# Supplementary material for: Pharmacological systems analysis defines EIF4A3 functions in cell-cycle and RNA stress granule formation
Source: Commun Biol. 2019 May 3;2:165. doi: 10.1038/s42003-019-0391-9 (PMC6499833; doi:10.1038/s42003-019-0391-9)
Supplement: Supplementary file 4 — Supplementary Data 1 [file 42003_2019_391_MOESM4_ESM.xlsx]

## Sheet: Sheet1
Compounds	eIF4A3 ATPase IC50 (uM)	eIF4A3 helicase significant inhibition	NMD inhibition	PAMPA permeability (pH7.4) nm/s	solubility (pH6.8) ug/mL	logD (pH7.4)
T-595	0.2ref1	at 3 uMref3	3.2 fold (10 uM)ref3	250	0.46	3.95
T-598	60ref1	>100 uMref3	1.1 fold (10 uM)ref3	NT	NT	NT
T-202	0.26ref1	NT	3.7 fold (10 uM)/ 2.7 fold (3 uM)ref1	174	2.5	3.27
Ref1) J Med Chem 2017 Apr 27;60(8):3335-3351. doi: 10.1021/acs.jmedchem.6b01904.
Ref2) Bioorg Med Chem 2017 Apr 1;25(7):2200-2209. doi: 10.1016/j.bmc.2017.02.035.
Ref3) ACS Chem. Biol., Article ASAP doi: 10.1021/acschembio.7b00041
