# Supplementary material for: Pharmacological systems analysis defines EIF4A3 functions in cell-cycle and RNA stress granule formation
Source: Commun Biol. 2019 May 3;2:165. doi: 10.1038/s42003-019-0391-9 (PMC6499833; doi:10.1038/s42003-019-0391-9)
Supplement: Supplementary file 5 — Supplementary Data 2 [file 42003_2019_391_MOESM5_ESM.xlsx]

## Sheet: HCT116_T_202
tracking_id	gene_short_name	FPKM (0 microM)	FPKM (0.5 microM)	FPKM (2 microM)	FPKM (5 microM)	FPKM (10 microM)	FPKM (20 microM)
ENSG00000223972	DDX11L1	0	0.0139831	0	0	0.0132028	0
ENSG00000243485	MIR1302-10	0	0	0	0	0	0
ENSG00000227232	WASH7P	3.17941	2.85487	3.08477	3.66769	5.07588	5.37142
ENSG00000237613	FAM138A	0	0	0	0	0	0
ENSG00000268020	OR4G4P	0	0	0	0	0	0
ENSG00000240361	OR4G11P	0	0	0	0	0	0.0267132
ENSG00000186092	OR4F5	0	0	0	0	0	0.0273191
ENSG00000238009	RP11-34P13.7	0.0529652	0.0237143	0.142907	0.474248	0.955891	0.531246
ENSG00000239945	RP11-34P13.8	8.97623e-06	0	6.81027e-10	1.77106e-07	7.77317e-10	5.02534e-07
ENSG00000233750	CICP27	0.0132338	0.0128111	0.0390045	0.0216955	0.028702	0.0342656
ENSG00000237683	AL627309.1	2.0069	2.08491	2.04757	2.15036	2.48631	2.47138
ENSG00000268903	RP11-34P13.15	0.0450896	0.165585	0.0583663	0.05857	0.10372	0.0396545
ENSG00000269981	RP11-34P13.16	8.24051e-07	0	4.57484e-08	2.33612e-08	8.88522e-08	6.46309e-09
ENSG00000239906	RP11-34P13.14	0	0	0	0	0	0
ENSG00000241860	RP11-34P13.13	0.012009	0	0.0263128	0.04209	0.020223	0.0203627
ENSG00000222623	RNU6-1100P	0	0	0	0	0	0
ENSG00000241599	RP11-34P13.9	0	0	0	0	0	0
ENSG00000228463	AP006222.2	0.0361928	0	0.0151617	0.0149787	0.0427254	0.0144902
ENSG00000241670	AP006222.1	0	0	0	0	0	0
ENSG00000237094	RP4-669L17.10	0.137799	0.160988	0.0676905	0.882461	0.583114	0.731746
ENSG00000250575	RP4-669L17.8	0.0902686	0.258969	0.0593682	0.0757138	0.117482	0.0877192
ENSG00000224813	RP4-669L17.4	0	0	0	2.21107e-05	0.00123566	1.0595e-14
ENSG00000233653	CICP7	0	0.0065656	0.00665735	0	0	0
ENSG00000256186	AL732372.1	0	0	0	0	0	0
ENSG00000236601	RP4-669L17.2	0	0	0	0	0	0
ENSG00000235249	OR4F29	0	0	0	0	0	0
ENSG00000269732	WBP1LP7	0	0	0	0	0	0
ENSG00000236743	RP5-857K21.15	0	0	0	0	0	0
ENSG00000236679	RP4-669L17.1	0	0	0	0	0	0
ENSG00000231709	RP5-857K21.1	0.150654	0.215411	0.125512	0.122862	0.0863626	0.0491049
ENSG00000235146	RP5-857K21.2	0	0	0	0.0578792	0	0
ENSG00000239664	RP5-857K21.3	0	0.0911447	0	0	0	0
ENSG00000230021	RP5-857K21.4	0	0	0	0	0	0.373335
ENSG00000229376	CICP3	0.00676422	0.0132278	0.00670003	0.0198123	0.00635637	0
ENSG00000223659	RP5-857K21.5	0	0	0	0	0	0
ENSG00000225972	MTND1P23	0	0.925351	0	0.612856	0.565754	0.488554
ENSG00000225630	MTND2P28	31.5295	41.3869	38.6348	40.2823	39.8475	34.7199
ENSG00000237973	hsa-mir-6723	6.40281	7.34572	6.14547	7.17345	7.69914	6.92229
ENSG00000229344	RP5-857K21.7	0.75422	1.56833	0.820054	0.922185	1.40264	1.0146
ENSG00000240409	MTATP8P1	0	0	10.4626	0	8.48131	7.72288
ENSG00000248527	MTATP6P1	78.2432	90.8539	86.7023	88.778	86.2112	72.9298
ENSG00000198744	RP5-857K21.11	1.33293	1.63329	0.876187	1.99993	2.22735	1.52629
ENSG00000268663	WBP1LP6	0	0	0	0	0	0
ENSG00000185097	OR4F16	0	0	0	0	0	0
ENSG00000224956	RP11-206L10.1	0.215548	0.209526	0.251484	0.300933	0.307171	0.342505
ENSG00000235373	RP11-206L10.3	0	0.00402839	0	0	0	0
ENSG00000223181	RNU6-1199P	0	0	0	0	0	0
ENSG00000240618	RP11-206L10.5	0	0	0	0	0	0
ENSG00000228327	RP11-206L10.2	0.947581	0.996703	1.09784	1.42762	1.18771	1.62654
ENSG00000229905	RP11-206L10.4	0	0	0	0	0	0
ENSG00000237491	RP11-206L10.9	0.176334	0.700318	0.589811	0.555291	0.854432	0.411667
ENSG00000230092	RP11-206L10.8	0.334382	0	0.0920156	0.270396	0.0825119	0.142265
ENSG00000240453	RP11-206L10.10	0	0	0	0.229252	0	0
ENSG00000177757	FAM87B	0.0100581	0.0198887	0.0203461	0	0.00939525	0.015867
ENSG00000269831	AL669831.1	0	0	0	0	0	0
ENSG00000225880	LINC00115	0.490891	0.420881	0.501796	0.756499	0.695032	0.765884
ENSG00000228794	LINC01128	16.1524	17.0069	18.9235	18.6017	16.9899	14.5473
ENSG00000230368	FAM41C	0	0	0	0	0.00980256	0.00831007
ENSG00000234711	TUBB8P11	0	0	0	0.0223267	0	0
ENSG00000269308	AL645608.2	0	0	0	0	0	0
ENSG00000272438	RP11-54O7.16	0	0	0	0	0	0
ENSG00000230699	RP11-54O7.1	0.0687708	0.087303	0.0418692	0.0722079	0.0643176	0.0537702
ENSG00000241180	RP11-54O7.2	0	0	0.152517	0	0	0
ENSG00000223764	RP11-54O7.3	0.10204	0.115016	0.0768845	0.0757068	0.0691649	0.0577638
ENSG00000187634	SAMD11	0.156744	0.0671892	0.253219	0.213501	0.100312	0.213028
ENSG00000268179	AL645608.1	0.412739	0	0	0.430979	0	0
ENSG00000188976	NOC2L	173.452	168.843	171.944	183.048	185.747	158.558
ENSG00000187961	KLHL17	17.8413	25.6337	27.3532	30.4734	27.7418	24.0969
ENSG00000187583	PLEKHN1	2.80525	2.77119	3.18643	2.44907	2.0771	1.82389
ENSG00000187642	C1orf170	0.861158	0.787632	0.691694	0.783174	1.06617	0.758271
ENSG00000272512	RP11-54O7.17	2.727	2.99389	3.19556	3.34349	3.60768	2.80714
ENSG00000188290	HES4	10.1585	15.438	10.9854	8.03232	5.64957	5.78093
ENSG00000231702	RP11-54O7.10	0	0	0	0	0	0
ENSG00000224969	RP11-54O7.11	0	0	0	0	0	0
ENSG00000187608	ISG15	107.404	110.19	105.744	103.268	93.6242	82.7596
ENSG00000188157	AGRN	15.1432	18.8238	20.2394	19.0732	19.3797	15.2909
ENSG00000242590	RP11-54O7.14	1.80297e-37	3.33428e-32	0	6.24174e-59	2.37738e-27	0
ENSG00000217801	RP11-465B22.3	4.56536	4.0636	5.07564	4.90926	5.20422	3.60797
ENSG00000273443	RP11-54O7.18	0.309864	0.214784	0.189198	0.0620377	0.118223	0.124507
ENSG00000237330	RNF223	1.71722	1.48191	1.18864	1.09154	1.10321	0.8674
ENSG00000131591	C1orf159	9.89481	10.6167	10.7807	10.9542	10.3018	8.53833
ENSG00000223823	RP11-465B22.5	0	0	0	0	0	0
ENSG00000207730	MIR200B	0	0	0	0	0	0
ENSG00000207607	MIR200A	0	0	0	0	0	0
ENSG00000198976	MIR429	0	0	0	0	0	0
ENSG00000272141	RP11-465B22.8	1.00976	1.34542	1.45327	1.33648	1.13259	0.913814
ENSG00000205231	TTLL10-AS1	0.00513851	0.0148097	0.0101141	0	0.0144266	0
ENSG00000162571	TTLL10	0	0.0072602	0	0.00734057	0	0.0128926
ENSG00000186891	TNFRSF18	16.0982	19.5117	17.3435	14.0183	12.69	10.9266
ENSG00000186827	TNFRSF4	0.0385538	0.190399	0.0216048	0.0394357	0.0313498	0
ENSG00000078808	SDF4	78.5212	80.8747	81.6511	91.9467	89.3115	78.2172
ENSG00000176022	B3GALT6	6.64812	7.31511	6.2909	5.54833	5.49537	4.21117
ENSG00000184163	FAM132A	0.242205	0.333844	0.786455	1.02838	1.21342	1.24794
ENSG00000260179	RP5-902P8.12	0.137766	0.094473	0.0413734	0.122532	0.128479	0.129807
ENSG00000160087	UBE2J2	48.7547	52.3411	51.5571	53.6786	54.9223	45.6057
ENSG00000230415	RP5-902P8.10	0.222596	0.476869	0.246246	0.474151	0.441894	0.190157
ENSG00000162572	SCNN1D	0.230688	0.142648	0.254094	0.29016	0.295736	0.197987
ENSG00000131584	ACAP3	6.92522	8.33182	7.22781	8.30189	6.16848	5.97079
ENSG00000127054	CPSF3L	68.0319	71.043	70.9137	72.0302	69.7304	61.24
ENSG00000240731	RP5-890O3.9	3.09398	3.76902	2.81037	2.39226	3.11046	1.61645
ENSG00000169972	PUSL1	29.1049	34.8586	32.1531	23.1034	20.3126	18.6992
ENSG00000224051	GLTPD1	11.8376	12.7802	12.3924	10.9215	10.3438	9.25362
ENSG00000169962	TAS1R3	0.0386477	0.0520472	0.0374413	0.0525769	0.056406	0.0467296
ENSG00000107404	DVL1	48.776	49.9854	46.3963	39.3504	37.5639	33.4847
ENSG00000162576	MXRA8	0.714877	1.05196	0.760524	0.648324	0.920798	0.459251
ENSG00000175756	AURKAIP1	135.566	143.809	133.641	126.997	112.745	111.227
ENSG00000223663	RP5-890O3.3	0	0	0.341683	0	0	0
ENSG00000221978	CCNL2	40.1355	56.5275	51.6098	46.2293	41.2563	35.9631
ENSG00000224870	RP4-758J18.2	13.1457	13.2897	10.5885	7.85011	6.87628	4.37226
ENSG00000242485	MRPL20	176.898	170.328	182.222	189.334	184.709	151.821
ENSG00000264293	RN7SL657P	2.18699e-11	0	0	4.86852e-26	0.21833	0.173508
ENSG00000272455	RP4-758J18.13	3.47667	5.00106	3.83477	3.19581	2.87866	2.39334
ENSG00000235098	ANKRD65	0	0	0	0.010887	0.00815156	0
ENSG00000225905	RP4-758J18.7	0	0	0	0	0	0
ENSG00000205116	TMEM88B	0	0.0960913	0	0	0	0
ENSG00000225285	RP4-758J18.10	0.769416	0.69134	0.591558	0.40869	0.148906	0.358976
ENSG00000179403	VWA1	14.5333	12.4946	14.2337	13.3736	13.3182	9.68876
ENSG00000215915	ATAD3C	0.0904432	0.0656348	0.105843	0.0754203	0.0973497	0.0567392
ENSG00000160072	ATAD3B	34.1613	35.0817	37.2693	38.5064	40.6844	33.372
ENSG00000197785	ATAD3A	54.4191	48.5631	51.0183	51.6743	56.7274	49.3466
ENSG00000205090	TMEM240	0.0835114	0.0407622	0.0419694	0.0829137	0	0
ENSG00000160075	SSU72	73.9078	60.857	64.5282	66.6331	68.8082	58.2736
ENSG00000215791	AL645728.2	0.025018	1.06929	2.03417	0.0235741	0.989238	0.0657324
ENSG00000215014	AL645728.1	0.341901	0.337441	0.295139	0.532574	0.449721	0.379558
ENSG00000236684	AL645728.3	0	0	0	2.49786	0	0
ENSG00000228594	C1orf233	5.2126	4.66563	4.90455	4.53596	4.31092	3.83819
ENSG00000272106	RP11-345P4.9	0.710548	0.732996	0.933838	1.08356	1.2722	1.10557
ENSG00000197530	MIB2	36.7538	46.4322	42.2856	30.5478	26.7641	27.8923
ENSG00000189409	MMP23B	0.627759	0.34614	0.421419	0.90718	0.347412	0.387299
ENSG00000248333	CDK11B	46.03	49.5642	43.0227	37.8874	37.9178	27.5998
ENSG00000272004	RP11-345P4.10	1.1799e-180	0.255413	0.263081	5.50627e-169	2.41204e-206	8.05913e-171
ENSG00000189339	SLC35E2B	5.19861	4.55375	4.7498	4.78694	4.75894	4.24515
ENSG00000269737	RP11-345P4.7	0.114842	0.0568211	0.203457	0.301256	0.712664	0.568104
ENSG00000269227	RP11-345P4.6	0.0890482	0	0.097326	0.47192	0.339504	0.451776
ENSG00000215914	MMP23A	0	0	0	0	0.0247148	0
ENSG00000008128	CDK11A	19.1024	18.8732	18.9913	18.7656	21.1998	16.8948
ENSG00000268575	RP1-283E3.8	0.485511	0.444627	0.587355	0.773312	0.931508	0.770366
ENSG00000215790	SLC35E2	0.973047	0.906551	0.684644	0.838433	1.35086	0.684006
ENSG00000227775	RP1-283E3.4	0.413225	0.229549	0.205187	0.212953	0.349406	0.376905
ENSG00000008130	NADK	34.1458	35.7984	36.6169	46.0307	63.5504	63.3593
ENSG00000078369	GNB1	156.515	146.606	150.528	158.539	160.31	140.127
ENSG00000231050	RP1-140A9.1	0	0	0.0528706	0.0259471	0.0253188	0.0420935
ENSG00000169885	CALML6	0.0946017	0.0285128	0.176691	0.0471058	0.0665676	0.136972
ENSG00000178821	TMEM52	20.4201	19.9452	20.1193	19.8024	20.3769	17.9878
ENSG00000142609	C1orf222	0.88067	0.440116	0.75137	0.797686	0.7488	0.557822
ENSG00000233542	RP11-547D24.1	0.0169123	0.00841825	0.0171415	0	0.0159315	0.00672852
ENSG00000187730	GABRD	6.29259	6.53481	6.15398	6.29472	6.10594	4.83612
ENSG00000226969	RP11-547D24.3	0	0	0	0	0	0
ENSG00000067606	PRKCZ	17.8659	13.582	13.8994	14.2692	12.0391	10.8344
ENSG00000269554	AL590822.2	0.258374	0.837577	0.698764	0.552841	0.565754	0.663503
ENSG00000234396	RP11-181G12.4	0	0	0	0	0	0
ENSG00000271806	RP5-892K4.1	0.0232156	0.0265088	0.03865	0.022968	0.0327398	0.0335847
ENSG00000182873	RP11-181G12.2	0.514738	0.595033	0.638737	0.776384	0.697802	0.711248
ENSG00000162585	C1orf86	33.8439	35.4898	32.6218	27.2161	23.9011	24.1116
ENSG00000203301	AL590822.1	0.0478369	0.0248422	0.00849384	0.0418076	0.0405879	0.0135032
ENSG00000243558	RP11-181G12.5	0.311152	0	0	0	0	0
ENSG00000157933	SKI	49.9656	58.0529	50.1319	92.0818	80.7222	66.3608
ENSG00000116151	MORN1	4.40013	3.74533	3.21938	2.54028	2.61894	2.15876
ENSG00000271847	RP4-740C4.8	0.178479	0.0391819	0.120893	0	0.220507	0.126231
ENSG00000178642	AL513477.1	5.77797e-06	2.65922e-06	0.0570696	3.69941e-07	1.70147e-05	1.02796e-06
ENSG00000272161	RP4-713A8.1	0	0.103943	0	0.104036	0	0
ENSG00000269753	AL589739.1	0.0657511	0	0	0.0715613	0.0661215	0
ENSG00000269896	RP4-740C4.6	0.596012	0.620545	0.38581	0.346462	0.3296	0.249037
ENSG00000238240	RP4-740C4.5	0	0	0	0	0	0
ENSG00000272420	RP4-740C4.7	0.169147	0.180764	0	0.0895028	0.248416	0.14174
ENSG00000271921	RP4-740C4.9	0.0982165	0.103943	0.106776	0.10361	0.0970855	0
ENSG00000157916	RER1	95.9017	93.6794	86.654	78.8875	72.1007	65.3495
ENSG00000157911	PEX10	16.9777	18.0994	16.7701	16.4044	13.3215	13.2215
ENSG00000149527	PLCH2	0.1414	0.157587	0.16575	0.141864	0.119167	0.140549
ENSG00000224387	RP3-395M20.2	0	0	0	0	0	0
ENSG00000229393	RP3-395M20.3	0.0854006	0	0	0	0	0
ENSG00000157881	PANK4	13.3061	13.5764	14.183	14.5374	17.2897	15.1448
ENSG00000197921	HES5	0	0	0	0	0	0
ENSG00000272449	RP3-395M20.12	0.335215	0.316498	0.254783	0.427225	0.611526	0.3043
ENSG00000238164	RP3-395M20.8	0.00447125	0.00405437	0.00849756	0.00429357	0.0041828	0
ENSG00000157873	TNFRSF14	0	0	0.137831	0.0828184	0	0.00323812
ENSG00000225931	RP3-395M20.7	0	0	0	0	0	0
ENSG00000228037	RP3-395M20.9	0	0	0	0	0	0
ENSG00000157870	FAM213B	24.8327	25.9791	27.064	25.787	23.1531	17.6972
ENSG00000142606	MMEL1	0.115676	0.620659	0.371318	0.445413	0.259006	0.0917927
ENSG00000237058	RP13-436F16.1	0	0	0	0	0	0
ENSG00000215912	TTC34	0.013739	0.00451569	0.0137285	0.0135798	0.0376393	0.0153945
ENSG00000233234	RP11-740P5.2	0	0	0	0	0	0
ENSG00000231630	RP11-740P5.3	0	0	0	0	0	0
ENSG00000169717	ACTRT2	0	0	0	0	0	0
ENSG00000177133	LINC00982	0.420147	0.278817	0.581584	0.435049	0.350588	0.342468
ENSG00000256761	AL008733.1	0	0	0	0	0	0
ENSG00000142611	PRDM16	4.39576	2.66161	4.49162	3.45429	3.01417	2.7051
ENSG00000226286	RP1-163G9.2	0	0	0	0	0	0
ENSG00000272235	RP11-22L13.1	0.00446024	0	0	0.0043924	0	0
ENSG00000130762	ARHGEF16	10.7529	11.8168	11.4446	10.6643	9.8705	8.3948
ENSG00000272088	RP11-168F9.2	0	0.270431	0	0	0	0
ENSG00000162591	MEGF6	3.07325	4.76148	3.49463	2.62104	2.05538	1.9043
ENSG00000207776	MIR551A	0	0	0	0	0	0
ENSG00000238260	RP11-46F15.2	0.0504222	0.0505425	0.0525592	0	0	0
ENSG00000158109	TPRG1L	23.1961	21.475	21.9754	23.1833	22.5545	19.2603
ENSG00000116213	WRAP73	48.2776	46.3542	45.6072	48.8677	44.5631	37.006
ENSG00000078900	TP73	10.0629	10.5695	10.9994	9.73637	9.68404	8.04562
ENSG00000227372	TP73-AS1	0	0	0.0110997	0	0	0.00447776
ENSG00000227589	RP5-1092A11.5	0.0367262	0	0	0	0.0355103	0
ENSG00000235131	RP5-1092A11.2	0	0	0	0	0	0
ENSG00000162592	CCDC27	0.00668454	0	0	0	0	0
ENSG00000235169	SMIM1	0.139837	0.281927	0.509894	0.50339	0.138863	0.17555
ENSG00000130764	LRRC47	43.2505	41.984	43.265	44.6938	46.0684	40.6133
ENSG00000272153	RP1-286D6.5	1.02725	0.978145	0.421356	1.13816	0.231021	0.525833
ENSG00000266075	RN7SL574P	0	0	0	0	0	0
ENSG00000116198	CEP104	9.58688	9.62261	7.9209	7.01964	8.69648	6.25387
ENSG00000169598	DFFB	10.5128	9.74685	10.2277	10.0235	9.18611	7.33943
ENSG00000264428	AL691523.1	0	0	0	0	0	0
ENSG00000198912	C1orf174	35.6817	31.2258	34.4661	33.6996	32.7295	28.3703
ENSG00000236423	LINC01134	0.111321	0	0	0	0.0536761	0
ENSG00000233304	RP13-614K11.1	0	0	0	0	0	0
ENSG00000226374	RP13-614K11.2	0	0	0	0	0	0
ENSG00000229280	RP11-374C13.1	0	0	0	0	0	0
ENSG00000235054	RP5-1166F10.1	0	0	0	0	0	0
ENSG00000227169	RP1-37J18.1	0	0	0	0	0	0
ENSG00000232596	RP1-37J18.2	0	0	0	0	0	0
ENSG00000196581	AJAP1	0	0	0	0	0	0
ENSG00000231510	RP11-542C10.1	0	0	0	0	0	0
ENSG00000260972	RP1-58B11.1	0	0	0	0	0	0
ENSG00000264341	MIR4417	0	0	0	0	0	0
ENSG00000236948	RP11-154H17.1	0	0	0	0	0	0
ENSG00000216045	AL356693.1	0	0	0	0	0	0
ENSG00000264101	MIR4689	0	0	0	0	0	0
ENSG00000131697	NPHP4	3.82057	3.69194	3.6738	4.32723	4.89682	4.23443
ENSG00000268332	AL035406.1	0	0	0	0	0	0
ENSG00000069424	KCNAB2	11.0781	12.6326	13.2309	11.7981	11.8661	12.0342
ENSG00000266687	AL356261.1	0	0	0	0	0	0
ENSG00000116254	CHD5	2.46644	2.08245	1.96656	1.9809	1.9088	1.46459
ENSG00000116251	RPL22	150.619	149.777	140.912	134.831	130.579	114.16
ENSG00000226944	RP1-120G22.11	0	0.288615	0.302236	0	0	0
ENSG00000116237	ICMT	74.4495	76.8865	85.4308	83.8152	79.972	67.9068
ENSG00000158286	RNF207	7.11906	8.30422	7.67364	9.12614	9.51661	9.11732
ENSG00000225077	LINC00337	0.345977	0.370538	0.374575	0.282594	0.243548	0.274965
ENSG00000173673	HES3	0	0	0	0	0	0
ENSG00000158292	GPR153	0.95588	0.891601	1.00467	0.840703	0.902726	0.718895
ENSG00000097021	ACOT7	119.729	113.945	120.31	125.988	125.271	112.257
ENSG00000271746	RP1-202O8.3	0	0	1.33738e-225	0	8.60997e-158	0
ENSG00000069812	HES2	2.84943	2.47066	2.60747	2.02022	1.99064	1.27735
ENSG00000187017	ESPN	11.374	12.1308	11.4253	15.5661	14.4243	14.1559
ENSG00000231868	RP1-202O8.2	0	0	0	0	0	0
ENSG00000215788	TNFRSF25	4.024	4.24726	4.12755	3.8022	3.12575	2.29593
ENSG00000171680	PLEKHG5	5.72431	5.93127	5.77541	5.19502	4.76672	4.22485
ENSG00000265392	MIR4252	0	0	0	0	0	0
ENSG00000162408	NOL9	20.6864	20.9393	20.5684	22.1601	24.9137	19.4756
ENSG00000253022	RNU6-731P	0	0	0	0	0	0
ENSG00000229519	RP11-58A11.2	0	0	0.271755	0	0.242497	0
ENSG00000173662	TAS1R1	0	0.0538151	0	0	0.0322213	0.0128465
ENSG00000204859	ZBTB48	9.14787	10.2516	11.9833	14.8324	16.3475	14.9375
ENSG00000162413	KLHL21	30.8563	34.1678	38.3411	44.3117	45.4034	39.703
ENSG00000116273	PHF13	15.4676	15.0533	16.9928	18.6695	19.9502	15.5106
ENSG00000041988	THAP3	11.2316	12.5473	13.141	15.8142	15.4984	14.1065
ENSG00000007923	DNAJC11	53.766	50.8049	53.1201	51.0291	49.8808	42.6394
ENSG00000228750	RP11-242F24.1	0	0	0	0	0	0
ENSG00000239166	snoU13	0	0	0	0	0	0
ENSG00000237436	RP11-312B8.1	0	0	0	0	0	0
ENSG00000171735	CAMTA1	91.2859	90.6156	102.986	98.386	105.952	97.7696
ENSG00000227950	RP11-312B8.2	0	0	0	0	0	0
ENSG00000237365	RP11-334N17.1	0	0	0	0	0	0
ENSG00000207056	RNU1-8P	0	0	0	0	0	0
ENSG00000237402	CAMTA1-IT1	0	0	0	0	0.693353	0.300603
ENSG00000237728	RP3-453P22.2	0	0	0	0	0	0
ENSG00000225126	RP4-549F15.1	0	0	0	0	0	0
ENSG00000270171	RP11-338N10.1	0	0.0111744	0	0.0112446	0.0102994	0.017603
ENSG00000270035	RP11-338N10.2	0.123852	0	0	0	0	0
ENSG00000269978	RP11-338N10.3	0	0	0	0	0	0
ENSG00000049245	VAMP3	94.9424	97.7595	106.236	100.574	93.1272	80.3954
ENSG00000269925	RP3-467L1.6	0.290557	0	0.986216	1.59071	0.573436	1.73686
ENSG00000049246	PER3	1.18303	1.22799	1.41164	1.4798	1.20952	1.05033
ENSG00000236266	RP3-467L1.4	0	0.0589651	0	6.61274e-79	0.0281101	0.0237874
ENSG00000049247	UTS2	1.04714	0.954809	1.21145	1.79536	1.28691	1.15124
ENSG00000049249	TNFRSF9	0.0286645	0.0193057	0.0488884	0.0387916	0.0356387	0.0303633
ENSG00000270330	RP5-892F13.2	0	0	0	0	0	0
ENSG00000116288	PARK7	285.601	273.622	285.936	285.978	303.194	251.312
ENSG00000200344	Y_RNA	0	0	0	0	0	0
ENSG00000116285	ERRFI1	230.044	213.882	205.686	188.19	175.673	143.947
ENSG00000238290	RP11-431K24.1	0.106745	0.104486	0.0578617	0.0489208	0.0380638	0.0129179
ENSG00000232848	CTA-215D11.4	0	0	0	0	0	0
ENSG00000229305	RP11-431K24.2	0	0	0	0	0.0195901	0.0167947
ENSG00000200975	RNU1-7P	0	0	0	0	0	0
ENSG00000227634	RP11-431K24.3	0	0	0.104132	0	0	0
ENSG00000233645	RP11-431K24.4	0	0	0	0	0	0
ENSG00000265414	RN7SL729P	0	0	0	0	0	0
ENSG00000251977	RNU6-991P	0	0	0	0	0	0
ENSG00000162426	SLC45A1	2.77879	2.35229	1.97571	2.03395	2.12482	2.1636
ENSG00000252254	Y_RNA	0	0	0	0	0	0
ENSG00000142599	RERE	45.7929	42.6453	42.4383	46.426	41.7513	36.7038
ENSG00000232912	RP5-1115A15.1	0	0	0	0	0	0
ENSG00000221083	SNORA77	0	0	0	0	0	0
ENSG00000270282	RP5-1115A15.2	0	0	0	0	0	0
ENSG00000234619	RPL7P11	0	0	0	0	0	0
ENSG00000224315	RPL7P7	0	0.0419788	0	0	0	0
ENSG00000222511	Y_RNA	0	0	0	0	0	0
ENSG00000226545	RP4-633I8.3	0	0	0	0	0	0
ENSG00000228423	RP4-633I8.4	0	0	0	0	0	0
ENSG00000229716	RP11-185B14.1	0	0	0	0	0	0
ENSG00000074800	ENO1	835.881	845.518	850.696	878.767	875.764	757.879
ENSG00000230679	ENO1-AS1	1.10225	0.888388	0.931918	0.514432	0.363805	0.103679
ENSG00000236269	ENO1-IT1	0.0429007	0.212081	0.0437766	0.258999	0.040808	0.137927
ENSG00000201725	RNU6-304P	0	0	0	0	0	0
ENSG00000238249	HMGN2P17	0.0971945	0.132417	0.0678445	0.0666239	0.0941922	0
ENSG00000232208	RP3-477M7.5	0	0	0	0	0	0
ENSG00000232663	RP3-477M7.6	0	0	0	0	0	0
ENSG00000131686	CA6	0	0	0	0	0	0
ENSG00000265141	RN7SL451P	0	0	0	0	0	0
ENSG00000197241	SLC2A7	0	0	0	0	0	0
ENSG00000142583	SLC2A5	0.0165188	0.0158824	0	0.148653	0.00418583	0.0381944
ENSG00000252404	SCARNA16	0	0	0	0	0	0
ENSG00000180758	GPR157	3.35749	3.03965	2.91062	2.47912	2.0232	1.33738
ENSG00000207865	MIR34A	0	0	0	0	0	0
ENSG00000228526	RP3-510D11.1	0.244865	0.254114	0.39564	0.254323	0.120442	0.307473
ENSG00000234546	RP3-510D11.2	0.272181	0.180169	0.208846	0.434722	0.434606	0.421758
ENSG00000049239	H6PD	1.9301	2.51766	2.17711	1.9933	1.6896	1.46219
ENSG00000252841	Z98044.1	0	0	0	0	0	0
ENSG00000171621	SPSB1	5.47753	4.75898	5.74375	7.12152	7.07348	4.9984
ENSG00000252956	RNA5SP40	0	0	0	0	0	0
ENSG00000235263	RP13-392I16.1	0	0	0	0	0	0
ENSG00000171612	SLC25A33	10.5153	10.9197	11.9742	11.9392	12.5288	10.5
ENSG00000231181	RP13-15M17.1	0.0730685	0.387871	0.157142	0.458693	0.426205	0.182793
ENSG00000188807	TMEM201	26.8584	28.5116	29.7974	32.6524	31.9271	26.9358
ENSG00000171608	PIK3CD	1.91171	2.06168	1.81975	1.69424	1.69814	1.2427
ENSG00000171603	CLSTN1	53.4464	48.6481	44.5048	42.4067	40.7277	35.74
ENSG00000179840	C1orf200	0	0	0	0	0	0
ENSG00000233268	RP11-558F24.2	0	0	0	0	0	0
ENSG00000231789	RP11-558F24.4	2.34278	2.34158	2.60897	3.14726	2.52675	2.45053
ENSG00000271264	RP11-558F24.6	0	0	0	0	0	0
ENSG00000178585	CTNNBIP1	5.81706	5.21702	5.10751	6.0382	5.59639	4.69552
ENSG00000223989	RP11-84A14.5	0	0	0	0	0	0
ENSG00000162441	LZIC	29.6533	28.0394	28.5021	29.1155	26.0087	21.4688
ENSG00000228150	RP11-84A14.4	0	0	0	0	0	0
ENSG00000173614	NMNAT1	7.3079	6.27272	6.47878	4.90474	3.48723	3.16804
ENSG00000241326	RP11-807G9.2	0.547479	0.4143	0.761469	0.21459	1.34366e-57	0.157147
ENSG00000202415	RN7SKP269	0	0	0	0	0	0
ENSG00000265521	MIR5697	0	0	0	0	0	0
ENSG00000162444	RBP7	49.6954	51.7581	51.6663	54.6232	54.5451	47.1541
ENSG00000225786	AL590639.1	0	0	0	0	0	0
ENSG00000130939	UBE4B	25.6428	23.0605	19.3699	17.9016	18.1397	15.1833
ENSG00000224340	RP11-496H15.2	0	0	0	0	0	0
ENSG00000233623	PGAM1P11	0	0	0	0	0	0.0356474
ENSG00000201746	RNU6-828P	0	0	0	0	0	0
ENSG00000054523	KIF1B	12.0269	10.3467	9.12916	8.2234	8.00584	7.39981
ENSG00000264501	RN7SL731P	7.46778e-137	3.38134e-205	7.9633e-143	3.73194e-205	1.92783e-133	6.40459e-197
ENSG00000264881	MIR1273D	0	0	0	0	0	0
ENSG00000199562	RNU6-37P	0	0	0	0	1641.46	0
ENSG00000265945	RN7SL721P	0	0	0	0	0	0
ENSG00000142657	PGD	157.021	141.533	154.191	156.711	165.005	154.024
ENSG00000271989	RP4-736L20.3	0.0350522	0.100595	0.0711033	0.0701121	0.0336879	0
ENSG00000175279	APITD1	38.142	36.5039	40.6591	44.3387	50.8372	46.4854
ENSG00000251503	APITD1-CORT	1.93595	2.44958	1.92965	2.02932	3.1052	2.12525
ENSG00000241563	CORT	0.137494	0.138562	0.305355	0.13207	0.121359	0.146126
ENSG00000160049	DFFA	49.7175	43.8103	40.8022	33.7356	29.8854	25.5217
ENSG00000203469	RP5-1113E3.3	1.38314e-162	1.76899e-189	1.23406e-191	1.18491e-151	5.72779e-122	2.78004e-184
ENSG00000142655	PEX14	34.757	34.2319	34.8762	35.9432	36.5807	31.7521
ENSG00000243267	RN7SL614P	0	0	0	0	0	0
ENSG00000130940	CASZ1	1.21619	0.66982	0.886569	0.779715	1.63997	0.600836
ENSG00000272078	RP4-734G22.3	0.0417452	0.0397921	0.0262622	0.0138021	0.0311177	0.0148508
ENSG00000225158	HSPE1P24	0	0	0	0	0	0
ENSG00000175262	C1orf127	0	0.0143805	0	0.00729832	0.0140355	0.0117212
ENSG00000215785	CFL1P6	0	0	0	0	0	0
ENSG00000264181	AL713997.1	0	0	0	0	0	0
ENSG00000207213	Y_RNA	0	0	0	0	0	0
ENSG00000120948	TARDBP	158.993	148.413	148.289	144.175	130.467	98.4485
ENSG00000009724	MASP2	0.265962	0.458515	0.590075	0.684951	0.785034	0.765986
ENSG00000271895	RP4-635E18.8	1.53397	1.64516	2.08393	2.32274	2.23387	2.1172
ENSG00000116649	SRM	141.395	129.703	134.762	138.312	141.111	122.821
ENSG00000171824	EXOSC10	51.9572	51.132	42.4519	34.6975	29.8382	25.5005
ENSG00000226849	RP4-635E18.7	0.0336482	0.0248707	0.0658024	0.0404257	0.0527632	0.0407679
ENSG00000230337	RP4-635E18.6	0.382732	0.0991007	0.206859	0.561122	0.192791	0.373979
ENSG00000198793	MTOR	17.8676	17.3023	16.729	17.2697	18.4829	15.9737
ENSG00000225602	MTOR-AS1	0	0	0	0	0	0
ENSG00000253086	RNU6-537P	0	0	0	0	0	0
ENSG00000271794	snoU13	0	0	0	0	0	0
ENSG00000171819	ANGPTL7	0.0361728	0.0361405	0.0220044	0.00726802	0.0408045	0.0287632
ENSG00000207451	RNU6-291P	0	0	0	0	0	0
ENSG00000238173	RPL39P6	0	0	0	0	0	0
ENSG00000120942	UBIAD1	20.5178	22.2023	23.4695	24.8639	24.2759	21.0346
ENSG00000238199	UBE2V2P3	0	0	0	0	0	0
ENSG00000224338	RP11-149P14.1	0	0	0	0	0	0
ENSG00000204624	PTCHD2	0.302957	0.218516	0.231821	0.165205	0.300007	0.203218
ENSG00000235643	RP1-69M21.2	0	0.014155	0.0143801	0	0.0133286	0.011271
ENSG00000116661	FBXO2	16.1674	20.399	16.6225	17.484	18.0626	14.8805
ENSG00000132879	FBXO44	15.4852	14.6416	17.016	21.3933	24.4888	22.189
ENSG00000116663	FBXO6	16.0956	14.6675	15.2414	15.4437	15.6047	13.3453
ENSG00000116670	MAD2L2	52.8964	54.4167	55.2863	59.6761	59.8856	53.3763
ENSG00000162490	DRAXIN	0.132278	0.0889692	0.0821324	0.0940134	0.0626748	0.0561473
ENSG00000177674	AGTRAP	40.6302	37.9155	37.7183	39.7395	41.6702	34.9739
ENSG00000215910	C1orf167	0.0807487	0	0.0228358	0.0111643	0.0479215	0.0381469
ENSG00000011021	CLCN6	2.60554	2.60543	2.67582	3.06512	3.80085	3.90497
ENSG00000242349	NPPA-AS1	0.832862	0.923126	0.970854	0.913406	1.51095	1.47303
ENSG00000177553	RP11-56N19.5	0	0	0	0	0	0
ENSG00000177000	MTHFR	2.07419	2.53848	2.55489	2.08939	2.2546	1.85296
ENSG00000175206	NPPA	0	0.0294677	0	0	0	0.0237264
ENSG00000120937	NPPB	0	0	0	0	0	0
ENSG00000224904	RP5-934G17.6	0	0	0	0	0	0
ENSG00000199347	RNU5E-1	0	0	0	0	0	0
ENSG00000201801	RNU5E-4P	0	0	0	0	0	0
ENSG00000116685	KIAA2013	42.6244	40.1064	39.1763	42.5187	43.9294	34.1718
ENSG00000083444	PLOD1	109.668	97.762	96.8295	106.325	106.148	93.1118
ENSG00000116688	MFN2	67.8133	68.1639	68.6253	61.6717	52.3779	44.5623
ENSG00000270914	RP5-1077B9.5	0	0	0	0	0	0
ENSG00000116691	MIIP	20.879	22.1828	22.0922	24.1622	25.3066	21.9548
ENSG00000202461	Y_RNA	0	0	0	0	0	0
ENSG00000243539	RN7SL649P	0	0	0	0	0	0
ENSG00000120949	TNFRSF8	0.0689276	0.0775537	0.0704705	0.143957	0.0631672	0.0456923
ENSG00000201135	RNU6-777P	0	0	0	0	0	0
ENSG00000227875	RP11-426M1.2	0	0	0	0	0	0
ENSG00000028137	TNFRSF1B	0.02733	0.0220358	0.0270218	0.0689514	0.0127658	0.0178035
ENSG00000263676	MIR4632	0	0	0	0	0	0
ENSG00000225196	RP5-1118D24.2	0	0	0	0	0	0
ENSG00000252969	SNORA70	0	0	0	0	0	0
ENSG00000048707	VPS13D	6.16813	4.78629	4.42394	4.58869	5.10082	5.17695
ENSG00000239149	SNORA59A	0	0	0	0	0	0
ENSG00000229484	RP5-888M10.2	0	0	0	0	0	0
ENSG00000162496	DHRS3	28.5616	15.6023	17.7821	18.8464	18.6571	15.4172
ENSG00000221340	RNU6ATAC18P	0	0	0	0	0	0
ENSG00000272482	RP11-474O21.5	0	0.411826	0	0.414103	0.381039	0
ENSG00000204518	AADACL4	0	0	0	0	0	0
ENSG00000226166	RP11-474O21.2	0	0	0	0	0	0
ENSG00000188984	AADACL3	0	0	0	0.00459015	0	0
ENSG00000238771	snoU13	0	0	0	0	0	0
ENSG00000157330	C1orf158	0	0	0	0	0	0
ENSG00000116726	PRAMEF12	0	0	0	0	0	0
ENSG00000116721	PRAMEF1	0	0	0	0	0	0
ENSG00000228338	RP5-845O24.8	0	0	0	0	0	0
ENSG00000204513	PRAMEF11	0	0	0	0	0	0.0104369
ENSG00000231103	RP5-845O24.3	0	0	0	0	0	0
ENSG00000179172	HNRNPCL1	0.0991983	0.0606875	0.0411973	0.0405857	0.169649	0.096441
ENSG00000120952	PRAMEF2	0	0	0	0	0	0
ENSG00000243073	PRAMEF4	0	0	0	0	0	0
ENSG00000187545	PRAMEF10	0	0	0	0	0	0
ENSG00000204510	PRAMEF7	0	0	0	0	0	0
ENSG00000207434	RNU6-1072P	0	0	0	0	0	0
ENSG00000234064	RP11-450I1.2	0	0	0	0	0	0
ENSG00000232423	PRAMEF6	0	0	0	0	0	0
ENSG00000270601	PRAMEF23	0	0	0	0	0	0
ENSG00000250894	RP11-450I1.4	0	0	0	0	0	0
ENSG00000204508	PRAMEF22	0	0	0	0	0	0
ENSG00000239810	WI2-3308P17.2	0.0623544	0	0	0	0	0
ENSG00000250113	RP13-221M14.6	0	0	0	0	0	0
ENSG00000204505	PRAMEF25	0	0	0	0	0	0
ENSG00000233336	RP13-221M14.2	0	0	0	0	0	0
ENSG00000229978	RP13-221M14.3	0	0	0	0	0	0
ENSG00000236179	RP13-221M14.4	0	0	0	0	0	0
ENSG00000179412	HNRNPCP5	0.0285773	0.02919	0	0	0	0.0232088
ENSG00000224199	WI2-2994D6.1	0	0	0	0	0	0
ENSG00000229571	PRAMEF26	0	0	0	0	0	0
ENSG00000204503	PRAMEF3	0	0	0	0	0	0
ENSG00000233394	RP11-248D7.2	0	0	0	0	0	0
ENSG00000204502	PRAMEF5	0	0	0	0	0	0
ENSG00000231219	RP11-219C24.8	0	0	0	0	0	0
ENSG00000207511	RNU6-771P	0	0	0	0	0	0
ENSG00000182330	PRAMEF8	0	0	0	0	0	0
ENSG00000237700	RP11-219C24.6	0	0	0	0	0	0
ENSG00000204501	PRAMEF9	0	0	0	0	0	0
ENSG00000228229	RP11-219C24.10	0	0	0	0	0	0
ENSG00000204495	PRAMEF13	0	0	0	0	0	0
ENSG00000204491	PRAMEF18	0	0	0	0	0	0
ENSG00000204488	PRAMEF16	0	0	0	0	0	0
ENSG00000204486	PRAMEF21	0	0	0	0	0	0
ENSG00000204485	XX-FW84067D5.1	0	0	0	0	0	0
ENSG00000224581	XX-FW84067D5.2	0	0	0	0	0	0
ENSG00000157358	PRAMEF15	0	0	0	0	0	0
ENSG00000204481	PRAMEF14	0	0	0	0	0	0
ENSG00000204480	PRAMEF19	0	0	0	0	0	0
ENSG00000204479	PRAMEF17	0	0	0	0	0	0
ENSG00000204478	PRAMEF20	0	0	0	0	0	0
ENSG00000162494	LRRC38	0	0.00834132	0	0	0	0
ENSG00000259961	RP4-597A16.2	0	0	0	0	0	0
ENSG00000215909	RP4-597A16.3	0	0	0	0	0	0
ENSG00000162493	PDPN	0	0	0	0	0	0
ENSG00000222952	RNA5SP41	0	0	0	0	0	0
ENSG00000266358	AL359771.1	0	0	0	0	0	0
ENSG00000237445	CTA-520D8.2	0	0	0	0	0	0
ENSG00000253085	SCARNA11	0	0	0	0	0	0
ENSG00000116731	PRDM2	4.53446	4.68258	6.46514	8.00667	8.72356	7.20178
ENSG00000252151	RNU6-1265P	0	0	0	0	0	0
ENSG00000231606	RP11-344F13.1	0	0	0	0	0	0
ENSG00000234593	RP4-704D23.1	0	0	0	0	0	0
ENSG00000189337	KAZN	8.02066	7.62789	8.07444	7.90246	6.75342	5.51463
ENSG00000175147	TMEM51-AS1	0.145722	0.134443	0.099502	0.175146	0.178659	0.159383
ENSG00000235829	TBCAP2	0	0	0	0	0	0
ENSG00000171729	TMEM51	14.6781	10.9111	12.9136	13.2966	15.1294	12.8245
ENSG00000204464	C1orf195	0	0	0	0	0	0
ENSG00000215720	RP1-21O18.3	0	0	0	0.0434184	0	0
ENSG00000142621	FHAD1	1.30297	0.973049	0.95546	0.979562	1.02242	0.869164
ENSG00000233485	RP3-467K16.2	0.0513056	0.0131228	1.54374e-154	4.7064e-30	0.0138888	2.34155e-07
ENSG00000236045	RP3-467K16.7	0.0423272	0.043837	0	0	0	0.0345763
ENSG00000228140	RP3-467K16.4	0.0032997	0.00653268	0.013322	0.00329517	0.0213506	0.00517506
ENSG00000142634	EFHD2	70.5512	66.6716	68.1039	70.22	68.251	57.4508
ENSG00000162438	CTRC	0.0496088	0.0104473	0	0.0365403	0.00496218	0
ENSG00000142615	CELA2A	0	0	0	0	0	0
ENSG00000215704	CELA2B	0	0	0	0	0.0250527	0
ENSG00000132906	CASP9	4.88754	3.96184	3.5989	4.1903	3.79094	3.84943
ENSG00000116138	DNAJC16	12.6857	11.096	15.2091	18.9352	21.1958	18.3557
ENSG00000272510	RP4-680D5.8	0	0	0	0	0	0
ENSG00000116771	AGMAT	0.0677895	0.0519772	0.0305455	0.0151599	0.0424553	0.029892
ENSG00000251866	SCARNA21	0	0	0	0	0	0
ENSG00000237301	RP4-680D5.2	0.0106963	0.00528661	0	0.0106967	0	0
ENSG00000235084	CHCHD2P6	9.68949	10.6505	9.98202	12.9005	9.72845	8.03768
ENSG00000252417	RNU7-179P	0	0	0	0	0	0
ENSG00000236500	RP4-680D5.4	0	0	0	0	0	0
ENSG00000197312	DDI2	15.5133	14.9908	14.7626	13.4627	11.3985	8.422
ENSG00000215695	RSC1A1	0.909592	1.03393	1.65602	2.13752	3.23558	3.45899
ENSG00000271742	RP4-680D5.9	0	0	0	0	0	0
ENSG00000116786	PLEKHM2	20.0086	18.5158	18.956	19.175	19.9098	17.1763
ENSG00000264048	AL121992.1	0	0	0	0	0	0
ENSG00000162461	SLC25A34	0.0515492	0.0743968	0.0317957	0.106523	0.253884	0.141721
ENSG00000237938	RP11-288I21.1	0.0469022	1.122e-195	0	0	0	2.71806e-249
ENSG00000224459	RP11-169K16.4	0	0	0	0	0	0
ENSG00000162460	TMEM82	0	0.014858	0	0	0	0
ENSG00000162458	FBLIM1	0.58404	0.613824	0.765347	0.57372	0.305211	0.354105
ENSG00000224321	RP11-169K16.6	0.0955864	0.10219	0	0.100996	0.377139	0.161682
ENSG00000233954	RP11-169K16.7	21.7572	20.4068	18.9061	21.6856	19.1487	17.759
ENSG00000178715	RP11-169K16.8	2.24834	1.28565	1.2931	1.12067	1.33692	1.63331
ENSG00000179743	RP11-169K16.9	0.687956	0.721335	0.745995	0.824419	0.839167	0.844257
ENSG00000065526	SPEN	21.99	23.2577	26.8595	30.7182	34.3196	26.5068
ENSG00000238818	snoU13	0	0	0	0	0	0
ENSG00000270620	RP1-134O19.3	0	0	0	0	0	0
ENSG00000116809	ZBTB17	8.19593	8.41344	7.48945	8.21626	7.64385	6.56016
ENSG00000234607	RP11-5P18.1	0	0	0	0	0.0720893	0
ENSG00000231353	RP11-5P18.3	0	0	0	0	0	0
ENSG00000224966	TBC1D3P6	0	0	0	0	0	0
ENSG00000183888	C1orf64	0	0	0	0	0	0
ENSG00000233078	RP11-5P18.5	0	0	0	0	0	0
ENSG00000173641	HSPB7	0	0.0058863	0	0	0.00567218	0.0166752
ENSG00000186510	CLCNKA	0.0725668	0	0.00772368	0.04811	0.0098741	0.0293446
ENSG00000232456	RP11-5P18.10	0.501371	0.506219	0.390909	0.591117	0.3618	0.511009
ENSG00000184908	CLCNKB	0.0589767	0.0715116	0.02738	0.0628889	0.0783782	0.0359616
ENSG00000185519	FAM131C	2.68741	3.08027	3.30122	3.37375	2.53101	2.45718
ENSG00000142627	EPHA2	55.2373	54.6113	52.6465	52.7315	55.7322	49.1278
ENSG00000227959	RP11-276H7.2	0.296922	0.432414	0.478951	0.385084	0.314436	0.453923
ENSG00000224621	RP11-276H7.3	0.152394	0.0813001	0	0.0806952	0.151011	0.0646724
ENSG00000234166	ARHGEF19-AS1	4.28933e-24	1.43689e-30	1.03541e-24	1.31211e-08	8.29646e-22	1.65638e-10
ENSG00000142632	ARHGEF19	24.2199	26.3695	26.002	27.8202	28.084	24.7434
ENSG00000237276	ANO7P1	0.0109885	0	0.348998	0.669972	0	0.0171325
ENSG00000204377	C1orf134	0	0	0	0	0	0
ENSG00000132881	RSG1	1.91264	1.35043	1.23519	1.44496	1.98317	1.46924
ENSG00000233929	MT1XP1	0	0	0	0	0	0
ENSG00000037637	FBXO42	8.87453	9.26149	9.76086	11.8665	11.2641	10.3421
ENSG00000055070	SZRD1	104.547	104.752	97.6899	91.5775	82.0397	68.5938
ENSG00000187144	SPATA21	4.32563e-139	1.76003e-149	1.37375e-138	4.22491e-95	1.70346e-143	8.98334e-131
ENSG00000226457	RP11-430L17.1	0	0	0	0	0	0.199024
ENSG00000157191	NECAP2	30.8969	29.1412	26.9541	24.8838	22.4877	19.0612
ENSG00000226029	RP4-798A10.2	0.113861	0.169797	0.187084	0.132107	0.127242	0.116374
ENSG00000080947	CROCCP3	0.294033	0.213047	0.215477	0.187312	1.92707	0.21769
ENSG00000206652	RNU1-1	0	0	0	0	0	0
ENSG00000261135	RP4-798A10.7	0.420235	0.346067	0.416877	0.283584	0.27715	0.270567
ENSG00000224174	RP4-798A10.4	0	0	0	0	0	0.466527
ENSG00000233421	U1	0.0537841	0.0518351	0	0.0397175	0.0383798	0.0639301
ENSG00000268674	FAM231B	0	0	0	0	0	0
ENSG00000225710	RP5-875O13.6	0	0	0	0	0	0
ENSG00000266584	AL355149.1	0	0	0	0	0	0
ENSG00000219481	NBPF1	21.1224	18.0266	17.2115	15.6502	14.536	13.6116
ENSG00000271732	RP5-1182A14.5	0	0	0	0	0	0
ENSG00000215908	CROCCP2	7.31242	7.99692	8.28717	11.7703	16.6857	16.6287
ENSG00000186301	MST1P2	0.86897	1.46071	1.20128	0.998335	0.871687	0.802312
ENSG00000207513	RNU1-3	0	0	0	0	0	0
ENSG00000237847	FAM231A	0	0	0	0	0	0
ENSG00000264742	AL021920.1	0	0	0	0	0	0
ENSG00000236698	EIF1AXP1	17.5174	22.4768	18.2593	20.0028	15.1718	13.2158
ENSG00000268869	ESPNP	0.126986	0.376424	0.149444	0.221641	0.234651	0.050648
ENSG00000268991	FAM231C	0	0	0	0	0	0
ENSG00000058453	CROCC	4.66231	5.11845	4.83828	5.34555	5.49604	5.30113
ENSG00000207389	RNU1-4	0	0	0	0	0	0
ENSG00000227684	CROCCP4	0	0	0	0	0	0
ENSG00000186715	MST1L	0.65003	0.960895	0.760361	0.677932	0.710571	0.652188
ENSG00000223643	RP11-108M9.1	0	0	0	0	0	0
ENSG00000230239	RP11-108M9.2	0	0	0	0	0	0
ENSG00000263811	MIR3675	0	0	0	0	0	0
ENSG00000228549	U1	0.451916	0.349644	0.410418	0.287578	0.23737	0.156323
ENSG00000238142	RP11-108M9.4	0	0	0	0	0	0
ENSG00000235241	RP11-108M9.5	0	0	0.0933328	0.0906398	0	0
ENSG00000207005	RNU1-2	0	0	0	0	0	0
ENSG00000272426	RP11-108M9.6	0.1579	0.170579	0.174606	0	0	0
ENSG00000117122	MFAP2	25.1558	24.5929	25.1432	24.8761	21.8556	18.1817
ENSG00000226526	RP1-37C10.3	0	0.0508853	0	0	0	0.0820973
ENSG00000159363	ATP13A2	21.7759	19.9069	20.977	21.0574	19.7122	17.6456
ENSG00000117118	SDHB	113.801	109.045	111.332	110.064	113.631	99.9208
ENSG00000117115	PADI2	0.359491	0.29276	0.3196	0.251921	0.390307	0.23933
ENSG00000252180	Y_RNA	0	0	0	0	0	0
ENSG00000204362	RP11-380J14.1	0.00380389	0	0	0.00375225	0	0
ENSG00000142623	PADI1	0.023758	0.0123594	0.0136516	0.00531063	0.00782818	0.012658
ENSG00000142619	PADI3	0.0642243	0.0313051	0.0425206	0.0314573	0.0148464	0.0250247
ENSG00000266634	MIR3972	0	0	0	0	0	0
ENSG00000159339	PADI4	0.00722037	0.122513	0	0.121555	0.120394	0.022726
ENSG00000269468	AC004824.2	0	0	0	0	0	0
ENSG00000256049	PADI6	0	0	0	0	0	0
ENSG00000227751	RP1-20B21.4	4.62857e-77	2.70195e-113	3.68614e-94	1.83682e-45	5.20834e-69	4.57271e-68
ENSG00000179051	RCC2	101.508	91.2129	94.2545	96.2768	92.2237	77.9358
ENSG00000266727	AC004824.1	0	0	0	0	0	0
ENSG00000239020	snoU13	0	0	0	0	0	0
ENSG00000074964	ARHGEF10L	3.18203	2.49268	2.80667	2.92485	3.08502	2.76059
ENSG00000236648	RP11-473A10.2	0	0	0	0	0	0
ENSG00000117148	ACTL8	2.30215	2.36434	2.33208	2.01155	2.32871	2.30785
ENSG00000261781	RP11-174G17.2	0	0	0	0	0	0
ENSG00000117154	IGSF21	0	0	0	0	0	0
ENSG00000230035	RP11-174G17	0	0	0	0	0	0
ENSG00000225387	RP11-422P22.1	0	0	0	0	0	0
ENSG00000179023	KLHDC7A	0.0971209	0.0789926	0.0619037	0.0580988	0.0615067	0.0416776
ENSG00000235282	RP1-8B22.1	0	0	0	0	0	0
ENSG00000225478	RP1-8B22.2	0	0	0	0	0	0
ENSG00000009709	PAX7	0.00287826	0	0	0	0	0.00871754
ENSG00000179002	TAS1R2	0	0	0	0	0	0
ENSG00000255275	RP13-279N23.2	3.4148e-48	0.00560044	5.86343e-85	4.13951e-244	0.00569391	0.00499446
ENSG00000159423	ALDH4A1	6.78113	6.91386	6.33546	6.27863	6.74874	5.64502
ENSG00000169991	IFFO2	12.726	11.0441	11.5178	11.3472	10.9096	8.53889
ENSG00000265606	MIR4695	0	0	0	0	0	0
ENSG00000221662	MIR1290	0	0	0	0	0	0
ENSG00000272084	RP5-1126H10.2	0.0331069	0.0803636	0.0433688	0.054073	0.0256431	0.0298594
ENSG00000127481	UBR4	18.6579	16.5965	16.0564	16.5098	15.385	13.4474
ENSG00000266098	AL137127.1	0	0	0	0	0	0
ENSG00000230424	RP1-43E13.2	0.0357543	0	0.106824	0	0	0
ENSG00000053372	MRTO4	83.7011	85.1091	92.1628	94.972	90.0847	74.6829
ENSG00000127463	EMC1	46.2216	44.9499	44.0019	38.7725	38.8363	33.067
ENSG00000211454	AKR7L	0.223694	0.530404	0.43648	0.273552	0.313728	0.215707
ENSG00000162482	AKR7A3	0.286881	0.569275	0.328508	0.323927	0.303522	0.252494
ENSG00000270728	RP4-657E11.10	0.948022	1.02456	0.519485	0.674589	0.386966	0.534425
ENSG00000053371	AKR7A2	35.2828	30.9778	30.3805	33.6138	35.8053	34.2265
ENSG00000200403	RNU6-1099P	0	0	0	0	0	0
ENSG00000040487	PQLC2	6.95182	8.1736	8.07185	8.95654	9.52919	7.94924
ENSG00000265192	RN7SL85P	0	0	0	0	0	0
ENSG00000077549	CAPZB	122.886	120.597	115.167	120.99	125.033	106.065
ENSG00000240490	RN7SL277P	0	0	0	0	0	0
ENSG00000201609	RNU4-28P	0	0	0	0	0	0
ENSG00000239027	snoU13	0	0	0	0	0	0
ENSG00000235185	RP5-1056L3.1	0	0	0	0	0	0
ENSG00000270136	MINOS1-NBL1	2.21349	1.49989	2.09085	1.28322	1.02161	1.60064
ENSG00000173436	MINOS1	53.4413	55.2971	49.3578	51.3187	56.7175	42.9636
ENSG00000158747	NBL1	43.0829	36.0671	36.9982	41.5954	41.6979	35.0337
ENSG00000226396	RPS14P3	1.04641	1.1294	2.04817	1.11465	1.14607	1.18638
ENSG00000158748	HTR6	0.0632121	0.10717	0.123229	0.10905	0.0355753	0.107855
ENSG00000162542	TMCO4	7.58341	7.41655	7.4174	7.35526	7.0867	6.40422
ENSG00000178828	RNF186	0	0	0	0.0179009	0	0
ENSG00000235434	RP11-91K11.2	0	0	0	0	0	0
ENSG00000169914	OTUD3	8.38558	9.14186	9.14681	8.16865	6.94071	4.93798
ENSG00000188784	PLA2G2E	0	0	0	0	0	0
ENSG00000242688	RN7SL304P	0	0	0	0	0	0
ENSG00000188257	PLA2G2A	0	0	0	0	0	0
ENSG00000127472	PLA2G5	0	0	0	0	0.126342	0.0763759
ENSG00000117215	PLA2G2D	0	0	0	0	0	0
ENSG00000158786	PLA2G2F	0	0	0	0	0	0
ENSG00000227066	RP3-340N1.2	0	0	0	0	0	0
ENSG00000187980	PLA2G2C	0	0	0	0	0	0
ENSG00000225986	UBXN10-AS1	0	0	0	0	0	0
ENSG00000162543	UBXN10	0	0	0.00292969	0	0	0
ENSG00000228105	RP3-340N1.6	0	0	0	0	0	0
ENSG00000158816	VWA5B1	0	0	0	0	0	0
ENSG00000226664	RP4-745E8.2	0	0	0	0	0	0
ENSG00000236963	LINC01141	0	0	0	0	0	0
ENSG00000226487	RP4-749H3.2	0	0	0	0	0	0
ENSG00000162545	CAMK2N1	13.4086	10.8431	8.74932	7.85449	6.74621	5.11247
ENSG00000090432	MUL1	26.5142	25.602	28.746	33.1623	36.7259	31.2426
ENSG00000215520	RPS4XP4	0	0	0	0	0	0
ENSG00000183114	FAM43B	0	0	0	0	0	0
ENSG00000158825	CDA	12.4684	11.7978	12.101	12.558	11.1271	10.8354
ENSG00000158828	PINK1	6.77911	5.17306	5.35007	5.73681	5.21281	4.63152
ENSG00000117242	PINK1-AS	5.53309	5.40992	4.82025	4.8575	4.84597	4.64638
ENSG00000257033	AL391357.1	5.46513e-133	4.11138e-98	8.56705e-105	0.0964355	1.07704e-138	1.1714e-29
ENSG00000244038	DDOST	227.996	225.272	223.598	227.309	228.972	203.206
ENSG00000117245	KIF17	0.39934	0.273706	0.538108	0.216751	0.358783	0.267135
ENSG00000235432	RP5-930J4.5	0	0	0	0	0	0
ENSG00000189410	SH2D5	7.15682	6.75108	6.87009	5.89466	6.90742	5.37227
ENSG00000233069	RP5-930J4.2	0	0	0	0	0	0
ENSG00000127483	HP1BP3	121.409	126.651	127.117	107.201	93.9326	87.61
ENSG00000203394	RP5-930J4.4	3.63973e-22	6.24143e-12	3.8797e-21	9.28193e-13	7.59877e-18	1.45191e-19
ENSG00000075151	EIF4G3	12.8536	13.1429	12.4645	11.4677	11.5728	9.73221
ENSG00000251914	RNU7-200P	0	0	0	0	0	0
ENSG00000221808	MIR1256	0	0	0	0	0	0
ENSG00000233072	RPS15AP6	0	0	0	0	0	0
ENSG00000236073	RP11-487E1.2	0	0	0	0	0	0
ENSG00000235112	HSPE1P27	0	0	0	0	0	0
ENSG00000266867	AL031005.1	0	0	0	0	0	0
ENSG00000117298	ECE1	29.3663	29.6442	29.8265	28.5396	25.8833	21.9658
ENSG00000231105	RP5-1071N3.1	0	0.0208464	0.00708528	0.00699657	0.0131788	0
ENSG00000236936	RP3-329E20.2	0	0	0	0	0	0
ENSG00000236216	PPP1R11P1	0	0	0	0	0	0
ENSG00000228823	RP11-293F5.8	0	0	0	0	0	0
ENSG00000236009	RP11-293F5.1	0	0	0	0	0	0
ENSG00000227001	NBPF2P	0.370239	0.142219	0	0.288032	0.715674	0.338634
ENSG00000187952	HS6ST1P1	0.802148	1.22276	1.47337	0.811068	0.488294	0.628694
ENSG00000186543	CROCCP5	0	0	0	0	0	0
ENSG00000142794	NBPF3	5.65444	6.04192	5.02595	4.63614	4.71408	4.41535
ENSG00000176378	PFN1P10	0	0	0	0	0	0
ENSG00000162551	ALPL	0.0522493	0.0737207	0.0236083	0.0231887	0.10328	0.0597431
ENSG00000233431	RP11-63N8.3	0	0	0	0	0	0
ENSG00000221781	AL359815.1	0	0	0	0	0	0
ENSG00000076864	RAP1GAP	5.42909	5.39419	5.27761	5.54939	5.17694	4.69804
ENSG00000090686	USP48	28.2579	24.6305	21.8175	18.7297	19.2488	16.5312
ENSG00000231978	RP11-132G19.3	0	0	0	0	0	0
ENSG00000187942	LDLRAD2	0.0262521	0.0429586	0.005565	0.0330598	0.00599386	5.95399e-42
ENSG00000142798	HSPG2	1.70454	1.69134	1.23652	1.28831	1.16689	0.933545
ENSG00000232037	RP11-26H16.1	0	0	0	0	0	0
ENSG00000219073	CELA3B	0	0	0	0	0	0.0182497
ENSG00000264385	RN7SL421P	0	0	0	0	0	0
ENSG00000263991	RN7SL386P	0	0	0	0	0	0
ENSG00000201919	RNU6-1022P	0	0	0	0	0	0
ENSG00000142789	CELA3A	0	0	0	0	0	0
ENSG00000263582	RN7SL768P	0	0	0	0	0	0
ENSG00000263929	RN7SL186P	0	0	0	0	0	0
ENSG00000201273	RNU6-776P	0	0	0	0	0	0
ENSG00000228397	RP1-224A6.3	0	0.122836	0.125465	0.061249	0.230346	0.147247
ENSG00000218510	LINC00339	11.2525	11.8985	11.5259	11.3013	11.3885	11.1697
ENSG00000070831	CDC42	189.355	179.87	182.907	184.455	176.72	147.354
ENSG00000230068	CDC42-IT1	0	0.055743	0	0	0.0509182	0
ENSG00000271428	RP1-224A6.8	0	0	0	0	0	0
ENSG00000271840	RP1-224A6.9	0	0.0479526	0	0	0.131251	0
ENSG00000162552	WNT4	0.110023	0.101592	0.151351	0.0518106	0.016235	0.033806
ENSG00000266564	MIR4418	0	0	0	0	0	0
ENSG00000234397	RP11-415K20.1	0	0	0	0.114788	0	0
ENSG00000184677	ZBTB40	5.65462	5.35056	5.35651	5.55927	5.80771	4.99742
ENSG00000237200	ZBTB40-IT1	0	0	0	0	0	0
ENSG00000070886	EPHA8	0	0.0105784	0.00685294	0.010138	0.00660062	0.00546293
ENSG00000173372	C1QA	0	0	0	0	0	0
ENSG00000159189	C1QC	0	0	0	0	0	0
ENSG00000173369	C1QB	0	0	0	0	0	0
ENSG00000133216	EPHB2	6.34128	6.38797	5.98602	6.01781	6.09429	4.88109
ENSG00000264014	MIR4253	0	0	0	0	0	0
ENSG00000265422	MIR4684	0	0	0	0	0	0
ENSG00000216157	AL611946.1	0	0	0	0	0	0
ENSG00000225952	RP11-69E9.1	0	0	0	0	0	0
ENSG00000272796	RP1-74M1.3	0.032817	0.025925	0.0393471	0.0357041	0.0670287	0.0411269
ENSG00000215906	LACTBL1	0.0146934	0.0137925	0	0	0	0
ENSG00000227868	C1orf234	0	0	0.101113	0.0981434	0.0914821	0
ENSG00000004487	KDM1A	102.97	97.2469	96.7855	95.503	91.1015	78.8288
ENSG00000240553	RP1-184J9.2	0	0	0	0	0	0
ENSG00000169641	LUZP1	13.958	13.1352	13.7617	13.4153	12.1763	9.38234
ENSG00000263793	MIR3115	0	0	0	0	0	0
ENSG00000266802	MIR4419A	0	0	0	0	0	0
ENSG00000229010	RP5-979D14.1	0	0	0.0345412	0.0338116	0	0
ENSG00000206935	RNU6-514P	0	0	0	0	0	0
ENSG00000252578	RNU6-135P	0	0	0	0	0	0
ENSG00000179546	HTR1D	3.71372	2.33418	2.06455	1.90475	1.89543	1.38832
ENSG00000215381	RP5-1057J7.1	0	0	0	0	0	0.0945213
ENSG00000261326	RP5-1057J7.6	0.3017	0.355901	0.373564	0.484977	0.474824	0.389377
ENSG00000125944	HNRNPR	173.789	168.304	168.458	153.398	141.584	114.549
ENSG00000125945	ZNF436	4.65447	4.62096	4.30119	4.40885	4.60709	4.00981
ENSG00000249087	C1orf213	0.607841	0.92843	0.797732	0.746866	1.01466	0.942184
ENSG00000201405	Y_RNA	0	0	0	0	0	0
ENSG00000271420	RP5-1057J7.7	0	0	0.236138	0.172956	0.10645	0
ENSG00000204219	TCEA3	1.65675	1.5395	1.43165	1.5574	1.37612	1.31179
ENSG00000232482	RP4-654C18.1	0	0	0	0	0	0
ENSG00000088280	ASAP3	3.54654	3.54702	3.62131	2.8948	2.66501	2.25475
ENSG00000007968	E2F2	11.5913	13.2877	15.3658	16.8067	16.4967	14.2401
ENSG00000235052	RP1-150O5.3	0	0.13682	0	0	0.125552	0.107934
ENSG00000117318	ID3	46.9517	25.7406	26.0999	24.1135	21.5439	18.839
ENSG00000197880	MDS2	0	0	0	0	0	0
ENSG00000229239	RP11-223J15.2	0	0	0	0	0	0
ENSG00000142676	RPL11	639.636	631.617	623.091	634.586	645.719	534.946
ENSG00000203589	RP5-886K2.1	0.0420757	0	0.0214127	0.042328	0.0593249	0
ENSG00000244609	RN7SL532P	0	0	0	0	0	0
ENSG00000011007	TCEB3	38.7645	40.2001	41.8338	43.5196	46.1466	40.3991
ENSG00000236810	RP5-886K2.3	2.11749	1.74637	1.26045	1.22559	0.981517	0.896803
ENSG00000057757	PITHD1	54.3533	55.1508	56.7473	56.2595	54.1367	47.4033
ENSG00000011009	LYPLA2	61.5156	54.1897	55.4633	61.8711	63.3499	54.5045
ENSG00000117308	GALE	53.8847	52.543	50.9865	50.9376	52.4352	48.4534
ENSG00000117305	HMGCL	11.3626	9.86905	9.42894	8.71504	8.29574	7.36554
ENSG00000179163	FUCA1	13.6901	13.8182	12.9922	13.8037	12.7251	12.1587
ENSG00000188822	CNR2	0.0166637	0.00668112	0.0101787	0.00673061	0.00619007	0.00516894
ENSG00000264347	RN7SL24P	0	0	0	0	0	0
ENSG00000238538	snoU13	0	0	0	0	0	0
ENSG00000229106	RP11-4M23.2	0	0	0	0.015381	0	0
ENSG00000232557	RP11-4M23.3	0	0	0	0	0	0
ENSG00000264926	MIR378F	0	0	0	0	0	0
ENSG00000230228	RP11-4M23.4	0	0	0	0	0	0
ENSG00000189266	PNRC2	19.3188	18.9865	11.6534	3.56727	2.70529	1.96968
ENSG00000188529	SRSF10	40.1745	40.1572	44.4536	65.6878	46.5976	46.2177
ENSG00000215905	RP11-4M23.7	0	0	0	0	0	0
ENSG00000225315	RP11-293P20.2	0	0	0	0	0	0
ENSG00000230703	RP11-293P20.4	0	0	0	0	0	0
ENSG00000142661	MYOM3	0.978803	0.896665	0.892939	0.838938	1.03711	0.782433
ENSG00000142677	IL22RA1	1.40952	1.19457	1.35965	1.46052	1.46224	1.38343
ENSG00000185436	IFNLR1	3.74191	3.44367	3.7076	3.78074	3.88874	3.15999
ENSG00000230023	RP11-10N16.2	0	0	0	0	0	0.00847418
ENSG00000221032	AL590683.1	0	0	0	0	0	0
ENSG00000266511	AL590683.2	0	0	0	0	0	0
ENSG00000232298	RP11-10N16.3	0	0	0	0	0	0
ENSG00000158055	GRHL3	0.163988	0.105205	0.0594934	0.0755607	0.222707	0.0562837
ENSG00000001460	STPG1	5.81651	4.28942	3.98004	3.73759	4.04389	3.7084
ENSG00000001461	NIPAL3	6.87336	6.44888	6.68658	6.26505	7.35669	6.86308
ENSG00000117602	RCAN3	5.92103	5.91347	4.76947	4.30741	4.22816	3.20347
ENSG00000264443	RP4-594I10.3	6.97795e-22	0.0605588	5.73528e-07	3.05429e-09	2.25055e-07	1.48474e-07
ENSG00000266551	RN7SL857P	0	0	0	0	0	0
ENSG00000184454	NCMAP	0.185517	0.0796265	0.103623	0.0804181	0.0692563	0.0594621
ENSG00000227312	RP11-496D1.2	0	0	0	0	0	0
ENSG00000239106	Y_RNA	0	0	0	0	0	0
ENSG00000133226	SRRM1	93.4566	88.9853	90.792	92.6507	92.5961	78.1967
ENSG00000238986	snoU13	0	0	0	0	0	0
ENSG00000169504	CLIC4	49.8975	39.3681	40.8338	37.6031	32.0924	39.5924
ENSG00000238482	RNU6-1208P	0	0	0	0	0	0
ENSG00000020633	RUNX3	10.388	10.4297	11.6187	12.8192	13.7321	11.2852
ENSG00000229162	RP11-84D1.1	0	0	0	0	0.029055	0.0247805
ENSG00000261025	RP11-84D1.2	0	0	0	0	0	0
ENSG00000264371	MIR4425	0	0	0	0	0	0
ENSG00000233755	RP4-799D16.1	0	0	0	0	0	0
ENSG00000233419	RP4-781L3.1	0	0	0	0	0	0
ENSG00000231953	RP4-706G24.1	0	0	0	0	0	0
ENSG00000117614	SYF2	41.1903	38.4734	41.2251	41.914	42.8864	39.2397
ENSG00000117616	C1orf63	8.98838	13.3711	17.7178	21.4338	23.1029	21.8984
ENSG00000259984	RP11-335G20.7	1.68708e-34	8.90086e-205	0.126778	2.70253e-05	4.74485e-23	1.11839e-58
ENSG00000188672	RHCE	0.110796	0.114964	0.0180157	0.0633497	0.165008	0.164052
ENSG00000187010	RHD	0.00661828	0.0146774	0.00672686	0.00663844	0	0
ENSG00000183726	TMEM50A	55.2402	51.8131	53.7938	55.5038	49.6881	40.1834
ENSG00000272432	RP3-465N24.6	0.28837	0.197158	0.206466	0.1002	0.288653	0.244159
ENSG00000261349	RP3-465N24.5	0	0	0	0	0.116286	0
ENSG00000224183	SDHDP6	0	0.233395	0	0	0.109005	0.0927633
ENSG00000252515	RNU6-1171P	0	0	0	0	0	0
ENSG00000238889	snoU13	0	0	0	0	0	0
ENSG00000238084	RP3-469D22.1	5.83531	5.25425	3.50667	3.13506	2.76886	2.34044
ENSG00000266468	AL031284.1	0	0	0	0	0	0
ENSG00000204178	TMEM57	5.12569	5.04397	5.63803	6.56756	7.36577	7.05607
ENSG00000157978	LDLRAP1	16.1816	12.9271	13.2593	14.6048	13.8188	12.9265
ENSG00000225643	RP11-70P17.1	0	0.113977	0	0	0	0
ENSG00000117643	MAN1C1	0.278649	0.233455	0.171452	0.206842	0.170345	0.21265
ENSG00000233478	RP1-187B23.1	0.00708273	0.00696765	0	0.00701725	0	0.00559099
ENSG00000162430	SEPN1	38.5497	35.3514	35.5814	38.0139	37.5103	33.0401
ENSG00000255054	RP1-317E23.6	0	0	0	0	0	0
ENSG00000117640	MTFR1L	20.9082	18.2173	17.7326	17.0576	15.4997	12.7413
ENSG00000228172	RP1-317E23.3	0	0.171996	0	0.171109	0	0
ENSG00000223474	AL020996.1	0.0435844	0.140114	0.0850967	0.0526978	0.05124	0.042375
ENSG00000272478	RP1-317E23.7	1.10895e-279	0	0	0	0	0
ENSG00000127423	AUNIP	14.3731	14.339	13.0815	10.6508	8.87545	7.5694
ENSG00000236528	RP1-125I3.2	7.43985e-06	0.397336	0.436394	9.66504e-06	0.206939	0.0762425
ENSG00000182749	PAQR7	9.52452	8.66726	7.48192	5.72494	4.53595	2.957
ENSG00000207302	Y_RNA	0	0	0	0	0	0
ENSG00000117632	STMN1	230.023	231.6	244.133	251.032	240.144	206.897
ENSG00000264021	MIR3917	0	0	0	0	0	0
ENSG00000229786	SNRPFP2	0	0	0	0	0	0
ENSG00000223624	RP1-125I3.4	0	0	0	0	0	0
ENSG00000266763	AL033528.1	0	0	0	0	0	0
ENSG00000158006	PAFAH2	7.52714	6.07251	5.583	5.86996	4.95536	4.25582
ENSG00000207237	RNU6-110P	0	0	0	0	0	0
ENSG00000252190	SCARNA17	0	0	0	0	0	0
ENSG00000252691	SCARNA18	0	0	0	0	0	0
ENSG00000158008	EXTL1	0.00467049	0.0133568	0.00913477	0.00449534	0.00434702	0.0108524
ENSG00000158014	SLC30A2	0	0	0	0	0	0
ENSG00000158022	TRIM63	0	0	0	0	0	0
ENSG00000265320	AL391650.1	0	0	0	0	0	0
ENSG00000175087	PDIK1L	10.3752	11.778	10.4662	9.49264	8.53386	7.31205
ENSG00000197245	FAM110D	0.0993489	0.0767157	0.0160946	0.0477367	0.0944513	0.0129704
ENSG00000142684	ZNF593	18.6606	17.6628	19.2858	20.9488	21.7194	18.5876
ENSG00000236782	RP11-96L14.7	0.407713	0.274768	0.444263	0.446753	0.174623	0.701879
ENSG00000142675	CNKSR1	10.807	9.96303	9.2928	8.77216	8.30717	7.21609
ENSG00000188782	CATSPER4	0.0104102	0.0138735	0	0.0103566	0.00977284	0
ENSG00000236155	RP11-231P20.2	0	0	0	0	0	0
ENSG00000130695	CEP85	19.873	21.2267	23.0873	24.9347	25.3281	22.6983
ENSG00000270733	RP11-231P20.5	0	0	0	0	0	0
ENSG00000142669	SH3BGRL3	57.6846	53.9553	55.5622	58.2684	57.6601	52.8987
ENSG00000169442	CD52	0.110913	0	0.123433	0.120104	0.224321	0
ENSG00000158062	UBXN11	8.46713	10.7151	10.1433	10.4378	10.2196	8.93249
ENSG00000176092	AIM1L	1.05295	1.41066	1.31981	0.904558	1.01283	0.631563
ENSG00000225854	RP11-569G9.7	0	0	0	0	0	0
ENSG00000265143	RN7SL490P	0	0	0	0	0	0
ENSG00000176083	ZNF683	0	0	0	0	0	0
ENSG00000131914	LIN28A	0.0103558	0.015517	0.0052787	0.0104749	0	0
ENSG00000117682	DHDDS	35.6943	35.368	36.5918	31.4052	31.2449	28.3023
ENSG00000223583	RP3-476K8.4	0.0823617	0	0.179549	0	0.0809748	0.069558
ENSG00000225891	RP3-476K8.3	0	0	0	0	0.0740361	0
ENSG00000198830	HMGN2	491.27	482.548	483.506	467.467	444.696	397.964
ENSG00000224129	DPPA2P2	0	0	0	0	0	0
ENSG00000117676	RPS6KA1	19.7925	18.8536	20.2796	19.0788	17.9583	15.317
ENSG00000238705	MIR1976	0	0	0	0	0	0
ENSG00000243905	RN7SL679P	0	0	0	0	0	0
ENSG00000252802	Y_RNA	0	0	0	0	0	0
ENSG00000229247	RP11-492M19.3	0	0	0	0	0	0
ENSG00000238316	snoU13	0	0	0	0	0	0
ENSG00000235069	RP4-785J1.1	0	0	0	0	0	0
ENSG00000260063	RP5-968P14.2	0.282416	0.334296	0.230579	0.293314	0.336561	0.101766
ENSG00000117713	ARID1A	17.6348	18.5065	19.1275	19.7018	21.194	18.1488
ENSG00000266138	RN7SL501P	0	0	0	0	0	0
ENSG00000060642	PIGV	5.60445	4.57468	3.39071	2.87238	2.0679	1.72009
ENSG00000241188	RN7SL165P	0	0	0	0	0	0
ENSG00000204160	ZDHHC18	18.8676	18.4953	20.5994	22.2512	21.9408	18.5729
ENSG00000175793	SFN	122.361	110.587	122.808	142.877	166.577	142.834
ENSG00000226698	RP1-50O24.6	0	0	0	0	0	0
ENSG00000142751	GPN2	11.8255	12.5656	10.2589	9.96146	8.74466	7.51823
ENSG00000198746	GPATCH3	10.9369	11.2275	11.6096	12.4939	13.4038	11.9086
ENSG00000090273	NUDC	170.361	152.404	159.814	165.659	167.432	142.157
ENSG00000131910	NR0B2	0.0380815	0.037429	0.0191291	0	0.0178933	0
ENSG00000175707	C1orf172	10.5639	9.04724	9.67701	11.1608	12.6219	11.3043
ENSG00000172746	RP11-344H11.4	0	0	0	0	0	0
ENSG00000224064	RP11-344H11.5	0	0	0	0	0	0
ENSG00000225294	OSTCP2	0	0	0	0	0	0
ENSG00000253368	TRNP1	12.9051	8.594	8.49082	10.2392	13.5576	11.2126
ENSG00000158246	FAM46B	2.97434	2.53808	2.47052	2.25237	2.32188	2.13951
ENSG00000090020	SLC9A1	7.46313	6.67702	6.63398	6.64886	7.27889	6.16455
ENSG00000229985	RP11-40H20.5	0	0	0	0	0	0
ENSG00000214973	CHCHD3P3	3.28062	3.675	3.1119	3.9609	3.65901	3.77954
ENSG00000225159	NPM1P39	4.13844	4.97903	4.85573	4.55243	4.53696	4.2768
ENSG00000225990	SNRPEP7	0	0	0	0	0	0
ENSG00000224311	RP11-40H20.4	0	0	0	0	0	0
ENSG00000142784	WDTC1	8.39264	6.57099	6.3142	6.49321	6.78442	5.89911
ENSG00000252098	Y_RNA	0	0	0	0	0	0
ENSG00000243659	RP11-4K3__A.3	0	0	0	0	0	0
ENSG00000186501	TMEM222	28.9263	31.7191	34.0892	36.8027	34.6553	30.3967
ENSG00000206888	RNU6-48P	0	0	0	0	0	0
ENSG00000241547	RP11-4K3__A.5	0.787564	0.599885	1.47493	2.49416	0.560598	1.72767
ENSG00000142765	SYTL1	4.48003	4.50934	5.18851	5.69256	6.4477	6.05909
ENSG00000142733	MAP3K6	6.6121	6.81082	7.36044	7.37883	7.0988	6.53948
ENSG00000142748	FCN3	0.0276807	0.0223048	0.0963677	0.0235959	0.0210499	0.0740287
ENSG00000174950	CD164L2	1.39375	1.32167	1.38523	2.1716	2.20391	1.96823
ENSG00000231207	RP1-144C9.2	0	0	0	0	0	0
ENSG00000181773	GPR3	4.21653	5.42891	5.0564	4.07844	3.78607	2.6039
ENSG00000158195	WASF2	35.0285	31.8249	32.5418	30.154	28.1574	24.0689
ENSG00000241169	RP4-752I6.1	0	0	0	0	0	0
ENSG00000237429	RP1-159A19.4	0	0	0	0	0	0
ENSG00000126705	AHDC1	6.10255	6.28008	7.07909	6.41098	6.22765	5.08178
ENSG00000000938	FGR	0	0	0	0	0	0
ENSG00000235912	RP1-159A19.3	23.537	20.9676	39.5094	53.0752	25.7076	35.2425
ENSG00000233975	RP11-288L9.1	0	0	0	0	0	0
ENSG00000126709	IFI6	8.90056	11.614	10.352	7.44935	5.70655	7.27003
ENSG00000225886	RP11-288L9.4	0	0	0	0	0	0
ENSG00000206767	RNU6-949P	0	0	0	0	0	0
ENSG00000226662	CHMP1AP1	0	0	0	0	0	0
ENSG00000207095	RNU6-424P	0	0	0	0	0	0
ENSG00000009780	FAM76A	5.15287	4.87759	5.03246	4.86746	4.67519	4.24645
ENSG00000231344	RP3-426I6.2	0	0	0	0	0	0
ENSG00000230833	RPEP3	0	0	0	0.0511219	0	0
ENSG00000117758	STX12	18.8564	17.9114	17.4479	17.6633	15.806	14.657
ENSG00000269971	RP3-426I6.5	0	0	0	0	0	0
ENSG00000270031	RP3-426I6.6	0	0	0	0	0	0
ENSG00000223062	RNU6-1245P	0	0	0	0	0	0
ENSG00000117751	PPP1R8	60.738	61.6998	67.1634	72.1575	69.8235	58.5162
ENSG00000268552	AL109927.1	4.85432e-141	0	0	0	1.44266e-79	8.80686e-183
ENSG00000252947	SCARNA1	0	0	0	0	0	0
ENSG00000130775	THEMIS2	5.79191	4.85756	4.66545	4.69991	4.10812	4.35524
ENSG00000117748	RPA2	74.1965	76.5213	80.2211	78.1482	71.0563	57.3358
ENSG00000130768	SMPDL3B	10.7952	9.67766	10.4367	11.158	10.7719	9.38665
ENSG00000158156	XKR8	4.95177	5.00797	5.19029	5.54144	5.78437	3.97252
ENSG00000227050	RP11-460I13.2	0	0	0	0	0	0
ENSG00000158161	EYA3	19.9514	18.8791	19.0459	15.7598	14.825	11.8108
ENSG00000238231	RP11-460I13.6	0.336847	0	0	0.366753	0	0
ENSG00000240750	RN7SL559P	0	1.0396	0	0	0	0
ENSG00000228589	SPCS2P4	20.1105	19.0411	18.0955	16.9878	16.8704	14.3389
ENSG00000228943	RP5-1053E7.2	0	0	0	0	0	0
ENSG00000214812	RP5-1053E7.3	0	0	0	0	0	0
ENSG00000253005	RNU6-176P	0	0	0	0	0	0
ENSG00000252429	RNU7-29P	0	0	0	0	0	0
ENSG00000169403	PTAFR	0.576285	0.54129	0.552309	0.725636	0.741216	0.675698
ENSG00000126698	DNAJC8	107.536	110.415	111.35	118.048	121.772	105.995
ENSG00000215902	AL353354.1	0	0	0	0	0	0
ENSG00000269804	AL353354.2	3.67767e-09	1.30216e-15	4.43473e-17	3.76217e-11	5.78723e-15	5.01184e-12
ENSG00000130770	ATPIF1	227.349	206.202	200.153	204.254	204.589	181.589
ENSG00000270605	RP5-1092A3.4	0.115576	0.16428	0.167654	0.071294	0.0862866	0.165656
ENSG00000271398	RP5-1092A3.5	0	0	0	0	0	0
ENSG00000130766	SESN2	4.93514	5.98022	7.13424	8.28927	9.74634	13.2235
ENSG00000130772	MED18	21.6748	18.3449	15.1869	14.949	15.5846	11.8244
ENSG00000204138	PHACTR4	13.6226	12.5684	13.3057	14.2319	15.6276	13.5585
ENSG00000206779	Y_RNA	0	0	0	0	0	0
ENSG00000229820	RP1-308E4.1	0	0.234218	0	0	0	0
ENSG00000221216	RNU6ATAC27P	0	0	0	0	0	0
ENSG00000180198	RCC1	148.407	146.972	143.71	145.153	134.869	109.73
ENSG00000242125	SNHG3	22.8182	27.1671	28.6545	27.097	27.3202	22.6196
ENSG00000200087	SNORA73B	0	7.80375	0	0	7.00045	0
ENSG00000238821	snoU13	0	0	0	0	0	0
ENSG00000231468	PRDX3P2	0.0616203	0.194264	0.263515	0.0640112	0.0594768	0.0509835
ENSG00000180098	TRNAU1AP	11.7868	10.7705	9.95725	9.93631	11.3919	10.1223
ENSG00000197989	SNHG12	52.2206	72.5141	70.0534	81.5493	96.5404	91.2962
ENSG00000221539	SNORD99	0	0	0	0	0	0
ENSG00000120656	TAF12	39.5349	38.0249	37.7218	33.9833	32.1131	28.3511
ENSG00000188060	RAB42	0.102098	0.034783	0.0353679	0.087524	0.0737144	0.0894135
ENSG00000229388	RP11-442N24__B.1	0.479208	0.879515	0.699568	1.17396	0.231802	0.44597
ENSG00000270103	RNU11	0	0	0	0	0	0
ENSG00000162419	GMEB1	11.6815	10.9699	12.2972	14.481	14.46	11.9595
ENSG00000252777	SCARNA24	0	0	0	0	0	0
ENSG00000198492	YTHDF2	73.9651	73.5624	83.1212	90.4543	91.4668	77.1895
ENSG00000116329	OPRD1	0	0	0	0	0	0
ENSG00000226852	RP1-212P9.2	0.0111831	0.0111583	2.52215e-08	0	0	0.00887983
ENSG00000233427	RP1-212P9.3	0	0	0.0621016	0.020385	0	0.0161908
ENSG00000199756	Y_RNA	0	0	0	0	0	0
ENSG00000159023	EPB41	21.7979	19.005	19.732	20.3507	17.0001	14.0626
ENSG00000253304	TMEM200B	5.83705	5.44654	4.49617	4.69912	4.56968	3.72706
ENSG00000225616	RP4-604A21.1	0	0	0	0	0	0
ENSG00000206704	Y_RNA	0	0	0	0	0	0
ENSG00000225750	RP11-242O24.3	0	0	0	0	0	0
ENSG00000116350	SRSF4	55.509	49.6852	51.4461	49.0273	45.4252	36.742
ENSG00000227637	RP11-242O24.5	0	0	0	0	0.72848	0
ENSG00000116353	MECR	20.1566	20.3111	21.861	22.4532	25.6059	22.2687
ENSG00000237934	RP11-467D18.2	0	0	0.154681	0.0754284	0	0
ENSG00000060656	PTPRU	11.6239	10.6676	11.7476	10.8291	10.7405	8.30572
ENSG00000221550	AL645859.1	0	0	0	0	0	0
ENSG00000230523	RP3-437I16.1	0	0	0	0.00768126	0.00722104	0
ENSG00000266678	AL139151.1	0	0	0	0	0	0
ENSG00000225011	RP11-810H18.1	0	0	0	0	0	0
ENSG00000221126	AC092265.1	0	0	0	0	0	0
ENSG00000228176	RP4-656G21.1	0	0	0	0	0	0
ENSG00000222787	AL645944.1	0	0	0	0	0	0
ENSG00000270927	RP11-179G8.1	0	0	0	0	0	0
ENSG00000233399	RP11-111I12.1	0	0	0	0	0	0
ENSG00000233372	RP5-893G23.1	0	0	0	0	0	0
ENSG00000231251	RP3-357I16.1	0	0	0	0	0	0
ENSG00000236335	RP4-591L5.1	0	0	0	0	0	0
ENSG00000231949	RP4-591L5.2	0	0	0	0	0	0
ENSG00000162510	MATN1	0.0354061	0.0841836	0.171583	0.0401435	0.115843	0.148587
ENSG00000186056	MATN1-AS1	0.15283	0.20838	0.344335	0.545091	0.635085	0.912171
ENSG00000162511	LAPTM5	0	0	0	0.00967158	0.0357001	0.00757391
ENSG00000264773	MIR4420	0	0	0	0	0	0
ENSG00000229607	RP5-1125N11.1	0	0	0	0	0	0
ENSG00000223382	RP1-65J11.1	0.0191494	0.0193148	0.0197145	0	0.0179855	0.0153594
ENSG00000222784	RN7SKP91	0	0	0	0	0	0
ENSG00000235143	RP1-65J11.5	0	0	0	0	0	0
ENSG00000162512	SDC3	14.1698	13.9103	12.4728	13.2608	10.8555	9.57311
ENSG00000134644	PUM1	50.708	48.1913	46.7459	50.8347	53.9079	46.8138
ENSG00000200154	SNORD103A	0	0	0	0	0	0
ENSG00000202107	SNORD103B	0	0	0	0	0	0
ENSG00000200181	SNORD85	0	0	0	0	0	0
ENSG00000237329	RP11-201O14.1	0	0	0	0	0	0
ENSG00000232768	RP11-201O14.2	0	0	0	0	0	0
ENSG00000215900	SEPW1P	0	0	0	0	0	0
ENSG00000225142	RP11-490K7.1	0	0	0	0	0	0
ENSG00000084628	NKAIN1	0.904912	0.629896	0.599053	0.645938	0.668672	0.598843
ENSG00000060688	SNRNP40	100.435	93.561	91.921	89.2122	83.9086	70.5524
ENSG00000229447	RP11-490K7.4	0	0.181677	1.10243	0.177862	0.327577	0.565537
ENSG00000121766	ZCCHC17	32.8596	32.7413	31.7657	33.589	31.7292	26.4533
ENSG00000229044	RP11-266K22.2	0	0	0	0	0	0
ENSG00000121769	FABP3	0	0	0.0380467	0.0372835	0.0347802	0.0596118
ENSG00000168528	SERINC2	17.8183	17.5464	16.1274	16.6748	16.4287	13.9672
ENSG00000268950	AC114494.1	0	0	0	0	0	0
ENSG00000215899	RP11-439L8.2	0	0	0	0	0	0
ENSG00000206981	RNU6-40P	0	0	0	0	0	0
ENSG00000228682	RP11-439L8.3	0	0	0	0	0	0
ENSG00000223907	RP11-439L8.4	0	0	0	0	0	0
ENSG00000229167	RP11-73M7.1	0.340885	0.17719	0.120998	0.117626	0.220638	0.1414
ENSG00000142910	TINAGL1	32.8282	28.1858	25.5884	22.8825	23.3637	18.5819
ENSG00000121764	HCRTR1	0	0.0100708	0	0	0	0
ENSG00000235790	RP11-73M7.6	0.0257503	0	0	0	0	0
ENSG00000264078	RP11-73M7.9	0.101148	0.104305	0	0	0.100848	0
ENSG00000162517	PEF1	53.1261	49.1972	49.9579	53.3172	52.7856	45.6074
ENSG00000084636	COL16A1	0.655759	0.36117	0.651533	0.678517	0.535518	0.365925
ENSG00000121753	BAI2	2.51001	3.09005	3.81029	2.96391	3.50713	2.97941
ENSG00000266580	MIR4254	0	0	0	0	0	0
ENSG00000254545	RP11-84A19.3	0	0	0	0	0	0
ENSG00000134668	SPOCD1	0.460864	0.490185	0.238987	0.27532	0.310902	0.317936
ENSG00000203620	RP11-84A19.2	0.00796727	0	0.00809871	0.0399963	0.0518818	0.0189222
ENSG00000269967	RP11-84A19.4	0.328541	0	0.0895762	0	0.0801576	0.0687904
ENSG00000184007	PTP4A2	198.083	188.128	177.738	157.73	144.54	119.564
ENSG00000212673	AL136115.1	0.166124	0.10014	0.187376	0.315863	0.507696	0.411196
ENSG00000228634	RP4-534N18.2	0	0	0	0	0.0967724	0
ENSG00000121774	KHDRBS1	161.765	156.938	163.141	169.528	171.801	150.109
ENSG00000203325	RP11-277A4.4	0	0	0	0	0	0.0461652
ENSG00000121775	TMEM39B	12.8402	12.2597	11.9912	14.8241	16.7559	15.0892
ENSG00000266203	MIR5585	0	0	0	0	0	0
ENSG00000025800	KPNA6	31.0902	27.8809	27.6954	22.6117	19.458	14.7985
ENSG00000250135	RP4-622L5.2	0.136024	0.127304	0.261767	1.00077	2.78495	2.59201
ENSG00000084652	TXLNA	21.3594	22.9451	21.6891	22.1999	24.0816	21.9681
ENSG00000160050	CCDC28B	2.29404	1.72321	1.55623	1.54515	1.43641	1.2921
ENSG00000160051	IQCC	4.59032	4.78508	4.92327	4.90981	5.11762	4.11263
ENSG00000224066	RP4-622L5.7	0.0778154	0.118894	0.0793584	0.187835	0.351303	0.131757
ENSG00000222046	DCDC2B	0	0.00995895	0.0191565	0.0188697	0	0.0162644
ENSG00000084623	EIF3I	274.736	266.944	273.569	288.813	289.851	252.967
ENSG00000160055	TMEM234	4.38688	3.69521	3.86031	3.15122	4.15369	3.22972
ENSG00000220785	MTMR9LP	0.462653	0.173675	0.147347	0.173375	0.162325	0.132461
ENSG00000183615	FAM167B	0	0	0.0243296	0	0	0
ENSG00000182866	LCK	0.0489861	0.0765309	0.0625684	0.291017	0.122716	0.0423534
ENSG00000252450	Y_RNA	0	0	0	0	0	0
ENSG00000116478	HDAC1	149.978	143.9	142.781	144.334	154	131.359
ENSG00000175130	MARCKSL1	91.3726	83.6763	79.9365	74.0244	70.846	59.465
ENSG00000233775	RP4-811H24.9	0	0	0	0	0	0
ENSG00000162526	TSSK3	0.201795	0.278505	0.299499	0.268258	0.398074	0.288538
ENSG00000225828	FAM229A	0.885129	0.925124	0.855036	0.88526	0.959938	1.03546
ENSG00000160058	BSDC1	16.1204	15.0867	13.8876	13.8043	14.8907	12.9559
ENSG00000224333	GAPDHP20	0	0	0	0	0	0
ENSG00000270850	RP11-395N6.4	0	0	0	0	0	0
ENSG00000229259	LRRC37A12P	0	0	0	0	0	0.0073525
ENSG00000263529	RN7SL122P	0	0	0	0	0	0
ENSG00000254553	RP1-27O5.3	0.135514	0.0943907	0.133862	0.116866	0.0657884	0.0492643
ENSG00000273274	ZBTB8B	0.077667	0.0573689	0.045474	0.0221867	0.0228133	0.0340531
ENSG00000160062	ZBTB8A	6.18149	6.45256	6.18069	5.03048	4.69637	4.0343
ENSG00000176261	ZBTB8OS	51.2567	47.0301	47.7458	46.0002	44.3661	38.7822
ENSG00000200591	Y_RNA	0	0	0	0	0	0
ENSG00000162521	RBBP4	167.961	156.173	160.832	150.44	144.704	125.807
ENSG00000162520	SYNC	0.965774	0.420644	0.293892	0.415415	0.310421	0.319314
ENSG00000224409	RP11-114B7.6	0	0	0	0	0	0
ENSG00000162522	KIAA1522	14.8344	12.5898	12.2239	12.1954	12.1876	9.23933
ENSG00000134684	YARS	78.4363	72.7167	72.0938	74.9599	80.0573	75.1585
ENSG00000116497	S100PBP	11.5892	9.75148	12.1048	12.0705	12.5921	8.76427
ENSG00000160097	FNDC5	0.0119559	0.0120158	0.0244905	0.0120892	0.0227102	0.00953792
ENSG00000121905	HPCA	0.144851	0.105819	0.134798	0.150753	0.16338	0.0218028
ENSG00000121900	TMEM54	42.4462	37.0917	35.8001	40.1455	35.7382	31.6337
ENSG00000221423	AL031602.1	0	0	0	0	0	0
ENSG00000116514	RNF19B	13.5563	13.7167	13.3995	12.8796	12.6459	11.5415
ENSG00000267885	FKSG48	0	0	0	0	0.841443	0
ENSG00000217644	RP4-803A2.1	0.175272	0.282575	0	0	0.0866764	0.223199
ENSG00000239670	RP4-803A2.2	0	0.0303784	0.0620147	0.0605048	0.056707	0.144822
ENSG00000236065	RP1-117O3.2	0.0220354	0.0114062	0.0230618	0.0114463	0	0.00888602
ENSG00000004455	AK2	135.442	133.102	140.431	144.269	143.114	123.52
ENSG00000142920	ADC	1.57126	1.74561	1.56392	1.99103	3.13531	2.60391
ENSG00000116525	TRIM62	3.3296	3.15659	4.16151	3.34784	3.07551	2.66782
ENSG00000160094	ZNF362	2.64104	2.39557	2.30381	2.01562	1.73691	1.60387
ENSG00000256142	AL513327.1	1.85181e-17	1.29289e-12	1.0162e-11	2.14652e-07	9.00827e-09	6.28479e-20
ENSG00000270115	RP11-415J8.7	0.131221	0.289455	0.146652	0	0	0
ENSG00000184389	A3GALT2	0	0	0	0	0	0
ENSG00000134686	PHC2	65.3982	58.8092	62.8928	69.0628	68.6827	65.7573
ENSG00000266239	MIR3605	0	0	0	0	0	0
ENSG00000225313	RP11-415J8.3	0.523425	0.646071	0.761815	0.56612	0.38147	0.362372
ENSG00000222112	RN7SKP16	0	0	0	0	2.37924	0
ENSG00000233246	RP11-415J8.5	0	0	0	0	0	0
ENSG00000221225	AL138837.1	0	0	0	0	0	0
ENSG00000234512	TLR12P	0	0	0	0	0	0
ENSG00000121903	ZSCAN20	1.71842	1.46439	1.45875	1.80195	1.9825	1.87142
ENSG00000235907	RP4-580O19.2	0.343093	0.134281	0.181255	0.0445681	0.040928	0.104947
ENSG00000121904	CSMD2	0.0602946	0.0530561	0.0499329	0.0788739	0.0994416	0.0545675
ENSG00000227000	HSPD1P14	0	0	0	0	0	0
ENSG00000176256	HMGB4	0	0	0	0	0	0
ENSG00000231163	RP5-1007G16.1	0	0	0	0	0	0
ENSG00000201148	RNA5SP42	0	0	0	0	0	0
ENSG00000142698	C1orf94	0	0	0	0	0	0.00615521
ENSG00000221053	AC115286.1	0	0	0	0	0	0
ENSG00000270241	RP4-657M3.2	0	0	0	0	0	0
ENSG00000207941	MIR552	0	0	0	0	0	0
ENSG00000163866	SMIM12	29.5401	26.7433	22.3673	22.9834	21.9445	18.1974
ENSG00000189280	GJB5	5.66492	4.3466	5.2317	5.61971	6.62422	6.05793
ENSG00000189433	GJB4	0.20421	0.104961	0.0671166	0.102472	0.103279	0.0768919
ENSG00000255811	RP1-34M23.5	0.202101	0.0384426	0	0	5.94905e-07	0
ENSG00000216162	AL121988.1	0	0	0	0	0	0
ENSG00000188910	GJB3	20.8691	19.1235	19.5192	22.6042	23.8636	20.2394
ENSG00000187513	GJA4	0.0129855	0	0	0	0	0
ENSG00000230163	RP5-997D16.2	0.273945	0.328865	0.190573	0.3738	0.218801	0.186204
ENSG00000116544	DLGAP3	0.118656	0.126043	0.00926735	0	0	0.00404401
ENSG00000252728	SNORD112	0	0	0	0	0	0
ENSG00000241014	RP11-244H3.1	0.411573	0.350055	0.311123	0.423665	0.43002	0.387553
ENSG00000271741	RP11-244H3.4	1.58715	1.36353	1.28473	0.98615	0.669073	0.551437
ENSG00000243749	ZMYM6NB	16.9282	13.7463	11.8923	10.5609	11.32	9.39276
ENSG00000163867	ZMYM6	10.8641	12.5156	11.4609	9.26773	7.78664	6.56773
ENSG00000233940	RP11-248I9.2	0	0	0	0	0	0
ENSG00000197056	ZMYM1	18.3337	18.1579	16.0475	12.9757	12.0383	9.16766
ENSG00000228348	EFCAB14P1	0	0.124533	0	0	0	0
ENSG00000116560	SFPQ	163.046	170.503	157.622	155.428	150.568	130.29
ENSG00000201868	Y_RNA	0	0	0	0	0	0
ENSG00000263591	RN7SL136P	0	0	0	0	0	0
ENSG00000146463	ZMYM4	36.423	30.623	22.7724	18.2866	17.5097	16.8776
ENSG00000227409	ZMYM4-AS1	0	0	0	0	0	0
ENSG00000240374	RN7SL503P	0	0	0	0	0	0
ENSG00000201542	SNORA62	0	0	0	0	0	0
ENSG00000229994	RPL5P4	3.61753	3.16996	3.37469	3.63564	3.33566	2.38358
ENSG00000202129	RNY5P1	0	0	0	0	0	0
ENSG00000142687	KIAA0319L	11.6631	10.502	9.60306	8.2084	8.97565	8.16112
ENSG00000020129	NCDN	22.8734	23.2294	24.3385	26.5953	25.7316	21.7248
ENSG00000236274	RP4-728D4.3	0	0	0	0	0	0
ENSG00000239636	RP4-728D4.2	0.0280693	0.0817375	0.368371	0.780033	0.617739	0.676213
ENSG00000116819	TFAP2E	3.94411	3.922	4.40061	4.43946	3.95871	3.12603
ENSG00000126067	PSMB2	134.891	138.45	139.214	138.03	132.575	111.769
ENSG00000239859	RN7SL281P	0	0	0	0	0	0
ENSG00000142686	C1orf216	9.30382	8.42575	7.81528	6.64987	5.5614	4.08553
ENSG00000092853	CLSPN	28.9393	30.8929	30.7832	27.4492	25.0128	20.3077
ENSG00000232335	RP11-435D7.3	0.200368	0	0	0	0.100565	0
ENSG00000134698	AGO4	1.18366	0.890942	0.836183	0.608808	0.657947	0.673198
ENSG00000092847	AGO1	11.7571	9.95515	10.2034	10.065	9.73919	8.52212
ENSG00000271164	RP4-789D17.4	0	0	0	0	0	0
ENSG00000271914	RP4-789D17.5	0.577676	0.978207	0.329894	0.321893	0.578491	0
ENSG00000126070	AGO3	5.73922	5.43493	6.49313	6.77471	7.38113	5.66574
ENSG00000271554	RP4-665N4.8	0	0	0	0	0	0
ENSG00000232862	RP4-665N4.4	0	0	0	0	0	0
ENSG00000092850	TEKT2	0.0620823	0.0357749	0.0317903	0.0889431	0.0529415	0.0984502
ENSG00000116863	ADPRHL2	27.0492	25.0314	25.447	27.5037	27.9983	25.0546
ENSG00000171812	COL8A2	0.00932853	0	0.00375239	0.0184856	0.00834839	0
ENSG00000054116	TRAPPC3	64.346	65.1011	63.2272	69.6789	64.7995	63.0731
ENSG00000116871	MAP7D1	31.9069	30.3766	29.3206	27.0212	25.9699	23.561
ENSG00000264592	RN7SL131P	0	0	0	0	0	0
ENSG00000054118	THRAP3	121.685	130.818	136.713	131.812	149.722	133.73
ENSG00000231849	UBE2V2P4	0	0	0	0	0	0
ENSG00000214193	SH3D21	0.949211	1.12325	0.931204	0.893454	1.23619	0.905674
ENSG00000116883	RP11-268J15.5	0.459213	0.56723	0.507953	0.522178	0.90395	0.822661
ENSG00000142694	EVA1B	5.00382	6.24728	3.98592	2.06984	1.05206	1.4011
ENSG00000196182	STK40	8.83185	8.35334	7.87466	8.26032	9.21005	10.0505
ENSG00000181817	LSM10	53.3584	52.9465	53.7376	58.6048	60.8639	56.005
ENSG00000222821	RNU4-27P	0	0	0	0	0	0
ENSG00000116885	OSCP1	3.38329	3.71611	2.94685	2.95589	3.68565	4.01845
ENSG00000201448	SNORA63	0	0	0	0	0	0
ENSG00000116898	MRPS15	85.6751	86.9471	86.6637	91.069	90.6601	81.1276
ENSG00000119535	CSF3R	0	0	0	0	0	0
ENSG00000230214	FTLP18	0	0	0	0	0	0
ENSG00000234481	RP4-614N24.1	0	0	0	0	0	0
ENSG00000163873	GRIK3	0	0	0	0	0	0
ENSG00000264698	MIR4255	0	0	0	0	0	0
ENSG00000207328	RNU6-636P	0	0	0	0	0	0
ENSG00000223944	RP5-1180C18.1	0	0	0	0	0	0
ENSG00000252368	RNA5SP43	0	0	0	0	0	0
ENSG00000230451	RPS29P6	0	0	0	0	0	0
ENSG00000233621	LINC01137	0.507862	0.633249	0.419941	0.711342	0.557592	0.738846
ENSG00000163874	ZC3H12A	2.27199	2.6465	2.59039	2.73654	2.87318	2.25269
ENSG00000163875	MEAF6	42.1617	35.9706	39.6201	41.8757	41.6756	34.7556
ENSG00000263675	MIR5581	0	0	0	0	0	0
ENSG00000163877	SNIP1	9.82818	9.74223	10.577	11.2636	11.9536	10.6605
ENSG00000232273	FTH1P1	0	0.0858453	0	0.170158	0.158948	0.136026
ENSG00000237749	RP3-423B22.5	1.55381	0	0	0	0	0
ENSG00000163879	DNALI1	0.0384902	0.101429	0.026845	0.0840611	0.0346196	0.0244298
ENSG00000134697	GNL2	85.8896	91.803	81.1936	74.4385	66.1186	55.5801
ENSG00000169218	RSPO1	0.0800086	0.0112103	0.0310747	0.0332585	0.0162658	0.0230264
ENSG00000116922	C1orf109	72.8046	73.9856	80.8195	84.5136	79.305	65.1874
ENSG00000134690	CDCA8	54.5244	48.9361	52.9874	50.7812	49.7565	44.0272
ENSG00000183317	EPHA10	1.49501	1.43323	1.72924	1.59083	1.53039	1.42717
ENSG00000200421	Y_RNA	0	0	0	0	0	0
ENSG00000238871	snoU13	0	0	0	0	0	0
ENSG00000214141	ACTN4P2	0	0	0	0	0	0
ENSG00000227416	RP11-109P14.2	0	0	0	0	0	0
ENSG00000185090	MANEAL	23.5762	21.5072	21.6125	20.1438	19.4629	15.7447
ENSG00000233728	RP11-109P14.9	3.36032e-90	1.3363e-38	2.4824e-209	1.07716e-111	0.0659214	0.0721361
ENSG00000196449	YRDC	52.8147	56.1803	58.6913	55.4815	50.2762	43.5462
ENSG00000197982	C1orf122	24.3159	26.8925	23.5748	18.9558	20.3246	21.6928
ENSG00000188786	MTF1	8.30805	8.15963	9.40426	11.4283	11.7437	10.3199
ENSG00000230610	AL929472.1	0	0	0	0	0	0
ENSG00000235673	RP11-109P14.8	0	0	0	0	0	0
ENSG00000230955	RP11-109P14.10	1.64098e-34	1.20278e-51	3.58117e-42	1.75656e-44	6.20063e-42	2.31454e-13
ENSG00000204084	INPP5B	8.2361	7.53014	6.79703	5.31982	5.43447	5.59056
ENSG00000252448	SNORA63	0	0	0	0	0	0
ENSG00000222282	RNU6-584P	0	0	0	0	0	0
ENSG00000183431	SF3A3	86.03	86.7809	84.9886	84.6444	86.791	73.5303
ENSG00000212541	RNU6-510P	0	0	0	0	0	0
ENSG00000183386	FHL3	16.3355	15.6038	13.5213	12.6457	10.1307	8.47298
ENSG00000183520	UTP11L	111.16	106.522	108.423	106.841	103.971	87.2339
ENSG00000185668	POU3F1	0.0303671	0.0634857	0.0663411	0.0585933	0.0939585	0.0534464
ENSG00000224592	RP5-884C9.2	0.0657589	0.201118	0.209437	0.410605	0.262683	0.110911
ENSG00000223589	RP5-884C9.3	0	0	0	0	0	0
ENSG00000265596	MIR3659	0	0	0	0	0	0
ENSG00000237290	RP11-214L19.1	0.00769843	0	0	0.00771278	0	0
ENSG00000200796	RNU6-753P	0	0	0	0	0	0
ENSG00000238063	RP11-329N22.1	0	0	0	0	0	0
ENSG00000215895	RP11-334L9.1	0.0169826	0.0602321	0.0351173	0.0609056	0.0638325	0.0751674
ENSG00000116954	RRAGC	13.2624	12.8336	11.5242	9.78122	9.103	7.25226
ENSG00000228436	RP5-864K19.4	0.0521499	0.158724	0	0.366027	0.0509368	0.13253
ENSG00000214114	MYCBP	43.1498	40.9976	40.9396	39.3433	36.3777	30.5487
ENSG00000131233	GJA9	0.0373975	7.35445e-13	0.0194337	0.00774909	0.0175493	0.0150352
ENSG00000158315	RHBDL2	0	0	0	0	0	0.00816052
ENSG00000199963	RNU6-605P	0	0	0	0	0	0
ENSG00000207466	Y_RNA	0	0	0	0	0	0
ENSG00000235549	RP11-781D11.1	0	0	0	0	0	0
ENSG00000174574	AKIRIN1	53.1905	50.9693	47.674	35.92	27.5521	20.4777
ENSG00000168653	NDUFS5	340.296	317.216	320.121	309.106	315.669	265.062
ENSG00000127603	MACF1	20.1198	18.0389	13.9697	12.2171	12.1483	10.0492
ENSG00000255103	KIAA0754	2.99846	2.51617	2.07067	1.87839	1.7993	1.474
ENSG00000226438	RP11-420K8.1	0	0	0	0	0	0
ENSG00000206654	RNU6-608P	0	0	0	0	0	0
ENSG00000222378	RNA5SP44	0	0	0	0	0	0
ENSG00000270040	RP11-416A14.1	0	0	0	0	0	0
ENSG00000217897	HSPE1P8	0	0	0	0	0	0
ENSG00000183682	BMP8A	0.511249	0.618804	0.523143	0.446817	0.381031	0.235443
ENSG00000182109	RP11-69E11.4	0.572823	1.25731	1.1378	1.85079	1.05469	1.23977
ENSG00000243970	PPIEL	0.0638777	0	0.03823	0.0329066	0.0305286	0.0782975
ENSG00000237624	OXCT2P1	0.163654	0.217449	0.161634	0.134868	0.119776	0.209419
ENSG00000090621	PABPC4	216.858	216.469	207.722	187.362	180.918	156.412
ENSG00000228060	RP11-69E11.8	0	0.0879471	0.0886795	0	0	0
ENSG00000201457	SNORA55	0	0	0	0	0	0
ENSG00000163909	HEYL	5.43498	4.30204	4.47686	4.6187	4.33649	3.35731
ENSG00000225903	RP1-144F13.3	0	0	0	0	0	0
ENSG00000116981	NT5C1A	0	0	0.0202294	0	0	0
ENSG00000116983	HPCAL4	1.8386	1.92504	2.01591	1.81791	1.70071	1.41691
ENSG00000084072	PPIE	67.79	64.6778	69.5717	73.0287	75.5197	68.0351
ENSG00000116985	BMP8B	3.28863	3.02304	3.36838	3.45613	3.38117	2.68244
ENSG00000225333	RP1-144F13.4	0	0	0	0	0	0
ENSG00000252413	RNU7-121P	0	0	0	0	0	0
ENSG00000198754	OXCT2	0.642418	0.546598	0.523297	0.595413	0.466846	0.248538
ENSG00000261798	RP1-118J21.25	0.126226	0.20004	0.0833621	0.350256	0.199623	0.21583
ENSG00000229213	RP1-118J21.24	0	0	0	0	0	0
ENSG00000043514	TRIT1	25.8289	24.226	24.202	26.7694	29.3898	27.0457
ENSG00000202222	Y_RNA	0	0	0	0	0	0
ENSG00000116990	MYCL	2.30651	2.30094	2.45055	2.30881	2.56997	2.16637
ENSG00000236546	RP1-118J21.5	0.0338566	0.0349463	0.0356976	0.104676	0.0325998	0.0278138
ENSG00000207356	Y_RNA	0	0	0	0	0	0
ENSG00000168389	MFSD2A	11.5336	13.451	16.126	16.765	16.6842	15.8809
ENSG00000228477	RP3-342P20.2	0.493593	0.370955	0.210861	0.494801	0.465796	0.493333
ENSG00000131236	CAP1	185.108	165.53	171.771	173.734	178.356	151.652
ENSG00000131238	PPT1	53.1309	49.6534	54.3353	57.1778	58.18	46.3099
ENSG00000226745	RP11-115D7.3	0	0	0	0	0	0
ENSG00000117000	RLF	12.072	12.067	14.8265	17.4887	18.5707	16.4985
ENSG00000207508	RNU6-1237P	0	0	0	0	0	0
ENSG00000188800	TMCO2	0.0935568	0	0	0	0.51197	0.314179
ENSG00000259943	RP1-39G22.7	1.84514	1.95242	2.49221	2.40539	2.7019	2.82393
ENSG00000084073	ZMPSTE24	94.5831	92.1305	94.7279	89.8676	82.6481	71.3552
ENSG00000231296	RP1-39G22.4	0	0.867883	0.887571	0	0.75438	1.33354
ENSG00000049089	COL9A2	0.813587	1.05147	0.905191	0.738052	0.770566	0.844655
ENSG00000227311	RP1-228H13.1	0	0	0	0	0	0
ENSG00000084070	SMAP2	13.221	12.9702	12.2515	11.6219	10.8141	9.81568
ENSG00000213172	RP1-228H13.2	0	0	0	0	0	0
ENSG00000187801	ZFP69B	0.14906	0.155291	0.138164	0.243618	0.151204	0.161451
ENSG00000260920	RP1-228H13.5	0.131234	0.288849	0.200945	0.309876	0.219971	0.237711
ENSG00000187815	ZFP69	0.00766484	0	0.0158362	0.0236821	0.0217115	0.0247199
ENSG00000238287	RP11-656D10.3	0	0	0	0	0	0
ENSG00000164002	EXO5	0.415425	0.355872	0.336367	0.347037	0.279696	0.394961
ENSG00000227278	RP11-656D10.5	0	0	0	1.83232e-177	5.56725e-70	0
ENSG00000238186	RP11-656D10.6	0	0.0462268	4.35999e-39	0	0	0
ENSG00000117010	ZNF684	4.57444	5.1127	4.65777	5.08566	4.52174	3.98799
ENSG00000236505	RP1-63P18.2	0	0	0	0	0	0
ENSG00000233910	GTF2F2P2	0	0	0	0	0.0362383	0
ENSG00000117016	RIMS3	1.42013	1.60912	1.67048	1.50705	1.24901	1.00739
ENSG00000237899	RP4-739H11.3	0	0	0	0	0	0
ENSG00000272145	NFYC-AS1	0.334643	0.367554	0.431744	0.388897	0.519102	0.347127
ENSG00000066136	NFYC	59.3525	52.8765	58.8908	56.1672	54.0629	49.7245
ENSG00000198974	MIR30E	0	0	0	0	0	0
ENSG00000207962	MIR30C1	0	0	0	0	0	0
ENSG00000117013	KCNQ4	1.83812	2.19174	1.91273	2.22522	2.00207	1.50021
ENSG00000264582	RN7SL326P	0	0	0	0	0	0
ENSG00000179862	CITED4	0.191592	0.234336	0.247726	0.122636	0.102544	0.0837185
ENSG00000229528	RP5-1066H13.4	0	0	0.131536	0	0	0
ENSG00000228940	RP11-348A7.1	0	0	0	0	0	0
ENSG00000233118	UBE2V1P8	0	0	0	0	0	0
ENSG00000171793	CTPS1	70.2732	73.1885	70.7018	71.85	67.274	55.5625
ENSG00000171790	SLFNL1	0.176922	0.257752	0.262457	0.234801	0.273097	0.194436
ENSG00000010803	SCMH1	11.009	11.7735	11.5047	10.7367	11.2727	8.8023
ENSG00000215893	RP4-635E8.1	0	0	0	0	0	0.0760819
ENSG00000235358	RP11-399E6.1	0	0	0	0	0	0
ENSG00000213987	RP11-399E6.2	0	0	0	0	0	0
ENSG00000204060	FOXO6	0.403611	0.238095	0.336534	0.3687	0.48365	0.388186
ENSG00000229901	RP11-399E6.4	0	0	0	0	0	0
ENSG00000252563	RNA5SP45	0	0	0	0	0	0
ENSG00000127129	EDN2	0.0326327	0.0160776	0	0.258944	0.031085	0.0130402
ENSG00000127124	HIVEP3	3.607	2.83866	2.91399	2.66213	2.49067	2.04791
ENSG00000230881	RP11-486B10.3	0	0	0	0	0	0
ENSG00000230638	RP11-486B10.4	0.0527332	0.105937	0.153179	0.159312	0.176308	0.107961
ENSG00000264896	AL451006.1	0	0	0	0	0	0
ENSG00000227538	HNRNPFP1	0.0184003	0	0	0	0	0
ENSG00000228776	RP11-319C21.1	0	0	0	0	0	0
ENSG00000044012	GUCA2B	0	0	0	0	0	0
ENSG00000197273	GUCA2A	0	0	0	0	0	0
ENSG00000198815	FOXJ3	32.278	33.1852	36.1555	35.3376	28.0993	21.6357
ENSG00000227527	RP11-223A3.1	0	0	0	0	0	0
ENSG00000177181	RIMKLA	0.861801	0.829713	1.04921	1.01906	0.841731	0.516915
ENSG00000235002	RP11-157D18.2	0	0	0	0	0	0
ENSG00000066185	ZMYND12	0.162405	0.326994	0.0946812	0.449094	0.264792	0.188342
ENSG00000127125	PPCS	47.6176	51.0332	54.222	52.3045	50.8357	46.8561
ENSG00000186409	CCDC30	0.116059	0.183704	0.181104	0.356055	0.347296	0.334306
ENSG00000230116	RP11-163G10.2	0	0	0	0	0	0
ENSG00000236876	TMSB4XP1	0	0	0	0	0	0
ENSG00000200254	RNU6-536P	0	0	0	0	0	0
ENSG00000236180	RP11-163G10.4	0	0	0	0	0	0
ENSG00000171960	PPIH	117.637	115.123	122.504	130.885	144.678	120.981
ENSG00000234917	RP5-994D16.3	0.565576	0.735033	1.08511	1.79774	2.03122	2.21973
ENSG00000065978	YBX1	467.319	457.807	460.382	457.539	470.071	403.351
ENSG00000164007	CLDN19	0	0	0	0	0	0.00924149
ENSG00000117385	LEPRE1	12.4277	11.768	12.5153	10.2633	10.5221	9.66991
ENSG00000164008	C1orf50	7.61738	5.69946	7.00735	6.52016	5.95189	5.86091
ENSG00000228452	RP5-994D16.9	0.218286	0.828913	0.240392	0.465608	0.325898	0.280015
ENSG00000177868	CCDC23	10.2541	9.17655	8.90485	10.3854	10.3615	8.66523
ENSG00000228192	RP11-342M1.3	0.915953	0.310254	0.926418	0.574428	1.23815	0.642537
ENSG00000164010	ERMAP	1.46609	1.34343	1.40991	1.44397	1.37178	1.23526
ENSG00000164011	ZNF691	5.37093	5.20731	5.33436	5.7383	5.48605	5.13545
ENSG00000233708	RP11-342M1.7	0	0	0	0	0	0
ENSG00000237090	RP11-342M1.6	0	0	0	0	0	0
ENSG00000225099	ATP6V1E1P1	0.264568	0.160424	0.0404597	0.159389	0.0367254	0.0944585
ENSG00000117394	SLC2A1	127.724	142.981	138.199	119.294	99.8624	87.4792
ENSG00000227533	SLC2A1-AS1	0.233214	0.262101	0.486623	0.361126	0.173712	0.0914021
ENSG00000207256	RNU6-880P	0	0	0	0	0	0
ENSG00000252803	RNU6-870P	0	0	0	0	0	0
ENSG00000186973	FAM183A	0	0	0	0.100074	0	0
ENSG00000117395	EBNA1BP2	166.205	175.212	176.744	179.337	186.596	158.15
ENSG00000243710	WDR65	0.184861	0.194862	0.238314	0.208145	0.224016	0.259245
ENSG00000199240	RNA5SP46	0	0	0	0	0	0
ENSG00000179178	TMEM125	2.14872	1.94129	1.70219	1.01957	1.13353	1.58244
ENSG00000253313	C1orf210	2.38824	1.94719	1.87207	1.13993	0.94218	0.802905
ENSG00000066056	TIE1	0.01899	0.00624768	0.00639132	0.0125672	0	0.0101284
ENSG00000117400	MPL	0.00899746	0.00883022	0.0179717	0.0354058	0.0084457	0
ENSG00000234694	RP1-92O14.3	1.32009	1.10401	0.913659	1.11857	1.10111	0.898799
ENSG00000117399	CDC20	219.802	207.431	215.264	220.226	210.995	186.561
ENSG00000066322	ELOVL1	99.7003	88.0489	89.1076	89.4044	91.4678	79.3838
ENSG00000159479	MED8	20.2399	18.3971	17.3832	16.345	16.5246	16.2691
ENSG00000229431	RP1-92O14.6	0.07957	0.0826718	0.0837659	0	2.8104e-107	0.0650575
ENSG00000198198	SZT2	3.88024	3.93583	3.05929	3.06396	2.98932	2.30645
ENSG00000229348	HYI-AS1	0	0	0.0733621	0	0.0673016	0.05742
ENSG00000229372	SZT2-AS1	1.2905e-71	0.0625091	0.0580825	0.0549201	0.167977	0.0857852
ENSG00000178922	HYI	5.95415	5.77354	5.98895	4.96114	5.21269	4.48603
ENSG00000142949	PTPRF	54.1412	53.106	49.9254	48.2827	47.7368	40.3387
ENSG00000066135	KDM4A	14.4566	13.0075	11.6722	9.09543	9.24209	8.56948
ENSG00000236200	KDM4A-AS1	1.31308	0.99816	1.59667	1.81687	1.96802	2.08983
ENSG00000126091	ST3GAL3	1.80983	2.09876	3.05512	4.41484	3.69598	1.77626
ENSG00000229444	RP11-184I16.4	0	0	0	0	0	0
ENSG00000252201	RNU6-1058P	0	0	0	0	0	0
ENSG00000233674	RP11-184I16.3	0	0	0	0	0	0
ENSG00000224751	SHMT1P1	0	0.0141899	0	0	0.0133102	0
ENSG00000117407	ARTN	6.16443	6.52988	5.13156	2.98863	4.29625	3.62819
ENSG00000237950	RP11-7O11.3	0.100512	0.107191	0.206755	0	0	0
ENSG00000117408	IPO13	9.99597	9.1864	8.01059	7.24027	6.52227	6.30922
ENSG00000132768	DPH2	63.9187	62.7372	67.4927	78.9853	81.7832	67.0921
ENSG00000117410	ATP6V0B	118.784	113.588	116.508	125.776	127.973	111.36
ENSG00000117411	B4GALT2	58.3362	54.3616	56.1067	62.3534	67.529	58.4015
ENSG00000159214	CCDC24	4.39562	4.17311	3.81951	4.87338	4.21368	3.98099
ENSG00000196517	SLC6A9	1.74011	1.83989	1.62961	2.2091	2.41564	2.67547
ENSG00000230615	RP5-1198O20.4	0.0460245	2.07788e-07	0.0358809	0.14189	1.27574e-06	0
ENSG00000271647	KRT8P47	0.0122569	0.0240766	0.0122883	0.0120803	0.0115399	0
ENSG00000227163	RP5-1198O20.5	0	0	0	0	0	0
ENSG00000239560	RN7SL479P	0	0	0	0	0	0
ENSG00000171872	KLF17	0	0	0	0	0	0
ENSG00000233514	RP11-570P14.1	2.24786	4.2603	3.22936	3.11903	2.18596	1.62936
ENSG00000239275	RP4-675G8.2	0	0	0	0	0	0
ENSG00000226804	RP4-675G8.3	0	0.0182824	0	0	0	0
ENSG00000200171	Y_RNA	0	0	0	0	0	0
ENSG00000238037	OOSP1P1	0	0	0	0	0	0
ENSG00000227994	RP5-891H21.1	0	0	0	0	0	0
ENSG00000271329	RP5-891H21.5	0	0	0	0.0785998	0.0362201	0.0929905
ENSG00000178028	DMAP1	14.9165	16.0228	15.7277	15.2184	15.3579	13.3083
ENSG00000117419	ERI3	138.268	170.831	183.522	187.958	186.812	156.506
ENSG00000233602	ERI3-IT1	0	0	0.116272	0.0565265	0	0.0451764
ENSG00000252146	AL390776.1	0	0	0	0	0	0
ENSG00000199385	RNU6-369P	0	0	0	0	0	0
ENSG00000187147	RNF220	40.9255	42.5823	43.3365	44.4703	43.2337	38.8735
ENSG00000126106	TMEM53	4.08449	3.49816	3.52273	5.20533	5.44708	3.73328
ENSG00000263381	MIR5584	0	0	0	0	0	0
ENSG00000198520	C1orf228	0.13544	0.0771948	0.0849397	0.168799	0.0347454	0.191857
ENSG00000199377	RNU5F-1	0	0	0	0	0	0
ENSG00000200169	RNU5D-1	0	0	0	0	0	0
ENSG00000142945	KIF2C	58.2511	58.3354	56.853	46.2519	42.1789	33.3161
ENSG00000142937	RPS8	612.538	608.926	627.979	659.186	682.002	584.49
ENSG00000264294	SNORD55	0	0	0	0	0	0
ENSG00000202031	SNORD38A	0	0	0	0	0	0
ENSG00000207421	SNORD38B	0	0	0	0	0	0
ENSG00000225721	RP11-269F19.2	0.118268	0.175467	0.182903	0.11914	0.368681	0.931531
ENSG00000200913	SNORD46	0	0	0	0	0	0
ENSG00000234093	RPS15AP11	0	0.767018	0.521423	0.505042	0.233223	0.200633
ENSG00000142959	BEST4	0.0391931	0.0284601	0.0293073	0.0578294	0.0279399	0.0388519
ENSG00000173846	PLK3	18.9439	20.6171	28.6905	35.2958	38.9663	36.1693
ENSG00000188396	TCTEX1D4	0.0943657	0.0722596	0.0371512	0.0365231	0.105937	0.0882579
ENSG00000222009	BTBD19	0.310881	0.412654	0.303682	0.416255	0.841062	0.772681
ENSG00000117425	PTCH2	0.191767	0.254994	0.204845	0.247817	0.258257	0.208769
ENSG00000202444	RNU5E-6P	0	0	0	0	0	0
ENSG00000226499	RP5-882O7.1	0	0	0	0	0	0
ENSG00000070785	EIF2B3	30.9754	30.1502	29.0258	34.8394	37.1392	35.8599
ENSG00000229815	CCNB1IP1P1	0.0288214	0	0	1.82404e-25	0	0
ENSG00000266294	AL136380.1	0	0	0	0	0	0
ENSG00000253039	RNA5SP47	0	0	0	0	0	0
ENSG00000232369	RP5-882O7.4	0	0	0	0	0	0
ENSG00000268949	MRPS17P1	0.00593439	0	0	0	0	0
ENSG00000126107	HECTD3	9.94552	8.90281	8.12965	7.57832	7.99459	7.4735
ENSG00000126088	UROD	64.5648	66.5555	67.2483	70.6751	68.1892	61.4838
ENSG00000162415	ZSWIM5	0.259242	0.236487	0.306686	0.414405	0.455925	0.464558
ENSG00000264650	AL359473.1	0	0	0	0	0	0
ENSG00000234315	OSTCP5	0	0	0	0	0	0
ENSG00000221707	AL592294.1	0	0	0	0	0	0
ENSG00000186603	HPDL	0.0328695	0.104645	0.064784	0.0638463	0.0517241	0.0344363
ENSG00000132781	MUTYH	16.5263	15.1137	15.1634	14.3908	12.0958	11.2799
ENSG00000070759	TESK2	1.50993	1.29761	2.05737	1.91261	1.54147	1.55153
ENSG00000132773	TOE1	21.8731	23.1037	30.5718	40.7258	46.2789	39.3451
ENSG00000238945	snoU13	0	0	0	0	0	0
ENSG00000236872	RP11-291L19.1	0	0	0	0	0	0
ENSG00000236624	CCDC163P	3.00422	2.93993	2.50589	2.98536	2.89944	2.63837
ENSG00000117450	PRDX1	798.782	810.49	820.836	846.898	845.681	734.958
ENSG00000132763	MMACHC	10.069	8.63134	8.73612	8.08433	7.09595	5.47557
ENSG00000234379	HMGB1P48	0	0	0	0	0	0
ENSG00000117448	AKR1A1	97.6127	91.6075	94.5456	97.1756	100.781	86.475
ENSG00000132780	NASP	251.266	244.08	241.184	232.545	225.282	197.264
ENSG00000159588	CCDC17	0.0778647	0.0613952	0.285864	0.124622	0.210099	0.165118
ENSG00000159592	GPBP1L1	72.6671	64.9181	66.5232	66.4327	65.4714	56.5946
ENSG00000197429	IPP	8.24092	7.79995	7.80598	6.15609	6.20272	4.07869
ENSG00000230896	RP11-767N6.7	0.623268	0.522914	0.376233	0.0737617	0	0.116296
ENSG00000159596	TMEM69	31.6577	30.1762	21.4757	14.3508	13.9858	10.4587
ENSG00000225447	RPS15AP10	0	0.272141	0	0	0	0
ENSG00000234329	RP11-767N6.2	0.368759	0.157722	0.192193	0.473296	0.236104	0.476911
ENSG00000236111	RP11-630I5.1	0	0.0470767	0.0478745	0	0.130766	0
ENSG00000086015	MAST2	21.6273	17.269	12.1206	10.2684	10.9185	10.3524
ENSG00000232467	TMA16P2	0.0606874	0.0651149	0	0	0	0
ENSG00000117461	PIK3R3	0.39192	0.433902	0.327041	0.278479	0.315906	0.25114
ENSG00000250719	RP11-322N21.2	0	0	0	0	0	0
ENSG00000226957	RP4-533D7.4	0	0	0	0	0	0
ENSG00000233114	RP4-533D7.3	0	0	0	0	0	0
ENSG00000227857	RP4-533D7.5	0	0	0	0	0	0
ENSG00000117472	TSPAN1	2.13522	1.98697	2.50332	2.4248	2.66075	2.1558
ENSG00000085998	POMGNT1	29.6494	29.6521	26.3092	26.8696	27.9082	25.4782
ENSG00000171357	LURAP1	0.25132	0.194356	0.159106	0.242572	0.243074	0.209687
ENSG00000085999	RAD54L	22.6202	20.0631	19.9095	17.947	15.742	12.9458
ENSG00000132128	LRRC41	21.1139	18.36	17.1205	15.4695	13.929	12.2087
ENSG00000173660	UQCRH	317.571	300.892	300.286	306.628	309.473	259.106
ENSG00000117481	NSUN4	23.2827	22.4965	21.1175	17.7247	18.1135	15.2899
ENSG00000225779	RP4-603I14.3	0	0	0	0	0.346229	0
ENSG00000117480	FAAH	4.73611	4.28874	5.40887	4.25419	5.64763	5.0166
ENSG00000232022	RP5-1109J22.1	0.440886	0.14935	0.0379628	0.148957	0.120115	0.165669
ENSG00000224863	RP5-1109J22.2	0	0.0170764	0	0	0	0
ENSG00000225667	LINC00505	0.374308	0.404621	0.829471	0	0	0
ENSG00000197587	DMBX1	1.28762	1.09894	1.03401	1.044	0.865363	0.598271
ENSG00000269956	MKNK1-AS1	0.0133396	0.00666519	0.0270781	0.0134307	0.0125402	0.0212114
ENSG00000079277	MKNK1	15.5023	15.7808	17.0949	16.613	14.817	13.6415
ENSG00000142961	MOB3C	1.85604	1.82597	2.00214	1.94209	1.35881	1.03163
ENSG00000162456	KNCN	0	0	0	0	0	0
ENSG00000123472	ATPAF1	31.1432	28.3539	29.9089	31.9037	28.0847	25.9461
ENSG00000159658	EFCAB14	33.8143	33.4123	31.666	31.1761	30.3376	25.9919
ENSG00000186118	TEX38	0	0	0	0	0	0
ENSG00000228237	EFCAB14-AS1	0	0	0	0	0	0
ENSG00000233647	RP11-8J9.1	0	0	0	0	0.120045	0
ENSG00000236476	RP11-8J9.5	0	0	0	0	0	0
ENSG00000142973	CYP4B1	0	0	0	0	0	0
ENSG00000154198	CYP4Z2P	0	0	0	0	0	0
ENSG00000238145	RP11-346M5.1	0	0	0	0	0	0
ENSG00000187048	CYP4A11	0	0	0	0	0	0
ENSG00000186377	CYP4X1	0	0	0	0	0	0
ENSG00000259832	CYP4A26P	0	0	0	0	0	0
ENSG00000261196	CYP4A43P	0	0	0	0	0	0
ENSG00000261593	CYP4A27P	0	0	0	0	0	0
ENSG00000261290	CYP4A44P	0	0	0	0	0	0
ENSG00000186160	CYP4Z1	0	0	0	0	0	0
ENSG00000225154	RP11-184J23.2	0	0	0	0	0	0
ENSG00000225506	CYP4A22-AS1	0.0241411	0.0247473	0.0251037	0.0247623	0.0460842	0
ENSG00000224805	LINC00853	0.0419784	0.347029	0.0887249	0.130477	0.163496	0.139445
ENSG00000162365	CYP4A22	0	0	0	0	0	0
ENSG00000225514	MTND1P34	0	0	0	0	0	0
ENSG00000162366	PDZK1IP1	0	0	0	0	0	0
ENSG00000162367	TAL1	0.0117509	0	0.0159556	0.00791137	0.0110627	0.012472
ENSG00000226252	RP1-18D14.7	0	0.00374847	0	0	0	0
ENSG00000123473	STIL	28.2799	27.6519	29.3478	30.7801	33.394	31.9035
ENSG00000162368	CMPK1	93.5063	90.5115	89.8503	87.893	81.8381	70.9263
ENSG00000225762	RP11-511I2.2	0	0.109907	0	0	0.201363	0.086469
ENSG00000186790	FOXE3	0.0410231	0.0376309	0.065669	0.130139	0.103935	0.106151
ENSG00000237424	FOXD2-AS1	1.33221	1.15143	1.07038	1.15482	1.76598	1.33699
ENSG00000186564	FOXD2	0.618117	0.658868	0.579684	0.676263	0.727078	0.598879
ENSG00000271355	RP4-666O22.3	0	0	0	0	0	0
ENSG00000229554	RPL21P24	0	0	0	0	0	0
ENSG00000221346	AL356458.1	0	0	0	0	0	0
ENSG00000227883	ATP6V0E1P4	0	0	0	0	0	0
ENSG00000221447	AL591415.1	0	0	0	0	0	0
ENSG00000227947	RP11-543D5.1	0	0	0	0	0	0
ENSG00000269113	TRABD2B	0.0286683	0.0281269	0.0175969	0.0261163	0.0473175	0.0190132
ENSG00000223814	RP11-543D5.2	0	0	0	0	0	0
ENSG00000273395	FLJ00388	0	0	0	0	0	0
ENSG00000225028	RP11-330M19.1	0	0	0	0	0	0
ENSG00000226133	RP4-683M8.2	0	0	0	0	0	0
ENSG00000231413	RP11-193P11.3	0	0	0	0	0	0
ENSG00000237180	CYP46A4P	0	0	0	0	0	0
ENSG00000242267	SKINTL	0.0382778	0	0	0	0	0
ENSG00000269709	AL109659.1	0	0	0	0	0	0
ENSG00000223720	RP5-1024N4.2	0	0	0	0	0	0
ENSG00000117834	SLC5A9	0	0.00861871	0.00874065	0	0.00806808	0
ENSG00000272491	RP5-1024N4.4	0.0101585	0	0	0.0101282	0.00953091	0
ENSG00000132122	SPATA6	2.22263	1.43226	1.85901	1.63019	1.56703	2.32937
ENSG00000235105	RP11-329A14.1	0.604947	0.900084	0.749035	0.703748	0.42662	0.394384
ENSG00000224986	PPP1R8P1	0.0211205	0	0	0	0.0201192	0.0515691
ENSG00000206700	RNU6-723P	0	0	0	0	0	0
ENSG00000223175	RNU4-61P	0	0	0	0	0	0
ENSG00000232514	RP11-329A14.2	0	0	0	0	0	0
ENSG00000186094	AGBL4	0	0	0	0	0	0
ENSG00000162373	BEND5	0	0	0	0	0	0
ENSG00000229846	RP11-141A19.1	0	0	0	0	0	0
ENSG00000239144	snoU13	0	0	0	0	0	0
ENSG00000230114	RP11-141A19.2	0	0	0	0	0	0
ENSG00000225623	AGBL4-IT1	0	0	0	0	0	0
ENSG00000237478	RP5-926E3.1	0	0	0	0	0	0
ENSG00000215887	ZNF859P	0	0	0	0	0	0
ENSG00000221746	AL645730.1	0	0	0	0	0	0
ENSG00000227839	AL645730.2	0	0	0	0	0	0
ENSG00000233595	MTND2P29	0	0	0	0	0	0
ENSG00000162374	ELAVL4	0	0	0	0	0	0
ENSG00000230828	RP11-492I2.1	0	0	0	0	0	0
ENSG00000237337	RP11-567C20.2	0	0	0	0	0	0
ENSG00000233407	RP11-567C20.3	0	0	0	0	0	0
ENSG00000234080	RP11-183G22.1	0.0385842	0.0393311	0.040158	0	0.0371361	0
ENSG00000229316	HMGB1P45	0	0	0	0.0476962	0	0
ENSG00000225671	FCF1P6	0	0	0	0.065924	0	0.156738
ENSG00000142700	DMRTA2	0.00857919	0.0241508	0.0504535	0.0332925	0.0325543	0.0403307
ENSG00000271782	RP5-850O15.4	0	0	0	0	0	0
ENSG00000185104	FAF1	56.6274	56.5198	60.5523	52.9108	55.6834	48.4101
ENSG00000225767	RP5-850O15.3	0	0	0	0	0	0
ENSG00000202140	Y_RNA	0	0	0	0	0	0
ENSG00000207194	RNU6-1026P	0	0	0	0	0	0
ENSG00000252825	RNU6-1253P	0	0	0	0	0	0
ENSG00000230585	PHBP12	0.0963987	0.0663945	0.0335504	0.0660022	0	0.104584
ENSG00000237130	MRPS6P2	0	0	0	0	0	0.242314
ENSG00000123080	CDKN2C	5.15052	4.39308	4.35006	4.1778	4.21365	3.71944
ENSG00000265538	MIR4421	0	0	0	0	0	0
ENSG00000204006	C1orf185	0	0	0	0	0	0
ENSG00000200262	Y_RNA	0	0	0	0	0	0
ENSG00000213478	CFL1P2	0.0426571	0	0.0446142	0.0437122	0.0814733	0.0347901
ENSG00000239101	AL162430.2	0	0	0	0	0	0
ENSG00000221492	AL162430.1	0	0	0	0	0	0
ENSG00000203356	RP11-296A18.3	0.00820733	0.00833297	0	0	0	0
ENSG00000238618	snoU13	0	0	0	0	0	0
ENSG00000123091	RNF11	55.0038	51.4965	55.6143	53.6345	55.3124	49.597
ENSG00000233406	RP11-296A18.5	0.27285	0.0900551	0.123973	0.262985	0.203417	0.0244326
ENSG00000236434	RP11-296A18.6	0	0	0	0	0	0
ENSG00000085831	TTC39A	4.22904	4.59039	3.95497	4.35472	3.94359	3.54956
ENSG00000261664	RP11-275F13.1	0.0995517	0.10141	0.0728603	0.21238	0	0.0570946
ENSG00000085832	EPS15	17.2453	16.3774	16.3919	15.8311	16.4279	15.1371
ENSG00000232027	RP11-275F13.3	0.0225284	0.0234548	0.0710987	0.0233272	0.0645106	0
ENSG00000206595	RNU6-877P	0	0	0	0	0	0
ENSG00000238140	RP11-253A20.1	0	0	0	0	0	0
ENSG00000227070	RP11-191G24.1	0	0	0	0	0	0
ENSG00000252032	RNU6-1281P	0	0	0	0	0	0
ENSG00000227742	CALR4P	0	0	0	0	0	0
ENSG00000117859	OSBPL9	35.3449	35.4755	29.5852	26.587	24.9798	22.9585
ENSG00000266993	RP4-657D16.3	0.279067	0.424795	0.479466	0.506054	0.402962	0.343589
ENSG00000272175	RP4-657D16.6	0	0	0	0	0	0
ENSG00000078618	NRD1	68.2475	63.8873	62.705	61.9339	60.8407	52.2324
ENSG00000212076	MIR761	0	0	0	0	0	0
ENSG00000236973	GAPDHP51	0	0	0	0	0	0
ENSG00000232846	SLC25A6P3	0	0	0	0	0	0
ENSG00000212624	SNORA26	0	0	0	0	0	0
ENSG00000230604	TSEN15P2	0	0	0	0	0	0
ENSG00000212174	Y_RNA	0	0	0	0	0	0
ENSG00000265769	AL589663.1	0	0	0	0	0	0
ENSG00000169213	RAB3B	7.34963	7.20866	5.88174	4.46574	4.08574	3.38356
ENSG00000200839	RNA5SP48	0	0	0	0	0	0
ENSG00000229032	RP11-91A18.1	0	0	0	0	0	0
ENSG00000264613	RN7SL290P	0	0	0	0	0	0
ENSG00000117862	TXNDC12	48.6487	45.7099	48.5648	50.4083	49.8627	42.6467
ENSG00000198841	KTI12	15.174	16.1203	17.1773	18.9035	19.8304	16.5949
ENSG00000223390	RP11-91A18.4	0.0163179	6.44338e-15	0.104366	0.0458766	5.73993e-07	0.0534388
ENSG00000134717	BTF3L4	65.0776	61.4085	57.8209	44.8951	35.8905	26.6199
ENSG00000228369	TXNDC12-AS1	0	0	0	0	0	0
ENSG00000157077	ZFYVE9	9.04339	8.23107	8.91104	8.76751	8.27542	7.17186
ENSG00000272100	RP11-155O18.6	0.218465	0	0.243444	0.23456	0.437457	0.188346
ENSG00000154222	CC2D1B	8.13978	8.45535	7.58664	6.46593	6.13199	5.47004
ENSG00000241745	RN7SL788P	0	0	0	0	0	0
ENSG00000228407	RP4-800M22.1	0.912333	0.970806	0.501114	0.960543	0.871174	0.378771
ENSG00000223429	RP4-800M22.2	0	0	0	0	0	0.0247072
ENSG00000224255	PDCL3P6	0	0.0397286	0.0403577	0.0397602	0	0
ENSG00000236004	RP4-800M22.4	0	0	0	0	0	0
ENSG00000237663	DNAJC19P7	0	0	0	0	0	0
ENSG00000213735	ANAPC10P1	0	0	0	0	0.0717055	0.0616996
ENSG00000224680	PLA2G12AP1	0.445264	1.15731	0.951065	1.08332	1.10135	0.748251
ENSG00000085840	ORC1	28.4186	32.1574	31.3783	27.5092	26.3309	23.7287
ENSG00000134748	PRPF38A	31.3558	27.5171	25.7509	20.3551	19.9901	16.1809
ENSG00000134744	ZCCHC11	23.8152	24.7394	23.3425	16.8069	14.3432	11.7616
ENSG00000239063	snoU13	0	0	0	0	0	0
ENSG00000272371	RP11-25O10.2	0	0	0	0	0	0
ENSG00000236290	EEF1GP7	0	0	0	0	0	0
ENSG00000116157	GPX7	0.0174133	0.0173092	0	0	0.0165473	0.0139656
ENSG00000182183	FAM159A	0	0	0	0.0133092	0	0.0106305
ENSG00000162377	COA7	52.1799	50.569	51.7669	48.6643	42.8074	33.6612
ENSG00000233664	NDUFS5P3	0	0	0	0	0	0
ENSG00000239640	RN7SL62P	0	0	0	0	0	0
ENSG00000162378	ZYG11B	9.0922	9.43594	9.71324	8.65072	7.65065	6.7501
ENSG00000252018	RNU2-30P	0	0	0	0	0	0
ENSG00000228929	RP11-159C21.4	2.70642	3.37599	3.75749	2.88205	2.97116	2.18348
ENSG00000206627	RNU6-969P	0	0	0	0	0	0
ENSG00000203995	ZYG11A	0.00447719	0.00445944	0.00457833	0.00453598	0	0.00708457
ENSG00000242391	RP4-631H13.2	0	0	0	0	0	0
ENSG00000121310	ECHDC2	5.85411	6.92531	5.16945	6.11175	4.7316	4.31753
ENSG00000230953	RP4-631H13.6	0	0	0	14.9336	0	0
ENSG00000231866	RP4-631H13.4	0	0	0	0	0	0
ENSG00000116171	SCP2	65.228	63.1622	62.8911	61.725	59.4437	51.7277
ENSG00000226147	TUBBP10	0.0324975	0.0429942	3.1124e-49	0.0521419	3.55141e-39	0.0255656
ENSG00000236360	RP11-334A14.2	2.21359	1.99207	2.55528	1.86451	2.21364	0.969564
ENSG00000264834	MIR1273F	0	0	0	0	0	0
ENSG00000266188	MIR5095	0	0	0	0	0	0
ENSG00000265815	MIR1273G	0	0	0	0	0	0
ENSG00000237279	RP4-631H13.5	0	0	0	0	0	0
ENSG00000174348	PODN	0	0	0	0	0.00520051	0.00509773
ENSG00000232993	RP11-334A14.5	0	0	0	0	0	0
ENSG00000227644	HIGD1AP11	0	0	0	0	0	0
ENSG00000162383	SLC1A7	0	0	0	0	0	0
ENSG00000235563	RP11-334A14.8	0	0	0	0	0	0
ENSG00000157184	CPT2	9.60869	9.96741	9.66445	9.64763	9.82274	9.08806
ENSG00000236723	RP5-1024G6.2	2.22119e-07	4.99977e-07	1.60265e-07	1.27787e-06	6.30876e-07	4.6717e-07
ENSG00000162384	C1orf123	24.0889	25.334	24.8312	26.1027	25.3018	23.3302
ENSG00000259818	RP5-1024G6.7	0.00424968	0.0171417	0.0173914	0.00432118	0.00398913	0
ENSG00000162385	MAGOH	112.794	100.816	104.208	111.995	107.642	88.8766
ENSG00000270172	RP5-1024G6.8	5.7035	7.58335	7.77347	9.63317	10.3525	8.88611
ENSG00000226754	RP5-1024G6.5	0.419665	0.2552	0.305198	0.0823957	0.187573	0.126163
ENSG00000157193	LRP8	20.1897	23.91	24.0837	27.1421	27.9728	25.468
ENSG00000234578	RP4-784A16.1	0.0485059	1.06581e-74	0	0	0	0
ENSG00000228838	RP4-784A16.2	0	0	0	0.0481945	0	0
ENSG00000225030	RP4-784A16.3	0	0	0	0	0	0
ENSG00000232762	RP4-784A16.4	0	0	0	0	0	0
ENSG00000225675	RP4-784A16.5	0.630235	0.724313	0.670426	0.0722899	0.204766	0.0582223
ENSG00000226938	RP11-117D22.1	0	0	0	0	0	0
ENSG00000230138	RP11-117D22.2	0	0	0	0	0	0
ENSG00000236253	SLC25A3P1	0	0	0	0	0	0.00637572
ENSG00000143006	DMRTB1	0	0	0	0	0	0
ENSG00000174332	GLIS1	0.0402558	0.0319166	0.0781109	0.0384794	0.0125253	0.0310509
ENSG00000239007	RNU7-95P	0	0	0	0	0	0
ENSG00000058804	NDC1	79.4145	80.08	74.6397	66.2513	63.355	52.6431
ENSG00000201003	SNORA58	0	0	0	0	0	0
ENSG00000264454	AL049745.1	0	0	0	0	0	0
ENSG00000229687	RP4-654H19.2	0	0	0	0	0	0
ENSG00000058799	YIPF1	12.9765	10.8951	12.1116	13.582	13.874	12.2426
ENSG00000211452	DIO1	0	0.0116913	0.0118813	0.0471231	0.0479407	0.106576
ENSG00000081870	HSPB11	38.464	36.8199	37.2694	36.7884	33.5496	28.0608
ENSG00000116212	LRRC42	59.0563	54.8089	58.6801	60.4847	60.0514	47.8638
ENSG00000219102	HNRNPA3P12	0.519072	0.3011	0.525826	0.498915	0.392146	0.387874
ENSG00000203985	LDLRAD1	0	0	0	0	0	0
ENSG00000197015	AL353898.1	0	0	0	0	0	0
ENSG00000272091	RP4-758J24.5	0.559415	0.386487	0.367588	0.378483	0.37658	0.281464
ENSG00000116209	TMEM59	43.9508	40.8793	41.3484	43.068	42.8085	37.0183
ENSG00000203276	AL353898.2	0.0133134	0	0.0135937	0.026852	0.02471	0.0105146
ENSG00000116205	TCEANC2	3.67309	2.89145	2.1355	1.60915	1.18434	1.13484
ENSG00000264208	MIR4781	0	0	0	0	0	0
ENSG00000225183	RP4-758J24.4	0	0	0	0	0	0
ENSG00000237611	AL353898.3	0	1.84312	0	0	0	0
ENSG00000212670	AL161915.1	0.205858	0.227726	0.254618	0.114146	0.11709	0.126521
ENSG00000157211	CDCP2	0	0.00674943	0.013703	0.209107	0.125028	0.00539261
ENSG00000256407	RP11-446E24.4	0.0779448	0.0248815	0.0125503	0.0485629	0.0600241	0.0666236
ENSG00000215883	CYB5RL	6.21571	5.64526	5.33414	4.93339	4.60468	3.57762
ENSG00000157216	SSBP3	37.268	30.9081	39.3532	31.6407	26.3928	32.3865
ENSG00000116221	MRPL37	121.991	118.427	125.636	125.295	121.416	113.056
ENSG00000198711	SSBP3-AS1	0	0.0197556	0	0	0.0376411	0.0476089
ENSG00000248835	AL357673.1	4.58859	3.90313	4.2369	3.67687	3.37517	2.2277
ENSG00000225632	RP5-997D24.3	0	0	0	0	0	0
ENSG00000232245	RP4-705F19.1	0	0	0	0	0	0
ENSG00000265404	AC099796.1	0	0	0	0	0	0
ENSG00000235741	RP5-866L20.1	0	0	0	0	0	0
ENSG00000237173	RP5-866L20.2	0	0	0	0	0	0
ENSG00000252646	SNORD112	0	0	0	0	0	0
ENSG00000227453	HNRNPA1P63	0.022871	0	0	0.0234859	0.0215029	0
ENSG00000162390	ACOT11	6.07118	5.49035	4.58283	4.21653	3.74342	3.10204
ENSG00000162391	FAM151A	5.97428e-38	5.63407e-31	5.3405e-28	6.1656e-42	1.11487e-45	1.50766e-33
ENSG00000230728	RP11-240D10.4	0	0	0	0	0	0
ENSG00000271723	MROH7-TTC4	0.0275505	0.00678388	0.0240816	0.0485065	0.055048	0.0435055
ENSG00000184313	MROH7	0	0	2.95786e-73	1.7229e-146	0.00399791	4.32101e-72
ENSG00000243725	TTC4	38.4989	33.1075	34.0111	36.0142	37.4467	32.2331
ENSG00000162396	PARS2	6.93696	6.04288	5.92953	6.57763	7.74732	6.60337
ENSG00000006555	TTC22	0.276227	0.272158	0.232808	0.225624	0.349883	0.227002
ENSG00000237453	RP11-67L3.2	0	0	0	0	0	0
ENSG00000162398	C1orf177	0.0105852	0.0105113	0	0.0105645	0	0.00842972
ENSG00000116133	DHCR24	89.1903	85.7763	89.4423	96.2866	106.49	101.575
ENSG00000242396	RP11-67L3.5	0.943207	1.18387	0.673729	0.540388	0.631128	0.49103
ENSG00000233203	RP11-67L3.4	0.197914	0	0.219563	0.211987	0.0807313	0.215531
ENSG00000143001	TMEM61	0.250989	0.145434	0.145905	0.225008	0.277966	0.149142
ENSG00000233271	RP11-12C17.2	0	0.156535	0	0	4.93436e-08	0
ENSG00000162399	BSND	0	0	0	0	0	0
ENSG00000169174	PCSK9	6.52953	6.87843	6.65823	7.5425	9.23592	11.0281
ENSG00000162402	USP24	11.787	10.2202	9.11893	7.89912	6.84222	6.54121
ENSG00000231090	RP11-101C11.1	0	0	0	0	0	0
ENSG00000231095	GYG1P3	0	0.0243612	0	0	0	0
ENSG00000265822	MIR4422	0	0	0	0	0	0
ENSG00000231900	GOT2P1	0	0	0	0	0	0
ENSG00000232198	RP4-633H17.2	0	0	0	0	0	0
ENSG00000199831	RN7SKP291	0	0	0	0	0	0
ENSG00000252162	RNU6-830P	0	0	0	0	0	0
ENSG00000272051	Y_RNA	0	0	0	0	0	0
ENSG00000234810	RP11-466L17.1	0	0.0129903	0.00439698	0	0.00795315	0.010186
ENSG00000233147	RP11-90C4.1	0	0	0	0	0	0
ENSG00000230250	RP11-90C4.2	0	0	0	0	0	0
ENSG00000227104	PIGQP1	0	0	0	0	0	0
ENSG00000233079	RP11-90C4.3	0	0	0	0	0	0
ENSG00000235612	RP1-158P9.1	0	0	0	0	0	0
ENSG00000229871	RP4-710M16.1	0	0	0	0	0	0
ENSG00000260971	RP11-504A18.1	0	0.0194709	0	0.0197505	0.0527048	0
ENSG00000223307	AC119674.1	0	0	0	0	0	0
ENSG00000223956	RP4-710M16.2	0	0	0	0	0	0
ENSG00000162407	PPAP2B	1.84374	1.83808	1.32394	1.38974	1.27308	1.00828
ENSG00000236776	RPL21P23	0	0	0	0	0	0
ENSG00000224980	RP11-377K22.3	0	0	0	0	0	0
ENSG00000225475	RP11-377K22.2	0	0	0	0	0	0
ENSG00000162409	PRKAA2	0.565561	0.496709	0.578372	0.569913	0.453736	0.347888
ENSG00000187889	C1orf168	0	0	0	0	0	0.0448368
ENSG00000229913	RP11-378I13.1	0	0	0	0	0	0
ENSG00000157131	C8A	0	0	0	0	0	0
ENSG00000021852	C8B	0	0	0	0	0	0
ENSG00000173406	DAB1	0.0125714	0.00320405	6.52381825905447e-314	7.43222e-187	0.00295511	0
ENSG00000162600	OMA1	25.3185	21.6488	20.1477	18.2016	18.6639	14.7229
ENSG00000236341	RP5-1103B4.3	0	0	0	0	0	0
ENSG00000221591	AL161740.1	0	0	0	0	0	0
ENSG00000227935	RP6-102O10.1	0	0	0	0	0	0
ENSG00000236888	RPS20P5	0	0	0	0	0	0
ENSG00000238773	AL137855.1	0	0	0	0	0	0
ENSG00000226759	DAB1-AS1	0	0	0	0	0	0
ENSG00000229887	HNRNPA1P6	0	0	0	0	0	0.0182537
ENSG00000223416	RPS26P15	0.34357	0	0	0	0	0
ENSG00000235038	RP11-393I23.4	0	0	0	0	0	0
ENSG00000230546	RP11-393I23.3	0	0	0	0	0	0
ENSG00000233216	RP11-414C16.1	0	0	0	0	0	0
ENSG00000270209	RP4-592A1.4	0	0	0	0	0	0
ENSG00000264128	RN7SL713P	0	0	0	0	0	0
ENSG00000184292	TACSTD2	1.00633	0.980543	0.965948	1.20389	1.189	0.798483
ENSG00000185839	RP4-592A1.2	8.83365	8.92838	8.94686	9.36563	9.61389	7.80529
ENSG00000162601	MYSM1	12.5957	13.2022	14.2941	16.3591	15.804	13.3239
ENSG00000222168	Y_RNA	0	0	0	0	0	0
ENSG00000264081	AL136985.1	0	0	0	0	0	0
ENSG00000177606	JUN	6.16869	4.5378	3.52008	2.34808	2.42016	3.27853
ENSG00000234807	LINC01135	0	0.0220323	0.0231295	0	0	0
ENSG00000272226	RP11-63G10.3	0	0	0	0	0	0
ENSG00000231740	RP11-63G10.2	0	0	0	0	0	0
ENSG00000232453	RP4-794H19.1	0.0369946	0.075145	0.0190548	0.0376405	0.104633	0.0889876
ENSG00000228121	PHBP3	0.159734	0.0986097	0.167059	0	0.0913348	0.0519216
ENSG00000230812	RP4-794H19.4	0	0	0	0	0	0
ENSG00000241042	RP11-145M4.1	0	0	0	0	0	0
ENSG00000235215	RP11-145M4.2	0	0	0	0	0	0
ENSG00000237352	RP11-145M4.3	0	0	0	0	0	0
ENSG00000224609	RP11-470E16.1	0	0	0	0.0341143	0	0
ENSG00000270457	RP11-467C18.1	0	0	0	0	0	0
ENSG00000172456	FGGY	7.99587	7.36597	5.88749	6.52892	8.14901	8.46904
ENSG00000266150	MIR4711	0	0	0	0	0	0
ENSG00000226883	RP4-782L23.2	0	0	0.0384385	0	0	0
ENSG00000231816	RP4-782L23.1	0	0.0925026	0	0	0	0.217942
ENSG00000134709	HOOK1	11.1833	9.44781	9.987	10.4713	11.2694	9.57991
ENSG00000134716	CYP2J2	0.606503	0.521485	0.609973	0.558549	0.481049	0.550054
ENSG00000265535	RN7SL475P	0	0	0	0	0	0
ENSG00000162598	C1orf87	0.0147506	0.0150646	0.0152733	0.00757298	0.00699269	0.0203262
ENSG00000229332	PGBD4P8	0	0	0	0	0	0
ENSG00000238242	RP11-575B7.3	0	0	0	0	0	0
ENSG00000226476	RP11-776H12.1	0.00961136	0	0	0	0	0
ENSG00000231252	RP11-436K8.1	0	0	0	0	0	0
ENSG00000162599	NFIA	10.3146	9.02288	9.33697	9.44586	9.05958	8.27943
ENSG00000237928	RP4-668G5.1	0	0	0	0	0	0
ENSG00000263380	AC096534.1	0	0	0	0	0	0
ENSG00000270742	RP4-802A10.1	0	0	0	0	0	0
ENSG00000237853	RP5-833A20.1	0	0	0	0	0	0
ENSG00000264551	AC099791.1	0	0	0	0	0	0
ENSG00000223920	RP11-430G17.1	0	0.0383952	0	0	0	0
ENSG00000162604	TM2D1	26.6766	23.6846	23.9229	21.5117	18.9255	18.0973
ENSG00000271200	RP11-430G17.3	0	0.161979	0	0.167326	0	0.135734
ENSG00000132849	INADL	27.1098	19.3354	20.392	22.4646	19.8332	17.786
ENSG00000200575	RNU6-414P	0	0	0	0	0	0
ENSG00000212360	RNU6-1177P	0	0	0	0	0	0
ENSG00000236646	LAMTOR5P1	0	0	0	0	0	0
ENSG00000242860	RN7SL180P	0	0	0	0	0	0
ENSG00000263908	MIR3116-2	0	0	0	0	0	0
ENSG00000234204	PIGPP2	0	0	0	0	0	0
ENSG00000234088	RPS15AP7	0	0	0	0	0	0
ENSG00000240563	L1TD1	0	0	0	0	0	0
ENSG00000200174	Y_RNA	0	0	0	0	0	0
ENSG00000237227	RP5-1155K23.4	0	0	0	0	0	0
ENSG00000132854	KANK4	0	0	0	0	0	0
ENSG00000201153	RNU6-371P	0	0	0	0	0	0
ENSG00000162607	USP1	46.4597	51.1001	55.223	57.4827	58.3691	51.4561
ENSG00000116641	DOCK7	12.2877	11.9011	10.8969	10.2714	10.7763	9.00253
ENSG00000270549	RP11-293K19.1	0	0	0	0	0	0
ENSG00000132855	ANGPTL3	0	0.041773	0.0130323	0.00655175	0.0439931	0.0327783
ENSG00000269624	AL138847.1	0	0.0125687	0.0382465	0.012747	0.0227428	0.0389964
ENSG00000213703	RP5-849H19.2	0.0818726	0	0.0880308	0	0	0.06808
ENSG00000235545	RP11-230B22.1	0	0.0200207	0	0.020465	0.0371804	0
ENSG00000125703	ATG4C	12.4557	12.5258	10.7021	8.22644	8.51388	7.31315
ENSG00000234318	RP4-771M4.3	0.278335	0.45169	0.153442	0.148098	0	0.35637
ENSG00000237163	RP4-771M4.2	0	0	0	0	0	0
ENSG00000229537	RP11-5P4.1	0	0	0	0	0	0
ENSG00000227485	RP11-5P4.2	0	0	0	0	0	0
ENSG00000229225	RP11-5P4.3	0	0	0	0	0	0
ENSG00000203605	RP11-335E6.2	0	0	0	0	0	0
ENSG00000271593	RP11-335E6.4	0	0	0	0	0	0
ENSG00000252259	RNA5SP49	0	0	0	0	0	0
ENSG00000224209	LINC00466	0.123835	0.145169	0.169558	0.313144	0.15552	0.23183
ENSG00000223683	AL138935.1	0.0617665	0	0	0	0.0601163	6.86272e-15
ENSG00000228734	RP11-335E6.3	0	0	0	0	0	0
ENSG00000230798	RP4-792G4.2	0.343054	0.131878	0.0817067	0.221421	0.303088	0.317868
ENSG00000187140	FOXD3	0.0350836	0.0429584	0.0564573	0.0223015	0.0335584	0
ENSG00000252784	Y_RNA	0	0	0	0	0	0
ENSG00000236674	RP4-792G4.3	0	0	0	0	0	0
ENSG00000088035	ALG6	16.9483	15.197	12.5101	8.62791	7.14274	5.73563
ENSG00000142856	ITGB3BP	46.408	48.1223	47.7298	50.0603	50.6133	43.1069
ENSG00000203965	EFCAB7	5.04955	3.83209	3.45841	3.48448	4.27556	4.25298
ENSG00000079739	PGM1	22.6102	19.2223	20.6939	22.423	23.793	21.8088
ENSG00000264271	RN7SL488P	0	0	0	0	0	0
ENSG00000251720	RNU7-123P	0	0	0	0	0	0
ENSG00000116652	DLEU2L	0.350043	0.324578	0.189123	0.0466319	0.129667	0.221682
ENSG00000244256	RN7SL130P	0	0	0	0	0	0
ENSG00000185483	ROR1	1.20639	1.10268	1.12354	1.39668	1.05951	0.864328
ENSG00000177452	RP4-597J3.1	0	0	0	0	0	0
ENSG00000228056	CFL1P3	0	0	0	0	0	0
ENSG00000207190	RNU6-809P	0	0	0	0	0	0
ENSG00000200508	Y_RNA	0	0	0	0	0	0
ENSG00000223949	RP11-24J23.2	0.0141255	0	0	0	0	0.0114158
ENSG00000177414	UBE2U	0	0	0	0	0	0
ENSG00000238653	RNU7-62P	0	0	0	0	0	0
ENSG00000158966	CACHD1	5.32968	5.4596	5.11405	5.33162	5.4857	4.83411
ENSG00000264470	MIR4794	0	0	0	0	0	0
ENSG00000162437	RAVER2	17.7534	18.6895	17.1191	16.1749	15.1613	12.8014
ENSG00000162434	JAK1	20.7798	19.7552	19.3013	17.4193	18.1117	16.5042
ENSG00000234784	RP11-182I10.1	0	0	0	0	0	0
ENSG00000233877	RP11-182I10.2	0	0	0	0	0	0
ENSG00000226891	RP11-182I10.3	0	0	0	0.00760997	0	0
ENSG00000185031	SLC2A3P2	0	0	0	0	0	0
ENSG00000272506	RP4-535B20.4	0	0	0	0	0	0
ENSG00000212257	RNU6-1176P	0	0	0	0	0	0
ENSG00000265996	MIR3671	0	0	0	0	0	0
ENSG00000199135	MIR101-1	0	0	0	0	0	0
ENSG00000231485	RP4-535B20.1	0.665177	0	0.726071	0.698967	0	0
ENSG00000235804	RP4-535B20.2	0	0	0	0	0	0
ENSG00000234496	MRPS21P1	0	0	0	0	0	0
ENSG00000162433	AK4	34.0713	37.1066	36.161	34.3856	33.8688	28.6736
ENSG00000231622	RP4-700A9.1	0	0	0	0	0	0
ENSG00000116675	DNAJC6	6.08744	5.37108	4.24728	3.97725	3.9792	3.51367
ENSG00000222624	RNU2-15P	0	0	0	0	0	0
ENSG00000229294	RP5-1044H5.1	0	0	0	0	0	0
ENSG00000234144	COX6CP13	0	0	0	0	0	0
ENSG00000116678	LEPR	2.89886	2.28542	1.9797	1.9561	1.76965	1.52828
ENSG00000213625	LEPROT	19.137	17.0233	15.8388	13.5124	10.8769	9.72653
ENSG00000237852	RP4-630A11.3	0.364864	0.204253	0.410892	0.597589	0.724732	0.314359
ENSG00000238931	snoU13	0	0	0	0	0	0
ENSG00000224570	RP11-430H12.2	0	0	0	0.0103163	0.00941014	0.00805017
ENSG00000239319	RN7SL854P	0	0	0	0	0	0
ENSG00000184588	PDE4B	52.1812	51.3093	54.0141	52.9178	46.7434	36.7186
ENSG00000227466	RP11-397C12.1	0	0	0	0	0	0
ENSG00000223152	RNU4-88P	0	0	0	0	0	0
ENSG00000118473	SGIP1	0.257047	0.26485	0.295867	0.208432	0.190062	0.167242
ENSG00000248458	AL139147.1	0	0	0	0	0	0
ENSG00000264720	MIR3117	0	0	0	0	0	0
ENSG00000221655	AL354978.1	0	0	0	0	0	0
ENSG00000152760	TCTEX1D1	0	0	0	0	0	0
ENSG00000172410	INSL5	0	0	0.0429816	0	0	0
ENSG00000152763	WDR78	0.854236	0.65027	0.605121	0.568475	0.619215	0.633393
ENSG00000231080	RP11-342H21.2	0	0	0	0	0	0
ENSG00000198160	MIER1	20.5691	20.3172	22.1891	23.4776	24.4292	22.9259
ENSG00000116704	SLC35D1	8.07311	8.4237	8.17265	7.60357	6.81886	5.363
ENSG00000203963	C1orf141	0	0	0	0	0	0
ENSG00000252433	SNORA31	0	0	0	0	0	0
ENSG00000162594	IL23R	0	0	0	0	0	0
ENSG00000253074	RNU6-586P	0	0	0	0	0	0
ENSG00000221733	AL109843.1	0	0	0	0	0	0
ENSG00000252116	RNU4ATAC4P	0	0	0	0	0	0
ENSG00000228523	RP4-763G1.1	0	0	0	0	0	0
ENSG00000081985	IL12RB2	0.0121398	0.0040056	0.0137939	0.0243094	0.0188792	0.0542812
ENSG00000142864	SERBP1	307.725	291.414	294.679	291.522	287.823	244.522
ENSG00000223263	RNU6-387P	0	0	0	0	0	0
ENSG00000235200	RP4-763G1.2	0	0	0	0	0	0
ENSG00000207504	RNU6-1031P	0	0	0	0	0	0
ENSG00000238139	RP11-393N21.1	0	0	0	0	0	0
ENSG00000242482	RN7SL392P	0	0	0	0	0	0
ENSG00000232048	HNRNPCP9	0	0	0	0	0	0
ENSG00000116717	GADD45A	25.5983	33.1073	37.4794	33.9933	34.2293	38.8555
ENSG00000172380	GNG12	53.8429	47.3752	45.6588	40.2904	36.3023	31.314
ENSG00000238778	RNU7-80P	0	0	0	0	0	0
ENSG00000232284	GNG12-AS1	0.146121	0.302538	0.00815064	0.141242	0.0445795	0.0392007
ENSG00000116729	WLS	27.0545	24.5631	25.1791	27.8578	28.7617	23.0609
ENSG00000235055	RP4-609E1.2	0	0	0	0	0	0
ENSG00000162595	DIRAS3	0.874397	0.680556	0.695517	0.652996	0.781395	0.640821
ENSG00000228431	ARL5AP3	0	0	0	0	0	0
ENSG00000263542	AL157407.1	0	0	0	0	0	0
ENSG00000234383	CTBP2P8	0.181553	0.164392	0.19781	0.240816	0.228934	0.204739
ENSG00000221203	MIR1262	0	0	0	0	0	0
ENSG00000229133	RPS7P4	0	0	0.0613213	0.119937	0.112544	0.287986
ENSG00000225242	COX6B1P7	0	0	0	0	0	0
ENSG00000237622	TCEB1P18	0	0	0	0	0	0
ENSG00000229440	RP5-1033K19.2	0	0	0	0	0	0
ENSG00000116745	RPE65	0.0211707	0.0144855	0.0368098	0.0366762	0.0658938	0.0339726
ENSG00000024526	DEPDC1	39.6545	30.7727	27.1611	26.248	23.107	20.7032
ENSG00000233589	RP4-694A7.2	11.3329	10.6378	10.7567	9.9832	9.8551	8.12332
ENSG00000234264	RP4-694A7.4	0.94835	0.593665	0.871608	0.511823	0.619016	0.445211
ENSG00000225167	TXNP2	0	0	0	0	0	0
ENSG00000223883	RP11-424D14.1	0	0	0	0	0	0
ENSG00000235446	RP11-74K19.1	0	0	0	0	0	0
ENSG00000229639	RP3-380B4.1	0	0	0	0	0	0
ENSG00000033122	LRRC7	0.0528544	0.0378241	0.0117413	0.0153706	0.0403115	0.0348838
ENSG00000237919	RP11-181B18.1	0	0	0	0	0	0
ENSG00000270615	RP11-379C1.1	0	0	0	0	0	0
ENSG00000240692	RN7SL538P	0	0	0	0	0	0
ENSG00000229359	PIN1P1	0	0	0	0	0	0
ENSG00000066557	LRRC40	19.5199	17.0955	14.4733	14.1684	15.3339	13.3853
ENSG00000244389	RN7SL242P	0	0	0	0	0	0
ENSG00000116754	SRSF11	112.895	114.159	118.559	110.555	101.258	94.6874
ENSG00000228988	RP4-677H15.4	0	0	0	0	0	0
ENSG00000118454	ANKRD13C	17.4737	18.3087	18.5672	18.9414	19.9418	17.8445
ENSG00000197568	HHLA3	6.14429	4.65859	5.19666	4.2734	4.8597	4.72914
ENSG00000226088	RP11-180O5.2	0.127389	0.135054	0	0	0	0.05309
ENSG00000116761	CTH	6.21117	6.63724	7.06475	6.82759	7.35051	6.67267
ENSG00000271992	RP11-42O15.3	0.122114	0.265146	0.270398	0.130935	0.487847	0.104943
ENSG00000233020	RP11-42O15.2	0	0	0	0.0239258	0.0217724	0
ENSG00000237033	CASP3P1	0	0	0	0	0	0
ENSG00000229051	RP5-952N6.1	0	0	0	0	0	0
ENSG00000226208	RP11-99H8.1	0	0	0	0	0	0
ENSG00000050628	PTGER3	0	0	0.00587403	0.0029337	0	0.0125736
ENSG00000235782	RP3-333A15.1	0	0	0	0	0	0
ENSG00000269933	RP3-333A15.2	0	0	0	0	0	0
ENSG00000235079	ZRANB2-AS1	6.0384e-34	1.10868e-39	0.0679087	1.10708e-55	0.0613435	1.86266e-60
ENSG00000132485	ZRANB2	52.8607	57.2485	52.8487	51.2763	47.5126	39.991
ENSG00000207721	MIR186	0	0	0	0	0	0
ENSG00000229956	ZRANB2-AS2	0.403187	0.253821	4.70635	0.082296	0.237579	0
ENSG00000172260	NEGR1	0.00334747	0	6.67909e-19	0	0	0.00282342
ENSG00000264239	AL360297.1	0	0	0	0	0	0
ENSG00000237726	RP11-386O9.2	0	0	0	0	0	0
ENSG00000226324	RP11-115M14.1	0	0	0	0	0	0
ENSG00000231985	RP11-82L20.1	0	0	0	0	0	0
ENSG00000271618	RP11-175G14.2	0	0	0	0	0	0
ENSG00000228853	NEGR1-IT1	0	0	0	0	0	0
ENSG00000233994	GDI2P2	1.4018	1.28329	1.37123	1.33668	1.4214	1.48562
ENSG00000227207	RPL31P12	0	0	0	0	0	0
ENSG00000212366	RNU6-1246P	0	0	0	0	0	0
ENSG00000225087	RP4-660H19.1	0	0	0	0	0	0
ENSG00000227016	RP11-262K1.1	0	0	0	0	0	0
ENSG00000229636	KRT8P21	0	0.0103362	0	0	0	0
ENSG00000251825	RN7SKP19	0	0	0	0	0	0
ENSG00000233973	RP4-598G3.1	0	0	0	0	0	0
ENSG00000223479	RP4-788P17.1	0	0	0	0	0	0
ENSG00000200601	RNA5SP50	0	0	0	0	0	0
ENSG00000252005	RNU4ATAC8P	0	0	0	0	0	0
ENSG00000162620	LRRIQ3	0.633057	0.58354	0.422898	0.479324	0.342344	0.324243
ENSG00000254685	FPGT	8.05199	6.50939	5.21791	3.99763	3.49157	2.76011
ENSG00000259030	FPGT-TNNI3K	0.236291	0.0542713	0.084604	0.0572034	0.0568819	0.214434
ENSG00000116783	TNNI3K	0.221	0.105906	8.55157e-17	5.94199e-16	0.00769256	0.0219149
ENSG00000237324	RP11-439H8.4	0	0	0	0	0	0
ENSG00000233894	RP4-650F12.2	0	0	0	0	0	0
ENSG00000162621	LRRC53	0	0	0	0	0	0
ENSG00000178965	C1orf173	0	0	0	0	0	0
ENSG00000234497	RP4-612J11.1	0	0	0	0	0	0
ENSG00000272864	RP11-17E13.2	0.175653	0.193441	0.0972414	0.0954045	0.346749	0.299219
ENSG00000116791	CRYZ	34.2762	30.231	32.8246	33.0872	31.1133	26.8383
ENSG00000162623	TYW3	36.2623	34.9013	34.5549	31.1636	29.4956	23.7689
ENSG00000229943	RP11-93N20.1	0	0	0	0	0	0
ENSG00000261213	RP11-510C10.4	0	0	0	0	0	0
ENSG00000224127	RP11-510C10.2	0	0	0	0	0	0
ENSG00000162624	LHX8	0	0	0	0	0	0
ENSG00000224149	RP11-510C10.3	0	0	0	0	0	0
ENSG00000206999	RNU6-622P	0	0	0	0	0	0
ENSG00000137968	SLC44A5	0.965677	0.980019	0.824748	0.755683	0.734454	0.656914
ENSG00000224493	RP11-87O11.1	0	0	0	0	0	0
ENSG00000252338	RNU6-503P	0	0	0	0	0	0
ENSG00000213579	RP4-595K12.1	0	0	0	0	0	0
ENSG00000230863	RP4-595K12.2	0.118182	0.124594	0.167582	0.206612	0.0751813	0.0323976
ENSG00000178193	RP4-682C21.5	0	0	0	0.038219	0	0
ENSG00000117054	ACADM	48.103	48.8583	52.5784	52.2052	51.6184	45.6578
ENSG00000137955	RABGGTB	136.9	135.347	138.984	145.104	147.519	128.61
ENSG00000206620	SNORD45C	0	0	0	0	0	0
ENSG00000207241	SNORD45A	0	0	0	0	0	0
ENSG00000201487	SNORD45B	0	0	0	0	0	0
ENSG00000181227	RP4-682C21.2	0.239706	0.360744	0.382803	0.316663	0.2382	0.320835
ENSG00000057468	MSH4	0.108776	0.0590744	0.070831	0.103267	0.0778713	0.0754373
ENSG00000266832	AL445464.1	0	0	0	0	0	0
ENSG00000154007	ASB17	0	0	0	0	0	0
ENSG00000225605	RP11-550H2.1	0	0	0	0	0.336483	0
ENSG00000230027	RP11-550H2.2	0	0	0	0	0	0
ENSG00000184005	ST6GALNAC3	0.624161	0.747016	0.76119	0.474162	0.634084	0.430348
ENSG00000223905	RP11-335E14.1	0	0	0	0	0	0
ENSG00000272855	RP5-1102E8.3	0	0	0	0	0	0
ENSG00000226415	TPI1P1	26.2886	25.3135	26.4075	26.8768	24.3956	21.8533
ENSG00000264686	AC104458.1	0	0	0	0	0	0
ENSG00000199921	RNU6-161P	0	0	0	0	0	0
ENSG00000237552	RP11-415A20.1	0	0	0	0	0	0
[truncated: 61,789 more rows]

## Sheet: HCT116_T_T595
tracking_id	gene_short_name	FPKM (0 microM)	FPKM (0.5 microM)	FPKM (2 microM)	FPKM (5 microM)	FPKM (10 microM)	FPKM (20 microM)
ENSG00000223972	DDX11L1	0	0	0	0	0	0
ENSG00000243485	MIR1302-10	0	0	0	0	0	0
ENSG00000227232	WASH7P	3.05401	3.0199	2.61321	2.69428	3.56822	3.9371
ENSG00000237613	FAM138A	0	0	0	0	0	0
ENSG00000268020	OR4G4P	0	0	0	0	0	0
ENSG00000240361	OR4G11P	0	0	0	0	0	0
ENSG00000186092	OR4F5	0	0	0	0	0	0
ENSG00000238009	RP11-34P13.7	0.0508762	0.495514	0.0186968	0.130335	0.0449463	0.0258442
ENSG00000239945	RP11-34P13.8	8.62219e-06	4.50466e-07	5.82066e-07	0	5.98146e-07	0.0306043
ENSG00000233750	CICP27	0.0127119	0.0254016	0.0140332	0.0256087	0.033636	0.0461121
ENSG00000237683	AL627309.1	1.92774	2.18477	2.04438	2.5584	2.76906	3.05417
ENSG00000268903	RP11-34P13.15	0.0433112	5.83073e-07	2.34542e-07	4.55428e-07	0.105015	0.118473
ENSG00000269981	RP11-34P13.16	7.91549e-07	4.45893e-12	1.77537e-11	2.57279e-32	4.09583e-07	1.16024e-10
ENSG00000239906	RP11-34P13.14	0	0	0	0	0	1.4467
ENSG00000241860	RP11-34P13.13	0.0115353	0.007742	0.0229403	0.0453028	0.0446569	0.0844673
ENSG00000222623	RNU6-1100P	0	0	0	0	0	0
ENSG00000241599	RP11-34P13.9	0	0	0	0	0	0
ENSG00000228463	AP006222.2	0.0347653	0.0361077	0.0157828	0.0104217	0.0426691	0.0468365
ENSG00000241670	AP006222.1	0	0	0	0	0	0
ENSG00000237094	RP4-669L17.10	0.132364	0.268627	0.211551	0.391604	0.206434	0.433918
ENSG00000250575	RP4-669L17.8	0.0867083	0.149075	0.110269	0.120066	0.109659	0.0728626
ENSG00000224813	RP4-669L17.4	0	0	0	0	0	0
ENSG00000233653	CICP7	0	0	0	0.00785712	0	0.00708272
ENSG00000256186	AL732372.1	0	0	0	0	0	0
ENSG00000236601	RP4-669L17.2	0	0	0	0	0	0
ENSG00000235249	OR4F29	0	0	0	0	0	0
ENSG00000269732	WBP1LP7	0	0	0	0	0	0
ENSG00000236743	RP5-857K21.15	0	0	0	0	0	0
ENSG00000236679	RP4-669L17.1	0	0	0	0	0	0
ENSG00000231709	RP5-857K21.1	0.144712	0.177346	0.226203	0.0351112	0.174751	0.0330403
ENSG00000235146	RP5-857K21.2	0	0	0	0	0	0.0628933
ENSG00000239664	RP5-857K21.3	0	0	0	0	0	0
ENSG00000230021	RP5-857K21.4	0	0.56438	0	0	0	0.531261
ENSG00000229376	CICP3	0.00649743	0.00652678	0.0144012	0	0.0064977	0.0214043
ENSG00000223659	RP5-857K21.5	0	0	0	0	0	0
ENSG00000225972	MTND1P23	0	0.878784	0.31949	0.341578	0	0.341492
ENSG00000225630	MTND2P28	30.2859	30.7473	35.8596	38.8038	40.6396	45.474
ENSG00000237973	hsa-mir-6723	6.15027	5.91726	5.80108	6.82926	8.19673	9.0597
ENSG00000229344	RP5-857K21.7	0.724472	0.767905	0.47613	0.579478	0.972321	1.06189
ENSG00000240409	MTATP8P1	0	0	0	11.251	8.79264	11.4275
ENSG00000248527	MTATP6P1	75.1572	75.7757	82.9119	95.8497	98.2704	103.207
ENSG00000198744	RP5-857K21.11	1.28036	1.54639	1.08973	1.93599	1.7088	2.09553
ENSG00000268663	WBP1LP6	0	0	0	0	0	0
ENSG00000185097	OR4F16	0	0	0	0	0	0
ENSG00000224956	RP11-206L10.1	0.207047	0.295528	0.380495	0.313307	0.322605	0.335676
ENSG00000235373	RP11-206L10.3	0	0.00387703	0	0.00457839	0	0
ENSG00000223181	RNU6-1199P	0	0	0	0	0	0
ENSG00000240618	RP11-206L10.5	0	0	0	0	0	0
ENSG00000228327	RP11-206L10.2	0.910207	0.785631	1.30702	1.27998	1.39167	1.75208
ENSG00000229905	RP11-206L10.4	0	0	0	0	0	0
ENSG00000237491	RP11-206L10.9	0.16938	0.409854	0.222869	0.47458	0.465783	0.696157
ENSG00000230092	RP11-206L10.8	0.321193	0.339847	0.373167	0.301369	0.169682	0.301988
ENSG00000240453	RP11-206L10.10	0	0.22092	0	0	0	0
ENSG00000177757	FAM87B	0.00966139	0.0291235	0.0319215	0.0231918	0.0380061	0.0106258
ENSG00000269831	AL669831.1	0	0	0	0	0	0
ENSG00000225880	LINC00115	0.471529	0.275054	0.485998	0.548565	0.480072	0.76112
ENSG00000228794	LINC01128	15.5153	15.011	16.3352	17.9695	16.3437	16.0134
ENSG00000230368	FAM41C	0	0	0	0	0	0.0941677
ENSG00000234711	TUBB8P11	0	0	0.0240159	0	0	0
ENSG00000269308	AL645608.2	0	0	0	0	0	0
ENSG00000272438	RP11-54O7.16	0	0	0	0	0	0
ENSG00000230699	RP11-54O7.1	0.0660583	0.0712304	0.050574	0.104573	0.0957358	0.0775359
ENSG00000241180	RP11-54O7.2	0	0	0	0	0	0
ENSG00000223764	RP11-54O7.3	0.0980153	0.135018	0.0706235	0.0601096	0.0707339	0.139288
ENSG00000187634	SAMD11	0.150561	0.594029	0.305742	0.259389	0.116961	0.273098
ENSG00000268179	AL645608.1	0.39646	0	0	0	0	0
ENSG00000188976	NOC2L	166.61	158.989	157.398	157.935	164.168	161.051
ENSG00000187961	KLHL17	17.1376	17.1942	16.1205	19.3009	23.2216	23.5504
ENSG00000187583	PLEKHN1	2.69461	2.56314	2.43079	1.8965	2.15676	2.53695
ENSG00000187642	C1orf170	0.827192	0.875971	0.808632	0.963685	0.722356	0.724553
ENSG00000272512	RP11-54O7.17	2.61945	2.41901	2.28223	2.9119	3.434	3.37673
ENSG00000188290	HES4	9.75786	8.82235	12.0023	11.4006	11.23	10.8434
ENSG00000231702	RP11-54O7.10	0	0	0	0	0	0
ENSG00000224969	RP11-54O7.11	0	0	0	0	0	0
ENSG00000187608	ISG15	103.168	97.8943	101.606	94.2393	89.9574	94.0949
ENSG00000188157	AGRN	14.5459	15.0498	13.456	16.9564	21.1014	18.839
ENSG00000242590	RP11-54O7.14	1.73186e-37	0	5.4104e-37	7.36853e-25	2.37683e-36	4.0894e-29
ENSG00000217801	RP11-465B22.3	4.3853	5.08506	4.61952	3.6481	4.21412	4.32139
ENSG00000273443	RP11-54O7.18	0.297643	0.0906871	0.132981	0.0363948	0.148534	0.165661
ENSG00000237330	RNF223	1.64949	1.38022	1.08904	0.973215	1.16155	0.810071
ENSG00000131591	C1orf159	9.50454	9.93182	10.1297	10.475	11.1552	10.729
ENSG00000223823	RP11-465B22.5	0	0.0131857	0	0	0	0
ENSG00000207730	MIR200B	0	0	0	0	0	0
ENSG00000207607	MIR200A	0	0	0	0	0	0
ENSG00000198976	MIR429	0	0	0	0	0	0
ENSG00000272141	RP11-465B22.8	0.969935	1.07458	0.802261	1.09579	1.30055	1.33504
ENSG00000205231	TTLL10-AS1	0.00493584	0.00491647	0	0	0	0.00529921
ENSG00000162571	TTLL10	0	0.00787884	0.00801847	0	0.0071723	0
ENSG00000186891	TNFRSF18	15.4633	15.0849	18.373	16.5439	15.6106	12.8101
ENSG00000186827	TNFRSF4	0.0370331	0	0	0.0131951	0.0106652	0.0114612
ENSG00000078808	SDF4	75.4241	74.4484	77.1223	79.0876	85.2602	85.5018
ENSG00000176022	B3GALT6	6.38591	6.22458	7.61402	6.91701	7.07989	6.65132
ENSG00000184163	FAM132A	0.232652	0.296855	0.386616	0.394277	0.548531	0.679764
ENSG00000260179	RP5-902P8.12	0.132332	0.0397632	0.0292338	0.0479874	0.0784861	0.0435664
ENSG00000160087	UBE2J2	46.8317	46.7034	47.2038	50.279	52.9659	52.9666
ENSG00000230415	RP5-902P8.10	0.213816	0	0.510718	0.273734	0	0.529418
ENSG00000162572	SCNN1D	0.221589	0.264279	0.172825	0.105875	0.153411	0.265631
ENSG00000131584	ACAP3	6.65208	7.07949	6.54428	8.05013	7.75726	8.70779
ENSG00000127054	CPSF3L	65.3486	61.9003	62.0805	63.4948	63.9112	59.9054
ENSG00000240731	RP5-890O3.9	2.97195	2.92574	2.84764	1.91404	2.84862	2.65892
ENSG00000169972	PUSL1	27.9569	28.8564	31.4527	29.3464	28.3123	26.3737
ENSG00000224051	GLTPD1	11.3707	10.4711	11.4627	11.385	12.2923	11.8349
ENSG00000169962	TAS1R3	0.0371234	0.0628257	0.0816321	0.0642865	0.0259478	0.0336361
ENSG00000107404	DVL1	46.8522	44.1399	46.2474	40.7949	38.8509	36.5043
ENSG00000162576	MXRA8	0.686681	0.597656	0.518773	0.755811	1.00433	0.979002
ENSG00000175756	AURKAIP1	130.219	119.443	132.788	128.913	132.318	123.149
ENSG00000223663	RP5-890O3.3	0	0	0.352341	0	0	0
ENSG00000221978	CCNL2	38.5525	38.4555	37.8353	37.3862	41.3717	38.3413
ENSG00000224870	RP4-758J18.2	12.6272	11.6486	12.577	10.9229	8.86214	8.61449
ENSG00000242485	MRPL20	169.921	164.228	163.946	166.299	163.124	161.119
ENSG00000264293	RN7SL657P	2.10073e-11	5.73129e-132	1.10582	2.39478e-61	0.0422304	8.45977e-44
ENSG00000272455	RP4-758J18.13	3.33954	3.23338	3.34105	2.81881	2.92616	2.23992
ENSG00000235098	ANKRD65	0	0	0	0	0	0
ENSG00000225905	RP4-758J18.7	0	0	0	0	0	0
ENSG00000205116	TMEM88B	0	0	0	0	0	0
ENSG00000225285	RP4-758J18.10	0.739069	0.413264	0.0548526	0.279637	0.277342	0.322458
ENSG00000179403	VWA1	13.9601	12.9043	15.1689	13.2889	12.7226	12.4558
ENSG00000215915	ATAD3C	0.086876	0.0907265	0.0811439	0.170611	0.0852361	0.204748
ENSG00000160072	ATAD3B	32.8139	30.0746	32.0153	37.3751	39.0481	34.4519
ENSG00000197785	ATAD3A	52.2728	46.5683	45.728	45.2541	47.354	46.6998
ENSG00000205090	TMEM240	0.0802176	0.0401728	0	0.0972196	0.0392885	0.174693
ENSG00000160075	SSU72	70.9927	67.8203	67.9543	73.6523	70.6018	67.0736
ENSG00000215791	AL645728.2	0.0240312	0.000766745	0.553371	0.701734	1.15003	0.778306
ENSG00000215014	AL645728.1	0.328416	0.33007	0.305707	0.152212	0.320998	0.220726
ENSG00000236684	AL645728.3	0	0	0	2.87868	0	0
ENSG00000228594	C1orf233	5.00701	4.55329	4.60856	4.51109	4.39434	4.0594
ENSG00000272106	RP11-345P4.9	0.682523	0.520145	0.713456	0.720649	0.890958	0.927235
ENSG00000197530	MIB2	35.3042	33.9765	37.6885	38.212	40.6298	38.946
ENSG00000189409	MMP23B	0.602999	0.752122	0.395705	0.367334	1.22983	0.720367
ENSG00000248333	CDK11B	44.2145	38.6228	36.8094	48.0461	35.4147	37.1633
ENSG00000272004	RP11-345P4.10	1.13336e-180	0.260534	1.19748e-111	1.36933e-119	6.15367e-107	7.25578e-219
ENSG00000189339	SLC35E2B	4.99357	4.97029	5.00644	5.19693	5.82816	5.93612
ENSG00000269737	RP11-345P4.7	0.110313	0.124713	0.121539	0.265172	0.517305	0.548557
ENSG00000269227	RP11-345P4.6	0.085536	0.0906569	0.199027	0.322468	0.269612	0.420654
ENSG00000215914	MMP23A	0	0	0	0	0.0241586	0.0260526
ENSG00000008128	CDK11A	18.349	18.4035	19.0227	18.7448	21.9929	18.734
ENSG00000268575	RP1-283E3.8	0.466361	0.483069	0.495851	0.64171	0.65506	0.783888
ENSG00000215790	SLC35E2	0.934668	0.945171	1.29454	0.74344	1.00039	1.08277
ENSG00000227775	RP1-283E3.4	0.396926	0.466233	0.37576	0.458376	0.270496	0.309532
ENSG00000008130	NADK	32.7991	33.0776	31.6562	38.3988	44.9245	45.3304
ENSG00000078369	GNB1	150.342	146.875	146.289	146.58	146.744	144.824
ENSG00000231050	RP1-140A9.1	0	0.025553	0.0285909	0	0	0.0274158
ENSG00000169885	CALML6	0.0908704	0.0772078	0.122683	0.0674071	0.1067	0.119232
ENSG00000178821	TMEM52	19.6147	15.1994	18.0583	18.6377	21.4484	18.5133
ENSG00000142609	C1orf222	0.845935	0.551379	0.555375	0.687383	0.527751	1.35681
ENSG00000233542	RP11-547D24.1	0.0162453	0	0	0	0	0.00904073
ENSG00000187730	GABRD	6.0444	5.58968	5.40744	5.61445	5.37163	4.88697
ENSG00000226969	RP11-547D24.3	0	0	0	0	0	0
ENSG00000067606	PRKCZ	17.1612	15.3068	14.613	17.1011	16.159	17.6828
ENSG00000269554	AL590822.2	0.248184	0.489603	0.869434	0.310915	0.395215	0.230055
ENSG00000234396	RP11-181G12.4	0	0	0	0	0	0
ENSG00000271806	RP5-892K4.1	0.0222999	0.0149037	0.0369438	0.0134945	0.0294007	0.0527799
ENSG00000182873	RP11-181G12.2	0.494436	0.479984	0.457243	0.649996	0.708934	0.898515
ENSG00000162585	C1orf86	32.509	30.6325	34.518	32.6258	35.0082	33.3617
ENSG00000203301	AL590822.1	0.0459501	0	0.0367102	0	0.00820099	0.0445991
ENSG00000243558	RP11-181G12.5	0.298879	0.705288	9.01438e-255	0	0	0
ENSG00000157933	SKI	47.9948	58.5631	53.7335	45.0857	71.9679	55.8376
ENSG00000116151	MORN1	4.22658	2.97568	3.08431	3.00202	2.91617	2.53652
ENSG00000271847	RP4-740C4.8	0.17144	0.115243	0.0425528	0.186296	0	0.127886
ENSG00000178642	AL513477.1	5.55008e-06	0.0321337	7.95337e-06	0.0325099	0.0312201	0.0663244
ENSG00000272161	RP4-713A8.1	0	0.101022	0	0	0	0
ENSG00000269753	AL589739.1	0.0631577	0	0	0	0.135661	0.160639
ENSG00000269896	RP4-740C4.6	0.572504	0.378756	0.409336	0.455624	0.347863	0.334491
ENSG00000238240	RP4-740C4.5	0	0	0	0	0	0
ENSG00000272420	RP4-740C4.7	0.162475	0	0.187235	0	0.0844225	0.0985193
ENSG00000271921	RP4-740C4.9	0.0943427	0.0992168	0	0	0.0985675	0.114174
ENSG00000157916	RER1	92.1192	89.6847	85.5583	85.1793	84.6318	78.8951
ENSG00000157911	PEX10	16.3081	16.272	14.1832	14.1907	12.8861	13.1148
ENSG00000149527	PLCH2	0.135823	0.111225	0.139375	0.144867	0.0846068	0.105876
ENSG00000224387	RP3-395M20.2	0	0	0	0	0	0
ENSG00000229393	RP3-395M20.3	0.0820322	0	0	0	0	0
ENSG00000157881	PANK4	12.7813	12.0654	12.727	12.7293	14.8807	15.5321
ENSG00000197921	HES5	0	0	0	0	0	0
ENSG00000272449	RP3-395M20.12	0.321993	0.343808	0.383434	0.18205	0.530412	0.39009
ENSG00000238164	RP3-395M20.8	0.00429489	0.00403017	0	0.00523074	0.00931087	0
ENSG00000157873	TNFRSF14	0	0.0123053	0	0.00806432	0	0.0244646
ENSG00000225931	RP3-395M20.7	0	0	0	0	0	0
ENSG00000228037	RP3-395M20.9	0	0	0	0.0610796	0	0
ENSG00000157870	FAM213B	23.8533	21.9736	22.6091	21.9293	22.6256	19.3898
ENSG00000142606	MMEL1	0.111114	0.115329	0.168887	0.211756	0.313773	0.214152
ENSG00000237058	RP13-436F16.1	0	0	0	0	0	0
ENSG00000215912	TTC34	0.0131971	0.00441792	0.00969158	0.00528499	0	0.0146119
ENSG00000233234	RP11-740P5.2	0	0	0	0	0	0
ENSG00000231630	RP11-740P5.3	0	0	0	0	0	0
ENSG00000169717	ACTRT2	0	0	0	0	0	0
ENSG00000177133	LINC00982	0.403576	0.361579	0.0949417	0.251107	0.253373	0.258245
ENSG00000256761	AL008733.1	0	0	0	0	0	0
ENSG00000142611	PRDM16	4.22238	5.31347	2.94479	2.51383	3.74027	3.4067
ENSG00000226286	RP1-163G9.2	0	0	0	0	0	0
ENSG00000272235	RP11-22L13.1	0.00428432	0	0	0	0	0
ENSG00000130762	ARHGEF16	10.3288	10.1629	9.76242	9.75826	9.49014	8.74289
ENSG00000272088	RP11-168F9.2	0	0	0	0	0	0
ENSG00000162591	MEGF6	2.95203	3.04875	3.47974	2.31972	2.12847	2.01253
ENSG00000207776	MIR551A	0	0	0	0	0	0
ENSG00000238260	RP11-46F15.2	0.0484334	0	0	0.0599114	0	0.1095
ENSG00000158109	TPRG1L	22.2812	20.0741	20.5534	21.4729	20.6794	19.2514
ENSG00000116213	WRAP73	46.3735	41.4501	45.3047	42.743	44.8482	42.0125
ENSG00000078900	TP73	9.66599	9.16555	9.4184	10.3065	9.98535	9.60685
ENSG00000227372	TP73-AS1	0	0.0114121	0.0061648	0	0	0
ENSG00000227589	RP5-1092A11.5	0.0352776	0	0	0.0433857	0	0
ENSG00000235131	RP5-1092A11.2	0	0	0	0	0	0
ENSG00000162592	CCDC27	0.00642089	0.00645678	0	0	0	0
ENSG00000235169	SMIM1	0.134322	0.360134	0.307693	0.421636	0.135752	0.449823
ENSG00000130764	LRRC47	41.5446	39.8617	41.3197	40.2786	42.1768	39.0203
ENSG00000272153	RP1-286D6.5	0.98673	0.632805	0.437399	0.382963	0.624888	0.623533
ENSG00000266075	RN7SL574P	0	0	0	0	0	0
ENSG00000116198	CEP104	9.20875	8.88683	9.12554	9.52016	8.20473	7.78819
ENSG00000169598	DFFB	10.0981	10.3255	10.2642	9.6725	9.94196	10.0758
ENSG00000264428	AL691523.1	0	0	0	0	0	0
ENSG00000198912	C1orf174	34.2743	32.0972	33.2294	33.5454	34.8279	32.8658
ENSG00000236423	LINC01134	0.106931	0.0546143	0	0	0.0538455	0
ENSG00000233304	RP13-614K11.1	0	0	0	0	0	0
ENSG00000226374	RP13-614K11.2	0	0	0	0	0	0
ENSG00000229280	RP11-374C13.1	0	0	0	0	0	0
ENSG00000235054	RP5-1166F10.1	0	0	0	0	0	0
ENSG00000227169	RP1-37J18.1	0	0	0	0	0	0
ENSG00000232596	RP1-37J18.2	0	0	0	0	0	0
ENSG00000196581	AJAP1	0	0	0	0	0	0
ENSG00000231510	RP11-542C10.1	0	0	0	0	0	0
ENSG00000260972	RP1-58B11.1	0	0	0	0	0	0
ENSG00000264341	MIR4417	0	0	0	0	0	0
ENSG00000236948	RP11-154H17.1	0	0	0	0	0	0
ENSG00000216045	AL356693.1	0	0	0	0	0	0
ENSG00000264101	MIR4689	0	0	0	0	0	0
ENSG00000131697	NPHP4	3.66988	3.39501	3.19382	3.29148	3.8541	3.98855
ENSG00000268332	AL035406.1	0	0	0	0	0	0
ENSG00000069424	KCNAB2	10.6411	9.99581	11.0173	8.47013	10.6464	11.0651
ENSG00000266687	AL356261.1	0	0	0	0	0	0
ENSG00000116254	CHD5	2.36916	2.02189	1.8082	1.63221	1.75723	1.57273
ENSG00000116251	RPL22	144.679	140.651	136.553	126.912	127.684	127.919
ENSG00000226944	RP1-120G22.11	0	0	0	0.339156	0	0
ENSG00000116237	ICMT	71.5131	69.6922	74.7813	76.0648	75.5305	68.5897
ENSG00000158286	RNF207	6.83827	7.63846	5.59333	7.83702	9.11491	8.79372
ENSG00000225077	LINC00337	0.332331	0.458231	0.277058	0.221241	0.316376	0.280928
ENSG00000173673	HES3	0	0	0	0	0	0
ENSG00000158292	GPR153	0.918179	1.01239	0.976516	0.876794	0.84149	0.876388
ENSG00000097021	ACOT7	115.007	111.251	108.972	113.172	119.179	120.002
ENSG00000271746	RP1-202O8.3	0	0	0	1.05e-154	3.27681e-233	0
ENSG00000069812	HES2	2.73704	2.16526	2.61128	2.30488	2.57711	1.84286
ENSG00000187017	ESPN	10.9254	12.2735	13.4332	10.2318	12.8094	12.6669
ENSG00000231868	RP1-202O8.2	0	0	0	0	0	0
ENSG00000215788	TNFRSF25	3.86529	3.85702	4.07693	4.37447	3.92098	5.10463
ENSG00000171680	PLEKHG5	5.49854	5.32644	5.38446	5.25934	5.63867	5.5402
ENSG00000265392	MIR4252	0	0	0	0	0	0
ENSG00000162408	NOL9	19.8705	19.4875	19.6721	19.3105	22.8222	21.2857
ENSG00000253022	RNU6-731P	0	0	0	0	0	0
ENSG00000229519	RP11-58A11.2	0	0.253057	0	0	0	0
ENSG00000173662	TAS1R1	0	0	0.01189	0.0129808	0	0
ENSG00000204859	ZBTB48	8.78707	10.2864	9.15584	10.9321	12.4436	13.6118
ENSG00000162413	KLHL21	29.6393	27.7992	31.2014	34.7193	38.9552	36.8874
ENSG00000116273	PHF13	14.8575	14.2845	14.9763	16.2585	18.0091	16.8215
ENSG00000041988	THAP3	10.7886	11.0433	12.2954	13.4025	15.2654	15.0323
ENSG00000007923	DNAJC11	51.6454	48.549	48.5457	47.9671	47.7687	44.2127
ENSG00000228750	RP11-242F24.1	0	0	0	0	0	0
ENSG00000239166	snoU13	0	0	0	0	0	0
ENSG00000237436	RP11-312B8.1	0	0	0	0	0	0
ENSG00000171735	CAMTA1	87.6854	87.1492	94.0588	94.1867	100.031	108.517
ENSG00000227950	RP11-312B8.2	0	0	0	0	0	0
ENSG00000237365	RP11-334N17.1	0	0	0	0	0	0
ENSG00000207056	RNU1-8P	0	0	0	0	0	0
ENSG00000237402	CAMTA1-IT1	0	0.373726	0	0.870086	0.359805	0
ENSG00000237728	RP3-453P22.2	0	0	0	0	0	0
ENSG00000225126	RP4-549F15.1	0	0	0	0	0	0
ENSG00000270171	RP11-338N10.1	0	0	0	0.0128066	0.0422432	0.0239842
ENSG00000270035	RP11-338N10.2	0.118967	0.0617192	0	0	0	0
ENSG00000269978	RP11-338N10.3	0	0	0	0	0	0
ENSG00000049245	VAMP3	91.1978	89.116	92.2165	88.316	90.9425	91.3462
ENSG00000269925	RP3-467L1.6	0.279097	0.911969	0.669716	0.717178	1.50076	0.727165
ENSG00000049246	PER3	1.13637	1.2467	1.11499	1.30534	1.37528	1.08371
ENSG00000236266	RP3-467L1.4	0	0.0287467	0	0	0	0
ENSG00000049247	UTS2	1.00584	0.799873	0.640867	1.02823	1.56133	0.62067
ENSG00000049249	TNFRSF9	0.0275339	0.0370911	0.199153	0.170749	0.0181484	0.0412557
ENSG00000270330	RP5-892F13.2	0	0	0	0	0	0
ENSG00000116288	PARK7	274.336	264.949	270.667	260.009	274.29	268.906
ENSG00000200344	Y_RNA	0	0	0	0	0	0
ENSG00000116285	ERRFI1	220.971	227.065	232.416	209.795	208.167	242.976
ENSG00000238290	RP11-431K24.1	0.102535	0.110113	0.0433667	0.0568852	0.0309406	0.0519072
ENSG00000232848	CTA-215D11.4	0	0	0	0	0.0283279	0
ENSG00000229305	RP11-431K24.2	0	0	0.0221592	0	0	0
ENSG00000200975	RNU1-7P	0	0	0	0	0	0
ENSG00000227634	RP11-431K24.3	0	0	0	0	0	0
ENSG00000233645	RP11-431K24.4	0	0	0	0	0	0
ENSG00000265414	RN7SL729P	0	0	0	0	0	0
ENSG00000251977	RNU6-991P	0	0	0	0	0	0
ENSG00000162426	SLC45A1	2.66919	2.72413	2.63839	2.20587	2.54086	2.48508
ENSG00000252254	Y_RNA	0	0	0	0	0	0
ENSG00000142599	RERE	43.9868	60.0785	44.729	51.5958	44.0002	48.4449
ENSG00000232912	RP5-1115A15.1	0	0	0	0	0	0
ENSG00000221083	SNORA77	0	0	0	0	0	0
ENSG00000270282	RP5-1115A15.2	0	0	0	0	0	0
ENSG00000234619	RPL7P11	0	0	0	0	0.0420238	0
ENSG00000224315	RPL7P7	0	0	0	0	0	0
ENSG00000222511	Y_RNA	0	0	0	0	0	0
ENSG00000226545	RP4-633I8.3	0	0	0	0	0	0
ENSG00000228423	RP4-633I8.4	0	0	0	0	0	0
ENSG00000229716	RP11-185B14.1	0	0	0	0	0	0
ENSG00000074800	ENO1	802.913	796.703	811.371	831.125	806.444	841.132
ENSG00000230679	ENO1-AS1	1.05878	1.35913	0.827503	0.451562	0.243936	0.421273
ENSG00000236269	ENO1-IT1	0.0412086	0.0414395	0.0453213	0.0497766	0	0.18044
ENSG00000201725	RNU6-304P	0	0	0	0	0	0
ENSG00000238249	HMGN2P17	0.093361	0.0955215	0.0350702	0.0760214	0.0314336	0.0357616
ENSG00000232208	RP3-477M7.5	0	0	0	0	0	0
ENSG00000232663	RP3-477M7.6	0	0	0	0	0	0
ENSG00000131686	CA6	0	0	0	0.0164402	0	0
ENSG00000265141	RN7SL451P	0	0	0	0	0	0
ENSG00000197241	SLC2A7	0	0	0	0	0	0
ENSG00000142583	SLC2A5	0.0158672	0.088597	0.0123575	0.0191602	0.0357534	0
ENSG00000252404	SCARNA16	0	0	0	0	0	0
ENSG00000180758	GPR157	3.22506	3.48024	3.16521	2.56252	2.90694	2.15607
ENSG00000207865	MIR34A	0	0	0	0	0	0
ENSG00000228526	RP3-510D11.1	0.235207	0.123682	0	0.149582	0.122196	0.700061
ENSG00000234546	RP3-510D11.2	0.261446	0.28794	0.390272	0.480996	0.457543	0.362399
ENSG00000049239	H6PD	1.85398	1.93293	2.15471	1.46708	1.38367	1.61269
ENSG00000252841	Z98044.1	0	0	0	0	0	0
ENSG00000171621	SPSB1	5.26148	4.98582	5.9796	5.25865	6.3438	5.99823
ENSG00000252956	RNA5SP40	0	0	0	0	0	0
ENSG00000235263	RP13-392I16.1	0	0	0	0	0	0
ENSG00000171612	SLC25A33	10.1006	9.7242	10.3705	10.3173	10.6943	10.6403
ENSG00000231181	RP13-15M17.1	0.0701866	0	0.242362	0	0.145894	0.16994
ENSG00000188807	TMEM201	25.799	24.9373	25.4024	26.3292	26.9109	24.8195
ENSG00000171608	PIK3CD	1.8363	1.72768	1.61037	1.73545	1.83978	1.31516
ENSG00000171603	CLSTN1	51.3384	49.3882	46.2496	41.3247	40.1277	37.5012
ENSG00000179840	C1orf200	0	0	0	0	0	0
ENSG00000233268	RP11-558F24.2	0	0	0	0	0	0
ENSG00000231789	RP11-558F24.4	2.25038	2.78902	2.35386	2.43001	1.833	1.99088
ENSG00000271264	RP11-558F24.6	0	0	0	0	0	0
ENSG00000178585	CTNNBIP1	5.58763	5.51995	6.37378	6.07047	5.23146	5.38088
ENSG00000223989	RP11-84A14.5	0	0	0	0	0	0
ENSG00000162441	LZIC	28.4837	28.945	28.9401	28.8466	30.3975	30.5624
ENSG00000228150	RP11-84A14.4	0	0	0	0	0	0
ENSG00000173614	NMNAT1	7.01966	6.37021	6.77066	5.61042	5.54705	5.28958
ENSG00000241326	RP11-807G9.2	0.525885	0.384708	0.825244	0.234592	7.42438e-28	0.20952
ENSG00000202415	RN7SKP269	0	0	0	0	0	0
ENSG00000265521	MIR5697	0	0	0	0	0	0
ENSG00000162444	RBP7	47.7353	46.3253	49.532	45.5231	43.5832	44.8239
ENSG00000225786	AL590639.1	0	0	0	0	0	0
ENSG00000130939	UBE4B	24.6314	23.6597	22.1766	18.3119	18.4363	16.1466
ENSG00000224340	RP11-496H15.2	0	0	0	0	0	0
ENSG00000233623	PGAM1P11	0	0	0	0	0.0428626	0
ENSG00000201746	RNU6-828P	0	0	0	0	0	0
ENSG00000054523	KIF1B	11.5525	11.9327	10.5137	8.41785	8.95991	8.50908
ENSG00000264501	RN7SL731P	7.17323e-137	1.79006e-287	8.12726e-272	1.8551e-228	4.24123e-147	7.04264e-234
ENSG00000264881	MIR1273D	0	0	0	0	0	0
ENSG00000199562	RNU6-37P	0	1905.41	0	0	1566.87	1986.11
ENSG00000265945	RN7SL721P	0	0	0	0	0	0
ENSG00000142657	PGD	150.828	151.25	148.107	139.496	148.471	149.267
ENSG00000271989	RP4-736L20.3	0.0336697	0	0.0408515	0.042157	0.0503923	0
ENSG00000175279	APITD1	36.6376	35.3045	36.3207	34.8939	38.5516	37.0416
ENSG00000251503	APITD1-CORT	1.85959	1.38458	2.18782	1.44883	1.93893	1.89979
ENSG00000241563	CORT	0.132071	0.086211	0.0491768	0.104732	0.15009	0.267587
ENSG00000160049	DFFA	47.7565	48.1864	46.5204	40.9342	35.0452	32.5368
ENSG00000203469	RP5-1113E3.3	1.32859e-162	8.42165e-151	0.119987	6.85147e-194	2.82638e-61	6.15012e-64
ENSG00000142655	PEX14	33.3861	27.4072	33.0942	35.4353	35.1679	33.2968
ENSG00000243267	RN7SL614P	0	0	0	0	0	0
ENSG00000130940	CASZ1	1.16822	1.16213	1.13309	0.902523	1.16488	0.913341
ENSG00000272078	RP4-734G22.3	0.0400987	0.0500415	0.0361803	0.0360684	0.0338078	0.0332067
ENSG00000225158	HSPE1P24	0	0	0	0	0	0
ENSG00000175262	C1orf127	0	0.00711157	0	0	0	0
ENSG00000215785	CFL1P6	0	0	0	0	0	0
ENSG00000264181	AL713997.1	0	0	0	0	0	0
ENSG00000207213	Y_RNA	0	0	0	0	0	0
ENSG00000120948	TARDBP	152.722	149.351	143.928	135.066	130.982	116.78
ENSG00000009724	MASP2	0.255472	0.324573	0.385936	0.490508	0.615345	0.515126
ENSG00000271895	RP4-635E18.8	1.47347	1.15723	1.01967	1.95163	1.67623	1.33398
ENSG00000116649	SRM	135.818	129.642	127.426	133.171	134.171	128.933
ENSG00000171824	EXOSC10	49.9079	48.5155	45.365	37.8948	31.8615	27.6104
ENSG00000226849	RP4-635E18.7	0.032321	0.0286562	0.0288176	0.0160072	0.0843228	0.0854859
ENSG00000230337	RP4-635E18.6	0.367637	0.605253	0.930166	0.348095	0.094468	0.522407
ENSG00000198793	MTOR	17.1628	17.4985	16.0725	15.1012	16.489	16.2733
ENSG00000225602	MTOR-AS1	0	0	0	0	0	0
ENSG00000253086	RNU6-537P	0	0	0	0	0	0
ENSG00000271794	snoU13	0	0	0	0	0	0
ENSG00000171819	ANGPTL7	0.0347461	0.0140128	0.0383195	0	0.00689775	0.0667909
ENSG00000207451	RNU6-291P	0	0	0	0	0	0
ENSG00000238173	RPL39P6	0	0	0	0	0	0
ENSG00000120942	UBIAD1	19.7085	19.0765	20.2829	19.0618	20.4296	20.0432
ENSG00000238199	UBE2V2P3	0	0	0	0	0	0
ENSG00000224338	RP11-149P14.1	0	0	0	0	0	0
ENSG00000204624	PTCHD2	0.291008	0.267063	0.201668	0.310845	0.193647	0.232592
ENSG00000235643	RP1-69M21.2	0	0	0.0149317	0	0.0134561	0.0606775
ENSG00000116661	FBXO2	15.5298	15.1473	16.1214	15.7688	15.3555	16.4256
ENSG00000132879	FBXO44	14.8744	12.853	13.0483	16.9297	20.2061	20.3315
ENSG00000116663	FBXO6	15.4607	13.7198	15.0392	13.9634	14.389	14.1295
ENSG00000116670	MAD2L2	50.8101	50.8578	51.239	51.5753	56.5797	59.2164
ENSG00000162490	DRAXIN	0.12706	0.0950154	0.148596	0.0847063	0.0975728	0.095426
ENSG00000177674	AGTRAP	39.0276	39.049	34.5976	36.5878	35.6193	33.9989
ENSG00000215910	C1orf167	0.0775638	0.0636284	0.00706525	0.0407166	0	0
ENSG00000011021	CLCN6	2.50278	2.472	2.39637	2.80631	2.55305	3.23167
ENSG00000242349	NPPA-AS1	0.800012	0.397518	0.545336	0.883799	1.2819	1.53193
ENSG00000177553	RP11-56N19.5	0	0	0	0	0	0
ENSG00000177000	MTHFR	1.99238	2.22879	2.4581	2.09581	1.84518	1.97894
ENSG00000175206	NPPA	0	0.0289042	0	0	0.0732737	0.081952
ENSG00000120937	NPPB	0	0	0	0	0	0
ENSG00000224904	RP5-934G17.6	0	0	0	0	0	0
ENSG00000199347	RNU5E-1	0	0	0	0	0	0
ENSG00000201801	RNU5E-4P	0	0	0	0	0	0
ENSG00000116685	KIAA2013	40.9433	37.5748	39.4674	38.1914	35.8903	31.0471
ENSG00000083444	PLOD1	105.343	104.272	103.493	106.493	107.963	111.854
ENSG00000116688	MFN2	65.1386	64.0835	65.7146	58.6876	57.4489	51.7517
ENSG00000270914	RP5-1077B9.5	0	0	0	0	0	0
ENSG00000116691	MIIP	20.0555	20.0613	20.1919	21.2933	22.3651	22.4678
ENSG00000202461	Y_RNA	0	0	0	0	0	0
ENSG00000243539	RN7SL649P	0	0	0	0	0	0
ENSG00000120949	TNFRSF8	0.066209	0.0481637	0.0473188	0.0421222	0.0284124	0.0310696
ENSG00000201135	RNU6-777P	0	0	0	0	0	0
ENSG00000227875	RP11-426M1.2	0	0	0	0	0	0
ENSG00000028137	TNFRSF1B	0.026252	0.0262454	0.0193115	0.0264514	0.017279	0.0142321
ENSG00000263676	MIR4632	0	0	0	0	0	0
ENSG00000225196	RP5-1118D24.2	0	0	0	0	0	0
ENSG00000252969	SNORA70	0	0	0	0	0	0
ENSG00000048707	VPS13D	5.92485	5.96143	4.52464	4.25658	3.74644	3.80608
ENSG00000239149	SNORA59A	0	0	0	0	0	0
ENSG00000229484	RP5-888M10.2	0	0	0	0	0	0
ENSG00000162496	DHRS3	27.435	25.0489	22.2823	20.4564	18.1884	14.9751
ENSG00000221340	RNU6ATAC18P	0	0	0	0	0	0
ENSG00000272482	RP11-474O21.5	0	0.811699	0	0.482391	0	0
ENSG00000204518	AADACL4	0	0	0	0	0	0
ENSG00000226166	RP11-474O21.2	0	0	0	0	0	0
ENSG00000188984	AADACL3	0	0	0	0	0	0
ENSG00000238771	snoU13	0	0	0	0	0	0
ENSG00000157330	C1orf158	0	0	0	0	0	0
ENSG00000116726	PRAMEF12	0	0	0	0	0	0
ENSG00000116721	PRAMEF1	0	0	0	0	0	0
ENSG00000228338	RP5-845O24.8	0	0	0	0	0	0
ENSG00000204513	PRAMEF11	0	0	0	0	0	0
ENSG00000231103	RP5-845O24.3	0	0	0	0	0	0
ENSG00000179172	HNRNPCL1	0.0952857	0.0969518	0.0634683	0.0229883	0.057096	0.0865167
ENSG00000120952	PRAMEF2	0	0	0	0	0	0
ENSG00000243073	PRAMEF4	0	0	0	0	0	0
ENSG00000187545	PRAMEF10	0	0	0	0	0	0
ENSG00000204510	PRAMEF7	0	0	0	0	0	0
ENSG00000207434	RNU6-1072P	0	0	0	0	0	0
ENSG00000234064	RP11-450I1.2	0	0.0191309	0.0208552	0	0	0
ENSG00000232423	PRAMEF6	0	0	0	0	0	0
ENSG00000270601	PRAMEF23	0	0	0	0	0	0
ENSG00000250894	RP11-450I1.4	0	0	0	0	0	0
ENSG00000204508	PRAMEF22	0	0	0	0	0	0
ENSG00000239810	WI2-3308P17.2	0.059895	0	0	0	0	0
ENSG00000250113	RP13-221M14.6	0	0	0	0	0	0
ENSG00000204505	PRAMEF25	0	0	0	0	0	0
ENSG00000233336	RP13-221M14.2	0	0	0	0	0	0
ENSG00000229978	RP13-221M14.3	0	0	0	0	0	0
ENSG00000236179	RP13-221M14.4	0	0	0	0	0	0
ENSG00000179412	HNRNPCP5	0.0274502	0.0280434	0	0	0.0554867	0.0628286
ENSG00000224199	WI2-2994D6.1	0	0	0	0	0	0
ENSG00000229571	PRAMEF26	0	0	0	0	0	0
ENSG00000204503	PRAMEF3	0	0	0	0	0	0
ENSG00000233394	RP11-248D7.2	0	0	0	0	0	0
ENSG00000204502	PRAMEF5	0	0	0	0	0	0
ENSG00000231219	RP11-219C24.8	0	0	0	0	0	0
ENSG00000207511	RNU6-771P	0	0	0	0	0	0
ENSG00000182330	PRAMEF8	0	0	0	0	0	0
ENSG00000237700	RP11-219C24.6	0	0	0	0	0	0
ENSG00000204501	PRAMEF9	0	0	0	0	0	0
ENSG00000228229	RP11-219C24.10	0	0	0	0	0	0
ENSG00000204495	PRAMEF13	0	0	0	0	0	0
ENSG00000204491	PRAMEF18	0	0	0	0	0	0
ENSG00000204488	PRAMEF16	0	0	0	0	0	0
ENSG00000204486	PRAMEF21	0	0	0	0	0	0
ENSG00000204485	XX-FW84067D5.1	0	0	0	0	0	0
ENSG00000224581	XX-FW84067D5.2	0	0	0	0	0	0
ENSG00000157358	PRAMEF15	0	0	0	0	0	0
ENSG00000204481	PRAMEF14	0	0	0	0	0	0
ENSG00000204480	PRAMEF19	0	0	0	0	0	0
ENSG00000204479	PRAMEF17	0	0	0	0	0	0
ENSG00000204478	PRAMEF20	0	0	0	0	0	0
ENSG00000162494	LRRC38	0	0	0	0	0	0
ENSG00000259961	RP4-597A16.2	0	0	0	0	0	0
ENSG00000215909	RP4-597A16.3	0	0	0	0	0	0
ENSG00000162493	PDPN	0	0	0	0	0	0
ENSG00000222952	RNA5SP41	0	0	0	0	0	0
ENSG00000266358	AL359771.1	0	0	0	0	0	0
ENSG00000237445	CTA-520D8.2	0	0	0	0	0	0
ENSG00000253085	SCARNA11	0	0	0	0	0	0
ENSG00000116731	PRDM2	4.35562	4.52992	5.4112	5.4974	7.21885	7.11532
ENSG00000252151	RNU6-1265P	0	0	0	0	0	0
ENSG00000231606	RP11-344F13.1	0	0	0	0	0	0
ENSG00000234593	RP4-704D23.1	0	0	0	0	0	0
ENSG00000189337	KAZN	7.70431	8.35987	7.94626	6.99588	7.42139	6.66792
ENSG00000175147	TMEM51-AS1	0.139974	0.183065	0.15472	0.132186	0.108294	0.146954
ENSG00000235829	TBCAP2	0	0	0	0	0	0
ENSG00000171729	TMEM51	14.0992	12.1836	13.2576	14.0547	15.8921	16.2516
ENSG00000204464	C1orf195	0	0	0	0	0	0
ENSG00000215720	RP1-21O18.3	0	0	0	0	0	0
ENSG00000142621	FHAD1	1.25158	0.967005	0.922812	0.81207	0.910697	1.03207
ENSG00000233485	RP3-467K16.2	0.049282	0.0105377	1.08652e-53	0.0307651	0.00104494	0.00782486
ENSG00000236045	RP3-467K16.7	0.0406577	0.0418798	0	0.0499098	0	0
ENSG00000228140	RP3-467K16.4	0.00316956	0.0126972	0.00695351	0.00378641	0.00311328	0.00699038
ENSG00000142634	EFHD2	67.7685	64.0444	66.2007	62.2003	61.6385	55.1408
ENSG00000162438	CTRC	0.0476521	0	0.00565331	0	0.00508257	0
ENSG00000142615	CELA2A	0	0	0	0	0	0
ENSG00000215704	CELA2B	0	0	0	0	0	0
ENSG00000132906	CASP9	4.69477	4.64519	3.84593	3.65892	3.93133	3.85873
ENSG00000116138	DNAJC16	12.1854	12.5712	13.3748	15.6691	19.6553	22.6176
ENSG00000272510	RP4-680D5.8	0	0	0	0	0	0
ENSG00000116771	AGMAT	0.0651158	0.0580738	0.0714747	0.0173283	0.0636177	0.0395047
ENSG00000251866	SCARNA21	0	0	0	0	0	0
ENSG00000237301	RP4-680D5.2	0.0102745	0	0	0	0	0
ENSG00000235084	CHCHD2P6	9.30732	9.08417	10.1821	11.0176	9.575	8.83002
ENSG00000252417	RNU7-179P	0	0	0	0	0	0
ENSG00000236500	RP4-680D5.4	0	0	0	0	0	0
ENSG00000197312	DDI2	14.9014	15.2625	15.4929	13.9437	15.1068	12.9858
ENSG00000215695	RSC1A1	0.873716	0.536052	1.48683	1.85576	2.31361	2.71173
ENSG00000271742	RP4-680D5.9	0	0	0	0	0	0
ENSG00000116786	PLEKHM2	19.2194	17.1343	18.5467	17.1129	19.131	17.5956
ENSG00000264048	AL121992.1	0	0	0	0	0	0
ENSG00000162461	SLC25A34	0.049516	0.0492289	0.0543733	0.0596636	0.0969954	0.113358
ENSG00000237938	RP11-288I21.1	0.0450523	0.0466526	0	0	0.0460673	0
ENSG00000224459	RP11-169K16.4	0	0	0	0	0	0
ENSG00000162460	TMEM82	0	0	0	0	0	0
ENSG00000162458	FBLIM1	0.561004	0.512872	0.656841	1.09599	0.456866	0.353905
ENSG00000224321	RP11-169K16.6	0.0918164	0	0.320823	0.22979	0	0
ENSG00000233954	RP11-169K16.7	20.8991	20.8013	17.8065	19.0287	21.2323	23.109
ENSG00000178715	RP11-169K16.8	2.15966	0.537449	1.40048	0.673378	1.05942	1.11634
ENSG00000179743	RP11-169K16.9	0.660822	0.581006	0.798608	0.761817	0.609054	0.902118
ENSG00000065526	SPEN	21.1227	20.8881	23.6678	25.5132	32.0551	30.621
ENSG00000238818	snoU13	0	0	0	0	0	0
ENSG00000270620	RP1-134O19.3	0	0	0	0	0	0
ENSG00000116809	ZBTB17	7.87266	7.35506	7.09868	8.11108	7.5887	7.13356
ENSG00000234607	RP11-5P18.1	0	0	0	0	0	0
ENSG00000231353	RP11-5P18.3	0	0	0	0	0	0
ENSG00000224966	TBC1D3P6	0	0	0	0	0	0
ENSG00000183888	C1orf64	0	0	0	0	0	0
ENSG00000233078	RP11-5P18.5	0	0	0	0	0	0
ENSG00000173641	HSPB7	0	0	0	0	0	0
ENSG00000186510	CLCNKA	0.0697046	0	0	0.00887073	0.0100505	0
ENSG00000232456	RP11-5P18.10	0.481596	0.410553	0.361881	0.197539	0.202249	0.317781
ENSG00000184908	CLCNKB	0.0566506	0.0265947	0.0931845	0.0321188	0.0699065	0.091168
ENSG00000185519	FAM131C	2.58142	2.82668	2.71037	2.17714	2.19808	2.28442
ENSG00000142627	EPHA2	53.0587	52.0429	55.9135	49.9219	57.0342	58.3466
ENSG00000227959	RP11-276H7.2	0.285211	0.459406	0.633125	0.41756	0.589154	0.33985
ENSG00000224621	RP11-276H7.3	0.146383	0.154356	0.338695	0	0.0765833	0.0889687
ENSG00000234166	ARHGEF19-AS1	4.12015e-24	1.86495e-84	6.32191e-20	7.21527e-17	7.61805e-21	3.23605e-39
ENSG00000142632	ARHGEF19	23.2646	21.3224	21.4552	23.9933	25.6621	23.2905
ENSG00000237276	ANO7P1	0.0105551	0.985989	0	0.394198	0	0.375501
ENSG00000204377	C1orf134	0	0	3.25242	0	0	0
ENSG00000132881	RSG1	1.83721	3.27444	1.86001	1.55369	1.31678	1.5073
ENSG00000233929	MT1XP1	0	0	0	16.4741	0	0
ENSG00000037637	FBXO42	8.52451	8.79256	9.81247	9.99384	10.8222	11.6155
ENSG00000055070	SZRD1	100.423	98.3634	94.9324	90.0156	83.449	78.7397
ENSG00000187144	SPATA21	4.15502e-139	1.9211e-135	0.00493493	5.05398e-127	6.21912e-132	4.11667e-138
ENSG00000226457	RP11-430L17.1	0	0	0	0	0	0
ENSG00000157191	NECAP2	29.6783	26.985	27.1393	25.2514	23.163	22.1931
ENSG00000226029	RP4-798A10.2	0.10937	0.155454	0.12886	0.130817	0.165993	0.153013
ENSG00000080947	CROCCP3	0.282436	0.167844	0.257483	0.245696	0.317122	0.407387
ENSG00000206652	RNU1-1	0	0	0	0	0	0
ENSG00000261135	RP4-798A10.7	0.403661	0.348782	0.312264	0.24187	0.301114	0.255473
ENSG00000224174	RP4-798A10.4	0	0	0	0	0	0
ENSG00000233421	U1	0.0516628	0.0644842	0.0285108	0.0471283	0.0126712	0.0415692
ENSG00000268674	FAM231B	0	0	0	0	0	0
ENSG00000225710	RP5-875O13.6	0	0	0	0	0	0
ENSG00000266584	AL355149.1	0	0	0	0	0	0
ENSG00000219481	NBPF1	20.2893	20.4315	21.376	18.597	19.5563	21.3264
ENSG00000271732	RP5-1182A14.5	0	0	0	0	0	0
ENSG00000215908	CROCCP2	7.024	6.38692	6.9928	7.36693	10.8395	11.5313
ENSG00000186301	MST1P2	0.834696	0.901461	0.740209	0.828454	0.979981	0.990363
ENSG00000207513	RNU1-3	0	0	0	0	0	0
ENSG00000237847	FAM231A	0	0	0	0	0	0
ENSG00000264742	AL021920.1	0	0	0	0	0	0
ENSG00000236698	EIF1AXP1	16.8265	17.9332	19.4406	19.8803	18.9147	16.088
ENSG00000268869	ESPNP	0.121978	0.406036	0.189464	0.0651238	0.119251	0.225343
ENSG00000268991	FAM231C	0	0	0	0	0	0
ENSG00000058453	CROCC	4.47842	3.55103	4.03852	4.04523	6.56491	5.41499
ENSG00000207389	RNU1-4	0	0	0	0	0	0
ENSG00000227684	CROCCP4	0	0	0	0	0	0
ENSG00000186715	MST1L	0.624391	0.554225	0.473999	0.490014	0.681903	0.796987
ENSG00000223643	RP11-108M9.1	0	0	0	0	0	0
ENSG00000230239	RP11-108M9.2	0	0	0	0	0	0
ENSG00000263811	MIR3675	0	0	0	0	0	0
ENSG00000228549	U1	0.434091	0.567136	0.372759	0.352862	0.318728	0.485588
ENSG00000238142	RP11-108M9.4	0	0	0	0	0	0
ENSG00000235241	RP11-108M9.5	0	0	0	0	0	0
ENSG00000207005	RNU1-2	0	0	0	0	0	0
ENSG00000272426	RP11-108M9.6	0.151672	0	0	0.193217	0.160945	0
ENSG00000117122	MFAP2	24.1636	25.3055	23.1114	23.5493	21.0985	21.7393
ENSG00000226526	RP1-37C10.3	0	0	0	0	2.60935e-157	0
ENSG00000159363	ATP13A2	20.917	20.1469	19.6949	21.2063	21.7075	20.1997
ENSG00000117118	SDHB	109.313	106.59	103.832	102.254	102.444	99.3483
ENSG00000117115	PADI2	0.345312	0.370894	0.296425	0.291985	0.292587	0.341187
ENSG00000252180	Y_RNA	0	0	0	0	0	0
ENSG00000204362	RP11-380J14.1	0.00365386	0.00734071	0.00403419	0.00439397	0	0
ENSG00000142623	PADI1	0.022821	0.075816	0.0145467	0.0157934	0	0.0146872
ENSG00000142619	PADI3	0.0616912	0.0359954	0.0847188	0.0370296	0.0151748	0.0561151
ENSG00000266634	MIR3972	0	0	0	0	0	0
ENSG00000159339	PADI4	0.00693559	0.00696562	0.130336	0.00833907	0.00687498	0.00759674
ENSG00000269468	AC004824.2	0	0	0	0	0	0
ENSG00000256049	PADI6	0	0	0	0	0	0
ENSG00000227751	RP1-20B21.4	4.44601e-77	3.12765e-88	1.5666e-79	1.05075e-110	3.98439e-58	8.61014e-89
ENSG00000179051	RCC2	97.504	94.4023	94.5849	92.0626	93.7353	90.3023
ENSG00000266727	AC004824.1	0	0	0	0	0	0
ENSG00000239020	snoU13	0	0	0	0	0	0
ENSG00000074964	ARHGEF10L	3.05652	3.18819	2.97727	2.52218	2.67519	2.59325
ENSG00000236648	RP11-473A10.2	0	0	0	0	0	0
ENSG00000117148	ACTL8	2.21135	2.09628	1.9522	1.76254	2.13301	1.92274
ENSG00000261781	RP11-174G17.2	0	0	0	0	0	0
ENSG00000117154	IGSF21	0	0	0	0	0	0
ENSG00000230035	RP11-174G17	0	0	0	0	0	0
ENSG00000225387	RP11-422P22.1	0	0	0	0	0	0
ENSG00000179023	KLHDC7A	0.0932903	0.0571352	0.0995395	0.0580991	0.0416835	0.0556269
ENSG00000235282	RP1-8B22.1	0	0	0	0	0	0
ENSG00000225478	RP1-8B22.2	0	0	0	0	0	0
ENSG00000009709	PAX7	0.00276473	0	0.00607721	0	0.00272941	0
ENSG00000179002	TAS1R2	0	0	0	0	0	0
ENSG00000255275	RP13-279N23.2	3.28011e-48	4.24016e-82	1.03397e-72	0.0142984	2.82884e-69	0.00626962
ENSG00000159423	ALDH4A1	6.51367	6.94396	6.4231	6.63399	7.21221	7.28213
ENSG00000169991	IFFO2	12.2241	12.5014	12.3731	10.3207	11.1031	9.33472
ENSG00000265606	MIR4695	0	0	0	0	0	0
ENSG00000221662	MIR1290	0	0	0	0	0	0
ENSG00000272084	RP5-1126H10.2	0.0318011	0.0784879	0.0347746	0.0374807	0.0571391	0.0460693
ENSG00000127481	UBR4	17.922	18.4808	12.8436	13.8051	14.1095	14.2792
ENSG00000266098	AL137127.1	0	0	0	0	0	0
ENSG00000230424	RP1-43E13.2	0.0343441	3.25057e-293	0.395766	0	0	0
ENSG00000053372	MRTO4	80.3998	76.4143	82.416	82.7184	79.7615	74.9828
ENSG00000127463	EMC1	44.3985	45.3833	44.1877	39.4894	39.102	34.8456
ENSG00000211454	AKR7L	0.214871	0.298085	0.103769	0.27807	0.324665	0.310407
ENSG00000162482	AKR7A3	0.275566	0.31862	0.227042	0.319103	0.303021	0.255046
ENSG00000270728	RP4-657E11.10	0.91063	0.721871	0.617031	0.475428	0.719346	0.282698
ENSG00000053371	AKR7A2	33.8912	33.6606	34.7015	33.6679	34.8906	38.3841
ENSG00000200403	RNU6-1099P	0	0	0	0	0	0
ENSG00000040487	PQLC2	6.67763	6.57363	6.39257	6.13919	6.71659	8.2101
ENSG00000265192	RN7SL85P	0	0	0	0	0	0
ENSG00000077549	CAPZB	118.04	114.208	115.766	110.457	120.172	111.404
ENSG00000240490	RN7SL277P	0	0	0	0	0	0
ENSG00000201609	RNU4-28P	0	0	0	0	0	0
ENSG00000239027	snoU13	0	0	0	0	0	0
ENSG00000235185	RP5-1056L3.1	0	0	0	0	0	0
ENSG00000270136	MINOS1-NBL1	2.12619	1.43592	0.903754	0.00943953	0.000696258	2.51991
ENSG00000173436	MINOS1	51.3335	51.6961	47.8894	40.9739	48.1933	48.5747
ENSG00000158747	NBL1	41.3836	40.1283	40.4742	43.019	42.9677	40.7775
ENSG00000226396	RPS14P3	1.00514	1.42949	1.18347	1.27294	1.18196	0.139147
ENSG00000158748	HTR6	0.0607189	0.0600324	0.0799971	0.0883101	0.0353687	0.0127446
ENSG00000162542	TMCO4	7.28431	6.7409	6.34286	6.09169	6.58243	5.84104
ENSG00000178828	RNF186	0	0	0	0	0	0
ENSG00000235434	RP11-91K11.2	0	0	0	0	0	0
ENSG00000169914	OTUD3	8.05484	7.85681	8.34604	8.75856	9.52335	8.97357
ENSG00000188784	PLA2G2E	0	0	0	0	0	0
ENSG00000242688	RN7SL304P	0	0	0	0	0	0
ENSG00000188257	PLA2G2A	0	0	0	0	0	0
ENSG00000127472	PLA2G5	0	0	0	0.0220269	0	0
ENSG00000117215	PLA2G2D	0	0	0	0	0	0
ENSG00000158786	PLA2G2F	0	0	0	0	0	0
ENSG00000227066	RP3-340N1.2	0	0	0	0	0	0
ENSG00000187980	PLA2G2C	0	0	0	0	0	0
ENSG00000225986	UBXN10-AS1	0	0	0	0	0	0
ENSG00000162543	UBXN10	0	0	0	0	0	0
ENSG00000228105	RP3-340N1.6	0	0	0	0	0	0
ENSG00000158816	VWA5B1	0	0	0	0	0	0
ENSG00000226664	RP4-745E8.2	0	0	0	0	0	0
ENSG00000236963	LINC01141	0	0	0	0	0	0
ENSG00000226487	RP4-749H3.2	0	0	0	0	0	0
ENSG00000162545	CAMK2N1	12.8798	12.2807	11.1576	8.9589	8.7899	8.49206
ENSG00000090432	MUL1	25.4684	23.8733	25.953	27.9607	31.6715	30.6645
ENSG00000215520	RPS4XP4	0	0	0	0	0	0
ENSG00000183114	FAM43B	0	0	0	0	0	0
ENSG00000158825	CDA	11.9766	12.455	11.1946	11.5946	10.4396	10.8558
ENSG00000158828	PINK1	6.51173	5.96109	6.46927	5.7911	5.431	6.01851
ENSG00000117242	PINK1-AS	5.31485	5.03884	5.16442	4.82128	4.98084	4.48257
ENSG00000257033	AL391357.1	5.24958e-133	1.56457e-97	4.53906e-119	4.77959e-104	6.72136e-110	5.41487e-102
ENSG00000244038	DDOST	219.004	215.524	217.387	212.259	209.799	218.57
ENSG00000117245	KIF17	0.383589	0.276642	0.182187	0.233393	0.275128	0.194191
ENSG00000235432	RP5-930J4.5	0	0	0	0	0	0
ENSG00000189410	SH2D5	6.87454	6.46027	6.62515	5.85105	6.21449	5.97588
ENSG00000233069	RP5-930J4.2	0	0	0	0	0	0
ENSG00000127483	HP1BP3	116.621	116.156	120.831	112.176	124.436	121.909
ENSG00000203394	RP5-930J4.4	3.49617e-22	3.93871e-18	5.60625e-17	7.09501e-20	4.0029e-13	4.92228e-14
ENSG00000075151	EIF4G3	12.3466	12.7951	12.382	11.0997	11.8344	10.7981
ENSG00000251914	RNU7-200P	0	0	0	0	0	0
ENSG00000221808	MIR1256	0	0	0	0	0	0
ENSG00000233072	RPS15AP6	0	0	0	0	0	0
ENSG00000236073	RP11-487E1.2	0	0	0	0	0	0
ENSG00000235112	HSPE1P27	0	0	0	0	0	0
ENSG00000266867	AL031005.1	0	0	0	0	0	0
ENSG00000117298	ECE1	28.208	27.5684	28.7678	25.5301	24.4147	24.5338
ENSG00000231105	RP5-1071N3.1	0	0.00681958	0	0	0	0
ENSG00000236936	RP3-329E20.2	0	0	0	0	0	0
ENSG00000236216	PPP1R11P1	0	0	0	0	0	0
ENSG00000228823	RP11-293F5.8	0	0	0	0	0	0
ENSG00000236009	RP11-293F5.1	0	0	0	0	0	0
ENSG00000227001	NBPF2P	0.355636	0.0933505	0.198608	0.330066	0.184026	0.105901
ENSG00000187952	HS6ST1P1	0.77051	1.05071	1.3874	1.15414	1.43971	1.55013
ENSG00000186543	CROCCP5	0	0	0	0	0	0
ENSG00000142794	NBPF3	5.43142	5.51874	5.5157	4.95998	5.72419	5.27497
ENSG00000176378	PFN1P10	0	0	0	0	0	0
ENSG00000162551	ALPL	0.0501885	0.0572209	0.153656	0.0514168	0.0537504	0.0655896
ENSG00000233431	RP11-63N8.3	0	0	0	0	0	0
ENSG00000221781	AL359815.1	0	0	0	0	0	0
ENSG00000076864	RAP1GAP	5.21496	4.6454	5.15906	5.38888	4.93789	4.58969
ENSG00000090686	USP48	27.1434	27.4641	24.9614	21.2027	20.7534	18.6276
ENSG00000231978	RP11-132G19.3	0	0	0	0	0	0
ENSG00000187942	LDLRAD2	0.0252167	2.09862e-37	0.00745127	0.0402861	0.0484775	7.34544e-18
ENSG00000142798	HSPG2	1.63731	1.82782	1.5155	1.41009	1.46644	1.48556
ENSG00000232037	RP11-26H16.1	0	0	0.271554	0	0	0
ENSG00000219073	CELA3B	0	0	0	0	0	0
ENSG00000264385	RN7SL421P	0	0	0	0	0	0
ENSG00000263991	RN7SL386P	0	0	0	0	0	0
ENSG00000201919	RNU6-1022P	0	0	0	0	0	0
ENSG00000142789	CELA3A	0	0	0	0	0.0307372	0.0342594
ENSG00000263582	RN7SL768P	0	0	0	0	0	0
ENSG00000263929	RN7SL186P	0	0	0	0	0	0
ENSG00000201273	RNU6-776P	0	0	0	0	0	0
ENSG00000228397	RP1-224A6.3	0	0.0590835	0.194663	0	0.0583292	0.0666637
ENSG00000218510	LINC00339	10.8086	11.6735	11.578	10.0854	10.1671	11.7309
ENSG00000070831	CDC42	181.887	178.53	179.152	171.517	175.25	169.703
ENSG00000230068	CDC42-IT1	0	0	0	0	0	0
ENSG00000271428	RP1-224A6.8	0	0	0	0	0	0
ENSG00000271840	RP1-224A6.9	0	0	0	0	0	0
ENSG00000162552	WNT4	0.105684	0.06118	0.0374859	0.0212512	0.0416313	0.0646657
ENSG00000266564	MIR4418	0	0	0	0	0	0
ENSG00000234397	RP11-415K20.1	0	0	0	0	0	0
ENSG00000184677	ZBTB40	5.43159	5.40951	4.96041	4.97136	5.73881	5.66705
ENSG00000237200	ZBTB40-IT1	0	0	0	0	0	0
ENSG00000070886	EPHA8	0	0.0067243	0.0037395	0.00412349	0	0.0144504
ENSG00000173372	C1QA	0	0	0	0	0	0
ENSG00000159189	C1QC	0	0	0	0	0	0
ENSG00000173369	C1QB	0	0	0	0	0	0
ENSG00000133216	EPHB2	6.09117	6.63761	5.92972	5.00785	5.04291	4.91409
ENSG00000264014	MIR4253	0	0	0	0	0	0
ENSG00000265422	MIR4684	0	0	0	0	0	0
ENSG00000216157	AL611946.1	0	0	0	0	0	0
ENSG00000225952	RP11-69E9.1	0	0	0	0	0	0
ENSG00000272796	RP1-74M1.3	0.0315226	0.0158146	0.0416375	0.0491253	0.0468676	0.0244166
ENSG00000215906	LACTBL1	0.0141139	0	0	0	0	0
ENSG00000227868	C1orf234	0	0	0.207614	0	0	0
ENSG00000004487	KDM1A	98.9087	92.6614	93.9561	90.8305	91.1376	83.9948
ENSG00000240553	RP1-184J9.2	0	0	0	0	0	0
ENSG00000169641	LUZP1	13.4075	13.4158	13.3317	12.0082	12.4103	11.4563
ENSG00000263793	MIR3115	0	0	0	0	0	0
ENSG00000266802	MIR4419A	0	0	0	0	0	0
ENSG00000229010	RP5-979D14.1	0	0	0	0	0	0
ENSG00000206935	RNU6-514P	0	0	0	0	0	0
ENSG00000252578	RNU6-135P	0	0	0	0	0	0
ENSG00000179546	HTR1D	3.56725	2.90174	2.71576	2.47609	2.22678	2.29747
ENSG00000215381	RP5-1057J7.1	0	0	0	0	0	0
ENSG00000261326	RP5-1057J7.6	0.2898	0.297057	0.343425	0.458927	0.464352	0.541523
ENSG00000125944	HNRNPR	166.934	161.568	162.811	149.227	143.145	133.085
ENSG00000125945	ZNF436	4.47089	4.48821	4.19201	4.29934	4.54851	4.4516
ENSG00000249087	C1orf213	0.583867	0.726452	0.757869	0.792947	1.12945	0.907372
ENSG00000201405	Y_RNA	0	0	0	0	0	0
ENSG00000271420	RP5-1057J7.7	0	0	0	0	0	0
ENSG00000204219	TCEA3	1.59141	1.43577	1.22585	1.09901	1.17477	1.3832
ENSG00000232482	RP4-654C18.1	0	0	0	0	0	0
ENSG00000088280	ASAP3	3.40666	3.20193	3.21922	2.87174	2.7517	2.26707
ENSG00000007968	E2F2	11.1341	10.9099	11.2644	12.9204	13.8998	13.627
ENSG00000235052	RP1-150O5.3	0	0	0	0	0	0
ENSG00000117318	ID3	45.0999	37.0464	35.0218	31.6049	30.3592	27.3381
ENSG00000197880	MDS2	0	0	0	0	0	0
ENSG00000229239	RP11-223J15.2	0	0	0	0	0	0
ENSG00000142676	RPL11	614.408	605.023	618.117	634.054	588.33	604.633
ENSG00000203589	RP5-886K2.1	0.0404162	0	0.0223815	0.0244561	0	0.0673444
ENSG00000244609	RN7SL532P	0	0	0	0	0	0
ENSG00000011007	TCEB3	37.2356	37.3512	37.583	37.3927	39.888	37.3718
ENSG00000236810	RP5-886K2.3	2.03397	1.46712	1.4485	1.14861	1.66771	1.7201
ENSG00000057757	PITHD1	52.2096	51.6692	53.6567	54.9669	56.0526	52.3314
ENSG00000011009	LYPLA2	59.0893	58.3349	58.2804	58.0142	55.5536	53.6164
ENSG00000117308	GALE	51.7594	47.9204	49.7033	46.6518	46.782	47.2034
ENSG00000117305	HMGCL	10.9145	10.519	9.99129	8.40412	8.39428	8.69068
ENSG00000179163	FUCA1	13.1502	12.8967	12.265	11.7169	12.3402	12.1679
ENSG00000188822	CNR2	0.0160065	0.00646433	0.00352033	0.00381693	0.009477	0.00357425
ENSG00000264347	RN7SL24P	0	0	0	0	0	0
ENSG00000238538	snoU13	0	0	0	0	0	0
ENSG00000229106	RP11-4M23.2	0	0	0	0	0	0
ENSG00000232557	RP11-4M23.3	0	0	0	0	0	0
ENSG00000264926	MIR378F	0	0	0	0	0	0
ENSG00000230228	RP11-4M23.4	0	0	0	0	0	0
ENSG00000189266	PNRC2	18.5569	19.2216	15.5985	7.0541	7.93063	6.41457
ENSG00000188529	SRSF10	38.59	40.744	39.4926	45.1807	52.5259	45.2759
ENSG00000215905	RP11-4M23.7	0	0	0	0	0	0
ENSG00000225315	RP11-293P20.2	0	0	0	0	0	0
ENSG00000230703	RP11-293P20.4	0	0	0	0	0	0
ENSG00000142661	MYOM3	0.940198	1.02398	1.05009	1.01821	0.791973	0.77649
ENSG00000142677	IL22RA1	1.35393	1.2507	1.29537	1.36776	1.35031	1.14464
ENSG00000185436	IFNLR1	3.59433	3.2891	3.48784	3.44536	3.64664	3.72219
ENSG00000230023	RP11-10N16.2	0	0	0	0	0.0102586	0
ENSG00000221032	AL590683.1	0	0	0	0	0	0
ENSG00000266511	AL590683.2	0	0	0	0	0	0
ENSG00000232298	RP11-10N16.3	0	0	0	0	0	0
ENSG00000158055	GRHL3	0.15752	0.233242	0.164529	0.192896	0.134909	0.180473
ENSG00000001460	STPG1	5.58709	4.2556	4.36228	3.98433	4.29453	5.06269
ENSG00000001461	NIPAL3	6.60227	6.24679	6.6168	6.70142	7.48255	7.80657
ENSG00000117602	RCAN3	5.6875	5.65857	5.031	4.54708	4.63652	3.75889
ENSG00000264443	RP4-594I10.3	6.70273e-22	0.0321962	0.0305093	3.18325e-15	0.0949103	2.71354e-14
ENSG00000266551	RN7SL857P	0	0	0	0	0	0
ENSG00000184454	NCMAP	0.1782	0.132566	0.167755	0.126524	0.11704	0.0425812
ENSG00000227312	RP11-496D1.2	0	0	0	0	0	0
ENSG00000239106	Y_RNA	0	0	0	0	0	0
ENSG00000133226	SRRM1	89.7705	85.7051	85.0683	84.1264	87.7212	76.4752
ENSG00000238986	snoU13	0	0	0	0	0	0
ENSG00000169504	CLIC4	47.9295	50.9742	49.4164	37.8706	47.9302	66.7471
ENSG00000238482	RNU6-1208P	0	0	0	0	0	0
ENSG00000020633	RUNX3	9.97829	8.98384	9.90206	11.2927	12.3626	11.9517
ENSG00000229162	RP11-84D1.1	0	0	0	0	0	0
ENSG00000261025	RP11-84D1.2	0	0	0	0	0	0
ENSG00000264371	MIR4425	0	0	0	0	0	0
ENSG00000233755	RP4-799D16.1	0	0	0	0	0	0
ENSG00000233419	RP4-781L3.1	0	0	0	0	0	0
ENSG00000231953	RP4-706G24.1	0	0	0	0	0	0
ENSG00000117614	SYF2	39.5657	38.3443	37.7738	37.904	37.9916	40.2733
ENSG00000117616	C1orf63	8.63386	9.67271	11.2519	20.5025	23.0215	23.6126
ENSG00000259984	RP11-335G20.7	1.62054e-34	1.82894e-96	0	0.0131635	3.78272e-46	8.91299e-37
ENSG00000188672	RHCE	0.106426	0.0327818	0.0466833	0.24115	0.10726	0.110902
ENSG00000187010	RHD	0.00635725	0.0143449	0	0	0.0129249	0.0157342
ENSG00000183726	TMEM50A	53.0614	51.2089	52.886	50.3858	50.5241	47.6912
ENSG00000272432	RP3-465N24.6	0.276996	0.0966618	0.107053	0	0.0947239	0.107234
ENSG00000261349	RP3-465N24.5	0	0	0	0	0.114965	0
ENSG00000224183	SDHDP6	0	0.224193	0.123466	0.133718	0	0.254672
ENSG00000252515	RNU6-1171P	0	0	0	0	0	0
ENSG00000238889	snoU13	0	0	0	0	0	0
ENSG00000238084	RP3-469D22.1	5.60516	3.95186	3.49503	3.39892	2.57898	2.81091
ENSG00000266468	AL031284.1	0	0	0	0	0	0
ENSG00000204178	TMEM57	4.92352	4.66567	5.18151	6.27582	7.21321	8.4232
ENSG00000157978	LDLRAP1	15.5434	12.0704	13.4714	13.4693	14.7548	14.3714
ENSG00000225643	RP11-70P17.1	0	0	0	0	0	0
ENSG00000117643	MAN1C1	0.267658	0.280128	0.395416	0.260424	0.328856	0.208898
ENSG00000233478	RP1-187B23.1	0.00680338	0	0	0.00818888	0	0.00747258
ENSG00000162430	SEPN1	37.0292	36.1681	36.473	34.9214	36.2392	36.6739
ENSG00000255054	RP1-317E23.6	0	0	0	0	0	0
ENSG00000117640	MTFR1L	20.0835	18.1075	19.0503	17.6641	16.656	16.444
ENSG00000228172	RP1-317E23.3	0	0.165699	0	0	0	0
ENSG00000223474	AL020996.1	0.0418653	0.0622367	0.102709	0.0536136	0.0815004	0.0195043
ENSG00000272478	RP1-317E23.7	1.06521e-279	0	0	0	0	0
ENSG00000127423	AUNIP	13.8062	13.1468	13.1399	12.4536	10.5464	10.4524
ENSG00000236528	RP1-125I3.2	7.14641e-06	4.20585e-05	0.0213518	3.24733e-05	0.306018	0.0523473
ENSG00000182749	PAQR7	9.14886	8.75169	8.35756	6.7706	6.07015	4.49886
ENSG00000207302	Y_RNA	0	0	0	0	0	0
ENSG00000117632	STMN1	220.95	221.927	226.014	224.879	223.544	219.966
ENSG00000264021	MIR3917	0	0	0	0	0	0
ENSG00000229786	SNRPFP2	0	0	0	0	0	0
ENSG00000223624	RP1-125I3.4	0	0	0	0	0	0
ENSG00000266763	AL033528.1	0	0	0	0	0	0
ENSG00000158006	PAFAH2	7.23026	6.95448	8.09742	6.10646	7.00935	7.24931
ENSG00000207237	RNU6-110P	0	0	0	0	0	0
ENSG00000252190	SCARNA17	0	0	0	0	0	0
ENSG00000252691	SCARNA18	0	0	0	0	0	0
ENSG00000158008	EXTL1	0.00448628	0.00445863	0	0.00543462	0	0
ENSG00000158014	SLC30A2	0	0	0	0	0	0.0058615
ENSG00000158022	TRIM63	0	0	0	0	0	0
ENSG00000265320	AL391650.1	0	0	0	0	0	0
ENSG00000175087	PDIK1L	9.96595	10.1474	9.70119	8.31349	8.62328	8.01517
ENSG00000197245	FAM110D	0.0954304	0.0312767	0.052279	0.0193593	0.0917818	0.0491343
ENSG00000142684	ZNF593	17.9246	17.6316	18.0772	18.4633	19.6605	20.9224
ENSG00000236782	RP11-96L14.7	0.391632	0.169324	0.0491471	0.173711	0.464469	0.105136
ENSG00000142675	CNKSR1	10.3807	11.6213	9.55574	8.79824	9.93332	9.68144
ENSG00000188782	CATSPER4	0.00999965	0.0100559	0.0296852	0.0228864	0.013283	0
ENSG00000236155	RP11-231P20.2	0	0	0	0	0	0
ENSG00000130695	CEP85	19.0892	18.647	19.1322	19.91	21.9862	22.7932
ENSG00000270733	RP11-231P20.5	0	0	0	0	0	0.411446
ENSG00000142669	SH3BGRL3	55.4094	54.1907	50.7118	51.981	53.1182	53.5959
ENSG00000169442	CD52	0.106538	0.460375	0	0.0709649	0.22677	0.399187
ENSG00000158062	UBXN11	8.13318	7.35897	7.76418	7.35538	8.17984	7.70399
ENSG00000176092	AIM1L	1.01142	1.2938	0.843179	1.07812	0.983275	1.02411
ENSG00000225854	RP11-569G9.7	0	0	0	0	0	0
ENSG00000265143	RN7SL490P	0	0	0	0	0	0
ENSG00000176083	ZNF683	0	0	0	0	0	0
ENSG00000131914	LIN28A	0.00994738	0.00999984	0.010924	0.0178175	0	0.00552878
ENSG00000117682	DHDDS	34.2864	34.9057	32.5028	29.5112	30.6944	30.4173
ENSG00000223583	RP3-476K8.4	0.0791132	0	0	0.098931	0	0.0974542
ENSG00000225891	RP3-476K8.3	0	0	0	0	0	0
ENSG00000198830	HMGN2	471.894	465.675	457.891	464.445	458.689	436.549
ENSG00000224129	DPPA2P2	0	0	0	0	0	0
ENSG00000117676	RPS6KA1	19.0119	18.4744	18.7551	17.2421	18.7708	16.0112
ENSG00000238705	MIR1976	0	0	0	0	0	0
ENSG00000243905	RN7SL679P	0	0	0	0	0	0
ENSG00000252802	Y_RNA	0	0	0	0	0	0
ENSG00000229247	RP11-492M19.3	0	0	0	0	0	0
ENSG00000238316	snoU13	0	0	0	0	0	0
ENSG00000235069	RP4-785J1.1	0	0	0	0	0	0
ENSG00000260063	RP5-968P14.2	0.271277	0.29028	0.202316	0.231868	0.199189	0.0966335
ENSG00000117713	ARID1A	16.9393	17.1118	16.2696	15.9797	17.1938	15.4429
ENSG00000266138	RN7SL501P	0	0	0	0	0	0
ENSG00000060642	PIGV	5.3834	5.19297	4.58844	3.65146	2.94097	2.81148
ENSG00000241188	RN7SL165P	0	0	0	0	0	0
ENSG00000204160	ZDHHC18	18.1234	16.3191	19.6953	19.6303	20.9485	20.184
ENSG00000175793	SFN	117.534	114.741	120.728	126.983	139.623	152.22
ENSG00000226698	RP1-50O24.6	0	1.06273	0	0	0	0
ENSG00000142751	GPN2	11.3591	12.452	10.6262	9.66377	9.12411	8.81627
ENSG00000198746	GPATCH3	10.5055	8.90052	9.47563	10.6152	11.2958	10.4403
ENSG00000090273	NUDC	163.641	152.887	151.506	160.153	163.827	156.001
ENSG00000131910	NR0B2	0.0365795	0.0185119	0	0.0443133	0.0181424	0
ENSG00000175707	C1orf172	10.1472	9.68926	9.80313	9.63753	10.6643	10.8865
ENSG00000172746	RP11-344H11.4	0	0	0	0	0	0
ENSG00000224064	RP11-344H11.5	0	0	0	0	0.197054	0
ENSG00000225294	OSTCP2	0	0	0	0	0	0
ENSG00000253368	TRNP1	12.3961	11.4506	11.472	11.5944	12.7619	13.824
ENSG00000158246	FAM46B	2.85703	2.88061	2.96709	2.58597	2.90446	2.49896
ENSG00000090020	SLC9A1	7.16877	6.94234	6.4576	6.32122	6.23858	6.47321
ENSG00000229985	RP11-40H20.5	0	0	0	0	0	0
ENSG00000214973	CHCHD3P3	3.15123	3.16567	3.17472	2.55743	2.89536	3.52885
ENSG00000225159	NPM1P39	3.97522	3.70698	3.51409	4.11042	4.03534	5.02484
ENSG00000225990	SNRPEP7	0	0	0	0	0	0
ENSG00000224311	RP11-40H20.4	0	0	0	0	0	0
ENSG00000142784	WDTC1	8.06162	7.57298	7.10861	6.98201	7.21795	7.20067
ENSG00000252098	Y_RNA	0	0	0	0	0	0
ENSG00000243659	RP11-4K3__A.3	0	0	0	0	0	0
ENSG00000186501	TMEM222	27.7854	26.0577	26.6704	27.2201	30.1822	28.2219
ENSG00000206888	RNU6-48P	0	0	0	0	0	0
ENSG00000241547	RP11-4K3__A.5	0.756502	0.693233	0.760061	0.547519	1.13542	1.04949
ENSG00000142765	SYTL1	4.30333	4.03771	4.42126	5.25072	6.31251	8.13504
ENSG00000142733	MAP3K6	6.3513	6.44293	5.50526	6.1564	6.13386	6.4992
ENSG00000142748	FCN3	0.0265889	0.04597	0.0957423	0.0274312	0.0678075	0.0762811
ENSG00000174950	CD164L2	1.33877	1.36976	1.17982	1.28659	1.47404	1.2912
ENSG00000231207	RP1-144C9.2	0	0	0	0	0	0
ENSG00000181773	GPR3	4.05022	3.41155	2.96153	2.88517	2.73451	2.75396
ENSG00000158195	WASF2	33.6469	32.9976	32.1831	31.1223	32.7905	32.8461
ENSG00000241169	RP4-752I6.1	0	0	0	0	0	0
ENSG00000237429	RP1-159A19.4	0	0	0	0	0	0
ENSG00000126705	AHDC1	5.86186	5.97419	6.21742	6.14217	6.45587	5.42768
ENSG00000000938	FGR	0	0.00778385	0	0	0	0.00844675
ENSG00000235912	RP1-159A19.3	22.6087	16.159	26.0116	26.0383	19.5708	8.36467
ENSG00000233975	RP11-288L9.1	0	0	0	0	0	0
ENSG00000126709	IFI6	8.5495	8.95388	7.58309	8.07781	7.88538	8.2366
ENSG00000225886	RP11-288L9.4	0	0	0	0	0	0
ENSG00000206767	RNU6-949P	0	0	0	0	0	0
ENSG00000226662	CHMP1AP1	0	0	0	0	0	0
ENSG00000207095	RNU6-424P	0	0	0	0	0	0
ENSG00000009780	FAM76A	4.94964	4.68668	4.67409	4.36815	4.70867	4.31794
ENSG00000231344	RP3-426I6.2	0	0.415624	0	0.486751	0	0
ENSG00000230833	RPEP3	0	0	0	0	0	0
ENSG00000117758	STX12	18.1127	18.7432	19.3505	17.5653	18.8025	19.1211
ENSG00000269971	RP3-426I6.5	0	0	0	0	0	0
ENSG00000270031	RP3-426I6.6	0	0	0	0	0	0
ENSG00000223062	RNU6-1245P	0	0	0	0	0	0
ENSG00000117751	PPP1R8	58.3424	57.1511	60.8982	59.5075	62.6694	61.1853
ENSG00000268552	AL109927.1	4.66286e-141	6.79247e-116	0	3.10927e-106	0	2.03119e-119
ENSG00000252947	SCARNA1	0	0	0	0	0	0
ENSG00000130775	THEMIS2	5.56347	4.751	4.66914	4.35745	5.08433	4.98181
ENSG00000117748	RPA2	71.2701	69.6522	70.2458	72.5089	71.0153	64.5242
ENSG00000130768	SMPDL3B	10.3694	9.63672	9.72771	9.51054	10.109	8.95512
ENSG00000158156	XKR8	4.75646	5.16261	4.91786	4.55332	6.11171	3.93695
ENSG00000227050	RP11-460I13.2	0	3.72983e-86	0	0	0	0
ENSG00000158161	EYA3	19.1645	19.7772	19.9133	19.2951	18.827	17.5766
ENSG00000238231	RP11-460I13.6	0.323562	0	0	0	0.346501	0
ENSG00000240750	RN7SL559P	0	0	0	0	0	0
ENSG00000228589	SPCS2P4	19.3173	20.3853	17.1049	17.2989	17.4768	19.4885
ENSG00000228943	RP5-1053E7.2	0	0	0	0	0	0
ENSG00000214812	RP5-1053E7.3	0	0	0.0812945	0	0	0
ENSG00000253005	RNU6-176P	0	0	0	0	0	0
ENSG00000252429	RNU7-29P	0	0	0	0	0	0
ENSG00000169403	PTAFR	0.553555	0.526151	0.462172	0.574459	0.717045	0.75203
ENSG00000126698	DNAJC8	103.295	104.708	97.8471	94.8211	97.2679	99.7073
ENSG00000215902	AL353354.1	0	0	0	0	0	0
ENSG00000269804	AL353354.2	3.53262e-09	2.12696e-16	4.10014e-14	7.46029e-16	6.66742e-15	5.00579e-13
ENSG00000130770	ATPIF1	218.382	212.074	194.235	191.796	194.554	192.025
ENSG00000270605	RP5-1092A3.4	0.111018	0.134657	0.073356	0.171957	0.131073	0.249937
ENSG00000271398	RP5-1092A3.5	0	0	0	0	0	0
ENSG00000130766	SESN2	4.74049	4.54265	4.85112	6.18004	7.97445	15.1982
ENSG00000130772	MED18	20.8199	19.0952	16.596	17.8094	16.7977	16.0833
ENSG00000204138	PHACTR4	13.0853	12.4588	12.1409	12.3407	13.2556	12.737
ENSG00000206779	Y_RNA	0	0	0	0	0	0
ENSG00000229820	RP1-308E4.1	0	0.224174	0	0	0	0
ENSG00000221216	RNU6ATAC27P	0	0	0	0	0	0
ENSG00000180198	RCC1	142.554	133.343	133.937	129.967	129.422	116.681
ENSG00000242125	SNHG3	21.9182	20.4351	20.8373	22.8454	24.4854	25.6859
ENSG00000200087	SNORA73B	0	0	9.49473	0	0	0
ENSG00000238821	snoU13	0	0	0	0	0	0
ENSG00000231468	PRDX3P2	0.0591899	0	0	0	0	0.0702748
ENSG00000180098	TRNAU1AP	11.3219	10.8617	10.1673	9.29605	9.60553	9.35504
ENSG00000197989	SNHG12	50.161	47.5236	48.3497	52.6986	63.7037	63.3664
ENSG00000221539	SNORD99	0	0	0	0	0	0
ENSG00000120656	TAF12	37.9756	38.3348	36.6657	35.884	33.7855	33.1134
ENSG00000188060	RAB42	0.0980709	0.00846975	0.0370749	0.0302628	0.0998591	0.0984085
ENSG00000229388	RP11-442N24__B.1	0.460308	0.400265	1.06071	0.697837	0.531972	0.589575
ENSG00000270103	RNU11	0	0	0	0	0	0
ENSG00000162419	GMEB1	11.2208	10.877	11.6803	12.4872	13.9611	13.9651
ENSG00000252777	SCARNA24	0	0	0	0	0	0
ENSG00000198492	YTHDF2	71.0478	71.0792	72.8795	76.73	82.898	80.5945
ENSG00000116329	OPRD1	0	0	0	0	0	0
ENSG00000226852	RP1-212P9.2	0.0107421	0.0108543	0.0118914	6.72061e-08	0	0
ENSG00000233427	RP1-212P9.3	0	0	0.0217029	0.0236358	0.0195266	0
ENSG00000199756	Y_RNA	0	0	0	0	0	0
ENSG00000159023	EPB41	20.9381	21.3207	20.7671	18.3162	21.5351	19.5118
ENSG00000253304	TMEM200B	5.60683	5.30222	4.80588	4.1345	3.77041	3.5982
ENSG00000225616	RP4-604A21.1	0	0	0	0	0.472653	0
ENSG00000206704	Y_RNA	0	0	0	0	0	0
ENSG00000225750	RP11-242O24.3	0	0	0	0	0	0
ENSG00000116350	SRSF4	53.3196	50.6389	50.1754	48.4119	50.1064	45.8882
ENSG00000227637	RP11-242O24.5	0	0	0	0	0	0
ENSG00000116353	MECR	19.3616	19.3337	18.798	16.9315	19.3541	17.8764
ENSG00000237934	RP11-467D18.2	0	0	0	0.170182	0	0.0831138
ENSG00000060656	PTPRU	11.1655	12.5061	10.8379	9.17094	9.46933	9.20142
ENSG00000221550	AL645859.1	0	0	0	0	0	0
ENSG00000230523	RP3-437I16.1	0	0	0	0	0	0
ENSG00000266678	AL139151.1	0	0	0	0	0	0
ENSG00000225011	RP11-810H18.1	0	0	0	0	0	0
ENSG00000221126	AC092265.1	0	0	0	0	0	0
ENSG00000228176	RP4-656G21.1	0	0	0	0	0	0
ENSG00000222787	AL645944.1	0	0	0	0	0	0
ENSG00000270927	RP11-179G8.1	0	0	0	0	0	0
ENSG00000233399	RP11-111I12.1	0	0	0	0	0	0
ENSG00000233372	RP5-893G23.1	0	0	0	0	0	0
ENSG00000231251	RP3-357I16.1	0	0	0	0	0	0
ENSG00000236335	RP4-591L5.1	0	0	0	0	0	0
ENSG00000231949	RP4-591L5.2	0	0	0	0	0	0
ENSG00000162510	MATN1	0.0340096	0.0540255	0.0772059	0.0526971	0.254625	0.167985
ENSG00000186056	MATN1-AS1	0.146803	0.292423	0.218521	0.222986	0.732362	0.614973
ENSG00000162511	LAPTM5	0	0.0185424	0.0202293	0	0.0270926	0.0102503
ENSG00000264773	MIR4420	0	0	0	0	0	0
ENSG00000229607	RP5-1125N11.1	0	0	0	0	0	0
ENSG00000223382	RP1-65J11.1	0.0183941	0	0	0.0219761	0	0
ENSG00000222784	RN7SKP91	0	0	0	0	0	0
ENSG00000235143	RP1-65J11.5	0	0	0	0	0	0
ENSG00000162512	SDC3	13.6109	13.919	12.2453	11.2335	10.0402	10.6238
ENSG00000134644	PUM1	48.708	51.8085	47.4589	44.6566	49.0417	47.8019
ENSG00000200154	SNORD103A	0	0	0	0	0	0
ENSG00000202107	SNORD103B	0	0	0	0	0	0
ENSG00000200181	SNORD85	0	0	0	0	0	0
ENSG00000237329	RP11-201O14.1	0	0	0	0	0	0
ENSG00000232768	RP11-201O14.2	0	0	0	0	0	0
ENSG00000215900	SEPW1P	0	0	0	0	0	0
ENSG00000225142	RP11-490K7.1	0	0	0	0	0	0
ENSG00000084628	NKAIN1	0.869221	0.736524	0.725801	0.668759	0.472515	0.529787
ENSG00000060688	SNRNP40	96.474	91.7587	92.0982	89.0153	83.4526	75.8115
ENSG00000229447	RP11-490K7.4	0	0.170671	0.561609	0.603122	0.169089	0
ENSG00000121766	ZCCHC17	31.5636	28.7657	29.9869	29.8086	27.7058	26.5786
ENSG00000229044	RP11-266K22.2	0	0	0	0	0	0
ENSG00000121769	FABP3	0	0	0.0391466	0.0848965	0.0748776	0.0874538
ENSG00000168528	SERINC2	17.1155	17.0226	16.6631	15.6848	16.0582	14.2434
ENSG00000268950	AC114494.1	0	0	0	0	0	0
ENSG00000215899	RP11-439L8.2	0	0	0	0	0	0
ENSG00000206981	RNU6-40P	0	0	0	0	0	0
ENSG00000228682	RP11-439L8.3	0	0	0	0	0	0
ENSG00000223907	RP11-439L8.4	0	0	0	0	0	0
ENSG00000229167	RP11-73M7.1	0.32744	0.0568846	0.125005	0	0.16839	0.128652
ENSG00000142910	TINAGL1	31.5334	31.6771	31.3786	26.99	25.8541	25.2409
ENSG00000121764	HCRTR1	0	0	0	0	0	0
ENSG00000235790	RP11-73M7.6	0.0247347	0	0	0	0	0
ENSG00000264078	RP11-73M7.9	0.0971582	0	0.112912	0.369677	0.200406	0
ENSG00000162517	PEF1	51.0308	48.8132	50.5273	49.855	52.4706	50.1487
ENSG00000084636	COL16A1	0.629895	0.684521	0.613019	0.810169	0.589331	0.572201
ENSG00000121753	BAI2	2.41101	2.23218	2.26524	2.52576	2.15784	2.57556
ENSG00000266580	MIR4254	0	0	0	0	0	0
ENSG00000254545	RP11-84A19.3	0	0	0	0	0	0
ENSG00000134668	SPOCD1	0.442687	0.446263	0.53363	0.365424	0.352547	0.520424
ENSG00000203620	RP11-84A19.2	0.00765303	0.0154346	0	0.0457906	0.0528732	0.0255429
ENSG00000269967	RP11-84A19.4	0.315583	0	0	0.29481	0.164827	0
ENSG00000184007	PTP4A2	190.27	189.462	189.148	170.489	158.816	159.391
ENSG00000212673	AL136115.1	0.159572	0.0947588	0.0882314	0.366684	0.452331	0.415269
ENSG00000228634	RP4-534N18.2	0	0	0.109703	0	0	0
ENSG00000121774	KHDRBS1	155.385	152.748	152.291	151.247	158.031	155.704
ENSG00000203325	RP11-277A4.4	0	0	0.0601502	0	0	0
ENSG00000121775	TMEM39B	12.3337	10.9205	11.4966	13.0605	14.5109	13.6906
ENSG00000266203	MIR5585	0	0	0	0	0	0
ENSG00000025800	KPNA6	29.8639	29.3388	28.4614	26.3115	24.4535	21.0244
ENSG00000250135	RP4-622L5.2	0.130659	8.27395e-42	0.142646	0.722004	0.423388	0.903157
ENSG00000084652	TXLNA	20.517	19.1211	19.7632	18.4083	21.2168	20.236
ENSG00000160050	CCDC28B	2.20356	1.86198	1.85469	1.60317	1.48726	1.811
ENSG00000160051	IQCC	4.40927	3.49631	4.02463	3.85623	4.18085	4.01014
ENSG00000224066	RP4-622L5.7	0.0747462	0.0449623	0.0413214	0.148947	0.176542	0.0412846
ENSG00000222046	DCDC2B	0	0.0185577	0	0.0274539	0.0107966	0.0220145
ENSG00000084623	EIF3I	263.899	259.505	263.847	261.253	258.532	271.779
ENSG00000160055	TMEM234	4.21386	3.98599	3.97904	3.37735	3.80644	3.37622
ENSG00000220785	MTMR9LP	0.444405	0.207553	0.211368	0.256066	0.19442	0.239394
ENSG00000183615	FAM167B	0	0	0	0.0279829	0	0
ENSG00000182866	LCK	0.047054	0.079022	0.233423	0.0970304	0.0975465	0.137339
ENSG00000252450	Y_RNA	0	0	0	0	0	0
ENSG00000116478	HDAC1	144.063	141.3	138.204	134.638	138.207	140.167
ENSG00000175130	MARCKSL1	87.7687	83.2829	82.7383	78.8336	72.1023	62.7545
ENSG00000233775	RP4-811H24.9	0	0	0	0	0	0.0538994
ENSG00000162526	TSSK3	0.193836	0.169891	0.0406564	1.6832	0.34226	0.271594
ENSG00000225828	FAM229A	0.850218	0.671837	0.683343	0.741527	0.917718	0.907083
ENSG00000160058	BSDC1	15.4846	15.1889	14.0014	13.4037	13.4803	13.376
ENSG00000224333	GAPDHP20	0	0	0	0	0	0
ENSG00000270850	RP11-395N6.4	0	0	0	0	0	0
ENSG00000229259	LRRC37A12P	0	0	0	0	0	0
ENSG00000263529	RN7SL122P	0	0	0	0	0	0
ENSG00000254553	RP1-27O5.3	0.130169	0.0800522	0.0668818	0.209085	0.126555	0.0443155
ENSG00000273274	ZBTB8B	0.0746037	0.0806928	0.0686147	0.0642099	0.0624062	0.0448256
ENSG00000160062	ZBTB8A	5.93768	5.79262	6.56801	6.94491	7.51313	8.20015
ENSG00000176261	ZBTB8OS	49.235	46.2607	42.9394	45.8419	46.4683	47.8782
ENSG00000200591	Y_RNA	0	0	0	0	0	0
ENSG00000162521	RBBP4	161.336	159.148	154.914	149.336	148.786	145.336
ENSG00000162520	SYNC	0.927682	0.832498	0.635491	0.540301	0.454246	0.540191
ENSG00000224409	RP11-114B7.6	0	0	0	0	0	0
ENSG00000162522	KIAA1522	14.2493	14.0941	13.5793	12.386	12.4643	11.707
ENSG00000134684	YARS	75.3426	74.6757	72.8478	73.5037	78.4874	89.6917
ENSG00000116497	S100PBP	11.1321	9.09656	10.2563	9.84541	11.0505	13.6456
ENSG00000160097	FNDC5	0.0114843	0.0229429	0.837219	0.0413417	0.0272146	0.0256977
ENSG00000121905	HPCA	0.139138	0.0744455	0.0437632	0.0319746	0.230069	0.0430613
ENSG00000121900	TMEM54	40.7721	37.7267	39.8142	38.4286	38.0495	41.8401
ENSG00000221423	AL031602.1	0	0	0	0	0	0
ENSG00000116514	RNF19B	13.0216	12.0664	11.7749	12.4768	13.2042	12.3672
ENSG00000267885	FKSG48	0	0	0	0	0.28844	0.345672
ENSG00000217644	RP4-803A2.1	0.168359	0	0.195446	0	0.0880822	0.10306
ENSG00000239670	RP4-803A2.2	0	0.118025	0.0977629	0.0709589	0.116591	0.0330447
ENSG00000236065	RP1-117O3.2	0.0211663	0.0324366	0	0.0253862	0	0.0122076
ENSG00000004455	AK2	130.1	127.756	123.829	117.825	124.761	124.119
ENSG00000142920	ADC	1.50928	1.80147	1.43374	1.63255	2.23637	2.44789
ENSG00000116525	TRIM62	3.19827	3.03745	3.38587	3.40799	3.33062	3.31482
ENSG00000160094	ZNF362	2.53687	2.14806	2.04261	1.75149	1.57881	1.5894
ENSG00000256142	AL513327.1	1.77877e-17	5.56504e-12	7.88274e-06	2.89587e-10	3.21974e-09	7.46379e-17
ENSG00000270115	RP11-415J8.7	0.126045	0	0	0	0	0
ENSG00000184389	A3GALT2	0	0	0	0	0	0
ENSG00000134686	PHC2	62.8188	59.9495	59.6067	56.5109	57.9298	62.3124
ENSG00000266239	MIR3605	0	0	0	0	0	0
ENSG00000225313	RP11-415J8.3	0.502781	0.513106	0.552797	0.443703	0.834009	0.515633
ENSG00000222112	RN7SKP16	0	0.891789	0	0	0	0
ENSG00000233246	RP11-415J8.5	0	0	0	0	0.102789	0
ENSG00000221225	AL138837.1	0	0	0	0	0	0
ENSG00000234512	TLR12P	0	0	0.00717191	0	0	0
ENSG00000121903	ZSCAN20	1.65064	1.65103	1.64348	1.96329	2.15923	2.28119
ENSG00000235907	RP4-580O19.2	0.329561	0.170075	0.279438	0.201893	0.377621	0.0971604
ENSG00000121904	CSMD2	0.0579165	0.0509742	0.0459735	0.0958187	0.0556569	0.0421297
ENSG00000227000	HSPD1P14	0	0	0	0	0	0
ENSG00000176256	HMGB4	0	0	0	0	0	0
ENSG00000231163	RP5-1007G16.1	0	0	0	0	0	0
ENSG00000201148	RNA5SP42	0	0	0	0	0	0
ENSG00000142698	C1orf94	0	0	0	0	0	0
ENSG00000221053	AC115286.1	0	0	0	0	0	0
ENSG00000270241	RP4-657M3.2	0	0	0	0	0	0
ENSG00000207941	MIR552	0	0	0	0	0	0
ENSG00000163866	SMIM12	28.375	26.4637	26.316	21.1436	19.744	18.5957
ENSG00000189280	GJB5	5.44149	5.16061	5.33461	4.90424	5.8396	5.14619
ENSG00000189433	GJB4	0.196156	0.174676	0.138233	0.0791922	0.112462	0.0885566
ENSG00000255811	RP1-34M23.5	0.19413	0.169283	1.42204e-06	4.76861e-07	7.58515e-08	0.034468
ENSG00000216162	AL121988.1	0	0	0	0	0	0
ENSG00000188910	GJB3	20.046	19.9333	21.1981	20.4028	23.6413	22.8251
ENSG00000187513	GJA4	0.0124734	0	0	0	0	0
ENSG00000230163	RP5-997D16.2	0.26314	0.136097	0.0990302	0.429862	0.267552	0.358861
ENSG00000116544	DLGAP3	0.113976	0	0	0	0	0.00526567
ENSG00000252728	SNORD112	0	0	0	0	0	0
ENSG00000241014	RP11-244H3.1	0.39534	0.328748	0.346873	0.287162	0.250643	0.239425
ENSG00000271741	RP11-244H3.4	1.52455	1.5302	1.16658	1.55632	1.17545	0.877194
ENSG00000243749	ZMYM6NB	16.2606	15.3627	14.7881	11.2843	10.6209	10.1581
ENSG00000163867	ZMYM6	10.4356	10.8659	9.68928	8.18797	7.97266	7.50555
ENSG00000233940	RP11-248I9.2	0	0	0	0	0	0
ENSG00000197056	ZMYM1	17.6105	18.383	18.4579	17.3249	16.4312	15.1731
ENSG00000228348	EFCAB14P1	0	0	0	0.13997	0.234172	0
ENSG00000116560	SFPQ	156.615	155.977	155.268	154.676	157.639	150.484
ENSG00000201868	Y_RNA	0	0	0	0	0	0
ENSG00000263591	RN7SL136P	0	0	0	0	0	0
ENSG00000146463	ZMYM4	34.9864	33.3368	32.4	24.5116	17.6675	15.0345
ENSG00000227409	ZMYM4-AS1	0	0	1.41026e-253	0	0	1.38686e-268
ENSG00000240374	RN7SL503P	0	0	0	0	0	0
ENSG00000201542	SNORA62	0	0	0	0	0	0
ENSG00000229994	RPL5P4	3.47485	2.92641	3.43609	2.69773	3.01195	2.89611
ENSG00000202129	RNY5P1	0	0	0	0	0	0
ENSG00000142687	KIAA0319L	11.2031	10.4221	9.61575	7.43776	8.18893	7.80779
ENSG00000020129	NCDN	21.9713	21.4252	22.33	20.8067	23.3257	22.401
ENSG00000236274	RP4-728D4.3	0	0	0	0	0	0
ENSG00000239636	RP4-728D4.2	0.0269622	0.242309	0.237979	0.458216	0.5268	0.525221
ENSG00000116819	TFAP2E	3.78855	4.0357	4.16139	4.24024	3.94156	3.40348
ENSG00000126067	PSMB2	129.57	125.559	127.827	126.937	125.399	119.693
ENSG00000239859	RN7SL281P	0	0	0	0	0	0
ENSG00000142686	C1orf216	8.93686	8.64441	8.44255	7.41556	6.57386	6.6135
ENSG00000092853	CLSPN	27.7979	27.5448	27.3978	25.2784	25.6962	20.6758
ENSG00000232335	RP11-435D7.3	0.192465	0.103975	0.224091	0.120816	0	0.120198
ENSG00000134698	AGO4	1.13698	1.02489	0.857008	0.645232	0.810147	0.663575
ENSG00000092847	AGO1	11.2933	11.8041	11.676	10.2074	10.4824	10.4542
ENSG00000271164	RP4-789D17.4	0	0	0	0	0	0
ENSG00000271914	RP4-789D17.5	0.554891	1.2163	0.33387	0.355415	0.299908	0.731319
ENSG00000126070	AGO3	5.51286	5.25846	6.63184	7.61712	7.38153	6.87267
ENSG00000271554	RP4-665N4.8	0	0	0	0	0	0
ENSG00000232862	RP4-665N4.4	0	0	0	0	0	0
ENSG00000092850	TEKT2	0.0596336	0.0306245	0.0625666	0.0244816	0.0346358	0.0858928
ENSG00000116863	ADPRHL2	25.9823	24.7638	26.3583	27.2832	28.3623	27.5912
ENSG00000171812	COL8A2	0.0089606	0	0	0	0.008305	0.018171
ENSG00000054116	TRAPPC3	61.8081	64.2199	57.5523	59.2177	61.1123	59.307
ENSG00000116871	MAP7D1	30.6484	29.4076	28.8466	27.4959	30.6904	26.3783
ENSG00000264592	RN7SL131P	0	0	0	0	0	0
ENSG00000054118	THRAP3	116.886	123.446	112.48	107.649	114.584	122.027
ENSG00000231849	UBE2V2P4	0	0	0	0	0	0
ENSG00000214193	SH3D21	0.911773	0.915346	0.772202	0.840283	1.19294	1.02601
ENSG00000116883	RP11-268J15.5	0.441101	0.454054	0.341598	0.519437	0.68812	0.485722
ENSG00000142694	EVA1B	4.80646	4.01689	7.5635	5.95034	6.42814	6.3012
ENSG00000196182	STK40	8.48351	8.10891	8.81812	8.7014	9.54011	13.0131
ENSG00000181817	LSM10	51.2539	50.0287	50.4681	53.975	55.6014	57.2204
ENSG00000222821	RNU4-27P	0	0	0	0	0	0
ENSG00000116885	OSCP1	3.24985	2.72313	2.62192	2.31405	2.3461	2.84702
ENSG00000201448	SNORA63	0	0	0	0	0	0
ENSG00000116898	MRPS15	82.2959	79.5521	80.088	79.0535	79.8247	78.9212
ENSG00000119535	CSF3R	0	0.0135227	0.00249681	0	0.0134149	0
ENSG00000230214	FTLP18	0	0	0	0	0	0
ENSG00000234481	RP4-614N24.1	0	0	0	0	0	0
ENSG00000163873	GRIK3	0	0	0	0	0	0
ENSG00000264698	MIR4255	0	0	0	0	0	0
ENSG00000207328	RNU6-636P	0	0	0	0	0	0
ENSG00000223944	RP5-1180C18.1	0	0	0	0	0	0
ENSG00000252368	RNA5SP43	0	0	0	0	0	0
ENSG00000230451	RPS29P6	0	0	0	0	0	0
ENSG00000233621	LINC01137	0.487831	0.530385	0.58137	0.574346	0.583836	0.663455
ENSG00000163874	ZC3H12A	2.18238	1.72113	1.98827	2.11149	1.932	2.19077
ENSG00000163875	MEAF6	40.4987	38.7673	39.1996	42.6677	42.8517	42.891
ENSG00000263675	MIR5581	0	0	0	0	0	0
ENSG00000163877	SNIP1	9.44054	9.51531	9.30484	9.8585	11.5117	11.159
ENSG00000232273	FTH1P1	0	0.0816755	0	0.192394	0	0
ENSG00000237749	RP3-423B22.5	1.49252	0	0	0	1.47422	0
ENSG00000163879	DNALI1	0.0369721	0.0446879	0.0284855	0.0362454	0.0793501	0.0353097
ENSG00000134697	GNL2	82.5019	82.4819	77.5443	67.3782	62.9045	56.5448
ENSG00000169218	RSPO1	0.0768529	0.0313841	0.044896	0.0311062	0.0311205	0.0240655
ENSG00000116922	C1orf109	69.9331	68.1279	76.7983	79.3485	89.733	84.9226
ENSG00000134690	CDCA8	52.3739	49.755	50.5837	49.1976	51.9372	49.4097
ENSG00000183317	EPHA10	1.43604	1.1656	1.21072	1.26246	1.14598	1.24716
ENSG00000200421	Y_RNA	0	0	0	0	0	0
ENSG00000238871	snoU13	0	0	0	0	0	0
ENSG00000214141	ACTN4P2	0	0	0	0	0	0
ENSG00000227416	RP11-109P14.2	0	0	0	0	0	0
ENSG00000185090	MANEAL	22.6463	21.2308	22.2901	21.6651	20.9923	18.1326
ENSG00000233728	RP11-109P14.9	3.22778e-90	1.26596e-63	9.95471e-46	9.72333e-140	5.02443e-97	4.35379e-30
ENSG00000196449	YRDC	50.7316	50.3648	52.3798	49.6475	49.8728	46.6491
ENSG00000197982	C1orf122	23.3568	24.6914	27.0422	26.8966	26.7382	26.0712
ENSG00000188786	MTF1	7.98037	8.09588	8.18216	9.03821	11.0616	11.6792
ENSG00000230610	AL929472.1	0	0	0	0	0	0
ENSG00000235673	RP11-109P14.8	0	0	0	0	0	0
ENSG00000230955	RP11-109P14.10	1.57625e-34	6.12998e-43	4.2291e-45	2.0695e-40	4.27892e-40	8.38819e-240
ENSG00000204084	INPP5B	7.91126	7.54594	6.47885	5.75057	5.20474	5.2513
ENSG00000252448	SNORA63	0	0	0	0	0	0
ENSG00000222282	RNU6-584P	0	0	0	0	0	0
ENSG00000183431	SF3A3	82.6369	79.8549	83.8971	74.9101	81.204	77.1055
ENSG00000212541	RNU6-510P	0	0	0	0	0	0
ENSG00000183386	FHL3	15.6912	14.7283	14.1766	11.687	11.0657	10.2514
ENSG00000183520	UTP11L	106.776	105.282	104.594	104.986	106.612	98.0887
ENSG00000185668	POU3F1	0.0291693	0.0214929	0.0479746	0.0622737	0.0846037	0.0527056
ENSG00000224592	RP5-884C9.2	0.0631652	0.131462	0.143922	0	0	0.269861
ENSG00000223589	RP5-884C9.3	0	0	0	0	0	0
ENSG00000265596	MIR3659	0	0	0	0	0	0
ENSG00000237290	RP11-214L19.1	0.00739479	0	0	0	0	0
ENSG00000200796	RNU6-753P	0	0	0	0	0	0
ENSG00000238063	RP11-329N22.1	0	0	0	0	0	0
ENSG00000215895	RP11-334L9.1	0.0163128	0.0331247	0.0269347	0.0582142	0.0482466	0.155572
ENSG00000116954	RRAGC	12.7393	12.1477	11.0041	9.98495	9.99167	8.86604
ENSG00000228436	RP5-864K19.4	0.050093	0	0	0.116319	0.103347	0.172385
ENSG00000214114	MYCBP	41.4479	40.6922	37.1796	37.4781	37.807	33.9485
ENSG00000131233	GJA9	0.0359225	1.33501e-06	0.0398932	3.76551e-07	0.0267181	0.00257765
ENSG00000158315	RHBDL2	0	0	0	0.0205808	0.00942427	0.008776
ENSG00000199963	RNU6-605P	0	0	0	0	0	0
ENSG00000207466	Y_RNA	0	0	0	0	0	0
ENSG00000235549	RP11-781D11.1	0	0	0	0	0	0
ENSG00000174574	AKIRIN1	51.0925	48.3057	48.2872	43.2594	37.3806	34.0471
ENSG00000168653	NDUFS5	326.874	318.452	311.177	309.307	298.51	295.163
ENSG00000127603	MACF1	19.3263	21.101	17.9572	12.7264	12.1596	12.154
ENSG00000255103	KIAA0754	2.88019	2.95843	2.73211	2.04638	1.95093	1.81113
ENSG00000226438	RP11-420K8.1	0	0	0	0	0	0
ENSG00000206654	RNU6-608P	0	0	0	0	0	0
ENSG00000222378	RNA5SP44	0	0	0	0	0	0
ENSG00000270040	RP11-416A14.1	0	0	0	0	0	0
ENSG00000217897	HSPE1P8	0	0	0	0	0	0
ENSG00000183682	BMP8A	0.491085	0.615872	0.604158	0.537473	0.417186	0.458794
ENSG00000182109	RP11-69E11.4	0.55023	1.11894	1.64269	1.22717	1.20979	1.93198
ENSG00000243970	PPIEL	0.0613583	0	0	0.0375216	0.0312617	0
ENSG00000237624	OXCT2P1	0.157199	0.180093	0.0667382	0.205361	0.178645	0.077683
ENSG00000090621	PABPC4	208.305	204.54	200.006	193.84	185.68	169.633
ENSG00000228060	RP11-69E11.8	0	0	0	0.0970662	0	0
ENSG00000201457	SNORA55	0	0	0	0	0	0
ENSG00000163909	HEYL	5.22062	4.91228	4.86619	4.52515	4.59059	4.40254
ENSG00000225903	RP1-144F13.3	0	0	0	0	0	0
ENSG00000116981	NT5C1A	0	0	0	0	0	0
ENSG00000116983	HPCAL4	1.76608	1.90743	1.65948	1.49444	1.50935	1.38012
ENSG00000084072	PPIE	65.1163	63.5058	62.7767	65.0727	69.753	70.032
ENSG00000116985	BMP8B	3.15892	3.17845	3.34171	3.39368	3.64237	3.4242
ENSG00000225333	RP1-144F13.4	0	0	0	0	0	0
ENSG00000252413	RNU7-121P	0	0	0	0	0	0
ENSG00000198754	OXCT2	0.61708	0.479291	0.374849	0.458996	0.50103	0.373248
ENSG00000261798	RP1-118J21.25	0.121247	0.120686	0.111307	0.171868	0.137252	0.298887
ENSG00000229213	RP1-118J21.24	0	0	0	0	0	0
ENSG00000043514	TRIT1	24.8102	23.249	23.439	22.4011	23.155	22.8872
ENSG00000202222	Y_RNA	0	0	0	0	0	0
ENSG00000116990	MYCL	2.21554	2.24891	2.23131	2.37818	2.76874	2.37882
ENSG00000236546	RP1-118J21.5	0.0325212	0.0671965	0.036698	0	0.0330661	0.037542
ENSG00000207356	Y_RNA	0	0	0	0	0	0
ENSG00000168389	MFSD2A	11.0787	9.94349	10.3525	11.9593	13.6828	12.6743
ENSG00000228477	RP3-342P20.2	0.474125	0.360181	0.263984	0.383547	0.393446	0.622117
ENSG00000131236	CAP1	177.807	176.041	178.678	167.406	170.834	167.379
ENSG00000131238	PPT1	51.0354	48.4111	49.471	49.8724	49.8767	47.639
ENSG00000226745	RP11-115D7.3	0	0	0	0	0	0
ENSG00000117000	RLF	11.5959	11.8325	12.3367	13.6657	16.6839	16.9061
ENSG00000207508	RNU6-1237P	0	0	0	0	0	0
ENSG00000188800	TMCO2	0.0898667	0	0.0826498	0.0893103	0.224087	0.0870081
ENSG00000259943	RP1-39G22.7	1.77237	1.95725	2.25855	1.85808	2.19503	2.27022
ENSG00000084073	ZMPSTE24	90.8526	92.5861	91.0242	88.7143	89.2035	86.2133
ENSG00000231296	RP1-39G22.4	0	0	0.918034	0	0	0.991629
ENSG00000049089	COL9A2	0.781497	0.890738	0.905717	0.86928	0.713417	0.930781
ENSG00000227311	RP1-228H13.1	0	0	0	0	0	0
ENSG00000084070	SMAP2	12.6996	13.0446	12.3807	11.2427	11.5433	10.7799
ENSG00000213172	RP1-228H13.2	0	0	0	0	0	0
ENSG00000187801	ZFP69B	0.143181	0.0987131	0.133254	0.240988	0.232764	0.343336
ENSG00000260920	RP1-228H13.5	0.126058	0.196078	0.249177	0.269209	0.29895	0.37569
ENSG00000187815	ZFP69	0.00736252	0.0299646	0.00580221	0.0126035	0.051326	0.0495527
ENSG00000238287	RP11-656D10.3	0	0	0	0	0	0
ENSG00000164002	EXO5	0.39904	0.419974	0.322442	0.455062	0.383978	0.617105
ENSG00000227278	RP11-656D10.5	0	0	3.18735e-49	0	0.000302595	0
ENSG00000238186	RP11-656D10.6	0	0	0.0318537	2.38249e-32	1.94702e-25	0
ENSG00000117010	ZNF684	4.39401	4.22512	4.3656	4.4683	4.64869	4.17041
ENSG00000236505	RP1-63P18.2	0	0	0	0	0	0
ENSG00000233910	GTF2F2P2	0	0	0	0	0	0
ENSG00000117016	RIMS3	1.36412	1.37312	1.30307	1.15225	1.16596	1.02277
ENSG00000237899	RP4-739H11.3	0	0	0	0	0	0
ENSG00000272145	NFYC-AS1	0.321444	0.332432	0.394026	0.326262	0.431453	0.417536
ENSG00000066136	NFYC	57.0115	57.2313	52.3119	54.8582	59.2384	61.7872
ENSG00000198974	MIR30E	0	0	0	0	0	0
ENSG00000207962	MIR30C1	0	0	0	0	0	0
ENSG00000117013	KCNQ4	1.76562	1.89423	1.97517	1.62091	1.70022	1.57862
ENSG00000264582	RN7SL326P	0	0	0	0	0	0
ENSG00000179862	CITED4	0.184035	0.0999099	0.179015	0.199256	0.29265	0.205843
ENSG00000229528	RP5-1066H13.4	0	0	0	0	0	0
ENSG00000228940	RP11-348A7.1	0	0	0	0	0	0
ENSG00000233118	UBE2V1P8	0	0	0	0	0	0
ENSG00000171793	CTPS1	67.5015	65.6885	64.5854	62.9883	61.0976	61.5778
ENSG00000171790	SLFNL1	0.169944	0.158292	0.216589	0.200575	0.187182	0.30767
ENSG00000010803	SCMH1	10.5747	10.5042	11.328	8.8221	8.56011	8.61751
ENSG00000215893	RP4-635E8.1	0	0	0	0	0	0
ENSG00000235358	RP11-399E6.1	0	0	0	0	0	0
ENSG00000213987	RP11-399E6.2	0	0	0	0	0	0
ENSG00000204060	FOXO6	0.387692	0.303522	0.484766	0.646522	0.565336	0.628308
ENSG00000229901	RP11-399E6.4	0	0	0	0	0	0
ENSG00000252563	RNA5SP45	0	0	0	0	0	0
ENSG00000127129	EDN2	0.0313456	0.0318296	0	0.0191319	0	0.0172035
ENSG00000127124	HIVEP3	3.46474	3.52913	2.86771	2.99442	3.17151	3.00469
ENSG00000230881	RP11-486B10.3	0	0	0	0	0	0
ENSG00000230638	RP11-486B10.4	0.0506533	0.0804161	0.0477848	0.112228	0.12201	0.0891169
ENSG00000264896	AL451006.1	0	0	0	0	0	0
ENSG00000227538	HNRNPFP1	0.0176746	0	0	0	0	0
ENSG00000228776	RP11-319C21.1	0	0	0	0	0	0
ENSG00000044012	GUCA2B	0	0	0	0	0	0
ENSG00000197273	GUCA2A	0	0	0	0	0	0
ENSG00000198815	FOXJ3	31.0049	32.2645	34.4346	33.6451	36.6296	37.3347
ENSG00000227527	RP11-223A3.1	0	0	0	0	0	0
ENSG00000177181	RIMKLA	0.82781	0.88621	0.790838	1.02155	0.888727	0.676078
ENSG00000235002	RP11-157D18.2	0	0	0	0	0	0
ENSG00000066185	ZMYND12	0.156	0.140052	0.274359	0.109521	0.157934	0.225416
ENSG00000127125	PPCS	45.7395	46.6318	47.3437	48.1246	51.4296	48.9046
ENSG00000186409	CCDC30	0.111482	0.174442	0.342655	0.140431	0.375541	0.430669
ENSG00000230116	RP11-163G10.2	0	0	0	0	0	0
ENSG00000236876	TMSB4XP1	0	0	0	0	0	0
ENSG00000200254	RNU6-536P	0	0	0	0	0	0
ENSG00000236180	RP11-163G10.4	0	0	0	0	0	0
ENSG00000171960	PPIH	112.997	110.846	108.032	114.297	115.024	118.483
ENSG00000234917	RP5-994D16.3	0.543269	0.69566	0.758529	1.48963	1.18588	1.60641
ENSG00000065978	YBX1	448.887	442.792	452.15	457.882	435.396	434.61
ENSG00000164007	CLDN19	0	0	0	0	0	0.00507846
ENSG00000117385	LEPRE1	11.9375	10.6664	11.4114	11.9115	12.9339	10.2502
ENSG00000164008	C1orf50	7.31694	6.82787	6.1958	6.35618	7.37945	7.04623
ENSG00000228452	RP5-994D16.9	0.209676	0.562798	0.736387	0.264646	0.443322	0.129618
ENSG00000177868	CCDC23	9.84961	10.1138	10.4344	8.94627	8.95856	7.81278
ENSG00000228192	RP11-342M1.3	0.879826	1.04351	0.911327	0.499492	1.41962	0.923548
ENSG00000164010	ERMAP	1.40827	1.18772	1.31926	1.33618	1.17698	1.35195
ENSG00000164011	ZNF691	5.1591	4.82106	5.37203	4.89914	5.60027	5.36692
ENSG00000233708	RP11-342M1.7	0	0	0	0	0	0
ENSG00000237090	RP11-342M1.6	0	0	0.015262	0.0165349	0.0137901	0
ENSG00000225099	ATP6V1E1P1	0.254133	0.151851	0.124393	0.089578	0.150486	0.13105
ENSG00000117394	SLC2A1	122.687	127.855	130.08	114.986	113.176	110.885
ENSG00000227533	SLC2A1-AS1	0.224015	0.336647	0.183005	0.322541	0.152854	0.171222
ENSG00000207256	RNU6-880P	0	0	0	0	0	0
ENSG00000252803	RNU6-870P	0	0	0	0	0	0
ENSG00000186973	FAM183A	0	0	0	0.148652	0	0
ENSG00000117395	EBNA1BP2	159.65	155.213	155.743	155.215	156.357	150.966
ENSG00000243710	WDR65	0.177569	0.159191	0.297149	0.492004	0.155587	0.566973
ENSG00000199240	RNA5SP46	0	0	0	0	0	0
ENSG00000179178	TMEM125	2.06397	2.45686	1.91938	2.27906	2.58731	3.51689
ENSG00000253313	C1orf210	2.29404	2.54914	1.8509	1.43239	1.42114	1.12611
ENSG00000066056	TIE1	0.018241	0.00822234	0.0225939	0.00998172	0	0.0134425
ENSG00000117400	MPL	0.00864258	0.0174105	0.0191391	0.01046	0.0171825	0.00949659
ENSG00000234694	RP1-92O14.3	1.26802	0.646983	0.714669	1.14829	0.638132	1.00609
ENSG00000117399	CDC20	211.132	205.97	203.257	204.137	201.922	190.647
ENSG00000066322	ELOVL1	95.768	92.6887	88.619	84.228	88.0505	87.603
ENSG00000159479	MED8	19.4416	19.8142	18.433	16.8801	17.948	19.162
ENSG00000229431	RP1-92O14.6	0.0764316	0.0394504	8.21995e-136	0	0.0389073	0.134249
ENSG00000198198	SZT2	3.72719	4.01178	3.19238	3.07988	3.13661	3.27288
ENSG00000229348	HYI-AS1	0	0	0	0	0	0.0776593
ENSG00000229372	SZT2-AS1	1.2396e-71	0.147552	0.101933	1.00396e-158	0.116128	0.169135
ENSG00000178922	HYI	5.71931	5.27243	5.32652	5.62901	4.7818	4.1923
ENSG00000142949	PTPRF	52.0058	50.4747	47.9465	40.7459	39.1293	36.1586
ENSG00000066135	KDM4A	13.8864	13.9467	12.5316	10.8622	10.3852	10.3874
ENSG00000236200	KDM4A-AS1	1.26129	2.28335	1.61503	1.97273	1.73855	1.59238
ENSG00000126091	ST3GAL3	1.73844	2.46716	3.18116	1.22416	1.1298	2.61445
ENSG00000229444	RP11-184I16.4	0	0	0	0	0	0
ENSG00000252201	RNU6-1058P	0	0	0	0	0	0
ENSG00000233674	RP11-184I16.3	0	0	0	0	0	0
ENSG00000224751	SHMT1P1	0	0	0	0	0	0
ENSG00000117407	ARTN	5.9213	5.52462	6.82466	7.60363	4.40866	5.89781
ENSG00000237950	RP11-7O11.3	0.0965474	0.204971	0	0.244383	0	0
ENSG00000117408	IPO13	9.60171	9.83987	9.03063	9.11058	9.35282	7.83166
ENSG00000132768	DPH2	61.3976	57.7094	59.8577	64.8772	67.6108	68.2056
ENSG00000117410	ATP6V0B	114.099	109.276	112.285	117.701	126.076	129.16
ENSG00000117411	B4GALT2	56.0354	50.9605	49.1897	49.9539	53.3219	49.0127
ENSG00000159214	CCDC24	4.22225	4.4963	3.43091	3.45133	4.21388	5.03638
ENSG00000196517	SLC6A9	1.67148	1.76232	1.6479	1.64569	2.22455	3.7422
ENSG00000230615	RP5-1198O20.4	0.0442092	8.9967e-08	0.0267187	1.83237e-06	1.47309e-07	5.37846e-07
ENSG00000271647	KRT8P47	0.0117734	0.035585	0.00502148	0.0284046	0.0466232	0.0257651
ENSG00000227163	RP5-1198O20.5	0	0	0	0	0	0
ENSG00000239560	RN7SL479P	0	0	0	0	0	0
ENSG00000171872	KLF17	0	0	0	0	0	0
ENSG00000233514	RP11-570P14.1	2.1592	4.37858	1.48378	4.70357	2.96761	2.39543
ENSG00000239275	RP4-675G8.2	0	0	0	0	0	0.653765
ENSG00000226804	RP4-675G8.3	0	0	0	0	0	0
ENSG00000200171	Y_RNA	0	0	0	0	0	0
ENSG00000238037	OOSP1P1	0	0	0	0	0	0
ENSG00000227994	RP5-891H21.1	0	0	0	0	0	0
ENSG00000271329	RP5-891H21.5	0	0	0.0410889	0.0442973	0.111201	0.0429771
ENSG00000178028	DMAP1	14.3281	13.9309	12.7828	13.0758	13.3908	12.9164
ENSG00000117419	ERI3	132.815	180.013	173.866	161.419	151.197	147.881
ENSG00000233602	ERI3-IT1	0	0.0544678	0.0598023	0	0.161724	0.124495
ENSG00000252146	AL390776.1	0	0	0	0	0	0
ENSG00000199385	RNU6-369P	0	0	0	0	0	0
ENSG00000187147	RNF220	39.3113	37.3712	36.9275	36.3563	39.8177	36.205
ENSG00000126106	TMEM53	3.92339	3.53252	3.18618	3.37699	4.24365	3.83864
ENSG00000263381	MIR5584	0	0	0	0	0	0
ENSG00000198520	C1orf228	0.130098	0.563461	0.0654875	0	0.128972	0.130534
ENSG00000199377	RNU5F-1	0	0	0	0	0	0
ENSG00000200169	RNU5D-1	0	0	0	0	0	0
ENSG00000142945	KIF2C	55.9536	54.6428	56.4113	51.4294	50.2494	44.6393
ENSG00000142937	RPS8	588.378	580.936	602.169	619.16	612.226	628.277
ENSG00000264294	SNORD55	0	0	0	0	0	0
ENSG00000202031	SNORD38A	0	0	0	0	0	0
ENSG00000207421	SNORD38B	0	0	0	0	0	0
ENSG00000225721	RP11-269F19.2	0.113603	0.11565	0.126162	0.241654	0.113387	0.225667
ENSG00000200913	SNORD46	0	0	0	0	0	0
ENSG00000234093	RPS15AP11	0	0.733362	0.536689	0.285888	0.714848	0.566811
ENSG00000142959	BEST4	0.0376472	0.0377386	0.0208491	0.0228719	0.0463387	0.0304598
ENSG00000173846	PLK3	18.1968	15.8853	19.8854	27.0339	32.1571	35.735
ENSG00000188396	TCTEX1D4	0.0906438	0.0360421	0.0406589	0.0897596	0.0718523	0.194265
ENSG00000222009	BTBD19	0.298619	0.40947	0.286742	0.300534	0.819733	0.836669
ENSG00000117425	PTCH2	0.184203	0.179221	0.161216	0.181904	0.296487	0.216061
ENSG00000202444	RNU5E-6P	0	0	0	0	0	0
ENSG00000226499	RP5-882O7.1	0	35.3775	0	0	0	0
ENSG00000070785	EIF2B3	29.7537	27.9166	29.692	26.7174	30.2934	29.4278
ENSG00000229815	CCNB1IP1P1	0.0276846	0	0	2.48075e-74	0	0
ENSG00000266294	AL136380.1	0	0	0	0	0	0
ENSG00000253039	RNA5SP47	0	0	0	0	0	0
ENSG00000232369	RP5-882O7.4	0	0	0	0	0	0
ENSG00000268949	MRPS17P1	0.00570033	0	0	0	0	0
ENSG00000126107	HECTD3	9.55325	9.19081	8.3833	8.30458	8.41997	7.42797
ENSG00000126088	UROD	62.0183	58.8479	59.0812	58.5576	59.2133	57.7662
ENSG00000162415	ZSWIM5	0.249018	0.242761	0.291179	0.300958	0.353846	0.311419
ENSG00000264650	AL359473.1	0	0	0	0	0	0
ENSG00000234315	OSTCP5	0	0	0	0	0	0
ENSG00000221707	AL592294.1	0	0	0	0	0	0
ENSG00000186603	HPDL	0.031573	0.125899	0.0581447	0.0128158	0.0103534	0.0225538
ENSG00000132781	MUTYH	15.8745	13.7153	12.9435	11.7147	13.735	13.0698
ENSG00000070759	TESK2	1.45037	1.61234	0.623847	1.00905	2.14481	1.72973
ENSG00000132773	TOE1	21.0104	20.795	22.7705	26.7068	32.4185	34.1816
ENSG00000238945	snoU13	0	0	0	0	0	0
ENSG00000236872	RP11-291L19.1	0	0	0	0	0	0
ENSG00000236624	CCDC163P	2.88573	2.58621	2.84709	3.68001	3.51328	4.54023
ENSG00000117450	PRDX1	767.276	768.257	788.704	813.826	802.501	810.18
ENSG00000132763	MMACHC	9.6719	8.96703	8.89937	8.26645	8.15781	7.4681
ENSG00000234379	HMGB1P48	0	0	0	0	0	0
ENSG00000117448	AKR1A1	93.7627	89.4313	87.5854	81.9663	86.4559	86.9601
ENSG00000132780	NASP	241.355	240.532	233.156	230.756	218.959	207.189
ENSG00000159588	CCDC17	0.0747936	0.0556147	0.0682624	0.0906598	0.210842	0.227616
ENSG00000159592	GPBP1L1	69.8009	69.5923	66.4444	64.5378	68.4493	65.946
ENSG00000197429	IPP	7.91589	8.39322	7.84025	6.3017	6.56617	6.46901
ENSG00000230896	RP11-767N6.7	0.598686	0.349932	0.381642	0.494232	0.138626	0
ENSG00000159596	TMEM69	30.4091	27.9996	25.7129	18.5273	15.6996	15.5192
ENSG00000225447	RPS15AP10	0	0.259025	0.283773	0	0	0.302191
ENSG00000234329	RP11-767N6.2	0.354215	0.152022	0.333025	0.433013	0.449488	0.480943
ENSG00000236111	RP11-630I5.1	0	0	0.0490405	0	0.0441123	0.0509958
ENSG00000086015	MAST2	20.7743	20.277	16.7064	11.5415	9.45143	8.63487
ENSG00000232467	TMA16P2	0.0582938	0	0.0668018	0.0720708	0	0
ENSG00000117461	PIK3R3	0.376462	0.476913	0.35367	0.436274	0.370951	0.313481
ENSG00000250719	RP11-322N21.2	0	0	0	0	0	0
ENSG00000226957	RP4-533D7.4	0	0	0	0	0	0
ENSG00000233114	RP4-533D7.3	0	0	0	0	0	0
ENSG00000227857	RP4-533D7.5	0	0	0	0	0	0
ENSG00000117472	TSPAN1	2.051	2.4227	2.22746	2.16013	2.22328	2.61705
ENSG00000085998	POMGNT1	28.4799	27.4168	27.8405	26.3928	25.2494	25.4287
ENSG00000171357	LURAP1	0.241407	0.220793	0.130312	0.120734	0.104828	0.228963
ENSG00000085999	RAD54L	21.728	19.7145	18.9892	18.76	18.8672	17.0604
ENSG00000132128	LRRC41	20.2811	20.1476	19.4446	17.1022	16.8424	15.6769
ENSG00000173660	UQCRH	305.046	287.448	299.672	305.511	300.325	297.92
ENSG00000117481	NSUN4	22.3644	23.3528	21.92	20.0025	19.5662	18.0602
ENSG00000225779	RP4-603I14.3	0	0	0	0	0	0
ENSG00000117480	FAAH	4.54931	4.3568	4.83869	4.16018	3.78244	4.50621
ENSG00000232022	RP5-1109J22.1	0.423497	0.216917	0.198299	0.215095	0.341516	0.202119
ENSG00000224863	RP5-1109J22.2	0	0.0332323	0	0	0	0
ENSG00000225667	LINC00505	0.359544	0	0	0	0	0
ENSG00000197587	DMBX1	1.23684	1.31759	1.37402	1.23062	1.13978	0.847555
ENSG00000269956	MKNK1-AS1	0.0128135	0.0516953	0.0211521	0.0230299	0.0380777	0.0427638
ENSG00000079277	MKNK1	14.8909	15.8803	13.9591	15.1427	16.6635	13.4085
ENSG00000142961	MOB3C	1.78284	1.72651	2.12195	1.69	1.7292	1.81243
ENSG00000162456	KNCN	0	0	0	0	0	0
ENSG00000123472	ATPAF1	29.9149	27.7022	29.5165	28.1227	29.2206	29.0236
ENSG00000159658	EFCAB14	32.4806	34.0224	34.7609	33.0486	34.6048	33.0873
ENSG00000186118	TEX38	0	0	0	0	0	0
ENSG00000228237	EFCAB14-AS1	0	0	0	0	0	0
ENSG00000233647	RP11-8J9.1	0	0	0	0	0	0
ENSG00000236476	RP11-8J9.5	0	0	0	0	0	0
ENSG00000142973	CYP4B1	0	0	0	0	0	0.0101654
ENSG00000154198	CYP4Z2P	0	0	0	0	0	0
ENSG00000238145	RP11-346M5.1	0	0	0	0	0	0
ENSG00000187048	CYP4A11	0	0	0	0	0	0
ENSG00000186377	CYP4X1	0	0	0	0	0	0
ENSG00000259832	CYP4A26P	0	0	0	0	0	0
ENSG00000261196	CYP4A43P	0	0	0	0	0	0
ENSG00000261593	CYP4A27P	0	0	0	0	0	0
ENSG00000261290	CYP4A44P	0	0	0	0	0	0
ENSG00000186160	CYP4Z1	0	0	0	0	0	0
ENSG00000225154	RP11-184J23.2	0	0	0	0	0	0
ENSG00000225506	CYP4A22-AS1	0.023189	0.0475108	0.0261191	0	0.0706029	0.026954
ENSG00000224805	LINC00853	0.0403227	0.166666	0.0912727	0	0.0822525	0.0468793
ENSG00000162365	CYP4A22	0	0	0	0	0	0
ENSG00000225514	MTND1P34	0	0	0	0	0	0
ENSG00000162366	PDZK1IP1	0	0	0	0	0	0
ENSG00000162367	TAL1	0.0112874	0.0038068	0.058561	0	0.0148359	0.00414667
ENSG00000226252	RP1-18D14.7	0	0	0	0	0	0
ENSG00000123473	STIL	27.1645	26.5083	26.6068	26.7732	29.6605	29.9421
ENSG00000162368	CMPK1	89.8183	91.4323	90.2993	86.1595	84.5829	80.1211
ENSG00000225762	RP11-511I2.2	0	0	0	0	0	0
ENSG00000186790	FOXE3	0.0394051	0.0128883	0.0431038	0.063947	0.075569	0.0934729
ENSG00000237424	FOXD2-AS1	1.27967	1.14473	1.29418	1.0317	1.41312	1.49284
ENSG00000186564	FOXD2	0.593737	0.639355	0.624676	0.734746	0.756606	0.710173
ENSG00000271355	RP4-666O22.3	0	0	0	0	0	0
ENSG00000229554	RPL21P24	0	0	0	0	0	0
ENSG00000221346	AL356458.1	0	0	0	0	0	0
ENSG00000227883	ATP6V0E1P4	0	0	0	0	0	0
ENSG00000221447	AL591415.1	0	0	0	0	0	0
ENSG00000227947	RP11-543D5.1	0	0	0.036719	0	0	0
ENSG00000269113	TRABD2B	0.0275376	0.102911	0.112639	0.0152466	0.021044	0.0162704
ENSG00000223814	RP11-543D5.2	0	0	0	0	0	0
ENSG00000273395	FLJ00388	0	0	0	0	0	0
ENSG00000225028	RP11-330M19.1	0	0	0	0	0	0
ENSG00000226133	RP4-683M8.2	0	0	0	0	0	0
ENSG00000231413	RP11-193P11.3	0	0	0	0	0	0
ENSG00000237180	CYP46A4P	0	0	0	0	0	0
ENSG00000242267	SKINTL	0.0367681	0	0.113621	0.0858334	0	0
ENSG00000269709	AL109659.1	0	0	0	0	0	0
ENSG00000223720	RP5-1024N4.2	0	0	0	0	0	0
ENSG00000117834	SLC5A9	0	0	0.11622	0	1.71921e-09	0
ENSG00000272491	RP5-1024N4.4	0.00975781	0	0	0	0.0195122	0
ENSG00000132122	SPATA6	2.13497	1.8986	1.54195	1.45423	2.33981	2.16284
ENSG00000235105	RP11-329A14.1	0.581087	0.718646	0.557685	0.563591	0.55272	0.327646
ENSG00000224986	PPP1R8P1	0.0202875	0.0208711	0	0	0.0205683	0
ENSG00000206700	RNU6-723P	0	0	0	0	0	0
ENSG00000223175	RNU4-61P	0	0	0	0	0	0
ENSG00000232514	RP11-329A14.2	0	0	0	0	0	0
ENSG00000186094	AGBL4	0	0	0	0	0	0
ENSG00000162373	BEND5	0	0	0	0	0	0
ENSG00000229846	RP11-141A19.1	0	0	0	0	0	0
ENSG00000239144	snoU13	0	0	0	0	0	0
ENSG00000230114	RP11-141A19.2	0	0	0	0	0	0
ENSG00000225623	AGBL4-IT1	0	0	0	0	0	0
ENSG00000237478	RP5-926E3.1	0	0	0	0	0	0
ENSG00000215887	ZNF859P	0	0	0	0	0	0
ENSG00000221746	AL645730.1	0	0	0	0	0	0
ENSG00000227839	AL645730.2	0	0	0	0	0	0
ENSG00000233595	MTND2P29	0	0	0	0	0	0
ENSG00000162374	ELAVL4	0	0	0	0	0	0
ENSG00000230828	RP11-492I2.1	0	0	0	0	0	0
ENSG00000237337	RP11-567C20.2	0	0	0	0	0	0
ENSG00000233407	RP11-567C20.3	0	0	0	0	0	0
ENSG00000234080	RP11-183G22.1	0.0370623	0	0	0	0.0544583	0
ENSG00000229316	HMGB1P45	0	0	0	0	0	0
ENSG00000225671	FCF1P6	0	0.0624523	0	0	0.0618269	0
ENSG00000142700	DMRTA2	0.00824081	0	0.0271274	0.0400617	0.0238397	0.0940195
ENSG00000271782	RP5-850O15.4	0	1.60299	0	0	0	0
ENSG00000185104	FAF1	54.3939	56.9422	53.3291	55.6831	55.229	50.5342
ENSG00000225767	RP5-850O15.3	0	0	0	0	0	0
ENSG00000202140	Y_RNA	0	0	0	0	0	0
ENSG00000207194	RNU6-1026P	0	0	0	0	0	0
ENSG00000252825	RNU6-1253P	0	0	0	0	0	0
ENSG00000230585	PHBP12	0.0925966	0.0954582	0.0691487	0.0750359	0.156691	0.0715662
ENSG00000237130	MRPS6P2	0	0	0	0	0	0
ENSG00000123080	CDKN2C	4.94737	4.27365	4.17985	4.88737	4.35182	4.25415
ENSG00000265538	MIR4421	0	0	0	0	0	0
ENSG00000204006	C1orf185	0	0	0	0	0	0
ENSG00000200262	Y_RNA	0	0	0	0	0	0
ENSG00000213478	CFL1P2	0.0409746	0	0	0	0.0419016	0
ENSG00000239101	AL162430.2	0	0	0	0	0	0
ENSG00000221492	AL162430.1	0	0	0	0	0	0
ENSG00000203356	RP11-296A18.3	0.00788362	0	0.00867474	0	0	0.00889382
ENSG00000238618	snoU13	0	0	0	0	0	0
ENSG00000123091	RNF11	52.8344	49.9827	51.8578	52.1371	53.1412	50.191
ENSG00000233406	RP11-296A18.5	0.262088	0.0580595	0.197168	0.107908	0.0291906	0.097011
ENSG00000236434	RP11-296A18.6	0	0	0	0	0	0
ENSG00000085831	TTC39A	4.06224	4.07392	4.64593	3.758	3.69138	3.65497
ENSG00000261664	RP11-275F13.1	0.0956253	0.205703	0.108878	0.0823449	0.135076	0
ENSG00000085832	EPS15	16.5651	18.0186	16.8369	14.963	14.8517	16.5503
ENSG00000232027	RP11-275F13.3	0.0216398	0.0445226	0.0242847	0.0524499	0.043909	0
ENSG00000206595	RNU6-877P	0	0	0	0	0	0
ENSG00000238140	RP11-253A20.1	0	0	0	0	0	0
ENSG00000227070	RP11-191G24.1	0	0	0	0	0	0
ENSG00000252032	RNU6-1281P	0	0	0	0	0	0
ENSG00000227742	CALR4P	0	0	0	0	0	0
ENSG00000117859	OSBPL9	33.9508	34.4742	31.655	26.056	24.1777	22.2616
ENSG00000266993	RP4-657D16.3	0.26806	0.293154	0.350454	0.54152	0.572219	0.767644
ENSG00000272175	RP4-657D16.6	0	0	0	0	0	0
ENSG00000078618	NRD1	65.5557	64.4412	61.6508	59.5469	60.9187	58.4328
ENSG00000212076	MIR761	0	0	0	0	0	0
ENSG00000236973	GAPDHP51	0	0	0	0	0	0
ENSG00000232846	SLC25A6P3	0	0	0	0	0	0
ENSG00000212624	SNORA26	0	0	0	0	0	0
ENSG00000230604	TSEN15P2	0	0	0	0	0	0
ENSG00000212174	Y_RNA	0	0	0	0	0	0
ENSG00000265769	AL589663.1	0	0	0	0	0	0
ENSG00000169213	RAB3B	7.05975	7.66657	6.87103	4.6764	4.29818	3.80884
ENSG00000200839	RNA5SP48	0	0	0	0	0	0
ENSG00000229032	RP11-91A18.1	0	0	0	0	0	0
ENSG00000264613	RN7SL290P	0	0	0	0	0	0
ENSG00000117862	TXNDC12	46.7299	46.5539	47.4542	46.4856	44.6376	44.5437
ENSG00000198841	KTI12	14.5755	14.2125	14.9667	15.3382	15.7276	14.8859
ENSG00000223390	RP11-91A18.4	0.0156743	6.40686e-10	0.0122234	0.0130471	0.106823	0.0760058
ENSG00000134717	BTF3L4	62.5109	60.174	60.5459	53.0153	51.4867	43.1653
ENSG00000228369	TXNDC12-AS1	0	0	0	0	0	0
ENSG00000157077	ZFYVE9	8.68671	8.64466	8.64132	8.26094	8.95543	8.40071
ENSG00000272100	RP11-155O18.6	0.209849	0	0.251043	0.268591	0.223362	0
ENSG00000154222	CC2D1B	7.81873	7.42191	7.75848	6.79097	6.81719	6.28936
ENSG00000241745	RN7SL788P	0	0	0	0	0	0
ENSG00000228407	RP4-800M22.1	0.876349	0.475725	0.526627	1.11915	0.913347	0.550012
ENSG00000223429	RP4-800M22.2	0	0	0	0	0	0
ENSG00000224255	PDCL3P6	0	0	0	0	0.0374696	0
ENSG00000236004	RP4-800M22.4	0	0	0	0	0	0
ENSG00000237663	DNAJC19P7	0	0	0	0	0	0
ENSG00000213735	ANAPC10P1	0	0.0742132	0	0	0	0.171859
ENSG00000224680	PLA2G12AP1	0.427702	0.967467	0.817936	0.445489	0.512722	0.501836
ENSG00000085840	ORC1	27.2978	25.5484	24.7699	23.9541	23.1699	21.0984
ENSG00000134748	PRPF38A	30.119	28.8577	28.469	25.6702	24.1077	23.6666
ENSG00000134744	ZCCHC11	22.8759	22.4769	22.5777	19.21	17.9478	16.5372
ENSG00000239063	snoU13	0	0	0	0	0	0
ENSG00000272371	RP11-25O10.2	0	0	0	0	0	0
ENSG00000236290	EEF1GP7	0	0	0	0.0512659	0	0
ENSG00000116157	GPX7	0.0167265	0.0169422	0	0	0	0.0185358
ENSG00000182183	FAM159A	0	0	0	0	0	0
ENSG00000162377	COA7	50.1218	47.8941	51.1414	48.0881	47.2475	43.0986
ENSG00000233664	NDUFS5P3	0	0	0	0	0	0
ENSG00000239640	RN7SL62P	0	0	0	0	0	0
ENSG00000162378	ZYG11B	8.73359	9.14305	9.01559	8.29231	8.30126	8.69465
ENSG00000252018	RNU2-30P	0	0	0	0	0	0
ENSG00000228929	RP11-159C21.4	2.59967	2.77878	3.06099	1.91447	1.7337	3.2162
ENSG00000206627	RNU6-969P	0	0	0	0	0	0
ENSG00000203995	ZYG11A	0.0043006	0	0	0	0	0.00473274
ENSG00000242391	RP4-631H13.2	0	0	0	0	0	0
ENSG00000121310	ECHDC2	5.62322	4.65154	4.93078	4.91891	5.23953	5.70407
ENSG00000230953	RP4-631H13.6	0	0	0	0	0	0
ENSG00000231866	RP4-631H13.4	0	0	0	0	0	0
ENSG00000116171	SCP2	62.6553	62.6724	62.9336	58.773	62.2731	61.5293
ENSG00000226147	TUBBP10	0.0312158	0.00566797	6.4075e-36	1.73924e-65	0.0142406	0.0698119
ENSG00000236360	RP11-334A14.2	2.12628	0.877846	2.66269	1.42555	1.67646	0.566502
ENSG00000264834	MIR1273F	0	0	0	0	0	0
ENSG00000266188	MIR5095	0	0	0	0	0	0
ENSG00000265815	MIR1273G	0	0	0	0	0	0
ENSG00000237279	RP4-631H13.5	0	0	0	0	0	0
ENSG00000174348	PODN	0	0	0	0	0.0124555	0
ENSG00000232993	RP11-334A14.5	0	0	0	0	0	0
ENSG00000227644	HIGD1AP11	0	0	0	0	0	0
ENSG00000162383	SLC1A7	0	0	0	0	0	0
ENSG00000235563	RP11-334A14.8	0	0	0	0	0	0
ENSG00000157184	CPT2	9.2297	9.82531	9.7255	8.69718	9.32519	9.27787
ENSG00000236723	RP5-1024G6.2	2.13359e-07	3.84026e-08	2.18497e-09	7.66808e-08	5.95528e-07	5.61016e-07
ENSG00000162384	C1orf123	23.1388	24.3461	22.875	21.6549	23.5632	22.9542
ENSG00000259818	RP5-1024G6.7	0.00408206	0.0165176	0.00900657	0.00488733	0.00405283	0
ENSG00000162385	MAGOH	108.346	101.286	103.323	99.6169	99.0951	94.1866
ENSG00000270172	RP5-1024G6.8	5.47855	5.58992	5.37442	5.57551	6.1543	6.75195
ENSG00000226754	RP5-1024G6.5	0.403112	0.216978	0.288705	0.328807	0.171471	0.267383
ENSG00000157193	LRP8	19.3934	20.5405	20.9476	19.6796	20.6168	22.1697
ENSG00000234578	RP4-784A16.1	0.0465927	0	0	0	0.0401006	0
ENSG00000228838	RP4-784A16.2	0	0.0466771	0.0511223	0	0	0
ENSG00000225030	RP4-784A16.3	0	0	0	0	0	0
ENSG00000232762	RP4-784A16.4	0	0	0	0	0	0.0415952
ENSG00000225675	RP4-784A16.5	0.605378	0.420169	0.385718	0.084117	0.138433	0.15766
ENSG00000226938	RP11-117D22.1	0	0	0	0	0	0
ENSG00000230138	RP11-117D22.2	0	0	0	0	0	0
ENSG00000236253	SLC25A3P1	0	0	0	0	0	0
ENSG00000143006	DMRTB1	0	0	0	0	0	0
ENSG00000174332	GLIS1	0.038668	0.0575489	0.042668	0.0391821	0.0190898	0.0275994
ENSG00000239007	RNU7-95P	0	0	0	0	0	0
ENSG00000058804	NDC1	76.2823	75.5929	71.8299	60.0581	59.4253	52.6871
ENSG00000201003	SNORA58	0	0	0	0	0	0
ENSG00000264454	AL049745.1	0	0	0	0	0	0
ENSG00000229687	RP4-654H19.2	0	0	0	0	0	0
ENSG00000058799	YIPF1	12.4647	12.4597	12.4284	12.6645	13.3594	14.0246
ENSG00000211452	DIO1	0	0.0337648	0.012236	0.0398008	0.0220051	0.0250853
ENSG00000081870	HSPB11	36.9469	36.5922	33.7579	33.2632	34.4821	31.191
ENSG00000116212	LRRC42	56.727	55.5545	56.3677	53.0866	53.4274	51.0805
ENSG00000219102	HNRNPA3P12	0.498598	0.368716	0.357779	0.362618	0.601426	0.34663
ENSG00000203985	LDLRAD1	0	0	0	0	0.0554267	0
ENSG00000197015	AL353898.1	0	0	0	0	0	0
ENSG00000272091	RP4-758J24.5	0.53735	0.45776	0.468857	0.523312	0.357127	0.497365
ENSG00000116209	TMEM59	42.2173	40.5144	41.599	40.3987	41.4646	41.7087
ENSG00000203276	AL353898.2	0.0127883	0.012896	0.0421834	0.0460003	0.0251422	0.0570823
ENSG00000116205	TCEANC2	3.52822	3.13844	3.0849	2.30976	2.24019	1.6196
ENSG00000264208	MIR4781	0	0	0	0	0	0
ENSG00000225183	RP4-758J24.4	0	0	0	0	0	0
ENSG00000237611	AL353898.3	0	0	0	0	0	0
ENSG00000212670	AL161915.1	0.197739	0.343207	0.145294	0.224122	0.206534	0.257216
ENSG00000157211	CDCP2	0	0	0.00942555	0	0.0131701	0
ENSG00000256407	RP11-446E24.4	0.0748705	0.0227597	0.0225702	0.0601701	0.0367428	0.0639061
ENSG00000215883	CYB5RL	5.97056	6.47894	5.7782	4.596	4.97655	4.02226
ENSG00000157216	SSBP3	35.7981	33.8406	29.2365	34.9724	32.5791	29.161
ENSG00000116221	MRPL37	117.18	116.488	116.105	116.2	120.46	116.025
ENSG00000198711	SSBP3-AS1	0	0.0386023	0.0212869	0	0.0191093	0.0426825
ENSG00000248835	AL357673.1	4.40761	4.02	4.30912	3.79401	3.53283	2.88429
ENSG00000225632	RP5-997D24.3	0	0	0	0	0	0
ENSG00000232245	RP4-705F19.1	0	0	0	0	0	0
ENSG00000265404	AC099796.1	0	0	0	0	0	0
ENSG00000235741	RP5-866L20.1	0	0	0	0	0	0.0454565
ENSG00000237173	RP5-866L20.2	0	0	0	0	0	0
ENSG00000252646	SNORD112	0	0	0	0	0	0
ENSG00000227453	HNRNPA1P63	0.0219689	0	0	0	0	0
ENSG00000162390	ACOT11	5.83173	5.57004	4.88613	4.57115	3.94833	3.26393
ENSG00000162391	FAM151A	5.73865e-38	1.30361e-30	2.67208e-31	3.28624e-33	3.17215e-25	4.29412e-31
ENSG00000230728	RP11-240D10.4	0	0	0	0	0	0
ENSG00000271723	MROH7-TTC4	0.0264638	0.023062	0.0220542	0.0557044	0.046908	0.0290187
ENSG00000184313	MROH7	0	0	1.12977e-75	2.19634e-109	1.27884e-104	1.97199e-95
ENSG00000243725	TTC4	36.9805	34.1069	34.1601	33.1734	36.6525	34.4148
ENSG00000162396	PARS2	6.66336	6.08098	6.17362	6.41588	7.14958	7.63389
ENSG00000006555	TTC22	0.265332	0.306155	0.247415	0.188673	0.254507	0.205139
ENSG00000237453	RP11-67L3.2	0	0	0	0	0	0
ENSG00000162398	C1orf177	0.0101677	0.0102691	0	0	0	0
ENSG00000116133	DHCR24	85.6725	87.9957	85.7142	84.044	85.9692	90.605
ENSG00000242396	RP11-67L3.5	0.906006	0.752079	1.28598	0.920733	0.684709	1.08608
ENSG00000233203	RP11-67L3.4	0.190108	0.288252	0.848674	0.241795	0.20278	0
ENSG00000143001	TMEM61	0.24109	0.182343	0.357477	0.221352	0.273648	0.435305
ENSG00000233271	RP11-12C17.2	0	0.17797	0	9.4015e-07	0.0429151	0
ENSG00000162399	BSND	0	0	0	0.00555623	0.00457382	0
ENSG00000169174	PCSK9	6.272	6.89223	6.50379	5.53147	6.32679	7.3829
ENSG00000162402	USP24	11.3221	11.1747	10.4037	7.95053	7.12075	6.39929
ENSG00000231090	RP11-101C11.1	0	0	0	0	0	0
ENSG00000231095	GYG1P3	0	0	0	0	0	0
ENSG00000265822	MIR4422	0	0	0	0	0	0
ENSG00000231900	GOT2P1	0	0	0	0	0	0
ENSG00000232198	RP4-633H17.2	0	0	0	0	0	0
ENSG00000199831	RN7SKP291	0	0	0	0	0	0
ENSG00000252162	RNU6-830P	0	0	0	0	0	0
ENSG00000272051	Y_RNA	0	0	0	0	0	0
ENSG00000234810	RP11-466L17.1	0	0	0.00453672	0	0	0
ENSG00000233147	RP11-90C4.1	0	0	0	0	0	0
ENSG00000230250	RP11-90C4.2	0	0	0	0	0	0
ENSG00000227104	PIGQP1	0	0	0	0	0	0
ENSG00000233079	RP11-90C4.3	0	0	0	0	0	0
ENSG00000235612	RP1-158P9.1	0	0	0	0	0	0
ENSG00000229871	RP4-710M16.1	0	0	0	0	0	0
ENSG00000260971	RP11-504A18.1	0	0	0.0198585	0.0428634	0.0177549	0.0415097
ENSG00000223307	AC119674.1	0	0	0	0	0	0
ENSG00000223956	RP4-710M16.2	0	0	0	0	0	0
ENSG00000162407	PPAP2B	1.77102	1.68481	1.67202	1.52681	1.63395	1.44953
ENSG00000236776	RPL21P23	0	0	0	0	0	0
ENSG00000224980	RP11-377K22.3	0	0	0	0	0	0
ENSG00000225475	RP11-377K22.2	0	0	0	0	0	0
ENSG00000162409	PRKAA2	0.543255	0.631138	0.61012	0.580557	0.57393	0.51766
ENSG00000187889	C1orf168	0	0	0	0	0	0
ENSG00000229913	RP11-378I13.1	0	0	0	0	0	0
ENSG00000157131	C8A	0	0	0	0	0	0
ENSG00000021852	C8B	0	0	0	0	0	0
ENSG00000173406	DAB1	0.0120755	0.00306701	0	2.29915e-227	3.87662e-190	0
ENSG00000162600	OMA1	24.3199	22.8166	20.9084	20.8908	23.5583	19.6459
ENSG00000236341	RP5-1103B4.3	0	0	0	0	0	0
ENSG00000221591	AL161740.1	0	0	0	0	0	0
ENSG00000227935	RP6-102O10.1	0	0	0	0	0	0
ENSG00000236888	RPS20P5	0	0	0	0	0	0
ENSG00000238773	AL137855.1	0	0	0	0	0	0
ENSG00000226759	DAB1-AS1	0	0	0	0	0	0
ENSG00000229887	HNRNPA1P6	0	0	0	0	0	0
ENSG00000223416	RPS26P15	0.330019	0	0.396063	0	0	0
ENSG00000235038	RP11-393I23.4	0	0	0	0	0	0
ENSG00000230546	RP11-393I23.3	0	0	0	0	0	0
ENSG00000233216	RP11-414C16.1	0	0	0	0	0	0
ENSG00000270209	RP4-592A1.4	0	0	0	0	0	0
ENSG00000264128	RN7SL713P	0	0	0	0	0	0
ENSG00000184292	TACSTD2	0.966639	1.41112	1.72657	0.935144	0.992624	3.35959
ENSG00000185839	RP4-592A1.2	8.48524	8.09271	7.82064	8.61087	8.34676	8.37555
ENSG00000162601	MYSM1	12.0989	12.6711	12.733	14.0366	17.0766	15.1621
ENSG00000222168	Y_RNA	0	0	0	0	0	0
ENSG00000264081	AL136985.1	0	0	0	0	0	0
ENSG00000177606	JUN	5.92539	5.86086	5.3407	4.49561	3.88481	5.70158
ENSG00000234807	LINC01135	0	0.0222015	0	0	0	0
ENSG00000272226	RP11-63G10.3	0	0	0	0	0	0
ENSG00000231740	RP11-63G10.2	0	0	0	0	0	0
ENSG00000232453	RP4-794H19.1	0.0355355	0.0726215	0.198006	0.0858843	0.0890758	0.0807606
ENSG00000228121	PHBP3	0.153434	0	0.0345094	0.0749012	0.062108	0.0354005
ENSG00000230812	RP4-794H19.4	0	0.0895893	0	0	0	0
ENSG00000241042	RP11-145M4.1	0	0	0	0	0	0
ENSG00000235215	RP11-145M4.2	0	0	0	0	0	0
ENSG00000237352	RP11-145M4.3	0	0	0	0	0	0
ENSG00000224609	RP11-470E16.1	0	0.0203592	0	0.128511	0.0200153	0
ENSG00000270457	RP11-467C18.1	0	0	0	0	0	0
ENSG00000172456	FGGY	7.6805	6.1312	7.96199	7.10285	5.80814	6.21802
ENSG00000266150	MIR4711	0	0	0	0	0	0
ENSG00000226883	RP4-782L23.2	0	0.0357677	0.0391055	0	0	0
ENSG00000231816	RP4-782L23.1	0	0	0	0.100647	0	0.201142
ENSG00000134709	HOOK1	10.7423	10.5004	10.3894	9.71651	11.6694	12.904
ENSG00000134716	CYP2J2	0.582581	0.570284	0.438568	0.544333	0.634797	0.612194
ENSG00000265535	RN7SL475P	0	0	0	0	0	0
ENSG00000162598	C1orf87	0.0141688	0.0144558	0.00784939	0.00849809	0	0
ENSG00000229332	PGBD4P8	0	0	0	0	0	0
ENSG00000238242	RP11-575B7.3	0	0	0	0	0	0
ENSG00000226476	RP11-776H12.1	0.00923228	0	0	0.0109614	0	0
ENSG00000231252	RP11-436K8.1	0	0	0	0	0	0
ENSG00000162599	NFIA	9.90782	8.81305	10.1507	9.84004	10.6772	9.21916
ENSG00000237928	RP4-668G5.1	0	0	0	0	0	0
ENSG00000263380	AC096534.1	0	0	0	0	0	0
ENSG00000270742	RP4-802A10.1	0	0	0	0	0.137661	0
ENSG00000237853	RP5-833A20.1	0	0	0	0	0	0
ENSG00000264551	AC099791.1	0	0	0	0	0	0
ENSG00000223920	RP11-430G17.1	0	0	0	0	0	0
ENSG00000162604	TM2D1	25.6244	22.4629	23.0598	21.5083	20.594	21.2196
ENSG00000271200	RP11-430G17.3	0	0	0.185983	0.204708	0	0
ENSG00000132849	INADL	26.0406	25.5215	27.1121	20.918	18.168	15.626
ENSG00000200575	RNU6-414P	0	0	0	0	0	0
ENSG00000212360	RNU6-1177P	0	0	0	0	0	0
ENSG00000236646	LAMTOR5P1	0	0	0	0	0	0
ENSG00000242860	RN7SL180P	0	0	0	0	0	0
ENSG00000263908	MIR3116-2	0	0	0	0	0	0
ENSG00000234204	PIGPP2	0	0	0	0	0	0
ENSG00000234088	RPS15AP7	0	0	0	0	0	0
ENSG00000240563	L1TD1	0	0	0	0	0	0
ENSG00000200174	Y_RNA	0	0	0	0	0	0
ENSG00000237227	RP5-1155K23.4	0	0	0	0	0	0
ENSG00000132854	KANK4	0	0	0	0	0	0
ENSG00000201153	RNU6-371P	0	0	0	0	0	0
ENSG00000162607	USP1	44.6273	44.5961	45.5099	46.1829	50.3223	53.1398
ENSG00000116641	DOCK7	11.803	11.7615	10.1879	9.23371	9.17755	9.10426
ENSG00000270549	RP11-293K19.1	0	0	0	0	0	0
ENSG00000132855	ANGPTL3	0	0	0	0.00696107	0	0
ENSG00000269624	AL138847.1	0	0.047428	0.0128528	0.0416782	0	0.0268961
ENSG00000213703	RP5-849H19.2	0.0786435	0	0	0.0984365	0.16392	0.095039
ENSG00000235545	RP11-230B22.1	0	0.0192498	0.0209885	0	0.0374402	0.021337
ENSG00000125703	ATG4C	11.9644	11.1915	11.6898	9.62317	9.51498	7.78895
ENSG00000234318	RP4-771M4.3	0.267357	0.143938	0	0.169874	0	0.331328
ENSG00000237163	RP4-771M4.2	0	0	1.00654	0	0	0
ENSG00000229537	RP11-5P4.1	0	0	0	0	0	0
ENSG00000227485	RP11-5P4.2	0	0	0	0	0	0
ENSG00000229225	RP11-5P4.3	0	0	0	0	0	0
ENSG00000203605	RP11-335E6.2	0	0	0	0	0	0
ENSG00000271593	RP11-335E6.4	0	0	0	0.106096	0	0
ENSG00000252259	RNA5SP49	0	0	0	0	0	0
ENSG00000224209	LINC00466	0.11895	0.199889	0.0665592	0.119346	0.19596	0.221298
ENSG00000223683	AL138935.1	0.0593303	1.13251e-20	0	0	1.26884e-19	0.142991
ENSG00000228734	RP11-335E6.3	0	0	0.0694786	0.0378283	0.0626668	0.0359676
ENSG00000230798	RP4-792G4.2	0.329523	0.305661	0.422974	0.528673	0.185731	0.285912
ENSG00000187140	FOXD3	0.0336998	0.0219682	0.0617279	0.0275692	0.0650103	0.0572854
ENSG00000252784	Y_RNA	0	0	0	0	0	0
ENSG00000236674	RP4-792G4.3	0	0	0	0	0	0
ENSG00000088035	ALG6	16.2798	16.2379	14.6209	12.4683	10.3569	8.86666
ENSG00000142856	ITGB3BP	44.5776	43.459	44.1628	44.5686	48.1627	48.6451
ENSG00000203965	EFCAB7	4.85039	4.00582	4.49199	4.27358	5.18093	5.1713
ENSG00000079739	PGM1	21.7184	21.4279	21.1576	20.09	21.9407	23.5858
ENSG00000264271	RN7SL488P	0	0	0	0	0	0
ENSG00000251720	RNU7-123P	0	0	0	0	0	0
ENSG00000116652	DLEU2L	0.336237	0.220903	0.144618	0.419141	0	0.0500569
ENSG00000244256	RN7SL130P	0	0	0.867149	0	0	0
ENSG00000185483	ROR1	1.15881	1.20091	1.285	1.38141	1.19346	1.07299
ENSG00000177452	RP4-597J3.1	0	0	0	0	0	0
ENSG00000228056	CFL1P3	0	0	0	0	0	0
ENSG00000207190	RNU6-809P	0	0	0	0	0	0
ENSG00000200508	Y_RNA	0	0	0	0	0	0
ENSG00000223949	RP11-24J23.2	0.0135684	0.0138151	0	0	0.00678729	0.00780938
ENSG00000177414	UBE2U	0	0	0	0	0	0
ENSG00000238653	RNU7-62P	0	0	0	0	0	0
ENSG00000158966	CACHD1	5.11947	5.26847	4.93015	4.49488	4.95597	4.59382
ENSG00000264470	MIR4794	0	0	0	0	0	0
ENSG00000162437	RAVER2	17.0532	17.2526	16.0223	14.6253	14.3662	13.1597
ENSG00000162434	JAK1	19.9602	20.3392	18.5618	16.7729	17.1594	15.8644
ENSG00000234784	RP11-182I10.1	0	0	0	0	0	0
ENSG00000233877	RP11-182I10.2	0	0	0	0	0	0
ENSG00000226891	RP11-182I10.3	0	0	0	0	0	0
ENSG00000185031	SLC2A3P2	0	0	0	0	0	0
ENSG00000272506	RP4-535B20.4	0	0	0	0	0	0
ENSG00000212257	RNU6-1176P	0	0	0	0	0	0
ENSG00000265996	MIR3671	0	0	0	0	0	0
ENSG00000199135	MIR101-1	0	0	0	0	0	0
ENSG00000231485	RP4-535B20.1	0.638942	0	0	0	0	0
ENSG00000235804	RP4-535B20.2	0	0	0	0	0	0
ENSG00000234496	MRPS21P1	0	0	0	0	0	0
ENSG00000162433	AK4	32.7274	33.2325	34.2404	32.3448	31.9055	28.4273
ENSG00000231622	RP4-700A9.1	0	0	0	0	0	0
ENSG00000116675	DNAJC6	5.84734	6.71843	6.8297	4.75548	5.87421	5.08434
ENSG00000222624	RNU2-15P	0	0	0	0	0	0
ENSG00000229294	RP5-1044H5.1	0	0	0	0	0	0
ENSG00000234144	COX6CP13	0	0	0	0	0	0
ENSG00000116678	LEPR	2.78453	2.86329	2.56313	2.09617	2.23671	1.94307
ENSG00000213625	LEPROT	18.3822	22.8618	15.1148	10.9792	12.7343	11.6147
ENSG00000237852	RP4-630A11.3	0.350473	0.191028	0.417333	0.222693	0	0
ENSG00000238931	snoU13	0	0	0	0	0	0
ENSG00000224570	RP11-430H12.2	0	0	0	0	0.00960501	0
ENSG00000239319	RN7SL854P	0	0	0	0	0	0
ENSG00000184588	PDE4B	50.123	50.4836	48.599	45.9775	44.8447	45.0879
ENSG00000227466	RP11-397C12.1	0	0	0	0	0	0
ENSG00000223152	RNU4-88P	0	0	0	0	0	0
ENSG00000118473	SGIP1	0.246909	0.275619	0.197648	0.226167	0.231219	0.227206
ENSG00000248458	AL139147.1	0	0	0	0	0	0
ENSG00000264720	MIR3117	0	0	0	0	0	0
ENSG00000221655	AL354978.1	0	0	0	0	0	0
ENSG00000152760	TCTEX1D1	0	0	0	0	0	0
ENSG00000172410	INSL5	0	0	0	0	0	0
ENSG00000152763	WDR78	0.820543	0.862796	0.586243	0.691304	0.516075	0.549231
ENSG00000231080	RP11-342H21.2	0	0	0	0	0	0
ENSG00000198160	MIER1	19.7578	18.9408	19.7802	19.788	22.4351	23.0039
ENSG00000116704	SLC35D1	7.75469	7.78734	7.91079	7.57311	7.90886	7.58176
ENSG00000203963	C1orf141	0	0	0	0	0	0
ENSG00000252433	SNORA31	0	0	0	0	0	0
ENSG00000162594	IL23R	0	0	0	0.0112409	0	0
ENSG00000253074	RNU6-586P	0	0	0	0	0	0
ENSG00000221733	AL109843.1	0	0	0	0	0	0
ENSG00000252116	RNU4ATAC4P	0	0	0	0	0	0
ENSG00000228523	RP4-763G1.1	0	0	0	0	0	0
ENSG00000081985	IL12RB2	0.011661	0.0117013	0	0.00463391	0.0191384	0.0219084
ENSG00000142864	SERBP1	295.587	289.477	293.425	275.417	275.873	268.875
ENSG00000223263	RNU6-387P	0	0	0	0	0	0
ENSG00000235200	RP4-763G1.2	0	0	0	0	0	0
ENSG00000207504	RNU6-1031P	0	0	0	0	0	0
ENSG00000238139	RP11-393N21.1	0	0	0	0	0	0
ENSG00000242482	RN7SL392P	0	0	0	0	0	0
ENSG00000232048	HNRNPCP9	0	0	0	0	0	0
ENSG00000116717	GADD45A	24.5887	24.6939	30.6916	35.5536	45.6709	54.1104
ENSG00000172380	GNG12	51.7192	51.3367	49.6224	43.8388	40.5381	37.6669
ENSG00000238778	RNU7-80P	0	0	0	0	0	0
ENSG00000232284	GNG12-AS1	0.140357	0.0336698	0.0418534	0.0363512	0.0150469	0.0170966
ENSG00000116729	WLS	25.9874	25.8576	26.018	26.5983	26.9985	26.9113
ENSG00000235055	RP4-609E1.2	0	0	0	0	0	0
ENSG00000162595	DIRAS3	0.83991	0.848916	1.06797	0.871301	0.85111	1.02967
ENSG00000228431	ARL5AP3	0	0	0	0	0	0
ENSG00000263542	AL157407.1	0	0	0	0	0	0
ENSG00000234383	CTBP2P8	0.174392	0.20507	0.209336	0.246495	0.17369	0.385623
ENSG00000221203	MIR1262	0	0	0	0	0	0
ENSG00000229133	RPS7P4	0	0	0.251763	0.0683187	0.113167	0.130108
ENSG00000225242	COX6B1P7	0	0	0	0	0	0
ENSG00000237622	TCEB1P18	0	0	0	0	0	0
ENSG00000229440	RP5-1033K19.2	0	0	0	0	0	0
ENSG00000116745	RPE65	0.0203357	0.0344019	0.0445987	0.0401156	0.0466751	0.100042
ENSG00000024526	DEPDC1	38.0904	36.9255	35.63	30.7542	32.5498	34.0979
ENSG00000233589	RP4-694A7.2	10.8859	11.4342	11.2672	10.0872	11.8886	12.3942
ENSG00000234264	RP4-694A7.4	0.910946	0.645299	0.879476	0.805489	0.525464	0.565548
ENSG00000225167	TXNP2	0	0	0	0	0	0
ENSG00000223883	RP11-424D14.1	0	0	0	0	0	0
ENSG00000235446	RP11-74K19.1	0	0	0	0	0	0
ENSG00000229639	RP3-380B4.1	0	0	0	0	0	0
ENSG00000033122	LRRC7	0.0507697	0.0421213	0.0531293	0.016329	0.0408658	0.0401672
ENSG00000237919	RP11-181B18.1	0	0	0	0	0	0
ENSG00000270615	RP11-379C1.1	0	0	0	0	0	0
ENSG00000240692	RN7SL538P	0	0	0	0	0	0
ENSG00000229359	PIN1P1	0	0	0	0	0	0
ENSG00000066557	LRRC40	18.75	18.3677	15.8355	12.8338	14.9055	13.6757
ENSG00000244389	RN7SL242P	0	0	0	0	0	0
ENSG00000116754	SRSF11	108.442	106.242	103.797	105.635	107.729	107.249
ENSG00000228988	RP4-677H15.4	0	0	0	0	0	0
ENSG00000118454	ANKRD13C	16.7845	16.6792	17.2524	16.5365	18.8856	17.524
ENSG00000197568	HHLA3	5.90194	6.22665	6.15734	5.86853	6.21601	5.18846
ENSG00000226088	RP11-180O5.2	0.122365	0	0	0	0.127674	0
ENSG00000116761	CTH	5.96619	6.06308	6.28289	5.09147	6.49323	5.96822
ENSG00000271992	RP11-42O15.3	0.117298	0	0.137851	0	0.373432	0.437083
ENSG00000233020	RP11-42O15.2	0	0	0.0244217	0	0	0
ENSG00000237033	CASP3P1	0	0	0	0	0	0
ENSG00000229051	RP5-952N6.1	0	0	0	0	0	0.00920921
ENSG00000226208	RP11-99H8.1	0	0	0	0	0	0
ENSG00000050628	PTGER3	0	0	0	0	0.0115938	0
ENSG00000235782	RP3-333A15.1	0	0	0	0	0	0
ENSG00000269933	RP3-333A15.2	0	0	0	0.0668972	0	0
ENSG00000235079	ZRANB2-AS1	5.80023e-34	0.0631253	0.0693125	0.0750392	0.375834	0.073582
ENSG00000132485	ZRANB2	50.7758	50.7497	49.6777	48.3997	48.7967	51.8052
ENSG00000207721	MIR186	0	0	0	0	0	0
ENSG00000229956	ZRANB2-AS2	0.387285	0.14333	2.95051	0.0795735	0.0665224	0.0772621
ENSG00000172260	NEGR1	0.00321544	0.00129695	0	0	0	0
ENSG00000264239	AL360297.1	0	0	0	0	0	0
ENSG00000237726	RP11-386O9.2	0	0	0	0	0	0
ENSG00000226324	RP11-115M14.1	0	0	0	0	0	0
ENSG00000231985	RP11-82L20.1	0	0	0	0	0	0
ENSG00000271618	RP11-175G14.2	0	0	0	0	0	0
ENSG00000228853	NEGR1-IT1	0	0	0	0	0	0
ENSG00000233994	GDI2P2	1.34651	1.6602	1.19351	1.97203	1.52254	1.62892
ENSG00000227207	RPL31P12	0	0	0	0	0	0
ENSG00000212366	RNU6-1246P	0	0	0	0	0	0
ENSG00000225087	RP4-660H19.1	0	0	0	0	0	0
ENSG00000227016	RP11-262K1.1	0	0	0	0	0	0
ENSG00000229636	KRT8P21	0	0	0	0	0	0
ENSG00000251825	RN7SKP19	0	0	0	0	0	0
ENSG00000233973	RP4-598G3.1	0	0	0	0	0	0
ENSG00000223479	RP4-788P17.1	0	0	0	0	0	0
ENSG00000200601	RNA5SP50	0	0	0	0	0	0
ENSG00000252005	RNU4ATAC8P	0	0	0	0	0	0
ENSG00000162620	LRRIQ3	0.608088	0.650827	0.609925	0.476945	0.330163	0.354689
ENSG00000254685	FPGT	7.73441	6.85429	6.50967	5.64634	4.57864	4.24481
ENSG00000259030	FPGT-TNNI3K	0.226971	0.128426	0.0859325	0.110718	0.0808697	0.0405075
ENSG00000116783	TNNI3K	0.212284	9.05464e-25	0.12206	5.22116e-24	0.0351587	0.146205
ENSG00000237324	RP11-439H8.4	0	0	0	0	0	0
ENSG00000233894	RP4-650F12.2	0	0	0	0	0	0
ENSG00000162621	LRRC53	0	0	0	0	0	0
ENSG00000178965	C1orf173	0	0.00269861	0	0	0	0.00898435
ENSG00000234497	RP4-612J11.1	0	0	0	0	0	0
ENSG00000272864	RP11-17E13.2	0.168725	0.268302	0.292419	0.421473	0.444401	0.317375
ENSG00000116791	CRYZ	32.9242	32.801	31.8561	34.1871	33.5986	32.2964
ENSG00000162623	TYW3	34.8321	34.3131	35.173	36.2773	33.8016	31.498
ENSG00000229943	RP11-93N20.1	0	0	0	0	0	0
ENSG00000261213	RP11-510C10.4	0	0	0	0	0	0
ENSG00000224127	RP11-510C10.2	0	0	0	0	0	0
ENSG00000162624	LHX8	0	0	0	0	0	0
ENSG00000224149	RP11-510C10.3	0	0	0	0	0	0
ENSG00000206999	RNU6-622P	0	0	0	0	0	0
ENSG00000137968	SLC44A5	0.927589	1.05101	0.765397	0.745774	0.870117	0.722969
ENSG00000224493	RP11-87O11.1	0	0	0	0	0	0
ENSG00000252338	RNU6-503P	0	0	0	0	0	0
ENSG00000213579	RP4-595K12.1	0	0	0	0	0.117062	0
ENSG00000230863	RP4-595K12.2	0.11352	0.0783178	0.0852401	0.0921135	0.115858	0.134854
ENSG00000178193	RP4-682C21.5	0	0	0	0	0	0
ENSG00000117054	ACADM	46.2057	47.2434	46.8178	40.5311	43.3151	44.1641
ENSG00000137955	RABGGTB	131.5	128.334	130.097	131.052	144.918	155.185
ENSG00000206620	SNORD45C	0	0	0	0	0	0
ENSG00000207241	SNORD45A	0	0	0	0	0	0
ENSG00000201487	SNORD45B	0	0	0	0	0	0
ENSG00000181227	RP4-682C21.2	0.230252	0.275948	0.159156	0.277124	0.242393	0.322008
ENSG00000057468	MSH4	0.104485	0.0860409	0.109352	0.0767193	0.137883	0.120007
ENSG00000266832	AL445464.1	0	0	0	0	0	0
ENSG00000154007	ASB17	0	0	0	0	0	0
ENSG00000225605	RP11-550H2.1	0	0	0	0.421746	0	0
ENSG00000230027	RP11-550H2.2	0	0	0	0	0	0
ENSG00000184005	ST6GALNAC3	0.599543	0.507646	0.867555	0.53054	0.582242	0.883126
ENSG00000223905	RP11-335E14.1	0	0	0	0	0	0
ENSG00000272855	RP5-1102E8.3	0	0	0	0	0	0
ENSG00000226415	TPI1P1	25.2517	24.5636	24.7704	24.9388	22.2752	22.77
ENSG00000264686	AC104458.1	0	0	0	0	0	0
ENSG00000199921	RNU6-161P	0	0	0	0	0	0
ENSG00000237552	RP11-415A20.1	0	0	0	0	0	0
[truncated: 61,789 more rows]

## Sheet: HCT116_T_598
tracking_id	gene_short_name	FPKM (0 microM)	FPKM (0.5 microM)	FPKM (2 microM)	FPKM (5 microM)	FPKM (10 microM)	FPKM (20 microM)
ENSG00000223972	DDX11L1	0	0	0	0	0	0
ENSG00000243485	MIR1302-10	0	0	0	0	0	0
ENSG00000227232	WASH7P	3.006	2.61482	2.50545	3.00112	2.38958	2.86774
ENSG00000237613	FAM138A	0	0	0	0	0	0
ENSG00000268020	OR4G4P	0	0	0	0	0	0
ENSG00000240361	OR4G11P	0	0	0	0	0	0
ENSG00000186092	OR4F5	0	0	0	0	0	0
ENSG00000238009	RP11-34P13.7	0.0500764	0.0293543	0.523623	0.0163788	0.0185278	0.0455316
ENSG00000239945	RP11-34P13.8	8.48666e-06	1.45955e-08	0	0.00259188	2.80101e-08	0.000510783
ENSG00000233750	CICP27	0.012512	0.0129407	0.0179752	0.0257183	0.0137638	0.029553
ENSG00000237683	AL627309.1	1.89744	1.95247	1.85758	2.06364	2.16023	2.91694
ENSG00000268903	RP11-34P13.15	0.0426304	0.0765611	2.3411e-07	5.67562e-07	0.0649275	3.4878e-07
ENSG00000269981	RP11-34P13.16	7.79106e-07	0	0.900403	2.99452e-20	1.05807e-05	2.90761e-20
ENSG00000239906	RP11-34P13.14	0	0	0	0	0	0
ENSG00000241860	RP11-34P13.13	0.011354	0.0433856	0.0185251	0.0390003	0.00840955	0.0598766
ENSG00000222623	RNU6-1100P	0	0	0	0	0	0
ENSG00000241599	RP11-34P13.9	0	0	0	0	0	0
ENSG00000228463	AP006222.2	0.0342188	0.0180365	0	0.00894516	0.0285501	0.0514391
ENSG00000241670	AP006222.1	0	0	0	0	0	0
ENSG00000237094	RP4-669L17.10	0.130283	0.368104	0.397055	0.832804	0.0868331	0.451324
ENSG00000250575	RP4-669L17.8	0.0853453	0.106258	0.149946	0.0285169	0.138259	0.00408015
ENSG00000224813	RP4-669L17.4	0	0	0	0	14.2749	0
ENSG00000233653	CICP7	0	0	0	0	0	0.00647011
ENSG00000256186	AL732372.1	0	0	0	0	0	0
ENSG00000236601	RP4-669L17.2	0	0	0	0	0	0
ENSG00000235249	OR4F29	0	0	0	0	0	0
ENSG00000269732	WBP1LP7	0	0	0	0	0	0
ENSG00000236743	RP5-857K21.15	0	0	0	0	0	0
ENSG00000236679	RP4-669L17.1	0	0.23518	0	0	0	0
ENSG00000231709	RP5-857K21.1	0.142437	0.153319	0.128599	0.120788	0.224068	0.148148
ENSG00000235146	RP5-857K21.2	0	0	0	0	0.0599726	0
ENSG00000239664	RP5-857K21.3	0	0	0	0	0	0
ENSG00000230021	RP5-857K21.4	0	0	0	0	0	0
ENSG00000229376	CICP3	0.00639529	0.013314	0.0138921	0	0	0.0259788
ENSG00000223659	RP5-857K21.5	0	0	0	0	0	0
ENSG00000225972	MTND1P23	0	0.945298	0.328184	0.299967	0	1.13996
ENSG00000225630	MTND2P28	29.8099	33.0207	34.4319	34.4559	38.9828	41.3948
ENSG00000237973	hsa-mir-6723	6.0536	7.04852	6.78313	6.70238	8.08565	9.62637
ENSG00000229344	RP5-857K21.7	0.713084	0.794395	0.959072	0.778166	0.765632	1.51796
ENSG00000240409	MTATP8P1	0	11.3409	0	0	0	0
ENSG00000248527	MTATP6P1	73.9757	77.3896	79.0654	81.3635	96.3441	102.671
ENSG00000198744	RP5-857K21.11	1.26023	1.8972	1.50399	1.56665	1.84864	2.3401
ENSG00000268663	WBP1LP6	0	0	0	0	0	0
ENSG00000185097	OR4F16	0	0	0	0	0	0
ENSG00000224956	RP11-206L10.1	0.203792	0.212403	0.299032	0.299237	0.339443	0.311278
ENSG00000235373	RP11-206L10.3	0	0	0.00414572	0.0078912	0	0.00393545
ENSG00000223181	RNU6-1199P	0	0	0	0	0	0
ENSG00000240618	RP11-206L10.5	0	0	0	0	0	0
ENSG00000228327	RP11-206L10.2	0.895899	0.748005	0.926425	0.586187	0.753447	1.42641
ENSG00000229905	RP11-206L10.4	0	0	0	0	0	0
ENSG00000237491	RP11-206L10.9	0.166717	0.343179	0.213441	0.547266	0.455965	0.766158
ENSG00000230092	RP11-206L10.8	0.316144	0.180433	0.0937498	0.173533	0.180952	0.337769
ENSG00000240453	RP11-206L10.10	0	0	0	0	0	0
ENSG00000177757	FAM87B	0.00950952	0.00998047	0.0104294	0.029721	0.0210961	0.039073
ENSG00000269831	AL669831.1	0	0	0	0	0	0
ENSG00000225880	LINC00115	0.464117	0.327635	0.316934	0.596065	0.304416	0.419247
ENSG00000228794	LINC01128	15.2714	14.6993	15.9295	16.6478	14.4041	13.8957
ENSG00000230368	FAM41C	0	0	0	0	0.153012	0
ENSG00000234711	TUBB8P11	0	0	0	0	0	0
ENSG00000269308	AL645608.2	0	0	0	0	0	0
ENSG00000272438	RP11-54O7.16	0	0	0	0	0	0
ENSG00000230699	RP11-54O7.1	0.0650199	0.0520785	0.0597848	0.0413294	0.0717108	0.0861989
ENSG00000241180	RP11-54O7.2	0	0.151962	0	0	0	0
ENSG00000223764	RP11-54O7.3	0.0964746	0.0804851	0.0479479	0.0762202	0.111669	0.16579
ENSG00000187634	SAMD11	0.148195	0.170195	0.311059	0.214131	0.141482	1.12766
ENSG00000268179	AL645608.1	0.390228	0	0	0	0	0
ENSG00000188976	NOC2L	163.991	156.613	155.035	160.949	149.176	144.16
ENSG00000187961	KLHL17	16.8682	16.126	16.3797	16.8515	12.9506	18.2528
ENSG00000187583	PLEKHN1	2.65225	2.50061	2.22247	2.41222	2.44336	2.36937
ENSG00000187642	C1orf170	0.814189	0.750579	0.609178	0.614446	0.654031	0.864653
ENSG00000272512	RP11-54O7.17	2.57827	2.02182	2.00103	2.18728	1.38222	2.31341
ENSG00000188290	HES4	9.60447	12.1117	11.3238	7.18202	7.35636	10.6045
ENSG00000231702	RP11-54O7.10	0	0	0	0	0	0
ENSG00000224969	RP11-54O7.11	0	0	0	0	0	0
ENSG00000187608	ISG15	101.546	102.733	96.7771	98.4085	93.8315	99.5227
ENSG00000188157	AGRN	14.3173	12.8984	13.8631	13.4018	10.9324	17.7499
ENSG00000242590	RP11-54O7.14	1.70463e-37	4.95612e-29	9.73231e-34	1.49094e-25	8.87756e-29	4.11711e-23
ENSG00000217801	RP11-465B22.3	4.31636	4.77047	5.18612	5.79224	4.68104	4.58207
ENSG00000273443	RP11-54O7.18	0.292964	0.217458	0	0.123697	0.0652999	0.361587
ENSG00000237330	RNF223	1.62356	1.54509	1.32858	1.3463	1.15217	1.44155
ENSG00000131591	C1orf159	9.35513	9.95455	9.53764	10.1054	8.90687	9.68035
ENSG00000223823	RP11-465B22.5	0	0	0	0	0	0
ENSG00000207730	MIR200B	0	0	0	0	0	0
ENSG00000207607	MIR200A	0	0	0	0	0	0
ENSG00000198976	MIR429	0	0	0	0	0	0
ENSG00000272141	RP11-465B22.8	0.954688	0.968131	1.10635	0.672246	0.777095	1.1328
ENSG00000205231	TTLL10-AS1	0.00485825	0	0.00524919	0	0	0
ENSG00000162571	TTLL10	0	0.008053	0	0.0160696	0.0170975	0
ENSG00000186891	TNFRSF18	15.2202	17.8271	18.2463	14.5775	12.6499	13.1881
ENSG00000186827	TNFRSF4	0.036451	0	0.0203364	0.0216416	0	0.0190168
ENSG00000078808	SDF4	74.2385	75.0154	71.7924	75.624	68.8566	70.3422
ENSG00000176022	B3GALT6	6.28553	6.9052	6.32915	6.45607	6.54682	6.67286
ENSG00000184163	FAM132A	0.228995	0.21244	0.398929	0.101136	0.131389	0.643356
ENSG00000260179	RP5-902P8.12	0.130252	0.0135797	0.0426181	0.0812016	0.0432963	0.0400368
ENSG00000160087	UBE2J2	46.0955	46.037	46.4727	47.2381	44.4325	43.7608
ENSG00000230415	RP5-902P8.10	0.210455	0	0.260098	0.239539	0.24631	0
ENSG00000162572	SCNN1D	0.218106	0.1809	0.227363	0.114701	0.188688	0.23313
ENSG00000131584	ACAP3	6.54751	6.43496	5.89473	6.16286	4.61985	9.22833
ENSG00000127054	CPSF3L	64.3214	59.8235	60.5602	60.3674	55.0826	59.0065
ENSG00000240731	RP5-890O3.9	2.92523	1.41476	2.95419	1.66962	4.47502	2.23623
ENSG00000169972	PUSL1	27.5175	29.5596	28.7089	26.8828	25.4207	28.4782
ENSG00000224051	GLTPD1	11.1919	12.1673	11.3152	10.5855	10.7387	11.5516
ENSG00000169962	TAS1R3	0.0365398	0.0641876	0.055802	0.0693565	0.0284625	0.0574712
ENSG00000107404	DVL1	46.1157	47.9842	43.4587	44.058	41.5895	44.4856
ENSG00000162576	MXRA8	0.675887	0.585482	0.68538	0.511031	0.835529	1.18214
ENSG00000175756	AURKAIP1	128.172	129.182	124.414	118.518	110.323	118.638
ENSG00000223663	RP5-890O3.3	0	0.691853	0	0	0	0
ENSG00000221978	CCNL2	37.9465	38.4808	36.6402	36.7342	34.4089	45.7557
ENSG00000224870	RP4-758J18.2	12.4288	12.4862	11.4281	12.1479	10.6187	12.3986
ENSG00000242485	MRPL20	167.249	159.943	160.892	170.812	152.398	146.081
ENSG00000264293	RN7SL657P	2.06771e-11	0	2.04725e-23	0	0	0
ENSG00000272455	RP4-758J18.13	3.28705	3.20795	3.38229	3.14108	3.0289	2.91809
ENSG00000235098	ANKRD65	0	0.0355665	0.0116263	0.0219517	0.0117034	0
ENSG00000225905	RP4-758J18.7	0	0	0	0	0	0
ENSG00000205116	TMEM88B	0	0	0	0	0	0
ENSG00000225285	RP4-758J18.10	0.727451	0.242156	0.567341	0.157088	0.107138	0.322437
ENSG00000179403	VWA1	13.7407	12.8572	12.677	12.0435	10.0273	11.0075
ENSG00000215915	ATAD3C	0.0855103	0.139198	0.246074	0.0662434	0.0516589	0.0432285
ENSG00000160072	ATAD3B	32.2981	31.9583	30.3844	31.7697	29.7241	29.0168
ENSG00000197785	ATAD3A	51.4511	48.3211	45.2776	48.7157	43.2145	44.3004
ENSG00000205090	TMEM240	0.0789566	0	0	0.0415688	0.174093	0.0805512
ENSG00000160075	SSU72	69.8768	67.4426	63.3333	65.896	67.1393	65.1711
ENSG00000215791	AL645728.2	0.0236535	2.06757	0.850564	1.56271	0.639368	0.00121504
ENSG00000215014	AL645728.1	0.323253	0.287175	0.247081	0.157013	0.221234	0.2559
ENSG00000236684	AL645728.3	0	0	0	0	0	0
ENSG00000228594	C1orf233	4.9283	4.59117	4.21233	4.41783	3.75692	3.92217
ENSG00000272106	RP11-345P4.9	0.671794	0.608555	0.576138	0.748803	0.598756	0.908131
ENSG00000197530	MIB2	34.7492	39.5684	32.7979	29.9751	29.6518	36.5271
ENSG00000189409	MMP23B	0.59352	0.370403	0.333909	0.645213	0.413426	0.481661
ENSG00000248333	CDK11B	43.5195	45.737	38.9055	44.6725	38.5956	38.2542
ENSG00000272004	RP11-345P4.10	1.11554e-180	8.74255e-211	1.30066e-165	2.6064e-137	1.54645e-100	3.47476e-109
ENSG00000189339	SLC35E2B	4.91507	4.6637	4.96148	5.23351	4.65662	6.32154
ENSG00000269737	RP11-345P4.7	0.108579	0.0855341	0.0148725	0.169697	0.120122	0.18119
ENSG00000269227	RP11-345P4.6	0.0841914	0.0963858	0	0.0927392	0.0967572	0
ENSG00000215914	MMP23A	0	0.0250763	0.0264612	0	0	0
ENSG00000008128	CDK11A	18.0606	17.1399	17.4335	16.9852	16.6418	19.3705
ENSG00000268575	RP1-283E3.8	0.45903	0.393047	0.418608	0.471076	0.425907	0.498659
ENSG00000215790	SLC35E2	0.919976	0.909047	0.704374	0.855461	0.899259	1.63026
ENSG00000227775	RP1-283E3.4	0.390687	0.373657	0.221678	0.288833	0.255851	0.331121
ENSG00000008130	NADK	32.2835	38.7522	31.1453	30.7613	30.7321	31.4326
ENSG00000078369	GNB1	147.979	144.476	143.869	144.432	136.08	137.748
ENSG00000231050	RP1-140A9.1	0	0	0	0	0.0278779	0.0516253
ENSG00000169885	CALML6	0.089442	0.0202726	0.172689	0.0832395	0.0321026	0.0917885
ENSG00000178821	TMEM52	19.3064	19.7456	19.0779	17.7272	16.0968	13.8778
ENSG00000142609	C1orf222	0.832637	0.740963	0.467081	0.969145	0.697047	0.687465
ENSG00000233542	RP11-547D24.1	0.0159899	0.00842242	0.00877892	0	0.0265836	0.00820422
ENSG00000187730	GABRD	5.94939	5.8179	5.56831	5.27767	4.81943	3.94728
ENSG00000226969	RP11-547D24.3	0	0	0	0	0	0
ENSG00000067606	PRKCZ	16.8914	15.5209	17.0277	15.7136	16.6095	16.968
ENSG00000269554	AL590822.2	0.244282	0.55651	0.524346	0.434045	0.266185	0.500221
ENSG00000234396	RP11-181G12.4	0	0	0	0	0	0
ENSG00000271806	RP5-892K4.1	0.0219494	0.0152954	0.0119458	0.0152079	0.0162061	0.0112094
ENSG00000182873	RP11-181G12.2	0.486664	0.464374	0.435615	0.406987	0.593583	0.646103
ENSG00000162585	C1orf86	31.998	35.1363	29.9885	29.896	26.7359	32.0154
ENSG00000203301	AL590822.1	0.0452278	0.03379	0.00948886	0	0.0179901	0.0164963
ENSG00000243558	RP11-181G12.5	0.294181	0	0.722831	0	0	0
ENSG00000157933	SKI	47.2404	42.7252	54.7296	52.9088	52.3636	46.6172
ENSG00000116151	MORN1	4.16014	3.06922	3.15724	3.68585	3.31575	3.4962
ENSG00000271847	RP4-740C4.8	0.168745	0.0399339	0.0417274	0.157779	0.0829258	0.076982
ENSG00000178642	AL513477.1	5.46283e-06	0.0761968	0.0182439	0.0123681	0.101936	7.29944e-06
ENSG00000272161	RP4-713A8.1	0	0	0	0	0	0.100612
ENSG00000269753	AL589739.1	0.0621649	0	0	0.136776	0.0707901	0
ENSG00000269896	RP4-740C4.6	0.563505	0.464768	0.332955	0.384749	0.432611	0.405254
ENSG00000238240	RP4-740C4.5	0	0	0	0	7.34469e-05	0
ENSG00000272420	RP4-740C4.7	0.159921	0.180011	0.189658	0.17458	0	0.342775
ENSG00000271921	RP4-740C4.9	0.0928597	0.210729	0	0	0.106496	0
ENSG00000157916	RER1	90.6711	95.4643	90.5355	89.5872	88.9096	94.0499
ENSG00000157911	PEX10	16.0517	14.7635	14.7161	14.3249	13.0237	13.8588
ENSG00000149527	PLCH2	0.133688	0.214846	0.10612	0.147443	0.133876	0.0862798
ENSG00000224387	RP3-395M20.2	0	0	0	0	0	0
ENSG00000229393	RP3-395M20.3	0.0807427	0	0	0	0	0
ENSG00000157881	PANK4	12.5804	11.7229	12.781	13.3155	11.8059	11.8209
ENSG00000197921	HES5	0	0	0	0	0	0
ENSG00000272449	RP3-395M20.12	0.316932	0.402291	0.318017	0.178272	0.240194	0.19717
ENSG00000238164	RP3-395M20.8	0.00422738	0	0.00429548	0	0	0.00425147
ENSG00000157873	TNFRSF14	0	0	0	0	0.00436775	0.0226063
ENSG00000225931	RP3-395M20.7	0	0	0	0	0	0
ENSG00000228037	RP3-395M20.9	0	0	0	0	0	0
ENSG00000157870	FAM213B	23.4783	20.9759	22.4458	20.9674	18.4389	17.4382
ENSG00000142606	MMEL1	0.109367	0.46672	0.172667	0.0735015	0.121807	0.130028
ENSG00000237058	RP13-436F16.1	0	0	0	0	0	0
ENSG00000215912	TTC34	0.0129896	0	0	0	0	0.00885949
ENSG00000233234	RP11-740P5.2	0	0	0	0	0	0
ENSG00000231630	RP11-740P5.3	0	0	0	0	0	0
ENSG00000169717	ACTRT2	0	0	0	0	0	0
ENSG00000177133	LINC00982	0.397232	0.302333	0.293201	0.300902	0.137194	0.265097
ENSG00000256761	AL008733.1	0	0	0	0	0	0
ENSG00000142611	PRDM16	4.15601	3.20346	2.956	3.62139	3.35164	3.58811
ENSG00000226286	RP1-163G9.2	0	0	0	0	0	0
ENSG00000272235	RP11-22L13.1	0.00421697	0	0.00456765	0	0	0.00427545
ENSG00000130762	ARHGEF16	10.1664	10.2574	9.46651	10.5567	9.16459	8.9964
ENSG00000272088	RP11-168F9.2	0	0	0	0	0	0
ENSG00000162591	MEGF6	2.90563	2.91443	2.60382	2.53027	1.64315	2.34649
ENSG00000207776	MIR551A	0	0	0	0	0	0
ENSG00000238260	RP11-46F15.2	0.0476721	0.0519177	0	0	0.0533047	0.0992419
ENSG00000158109	TPRG1L	21.9309	21.0946	20.3105	21.0054	19.847	20.1131
ENSG00000116213	WRAP73	45.6445	43.7195	44.4434	44.8387	38.4231	41.3009
ENSG00000078900	TP73	9.51405	9.33216	9.34428	8.88618	9.0857	7.6317
ENSG00000227372	TP73-AS1	0	0	0	0	0	0.166524
ENSG00000227589	RP5-1092A11.5	0.0347231	0	0	0	0	0
ENSG00000235131	RP5-1092A11.2	0	0	0	0	0	0
ENSG00000162592	CCDC27	0.00631996	0	0	0	0	0
ENSG00000235169	SMIM1	0.132211	0.21872	0.554646	0.485199	0.741628	0.208548
ENSG00000130764	LRRC47	40.8916	39.6289	38.7495	38.3725	35.8239	36.9758
ENSG00000272153	RP1-286D6.5	0.971219	0.585807	0.263303	0.488307	0.4239	0.709609
ENSG00000266075	RN7SL574P	0	0	0	0	0	0
ENSG00000116198	CEP104	9.064	10.056	10.0049	9.42562	8.73556	10.8051
ENSG00000169598	DFFB	9.93939	9.90393	10.0581	9.90121	9.20207	8.98927
ENSG00000264428	AL691523.1	0	0	0	0	0	0
ENSG00000198912	C1orf174	33.7356	31.9525	31.5217	32.1441	31.5549	29.6797
ENSG00000236423	LINC01134	0.10525	0	0	0.0566458	0	0.165171
ENSG00000233304	RP13-614K11.1	0	0	0	0	0	0
ENSG00000226374	RP13-614K11.2	0	0	0	0	0	0
ENSG00000229280	RP11-374C13.1	0	0	0	0	0	0
ENSG00000235054	RP5-1166F10.1	0	0	0	0	0	0
ENSG00000227169	RP1-37J18.1	0	0	0	0	0	0
ENSG00000232596	RP1-37J18.2	0	0	0	0	0	0
ENSG00000196581	AJAP1	0	0	0	0	0	0
ENSG00000231510	RP11-542C10.1	0	0	0	0	0	0
ENSG00000260972	RP1-58B11.1	0	0	0	0	0	0
ENSG00000264341	MIR4417	0	0	0	0	0	0
ENSG00000236948	RP11-154H17.1	0	0	0	0	0	0
ENSG00000216045	AL356693.1	0	0	0	0	0	0
ENSG00000264101	MIR4689	0	0	0	0	0	0
ENSG00000131697	NPHP4	3.6122	3.28455	3.09069	3.36849	3.22439	3.97063
ENSG00000268332	AL035406.1	0	0	0	0	0	0
ENSG00000069424	KCNAB2	10.4739	9.51816	10.4838	9.86412	10.0132	10.4927
ENSG00000266687	AL356261.1	0	0	0	0	0	0
ENSG00000116254	CHD5	2.33192	1.92547	1.67639	1.89434	1.89879	1.81616
ENSG00000116251	RPL22	142.404	132.966	136.414	135.569	130.291	139.379
ENSG00000226944	RP1-120G22.11	0	0	0	0	0	0
ENSG00000116237	ICMT	70.389	71.3582	70.7034	71.1843	65.5095	64.5876
ENSG00000158286	RNF207	6.73078	6.13346	6.21029	6.57157	6.11159	7.51412
ENSG00000225077	LINC00337	0.327107	0.172058	0.401727	0.253302	0.330083	0.220942
ENSG00000173673	HES3	0	0	0	0	0	0
ENSG00000158292	GPR153	0.903746	0.859108	0.720239	0.896482	0.776384	0.846851
ENSG00000097021	ACOT7	113.199	114.341	110.324	113.189	107.659	105.982
ENSG00000271746	RP1-202O8.3	0	0	0	0	0	0
ENSG00000069812	HES2	2.69402	2.36074	2.48213	2.63272	2.32212	2.19986
ENSG00000187017	ESPN	10.7537	11.9133	11.3001	12.2552	9.52916	10.9069
ENSG00000231868	RP1-202O8.2	0	0	0	0	0	0
ENSG00000215788	TNFRSF25	3.80453	3.52597	3.19951	3.45865	2.81342	4.79813
ENSG00000171680	PLEKHG5	5.4121	5.61351	5.21096	5.07863	4.61235	5.18329
ENSG00000265392	MIR4252	0	0	0	0	0	0
ENSG00000162408	NOL9	19.5582	20.6156	20.2611	20.6816	20.0398	19.4782
ENSG00000253022	RNU6-731P	0	0	0	0	0	0
ENSG00000229519	RP11-58A11.2	0	0.270807	0	0	0	0
ENSG00000173662	TAS1R1	0	0	0	0.011349	0	0.00636323
ENSG00000204859	ZBTB48	8.64894	8.39403	8.10188	8.78356	8.4505	9.87136
ENSG00000162413	KLHL21	29.1734	28.7118	29.7245	30.1445	27.4002	27.6847
ENSG00000116273	PHF13	14.6239	13.7876	14.2943	14.7997	14.59	13.8109
ENSG00000041988	THAP3	10.619	11.1112	11.8235	12.0789	11.4653	11.7519
ENSG00000007923	DNAJC11	50.8335	48.824	47.5232	48.8822	43.3292	43.5854
ENSG00000228750	RP11-242F24.1	0	0	0	0	0	0
ENSG00000239166	snoU13	0	0	0	0	0	0
ENSG00000237436	RP11-312B8.1	0	0	0	0	0	0
ENSG00000171735	CAMTA1	86.3071	85.9426	90.6989	91.5487	94.6101	95.835
ENSG00000227950	RP11-312B8.2	0	0	0	0	0	0
ENSG00000237365	RP11-334N17.1	0	0	0	0	0	0
ENSG00000207056	RNU1-8P	0	0	0	0	0	0
ENSG00000237402	CAMTA1-IT1	0	0	0	0.763223	0	0.363451
ENSG00000237728	RP3-453P22.2	0	0	0	0	0	0
ENSG00000225126	RP4-549F15.1	0	0	0	0	0	0
ENSG00000270171	RP11-338N10.1	0	0.0111473	0	0.0110299	0.0116864	0.0218332
ENSG00000270035	RP11-338N10.2	0.117097	0	0	0	0	0.0617526
ENSG00000269978	RP11-338N10.3	0	0	0	0	0	0
ENSG00000049245	VAMP3	89.7642	89.319	89.1795	89.5623	88.976	86.1929
ENSG00000269925	RP3-467L1.6	0.27471	0.331066	0	0.312536	0.325229	0.302376
ENSG00000049246	PER3	1.11851	1.21655	1.05338	1.05458	1.07052	1.11084
ENSG00000236266	RP3-467L1.4	0	0	0.0316701	0	0.0311739	0.0288539
ENSG00000049247	UTS2	0.990031	1.16616	1.72176	0.849837	0.823529	1.2307
ENSG00000049249	TNFRSF9	0.0271011	0.0190625	0.00993737	0.0188763	0.0301357	0.0186556
ENSG00000270330	RP5-892F13.2	0	0	0	0	0	0
ENSG00000116288	PARK7	270.024	262.47	256.629	265.16	253.544	247.203
ENSG00000200344	Y_RNA	0	0	0	0	0	0
ENSG00000116285	ERRFI1	217.497	227.744	224.765	211.613	206.538	235.412
ENSG00000238290	RP11-431K24.1	0.100923	0.0977711	0.135542	0.0323455	0.0513161	0.0635585
ENSG00000232848	CTA-215D11.4	0	0	0.0313985	0	0	0
ENSG00000229305	RP11-431K24.2	0	0	0	0	0	0
ENSG00000200975	RNU1-7P	0	0	0	0	0	0
ENSG00000227634	RP11-431K24.3	0	0	0	0	0	0
ENSG00000233645	RP11-431K24.4	0	0	0	0	0	0
ENSG00000265414	RN7SL729P	0	0	0	0	0	0
ENSG00000251977	RNU6-991P	0	0	0	0	0	0
ENSG00000162426	SLC45A1	2.62723	2.74805	2.73739	3.21741	3.19651	3.88873
ENSG00000252254	Y_RNA	0	0	0	0	0	0
ENSG00000142599	RERE	43.2953	34.8059	35.4885	54.8589	47.4632	42.8463
ENSG00000232912	RP5-1115A15.1	0	0	0	0	0	0
ENSG00000221083	SNORA77	0	0	0	0	0	0
ENSG00000270282	RP5-1115A15.2	0	0	0	0	0	0
ENSG00000234619	RPL7P11	0	0	0	0	0	0
ENSG00000224315	RPL7P7	0	0.041745	0	0	0.0427845	0
ENSG00000222511	Y_RNA	0	0	0	0	0	0
ENSG00000226545	RP4-633I8.3	0	0	0	0	0	0
ENSG00000228423	RP4-633I8.4	0	0	0	0	0	0
ENSG00000229716	RP11-185B14.1	0	0	0	0	0	0
ENSG00000074800	ENO1	790.291	799.828	814.593	805.729	787.152	764.545
ENSG00000230679	ENO1-AS1	1.04213	0.664319	0.278453	0.388364	0.398369	0.62135
ENSG00000236269	ENO1-IT1	0.0405608	0	0.0904151	0.0425213	0	0.0416707
ENSG00000201725	RNU6-304P	0	0	0	0	0	0
ENSG00000238249	HMGN2P17	0.0918934	0.16587	0	0.065664	0.102793	0.0954567
ENSG00000232208	RP3-477M7.5	0	0	0	0	0	0
ENSG00000232663	RP3-477M7.6	0	0	0	0	0	0
ENSG00000131686	CA6	0	0	0	0	0	0
ENSG00000265141	RN7SL451P	0	0	0	0	0	0
ENSG00000197241	SLC2A7	0	0	0	0	0	0.0135926
ENSG00000142583	SLC2A5	0.0156178	0.0115468	0.0667977	0.0088813	0.0364657	0.0193335
ENSG00000252404	SCARNA16	0	0	0	0	0	0
ENSG00000180758	GPR157	3.17437	3.2814	3.16123	2.73547	3.40335	4.54648
ENSG00000207865	MIR34A	0	0	0	0	0	0
ENSG00000228526	RP3-510D11.1	0.23151	0.39688	0.414655	0.25786	0.264129	0.123131
ENSG00000234546	RP3-510D11.2	0.257336	0.34152	0.310004	0.363891	0.215419	0.243772
ENSG00000049239	H6PD	1.82483	2.04118	1.90554	1.74882	1.76212	1.90547
ENSG00000252841	Z98044.1	0	0	0	0	0	0
ENSG00000171621	SPSB1	5.17878	5.28642	5.17112	5.16597	5.30883	5.34909
ENSG00000252956	RNA5SP40	0	0	0	0	0	0
ENSG00000235263	RP13-392I16.1	0	0	0	0	0	0
ENSG00000171612	SLC25A33	9.94181	9.64783	9.49797	10.0146	9.18209	8.62989
ENSG00000231181	RP13-15M17.1	0.0690833	0.232578	0.161463	0.0750332	0.157309	0.146394
ENSG00000188807	TMEM201	25.3935	24.1392	23.9466	24.6027	21.4149	20.9344
ENSG00000171608	PIK3CD	1.80744	1.82222	2.1061	1.91287	1.90847	1.88525
ENSG00000171603	CLSTN1	50.5314	50.7744	48.2797	50.2362	48.1841	47.9051
ENSG00000179840	C1orf200	0	0	0	0	0	0
ENSG00000233268	RP11-558F24.2	0	0	0	0	0	0
ENSG00000231789	RP11-558F24.4	2.215	1.97653	2.46047	2.46842	2.23942	2.33499
ENSG00000271264	RP11-558F24.6	0	0	0	0	0	0
ENSG00000178585	CTNNBIP1	5.49979	5.91831	5.25567	5.62838	5.96966	6.51557
ENSG00000223989	RP11-84A14.5	0	0	0	0	0	0
ENSG00000162441	LZIC	28.036	27.714	28.4783	28.0364	27.0076	27.8783
ENSG00000228150	RP11-84A14.4	0	0	0	0	0	0
ENSG00000173614	NMNAT1	6.90932	6.31558	6.2876	6.06563	6.5687	6.43098
ENSG00000241326	RP11-807G9.2	0.517619	0.625878	3.81457e-30	0.747931	0.185921	0.383528
ENSG00000202415	RN7SKP269	0	0	0	0	0	0.604833
ENSG00000265521	MIR5697	0	0	0	0	0	0
ENSG00000162444	RBP7	46.985	47.89	45.6811	47.0114	44.5218	41.365
ENSG00000225786	AL590639.1	0	0	0	0	0	0
ENSG00000130939	UBE4B	24.2442	23.1313	22.3592	23.1838	23.7213	26.0927
ENSG00000224340	RP11-496H15.2	0	0	0	0	0	0.501766
ENSG00000233623	PGAM1P11	0	0	0	0	0	0
ENSG00000201746	RNU6-828P	0	0	0	0	0	0
ENSG00000054523	KIF1B	11.3709	11.6816	11.6727	11.7915	12.5798	13.1889
ENSG00000264501	RN7SL731P	7.06047e-137	2.01774e-277	1.5825e-278	1.46374e-226	5.54806e-278	0
ENSG00000264881	MIR1273D	0	0	0	0	0	0
ENSG00000199562	RNU6-37P	0	0	0	0	0	0
ENSG00000265945	RN7SL721P	0	0	0	0	0	0
ENSG00000142657	PGD	148.457	147.184	146.019	146.855	134.72	146.32
ENSG00000271989	RP4-736L20.3	0.0331404	0	2.74159e-91	0.0355918	0	9.75907e-161
ENSG00000175279	APITD1	36.0617	35.67	31.4789	35.4367	31.9951	31.6325
ENSG00000251503	APITD1-CORT	1.83036	1.87237	2.23967	1.54354	1.72806	1.34597
ENSG00000241563	CORT	0.129995	0.0287201	0.0216186	0.136702	0.0983299	0.0870848
ENSG00000160049	DFFA	47.0058	45.6379	44.6465	45.9282	45.1407	45.3887
ENSG00000203469	RP5-1113E3.3	1.30771e-162	1.57129e-65	0.0402977	0.184368	3.59637e-102	4.39899e-137
ENSG00000142655	PEX14	32.8613	32.3615	31.2711	32.2289	27.578	30.0895
ENSG00000243267	RN7SL614P	0	0	0	0	0	0
ENSG00000130940	CASZ1	1.14986	1.28025	1.12401	1.21475	1.35685	1.39929
ENSG00000272078	RP4-734G22.3	0.0394683	0.0504461	0.0510936	0.0798569	0.0379014	0.0406414
ENSG00000225158	HSPE1P24	0	0	0	0	0	0
ENSG00000175262	C1orf127	0	0	0	0.00718922	0	0.00714213
ENSG00000215785	CFL1P6	0	0	0	0	0	0
ENSG00000264181	AL713997.1	0	0	0	0	0	0
ENSG00000207213	Y_RNA	0	0	0	0	0	0
ENSG00000120948	TARDBP	150.321	143.634	143.633	143.486	135.695	127.747
ENSG00000009724	MASP2	0.251456	0.365384	0.266419	0.318403	0.21942	0.378638
ENSG00000271895	RP4-635E18.8	1.4503	1.46275	1.32129	1.24497	0.870586	1.10168
ENSG00000116649	SRM	133.683	131.386	127.306	130.37	121.865	121.1
ENSG00000171824	EXOSC10	49.1234	48.2525	47.4722	46.9597	44.2839	47.1246
ENSG00000226849	RP4-635E18.7	0.031813	0.0357467	0.10316	0.0231859	0.0339216	0.024882
ENSG00000230337	RP4-635E18.6	0.361858	0.822089	0.387136	0.14219	0.694082	0.696396
ENSG00000198793	MTOR	16.893	16.4391	16.3739	17.1022	16.6308	17.9478
ENSG00000225602	MTOR-AS1	0	0	0	0	0	0
ENSG00000253086	RNU6-537P	0	0	0	0	0	0
ENSG00000271794	snoU13	0	0	0	0	0	0
ENSG00000171819	ANGPTL7	0.0341999	0.0502861	0.0374566	0.0285658	0.0454901	0.0210184
ENSG00000207451	RNU6-291P	0	0	0	0	0	0
ENSG00000238173	RPL39P6	0	0	0	0	0	0
ENSG00000120942	UBIAD1	19.3987	18.8268	19.3286	18.6566	18.3028	17.8857
ENSG00000238199	UBE2V2P3	0	0	0	0	0.187061	0
ENSG00000224338	RP11-149P14.1	0	0	0	0	0	0
ENSG00000204624	PTCHD2	0.286433	0.275683	0.137544	0.21545	0.218901	0.297125
ENSG00000235643	RP1-69M21.2	0	0.0282684	0	0	0.0591742	0
ENSG00000116661	FBXO2	15.2857	16.5411	14.7747	14.1425	12.251	15.0154
ENSG00000132879	FBXO44	14.6406	13.781	13.6041	14.4147	13.376	13.0821
ENSG00000116663	FBXO6	15.2177	14.3044	14.6031	15.0366	14.0908	13.6295
ENSG00000116670	MAD2L2	50.0114	51.5655	48.9736	52.5572	48.123	49.0558
ENSG00000162490	DRAXIN	0.125063	0.0723909	0.120806	0.0740728	0.116339	0.0914282
ENSG00000177674	AGTRAP	38.4142	37.3584	35.07	36.3128	34.3475	34.9268
ENSG00000215910	C1orf167	0.0763446	2.41973e-46	0.0582128	0.0347614	0.012087	0.00576666
ENSG00000011021	CLCN6	2.46343	2.25864	2.154	2.04569	2.26486	2.90272
ENSG00000242349	NPPA-AS1	0.787437	0.750958	0.721624	0.66436	0.452813	0.728723
ENSG00000177553	RP11-56N19.5	0	0	0	0	0	0
ENSG00000177000	MTHFR	1.96106	2.10273	2.51181	2.13851	2.58701	2.43858
ENSG00000175206	NPPA	0	0	0.0644905	0	0	0
ENSG00000120937	NPPB	0	0	0	0	0	0
ENSG00000224904	RP5-934G17.6	0	0	0	0	0	0
ENSG00000199347	RNU5E-1	0	0	0	0	0	0
ENSG00000201801	RNU5E-4P	0	0	0	0	0	0
ENSG00000116685	KIAA2013	40.2997	41.1369	39.2131	36.4046	31.8959	29.8318
ENSG00000083444	PLOD1	103.687	102.563	101.333	106.144	103.288	107.803
ENSG00000116688	MFN2	64.1147	64.0137	62.4006	65.1479	60.1155	58.9145
ENSG00000270914	RP5-1077B9.5	0	0	0	0	0	0
ENSG00000116691	MIIP	19.7403	19.6764	18.9327	19.4138	16.8815	18.6949
ENSG00000202461	Y_RNA	0	0	0	0	0	0
ENSG00000243539	RN7SL649P	0	0	0	0	0	0
ENSG00000120949	TNFRSF8	0.0651683	0.0392875	0.0443805	0.0491152	0.0533442	0.0580906
ENSG00000201135	RNU6-777P	0	0	0	0	0	0
ENSG00000227875	RP11-426M1.2	0	0	0	0	0	0
ENSG00000028137	TNFRSF1B	0.0258394	0.0223506	0.0326647	0.0311382	0.0237114	0.0437106
ENSG00000263676	MIR4632	0	0	0	0	0	0
ENSG00000225196	RP5-1118D24.2	0	0	0	0	0	0
ENSG00000252969	SNORA70	0	0	0	0	0	0
ENSG00000048707	VPS13D	5.83172	5.25757	5.38098	5.55375	5.5712	5.38638
ENSG00000239149	SNORA59A	0	0	0	0	0	0
ENSG00000229484	RP5-888M10.2	0	0	0	0	0.154256	0
ENSG00000162496	DHRS3	27.0038	24.3916	24.9792	27.5154	26.2974	20.9775
ENSG00000221340	RNU6ATAC18P	0	0	0	0	0	0
ENSG00000272482	RP11-474O21.5	0	0	0	0	0	0.398023
ENSG00000204518	AADACL4	0	0	0	0	0	0
ENSG00000226166	RP11-474O21.2	0	0	0	0	0	0
ENSG00000188984	AADACL3	0	0	0	0	0	0.00445723
ENSG00000238771	snoU13	0	0	0	0	0	0
ENSG00000157330	C1orf158	0	0	0	0	0	0
ENSG00000116726	PRAMEF12	0	0	0	0.0105869	0	0
ENSG00000116721	PRAMEF1	0	0	0	0	0	0
ENSG00000228338	RP5-845O24.8	0	0	0	0	0	0
ENSG00000204513	PRAMEF11	0	0	0	0	0	0
ENSG00000231103	RP5-845O24.3	0	0	0	0	0	0
ENSG00000179172	HNRNPCL1	0.0937879	0.10043	0.0628057	0.0989466	0.0837925	0.0777477
ENSG00000120952	PRAMEF2	0	0	0	0	0	0
ENSG00000243073	PRAMEF4	0	0	0	0	0	0
ENSG00000187545	PRAMEF10	0	0	0	0	0	0
ENSG00000204510	PRAMEF7	0	0	0	0	0	0
ENSG00000207434	RNU6-1072P	0	0	0	0	0	0
ENSG00000234064	RP11-450I1.2	0	0	0	0	0	0.0192663
ENSG00000232423	PRAMEF6	0	0	0	0	0	0
ENSG00000270601	PRAMEF23	0	0	0	0	0	0
ENSG00000250894	RP11-450I1.4	0	0	0	0	0	0
ENSG00000204508	PRAMEF22	0	0	0	0	0	0
ENSG00000239810	WI2-3308P17.2	0.0589535	0	0	0	0	0
ENSG00000250113	RP13-221M14.6	0	0	0	0	0	0
ENSG00000204505	PRAMEF25	0	0	0	0	0	0
ENSG00000233336	RP13-221M14.2	0	0	0	0	0	0
ENSG00000229978	RP13-221M14.3	0	0	0	0	0	0
ENSG00000236179	RP13-221M14.4	0	0	0	0	0	0
ENSG00000179412	HNRNPCP5	0.0270187	0.0583153	0.0303886	0.0287339	0.0301758	0
ENSG00000224199	WI2-2994D6.1	0	0	0	0	0	0
ENSG00000229571	PRAMEF26	0	0	0	0	0	0
ENSG00000204503	PRAMEF3	0	0	0	0	0	0
ENSG00000233394	RP11-248D7.2	0	0	0	0	0	0
ENSG00000204502	PRAMEF5	0	0	0	0	0	0
ENSG00000231219	RP11-219C24.8	0	0	0	0	0	0
ENSG00000207511	RNU6-771P	0	0	0	0	0	0
ENSG00000182330	PRAMEF8	0	0	0	0	0	0
ENSG00000237700	RP11-219C24.6	0	0	0	0	0	0
ENSG00000204501	PRAMEF9	0	0	0	0	0	0
ENSG00000228229	RP11-219C24.10	0	0	0	0	0	0
ENSG00000204495	PRAMEF13	0	0	0	0	0	0
ENSG00000204491	PRAMEF18	0	0	0	0	0	0
ENSG00000204488	PRAMEF16	0	0	0	0	0	0
ENSG00000204486	PRAMEF21	0	0	0	0	0	0
ENSG00000204485	XX-FW84067D5.1	0	0	0	0	0	0
ENSG00000224581	XX-FW84067D5.2	0	0	0	0	0	0
ENSG00000157358	PRAMEF15	0	0	0	0	0	0
ENSG00000204481	PRAMEF14	0	0	0	0	0	0
ENSG00000204480	PRAMEF19	0	0	0	0	0	0
ENSG00000204479	PRAMEF17	0	0	0	0	0	0
ENSG00000204478	PRAMEF20	0	0	0	0	0	0
ENSG00000162494	LRRC38	0	0	0	0	0	0
ENSG00000259961	RP4-597A16.2	0	0	0	0	0	0
ENSG00000215909	RP4-597A16.3	0	0	0	0	0	0
ENSG00000162493	PDPN	0	0	0	0	0	0
ENSG00000222952	RNA5SP41	0	0	0	0	0	0
ENSG00000266358	AL359771.1	0	0	0	0	0	0
ENSG00000237445	CTA-520D8.2	0	0	0	0	0	0
ENSG00000253085	SCARNA11	0	0	0	0	0	0
ENSG00000116731	PRDM2	4.28715	4.05374	3.91844	3.86572	3.93888	4.07159
ENSG00000252151	RNU6-1265P	0	0	0	0	0	0
ENSG00000231606	RP11-344F13.1	0	0	0	0	0	0
ENSG00000234593	RP4-704D23.1	0	0	0	0	0	0
ENSG00000189337	KAZN	7.5832	7.94555	8.02882	8.14447	7.69323	7.27981
ENSG00000175147	TMEM51-AS1	0.137774	0.184581	0.104881	0.162925	0.115173	0.182022
ENSG00000235829	TBCAP2	0	0	0	0	0	0
ENSG00000171729	TMEM51	13.8775	12.7014	12.7016	12.7524	13.6319	12.5241
ENSG00000204464	C1orf195	0	0	0	0	0	0
ENSG00000215720	RP1-21O18.3	0	0	0	0	0	0
ENSG00000142621	FHAD1	1.2319	0.820977	0.85268	0.959286	1.13482	1.06152
ENSG00000233485	RP3-467K16.2	0.0485073	0.00918528	0.0282578	0.00202534	3.93085e-63	0.00502588
ENSG00000236045	RP3-467K16.7	0.0400186	0.0869479	0.0908424	0.0425152	0.0899272	0
ENSG00000228140	RP3-467K16.4	0.00311973	0.0065233	0.00680108	0.00323617	0.00344883	0.00640775
ENSG00000142634	EFHD2	66.7032	65.6432	65.2298	66.3708	60.9082	56.7461
ENSG00000162438	CTRC	0.0469031	0	0.0164079	0	0.0166984	0.193635
ENSG00000142615	CELA2A	0	0	0	0	0	0
ENSG00000215704	CELA2B	0	0	0	0	0	0
ENSG00000132906	CASP9	4.62097	4.7453	4.334	4.80208	4.77305	5.45077
ENSG00000116138	DNAJC16	11.9938	12.0779	12.6273	12.3006	12.2713	13.8671
ENSG00000272510	RP4-680D5.8	0	0	0	0	0	0
ENSG00000116771	AGMAT	0.0640922	0.0372341	0.0547235	0.022343	0.0157845	0.241515
ENSG00000251866	SCARNA21	0	0	0	0	0	0
ENSG00000237301	RP4-680D5.2	0.010113	0	0	0.00526042	0	0.0103418
ENSG00000235084	CHCHD2P6	9.16102	11.3935	11.8724	10.3721	13.3614	12.8537
ENSG00000252417	RNU7-179P	0	0	0	0	0	0
ENSG00000236500	RP4-680D5.4	0	0	0	0	0	0
ENSG00000197312	DDI2	14.6672	15.2754	15.092	15.3358	15.1455	15.0935
ENSG00000215695	RSC1A1	0.859982	0.465328	1.24081	0.416331	1.13756	1.08899
ENSG00000271742	RP4-680D5.9	0	0	0	0	0	0
ENSG00000116786	PLEKHM2	18.9173	18.372	18.8635	17.8118	16.335	18.0076
ENSG00000264048	AL121992.1	0	0	0	0	0	0
ENSG00000162461	SLC25A34	0.0487377	0.0755678	0.0525625	0.0954302	0.060217	0.0989772
ENSG00000237938	RP11-288I21.1	0.0443441	0	0	0.0478024	0	0.0463185
ENSG00000224459	RP11-169K16.4	0	0	0	0	0	0
ENSG00000162460	TMEM82	0	0	0	0	0	0
ENSG00000162458	FBLIM1	0.552186	0.541972	0.579603	0.9694	0.241572	0.726665
ENSG00000224321	RP11-169K16.6	0.090373	0.103205	0.108051	0.100146	0	0.0968814
ENSG00000233954	RP11-169K16.7	20.5706	20.5471	20.8319	20.4828	20.5415	21.9997
ENSG00000178715	RP11-169K16.8	2.12571	1.00648	1.05149	1.5333	2.29235	2.54873
ENSG00000179743	RP11-169K16.9	0.650434	0.576919	0.631994	0.661269	0.594032	0.615308
ENSG00000065526	SPEN	20.7906	21.3548	22.2615	21.1722	21.6546	22.29
ENSG00000238818	snoU13	0	0	0	0	0	0
ENSG00000270620	RP1-134O19.3	0	0	0	0	0	0
ENSG00000116809	ZBTB17	7.74891	6.98329	6.56375	7.31349	7.90734	7.96723
ENSG00000234607	RP11-5P18.1	0	0.0781459	0	0	0	0
ENSG00000231353	RP11-5P18.3	0	0	0	0	0	0
ENSG00000224966	TBC1D3P6	0	0	0	0	0	0
ENSG00000183888	C1orf64	0	0	0	0	0	0
ENSG00000233078	RP11-5P18.5	0	0	0	0	0	0
ENSG00000173641	HSPB7	0	0.00594649	0	0	0	0.0137593
ENSG00000186510	CLCNKA	0.0686089	0	0	0	0.00621354	0.0102196
ENSG00000232456	RP11-5P18.10	0.474025	0.171242	0	0.505786	0.53076	0.0819492
ENSG00000184908	CLCNKB	0.0557601	0.0416535	0.0381476	0.0449766	0.0480394	0.0404807
ENSG00000185519	FAM131C	2.54084	2.77552	2.43108	2.69762	2.36216	1.88302
ENSG00000142627	EPHA2	52.2246	55.614	53.1489	51.3155	51.722	59.4629
ENSG00000227959	RP11-276H7.2	0.280728	0.2652	0.46652	0.17754	0.500037	0.518489
ENSG00000224621	RP11-276H7.3	0.144082	0.1625	0	0.0789592	0.164916	0.0766936
ENSG00000234166	ARHGEF19-AS1	4.05539e-24	1.20036e-95	2.20065e-26	6.41453e-26	1.92723e-50	2.23979e-21
ENSG00000142632	ARHGEF19	22.8989	20.7089	20.1541	21.6675	19.7994	21.9385
ENSG00000237276	ANO7P1	0.0103892	0.71956	0.738845	0	0.34619	0
ENSG00000204377	C1orf134	0	0	0	0	0	0
ENSG00000132881	RSG1	1.80833	2.31802	1.86363	2.39945	1.65654	2.83062
ENSG00000233929	MT1XP1	0	0	0	0	0	0
ENSG00000037637	FBXO42	8.39051	8.76753	8.65039	9.66109	8.97414	8.61526
ENSG00000055070	SZRD1	98.8448	97.2058	98.2912	98.054	93.6621	90.3903
ENSG00000187144	SPATA21	4.0897e-139	1.38701e-161	3.17071e-140	2.82824e-142	1.0839e-141	2.4018e-143
ENSG00000226457	RP11-430L17.1	0	0.264638	0	0.250002	0	0
ENSG00000157191	NECAP2	29.2118	27.2831	27.4195	28.055	25.578	25.3722
ENSG00000226029	RP4-798A10.2	0.107651	0.162364	0.125318	0.147314	0.145598	0.164328
ENSG00000080947	CROCCP3	0.277996	0.330299	0.164895	0.221402	0.195953	0.201828
ENSG00000206652	RNU1-1	0	0	0	0	0	0
ENSG00000261135	RP4-798A10.7	0.397315	0.363166	0.245032	0.167665	0.465207	0.412863
ENSG00000224174	RP4-798A10.4	0	0	0	0	0	0
ENSG00000233421	U1	0.0508507	0.0396049	0.0138507	0.0132378	0.0557444	0.0384432
ENSG00000268674	FAM231B	0	0	0	0	0	0
ENSG00000225710	RP5-875O13.6	0	0	0	0	0	0
ENSG00000266584	AL355149.1	0	0	0	0	0	0
ENSG00000219481	NBPF1	19.9704	20.0433	20.4093	20.0099	20.0066	24.2664
ENSG00000271732	RP5-1182A14.5	0	0	0	0	0	0
ENSG00000215908	CROCCP2	6.91359	6.45103	6.45351	6.29619	5.68247	6.70316
ENSG00000186301	MST1P2	0.821575	0.573253	0.579103	0.769121	0.639431	0.985488
ENSG00000207513	RNU1-3	0	0	0	0	0	0
ENSG00000237847	FAM231A	0	0	0	0	0	0
ENSG00000264742	AL021920.1	0	0	0	0	0	0
ENSG00000236698	EIF1AXP1	16.562	19.2396	19.3317	19.994	22.8022	22.3154
ENSG00000268869	ESPNP	0.12006	0.0925846	0.307835	0.138977	0.0572039	0.205154
ENSG00000268991	FAM231C	0	0	0	0	0	0
ENSG00000058453	CROCC	4.40803	4.78315	3.87762	4.12268	3.37342	4.04773
ENSG00000207389	RNU1-4	0	0	0	0	0	0
ENSG00000227684	CROCCP4	0	0	0	0	0	0.0892927
ENSG00000186715	MST1L	0.614576	0.56624	0.462682	0.514114	0.465369	0.715717
ENSG00000223643	RP11-108M9.1	0	0	0	0	0	0
ENSG00000230239	RP11-108M9.2	0	0	0	0	0	0
ENSG00000263811	MIR3675	0	0	0	0	0	0
ENSG00000228549	U1	0.427268	0.281456	0.428318	0.538437	0.423557	0.459726
ENSG00000238142	RP11-108M9.4	0	0	0	0	0	0.501402
ENSG00000235241	RP11-108M9.5	0	0	0	0.0899035	0	0
ENSG00000207005	RNU1-2	0	0	0	0	0	0
ENSG00000272426	RP11-108M9.6	0.149288	0.348326	0	0	0	0
ENSG00000117122	MFAP2	23.7838	23.6541	22.3533	24.6669	19.9606	21.8442
ENSG00000226526	RP1-37C10.3	0	0	0	0	0	0
ENSG00000159363	ATP13A2	20.5882	22.1619	20.7916	21.108	20.1	19.9022
ENSG00000117118	SDHB	107.594	105.323	105.607	107.224	102.477	100.289
ENSG00000117115	PADI2	0.339884	0.320861	0.299026	0.363791	0.327131	0.313231
ENSG00000252180	Y_RNA	0	0	0	0	0	0
ENSG00000204362	RP11-380J14.1	0.00359642	0	0.00393411	0.00372753	0.00398687	0
ENSG00000142623	PADI1	0.0224622	0.0297413	0.0621616	0.0158095	0.0056267	0.037997
ENSG00000142619	PADI3	0.0607214	0.0630874	0.0273834	0.04701	0.0334227	0.0257483
ENSG00000266634	MIR3972	0	0	0	0	0	0
ENSG00000159339	PADI4	0.00682657	0.0213203	0.0949075	0.0865089	0.0753243	0.0208223
ENSG00000269468	AC004824.2	0	0	0	0	0	0
ENSG00000256049	PADI6	0	0	0	0	0	0
ENSG00000227751	RP1-20B21.4	4.37612e-77	5.00645e-82	1.13628e-56	4.07255e-135	2.52699e-103	8.71618e-67
ENSG00000179051	RCC2	95.9713	93.1265	93.2349	94.9047	88.7196	86.2356
ENSG00000266727	AC004824.1	0	0	0	0	0	0
ENSG00000239020	snoU13	0	0	0	0	0	0
ENSG00000074964	ARHGEF10L	3.00848	2.68823	2.89242	2.68517	2.42586	2.81285
ENSG00000236648	RP11-473A10.2	0	0	0	0	0	0
ENSG00000117148	ACTL8	2.17658	1.98105	1.99258	1.95074	1.90106	1.73246
ENSG00000261781	RP11-174G17.2	0	0	0	0	0	0
ENSG00000117154	IGSF21	0	0	0	0	0	0
ENSG00000230035	RP11-174G17	0	0	0	0	0	0
ENSG00000225387	RP11-422P22.1	0	0	0	0	0	0
ENSG00000179023	KLHDC7A	0.0918238	0.0553017	0.0673899	0.0825266	0.0685205	0.0450284
ENSG00000235282	RP1-8B22.1	0	0	0	0	0	0
ENSG00000225478	RP1-8B22.2	0	0	0	0	0	0
ENSG00000009709	PAX7	0.00272127	0.00565635	0.00295046	0	0	0
ENSG00000179002	TAS1R2	0	0	0	0	0	0
ENSG00000255275	RP13-279N23.2	3.22855e-48	1.25847e-34	0.00654517	0.00591001	0.00672403	0.0120202
ENSG00000159423	ALDH4A1	6.41128	7.62442	6.72382	6.68593	5.99301	6.80811
ENSG00000169991	IFFO2	12.0319	13.0722	12.3399	11.7891	10.6937	10.3867
ENSG00000265606	MIR4695	0	0	0	0	0	0
ENSG00000221662	MIR1290	0	0	0	0	0	0
ENSG00000272084	RP5-1126H10.2	0.0313012	0.0648988	0.062533	0.0529205	0.0684944	0.105477
ENSG00000127481	UBR4	17.6403	14.7276	14.928	16.9317	14.5568	16.1757
ENSG00000266098	AL137127.1	0	0	0	0	0	0
ENSG00000230424	RP1-43E13.2	0.0338042	0	0.0995414	8.13843e-292	0.0957572	0.0890217
ENSG00000053372	MRTO4	79.1359	80.5815	77.0255	81.8957	73.8451	71.819
ENSG00000127463	EMC1	43.7006	46.3726	45.0587	46.3124	44.2326	44.7731
ENSG00000211454	AKR7L	0.211493	0.0997399	0.22424	0.261945	0.147499	0.240986
ENSG00000162482	AKR7A3	0.271234	0.290841	0.25556	0.186636	0.185087	0.306499
ENSG00000270728	RP4-657E11.10	0.896316	0.512428	0.177338	0.739619	0.342314	0.88095
ENSG00000053371	AKR7A2	33.3584	33.0843	30.8074	33.2037	31.5463	34.443
ENSG00000200403	RNU6-1099P	0	0	0	0	0	0
ENSG00000040487	PQLC2	6.57266	6.09863	6.26954	6.67784	6.18586	6.77909
ENSG00000265192	RN7SL85P	0	0	0	0	0	0
ENSG00000077549	CAPZB	116.184	117.042	114.384	111.994	108.502	108.878
ENSG00000240490	RN7SL277P	0	0	0	0	0	1.07382
ENSG00000201609	RNU4-28P	0	0	0	0	0	0
ENSG00000239027	snoU13	0	0	0	0	0	0
ENSG00000235185	RP5-1056L3.1	0	0	0	0	0	0
ENSG00000270136	MINOS1-NBL1	2.09277	1.17824	1.59447	1.45458	2.59117	1.08901
ENSG00000173436	MINOS1	50.5266	45.6216	47.1169	45.0348	45.4407	44.853
ENSG00000158747	NBL1	40.7331	38.1546	37.4206	40.3366	37.829	38.1437
ENSG00000226396	RPS14P3	0.989342	0.766417	1.32374	0.980248	1.77692	1.77525
ENSG00000158748	HTR6	0.0597644	0.0489423	0.0772558	0.0735953	0.0523167	0.0599176
ENSG00000162542	TMCO4	7.16981	6.87088	6.27057	5.75133	6.31556	6.30497
ENSG00000178828	RNF186	0	0	0	0	0	0
ENSG00000235434	RP11-91K11.2	0	0	0	0	0	0
ENSG00000169914	OTUD3	7.92822	7.95996	7.46733	7.62286	7.63933	7.69873
ENSG00000188784	PLA2G2E	0	0	0	0	0	0
ENSG00000242688	RN7SL304P	0	0	0	0	0	0
ENSG00000188257	PLA2G2A	0	0	0	0	0	0
ENSG00000127472	PLA2G5	0	0	0	0	0	0
ENSG00000117215	PLA2G2D	0	0	0	0	0	0
ENSG00000158786	PLA2G2F	0	0	0	0	0	0
ENSG00000227066	RP3-340N1.2	0	0	0	0	0	0
ENSG00000187980	PLA2G2C	0	0	0	0	0	0
ENSG00000225986	UBXN10-AS1	0	0	0	0	0	0
ENSG00000162543	UBXN10	0	0	0	0	0	0
ENSG00000228105	RP3-340N1.6	0	0	0	0	0	0
ENSG00000158816	VWA5B1	0	0	0	0	0	0
ENSG00000226664	RP4-745E8.2	0	0	0	0	0	0
ENSG00000236963	LINC01141	0	0	0	0.00508618	0	0
ENSG00000226487	RP4-749H3.2	0	0	0	0	0	0
ENSG00000162545	CAMK2N1	12.6773	12.2585	11.804	11.717	11.0901	12.0976
ENSG00000090432	MUL1	25.0681	24.6347	23.6784	24.3917	22.7988	23.9754
ENSG00000215520	RPS4XP4	0	0	0	0	0	0
ENSG00000183114	FAM43B	0	0	0	0	0	0.0160684
ENSG00000158825	CDA	11.7883	12.382	11.694	11.5	10.7747	11.9633
ENSG00000158828	PINK1	6.40937	6.51964	6.57595	6.26931	6.573	7.64196
ENSG00000117242	PINK1-AS	5.2313	5.41904	5.15978	5.40249	5.24087	5.24535
ENSG00000257033	AL391357.1	5.16706e-133	1.32897e-83	4.79788e-35	1.56625e-98	2.79511e-66	2.34019e-79
ENSG00000244038	DDOST	215.561	214.199	217.029	218.718	217.884	222.433
ENSG00000117245	KIF17	0.37756	0.111579	0.177675	0.400626	0.401305	0.180506
ENSG00000235432	RP5-930J4.5	0	0	0	0	0	0
ENSG00000189410	SH2D5	6.76648	7.13353	6.1186	6.14654	6.6662	7.94795
ENSG00000233069	RP5-930J4.2	0	0	0	0	0	0
ENSG00000127483	HP1BP3	114.787	121.236	117.472	108.137	113.213	119.358
ENSG00000203394	RP5-930J4.4	3.44121e-22	2.02103e-21	1.3991e-18	1.81206e-22	1.47364e-15	2.82641e-19
ENSG00000075151	EIF4G3	12.1525	12.8407	12.5412	11.5537	12.4379	13.3878
ENSG00000251914	RNU7-200P	0	0	0	0	0	0
ENSG00000221808	MIR1256	0	0	0	0	0	0
ENSG00000233072	RPS15AP6	0	0	0	0	0	0
ENSG00000236073	RP11-487E1.2	0	0	0	0	0	0
ENSG00000235112	HSPE1P27	0	0	0	0	0	0
ENSG00000266867	AL031005.1	0	0	0	0	0	0
ENSG00000117298	ECE1	27.7646	28.087	27.2837	27.7592	24.4473	26.0169
ENSG00000231105	RP5-1071N3.1	0	0	0	0	0.00738207	0.0136433
ENSG00000236936	RP3-329E20.2	0	0	0	0	0	0
ENSG00000236216	PPP1R11P1	0	0	0	0	0	0
ENSG00000228823	RP11-293F5.8	0	0	0	0	0	0
ENSG00000236009	RP11-293F5.1	0	0	0	0	0	0
ENSG00000227001	NBPF2P	0.350045	0.24352	0.0990949	0.284827	0.400549	0.277503
ENSG00000187952	HS6ST1P1	0.758398	1.09164	1.15297	1.19433	1.00005	1.09755
ENSG00000186543	CROCCP5	0	0	0	0	0	0
ENSG00000142794	NBPF3	5.34604	5.13015	5.83195	5.37706	5.6014	5.47163
ENSG00000176378	PFN1P10	0	0	0	0	0	0
ENSG00000162551	ALPL	0.0493996	0.0649054	0.0261668	0.044799	0.0378373	0.145018
ENSG00000233431	RP11-63N8.3	0	0	0	0	0	0
ENSG00000221781	AL359815.1	0	0	0	0	0	0
ENSG00000076864	RAP1GAP	5.13299	4.9097	4.69089	4.8557	4.50385	4.22305
ENSG00000090686	USP48	26.7167	26.7863	26.343	25.7673	25.508	28.6545
ENSG00000231978	RP11-132G19.3	0	0	0	0	0	0
ENSG00000187942	LDLRAD2	0.0248203	0.0201826	0.00663066	0.00586116	0.00659318	0.0384028
ENSG00000142798	HSPG2	1.61158	1.42363	1.60581	1.45019	1.48069	2.11276
ENSG00000232037	RP11-26H16.1	0	0	0	0	0.123372	0
ENSG00000219073	CELA3B	0	0	0	0	0	0
ENSG00000264385	RN7SL421P	0	0	0	0	0	0
ENSG00000263991	RN7SL386P	0	0	0	0	0	0
ENSG00000201919	RNU6-1022P	0	0	0	0	0	0
ENSG00000142789	CELA3A	0	0	0	0	0.0336629	0
ENSG00000263582	RN7SL768P	0	0	0	0	0	0
ENSG00000263929	RN7SL186P	0	0	0	0	0	0
ENSG00000201273	RNU6-776P	0	0	0	0	0	0
ENSG00000228397	RP1-224A6.3	0	0.0617701	0.129544	0.0604705	0.0634215	0
ENSG00000218510	LINC00339	10.6387	10.5163	10.3224	10.9992	10.1537	10.891
ENSG00000070831	CDC42	179.028	175.423	174.684	175.606	171.957	163.222
ENSG00000230068	CDC42-IT1	0	0	0	0	0	0
ENSG00000271428	RP1-224A6.8	0	0	0	0	0	0
ENSG00000271840	RP1-224A6.9	0	0	0.0996296	0	0	0
ENSG00000162552	WNT4	0.104023	0.0851856	0.0286171	0.0994369	0.0554487	0.20258
ENSG00000266564	MIR4418	0	0	0	0	0	0
ENSG00000234397	RP11-415K20.1	0	0	0	0	0	0
ENSG00000184677	ZBTB40	5.34621	5.25257	5.33407	5.53759	5.51557	6.04374
ENSG00000237200	ZBTB40-IT1	0	0	0	0	0	0
ENSG00000070886	EPHA8	0	0	0	0.00683922	0.0113912	0.00335069
ENSG00000173372	C1QA	0	0	0	0	0	0
ENSG00000159189	C1QC	0	0	0	0	0	0.017828
ENSG00000173369	C1QB	0	0	0	0	0	0
ENSG00000133216	EPHB2	5.99542	6.62285	6.01404	5.57942	6.04622	5.17568
ENSG00000264014	MIR4253	0	0	0	0	0	0
ENSG00000265422	MIR4684	0	0	0	0	0	0
ENSG00000216157	AL611946.1	0	0	0	0	0	0
ENSG00000225952	RP11-69E9.1	0	0	0	0	0	0
ENSG00000272796	RP1-74M1.3	0.0310271	0.0549033	0.0336763	0.0288381	0.0411336	0.0221781
ENSG00000215906	LACTBL1	0.013892	0	0	0	0	0
ENSG00000227868	C1orf234	0	0	0	0	0	0
ENSG00000004487	KDM1A	97.3539	95.1239	96.8518	97.9833	89.9369	87.7541
ENSG00000240553	RP1-184J9.2	0	0	0	0	0	0
ENSG00000169641	LUZP1	13.1967	13.102	13.1338	12.386	12.4883	11.5625
ENSG00000263793	MIR3115	0	0	0	0	0	0
ENSG00000266802	MIR4419A	0	0	0	0	0	0
ENSG00000229010	RP5-979D14.1	0	0	0	0	0	0.0329593
ENSG00000206935	RNU6-514P	0	0	0	0	0	0
ENSG00000252578	RNU6-135P	0	0	0	0	0	0
ENSG00000179546	HTR1D	3.51117	2.63292	3.26687	2.43864	2.91495	3.20471
ENSG00000215381	RP5-1057J7.1	0	0	0	0	0	0
ENSG00000261326	RP5-1057J7.6	0.285245	0.267375	0.260736	0.254549	0.221664	0.381559
ENSG00000125944	HNRNPR	164.31	162.816	160.409	161.969	154.704	153.486
ENSG00000125945	ZNF436	4.40061	4.3038	4.54222	4.55227	4.42888	4.61792
ENSG00000249087	C1orf213	0.574689	0.642677	0.662806	0.555033	0.57241	0.690713
ENSG00000201405	Y_RNA	0	0	0	0	0	0
ENSG00000271420	RP5-1057J7.7	0	0.0580927	0.0608315	0	0.0599088	0.0556835
ENSG00000204219	TCEA3	1.56639	1.4412	1.31478	1.45443	1.53321	1.14676
ENSG00000232482	RP4-654C18.1	0	0	0	0	0	0
ENSG00000088280	ASAP3	3.35311	3.48665	2.99691	3.55219	3.1029	4.164
ENSG00000007968	E2F2	10.9591	10.0627	10.0688	10.3142	8.86264	9.01896
ENSG00000235052	RP1-150O5.3	0	0	0	0	0	0
ENSG00000117318	ID3	44.3909	37.4063	36.8353	35.1112	29.0158	34.5617
ENSG00000197880	MDS2	0	0	0	0	0	0
ENSG00000229239	RP11-223J15.2	0	0	0	0	0	0
ENSG00000142676	RPL11	604.75	614.659	619.078	625.053	609.894	586.209
ENSG00000203589	RP5-886K2.1	0.0397808	0	0	0	0	0.0205701
ENSG00000244609	RN7SL532P	0	0	0	0	0	0
ENSG00000011007	TCEB3	36.6503	36.1142	36.4368	36.937	34.6388	31.8829
ENSG00000236810	RP5-886K2.3	2.002	1.79158	1.73212	1.89481	1.98655	1.81924
ENSG00000057757	PITHD1	51.3888	48.9419	51.2213	55.4671	50.5048	53.7474
ENSG00000011009	LYPLA2	58.1605	57.6527	55.381	60.6006	53.5683	53.0459
ENSG00000117308	GALE	50.9458	47.5074	49.9241	47.3962	42.0885	47.9805
ENSG00000117305	HMGCL	10.7429	10.6067	9.71728	10.0943	8.73891	10.2223
ENSG00000179163	FUCA1	12.9434	12.2298	12.6579	12.3205	12.0752	13.2512
ENSG00000188822	CNR2	0.0157549	0.0132401	0.00690938	0.0128992	0.0103323	0
ENSG00000264347	RN7SL24P	0	0	0	0	0	0
ENSG00000238538	snoU13	0	0	0	0	0	0
ENSG00000229106	RP11-4M23.2	0	0	0	0	0	0
ENSG00000232557	RP11-4M23.3	0	0	0	0	0	0
ENSG00000264926	MIR378F	0	0	0	0	0	0
ENSG00000230228	RP11-4M23.4	0	0	0	0	0	0
ENSG00000189266	PNRC2	18.2652	13.6206	13.1854	20.5049	20.3396	21.3105
ENSG00000188529	SRSF10	37.9834	37.9312	39.107	55.0995	39.7266	35.6137
ENSG00000215905	RP11-4M23.7	0	0	0	0	0	0
ENSG00000225315	RP11-293P20.2	0	0	0	0	0	0
ENSG00000230703	RP11-293P20.4	0	0	0	0	0	0
ENSG00000142661	MYOM3	0.925418	0.943082	1.03213	0.889691	0.852829	0.94656
ENSG00000142677	IL22RA1	1.33264	1.24244	1.24789	1.20869	1.0772	0.951746
ENSG00000185436	IFNLR1	3.53783	3.45246	3.36852	3.53135	3.72046	3.64175
ENSG00000230023	RP11-10N16.2	0	0.0106935	0	0	0	0
ENSG00000221032	AL590683.1	0	0	0	0	0	0
ENSG00000266511	AL590683.2	0	0	0	0	0	0
ENSG00000232298	RP11-10N16.3	0	0	0	0	0	0
ENSG00000158055	GRHL3	0.155044	0.283318	0.241032	0.197168	0.0998126	0.154376
ENSG00000001460	STPG1	5.49927	4.66721	4.56809	4.68078	4.70481	5.35599
ENSG00000001461	NIPAL3	6.49848	6.99096	6.92094	7.13066	6.98119	7.91305
ENSG00000117602	RCAN3	5.59809	5.26471	5.56088	5.18305	5.37283	5.02013
ENSG00000264443	RP4-594I10.3	6.59737e-22	4.05078e-07	0.0460272	3.27755e-07	4.62335e-20	0.0293824
ENSG00000266551	RN7SL857P	0	0	0	0	0	0
ENSG00000184454	NCMAP	0.175398	0.135834	0.128176	0.169799	0.176171	0.189888
ENSG00000227312	RP11-496D1.2	0	0	0	0	0	0
ENSG00000239106	Y_RNA	0	0	0	0	0	0
ENSG00000133226	SRRM1	88.3594	85.4015	82.5746	85.4785	80.2296	78.3058
ENSG00000238986	snoU13	0	0	0	0	0	0
ENSG00000169504	CLIC4	47.1761	48.207	49.6076	48.852	49.7634	68.211
ENSG00000238482	RNU6-1208P	0	0	0	0	0	0
ENSG00000020633	RUNX3	9.82144	9.6851	9.37506	9.54472	9.20596	8.97616
ENSG00000229162	RP11-84D1.1	0	0.0311929	0	0	0	0
ENSG00000261025	RP11-84D1.2	0	0	0	0.00744596	0	0
ENSG00000264371	MIR4425	0	0	0	0	0	0
ENSG00000233755	RP4-799D16.1	0	0	0	0.0528801	0	0
ENSG00000233419	RP4-781L3.1	0	0	0	0	0	0
ENSG00000231953	RP4-706G24.1	0	0	0	0	0	0
ENSG00000117614	SYF2	38.9438	35.5572	36.1644	38.0415	36.3835	39.3707
ENSG00000117616	C1orf63	8.49814	8.27066	8.1662	9.26715	8.82818	13.9831
ENSG00000259984	RP11-335G20.7	1.59507e-34	2.32903e-75	0.0542573	0	1.13652e-41	1.44177e-117
ENSG00000188672	RHCE	0.104753	0.0509497	0.114352	0.173897	0.191082	0.0711031
ENSG00000187010	RHD	0.00625731	0	0	0	0.00693389	0.0273546
ENSG00000183726	TMEM50A	52.2273	48.7269	51.6403	51.8914	51.2638	51.3632
ENSG00000272432	RP3-465N24.6	0.272642	0.204568	0.108176	0.201655	0	0
ENSG00000261349	RP3-465N24.5	0	0	0.131687	0	0.125816	0
ENSG00000224183	SDHDP6	0	0.238452	0.125087	0.230744	0.240651	0.11156
ENSG00000252515	RNU6-1171P	0	0	0	0	0	0
ENSG00000238889	snoU13	0	0	0	0	0	0
ENSG00000238084	RP3-469D22.1	5.51705	4.35915	5.19395	3.97385	4.87176	5.1092
ENSG00000266468	AL031284.1	0	0	0	0	0	0
ENSG00000204178	TMEM57	4.84613	4.95202	4.78733	5.5684	6.62264	6.95268
ENSG00000157978	LDLRAP1	15.2991	13.0618	13.3439	13.2481	12.0887	13.5649
ENSG00000225643	RP11-70P17.1	0	0	0	0.113497	0	0
ENSG00000117643	MAN1C1	0.263451	0.314547	0.249163	0.232739	0.252639	0.184594
ENSG00000233478	RP1-187B23.1	0.00669643	0.0140075	0	0.0069531	0.00739375	0.00681833
ENSG00000162430	SEPN1	36.4472	35.7456	35.343	34.0639	31.6365	32.291
ENSG00000255054	RP1-317E23.6	0	0	0	0	0	0
ENSG00000117640	MTFR1L	19.7678	18.4176	17.9644	18.5006	17.0105	17.8872
ENSG00000228172	RP1-317E23.3	0	0	0	0	0	0
ENSG00000223474	AL020996.1	0.0412072	0.0841568	0.0552662	0.0422516	0.078929	0.103489
ENSG00000272478	RP1-317E23.7	1.04847e-279	0	0	0	0	0
ENSG00000127423	AUNIP	13.5892	14.1766	12.9817	13.4516	13.4559	13.2837
ENSG00000236528	RP1-125I3.2	7.03407e-06	0.361807	7.79822e-06	0.245126	0.251606	0.343212
ENSG00000182749	PAQR7	9.00505	8.5503	8.04191	7.97576	7.41623	7.88912
ENSG00000207302	Y_RNA	0	0	0	0	0	0
ENSG00000117632	STMN1	217.477	222.98	223.713	231.299	228.026	222.418
ENSG00000264021	MIR3917	0	0	0	0	0	0
ENSG00000229786	SNRPFP2	0	0	0	0	0	0
ENSG00000223624	RP1-125I3.4	0	0	0	0	0	0
ENSG00000266763	AL033528.1	0	0	0	0	0	0
ENSG00000158006	PAFAH2	7.1166	6.96096	7.1915	7.12057	6.8599	7.58573
ENSG00000207237	RNU6-110P	0	0	0	0	0	0
ENSG00000252190	SCARNA17	0	0	0	0	0	0
ENSG00000252691	SCARNA18	0	0	0	0	0	0
ENSG00000158008	EXTL1	0.00441576	0	0	0.00453081	0.00484577	0.00890001
ENSG00000158014	SLC30A2	0	0.00690402	0	0	0	0
ENSG00000158022	TRIM63	0	0	0	0	0	0
ENSG00000265320	AL391650.1	0	0	0	0	0	0
ENSG00000175087	PDIK1L	9.80929	10.0968	9.6267	9.45168	9.31969	9.03569
ENSG00000197245	FAM110D	0.0939303	0.0958638	0.0506219	0.0484862	0.0169985	0.0622692
ENSG00000142684	ZNF593	17.6428	17.4301	16.3816	17.3813	16.1026	16.15
ENSG00000236782	RP11-96L14.7	0.385476	0.152336	0.112716	0.105403	0.19376	0.216531
ENSG00000142675	CNKSR1	10.2175	10.0254	8.61697	10.4095	9.75921	10.041
ENSG00000188782	CATSPER4	0.00984246	0.0102841	0	0	0	0.0109835
ENSG00000236155	RP11-231P20.2	0	0	0	0	0	0
ENSG00000130695	CEP85	18.7891	19.2528	18.2501	19.5879	18.5862	21.8303
ENSG00000270733	RP11-231P20.5	0	0.382789	0	0	0.370259	0.342858
ENSG00000142669	SH3BGRL3	54.5384	53.9154	51.7967	55.276	52.0427	53.3595
ENSG00000169442	CD52	0.104864	0.121251	0.254952	0.232652	0	0.112562
ENSG00000158062	UBXN11	8.00533	7.8704	6.90822	7.07152	6.971	8.10467
ENSG00000176092	AIM1L	0.995524	1.44716	0.756501	0.769885	0.86882	0.93611
ENSG00000225854	RP11-569G9.7	0	0	0	0	0	0
ENSG00000265143	RN7SL490P	0	0	0	0	0	0
ENSG00000176083	ZNF683	0	0	0	0	0	0
ENSG00000131914	LIN28A	0.00979101	0.0217972	0.00536994	0.0153257	0.0108717	0.0171745
ENSG00000117682	DHDDS	33.7475	32.0318	31.3559	31.6598	31.3904	36.1278
ENSG00000223583	RP3-476K8.4	0.0778696	0.0886157	0	0	0	0.0831421
ENSG00000225891	RP3-476K8.3	0	0	0	0	0	0
ENSG00000198830	HMGN2	464.476	467.098	467.384	469.985	453.404	445.27
ENSG00000224129	DPPA2P2	0	0	0	0	0	0
ENSG00000117676	RPS6KA1	18.713	19.1872	18.5773	18.7442	17.9067	16.9533
ENSG00000238705	MIR1976	0	0	0	0	0	0
ENSG00000243905	RN7SL679P	0	0	0	0	0	0
ENSG00000252802	Y_RNA	0	0	0	0	0	0
ENSG00000229247	RP11-492M19.3	0	0	0	0	0	0
ENSG00000238316	snoU13	0	0	0	0	0	0
ENSG00000235069	RP4-785J1.1	0	0	0	0	0	0
ENSG00000260063	RP5-968P14.2	0.267013	0.270734	0.264398	0.206057	0.238326	0.290328
ENSG00000117713	ARID1A	16.673	16.9877	15.8433	16.819	16.4706	15.3568
ENSG00000266138	RN7SL501P	0	0	0	0	0	0
ENSG00000060642	PIGV	5.29878	5.35773	5.22915	4.62091	4.64729	4.8366
ENSG00000241188	RN7SL165P	0	0	0	0	0	0
ENSG00000204160	ZDHHC18	17.8385	17.5561	17.6495	18.3634	16.8727	17.1385
ENSG00000175793	SFN	115.687	113.835	112.148	114.71	114.046	118.884
ENSG00000226698	RP1-50O24.6	0	0	0	0	0	2.68432e-99
ENSG00000142751	GPN2	11.1806	10.6949	9.72127	10.6506	8.83184	10.2692
ENSG00000198746	GPATCH3	10.3404	9.45258	8.76861	9.59667	8.36066	8.65078
ENSG00000090273	NUDC	161.069	154.778	147.05	157.204	147.506	141.958
ENSG00000131910	NR0B2	0.0360045	0	0.0198527	0	0	0
ENSG00000175707	C1orf172	9.98771	9.13942	10.1184	9.49284	8.88351	9.3
ENSG00000172746	RP11-344H11.4	0	0	0	0	0	0
ENSG00000224064	RP11-344H11.5	0	0	0	0	0	0
ENSG00000225294	OSTCP2	0	0	0	0	0	0
ENSG00000253368	TRNP1	12.2013	12.6738	12.0463	11.7114	11.4209	12.1893
ENSG00000158246	FAM46B	2.81212	2.98197	2.82792	3.16901	2.89485	3.05664
ENSG00000090020	SLC9A1	7.05608	7.48394	6.56233	7.02716	6.17639	6.05638
ENSG00000229985	RP11-40H20.5	0	0	0	0	0	0
ENSG00000214973	CHCHD3P3	3.10169	3.70991	3.67537	2.91416	2.68199	3.24031
ENSG00000225159	NPM1P39	3.91273	4.43598	4.81963	4.27143	6.22692	6.55649
ENSG00000225990	SNRPEP7	0	0	0	0	0	0
ENSG00000224311	RP11-40H20.4	0	0	0	0	0	0
ENSG00000142784	WDTC1	7.9349	7.45859	7.2826	7.10691	6.74283	7.72448
ENSG00000252098	Y_RNA	0	0	0	0	0	0
ENSG00000243659	RP11-4K3__A.3	0	0	0	0	0	0
ENSG00000186501	TMEM222	27.3487	27.0411	25.5955	25.326	22.3211	25.0108
ENSG00000206888	RNU6-48P	0	0	0	0	0	0
ENSG00000241547	RP11-4K3__A.5	0.74461	0.733922	0.898051	0.709074	1.22911	0.569387
ENSG00000142765	SYTL1	4.23568	3.93304	3.62862	4.08636	3.77597	5.76304
ENSG00000142733	MAP3K6	6.25146	5.9374	5.7146	6.15096	5.56447	6.44983
ENSG00000142748	FCN3	0.0261709	0.0238709	0.0249773	0.0508305	0.0498132	0.0692995
ENSG00000174950	CD164L2	1.31773	1.0774	1.38092	1.39518	1.11263	1.15557
ENSG00000231207	RP1-144C9.2	0	0	0	0	0	0
ENSG00000181773	GPR3	3.98655	3.63444	3.39762	3.65781	2.88504	3.28506
ENSG00000158195	WASF2	33.118	32.9637	31.7193	32.0361	31.2646	32.8269
ENSG00000241169	RP4-752I6.1	0	0	0	0	0	0
ENSG00000237429	RP1-159A19.4	0	0	0	0	0	0
ENSG00000126705	AHDC1	5.76971	5.97143	5.97413	5.69792	5.88656	5.54083
ENSG00000000938	FGR	0	0	0	0	0	0
ENSG00000235912	RP1-159A19.3	22.2533	53.0219	23.1778	23.6995	30.7664	21.6065
ENSG00000233975	RP11-288L9.1	0	0	0	0	0	0
ENSG00000126709	IFI6	8.41511	8.14292	8.23431	8.27078	8.2609	8.79363
ENSG00000225886	RP11-288L9.4	0	0	0	0	0	0
ENSG00000206767	RNU6-949P	0	0	0	0	0	0
ENSG00000226662	CHMP1AP1	0	0	0	0	0	0
ENSG00000207095	RNU6-424P	0	0	0	0	0	0
ENSG00000009780	FAM76A	4.87183	4.69724	4.40769	4.59002	4.86048	4.78248
ENSG00000231344	RP3-426I6.2	0	0.454401	0	0	0	0
ENSG00000230833	RPEP3	0	0	0	0	0	0
ENSG00000117758	STX12	17.8279	18.6324	18.239	18.8996	18.8801	20.3055
ENSG00000269971	RP3-426I6.5	0	0	0	0	0	0
ENSG00000270031	RP3-426I6.6	0	0	0	0	0	0
ENSG00000223062	RNU6-1245P	0	0	0	0	0	0
ENSG00000117751	PPP1R8	57.4252	56.7758	57.1702	56.7557	53.3869	52.1061
ENSG00000268552	AL109927.1	4.58956e-141	5.57389e-104	0	6.25452e-116	1.88125e-72	2.01205e-125
ENSG00000252947	SCARNA1	0	0	0	0	0	0
ENSG00000130775	THEMIS2	5.47601	4.85685	5.38052	5.81016	5.93429	4.02461
ENSG00000117748	RPA2	70.1498	67.6162	68.4735	73.1619	65.454	65.7345
ENSG00000130768	SMPDL3B	10.2064	9.70838	9.35997	9.67493	8.28064	8.57267
ENSG00000158156	XKR8	4.6817	5.06944	4.49722	4.92324	4.48963	4.38396
ENSG00000227050	RP11-460I13.2	0	0	0	0.100032	0	0
ENSG00000158161	EYA3	18.8633	20.2168	20.1827	19.4912	19.4112	20.0081
ENSG00000238231	RP11-460I13.6	0.318475	0	0	0	0	0
ENSG00000240750	RN7SL559P	0	1.15803	0	0	0	0
ENSG00000228589	SPCS2P4	19.0136	18.6151	17.769	20.1185	21.101	22.8834
ENSG00000228943	RP5-1053E7.2	0	0	0	0	0	0
ENSG00000214812	RP5-1053E7.3	0	0	0	0	0.0792894	0
ENSG00000253005	RNU6-176P	0	0	0	0	0	0
ENSG00000252429	RNU7-29P	0	0	0	0	0	0
ENSG00000169403	PTAFR	0.544853	0.489553	0.439161	0.457318	0.530128	0.4825
ENSG00000126698	DNAJC8	101.671	102.281	102.543	102.732	97.0747	94.6136
ENSG00000215902	AL353354.1	0	0	0	0	0	0
ENSG00000269804	AL353354.2	3.47709e-09	1.05113e-17	8.32103e-19	1.67127e-12	4.40074e-11	6.50106e-17
ENSG00000130770	ATPIF1	214.949	198.606	194.443	202.798	200.743	195.925
ENSG00000270605	RP5-1092A3.4	0.109272	0.173617	0.133124	0.149324	0.1222	0.216975
ENSG00000271398	RP5-1092A3.5	0	0	0	0	0	0
ENSG00000130766	SESN2	4.66597	4.40586	4.15805	4.66198	4.71831	9.82006
ENSG00000130772	MED18	20.4926	18.686	19.7195	18.7259	17.9416	17.9881
ENSG00000204138	PHACTR4	12.8796	12.6618	12.1806	12.4477	11.988	11.8456
ENSG00000206779	Y_RNA	0	0	0	0	0	0
ENSG00000229820	RP1-308E4.1	0	0	0	0	0	0
ENSG00000221216	RNU6ATAC27P	0	0	0	0	0	0
ENSG00000180198	RCC1	140.313	134.305	134.573	135.944	124.683	124.242
ENSG00000242125	SNHG3	21.5736	19.9409	19.5213	20.676	18.6886	23.974
ENSG00000200087	SNORA73B	0	0	0	0	0	0
ENSG00000238821	snoU13	0	0	0	0	0	0
ENSG00000231468	PRDX3P2	0.0582595	0	0.067919	0.125851	0.199497	0.185021
ENSG00000180098	TRNAU1AP	11.1439	9.6578	10.1349	10.6624	8.58838	9.58318
ENSG00000197989	SNHG12	49.3724	48.6744	43.2412	47.2634	40.9555	55.6403
ENSG00000221539	SNORD99	0	0	0	0	0	0
ENSG00000120656	TAF12	37.3786	36.0284	36.7265	37.9966	35.5944	35.651
ENSG00000188060	RAB42	0.0965292	0.0868486	0.0453648	0.06036	0.0550556	0.322731
ENSG00000229388	RP11-442N24__B.1	0.453072	0.805558	0.750255	0.534936	0.751274	0.358864
ENSG00000270103	RNU11	0	0	0	0	0	0
ENSG00000162419	GMEB1	11.0444	10.8842	11.2897	11.3158	10.6323	11.0251
ENSG00000252777	SCARNA24	0	0	0	0	0	0
ENSG00000198492	YTHDF2	69.9309	68.7281	70.1857	68.8837	65.3928	63.8825
ENSG00000116329	OPRD1	0	0	0	0	0	0
ENSG00000226852	RP1-212P9.2	0.0105732	0	2.29919e-10	0	2.82488e-07	5.48475e-08
ENSG00000233427	RP1-212P9.3	0	0.061202	0.0428147	0	0.0214768	0.0992818
ENSG00000199756	Y_RNA	0	0	0	0	0	0
ENSG00000159023	EPB41	20.609	23.2242	22.2096	20.5162	24.0003	26.1007
ENSG00000253304	TMEM200B	5.51869	5.65555	5.70713	5.56604	4.87565	5.39751
ENSG00000225616	RP4-604A21.1	0	0	0	0	0	0
ENSG00000206704	Y_RNA	0	0	0	0	0	0
ENSG00000225750	RP11-242O24.3	0	0	0	0	0	0
ENSG00000116350	SRSF4	52.4815	49.9146	51.1098	51.3615	59.4533	47.7023
ENSG00000227637	RP11-242O24.5	0	0	0.888348	0	0	0
ENSG00000116353	MECR	19.0573	18.339	18.038	17.8905	16.2805	17.065
ENSG00000237934	RP11-467D18.2	0	0	0	0	0	0
ENSG00000060656	PTPRU	10.99	10.8215	10.3663	10.8048	9.02164	8.14623
ENSG00000221550	AL645859.1	0	0	0	0	0	0
ENSG00000230523	RP3-437I16.1	0	0	0	0	0	0
ENSG00000266678	AL139151.1	0	0	0	0	0	0
ENSG00000225011	RP11-810H18.1	0	0	0	0	0	0
ENSG00000221126	AC092265.1	0	0	0	0	0	0
ENSG00000228176	RP4-656G21.1	0	0	0	0	0	0
ENSG00000222787	AL645944.1	0	0	0	0	0	0
ENSG00000270927	RP11-179G8.1	0	0	0	0	0	0
ENSG00000233399	RP11-111I12.1	0	0	0	0	0	0
ENSG00000233372	RP5-893G23.1	0	0	0	0	0	0
ENSG00000231251	RP3-357I16.1	0	0	0	0	0	0
ENSG00000236335	RP4-591L5.1	0	0	0	0	0	0
ENSG00000231949	RP4-591L5.2	0	0	0	0	0	0
ENSG00000162510	MATN1	0.033475	0.0311895	0.0441479	0.0717628	0.0903959	0.0883189
ENSG00000186056	MATN1-AS1	0.144495	0.187009	0.217429	0.130123	0.129759	0.570405
ENSG00000162511	LAPTM5	0	0.0190189	0.00993539	0.00944479	0	0.0258235
ENSG00000264773	MIR4420	0	0	0	0	0	0
ENSG00000229607	RP5-1125N11.1	0	0	0	0	0	0
ENSG00000223382	RP1-65J11.1	0.0181049	0	0	0.0190429	0	0.0188004
ENSG00000222784	RN7SKP91	0	0	0	0	0	0
ENSG00000235143	RP1-65J11.5	0	0	0	0	0	0
ENSG00000162512	SDC3	13.3969	13.1739	12.6033	12.0604	11.0535	11.0657
ENSG00000134644	PUM1	47.9423	45.447	45.0397	47.2556	47.788	43.3831
ENSG00000200154	SNORD103A	0	0	0	0	0	0
ENSG00000202107	SNORD103B	0	0	0	0	0	0
ENSG00000200181	SNORD85	0	0	0	0	0	0
ENSG00000237329	RP11-201O14.1	0	0	0	0	0	0
ENSG00000232768	RP11-201O14.2	0	0	0	0	0	0
ENSG00000215900	SEPW1P	0	0	0	0	0	0
ENSG00000225142	RP11-490K7.1	0	0	0	0	0	0
ENSG00000084628	NKAIN1	0.855557	0.769212	0.669447	0.604482	0.497012	0.663236
ENSG00000060688	SNRNP40	94.9574	91.649	90.7282	95.4714	86.4642	85.1359
ENSG00000229447	RP11-490K7.4	0	0.364601	0	0	0.36379	0.16886
ENSG00000121766	ZCCHC17	31.0674	27.3674	31.2238	32.738	30.2589	33.3878
ENSG00000229044	RP11-266K22.2	0	0	0	0	0	0
ENSG00000121769	FABP3	0	0	0	0	0.0385269	0.0713845
ENSG00000168528	SERINC2	16.8465	17.5902	15.754	16.7934	14.6966	15.9307
ENSG00000268950	AC114494.1	0	0	0	0	0	0
ENSG00000215899	RP11-439L8.2	0	0	0	0	0	0
ENSG00000206981	RNU6-40P	0	0	0	0	0	0
ENSG00000228682	RP11-439L8.3	0	0	0	0	0	0
ENSG00000223907	RP11-439L8.4	0	0	0	0	0	0
ENSG00000229167	RP11-73M7.1	0.322293	0.239018	0.31271	0.350004	0.244677	0.341295
ENSG00000142910	TINAGL1	31.0377	32.0437	32.2634	29.064	32.2612	33.2564
ENSG00000121764	HCRTR1	0	0	0	0	0	0
ENSG00000235790	RP11-73M7.6	0.0243458	0	0	0	0	0
ENSG00000264078	RP11-73M7.9	0.095631	0.1082	0.113817	0	0.109121	0
ENSG00000162517	PEF1	50.2286	50.0257	49.7055	50.7028	45.1033	48.1006
ENSG00000084636	COL16A1	0.619994	0.777109	0.331978	0.932988	0.758313	0.692711
ENSG00000121753	BAI2	2.37311	2.7716	2.7832	3.02783	2.26921	2.85864
ENSG00000266580	MIR4254	0	0	0	0	0	0
ENSG00000254545	RP11-84A19.3	0	0	0	0	0	0
ENSG00000134668	SPOCD1	0.435728	0.427148	0.392491	0.443324	0.267511	0.525284
ENSG00000203620	RP11-84A19.2	0.00753273	0	0	0	0.00836311	0
ENSG00000269967	RP11-84A19.4	0.310622	0.087508	0	0	0.0893059	0.249235
ENSG00000184007	PTP4A2	187.279	186.71	185.308	191.626	197.82	190.349
ENSG00000212673	AL136115.1	0.157064	0.0974917	0.0871838	0.137254	0.05875	0.177848
ENSG00000228634	RP4-534N18.2	0	0	0	0	0.107723	0
ENSG00000121774	KHDRBS1	152.942	150.657	150.753	148.467	145.549	142.059
ENSG00000203325	RP11-277A4.4	0	0	0	0	0	0
ENSG00000121775	TMEM39B	12.1398	11.36	10.989	11.7863	10.5075	10.4657
ENSG00000266203	MIR5585	0	0	0	0	0	0
ENSG00000025800	KPNA6	29.3945	28.6559	27.8362	28.1359	28.498	28.4716
ENSG00000250135	RP4-622L5.2	0.128605	0.135796	0.0659197	0.0652526	4.78511e-33	1.98445e-35
ENSG00000084652	TXLNA	20.1945	19.513	18.724	20.1084	18.9078	20.2973
ENSG00000160050	CCDC28B	2.16892	2.04706	1.99007	2.09305	2.1469	2.02812
ENSG00000160051	IQCC	4.33996	3.77647	3.62429	4.17666	3.1962	3.70727
ENSG00000224066	RP4-622L5.7	0.0735713	0.116001	0.23235	0.0381417	0.081134	1.03476e-29
ENSG00000222046	DCDC2B	0	0.00994234	0.00991238	0.0104934	0.0125929	0.00984481
ENSG00000084623	EIF3I	259.751	260.897	259.371	261.647	246.612	239.801
ENSG00000160055	TMEM234	4.14762	3.23468	3.10763	3.74416	3.05273	3.85038
ENSG00000220785	MTMR9LP	0.437419	0.214646	0.197573	0.268141	0.225135	0.350038
ENSG00000183615	FAM167B	0	0.02409	0.025216	0.0236769	0.0754456	0.0463579
ENSG00000182866	LCK	0.0463144	0.103483	0.0454778	0.0758785	0.0278457	0.0652136
ENSG00000252450	Y_RNA	0	0	0	0	0	0
ENSG00000116478	HDAC1	141.798	135.619	138.759	137.494	132.017	128.717
ENSG00000175130	MARCKSL1	86.3891	84.5691	81.2858	83.151	74.5626	70.0176
ENSG00000233775	RP4-811H24.9	0	0	0.0523623	0	0	0
ENSG00000162526	TSSK3	0.190789	0.346029	1.81278	0.248054	0.098321	0.332769
ENSG00000225828	FAM229A	0.836853	0.612819	0.543128	0.645996	0.488341	0.723872
ENSG00000160058	BSDC1	15.2412	15.2369	15.0144	15.8117	15.5197	17.9383
ENSG00000224333	GAPDHP20	0	0	0.0260693	0	0	0
ENSG00000270850	RP11-395N6.4	0	0	0	0	0	0
ENSG00000229259	LRRC37A12P	0	0	0	0	0	0
ENSG00000263529	RN7SL122P	0	0	0	0	0	0
ENSG00000254553	RP1-27O5.3	0.128122	0.0788262	0.0450721	0.123376	0.131958	0.0740489
ENSG00000273274	ZBTB8B	0.073431	0.0937703	0.0761746	0.0713611	0.0717456	0.0919726
ENSG00000160062	ZBTB8A	5.84434	6.20737	5.93266	5.51382	6.73973	8.43108
ENSG00000176261	ZBTB8OS	48.4611	41.6983	43.6858	45.7154	39.6269	43.0334
ENSG00000200591	Y_RNA	0	0	0	0	0	0
ENSG00000162521	RBBP4	158.8	154.674	155.155	151.976	145.014	151.608
ENSG00000162520	SYNC	0.9131	0.876223	0.779067	0.928528	0.745053	1.31919
ENSG00000224409	RP11-114B7.6	0	0	0	0	0	0.22403
ENSG00000162522	KIAA1522	14.0254	13.6886	13.9089	13.7254	12.9327	13.2526
ENSG00000134684	YARS	74.1583	73.7501	73.2954	75.2969	76.0023	92.3112
ENSG00000116497	S100PBP	10.9571	10.8163	10.2957	11.4215	9.13081	10.5713
ENSG00000160097	FNDC5	0.0113038	0.0119659	0	0	0.0251752	0.00588302
ENSG00000121905	HPCA	0.136951	0.0761885	0.0728772	0.0899579	6.74818e-41	0.181431
ENSG00000121900	TMEM54	40.1312	39.4282	38.8246	41.0481	36.4375	36.4423
ENSG00000221423	AL031602.1	0	0	0	0	0	0
ENSG00000116514	RNF19B	12.8169	11.9143	11.7761	12.9775	11.7273	11.977
ENSG00000267885	FKSG48	0	0	0.331261	0	0	0
ENSG00000217644	RP4-803A2.1	0.165713	0	0	0	0.0956361	0.177175
ENSG00000239670	RP4-803A2.2	0	0.0921629	0	0.0302096	0.031818	0.0591253
ENSG00000236065	RP1-117O3.2	0.0208336	0	0	0	0.0117016	0
ENSG00000004455	AK2	128.055	124.039	124.33	120.572	113.992	119.239
ENSG00000142920	ADC	1.48556	2.12925	1.21186	1.80497	1.37431	2.1129
ENSG00000116525	TRIM62	3.148	3.12992	3.2999	3.66716	2.86702	3.13194
ENSG00000160094	ZNF362	2.49699	2.20781	2.36366	1.72745	2.00246	2.05657
ENSG00000256142	AL513327.1	1.75081e-17	3.59777e-11	2.60117e-28	4.44406e-14	1.08879e-10	7.9116e-25
ENSG00000270115	RP11-415J8.7	0.124064	0	0.152369	0	0.146197	0
ENSG00000184389	A3GALT2	0	0	0	0	0	0
ENSG00000134686	PHC2	61.8314	59.5664	59.5459	63.043	58.6054	62.2696
ENSG00000266239	MIR3605	0	0	0	0	0	0
ENSG00000225313	RP11-415J8.3	0.494877	0.60976	0.404553	0.635679	0.80254	1.05518
ENSG00000222112	RN7SKP16	0	0	0.97382	0.903793	0	0.845952
ENSG00000233246	RP11-415J8.5	0	0	0	0	0	0
ENSG00000221225	AL138837.1	0	0	0	0	0	0
ENSG00000234512	TLR12P	0	0	0	0	0	0
ENSG00000121903	ZSCAN20	1.6247	1.50573	1.34488	1.45632	1.41263	1.77269
ENSG00000235907	RP4-580O19.2	0.324381	0.177446	0.18541	0.346941	0.0459167	0.34237
ENSG00000121904	CSMD2	0.057006	0.0572679	0.0481972	0.0347758	0.0475654	0.0275087
ENSG00000227000	HSPD1P14	0	0	0	0	0	0
ENSG00000176256	HMGB4	0	0	0	0	0	0
ENSG00000231163	RP5-1007G16.1	0	0	0	0	0	0
ENSG00000201148	RNA5SP42	0	0	0	0	0	0
ENSG00000142698	C1orf94	0	0	0	0	0	0
ENSG00000221053	AC115286.1	0	0	0	0	0	0
ENSG00000270241	RP4-657M3.2	0	0	0	0	0	0
ENSG00000207941	MIR552	0	0	0	0	0	0
ENSG00000163866	SMIM12	27.929	25.7429	27.4636	29.5843	27.3773	25.8582
ENSG00000189280	GJB5	5.35595	5.1688	4.57266	5.08569	5.2456	4.58379
ENSG00000189433	GJB4	0.193073	0.236673	0.157465	0.0938744	0.20679	0.145804
ENSG00000255811	RP1-34M23.5	0.191078	5.78445e-07	0	0.028361	0	0.0987793
ENSG00000216162	AL121988.1	0	0	0	0	0	0
ENSG00000188910	GJB3	19.7309	20.1431	20.2622	19.0775	20.9434	22.6675
ENSG00000187513	GJA4	0.0122773	0	0	0	0	0
ENSG00000230163	RP5-997D16.2	0.259004	0.234079	0.29721	0.229589	0.293321	0.451812
ENSG00000116544	DLGAP3	0.112185	0	0.0158467	0	0	0.00491826
ENSG00000252728	SNORD112	0	0	0	0	0	0
ENSG00000241014	RP11-244H3.1	0.389125	0.25014	0.318012	0.282645	0.229496	0.312473
ENSG00000271741	RP11-244H3.4	1.50058	1.57221	1.4371	1.49272	1.81946	1.83323
ENSG00000243749	ZMYM6NB	16.0049	13.9816	13.9949	15.4643	14.0399	15.6827
ENSG00000163867	ZMYM6	10.2716	10.1378	11.0127	9.93889	9.72228	10.6366
ENSG00000233940	RP11-248I9.2	0	0	0	0	0	0
ENSG00000197056	ZMYM1	17.3337	16.7923	19.0362	17.7665	18.3402	17.7817
ENSG00000228348	EFCAB14P1	0	0	0	0	0	0
ENSG00000116560	SFPQ	154.153	158.253	156.507	157.622	152.872	158.556
ENSG00000201868	Y_RNA	0	0	0	0	0	0
ENSG00000263591	RN7SL136P	0	0	0	0	0	0
ENSG00000146463	ZMYM4	34.4364	34.544	32.9276	31.7581	33.5156	34.0331
ENSG00000227409	ZMYM4-AS1	0	5.11597647865484e-310	0	0	2.88634e-294	1.82099e-302
ENSG00000240374	RN7SL503P	0	0	0	0	0	0
ENSG00000201542	SNORA62	0	0	0	0	0	0
ENSG00000229994	RPL5P4	3.42023	3.49184	3.04298	3.63148	3.42489	3.19225
ENSG00000202129	RNY5P1	0	0	0	0	0	0
ENSG00000142687	KIAA0319L	11.027	9.30072	9.28194	9.4082	9.18207	10.8336
ENSG00000020129	NCDN	21.6259	22.5849	21.3928	21.3119	20.1232	21.4841
ENSG00000236274	RP4-728D4.3	0	0	0	0	0	0
ENSG00000239636	RP4-728D4.2	0.0265384	0.0836275	0.117837	0.111401	0.087363	0.0806611
ENSG00000116819	TFAP2E	3.729	3.96323	3.64459	3.8328	3.31123	3.40068
ENSG00000126067	PSMB2	127.534	123.36	123.214	127.618	122.486	119.384
ENSG00000239859	RN7SL281P	0	0	0	0	0	0
ENSG00000142686	C1orf216	8.79638	7.86476	8.49621	9.13346	9.14831	9.62084
ENSG00000092853	CLSPN	27.361	25.9752	27.6543	28.2469	27.232	25.7549
ENSG00000232335	RP11-435D7.3	0.189439	0.108522	0.11539	0	0.222304	0.203531
ENSG00000134698	AGO4	1.1191	1.10337	1.13821	0.930529	0.933214	1.0542
ENSG00000092847	AGO1	11.1158	11.9262	11.4542	10.6764	11.5451	11.5769
ENSG00000271164	RP4-789D17.4	0	0	0	0	0	0
ENSG00000271914	RP4-789D17.5	0.546168	0	0.684654	0.936297	0.324418	0.601776
ENSG00000126070	AGO3	5.4262	6.58581	5.2298	4.89921	5.83549	6.13169
ENSG00000271554	RP4-665N4.8	0	0	0	0	0	0.304226
ENSG00000232862	RP4-665N4.4	0	0	0	0.0291194	0	0
ENSG00000092850	TEKT2	0.0586962	0.0412641	0	0	0.0380434	0.0202596
ENSG00000116863	ADPRHL2	25.5739	25.327	24.1328	25.6474	22.2004	23.8275
ENSG00000171812	COL8A2	0.00881974	0.00373736	0	0.0103922	0	0.00894642
ENSG00000054116	TRAPPC3	60.8365	57.5884	54.6722	58.6432	60.9237	55.4689
ENSG00000116871	MAP7D1	30.1666	29.6401	28.5995	28.1379	26.9855	27.1273
ENSG00000264592	RN7SL131P	0	0	0	0	0	0
ENSG00000054118	THRAP3	115.049	114.709	118.581	105.585	106.638	104.278
ENSG00000231849	UBE2V2P4	0	0	0	0	0	0
ENSG00000214193	SH3D21	0.89744	0.72528	0.547738	0.925002	0.660269	1.27881
ENSG00000116883	RP11-268J15.5	0.434167	0.443535	0.402781	0.421966	0.388614	0.519992
ENSG00000142694	EVA1B	4.73091	6.30231	5.27214	3.34861	3.81273	5.88873
ENSG00000196182	STK40	8.35015	8.28474	8.14806	9.31541	8.42535	12.4961
ENSG00000181817	LSM10	50.4482	50.8318	47.0712	51.5725	49.8789	50.6408
ENSG00000222821	RNU4-27P	0	0	0	0	0	0
ENSG00000116885	OSCP1	3.19876	3.18001	2.73236	2.71	3.23018	2.6937
ENSG00000201448	SNORA63	0	0	0	0	0	0
ENSG00000116898	MRPS15	81.0023	82.1666	77.4599	79.1828	76.0371	77.4446
ENSG00000119535	CSF3R	0	0	0	0	0	0
ENSG00000230214	FTLP18	0	0	0	0	0	0
ENSG00000234481	RP4-614N24.1	0	0	0	0	0	0
ENSG00000163873	GRIK3	0	0	0	0	0	0
ENSG00000264698	MIR4255	0	0	0	0	0	0
ENSG00000207328	RNU6-636P	0	0	0	0	0	0
ENSG00000223944	RP5-1180C18.1	0	0	0	0	0	0
ENSG00000252368	RNA5SP43	0	0	0	0	0	0
ENSG00000230451	RPS29P6	0	0	0	0	0	0
ENSG00000233621	LINC01137	0.480163	0.559166	0.515756	0.63547	0.505079	0.687662
ENSG00000163874	ZC3H12A	2.14808	1.75517	2.32256	2.08423	1.57527	2.34678
ENSG00000163875	MEAF6	39.8621	38.1379	37.1152	40.9927	40.0639	41.0038
ENSG00000263675	MIR5581	0	0	0	0	0	0
ENSG00000163877	SNIP1	9.29214	8.96083	9.15498	9.43319	9.2057	9.34053
ENSG00000232273	FTH1P1	0	0	0	0.0834112	0.0873195	0.0808306
ENSG00000237749	RP3-423B22.5	1.46906	0	0	0	0	0
ENSG00000163879	DNALI1	0.0363909	0.0780379	0.0254841	0.0484906	0.0276726	0.0385054
ENSG00000134697	GNL2	81.2051	79.7092	80.0783	81.3555	75.173	74.345
ENSG00000169218	RSPO1	0.0756448	0.0339827	0.0646086	0.0395861	0.0337731	0.0400539
ENSG00000116922	C1orf109	68.8338	66.7362	69.0179	70.1108	67.0289	67.5572
ENSG00000134690	CDCA8	51.5506	51.6616	50.3497	49.206	46.0761	46.492
ENSG00000183317	EPHA10	1.41347	1.15549	1.05868	1.02849	0.941226	1.15114
ENSG00000200421	Y_RNA	0	0	0	0	0	0
ENSG00000238871	snoU13	0	0	0	0	0	0
ENSG00000214141	ACTN4P2	0	0	0	0	0	0
ENSG00000227416	RP11-109P14.2	0	0	0	0	0	0
ENSG00000185090	MANEAL	22.2903	20.2427	20.7233	21.5226	18.4183	17.26
ENSG00000233728	RP11-109P14.9	3.17704e-90	1.76178e-79	4.52503e-135	2.43276e-262	3.8016e-69	4.33421e-242
ENSG00000196449	YRDC	49.9341	49.1549	48.2269	50.6653	46.2695	46.5761
ENSG00000197982	C1orf122	22.9896	28.4418	24.2542	23.5105	22.5245	27.7165
ENSG00000188786	MTF1	7.85492	7.97971	8.26685	8.43301	8.73132	8.77823
ENSG00000230610	AL929472.1	0	0	0	0	0	0
ENSG00000235673	RP11-109P14.8	0	0	0	0	0	0
ENSG00000230955	RP11-109P14.10	1.55148e-34	5.82807e-45	4.67526e-44	1.07009e-70	1.17448e-42	8.86639e-45
ENSG00000204084	INPP5B	7.7869	7.23379	7.53877	7.77806	7.21932	7.67815
ENSG00000252448	SNORA63	0	0	0	0	0	0
ENSG00000222282	RNU6-584P	0	0	0	0	0	0
ENSG00000183431	SF3A3	81.3379	75.4231	77.9996	83.5632	78.034	77.8721
ENSG00000212541	RNU6-510P	0	0	0	0	0	0
ENSG00000183386	FHL3	15.4446	14.3925	14.4396	14.169	13.1005	13.3497
ENSG00000183520	UTP11L	105.098	98.7054	101.752	101.911	103.846	94.5944
ENSG00000185668	POU3F1	0.0287108	0.0364991	0.0307733	0.0295761	0.0544808	0.0357043
ENSG00000224592	RP5-884C9.2	0.0621723	0	0.262227	0.0680103	0.127578	0.117473
ENSG00000223589	RP5-884C9.3	0	0	0	0	0	0
ENSG00000265596	MIR3659	0	0	0	0	0	0
ENSG00000237290	RP11-214L19.1	0.00727855	0	0	0	0	0
ENSG00000200796	RNU6-753P	0	0	0	0	0	0
ENSG00000238063	RP11-329N22.1	0	0	0	0	0	0
ENSG00000215895	RP11-334L9.1	0.0160564	0.0597141	0.0623101	0.0508633	0.116474	0.225027
ENSG00000116954	RRAGC	12.5391	12.5364	11.9453	12.2406	12.1333	13.0857
ENSG00000228436	RP5-864K19.4	0.0493056	0	0.0577042	0	0	0.104226
ENSG00000214114	MYCBP	40.7964	38.3883	39.2861	39.8269	38.1238	38.8697
ENSG00000131233	GJA9	0.0353578	0.00937725	0.0390964	0.0208293	0.0295817	0.00119588
ENSG00000158315	RHBDL2	0	0	0	0	0	0.017753
ENSG00000199963	RNU6-605P	0	0	0	0	0	0
ENSG00000207466	Y_RNA	0	0	0	0	0	0
ENSG00000235549	RP11-781D11.1	0	0	0	0	0	0
ENSG00000174574	AKIRIN1	50.2894	49.6483	48.246	50.0926	47.4655	49.3193
ENSG00000168653	NDUFS5	321.736	307.625	308.701	319.677	316.741	304.976
ENSG00000127603	MACF1	19.0225	19.9847	19.873	19.5169	20.2501	18.5248
ENSG00000255103	KIAA0754	2.83492	3.12843	3.16912	2.66224	3.23527	3.2877
ENSG00000226438	RP11-420K8.1	0	0	0	0	0	0
ENSG00000206654	RNU6-608P	0	0	0	0	0	0
ENSG00000222378	RNA5SP44	0	0	0	0	0	0
ENSG00000270040	RP11-416A14.1	0	0	0	0	0	0
ENSG00000217897	HSPE1P8	0	0	0	0	0	1.03485
ENSG00000183682	BMP8A	0.483365	0.567161	0.482472	0.6473	0.528202	0.707489
ENSG00000182109	RP11-69E11.4	0.54158	0.640045	0.567537	1.07642	0.847029	1.63837
ENSG00000243970	PPIEL	0.0603938	0	0	0	0.068048	0.0947941
ENSG00000237624	OXCT2P1	0.154728	0.197551	0.181049	0.235058	0.169412	0.15524
ENSG00000090621	PABPC4	205.03	204.659	200.998	202.877	188.791	187.624
ENSG00000228060	RP11-69E11.8	0	0	0	0.0839731	0	0.246364
ENSG00000201457	SNORA55	0	0	0	0	0	0
ENSG00000163909	HEYL	5.13855	4.88539	5.34523	4.77376	4.63392	4.4023
ENSG00000225903	RP1-144F13.3	0	0	0	0	0	0
ENSG00000116981	NT5C1A	0	0	0	0	0	0
ENSG00000116983	HPCAL4	1.73832	1.75945	1.72798	1.69632	1.6382	1.50254
ENSG00000084072	PPIE	64.0927	64.0845	61.0389	64.8469	60.6542	63.131
ENSG00000116985	BMP8B	3.10927	3.28261	3.24751	3.07044	2.85291	2.84631
ENSG00000225333	RP1-144F13.4	0	0	0.0747828	0	0	0.0678305
ENSG00000252413	RNU7-121P	0	0	0	0	0	0
ENSG00000198754	OXCT2	0.607379	0.33675	0.37231	0.531258	0.377565	0.411477
ENSG00000261798	RP1-118J21.25	0.119341	0.164648	0.152031	0.207403	0.153416	0.221793
ENSG00000229213	RP1-118J21.24	0	0	0	0	0	0
ENSG00000043514	TRIT1	24.4202	23.9893	22.058	23.7799	21.3539	21.3561
ENSG00000202222	Y_RNA	0	0	0	0	0	0
ENSG00000116990	MYCL	2.18071	2.48545	2.64975	2.30027	2.4767	2.43109
ENSG00000236546	RP1-118J21.5	0.03201	0	0.0727454	0.0342689	0	0.0670435
ENSG00000207356	Y_RNA	0	0	0	0	0	0
ENSG00000168389	MFSD2A	10.9046	10.5454	9.35925	10.4353	10.2241	10.6737
ENSG00000228477	RP3-342P20.2	0.466672	0.374637	0.566688	0.0819599	0.432144	0.200216
ENSG00000131236	CAP1	175.012	172.357	173.992	174.409	162.162	165.729
ENSG00000131238	PPT1	50.2331	46.1487	49.9887	49.0829	46.3818	46.7253
ENSG00000226745	RP11-115D7.3	0	0	0	0	0	0
ENSG00000117000	RLF	11.4136	11.3581	11.7293	11.4968	11.8434	11.9296
ENSG00000207508	RNU6-1237P	0	0	0	0	0	0
ENSG00000188800	TMCO2	0.0884541	0	0	0	0	0
ENSG00000259943	RP1-39G22.7	1.7445	1.95703	1.81445	1.99184	2.14322	2.48942
ENSG00000084073	ZMPSTE24	89.4244	89.8302	91.6904	91.3711	93.0362	93.2407
ENSG00000231296	RP1-39G22.4	0	0	0	0	0	0
ENSG00000049089	COL9A2	0.769213	1.00725	0.869948	1.03917	0.842033	0.930152
ENSG00000227311	RP1-228H13.1	0	0	0	0	0	0.120257
ENSG00000084070	SMAP2	12.4999	12.5749	12.6612	13.1306	12.2136	12.9278
ENSG00000213172	RP1-228H13.2	0	0	0	0	0	0
ENSG00000187801	ZFP69B	0.14093	0.0874613	0.182168	0.111912	0.160943	0.2958
ENSG00000260920	RP1-228H13.5	0.124077	0.175164	0.219927	0.295273	0.268692	0.286358
ENSG00000187815	ZFP69	0.00724679	0	0.00801346	0.015288	0.0162147	0.0979416
ENSG00000238287	RP11-656D10.3	0	0	0	0	0	0
ENSG00000164002	EXO5	0.392767	0.495214	0.322693	0.512209	0.319613	0.803297
ENSG00000227278	RP11-656D10.5	0	0	0	0	7.46391e-29	0
ENSG00000238186	RP11-656D10.6	0	0	0	0	0	1.97895e-28
ENSG00000117010	ZNF684	4.32494	3.96429	4.12845	4.22052	4.13691	4.23141
ENSG00000236505	RP1-63P18.2	0	0	0	0	0	0
ENSG00000233910	GTF2F2P2	0	0	0	0	0	0
ENSG00000117016	RIMS3	1.34268	1.42251	1.40716	1.38401	1.26228	1.27785
ENSG00000237899	RP4-739H11.3	0	0	0	0	0	0
ENSG00000272145	NFYC-AS1	0.316391	0.33194	0.280264	0.331868	0.268156	0.3492
ENSG00000066136	NFYC	56.1153	59.4589	52.4585	54.2595	50.8268	51.6784
ENSG00000198974	MIR30E	0	0	0	0	0	0
ENSG00000207962	MIR30C1	0	0	0	0	0	0
ENSG00000117013	KCNQ4	1.73787	1.92729	1.95606	1.55607	1.5194	1.53067
ENSG00000264582	RN7SL326P	0	0	0	0	0	0
ENSG00000179862	CITED4	0.181142	0.265301	0.129901	0.146085	0.130703	0.298524
ENSG00000229528	RP5-1066H13.4	0	0	0	0	0	0
ENSG00000228940	RP11-348A7.1	0	0	0	0	0	0
ENSG00000233118	UBE2V1P8	0	0	0	0	0	0
ENSG00000171793	CTPS1	66.4405	65.376	65.9608	66.7267	61.458	64.3
ENSG00000171790	SLFNL1	0.167273	0.146294	0.119803	0.117498	0.125756	0.169642
ENSG00000010803	SCMH1	10.4085	10.8031	9.83748	9.36901	9.91561	9.69982
ENSG00000215893	RP4-635E8.1	0	0	0	0	0	0
ENSG00000235358	RP11-399E6.1	0	0	0	0	0	0
ENSG00000213987	RP11-399E6.2	0	0	0	0	0	0
ENSG00000204060	FOXO6	0.381597	0.503038	0.5308	0.375263	0.42519	0.516676
ENSG00000229901	RP11-399E6.4	0	0	0	0	0	0
ENSG00000252563	RNA5SP45	0	0	0	0	0	0
ENSG00000127129	EDN2	0.0308529	0.0325901	0.0629317	0.0161821	0.0172226	0.158189
ENSG00000127124	HIVEP3	3.41027	3.48322	3.39319	3.12135	3.21132	3.12111
ENSG00000230881	RP11-486B10.3	0	0	0	0	0	0
ENSG00000230638	RP11-486B10.4	0.0498571	0.0449597	0.101818	0.0446283	0.0632687	0.117075
ENSG00000264896	AL451006.1	0	0	0	0	0	0
ENSG00000227538	HNRNPFP1	0.0173967	0	0	0	0	0
ENSG00000228776	RP11-319C21.1	0	0	0	0	0	0
ENSG00000044012	GUCA2B	0	0	0	0	0	0
ENSG00000197273	GUCA2A	0	0	0	0	0	0
ENSG00000198815	FOXJ3	30.5176	32.2315	33.8647	29.6695	31.6817	31.5626
ENSG00000227527	RP11-223A3.1	0	0	0	0.121512	0.0644383	0
ENSG00000177181	RIMKLA	0.814798	0.878914	0.877754	1.05065	0.93622	0.866146
ENSG00000235002	RP11-157D18.2	0	0	0	0	0	0
ENSG00000066185	ZMYND12	0.153547	0.652778	0.571683	0.171928	0.273176	0.138707
ENSG00000127125	PPCS	45.0205	45.4445	44.16	46.5137	40.9726	44.2616
ENSG00000186409	CCDC30	0.109729	0.163305	0.357904	0.148403	0.20877	0.253035
ENSG00000230116	RP11-163G10.2	0	0	0	0	0	0
ENSG00000236876	TMSB4XP1	0	0	0	0	0	0
ENSG00000200254	RNU6-536P	0	0	0	0	0	0
ENSG00000236180	RP11-163G10.4	0	0	0	0	0	0.190724
ENSG00000171960	PPIH	111.221	107.824	102.785	107.05	100.657	97.6022
ENSG00000234917	RP5-994D16.3	0.534729	0.265603	0.834637	0.645138	0.475869	0.189587
ENSG00000065978	YBX1	441.831	440.65	441.593	444.391	432.255	422.019
ENSG00000164007	CLDN19	0	0	0	0.0115118	0	0
ENSG00000117385	LEPRE1	11.7499	10.9069	10.975	11.2691	10.6821	11.7897
ENSG00000164008	C1orf50	7.20192	6.55463	5.9752	6.30179	6.06477	6.99061
ENSG00000228452	RP5-994D16.9	0.20638	0.475502	0.498953	0.228405	0.478895	0.44374
ENSG00000177868	CCDC23	9.69478	8.83599	9.68424	8.97984	8.87955	8.2923
ENSG00000228192	RP11-342M1.3	0.865996	0.818486	0.569584	0.652792	0.349012	0.510748
ENSG00000164010	ERMAP	1.38613	1.20513	1.03349	1.09152	0.901892	0.975816
ENSG00000164011	ZNF691	5.078	4.98259	4.73354	4.7704	4.55679	5.33636
ENSG00000233708	RP11-342M1.7	0	0	0	0	0	0
ENSG00000237090	RP11-342M1.6	0	0	0	0	0	0
ENSG00000225099	ATP6V1E1P1	0.250138	0.158433	0.164715	0.0772953	0.243148	0.188946
ENSG00000117394	SLC2A1	120.758	135.923	134.037	125.495	124.171	127.592
ENSG00000227533	SLC2A1-AS1	0.220494	0.173551	0.233327	0.172052	0.292652	0.152056
ENSG00000207256	RNU6-880P	0	0	0	0	0	0
ENSG00000252803	RNU6-870P	0	0	0	0	0	0
ENSG00000186973	FAM183A	0	0	0	0	0	0
ENSG00000117395	EBNA1BP2	157.14	153.686	154.413	157.289	144.09	140.313
ENSG00000243710	WDR65	0.174778	0.445996	0.133973	0.183662	0.190654	0.323248
ENSG00000199240	RNA5SP46	0	0	0	0	0	0
ENSG00000179178	TMEM125	2.03153	2.64205	2.03876	2.12121	3.25829	5.5162
ENSG00000253313	C1orf210	2.25798	2.13471	2.48614	2.25597	1.80842	2.08207
ENSG00000066056	TIE1	0.0179543	0.00635069	0.00662168	0	0.0202139	0
ENSG00000117400	MPL	0.00850672	0.00890144	0.04646	0.0441524	0.037662	0.027069
ENSG00000234694	RP1-92O14.3	1.24809	1.08223	0.945022	1.1128	0.929904	0.996849
ENSG00000117399	CDC20	207.813	203.93	203.494	209.696	189.743	189.886
ENSG00000066322	ELOVL1	94.2626	89.9144	89.7548	85.9651	83.6382	90.1427
ENSG00000159479	MED8	19.136	19.8156	18.8343	19.994	20.6925	23.9586
ENSG00000229431	RP1-92O14.6	0.0752302	0.123378	0.0857432	1.09286e-162	0.0425107	0.157607
ENSG00000198198	SZT2	3.66861	3.90725	3.47237	3.53902	3.75849	4.60667
ENSG00000229348	HYI-AS1	0	0	0	0	0	0
ENSG00000229372	SZT2-AS1	1.22012e-71	0.0708857	0.0686757	0.0665716	0.0557432	0.163897
ENSG00000178922	HYI	5.6294	4.29187	4.9593	5.11272	4.79561	4.37291
ENSG00000142949	PTPRF	51.1883	50.8445	48.6053	49.5793	45.9653	42.8192
ENSG00000066135	KDM4A	13.6681	13.6014	13.3407	13.4847	15.187	18.1485
ENSG00000236200	KDM4A-AS1	1.24146	2.22516	2.03188	1.30012	1.12444	1.30939
ENSG00000126091	ST3GAL3	1.71112	3.38921	0.997933	1.40142	2.49442	1.68168
ENSG00000229444	RP11-184I16.4	0	0	0	0	0	0
ENSG00000252201	RNU6-1058P	0	0	0	0	0	0
ENSG00000233674	RP11-184I16.3	0	0	0	0	0	0
ENSG00000224751	SHMT1P1	0	0.0142131	0	0	0	0
ENSG00000117407	ARTN	5.82822	6.76297	5.50825	6.62023	5.66809	8.69075
ENSG00000237950	RP11-7O11.3	0.0950297	0	0.227784	0.21047	0	0.193145
ENSG00000117408	IPO13	9.45078	9.32672	8.55718	8.35911	9.10819	8.68154
ENSG00000132768	DPH2	60.4325	56.5417	58.9371	57.6411	53.1298	55.2937
ENSG00000117410	ATP6V0B	112.306	109.506	110.679	113.884	110.852	114.912
ENSG00000117411	B4GALT2	55.1545	53.3338	53.3051	51.6353	47.3085	48.1641
ENSG00000159214	CCDC24	4.15587	3.77003	3.75962	3.68028	3.68077	3.85147
ENSG00000196517	SLC6A9	1.64521	1.59467	1.57255	1.44342	1.9504	4.00155
ENSG00000230615	RP5-1198O20.4	0.0435142	1.4055e-07	2.19718e-07	1.83736e-07	1.1304e-08	0.0455799
ENSG00000271647	KRT8P47	0.0115883	0.0365759	0.0636186	0.0483769	0.0383453	0.0706482
ENSG00000227163	RP5-1198O20.5	0	0	0	0	0	0
ENSG00000239560	RN7SL479P	0	0	0	0	0	0
ENSG00000171872	KLF17	0	0	0	0	0	0.00992105
ENSG00000233514	RP11-570P14.1	2.12526	2.57415	3.37032	4.14163	5.63459	4.26747
ENSG00000239275	RP4-675G8.2	0	0	0	0	0	0
ENSG00000226804	RP4-675G8.3	0	0	0	0	0	0
ENSG00000200171	Y_RNA	0	0	0	0	0	0
ENSG00000238037	OOSP1P1	0	0	0	0	0	0
ENSG00000227994	RP5-891H21.1	0	0	0	0	0	0
ENSG00000271329	RP5-891H21.5	0	0.0392554	0	0	0.0402893	0
ENSG00000178028	DMAP1	14.1029	13.464	12.3806	14.6151	11.4132	13.3884
ENSG00000117419	ERI3	130.727	193.885	159.635	167.62	155.052	149.827
ENSG00000233602	ERI3-IT1	0	0	0	0	0	0
ENSG00000252146	AL390776.1	0	0	0	0	0	0
ENSG00000199385	RNU6-369P	0	0	0	0	0	0
ENSG00000187147	RNF220	38.6934	36.0536	35.6232	38.5617	33.5885	35.5714
ENSG00000126106	TMEM53	3.86171	3.64954	3.07349	3.59935	3.38786	4.30435
ENSG00000263381	MIR5584	0	0	0	0	0	0
ENSG00000198520	C1orf228	0.128053	0.0380113	0.0342975	0.0091808	0.127671	0.0867498
ENSG00000199377	RNU5F-1	0	0	0	0	0	0
ENSG00000200169	RNU5D-1	0	0	0	0	0	0
ENSG00000142945	KIF2C	55.0741	53.4646	55.5054	56.9443	54.0147	55.6805
ENSG00000142937	RPS8	579.129	579.82	574.065	596.182	579.41	573.562
ENSG00000264294	SNORD55	0	0	0	0	0	0
ENSG00000202031	SNORD38A	0	0	0	0	0	0
ENSG00000207421	SNORD38B	0	0	0	0	0	0
ENSG00000225721	RP11-269F19.2	0.111818	0.179721	0.0633008	0.237572	0.0646741	0.0573401
ENSG00000200913	SNORD46	0	0	0	0	0	0
ENSG00000234093	RPS15AP11	0	0.527765	0	1.00255	1.28538	0.951128
ENSG00000142959	BEST4	0.0370554	0.019348	0.0202916	0.019334	0.030715	0.0376246
ENSG00000173846	PLK3	17.9107	16.696	15.5968	16.0885	13.6207	17.9767
ENSG00000188396	TCTEX1D4	0.0892189	0.0375662	0.193609	0.0922758	0.0400516	0.0541835
ENSG00000222009	BTBD19	0.293925	0.198345	0.260973	0.363375	0.47225	0.650709
ENSG00000117425	PTCH2	0.181308	0.13168	0.168648	0.160635	0.122189	0.216668
ENSG00000202444	RNU5E-6P	0	0	0	0	0	0
ENSG00000226499	RP5-882O7.1	0	0	0	0	0	0
ENSG00000070785	EIF2B3	29.286	27.1549	26.046	29.4033	26.5412	27.9919
ENSG00000229815	CCNB1IP1P1	0.0272494	0	0	0	0	0.0290205
ENSG00000266294	AL136380.1	0	0	0	0	0	0
ENSG00000253039	RNA5SP47	0	0	0	0	0	0
ENSG00000232369	RP5-882O7.4	0	0	0	0	0	0
ENSG00000268949	MRPS17P1	0.00561073	0.011858	0	0	0	0.00584614
ENSG00000126107	HECTD3	9.40308	8.97759	8.51027	8.8198	8.0673	9.30796
ENSG00000126088	UROD	61.0434	59.771	59.9926	61.3174	54.3947	55.555
ENSG00000162415	ZSWIM5	0.245103	0.263371	0.268188	0.230518	0.223756	0.28984
ENSG00000264650	AL359473.1	0	0	0	0	0	0
ENSG00000234315	OSTCP5	0	0	0	0	0	0
ENSG00000221707	AL592294.1	0	0	0	0	0	0
ENSG00000186603	HPDL	0.0310767	0.0538743	0.0339016	0.0536159	0.0228027	0.701689
ENSG00000132781	MUTYH	15.625	12.9123	13.1251	14.2063	11.5293	16.2414
ENSG00000070759	TESK2	1.42757	1.12298	1.47041	1.74821	3.04235	2.35246
ENSG00000132773	TOE1	20.6801	20.2303	21.3627	19.739	18.1335	18.4573
ENSG00000238945	snoU13	0	0	0	0	0	0
ENSG00000236872	RP11-291L19.1	0	0	0	0	0	0
ENSG00000236624	CCDC163P	2.84036	2.29296	3.02917	2.77549	3.48549	3.52003
ENSG00000117450	PRDX1	755.215	773.172	789.851	780.486	776.578	779.524
ENSG00000132763	MMACHC	9.51987	9.10189	9.27494	9.42798	8.82671	8.80453
ENSG00000234379	HMGB1P48	0	0	0	0	0	0
ENSG00000117448	AKR1A1	92.2888	87.2142	84.3165	89.8856	79.4748	83.9635
ENSG00000132780	NASP	237.561	229.406	238.191	238.468	227.055	213.023
ENSG00000159588	CCDC17	0.0736179	0.0801264	0.0998141	0.0644472	0.0938451	0.110278
ENSG00000159592	GPBP1L1	68.7037	67.0881	68.7333	69.8549	69.1441	73.2563
ENSG00000197429	IPP	7.79146	8.08877	7.97679	7.89316	7.01844	7.67026
ENSG00000230896	RP11-767N6.7	0.589275	0.515754	0.3862	0.142449	0.0752202	0.489594
ENSG00000159596	TMEM69	29.9311	30.3474	29.0906	29.7281	28.9632	28.1319
ENSG00000225447	RPS15AP10	0	0	0	0.26562	0.272787	0
ENSG00000234329	RP11-767N6.2	0.348647	0.0317212	0.165704	0.0928905	0.130434	0.211637
ENSG00000236111	RP11-630I5.1	0	0.0469127	0	0	0	0
ENSG00000086015	MAST2	20.4478	21.9858	23.164	20.1001	20.8573	20.4378
ENSG00000232467	TMA16P2	0.0573774	0	0	0	0	0.0606342
ENSG00000117461	PIK3R3	0.370544	0.478747	0.350601	0.519988	0.37271	0.916898
ENSG00000250719	RP11-322N21.2	0	0	0	0	0	0
ENSG00000226957	RP4-533D7.4	0	0	0	0	0	0
ENSG00000233114	RP4-533D7.3	0	0	0	0	0	0
ENSG00000227857	RP4-533D7.5	0	0	0	0	0	0
ENSG00000117472	TSPAN1	2.01876	2.35903	2.36587	2.17124	2.38079	1.88657
ENSG00000085998	POMGNT1	28.0323	26.6395	27.7344	27.8806	26.1919	26.3378
ENSG00000171357	LURAP1	0.237613	0.145069	0.124055	0.151442	0.142485	0.122851
ENSG00000085999	RAD54L	21.3865	19.3341	17.9191	18.4577	17.4547	17.8085
ENSG00000132128	LRRC41	19.9623	20.9844	19.3094	18.405	17.6169	18.723
ENSG00000173660	UQCRH	300.251	284.636	286.257	297.908	285.396	281.125
ENSG00000117481	NSUN4	22.0128	22.2132	22.6875	23.8604	21.1922	23.2828
ENSG00000225779	RP4-603I14.3	0	0	0	0	0	0
ENSG00000117480	FAAH	4.4778	4.68095	3.51418	4.14745	4.2344	4.58235
ENSG00000232022	RP5-1109J22.1	0.41684	0.336654	0.156305	0.368608	0.27269	0.252684
ENSG00000224863	RP5-1109J22.2	0	0.0170829	0	0	0	0
ENSG00000225667	LINC00505	0.353892	0.427036	0	0	0	0.381567
ENSG00000197587	DMBX1	1.21739	1.54046	1.35776	1.42663	1.46576	1.23321
ENSG00000269956	MKNK1-AS1	0.0126121	0	0.0207335	0.0131305	0.0349336	0.0387789
ENSG00000079277	MKNK1	14.6568	14.8645	14.7189	15.1129	15.4782	15.5602
ENSG00000142961	MOB3C	1.75481	1.87976	1.87378	1.91446	2.23358	2.08008
ENSG00000162456	KNCN	0	0	0	0	0	0
ENSG00000123472	ATPAF1	29.4446	29.4715	27.332	28.2766	26.9107	29.8048
ENSG00000159658	EFCAB14	31.9701	34.7	33.9465	29.6754	30.6978	33.5496
ENSG00000186118	TEX38	0	0	0	0	0	0.0257271
ENSG00000228237	EFCAB14-AS1	0	0	0	0	0	0
ENSG00000233647	RP11-8J9.1	0	0	0	0	0	0
ENSG00000236476	RP11-8J9.5	0	0	0	0	0	0
ENSG00000142973	CYP4B1	0	0	0	0	0	0
ENSG00000154198	CYP4Z2P	0	0	0	0	0	0
ENSG00000238145	RP11-346M5.1	0	0	0	0	0	0
ENSG00000187048	CYP4A11	0	0	0	0	0	0
ENSG00000186377	CYP4X1	0	0	0	0	0	0
ENSG00000259832	CYP4A26P	0	0	0	0	0	0
ENSG00000261196	CYP4A43P	0	0	0	0	0	0
ENSG00000261593	CYP4A27P	0	0	0	0	0	0
ENSG00000261290	CYP4A44P	0	0	0	0	0	0
ENSG00000186160	CYP4Z1	0	0	0	0	0	0
ENSG00000225154	RP11-184J23.2	0	0.0198733	0	0	0	0
ENSG00000225506	CYP4A22-AS1	0.0228245	0.0988296	0.0257455	0.0487506	0.0513298	0.0238489
ENSG00000224805	LINC00853	0.0396889	0.217444	0.136696	0.127895	0.223158	0.124224
ENSG00000162365	CYP4A22	0	0	0	0	0	0
ENSG00000225514	MTND1P34	0	0	0	0	0	0
ENSG00000162366	PDZK1IP1	0	0	0	0	0	0
ENSG00000162367	TAL1	0.01111	0.00390178	0.0117996	0	0.0117606	0.0115167
ENSG00000226252	RP1-18D14.7	0	0	0	0	0	0
ENSG00000123473	STIL	26.7375	27.0965	27.0643	26.8183	26.6623	28.1419
ENSG00000162368	CMPK1	88.4064	88.0403	89.3604	90.0309	90.0874	87.7297
ENSG00000225762	RP11-511I2.2	0	0	0	0	0	0.103183
ENSG00000186790	FOXE3	0.0387856	0.0391518	0.0827615	0.0397534	0.0421051	0.0384221
ENSG00000237424	FOXD2-AS1	1.25955	1.13293	1.08677	1.30377	1.01721	1.17754
ENSG00000186564	FOXD2	0.584404	0.612129	0.602208	0.628836	0.476748	0.583869
ENSG00000271355	RP4-666O22.3	0	0	0	0	0	0
ENSG00000229554	RPL21P24	0	0	0	0	0	0
ENSG00000221346	AL356458.1	0	0	0	0	0	0
ENSG00000227883	ATP6V0E1P4	0	0	0	0	0	0
ENSG00000221447	AL591415.1	0	0	0	0	0	0
ENSG00000227947	RP11-543D5.1	0	0	0	0	0	0
ENSG00000269113	TRABD2B	0.0271047	0.0558929	0.00679288	0.0150872	0.00691147	0.206049
ENSG00000223814	RP11-543D5.2	0	0	0	0	0	0
ENSG00000273395	FLJ00388	0	0	0	0	0	0
ENSG00000225028	RP11-330M19.1	0	0	0	0	0	0
ENSG00000226133	RP4-683M8.2	0	0	0	0	0	0
ENSG00000231413	RP11-193P11.3	0	0	0	0	0	0
ENSG00000237180	CYP46A4P	0	0	0	0	0	0
ENSG00000242267	SKINTL	0.0361901	0	0	0	0	0
ENSG00000269709	AL109659.1	0	0	0	0	0	0
ENSG00000223720	RP5-1024N4.2	0	0	0	0	0	0
ENSG00000117834	SLC5A9	0	1.62416e-09	0.00893904	0.00875508	0	0.00836541
ENSG00000272491	RP5-1024N4.4	0.00960442	0.0302655	0	0	0	0.0197068
ENSG00000132122	SPATA6	2.10141	1.5959	1.33041	1.69653	2.23885	2.02574
ENSG00000235105	RP11-329A14.1	0.571952	0.708438	0.738575	0.592088	0.778668	0.846449
ENSG00000224986	PPP1R8P1	0.0199686	0	0	0	0	0.0208301
ENSG00000206700	RNU6-723P	0	0	0	0	0	0
ENSG00000223175	RNU4-61P	0	0	0	0	0	0
ENSG00000232514	RP11-329A14.2	0	0	0	0	0	0
ENSG00000186094	AGBL4	0	0	0	0	0	0
ENSG00000162373	BEND5	0	0	0	0	0	0
ENSG00000229846	RP11-141A19.1	0	0	0	0	0	0
ENSG00000239144	snoU13	0	0	0	0	0	0
ENSG00000230114	RP11-141A19.2	0	0	0	0	0	0
ENSG00000225623	AGBL4-IT1	0	0	0	0	0	0
ENSG00000237478	RP5-926E3.1	0	0	0	0	0	0
ENSG00000215887	ZNF859P	0	0	0	0	0	0
ENSG00000221746	AL645730.1	0	0	0	0	0	0
ENSG00000227839	AL645730.2	0	0	0	0	0	0
ENSG00000233595	MTND2P29	0	0	0	0	0	0
ENSG00000162374	ELAVL4	0	0	0	0	0	0
ENSG00000230828	RP11-492I2.1	0	0	0	0	0	0
ENSG00000237337	RP11-567C20.2	0	0	0	0	0	0
ENSG00000233407	RP11-567C20.3	0	0	0	0	0	0
ENSG00000234080	RP11-183G22.1	0.0364797	0.0398658	0.0417381	0	0	0
ENSG00000229316	HMGB1P45	0	0	0	0	0	0
ENSG00000225671	FCF1P6	0	0	0	0	0	0
ENSG00000142700	DMRTA2	0.00811127	0.0249367	0.00877781	0.0251647	0	0.0162112
ENSG00000271782	RP5-850O15.4	0	0	0	0	0	0
ENSG00000185104	FAF1	53.5389	59.2473	62.3244	56.2539	55.1044	55.5145
ENSG00000225767	RP5-850O15.3	0	0	0	0	0	0
ENSG00000202140	Y_RNA	0	0	0	0	0	0
ENSG00000207194	RNU6-1026P	0	0	0	0	0	0
ENSG00000252825	RNU6-1253P	0	0	0	0	0	0
ENSG00000230585	PHBP12	0.091141	0.0987347	0.13741	0.160876	0.102923	0.127154
ENSG00000237130	MRPS6P2	0	0	0	0	0	0
ENSG00000123080	CDKN2C	4.8696	4.58528	4.14722	4.38883	4.4568	8.93309
ENSG00000265538	MIR4421	0	0	0	0	0	0
ENSG00000204006	C1orf185	0	0	0	0	0	0
ENSG00000200262	Y_RNA	0	0	0	0	0	0
ENSG00000213478	CFL1P2	0.0403305	0	0.0459991	0.0432797	0	0
ENSG00000239101	AL162430.2	0	0	0	0	0	0
ENSG00000221492	AL162430.1	0	0	0	0	0	0
ENSG00000203356	RP11-296A18.3	0.00775969	0.00823007	0	0	0.0086565	0.00808435
ENSG00000238618	snoU13	0	0	0	0	0	0
ENSG00000123091	RNF11	52.0039	50.8663	51.9619	53.734	51.9398	51.6236
ENSG00000233406	RP11-296A18.5	0.257968	0.122403	0.128136	0.14652	0.258005	0.149451
ENSG00000236434	RP11-296A18.6	0	0	0	0	0	0
ENSG00000085831	TTC39A	3.99838	4.1817	3.78804	4.19017	3.88927	3.78171
ENSG00000261664	RP11-275F13.1	0.0941221	0.0311113	0.303152	0.21202	0.14753	0.0686116
ENSG00000085832	EPS15	16.3047	16.8289	16.7338	16.2683	16.4832	18.9016
ENSG00000232027	RP11-275F13.3	0.0212997	0.0231674	0	0	0.120111	0.0223412
ENSG00000206595	RNU6-877P	0	0	0	0	0	0
ENSG00000238140	RP11-253A20.1	0	0	0	0	0	0
ENSG00000227070	RP11-191G24.1	0	0	0	0	0	0
ENSG00000252032	RNU6-1281P	0	0	0	0	0	0
ENSG00000227742	CALR4P	0	0	0.0249917	0	0	0
ENSG00000117859	OSBPL9	33.4171	33.9228	34.7206	33.3419	32.1429	35.4905
ENSG00000266993	RP4-657D16.3	0.263846	0.287394	0.300523	0.282715	0.323924	0.498878
ENSG00000272175	RP4-657D16.6	0	0	0	0	0	0
ENSG00000078618	NRD1	64.5252	63.8153	61.1594	61.8765	60.4514	67.9672
ENSG00000212076	MIR761	0	0	0	0	0	0
ENSG00000236973	GAPDHP51	0	0	0	0	0	0
ENSG00000232846	SLC25A6P3	0	0	0	0	0	0
ENSG00000212624	SNORA26	0	0	0	0	0	0
ENSG00000230604	TSEN15P2	0	0	0	0	0	0
ENSG00000212174	Y_RNA	0	0	0	0	0	0
ENSG00000265769	AL589663.1	0	0	0	0	0	0
ENSG00000169213	RAB3B	6.94877	7.68963	7.21945	6.77155	6.99322	7.21012
ENSG00000200839	RNA5SP48	0	0	0	0	0	0
ENSG00000229032	RP11-91A18.1	0	0	0	0	0	0
ENSG00000264613	RN7SL290P	0	0	0	0	0	0
ENSG00000117862	TXNDC12	45.9953	44.153	45.1979	46.682	42.5458	42.5514
ENSG00000198841	KTI12	14.3464	14.4456	14.2885	14.2088	12.1609	11.95
ENSG00000223390	RP11-91A18.4	0.0154279	4.69351e-14	2.10392e-93	0.0637552	5.24825e-05	0.109062
ENSG00000134717	BTF3L4	61.5282	59.4607	56.7983	59.7364	59.7506	62.5945
ENSG00000228369	TXNDC12-AS1	0	0	0	0	0	0
ENSG00000157077	ZFYVE9	8.55016	8.64439	9.09824	8.46646	8.90402	8.98077
ENSG00000272100	RP11-155O18.6	0.20655	0	0	0.233392	0.483089	0.223231
ENSG00000154222	CC2D1B	7.69583	7.94294	7.86172	8.57779	7.22654	8.02681
ENSG00000241745	RN7SL788P	0	0	0	0	0	0
ENSG00000228407	RP4-800M22.1	0.862574	0	1.05649	0.488953	1.49161	1.3846
ENSG00000223429	RP4-800M22.2	0	0	0	0	0	0
ENSG00000224255	PDCL3P6	0	0	0.041141	0	0.040777	0
ENSG00000236004	RP4-800M22.4	0	0	0	0	0	0
ENSG00000237663	DNAJC19P7	0	0	0	0	0	0
ENSG00000213735	ANAPC10P1	0	0.0782819	0	0	0	0
ENSG00000224680	PLA2G12AP1	0.420978	0.700306	0.740007	0.918927	0.880836	0.518987
ENSG00000085840	ORC1	26.8687	25.032	24.5973	25.9967	23.3692	22.5168
ENSG00000134748	PRPF38A	29.6456	29.3934	28.5824	27.8718	27.9179	29.6137
ENSG00000134744	ZCCHC11	22.5163	21.4265	22.1652	22.0538	20.9541	23.1603
ENSG00000239063	snoU13	0	0	0	0	0	0
ENSG00000272371	RP11-25O10.2	0	0	0	0	0	0
ENSG00000236290	EEF1GP7	0	0	0	0.0440404	0	0
ENSG00000116157	GPX7	0.0164636	0	0.0364301	0	0	0.118247
ENSG00000182183	FAM159A	0	0.0175826	0.00919614	0	0	0
ENSG00000162377	COA7	49.3339	48.4932	47.1805	46.9008	44.9359	43.1492
ENSG00000233664	NDUFS5P3	0	0	0	0	0	0
ENSG00000239640	RN7SL62P	0	0	0	0	0	0
ENSG00000162378	ZYG11B	8.5963	9.10324	8.54227	8.66407	8.96904	9.02134
ENSG00000252018	RNU2-30P	0	0	0	0	0	0
ENSG00000228929	RP11-159C21.4	2.55881	3.58992	3.26748	3.0045	5.9343	4.19666
ENSG00000206627	RNU6-969P	0	0	0	0	0	0
ENSG00000203995	ZYG11A	0.004233	0	0.00463976	0	0	0.133251
ENSG00000242391	RP4-631H13.2	0	0	0	0	0	0
ENSG00000121310	ECHDC2	5.53482	4.90549	4.06705	4.43862	4.38945	6.01733
ENSG00000230953	RP4-631H13.6	0	0	0	0	0	0
ENSG00000231866	RP4-631H13.4	0	0	0	0	0	0
ENSG00000116171	SCP2	61.6704	62.0974	60.7049	64.465	59.6922	63.1396
ENSG00000226147	TUBBP10	0.0307251	8.06386e-18	0.033578	1.63901e-116	4.46813e-193	3.47061e-15
ENSG00000236360	RP11-334A14.2	2.09286	3.08148	0.679126	3.98861	3.32054	2.80703
ENSG00000264834	MIR1273F	0	0	0	0	0	0
ENSG00000266188	MIR5095	0	0	0	0	0	0
ENSG00000265815	MIR1273G	0	0	0	0	0	0
ENSG00000237279	RP4-631H13.5	0	0	0	0	0	0
ENSG00000174348	PODN	0	0	0	0	0	0.0062504
ENSG00000232993	RP11-334A14.5	0	0	0	0	0	0
ENSG00000227644	HIGD1AP11	0	0	0	0	0	0
ENSG00000162383	SLC1A7	0	0	0	0	0	0
ENSG00000235563	RP11-334A14.8	0	0	0	0	0	0
ENSG00000157184	CPT2	9.08462	10.1039	9.2918	9.14955	8.31202	9.33455
ENSG00000236723	RP5-1024G6.2	2.10005e-07	1.04233e-06	1.32408e-07	3.4389e-07	3.60958e-07	5.70086e-07
ENSG00000162384	C1orf123	22.7751	21.5848	21.8809	22.5988	19.5639	22.7868
ENSG00000259818	RP5-1024G6.7	0.0040179	0.00422997	0.00441475	0.0168358	0.022402	0.00415663
ENSG00000162385	MAGOH	106.642	93.6826	98.153	104.245	95.459	93.21
ENSG00000270172	RP5-1024G6.8	5.39243	5.92693	5.48876	5.25844	5.4026	6.55935
ENSG00000226754	RP5-1024G6.5	0.396776	0.233546	0.379805	0.406174	0.313672	0.48821
ENSG00000157193	LRP8	19.0885	18.9773	19.8647	19.6628	20.3044	21.7635
ENSG00000234578	RP4-784A16.1	0.0458603	0	0	0	0	0
ENSG00000228838	RP4-784A16.2	0	0.0973662	0	0.047611	0	0
ENSG00000225030	RP4-784A16.3	0	0	0	0	0	0
ENSG00000232762	RP4-784A16.4	0	0	0	0	0	0
ENSG00000225675	RP4-784A16.5	0.595861	0.588328	0.232074	0.431351	0.526506	0.349242
ENSG00000226938	RP11-117D22.1	0	0	0	0	0	0
ENSG00000230138	RP11-117D22.2	0	0	0	0	0	0
ENSG00000236253	SLC25A3P1	0	0	0	0	0	0
ENSG00000143006	DMRTB1	0	0	0	0	0	0
ENSG00000174332	GLIS1	0.0380602	0.0390453	0.0203483	0.0129499	0.0138639	0.0699357
ENSG00000239007	RNU7-95P	0	0	0	0	0	0
ENSG00000058804	NDC1	75.0832	74.1205	76.3853	72.2598	70.2078	67.5853
ENSG00000201003	SNORA58	0	0	0	0	0	0
ENSG00000264454	AL049745.1	0	0	0	0	0	0
ENSG00000229687	RP4-654H19.2	0	0	0	0	0	0
ENSG00000058799	YIPF1	12.2687	12.7694	13.0824	13.7826	12.8189	14.5705
ENSG00000211452	DIO1	0	0	0.29898	0.022931	0.0244014	0.0413316
ENSG00000081870	HSPB11	36.3661	35.8449	33.1505	37.3754	33.2081	33.8466
ENSG00000116212	LRRC42	55.8353	55.9934	53.4119	52.8121	48.7434	45.7899
ENSG00000219102	HNRNPA3P12	0.490761	0.490872	0.376787	0.484405	0.443006	0.290849
ENSG00000203985	LDLRAD1	0	0	0	0.0482455	0	0
ENSG00000197015	AL353898.1	0	0	0	0	0	0
ENSG00000272091	RP4-758J24.5	0.528904	0.55128	0.46648	0.376305	0.414224	0.56907
ENSG00000116209	TMEM59	41.5537	38.7157	40.1925	42.4787	41.4053	44.507
ENSG00000203276	AL353898.2	0.0125873	0.0132626	0.0415551	0	0.0139759	0.0130225
ENSG00000116205	TCEANC2	3.47275	3.69626	3.06899	3.24145	3.1128	3.6274
ENSG00000264208	MIR4781	0	0	0	0	0	0
ENSG00000225183	RP4-758J24.4	0	0	0	0	0	0
ENSG00000237611	AL353898.3	0	0	2.05404	0	0	0
ENSG00000212670	AL161915.1	0.194631	0.261193	0.248893	0.179527	0.180115	0.389391
ENSG00000157211	CDCP2	0	0.00679095	0	0.0134764	0	0.187157
ENSG00000256407	RP11-446E24.4	0.0736936	0.108501	9.83021e-252	0.013021	0.0622074	0.0116688
ENSG00000215883	CYB5RL	5.8767	5.41647	6.04155	5.6728	5.07103	4.91177
ENSG00000157216	SSBP3	35.2354	31.693	31.0989	36.1159	29.0171	32.7532
ENSG00000116221	MRPL37	115.338	114.416	111.39	115.678	106.201	107.454
ENSG00000198711	SSBP3-AS1	0	0.0398694	0	0.039424	0	0.0193079
ENSG00000248835	AL357673.1	4.33833	4.28698	4.15587	4.31958	4.00758	3.96581
ENSG00000225632	RP5-997D24.3	0	0	0	0	0	0.0185636
ENSG00000232245	RP4-705F19.1	0	0	0	0	0	0
ENSG00000265404	AC099796.1	0	0	0	0	0	0
ENSG00000235741	RP5-866L20.1	0	0	0	0	0	0
ENSG00000237173	RP5-866L20.2	0	0	0	0	0	0
ENSG00000252646	SNORD112	0	0	0	0	0	0
ENSG00000227453	HNRNPA1P63	0.0216236	0	0	0	0.024202	0
ENSG00000162390	ACOT11	5.74005	5.23771	4.80398	5.13363	4.46817	4.18172
ENSG00000162391	FAM151A	5.64844e-38	1.56601e-32	4.13838e-34	5.08459e-38	4.67653e-28	1.61067e-33
ENSG00000230728	RP11-240D10.4	0	0	0	0	0	0
ENSG00000271723	MROH7-TTC4	0.0260478	0.0169716	0.00357242	0.0123723	0.00360341	0.0145276
ENSG00000184313	MROH7	0	4.47535e-40	0	0.0134501	0.00803707	2.57607e-30
ENSG00000243725	TTC4	36.3992	33.3172	33.1165	34.2471	31.973	32.7529
ENSG00000162396	PARS2	6.55861	5.88126	6.57488	6.56398	6.36919	5.79261
ENSG00000006555	TTC22	0.261161	0.236312	0.194249	0.274742	0.300172	0.402978
ENSG00000237453	RP11-67L3.2	0	0	0	0	0	0
ENSG00000162398	C1orf177	0.0100079	0	0.0110475	0	0.0111114	0.0102494
ENSG00000116133	DHCR24	84.3258	87.8556	88.0568	87.4268	90.5627	93.56
ENSG00000242396	RP11-67L3.5	0.891764	0.603959	1.02155	0.957634	0.998018	1.44524
ENSG00000233203	RP11-67L3.4	0.18712	0.2214	0.229128	0.210873	0	0.608042
ENSG00000143001	TMEM61	0.2373	0.186702	0.261757	0.123832	0.240929	0.181432
ENSG00000233271	RP11-12C17.2	0	1.98004e-05	6.21418e-06	0	5.0783e-07	1.20409e-06
ENSG00000162399	BSND	0	0	0	0	0	0
ENSG00000169174	PCSK9	6.1734	6.78307	6.6809	6.58758	7.0731	9.29421
ENSG00000162402	USP24	11.1441	10.6693	10.4454	9.85031	10.4829	10.4588
ENSG00000231090	RP11-101C11.1	0	0	0	0	0	0
ENSG00000231095	GYG1P3	0	0	0.0251355	0	0	0.0232794
ENSG00000265822	MIR4422	0	0	0	0	0	0
ENSG00000231900	GOT2P1	0	0	0	0	0	0
ENSG00000232198	RP4-633H17.2	0	0	0	0	0	0
ENSG00000199831	RN7SKP291	0	0	0	0	0	0
ENSG00000252162	RNU6-830P	0	0	0	0	0	0
ENSG00000272051	Y_RNA	0	0	0	0	0	0
ENSG00000234810	RP11-466L17.1	0	0.00427974	0.0044489	0	0	0
ENSG00000233147	RP11-90C4.1	0	0	0	0	0	0
ENSG00000230250	RP11-90C4.2	0	0	0	0	0	0
ENSG00000227104	PIGQP1	0	0	0	0	0	0
ENSG00000233079	RP11-90C4.3	0	0	0	0	0	0
ENSG00000235612	RP1-158P9.1	0	0	0	0	0	0
ENSG00000229871	RP4-710M16.1	0	0	0	0	0	0
ENSG00000260971	RP11-504A18.1	0	0	0.0199334	0.0375519	0	0.0187029
ENSG00000223307	AC119674.1	0	0	0	0	0	0
ENSG00000223956	RP4-710M16.2	0	0	0	0	0	0
ENSG00000162407	PPAP2B	1.74318	1.95363	1.84902	1.80592	1.87659	2.23471
ENSG00000236776	RPL21P23	0	0	0	0	0	0
ENSG00000224980	RP11-377K22.3	0	0	0	0	0	0
ENSG00000225475	RP11-377K22.2	0	0	0	0	0	0
ENSG00000162409	PRKAA2	0.534715	0.559162	0.592029	0.581043	0.643852	0.81186
ENSG00000187889	C1orf168	0	0	0	0	0	0.00856195
ENSG00000229913	RP11-378I13.1	0	0	0	0	0	0
ENSG00000157131	C8A	0	0	0	0	0	0
ENSG00000021852	C8B	0	0	0	0	0	0
ENSG00000173406	DAB1	0.0118857	0.00315697	6.49929e-212	9.69996e-286	2.13231e-230	0.236422
ENSG00000162600	OMA1	23.9376	24.8503	23.1386	24.4888	20.714	25.3221
ENSG00000236341	RP5-1103B4.3	0	0	0	0	0	0
ENSG00000221591	AL161740.1	0	0	0	0	0	0
ENSG00000227935	RP6-102O10.1	0	0	0	0	0	0
ENSG00000236888	RPS20P5	0	0	0	0	0	0
ENSG00000238773	AL137855.1	0	0	0	0	0	0
ENSG00000226759	DAB1-AS1	0	0	0	0	0	0
ENSG00000229887	HNRNPA1P6	0	0	0	0	0	0
ENSG00000223416	RPS26P15	0.324831	0.390962	0	0.371845	0.376001	1.04413
ENSG00000235038	RP11-393I23.4	0	0	0	0	0	0
ENSG00000230546	RP11-393I23.3	0	0	0	0	0	0
ENSG00000233216	RP11-414C16.1	0	0	0	0	0	0
ENSG00000270209	RP4-592A1.4	0	0	0	0	0	0
ENSG00000264128	RN7SL713P	0	0	0	0	0	0
ENSG00000184292	TACSTD2	0.951444	1.4221	1.24656	1.00337	0.90798	1.86586
ENSG00000185839	RP4-592A1.2	8.35185	8.47519	7.63378	7.45964	7.35327	8.08289
ENSG00000162601	MYSM1	11.9087	12.6497	11.6779	11.2833	11.3648	12.3344
ENSG00000222168	Y_RNA	0	0	0	0	0	0
ENSG00000264081	AL136985.1	0	0	0	0	0	0
ENSG00000177606	JUN	5.83224	5.70662	5.22353	4.89276	4.74764	6.74449
ENSG00000234807	LINC01135	0	0	0	0.0226622	0	0
ENSG00000272226	RP11-63G10.3	0	0.0893727	0	0.0865304	0.0906762	0
ENSG00000231740	RP11-63G10.2	0	0	0	0	0	0
ENSG00000232453	RP4-794H19.1	0.0349769	0.0745414	0.019469	0.0920729	0.078404	0.0363476
ENSG00000228121	PHBP3	0.151022	0.0328701	0	0.128615	0.136316	0.0631925
ENSG00000230812	RP4-794H19.4	0	0	0	0	0	0
ENSG00000241042	RP11-145M4.1	0	0	0	0	0	0
ENSG00000235215	RP11-145M4.2	0	0	0	0	0	0
ENSG00000237352	RP11-145M4.3	0	0	0	0	0	0
ENSG00000224609	RP11-470E16.1	0	0.0210344	0	0	0	0
ENSG00000270457	RP11-467C18.1	0	0	0	0.457157	0	0
ENSG00000172456	FGGY	7.55976	6.66826	6.67005	6.78491	6.61535	6.08601
ENSG00000266150	MIR4711	0	0	0	0	0	0
ENSG00000226883	RP4-782L23.2	0	0	0.0392398	0	0	0
ENSG00000231816	RP4-782L23.1	0	0.090711	0.095482	0	0.185084	0.170784
ENSG00000134709	HOOK1	10.5734	10.2336	10.3421	9.72349	10.7488	12.0125
ENSG00000134716	CYP2J2	0.573424	0.34696	0.532175	0.625795	0.60769	0.580573
ENSG00000265535	RN7SL475P	0	0	0	0	0	0
ENSG00000162598	C1orf87	0.0139461	0.00742778	0.0154787	0.0123661	0.0156021	0.0216971
ENSG00000229332	PGBD4P8	0	0	0	0	0	0
ENSG00000238242	RP11-575B7.3	0	0	0	0	0	0
ENSG00000226476	RP11-776H12.1	0.00908715	0	0.0100452	0	0	0
ENSG00000231252	RP11-436K8.1	0	0	0	0.00764204	0	0
ENSG00000162599	NFIA	9.75207	10.2256	9.71715	9.27307	9.05678	8.71285
ENSG00000237928	RP4-668G5.1	0	0	0	0	0	0
ENSG00000263380	AC096534.1	0	0	0	0	0	0
ENSG00000270742	RP4-802A10.1	0	0	0	0	0	0
ENSG00000237853	RP5-833A20.1	0	0	0	0	0	0
ENSG00000264551	AC099791.1	0	0	0	0	0	0
ENSG00000223920	RP11-430G17.1	0	0	0	0	0	0
ENSG00000162604	TM2D1	25.2216	20.6789	20.9549	25.6437	22.3957	22.1734
ENSG00000271200	RP11-430G17.3	0	0.177496	0	0	0	0
ENSG00000132849	INADL	25.6312	28.9338	25.6599	28.5593	22.1179	23.4538
ENSG00000200575	RNU6-414P	0	0	0	0	0	0
ENSG00000212360	RNU6-1177P	0	0	0	0	0	0
ENSG00000236646	LAMTOR5P1	0	0	0	0	0	0
ENSG00000242860	RN7SL180P	0	0	0	0	0	0
ENSG00000263908	MIR3116-2	0	0	0	0	0	0
ENSG00000234204	PIGPP2	0	0	0	0	0	0
ENSG00000234088	RPS15AP7	0	0	0	0	0	0
ENSG00000240563	L1TD1	0	0	0	0	0	0
ENSG00000200174	Y_RNA	0	0	0	0	0	0
ENSG00000237227	RP5-1155K23.4	0	0	0	0	0	0
ENSG00000132854	KANK4	0	0	0	0	0	0.107209
ENSG00000201153	RNU6-371P	0	0	0	0	0	0
ENSG00000162607	USP1	43.9258	43.5849	44.5338	44.4935	43.1495	44.0904
ENSG00000116641	DOCK7	11.6175	11.8289	11.5341	12.0858	11.9757	11.7965
ENSG00000270549	RP11-293K19.1	0	0	0	0	0	0
ENSG00000132855	ANGPTL3	0	0	0.0918583	0	0	0.0183213
ENSG00000269624	AL138847.1	0	0.0121945	0.0127286	0.0121008	0	0
ENSG00000213703	RP5-849H19.2	0.0774072	0.0874315	0	0.168928	0	0
ENSG00000235545	RP11-230B22.1	0	0	0.0207027	0.0198132	0	0.0392185
ENSG00000125703	ATG4C	11.7763	11.175	11.239	12.2781	12.0394	10.6725
ENSG00000234318	RP4-771M4.3	0.263154	0.153068	0.320773	0.146568	0.153059	0.566736
ENSG00000237163	RP4-771M4.2	0	0	0	0	0	0
ENSG00000229537	RP11-5P4.1	0	0	0	0	0	0
ENSG00000227485	RP11-5P4.2	0	0	0	0	0	0
ENSG00000229225	RP11-5P4.3	0	0	0	0	0	0
ENSG00000203605	RP11-335E6.2	0	0	0	0	0	0
ENSG00000271593	RP11-335E6.4	0	0	0	0	0.0954057	0
ENSG00000252259	RNA5SP49	0	0	0	0	0	0
ENSG00000224209	LINC00466	0.11708	0.123196	0.172514	0.164428	0.131109	0.120806
ENSG00000223683	AL138935.1	0.0583976	0	0	0	0	0
ENSG00000228734	RP11-335E6.3	0	0.0331146	0.0344817	0	0	0.0641174
ENSG00000230798	RP4-792G4.2	0.324343	0.326567	0.555191	0.600009	0.629291	0.453941
ENSG00000187140	FOXD3	0.0331701	0.0786566	0.0118493	0.0341881	0.0716746	0.0547292
ENSG00000252784	Y_RNA	0	0	0	0	0	0
ENSG00000236674	RP4-792G4.3	0	0	0	0	0	0
ENSG00000088035	ALG6	16.0239	16.3538	15.4973	16.2705	14.5018	15.7993
ENSG00000142856	ITGB3BP	43.8769	41.3375	43.5835	46.4594	43.0171	43.5336
ENSG00000203965	EFCAB7	4.77415	3.9362	4.33503	4.69998	4.36917	5.38592
ENSG00000079739	PGM1	21.377	21.1132	20.5328	20.1066	20.2753	21.7265
ENSG00000264271	RN7SL488P	0	0	0	0	0	0
ENSG00000251720	RNU7-123P	0	0	0	0	0	0
ENSG00000116652	DLEU2L	0.330951	0.322144	0.580528	0.0793085	0.523455	0.309858
ENSG00000244256	RN7SL130P	0	0	0.86752	0	0	0
ENSG00000185483	ROR1	1.14059	1.65958	1.43908	0.987668	1.09964	1.00384
ENSG00000177452	RP4-597J3.1	0	0	0	0	0	0
ENSG00000228056	CFL1P3	0	0	0	0	0	0
ENSG00000207190	RNU6-809P	0	0	0	0	0	0
ENSG00000200508	Y_RNA	0	0	0	0	0	0
ENSG00000223949	RP11-24J23.2	0.0133551	0	0.00738654	0	0.0149668	0
ENSG00000177414	UBE2U	0	0	0	0	0	0
ENSG00000238653	RNU7-62P	0	0	0	0	0	0
ENSG00000158966	CACHD1	5.03899	5.06936	5.22002	5.19897	4.96688	4.46043
ENSG00000264470	MIR4794	0	0	0	0	0	0
ENSG00000162437	RAVER2	16.7851	17.117	17.182	16.5806	16.0409	14.9395
ENSG00000162434	JAK1	19.6465	19.9968	19.5231	19.8101	19.5535	20.1272
ENSG00000234784	RP11-182I10.1	0	0	0	0	0	0
ENSG00000233877	RP11-182I10.2	0	0	0	0	0	0
ENSG00000226891	RP11-182I10.3	0	0	0	0	0	0.00733044
ENSG00000185031	SLC2A3P2	0	0	0	0	0	0
ENSG00000272506	RP4-535B20.4	0	0	0	0	0	0
ENSG00000212257	RNU6-1176P	0	0	0	0	0	0
ENSG00000265996	MIR3671	0	0	0	0	0	0
ENSG00000199135	MIR101-1	0	0	0	0	0	0
ENSG00000231485	RP4-535B20.1	0.628898	0.757933	0	0	0	0
ENSG00000235804	RP4-535B20.2	0	0	0	0	0	0
ENSG00000234496	MRPS21P1	0	0	0	0	0	0
ENSG00000162433	AK4	32.213	35.2795	32.6297	32.5335	30.1498	30.2796
ENSG00000231622	RP4-700A9.1	0	0	0	0	0	0
ENSG00000116675	DNAJC6	5.75542	6.76759	5.88945	5.74384	7.43735	7.60311
ENSG00000222624	RNU2-15P	0	0	0	0	0	0
ENSG00000229294	RP5-1044H5.1	0	0	0	0	0	0
ENSG00000234144	COX6CP13	0	0	0	0	0	0
ENSG00000116678	LEPR	2.74075	2.98475	2.85376	2.65577	2.61487	3.03169
ENSG00000213625	LEPROT	18.0932	16.1211	16.0002	17.3479	15.1739	15.3185
ENSG00000237852	RP4-630A11.3	0.344964	0.615837	0.425991	0.972069	0.405137	0.563775
ENSG00000238931	snoU13	0	0	0	0	0	0
ENSG00000224570	RP11-430H12.2	0	0	0	0	0.0105952	0
ENSG00000239319	RN7SL854P	0	0	0	0	0	0
ENSG00000184588	PDE4B	49.3351	51.0296	46.7937	47.6439	43.2744	42.3916
ENSG00000227466	RP11-397C12.1	0	0	0	0	0	0
ENSG00000223152	RNU4-88P	0	0	0	0	0	0
ENSG00000118473	SGIP1	0.243028	0.292729	0.349843	0.244483	0.34904	0.311557
ENSG00000248458	AL139147.1	0	0	0	0	0	0.121067
ENSG00000264720	MIR3117	0	0	0	0	0	0
ENSG00000221655	AL354978.1	0	0	0	0	0	0
ENSG00000152760	TCTEX1D1	0	0	0	0	0	0
ENSG00000172410	INSL5	0	0	0	0	0	0
ENSG00000152763	WDR78	0.807645	0.626197	0.636747	0.77336	0.849906	0.759766
ENSG00000231080	RP11-342H21.2	0	0	0	0	0	0
ENSG00000198160	MIER1	19.4472	18.0235	19.2016	19.2843	19.2762	19.5772
ENSG00000116704	SLC35D1	7.63279	8.00101	8.14962	7.79528	8.00158	8.74447
ENSG00000203963	C1orf141	0	0	0	0	0	0
ENSG00000252433	SNORA31	0	0	0	0	0	0
ENSG00000162594	IL23R	0	0.0159688	0	0	0.0167566	0
ENSG00000253074	RNU6-586P	0	0	0	0	0	0
ENSG00000221733	AL109843.1	0	0	0	0	0	0
ENSG00000252116	RNU4ATAC4P	0	0	0	0	0	0
ENSG00000228523	RP4-763G1.1	0	0	0	0	0	0
ENSG00000081985	IL12RB2	0.0114777	0.00797586	0.00831426	0.0159033	0.0161742	0.019601
ENSG00000142864	SERBP1	290.941	290.76	292.093	283.948	283.046	269.564
ENSG00000223263	RNU6-387P	0	0	0	0	0	0
ENSG00000235200	RP4-763G1.2	0	0	0	0	0	0
ENSG00000207504	RNU6-1031P	0	0	0	0	0	0
ENSG00000238139	RP11-393N21.1	0	0	0	0	0	0
ENSG00000242482	RN7SL392P	0	0	0	0	0	0
ENSG00000232048	HNRNPCP9	0	0	0	0	0	0
ENSG00000116717	GADD45A	24.2021	26.2193	23.1907	23.1268	22.7267	30.5997
ENSG00000172380	GNG12	50.9062	50.5647	52.7994	51.313	52.7696	55.6038
ENSG00000238778	RNU7-80P	0	0	0	0	0	0
ENSG00000232284	GNG12-AS1	0.138151	0.0172914	0	0.00784332	0.00910177	0.266871
ENSG00000116729	WLS	25.5789	24.9291	25.585	25.4994	25.3092	24.3674
ENSG00000235055	RP4-609E1.2	0	0	0	0	0	0
ENSG00000162595	DIRAS3	0.826707	0.883686	0.885117	0.928242	1.12023	1.22544
ENSG00000228431	ARL5AP3	0	0	0	0	0	0
ENSG00000263542	AL157407.1	0	0	0	0	0	0
ENSG00000234383	CTBP2P8	0.171651	0.255142	0.219604	0.328656	0.15795	0.189546
ENSG00000221203	MIR1262	0	0	0	0	0	0
ENSG00000229133	RPS7P4	0	0.0603737	0.126491	0.117857	0.184524	0.114427
ENSG00000225242	COX6B1P7	0	0	0	0	0	0
ENSG00000237622	TCEB1P18	0	0	0	0	0	0
ENSG00000229440	RP5-1033K19.2	0	0	0	0	0	0
ENSG00000116745	RPE65	0.0200161	0.0495801	0.0443523	0.0421105	0.0597	0.0557906
ENSG00000024526	DEPDC1	37.4917	35.9878	39.7916	35.7329	37.3046	42.0584
ENSG00000233589	RP4-694A7.2	10.7148	10.3565	9.59779	10.3518	9.32977	10.1894
ENSG00000234264	RP4-694A7.4	0.896626	0.77738	0.678089	0.743183	0.587547	0.675418
ENSG00000225167	TXNP2	0	0	0	0	0	0
ENSG00000223883	RP11-424D14.1	0	0	0	0	0	0.052119
ENSG00000235446	RP11-74K19.1	0	0	0	0	0	0
ENSG00000229639	RP3-380B4.1	0	0	0	0	0	0
ENSG00000033122	LRRC7	0.0499716	0.0145547	0.0228354	0.0549531	0.0382774	0.0524284
ENSG00000237919	RP11-181B18.1	0	0	0	0	0	0
ENSG00000270615	RP11-379C1.1	0	0	0	0	0	0
ENSG00000240692	RN7SL538P	0	0	0	0	0	0
ENSG00000229359	PIN1P1	0	0	0	0	0	0
ENSG00000066557	LRRC40	18.4553	17.6688	17.5867	17.4649	17.5841	18.1007
ENSG00000244389	RN7SL242P	0	0	0	0	0	0
ENSG00000116754	SRSF11	106.737	101.79	104.295	101.552	94.0119	104.661
ENSG00000228988	RP4-677H15.4	0	0	0	0	0	0
ENSG00000118454	ANKRD13C	16.5206	17.4798	17.3574	17.7725	17.0167	17.2347
ENSG00000197568	HHLA3	5.80917	6.0455	5.36578	5.58864	5.56822	5.9526
ENSG00000226088	RP11-180O5.2	0.120441	0.067758	0	0.0652751	0.204922	0.127306
ENSG00000116761	CTH	5.87241	5.91155	6.03329	6.68562	6.53653	7.66198
ENSG00000271992	RP11-42O15.3	0.115454	0.134053	0.140847	0	0.403746	0.124809
ENSG00000233020	RP11-42O15.2	0	0	0	0.0230313	0.0483699	0
ENSG00000237033	CASP3P1	0	0	0	0	0	0
ENSG00000229051	RP5-952N6.1	0	0	0	0	0	0
ENSG00000226208	RP11-99H8.1	0	0	0	0	0	0
ENSG00000050628	PTGER3	0	0.00280589	0.00293466	0.00279197	0	0
ENSG00000235782	RP3-333A15.1	0	0	0	0	0	0
ENSG00000269933	RP3-333A15.2	0	0	0	0	0	0
ENSG00000235079	ZRANB2-AS1	5.70906e-34	0.0664685	0.147407	1.67262e-68	4.46365e-31	0.126837
ENSG00000132485	ZRANB2	49.9776	50.2239	49.2886	48.8799	48.5659	55.1233
ENSG00000207721	MIR186	0	0	0	0	0	0
ENSG00000229956	ZRANB2-AS2	0.381197	0.27796	0.144334	0.308851	2.63968	0.167923
ENSG00000172260	NEGR1	0.0031649	0	0	0	0	0.223581
ENSG00000264239	AL360297.1	0	0	0	0	0	0
ENSG00000237726	RP11-386O9.2	0	0	0	0.102087	0	0
ENSG00000226324	RP11-115M14.1	0	0	0	0	0	0
ENSG00000231985	RP11-82L20.1	0	0	0	0	0	0
ENSG00000271618	RP11-175G14.2	0	0	0	0	0	0
ENSG00000228853	NEGR1-IT1	0	0	0	0	0	0
ENSG00000233994	GDI2P2	1.32534	1.07939	1.0556	1.50191	1.43529	1.7834
ENSG00000227207	RPL31P12	0	0	0	0	0	0
ENSG00000212366	RNU6-1246P	0	0	0	0	0	0
ENSG00000225087	RP4-660H19.1	0	0	0	0	0	0
ENSG00000227016	RP11-262K1.1	0	0	0	0	0	0
ENSG00000229636	KRT8P21	0	0	0	0	0.0108581	0
ENSG00000251825	RN7SKP19	0	0	0	0	0	0
ENSG00000233973	RP4-598G3.1	0	0	0	0	0	0
ENSG00000223479	RP4-788P17.1	0	0	0	0	0	0
ENSG00000200601	RNA5SP50	0	0	0	0	0	0
ENSG00000252005	RNU4ATAC8P	0	0	0	0	0	0
ENSG00000162620	LRRIQ3	0.59853	0.485379	1.01795	0.554582	0.712518	0.635814
ENSG00000254685	FPGT	7.61283	7.4988	7.04915	7.23397	7.0214	8.1329
ENSG00000259030	FPGT-TNNI3K	0.223403	0.107661	0.0490855	0.013477	0.0356962	0.173505
ENSG00000116783	TNNI3K	0.208947	0.052373	1.76208e-17	0.0512693	0.109878	4.05483e-22
ENSG00000237324	RP11-439H8.4	0	0	0	0	0	0
ENSG00000233894	RP4-650F12.2	0	0	0	0	0	0
ENSG00000162621	LRRC53	0	0	0	0	0	0
ENSG00000178965	C1orf173	0	0	0	0	0	0.00688457
ENSG00000234497	RP4-612J11.1	0	0	0	0	0	0
ENSG00000272864	RP11-17E13.2	0.166073	0.189384	0.0993995	0.272705	0	0.089554
ENSG00000116791	CRYZ	32.4067	32.5199	31.3231	32.0428	31.9283	33.3049
ENSG00000162623	TYW3	34.2845	34.2283	36.199	35.6337	33.927	36.2317
ENSG00000229943	RP11-93N20.1	0	0	0	0	0	0
ENSG00000261213	RP11-510C10.4	0	0	0	0	0	0
ENSG00000224127	RP11-510C10.2	0	0	0	0	0	0
ENSG00000162624	LHX8	0	0	0	0	0	0
ENSG00000224149	RP11-510C10.3	0	0	0	0	0	0
ENSG00000206999	RNU6-622P	0	0	0	0	0	0
ENSG00000137968	SLC44A5	0.913008	0.950641	0.972907	0.794869	0.859516	0.827025
ENSG00000224493	RP11-87O11.1	0	0	0	0	0	0
ENSG00000252338	RNU6-503P	0	0	0	0	0	0
ENSG00000213579	RP4-595K12.1	0	0	0	0	0	0
ENSG00000230863	RP4-595K12.2	0.111736	0.285616	0.0424523	0.0796588	0.126256	0.0392656
ENSG00000178193	RP4-682C21.5	0	0	0	0	0	0
ENSG00000117054	ACADM	45.4794	49.9456	48.7617	49.5516	45.7394	47.5154
ENSG00000137955	RABGGTB	129.433	126.382	125.47	126.918	120.714	134.136
ENSG00000206620	SNORD45C	0	0	0	0	0	0
ENSG00000207241	SNORD45A	0	0	0	0	0	0
ENSG00000201487	SNORD45B	0	0	0	0	0	0
ENSG00000181227	RP4-682C21.2	0.226632	0.240045	0.280953	0.252161	0.361449	0.3936
ENSG00000057468	MSH4	0.102843	0.0938931	0.070948	0.0932486	0.0713628	0.0718719
ENSG00000266832	AL445464.1	0	0	0	0	0	0
ENSG00000154007	ASB17	0	0	0	0	0	0
ENSG00000225605	RP11-550H2.1	0	0.392774	0	0.369014	0	0
ENSG00000230027	RP11-550H2.2	0	0	0	0	0	0
ENSG00000184005	ST6GALNAC3	0.590119	0.639925	0.898742	0.645374	0.36886	0.451861
ENSG00000223905	RP11-335E14.1	0	0	0	0	0	0
ENSG00000272855	RP5-1102E8.3	0	0.167686	0	0	0	0
ENSG00000226415	TPI1P1	24.8548	25.7272	25.8488	26.1362	26.9823	26.6231
ENSG00000264686	AC104458.1	0	0	0	0	0	0
ENSG00000199921	RNU6-161P	0	0	0	0	0	0
ENSG00000237552	RP11-415A20.1	0	0	0	0	0	0
[truncated: 61,789 more rows]

## Sheet: Hela_T_202
tracking_id	gene_short_name	FPKM (0 microM)	FPKM (0.5 microM)	FPKM (2 microM)	FPKM (5 microM)	FPKM (10 microM)	FPKM (20 microM)
ENSG00000223972	DDX11L1	0	0	0.0142501	0	0	0
ENSG00000243485	MIR1302-10	0	0	0	0	0	0
ENSG00000227232	WASH7P	2.05317	2.3913	2.30083	3.4344	4.4314	5.37872
ENSG00000237613	FAM138A	0	0	0	0	0	0
ENSG00000268020	OR4G4P	0	0	0	0	0	0
ENSG00000240361	OR4G11P	0	0	0	0	0	0
ENSG00000186092	OR4F5	0	0	0	0	0	0
ENSG00000238009	RP11-34P13.7	0	0.561165	0.0980264	0.459061	0	0.214706
ENSG00000239945	RP11-34P13.8	0	1.82733e-08	0	0.0141216	0	0
ENSG00000233750	CICP27	0.00895854	0.00449519	0.00882914	0	0.00489083	0.00447734
ENSG00000237683	AL627309.1	0.00819667	0.0166066	0.0402172	0.0149691	0.0264129	0.0165911
ENSG00000268903	RP11-34P13.15	0	0.0397019	0	0	0.00345982	0.039925
ENSG00000269981	RP11-34P13.16	0	0	0	0	0	0
ENSG00000239906	RP11-34P13.14	0	0	0	0.625284	0	0
ENSG00000241860	RP11-34P13.13	0	0	0.0357442	0	0.025187	0
ENSG00000222623	RNU6-1100P	0	0	0	0	0	0
ENSG00000241599	RP11-34P13.9	0	0	0	0	0	0
ENSG00000228463	AP006222.2	0.00929015	0.0191033	8.01201e-07	0.1085	1.06361e-07	0
ENSG00000241670	AP006222.1	0	0	0.305973	0.471864	0.136435	0
ENSG00000237094	RP4-669L17.10	0.337678	1.51657	0.156956	0.243238	0.527404	1.12819
ENSG00000250575	RP4-669L17.8	0.0364168	0.0726722	1.82277e-07	0	0.0357759	0.037309
ENSG00000224813	RP4-669L17.4	5.00166e-09	5.56892e-07	0	0	0	0
ENSG00000233653	CICP7	0	0	0	0	0	0.00689139
ENSG00000256186	AL732372.1	0	0	0	0	0	0
ENSG00000236601	RP4-669L17.2	0	0	0	0	0	0
ENSG00000235249	OR4F29	0	0	0	0	0	0
ENSG00000269732	WBP1LP7	0	0	0	0	0	0
ENSG00000236743	RP5-857K21.15	0	0	0	0	0	0
ENSG00000236679	RP4-669L17.1	0	0	0	0	0	0
ENSG00000231709	RP5-857K21.1	0	0	0	0	0	0
ENSG00000235146	RP5-857K21.2	0	0	0	0	0	0
ENSG00000239664	RP5-857K21.3	0	0	0	0	0	0.0996908
ENSG00000230021	RP5-857K21.4	0.0389599	0	0	0.173248	0.733541	0.197267
ENSG00000229376	CICP3	0.0138337	0.0069374	0	0.0126472	0	0
ENSG00000223659	RP5-857K21.5	0	0	0	0	0	0
ENSG00000225972	MTND1P23	0.329857	0.693342	0.297712	0.294449	0	1.02675
ENSG00000225630	MTND2P28	27.457	31.3833	30.9659	31.9795	33.2407	35.9031
ENSG00000237973	hsa-mir-6723	12.2744	16.9032	16.2403	18.7093	17.2774	20.5994
ENSG00000229344	RP5-857K21.7	0.894884	0.91288	1.12661	1.2066	1.05786	1.28114
ENSG00000240409	MTATP8P1	0	0	0	29.334	0	11.1778
ENSG00000248527	MTATP6P1	63.636	78.586	85.597	88.2271	89.5276	96.1148
ENSG00000198744	RP5-857K21.11	0.805729	0.927784	0.844703	1.093	1.20939	0.618308
ENSG00000268663	WBP1LP6	0	0	0	0	0	0
ENSG00000185097	OR4F16	0	0	0	0	0	0
ENSG00000224956	RP11-206L10.1	0.183695	0.338381	0.375238	0.150195	0.342006	0.43333
ENSG00000235373	RP11-206L10.3	0	0.00851049	0.00813091	0.00765116	0	0.00418191
ENSG00000223181	RNU6-1199P	0	0	0	0	0	0
ENSG00000240618	RP11-206L10.5	0	0	0	0	0	0
ENSG00000228327	RP11-206L10.2	1.18968	1.00875	0.89808	1.40861	1.13413	1.78677
ENSG00000229905	RP11-206L10.4	0	0	0	0	0	0
ENSG00000237491	RP11-206L10.9	1.67728	0.755919	0.622779	0.723157	0.760566	0.669036
ENSG00000230092	RP11-206L10.8	0.19097	0.398814	0.0898582	0	0.318679	0.19599
ENSG00000240453	RP11-206L10.10	0	0	0	0	0	0
ENSG00000177757	FAM87B	0.142962	0.0316436	0.0506711	0.0378604	0.0460284	0.0834723
ENSG00000269831	AL669831.1	0	0	0	0	0	0
ENSG00000225880	LINC00115	0.727121	0.638207	0.649106	0.949954	0.741788	0.616422
ENSG00000228794	LINC01128	9.69894	10.3989	10.885	11.4861	13.7743	12.7255
ENSG00000230368	FAM41C	0	0	0	0	0	0
ENSG00000234711	TUBB8P11	0	0	0	0	0	0
ENSG00000269308	AL645608.2	0	0	0	0	0	0
ENSG00000272438	RP11-54O7.16	0	0	0	0	0	0
ENSG00000230699	RP11-54O7.1	0.823434	0.299525	0.509704	0.38891	0.343207	0.363798
ENSG00000241180	RP11-54O7.2	0.624553	0.4982	0	0.131109	0.158541	0.164351
ENSG00000223764	RP11-54O7.3	3.31105	3.70819	3.39511	2.78328	2.62696	2.87832
ENSG00000187634	SAMD11	38.6371	31.7576	33.5452	29.0354	33.1393	34.3841
ENSG00000268179	AL645608.1	5.68954e-149	1.28135	0.655378	0.667196	1.26289e-142	1.26445
ENSG00000188976	NOC2L	115.156	95.4207	97.8322	105.076	106.239	107.156
ENSG00000187961	KLHL17	13.4305	9.62591	9.59622	10.4736	9.99701	12.2284
ENSG00000187583	PLEKHN1	1.54265	1.76451	1.8965	1.97989	1.76391	1.82429
ENSG00000187642	C1orf170	0.530116	0.506725	0.713874	0.675086	0.53105	0.611531
ENSG00000272512	RP11-54O7.17	0.094052	0.125518	0.165284	0.132488	0.20375	0.187861
ENSG00000188290	HES4	5.36158	5.72824	6.13391	5.04623	4.62471	4.73663
ENSG00000231702	RP11-54O7.10	0	0	0	0	0	0
ENSG00000224969	RP11-54O7.11	0	0	0	0	0	0
ENSG00000187608	ISG15	52.5543	111.475	102.106	102.029	104.726	115.253
ENSG00000188157	AGRN	68.3248	74.2242	71.1654	81.6712	75.8076	81.8164
ENSG00000242590	RP11-54O7.14	2.8768e-32	3.5662e-38	8.9082e-42	4.06712e-34	1.90766e-38	1.77805e-32
ENSG00000217801	RP11-465B22.3	4.12964	1.58087	2.06101	1.77998	0.929067	1.2584
ENSG00000273443	RP11-54O7.18	0.12896	0	0	0.116997	0.0705874	0.0331098
ENSG00000237330	RNF223	0.0107953	0.143132	0.106911	0.127749	0.130241	0.109492
ENSG00000131591	C1orf159	11.3878	10.4702	11.2885	12.4038	11.705	11.4443
ENSG00000223823	RP11-465B22.5	0	0	0	0	0	0
ENSG00000207730	MIR200B	0	0	0	0	0	0
ENSG00000207607	MIR200A	0	0	0	0	0	0
ENSG00000198976	MIR429	0	0	0	0	0	0
ENSG00000272141	RP11-465B22.8	0	0	0	0	0	0
ENSG00000205231	TTLL10-AS1	0	0	0	0	0	0
ENSG00000162571	TTLL10	0	0	0	0	0	0
ENSG00000186891	TNFRSF18	0.0571989	0.0915863	0.0190411	0.0173964	0.0465785	0.0453011
ENSG00000186827	TNFRSF4	0.0112079	0	0	0	0	0
ENSG00000078808	SDF4	99.8796	93.2011	98.083	103.992	104.205	103.956
ENSG00000176022	B3GALT6	19.1069	12.5759	12.7331	12.6126	10.5757	9.18907
ENSG00000184163	FAM132A	0.269195	0.173051	0.101492	0.342576	0.441023	0.254247
ENSG00000260179	RP5-902P8.12	0	0	0.0415667	0.0642992	0.139888	0.156349
ENSG00000160087	UBE2J2	59.3091	51.1808	55.4654	58.7444	59.719	59.4687
ENSG00000230415	RP5-902P8.10	0.261266	0	0	0.458392	0	0
ENSG00000162572	SCNN1D	0.274542	0.360537	0.387259	0.301907	0.425671	0.523229
ENSG00000131584	ACAP3	18.2379	20.4186	21.4244	20.0915	21.9316	19.9507
ENSG00000127054	CPSF3L	55.5012	51.6597	54.6481	58.9166	56.4375	56.3294
ENSG00000240731	RP5-890O3.9	2.19452	1.9731	3.01045	1.97474	3.26123	2.68694
ENSG00000169972	PUSL1	23.0502	21.7587	22.6116	22.7586	20.0019	20.0302
ENSG00000224051	GLTPD1	15.5107	15.8657	15.4243	16.4625	15.9913	16.6199
ENSG00000169962	TAS1R3	0.125386	0.237161	0.206213	0.178473	0.203207	0.263968
ENSG00000107404	DVL1	33.8056	36.2486	35.5154	35.3395	33.1264	35.5203
ENSG00000162576	MXRA8	1.08162	1.20543	0.884701	0.78346	0.975179	0.907671
ENSG00000175756	AURKAIP1	150.877	149.202	146.901	150.463	152.288	151.279
ENSG00000223663	RP5-890O3.3	0	0	0	0	0	0
ENSG00000221978	CCNL2	70.1082	71.6968	66.7852	63.2737	58.1034	60.0063
ENSG00000224870	RP4-758J18.2	13.8053	11.12	10.39	7.73562	5.89583	5.46693
ENSG00000242485	MRPL20	167.369	178.381	181.66	190.554	185.846	188.314
ENSG00000264293	RN7SL657P	6.60374e-51	0	0	0	6.04213e-25	1.13802e-95
ENSG00000272455	RP4-758J18.13	2.64649	2.13162	1.85567	2.08467	1.56419	1.90114
ENSG00000235098	ANKRD65	0.0114967	0	0	0	0	0
ENSG00000225905	RP4-758J18.7	0	0	0	0	0	0
ENSG00000205116	TMEM88B	0	0	0	0	0	0
ENSG00000225285	RP4-758J18.10	0	0	0	0	0	0
ENSG00000179403	VWA1	0.377242	0.100271	0.0594688	0.0439593	0.0294794	0.0284559
ENSG00000215915	ATAD3C	0.0135332	0.0138714	0.125225	0.00832899	0	0.0183962
ENSG00000160072	ATAD3B	30.6982	29.2365	31.693	37.3172	38.325	37.2242
ENSG00000197785	ATAD3A	45.4811	39.9974	43.3843	45.9921	49.475	46.981
ENSG00000205090	TMEM240	0	0	0.125704	0	0	0.0869499
ENSG00000160075	SSU72	62.6774	56.3998	62.2129	58.9422	52.2304	53.7232
ENSG00000215791	AL645728.2	1.0095	1.07509	1.81307	0.00114035	2.06534	0.912627
ENSG00000215014	AL645728.1	0.210544	0.470539	0.527296	0.442382	0.450527	0.495325
ENSG00000236684	AL645728.3	0	0	0	0	0	0
ENSG00000228594	C1orf233	8.54221	6.97701	7.92146	8.02926	7.7684	7.71897
ENSG00000272106	RP11-345P4.9	1.20316	1.41593	1.39543	1.76876	1.9753	2.1559
ENSG00000197530	MIB2	21.2801	21.4149	19.395	23.0703	22.9174	24.3937
ENSG00000189409	MMP23B	0.150365	0.445285	0.257514	0.546861	0.498271	0.423495
ENSG00000248333	CDK11B	48.7598	44.3282	44.1499	39.2187	36.8689	44.6878
ENSG00000272004	RP11-345P4.10	1.40934e-136	8.15492e-180	3.85333e-261	9.27147e-131	4.47775e-200	1.10373e-122
ENSG00000189339	SLC35E2B	10.9514	11.3449	11.201	10.8021	11.487	13.2649
ENSG00000269737	RP11-345P4.7	0.43813	0.300519	0.549015	1.04071	1.52468	1.60954
ENSG00000269227	RP11-345P4.6	0.202915	0.21102	0.379488	1.00743	1.33422	1.24571
ENSG00000215914	MMP23A	0	0	0	0	0	0
ENSG00000008128	CDK11A	16.9816	14.4417	14.8458	13.7124	14.9217	17.2208
ENSG00000268575	RP1-283E3.8	0.579436	0.693841	0.966515	1.0017	0.920111	1.14372
ENSG00000215790	SLC35E2	1.44693	1.59965	1.51006	1.49501	1.32972	1.21188
ENSG00000227775	RP1-283E3.4	1.29492	0.851539	1.16736	0.874205	0.924674	0.482668
ENSG00000008130	NADK	43.0756	38.5419	39.1919	50.3176	62.5367	64.9825
ENSG00000078369	GNB1	134.49	140.563	146.572	151.834	153.042	157.569
ENSG00000231050	RP1-140A9.1	0.0268013	0.0275655	0.0268728	0.0733971	0.0293571	0.0545985
ENSG00000169885	CALML6	0.0348021	0.0105991	0	0.00952445	0	0.0105408
ENSG00000178821	TMEM52	2.65544	0.714888	0.739627	0.564634	0.613889	0.680951
ENSG00000142609	C1orf222	0	0	0	0.016406	0	0.0250441
ENSG00000233542	RP11-547D24.1	0	0	0	0	0	0
ENSG00000187730	GABRD	0	0	0	0.0091973	0	0
ENSG00000226969	RP11-547D24.3	0	0	0	0	0	0
ENSG00000067606	PRKCZ	4.27429	6.61513	6.88543	5.47837	5.42484	5.27901
ENSG00000269554	AL590822.2	0.273296	0.606444	0.414497	0.569199	0.839872	0.550032
ENSG00000234396	RP11-181G12.4	0	0	0	0	0	0
ENSG00000271806	RP5-892K4.1	0.0117299	0.00400522	0.00388676	0	0	0.00796006
ENSG00000182873	RP11-181G12.2	0.426663	0.440584	0.130771	0.113586	0.300074	0.204522
ENSG00000162585	C1orf86	36.0698	33.4393	34.2786	35.6833	35.2562	33.6251
ENSG00000203301	AL590822.1	0.0951034	0.175397	0.0858046	0.110833	0.104531	0.087579
ENSG00000243558	RP11-181G12.5	0	0	0	0	0	0
ENSG00000157933	SKI	52.2604	52.5253	75.1891	76.0844	69.4025	57.146
ENSG00000116151	MORN1	3.58035	4.27288	3.67787	3.85877	3.09403	4.43257
ENSG00000271847	RP4-740C4.8	0.372977	0.510928	0.297137	0.412854	0.8078	0.379787
ENSG00000178642	AL513477.1	0.0396064	0.0152146	0.11284	0.0406639	1.19098e-06	5.43305e-07
ENSG00000272161	RP4-713A8.1	0	0	0	0	0	0
ENSG00000269753	AL589739.1	0	0	0	0	0.0833943	0
ENSG00000269896	RP4-740C4.6	0.164594	0.138144	0.091616	0.098788	0.0949974	0.123097
ENSG00000238240	RP4-740C4.5	0	0	0	0	0	0
ENSG00000272420	RP4-740C4.7	0.189013	0.295803	0.0894481	0	0.105205	0.0977672
ENSG00000271921	RP4-740C4.9	0.330264	0.115198	0.415525	0.297646	0.242021	0
ENSG00000157916	RER1	91.903	86.3951	82.5375	77.0998	78.0064	84.3187
ENSG00000157911	PEX10	16.8226	17.6313	18.3662	17.1069	17.1698	18.0724
ENSG00000149527	PLCH2	0.0137721	0.0026408	0.00261143	0.00625397	0	0.00692142
ENSG00000224387	RP3-395M20.2	0	0	0	0	0	0
ENSG00000229393	RP3-395M20.3	0	0	0	0	0	0
ENSG00000157881	PANK4	15.8166	12.3639	12.9975	14.6469	17.0842	16.5329
ENSG00000197921	HES5	0	0	0	0	0	0
ENSG00000272449	RP3-395M20.12	0.253393	0.0791822	0.102704	0.0700493	0.169564	0.236139
ENSG00000238164	RP3-395M20.8	2.07408e-26	0	0.0254388	0.00417072	0.0776204	0.0100794
ENSG00000157873	TNFRSF14	0.137296	0.718757	0.71497	0.933654	1.28837	0.931843
ENSG00000225931	RP3-395M20.7	0	0	0	0	0	0
ENSG00000228037	RP3-395M20.9	0	0	0	0	0	0
ENSG00000157870	FAM213B	14.7907	13.9564	14.0892	13.405	12.2226	11.2607
ENSG00000142606	MMEL1	1.93483e-259	0.0724963	1.51184e-295	0	0.121994	0.00668522
ENSG00000237058	RP13-436F16.1	0	0	0	0	0	0
ENSG00000215912	TTC34	0.0374436	0.00474737	0.0138005	0.00860413	0.0103673	0.0235416
ENSG00000233234	RP11-740P5.2	0	0	0	0	0	0
ENSG00000231630	RP11-740P5.3	0	0	0	0	0	0
ENSG00000169717	ACTRT2	0.0138932	0	0	0	0	0
ENSG00000177133	LINC00982	0	0	0	0	0	0
ENSG00000256761	AL008733.1	0	0	0	0	0	0
ENSG00000142611	PRDM16	0	0	0	0	0	0
ENSG00000226286	RP1-163G9.2	0	0	0	0	0	0
ENSG00000272235	RP11-22L13.1	0	0	0	0	0	0
ENSG00000130762	ARHGEF16	2.24272	4.41203	3.97969	3.69313	3.09474	3.14349
ENSG00000272088	RP11-168F9.2	0	0	0	0	0	0
ENSG00000162591	MEGF6	1.2671	3.94221	3.16431	3.18098	3.05306	3.12932
ENSG00000207776	MIR551A	0	0	0	0	0	0
ENSG00000238260	RP11-46F15.2	0.0536447	0.111737	0	0	0.117362	0.0552638
ENSG00000158109	TPRG1L	18.5924	21.4473	21.7121	22.5066	22.4683	22.2853
ENSG00000116213	WRAP73	18.4971	15.8872	15.526	16.3915	17.0228	19.785
ENSG00000078900	TP73	0.965526	2.62503	3.18434	3.7093	3.21293	3.50449
ENSG00000227372	TP73-AS1	7.84856	8.78476	12.8329	14.3711	16.0998	17.3195
ENSG00000227589	RP5-1092A11.5	0	0	0	0	0	0.039773
ENSG00000235131	RP5-1092A11.2	0	0	0	0	0	0
ENSG00000162592	CCDC27	0	0	0	0	0	0
ENSG00000235169	SMIM1	0.0744526	0.310092	0.0717284	0.0929151	0.245251	0.306925
ENSG00000130764	LRRC47	38.3116	34.2714	35.5615	39.0598	38.7171	42.327
ENSG00000272153	RP1-286D6.5	0.961897	0.814655	0.742174	0.468297	0.662481	0.536247
ENSG00000266075	RN7SL574P	0	0	0	0	0	0
ENSG00000116198	CEP104	13.336	9.36122	10.6682	8.34044	9.44707	8.90572
ENSG00000169598	DFFB	6.12634	5.30576	5.22531	5.52092	5.54933	5.26456
ENSG00000264428	AL691523.1	0	0	0	0	0	0
ENSG00000198912	C1orf174	24.6211	20.8093	23.6463	25.3914	26.3039	27.5461
ENSG00000236423	LINC01134	0	0.0111306	0.05702	0	0.0720952	0.0723306
ENSG00000233304	RP13-614K11.1	0	0	0	0	0	0
ENSG00000226374	RP13-614K11.2	0	0	0	0.0233665	0.0565901	0
ENSG00000229280	RP11-374C13.1	0	0	0	0	0	0
ENSG00000235054	RP5-1166F10.1	0	0	0	0	0	0
ENSG00000227169	RP1-37J18.1	0	0	0	0	0	0
ENSG00000232596	RP1-37J18.2	0	0	0	0	0	0
ENSG00000196581	AJAP1	0	0	0	0	0	0
ENSG00000231510	RP11-542C10.1	0	0	0	0	0	0
ENSG00000260972	RP1-58B11.1	0	0	0	0	0	0
ENSG00000264341	MIR4417	0	0	0	0	0	0
ENSG00000236948	RP11-154H17.1	0	0	0	0	0	0
ENSG00000216045	AL356693.1	0	0	0	0	0	0
ENSG00000264101	MIR4689	0	0	0	0	0	0
ENSG00000131697	NPHP4	4.32868	4.14834	4.091	4.3685	4.61871	5.27709
ENSG00000268332	AL035406.1	0	0	0	0	0	0
ENSG00000069424	KCNAB2	4.10558	10.6714	8.75088	9.15182	10.1267	12.9069
ENSG00000266687	AL356261.1	0	0	0	0	0	0
ENSG00000116254	CHD5	0.0482043	0.0222879	0.10174	0.0211141	0.0152125	0.0297469
ENSG00000116251	RPL22	138.799	125.848	122.293	113.77	116.917	116.539
ENSG00000226944	RP1-120G22.11	0	0	0	0.558923	0	0
ENSG00000116237	ICMT	78.9233	77.603	84.5241	88.3486	89.0709	90.036
ENSG00000158286	RNF207	7.66737	8.39413	7.77157	14.3469	15.6984	12.6325
ENSG00000225077	LINC00337	0.0727095	0.284112	0.269307	0.181443	0.0775061	0.214134
ENSG00000173673	HES3	0	0	0	0	0	0
ENSG00000158292	GPR153	2.01865	2.60243	2.59845	2.52177	2.2886	2.12536
ENSG00000097021	ACOT7	46.0806	53.6631	58.1619	60.5881	63.3585	66.5934
ENSG00000271746	RP1-202O8.3	0	3.52971e-231	3.731e-206	0	2.67688e-268	8.85964e-305
ENSG00000069812	HES2	0.10639	0.185012	0.166537	0.140098	0.0609869	0.152298
ENSG00000187017	ESPN	0.0220896	0.0352391	0.049837	0.0403103	0.120745	0.101367
ENSG00000231868	RP1-202O8.2	0	0	0	0	0	0
ENSG00000215788	TNFRSF25	1.17634	1.52985	1.66285	1.36248	1.32705	0.958004
ENSG00000171680	PLEKHG5	1.55421	2.64203	2.57408	2.65556	2.65753	2.79749
ENSG00000265392	MIR4252	0	0	0	0	0	0
ENSG00000162408	NOL9	13.2798	11.5166	10.8222	13.4823	13.5153	13.633
ENSG00000253022	RNU6-731P	0	0	0	0	0	0
ENSG00000229519	RP11-58A11.2	0	0	0	0	0.310938	0.294284
ENSG00000173662	TAS1R1	0.0235715	0.0232969	0.0165565	0.00765674	0.0130067	0.0340103
ENSG00000204859	ZBTB48	7.9604	8.64619	8.54745	9.00121	11.0941	11.7277
ENSG00000162413	KLHL21	21.3503	21.3984	28.3558	33.4036	33.0519	33.5753
ENSG00000116273	PHF13	14.5359	12.1015	13.7401	13.9123	15.0648	15.9243
ENSG00000041988	THAP3	10.0366	10.2251	11.9255	11.4655	11.0596	13.0502
ENSG00000007923	DNAJC11	50.6075	42.4049	43.7229	43.4364	45.7584	44.9851
ENSG00000228750	RP11-242F24.1	0	0	0	0	0	0
ENSG00000239166	snoU13	0	0	0	0	0	0
ENSG00000237436	RP11-312B8.1	0	0	0.179476	0	0	0
ENSG00000171735	CAMTA1	193.721	170.123	170.677	182.611	159.563	174.488
ENSG00000227950	RP11-312B8.2	0	0	0	0	0	0
ENSG00000237365	RP11-334N17.1	0	0	0	0	0	0
ENSG00000207056	RNU1-8P	0	0	0	0	0	0
ENSG00000237402	CAMTA1-IT1	1.706	1.34422	1.52303	1.11912	0.457919	0.869912
ENSG00000237728	RP3-453P22.2	0	0	0	0	0	0
ENSG00000225126	RP4-549F15.1	0	0	0	0	0	0
ENSG00000270171	RP11-338N10.1	0	0	0	0	0	0
ENSG00000270035	RP11-338N10.2	0	0	0	0	0	0
ENSG00000269978	RP11-338N10.3	0	0	0	0	0	0
ENSG00000049245	VAMP3	78.0436	84.2248	85.7775	83.2906	83.3094	81.6365
ENSG00000269925	RP3-467L1.6	0.347176	0.3703	0.63363	1.24677	1.15836	1.0818
ENSG00000049246	PER3	6.94149	6.81607	6.76253	7.92306	7.03666	7.39484
ENSG00000236266	RP3-467L1.4	0.123798	0.0322706	0.120574	0.0563458	0.0340539	0.0317721
ENSG00000049247	UTS2	0.907994	1.07569	0.84008	0.722403	0.453795	0.931467
ENSG00000049249	TNFRSF9	0	0.106617	0.0775751	0.055019	0.0445619	0.0504055
ENSG00000270330	RP5-892F13.2	0	0	0	0	0	0
ENSG00000116288	PARK7	305.125	298.445	321.107	321.176	326.79	324.67
ENSG00000200344	Y_RNA	0	0	0	0	0	0
ENSG00000116285	ERRFI1	11.4281	13.0264	14.4749	18.095	14.3879	16.1354
ENSG00000238290	RP11-431K24.1	0	0.00861313	0.0248715	0	0	0
ENSG00000232848	CTA-215D11.4	0	0	0	0	0	0
ENSG00000229305	RP11-431K24.2	0	0	0	0	0	0
ENSG00000200975	RNU1-7P	0	0	0	0	0	0
ENSG00000227634	RP11-431K24.3	0	0	0	0	0	0
ENSG00000233645	RP11-431K24.4	0	0	0	0	0	0
ENSG00000265414	RN7SL729P	0	0	0	0	0	0
ENSG00000251977	RNU6-991P	0	0	0	0	0	0
ENSG00000162426	SLC45A1	0.0735149	0.129472	0.0973018	0.0904779	0.124038	0.123794
ENSG00000252254	Y_RNA	0	0	0	0	0	0
ENSG00000142599	RERE	22.0754	97.1302	55.0451	64.8956	48.9769	61.6303
ENSG00000232912	RP5-1115A15.1	0	0	0	0	0	0
ENSG00000221083	SNORA77	0	0	0	0	0	0
ENSG00000270282	RP5-1115A15.2	0	0	0	0	0	0
ENSG00000234619	RPL7P11	0.0469022	0	0	0	0	0
ENSG00000224315	RPL7P7	0	0	0	0.0401092	0	0
ENSG00000222511	Y_RNA	0	0	0	0	0	0
ENSG00000226545	RP4-633I8.3	0	0	0	0	0	0
ENSG00000228423	RP4-633I8.4	0	0	0	0	0	0
ENSG00000229716	RP11-185B14.1	0	0	0	0	0	0
ENSG00000074800	ENO1	1054.46	1010.38	1004.12	1010.14	1080.98	1075.71
ENSG00000230679	ENO1-AS1	0.137074	1.74589	2.0753	0.612592	0.906831	0.859769
ENSG00000236269	ENO1-IT1	0.0870251	0.36437	0.172585	0.161879	0.295314	0.407221
ENSG00000201725	RNU6-304P	0	0	0	0	0	0
ENSG00000238249	HMGN2P17	0.03444	0.0357441	0.200324	0.0948813	0.11488	0.177071
ENSG00000232208	RP3-477M7.5	0	0	0	0	0	0
ENSG00000232663	RP3-477M7.6	0	0	0	0	0	0
ENSG00000131686	CA6	0	0	0	0	0	0
ENSG00000265141	RN7SL451P	0	0	0	0	0	0
ENSG00000197241	SLC2A7	0	0	0	0	0	0
ENSG00000142583	SLC2A5	1.24548	0.968311	0.819291	0.665477	1.00985	0.679781
ENSG00000252404	SCARNA16	0	0	0	0	0	0
ENSG00000180758	GPR157	5.19671	4.11073	4.43612	5.29244	4.7509	4.40389
ENSG00000207865	MIR34A	0	0	0	0	0	0
ENSG00000228526	RP3-510D11.1	0	0.436112	0.129268	0	0.148904	0.427282
ENSG00000234546	RP3-510D11.2	0.186438	0.264544	0.299873	0.215119	0.311405	0.453726
ENSG00000049239	H6PD	2.60483	2.47601	2.60197	2.87532	2.03472	2.38145
ENSG00000252841	Z98044.1	0	0	0	0	0	0
ENSG00000171621	SPSB1	13.6736	16.6236	19.6466	21.1935	23.305	22.7338
ENSG00000252956	RNA5SP40	0	0	0	0	0	0
ENSG00000235263	RP13-392I16.1	0	0	0	0	0	0
ENSG00000171612	SLC25A33	5.5792	4.49483	4.45298	4.60428	4.63975	4.74206
ENSG00000231181	RP13-15M17.1	0.0822387	0	0.154117	0	0.268633	0
ENSG00000188807	TMEM201	20.6798	16.9567	18.4284	22.8019	21.9167	21.6815
ENSG00000171608	PIK3CD	0.33908	0.407805	0.35242	0.396954	0.289051	0.279103
ENSG00000171603	CLSTN1	51.5812	62.9948	59.5437	56.2718	55.4638	57.6604
ENSG00000179840	C1orf200	0	0	0	0	0	0
ENSG00000233268	RP11-558F24.2	0	0	0	0	0	0
ENSG00000231789	RP11-558F24.4	0.394265	0.605007	0.895145	0.540786	0.922844	0.723495
ENSG00000271264	RP11-558F24.6	0	0	0	0	0	0
ENSG00000178585	CTNNBIP1	1.30386	2.01033	1.90928	1.95679	1.75495	2.19086
ENSG00000223989	RP11-84A14.5	0	0	0	0	0	0
ENSG00000162441	LZIC	28.2419	25.3054	26.0623	25.4684	25.2527	24.4093
ENSG00000228150	RP11-84A14.4	0	0	0.144674	0	0	0
ENSG00000173614	NMNAT1	6.62776	2.97823	3.28318	2.76714	2.84932	2.70539
ENSG00000241326	RP11-807G9.2	0.406583	3.39146e-69	0.180364	0.207965	5.81262e-35	0.219048
ENSG00000202415	RN7SKP269	0	0	0	0	0	0
ENSG00000265521	MIR5697	0	0	0	0	0	0
ENSG00000162444	RBP7	0.652657	0.309318	0.307046	0.169986	0.264865	0.107244
ENSG00000225786	AL590639.1	0	0	0	0	0	0
ENSG00000130939	UBE4B	34.0821	26.6213	24.2735	19.6237	19.5073	22.0275
ENSG00000224340	RP11-496H15.2	0	0	0	0	0	0
ENSG00000233623	PGAM1P11	0	0	0	0.0429193	0	0
ENSG00000201746	RNU6-828P	0	0	0	0	0	0
ENSG00000054523	KIF1B	20.1075	19.2712	17.8096	17.8532	18.1299	19.4249
ENSG00000264501	RN7SL731P	9.88115e-155	4.05256e-98	6.80231e-60	1.10967e-124	1.65071e-65	6.9006e-55
ENSG00000264881	MIR1273D	0	0	0	0	0	0
ENSG00000199562	RNU6-37P	0	2476.67	3841.77	5378.09	4635.79	4206.93
ENSG00000265945	RN7SL721P	0	0	0	0	0	0
ENSG00000142657	PGD	213.649	199.026	199.758	205.147	223.564	229.967
ENSG00000271989	RP4-736L20.3	0.0349329	0.110174	0.0695148	0.0638287	0.0386377	0.10969
ENSG00000175279	APITD1	30.6932	32.6478	34.2224	37.3856	40.234	47.0921
ENSG00000251503	APITD1-CORT	0.460203	0.810652	0.685318	0.995819	1.1909	1.13972
ENSG00000241563	CORT	0.0444121	0.0780166	0.0566085	0.112107	0.0269226	0.0526745
ENSG00000160049	DFFA	42.5141	27.4343	26.2683	23.2999	21.0376	20.096
ENSG00000203469	RP5-1113E3.3	1.26429e-223	3.21413e-152	2.52885e-104	0.0013312	4.15544e-138	8.45591e-177
ENSG00000142655	PEX14	26.3537	23.792	23.7368	27.5525	26.3136	29.8036
ENSG00000243267	RN7SL614P	0	0	0	0	0	0
ENSG00000130940	CASZ1	1.8462	3.71835	3.33018	2.96867	2.89726	3.02583
ENSG00000272078	RP4-734G22.3	0.105387	0.180795	0.169082	0.187947	0.19958	0.109474
ENSG00000225158	HSPE1P24	0	0	0	0	0	0
ENSG00000175262	C1orf127	0.0148431	0	0.00731789	0	0	0
ENSG00000215785	CFL1P6	0	0	0	0	0	0
ENSG00000264181	AL713997.1	0	0	0	0	0	0
ENSG00000207213	Y_RNA	0	0	0	0	0	0
ENSG00000120948	TARDBP	176.707	147.913	141.264	125.172	104.527	92.6539
ENSG00000009724	MASP2	0.208729	0.341731	0.424566	0.362235	0.431747	0.574007
ENSG00000271895	RP4-635E18.8	1.20128	2.09885	2.75639	3.72914	4.31405	3.7613
ENSG00000116649	SRM	169.588	130.966	141.667	148.849	154.837	153.296
ENSG00000171824	EXOSC10	54.8006	51.5233	40.2165	34.6813	30.8386	29.8127
ENSG00000226849	RP4-635E18.7	0.049339	0.0283001	0.0540721	0.0754107	0.145921	0.0420014
ENSG00000230337	RP4-635E18.6	0.765777	1.6524	2.08877	1.34924	1.49578	0.924935
ENSG00000198793	MTOR	20.7815	17.8815	17.0851	17.3396	17.161	18.502
ENSG00000225602	MTOR-AS1	0	0.0511256	0	0	0	0
ENSG00000253086	RNU6-537P	0	0	0	0	0	0
ENSG00000271794	snoU13	0	0	0	0	0	0
ENSG00000171819	ANGPTL7	0	0	0.0219349	0.00687752	0.00828951	0
ENSG00000207451	RNU6-291P	0	0	0	0	0	0
ENSG00000238173	RPL39P6	0	0	0	0	0	0
ENSG00000120942	UBIAD1	19.6305	18.8795	19.4781	22.4146	21.913	22.2949
ENSG00000238199	UBE2V2P3	0	0	0	0	0	0
ENSG00000224338	RP11-149P14.1	0	0	0	0	0	0
ENSG00000204624	PTCHD2	0.0338681	0.00363735	0.0556169	0.0131056	0.00394522	0.0624621
ENSG00000235643	RP1-69M21.2	0.0292221	0.0297769	0	0.0269574	0.0162392	0
ENSG00000116661	FBXO2	0.283742	0.199686	0.182144	0.177616	0.214428	0.144661
ENSG00000132879	FBXO44	3.1466	2.08636	2.71258	2.29113	2.95407	3.20052
ENSG00000116663	FBXO6	0.181187	0.119054	0.166235	0.059203	0.090843	0.20492
ENSG00000116670	MAD2L2	49.8756	41.1273	43.2937	45.0435	47.4996	49.1217
ENSG00000162490	DRAXIN	0	0	0.00211233	0	0	0.00216557
ENSG00000177674	AGTRAP	39.8851	27.417	28.7053	30.3452	29.3364	31.6046
ENSG00000215910	C1orf167	0	0.0396194	0.0711304	0.0554803	0.0378162	0.0406246
ENSG00000011021	CLCN6	3.64878	3.40122	3.41725	4.32165	6.91271	9.31615
ENSG00000242349	NPPA-AS1	0.236932	0.202358	0.206177	0.394078	0.50612	0.963709
ENSG00000177553	RP11-56N19.5	0	0	0	0	0	0
ENSG00000177000	MTHFR	1.89788	3.15968	2.44997	2.41708	2.5928	2.93472
ENSG00000175206	NPPA	0	0.0210218	0.0302328	0	0	0.04078
ENSG00000120937	NPPB	0	0	0.0406269	0.0382042	0.0925249	0.0429961
ENSG00000224904	RP5-934G17.6	0	0	0	0	0.00745594	0.00683267
ENSG00000199347	RNU5E-1	0	0	0	0	0	0
ENSG00000201801	RNU5E-4P	0	0	0	0	0	0
ENSG00000116685	KIAA2013	39.1946	32.3862	35.963	38.9842	39.686	40.6633
ENSG00000083444	PLOD1	144.369	145.781	145.415	153.325	152.215	159.272
ENSG00000116688	MFN2	58.5472	55.904	51.4645	48.7572	45.4994	44.9282
ENSG00000270914	RP5-1077B9.5	0	0	0	0	0	0
ENSG00000116691	MIIP	17.967	14.9785	16.3892	17.3075	18.5892	19.6032
ENSG00000202461	Y_RNA	0	0	0	0	0	0
ENSG00000243539	RN7SL649P	0	0	0	0	0	0
ENSG00000120949	TNFRSF8	1.97809	0.137907	0.0676439	0.088762	0.125606	0.0971
ENSG00000201135	RNU6-777P	0	0	0	0	0	0
ENSG00000227875	RP11-426M1.2	0	0	0	0	0	0
ENSG00000028137	TNFRSF1B	0.630783	0.2896	0.341619	0.395577	0.270355	0.193546
ENSG00000263676	MIR4632	0	0	0	0	0	0
ENSG00000225196	RP5-1118D24.2	0	0	0	0	0	0
ENSG00000252969	SNORA70	0	0	0	0	0	0
ENSG00000048707	VPS13D	5.62237	5.49633	4.65207	5.42301	6.06972	6.74938
ENSG00000239149	SNORA59A	0	0	0	0	0	0
ENSG00000229484	RP5-888M10.2	0	0	0	0	0	0
ENSG00000162496	DHRS3	2.0685	3.97249	4.08337	3.42196	3.79792	3.84914
ENSG00000221340	RNU6ATAC18P	0	0	0	0	0	0
ENSG00000272482	RP11-474O21.5	0	0	0	0.400713	0	0
ENSG00000204518	AADACL4	0	0	0	0	0	0
ENSG00000226166	RP11-474O21.2	0	0	0	0	0	0
ENSG00000188984	AADACL3	0	0	0	0	0	0
ENSG00000238771	snoU13	0	0	0	0	0	0
ENSG00000157330	C1orf158	0	0	0	0	0	0
ENSG00000116726	PRAMEF12	0	0	0	0	0	0
ENSG00000116721	PRAMEF1	0	0	0	0	0	0
ENSG00000228338	RP5-845O24.8	0	0	0	0	0	0
ENSG00000204513	PRAMEF11	0	0	0	0	0	0
ENSG00000231103	RP5-845O24.3	0	0	0	0	0	0
ENSG00000179172	HNRNPCL1	0.0826428	0.0427734	0.0404802	0.0769016	0.0699952	0
ENSG00000120952	PRAMEF2	0	0	0	0	0	0
ENSG00000243073	PRAMEF4	0	0	0	0	0	0
ENSG00000187545	PRAMEF10	0	0	0	0	0	0
ENSG00000204510	PRAMEF7	0	0	0	0	0	0
ENSG00000207434	RNU6-1072P	0	0	0	0	0	0
ENSG00000234064	RP11-450I1.2	0	0	0	0	0	0
ENSG00000232423	PRAMEF6	0	0	0	0	0	0
ENSG00000270601	PRAMEF23	0	0	0	0	0	0
ENSG00000250894	RP11-450I1.4	0	0	0	0	0	0
ENSG00000204508	PRAMEF22	0	0	0	0	0	0
ENSG00000239810	WI2-3308P17.2	0	0	0	0	0	0
ENSG00000250113	RP13-221M14.6	0	0	0	0	0	0
ENSG00000204505	PRAMEF25	0	0	0	0	0	0
ENSG00000233336	RP13-221M14.2	0	0	0	0	0	0
ENSG00000229978	RP13-221M14.3	0	0	0	0	0	0
ENSG00000236179	RP13-221M14.4	0	0	0	0	0	0
ENSG00000179412	HNRNPCP5	0	0	0	0	0	0
ENSG00000224199	WI2-2994D6.1	0	0	0	0	0	0
ENSG00000229571	PRAMEF26	0	0	0	0	0	0
ENSG00000204503	PRAMEF3	0	0	0	0	0	0
ENSG00000233394	RP11-248D7.2	0	0	0	0	0	0
ENSG00000204502	PRAMEF5	0	0	0	0	0	0
ENSG00000231219	RP11-219C24.8	0	0	0	0	0	0
ENSG00000207511	RNU6-771P	0	0	0	0	0	0
ENSG00000182330	PRAMEF8	0	0	0	0	0	0
ENSG00000237700	RP11-219C24.6	0	0	0	0	0	0
ENSG00000204501	PRAMEF9	0	0	0	0	0	0
ENSG00000228229	RP11-219C24.10	0	0	0	0	0	0
ENSG00000204495	PRAMEF13	0	0	0	0	0	0
ENSG00000204491	PRAMEF18	0	0	0	0	0	0
ENSG00000204488	PRAMEF16	0	0	0	0	0	0
ENSG00000204486	PRAMEF21	0	0	0	0	0	0
ENSG00000204485	XX-FW84067D5.1	0	0	0	0	0	0
ENSG00000224581	XX-FW84067D5.2	0	0	0	0	0	0
ENSG00000157358	PRAMEF15	0	0	0	0	0	0
ENSG00000204481	PRAMEF14	0	0	0	0	0	0
ENSG00000204480	PRAMEF19	0	0	0	0	0	0
ENSG00000204479	PRAMEF17	0	0	0	0	0	0
ENSG00000204478	PRAMEF20	0	0	0	0	0	0
ENSG00000162494	LRRC38	0	0.0877907	0.0427258	0.0712365	0.104627	0.148785
ENSG00000259961	RP4-597A16.2	0	0	0	0	0	0
ENSG00000215909	RP4-597A16.3	0	0	0	0	0	0
ENSG00000162493	PDPN	0	0.157757	0.0993723	0.0307467	0.0610639	0.125903
ENSG00000222952	RNA5SP41	0	0	0	0	0	0
ENSG00000266358	AL359771.1	0	0	0	0	0	0
ENSG00000237445	CTA-520D8.2	0	0	0	0	0	0
ENSG00000253085	SCARNA11	0	0	0	0	0	0
ENSG00000116731	PRDM2	5.86732	5.07	5.66131	6.2862	5.9388	6.11489
ENSG00000252151	RNU6-1265P	0	0	0	0	0	0
ENSG00000231606	RP11-344F13.1	0	0	0	0	0	0
ENSG00000234593	RP4-704D23.1	0	0	0	0	0	0.142342
ENSG00000189337	KAZN	18.0406	20.5014	20.9527	22.0641	20.8863	20.3834
ENSG00000175147	TMEM51-AS1	1.88535e-22	1.1646e-36	0.0178584	0.00704128	3.61219e-35	5.6097e-08
ENSG00000235829	TBCAP2	0	0	0	0	0	0
ENSG00000171729	TMEM51	3.8086	1.29461	1.49361	1.77768	1.46331	1.59249
ENSG00000204464	C1orf195	0	0	0	0	0	0
ENSG00000215720	RP1-21O18.3	0.044958	0	0	0	0	0
ENSG00000142621	FHAD1	0.0319266	0.0619384	0.0649684	0.0413859	0.0380469	0.0786376
ENSG00000233485	RP3-467K16.2	2.97875e-97	0	0	8.96699e-25	0	0
ENSG00000236045	RP3-467K16.7	0	0	0	0	0	0
ENSG00000228140	RP3-467K16.4	0.0301832	0.00692402	0.00999339	0.00933719	0.00378354	0.0102589
ENSG00000142634	EFHD2	32.5247	18.4426	20.927	22.7197	19.5309	19.0201
ENSG00000162438	CTRC	0.00545158	0	0	0	0	0
ENSG00000142615	CELA2A	0	0	0	0	0	0
ENSG00000215704	CELA2B	0	0	0	0	0	0
ENSG00000132906	CASP9	7.73243	10.9339	10.2205	9.46667	10.1488	10.5259
ENSG00000116138	DNAJC16	7.3175	5.57083	7.8368	9.31615	11.5039	11.0819
ENSG00000272510	RP4-680D5.8	0	0.545063	0	0	1.12518	0.529516
ENSG00000116771	AGMAT	10.9851	8.19001	8.35846	7.3322	6.95669	6.9188
ENSG00000251866	SCARNA21	0	0	0	0	0	0
ENSG00000237301	RP4-680D5.2	0.059479	0.061208	0.0538291	0.0402874	0.0670175	0.0663638
ENSG00000235084	CHCHD2P6	9.47993	12.6173	8.95674	11.8572	10.5244	11.1961
ENSG00000252417	RNU7-179P	0	0	0	0	0	0
ENSG00000236500	RP4-680D5.4	0	0	0	0	0	0
ENSG00000197312	DDI2	17.664	12.6476	14.3301	15.8893	14.6016	15.3725
ENSG00000215695	RSC1A1	0.859673	0.945005	0.464516	0.567122	2.55692	3.00451
ENSG00000271742	RP4-680D5.9	0	0	0	0	0	0
ENSG00000116786	PLEKHM2	19.4714	21.2099	20.84	20.2299	21.9738	21.8472
ENSG00000264048	AL121992.1	0	0	0	0	0	0
ENSG00000162461	SLC25A34	0.0193332	0.0328203	0.0531426	0.0472391	0.0858	0.0587132
ENSG00000237938	RP11-288I21.1	0	0.0522858	0	0	0	0
ENSG00000224459	RP11-169K16.4	0	0	0.0546467	0	0.0624448	0.058237
ENSG00000162460	TMEM82	0	0	0	0	0	0
ENSG00000162458	FBLIM1	3.96229	12.4994	12.7387	11.3452	9.42079	8.55202
ENSG00000224321	RP11-169K16.6	0.10896	0.338994	0	0.293325	0.118199	0.223141
ENSG00000233954	RP11-169K16.7	25.0211	24.4403	26.6438	23.6043	23.6189	25.7814
ENSG00000178715	RP11-169K16.8	2.26187	0.823028	0.842	0.802937	0.812793	1.23823
ENSG00000179743	RP11-169K16.9	2.12596	4.36275	4.42474	4.4212	3.50147	4.3846
ENSG00000065526	SPEN	15.9494	13.6781	15.4179	17.5119	15.5616	17.3887
ENSG00000238818	snoU13	0	0	0	0	0	0
ENSG00000270620	RP1-134O19.3	0	0	0	0	0	0
ENSG00000116809	ZBTB17	8.45198	8.1672	6.98626	7.03996	6.88883	8.43503
ENSG00000234607	RP11-5P18.1	0	0	0	0	0	0
ENSG00000231353	RP11-5P18.3	0	0	0	0	0	0
ENSG00000224966	TBC1D3P6	0	0	0	0	0	0
ENSG00000183888	C1orf64	0	0	0	0	0	0
ENSG00000233078	RP11-5P18.5	0	0	0	0	0	0
ENSG00000173641	HSPB7	0.289852	0.0973418	0.248434	0.0897906	0.0562687	0.0620737
ENSG00000186510	CLCNKA	0.00803876	0.0162677	0.0541896	0.0145118	0.019885	0.0313869
ENSG00000232456	RP11-5P18.10	0.177147	0.136746	0.0850661	0.0801544	0.145519	0.272095
ENSG00000184908	CLCNKB	0.0656818	0.178365	0.225666	0.175244	0.210678	0.246778
ENSG00000185519	FAM131C	0.740574	0.844087	0.821082	0.745495	0.601292	0.632864
ENSG00000142627	EPHA2	21.6477	22.0077	24.1855	33.8245	23.4234	24.4386
ENSG00000227959	RP11-276H7.2	0.296611	0.987043	1.03525	0.712035	0.529897	0.614694
ENSG00000224621	RP11-276H7.3	0	0.17757	0.24179	0.233154	0.0937899	0
ENSG00000234166	ARHGEF19-AS1	6.17949e-26	3.53117e-33	6.14878e-45	2.54857e-31	1.29257e-40	8.52146e-43
ENSG00000142632	ARHGEF19	7.37291	11.9957	9.90113	10.8083	10.5708	11.0569
ENSG00000237276	ANO7P1	0.374153	0.397663	0.341213	0.65231	0.400518	0.0112835
ENSG00000204377	C1orf134	0	3.62615	0	0	0	0
ENSG00000132881	RSG1	3.96742	2.33123	1.24448	1.52459	0.739529	1.25891
ENSG00000233929	MT1XP1	0	0	0	0	0	0
ENSG00000037637	FBXO42	9.05825	8.94483	11.1153	11.5109	12.0893	13.6546
ENSG00000055070	SZRD1	123.517	108.415	109.322	99.3077	82.4672	80.2526
ENSG00000187144	SPATA21	0.00483212	1.82037e-145	2.06969e-140	6.06763e-140	3.87762e-134	0.00470715
ENSG00000226457	RP11-430L17.1	0.556052	0	0	0	0.302507	0
ENSG00000157191	NECAP2	32.1509	26.707	25.1752	23.3515	19.7859	22.1225
ENSG00000226029	RP4-798A10.2	0.179802	0.118895	0.0911926	0.131823	0.0968398	0.0890103
ENSG00000080947	CROCCP3	0.489445	0.282547	0.272083	0.440416	0.291662	0.437448
ENSG00000206652	RNU1-1	0	0	0	28.4946	0	0
ENSG00000261135	RP4-798A10.7	0.262808	0.322134	0.150985	0.0820648	0.226414	0.180912
ENSG00000224174	RP4-798A10.4	0	0	0	0	0	0
ENSG00000233421	U1	0.0802113	0.137891	0.187632	0.173149	0.134359	0.178417
ENSG00000268674	FAM231B	0	0	0	0	0	0
ENSG00000225710	RP5-875O13.6	0	0	0	0	0	0
ENSG00000266584	AL355149.1	0	0	0	0	0	0
ENSG00000219481	NBPF1	19.6549	13.1749	10.7854	8.2855	9.91575	10.6356
ENSG00000271732	RP5-1182A14.5	0	0	0	0	0	0
ENSG00000215908	CROCCP2	6.64224	5.97359	7.12483	10.786	14.9688	18.3661
ENSG00000186301	MST1P2	0.258959	0.478865	0.271725	0.493763	0.483697	0.396132
ENSG00000207513	RNU1-3	0	0	0	0	0	0
ENSG00000237847	FAM231A	0	0	0	0	0	0
ENSG00000264742	AL021920.1	0	0	0	0	0	0
ENSG00000236698	EIF1AXP1	17.0666	21.3677	18.4716	16.6305	13.6143	14.9431
ENSG00000268869	ESPNP	0	0	0.0181887	0	0	0
ENSG00000268991	FAM231C	0	0	0	0	0	0
ENSG00000058453	CROCC	4.27723	4.15683	4.55376	4.53211	3.41093	5.54004
ENSG00000207389	RNU1-4	0	0	0	0	0	0
ENSG00000227684	CROCCP4	0	0	0	0	0	0
ENSG00000186715	MST1L	0.200441	0.322358	0.183466	0.221609	0.193997	0.151815
ENSG00000223643	RP11-108M9.1	0	0	0	0	0	0
ENSG00000230239	RP11-108M9.2	0	0	0	0	0	0
ENSG00000263811	MIR3675	0	0	0	0	0	0
ENSG00000228549	U1	0.571552	0.854689	0.785204	0.712214	0.730126	0.714615
ENSG00000238142	RP11-108M9.4	16.7155	17.7003	18.9288	15.4974	10.0547	12.9851
ENSG00000235241	RP11-108M9.5	1.54797	1.79799	2.35276	1.73173	0.836338	0.694558
ENSG00000207005	RNU1-2	0	0	0	0	0	0
ENSG00000272426	RP11-108M9.6	0	0	0.168692	0.653773	0.198676	0
ENSG00000117122	MFAP2	69.3299	59.572	62.9153	59.7934	56.4731	58.7621
ENSG00000226526	RP1-37C10.3	0	1.75303e-235	0	0	0	0
ENSG00000159363	ATP13A2	20.045	21.6303	22.58	23.7608	22.0613	21.8468
ENSG00000117118	SDHB	113.547	103.592	102.466	99.5829	102.027	106.172
ENSG00000117115	PADI2	0.069357	0.27936	0.250643	0.172967	0.177097	0.210924
ENSG00000252180	Y_RNA	0	0	0	0	0	0
ENSG00000204362	RP11-380J14.1	0.0469567	0.0873297	0.0692467	0.0681536	0.0433231	0.0394176
ENSG00000142623	PADI1	0.454213	1.09648	0.934712	0.945293	0.918583	0.58225
ENSG00000142619	PADI3	0.00544849	0.0165589	0.00536187	0.00996235	0.0239981	0.0273734
ENSG00000266634	MIR3972	0	0	0	0	0	0
ENSG00000159339	PADI4	0.00734848	0	0	0.0202421	0.143337	0
ENSG00000269468	AC004824.2	0	0	0	0	0	0
ENSG00000256049	PADI6	0.0282805	0	0	0.00651771	0	0
ENSG00000227751	RP1-20B21.4	1.39877e-55	1.35286e-79	3.188e-61	4.98323e-80	1.33129e-52	1.14115e-64
ENSG00000179051	RCC2	116.902	92.8194	98.0522	98.8864	95.1061	95.541
ENSG00000266727	AC004824.1	0	0	0	0	0	0
ENSG00000239020	snoU13	0	0	0	0	0	0
ENSG00000074964	ARHGEF10L	6.00304	9.10014	9.5226	9.81075	10.2903	11.1629
ENSG00000236648	RP11-473A10.2	0	0	0	0	0	0
ENSG00000117148	ACTL8	2.23001	1.31384	1.22171	1.17327	1.29372	1.06342
ENSG00000261781	RP11-174G17.2	0	0	0	0	0	0
ENSG00000117154	IGSF21	0	0	0	0	0	0
ENSG00000230035	RP11-174G17	0	0	0	0	0	0
ENSG00000225387	RP11-422P22.1	0	0	0	0	0	0
ENSG00000179023	KLHDC7A	0	0.00641916	0	0.0029079	0	0
ENSG00000235282	RP1-8B22.1	0	0	0	0	0	0
ENSG00000225478	RP1-8B22.2	0	0	0	0	0	0
ENSG00000009709	PAX7	0	0	0	0	0	0
ENSG00000179002	TAS1R2	0	0	0	0	0	0
ENSG00000255275	RP13-279N23.2	0.00676766	2.32925e-28	1.17616e-67	3.84993e-72	0.00664764	4.78538e-59
ENSG00000159423	ALDH4A1	4.16212	4.29163	5.55329	6.28758	5.19517	6.03315
ENSG00000169991	IFFO2	6.31582	4.48911	4.42003	5.11022	4.80577	4.51631
ENSG00000265606	MIR4695	0	0	0	0	0	0
ENSG00000221662	MIR1290	0	0	0	0	0	0
ENSG00000272084	RP5-1126H10.2	0.0878506	0.118227	0.115102	0.108451	0.0558623	0.0834906
ENSG00000127481	UBR4	18.2188	18.3028	16.6138	16.9291	15.6226	18.5089
ENSG00000266098	AL137127.1	0	0	0	0	0	0
ENSG00000230424	RP1-43E13.2	0.200605	0.103432	0.400752	0.116315	0.216855	0.369215
ENSG00000053372	MRTO4	72.73	66.4366	68.0749	67.6224	69.1863	65.7127
ENSG00000127463	EMC1	47.2316	44.0323	40.8506	40.6229	86.0697	44.0712
ENSG00000211454	AKR7L	0.207341	0.368838	0.306483	0.3302	0.3316	0.437381
ENSG00000162482	AKR7A3	0.36505	0.327536	0.412269	0.443964	0.469657	0.337828
ENSG00000270728	RP4-657E11.10	0.810844	0.658361	0.847093	0.73707	0.597029	0.645905
ENSG00000053371	AKR7A2	31.071	28.5654	25.7915	27.9335	29.9707	32.1888
ENSG00000200403	RNU6-1099P	0	0	0	0	0	0
ENSG00000040487	PQLC2	7.40093	8.75797	9.50169	10.9955	11.9719	13.4435
ENSG00000265192	RN7SL85P	0	0	0	0	0	0
ENSG00000077549	CAPZB	166.49	211.867	210.825	219.072	217.157	226.206
ENSG00000240490	RN7SL277P	0	0	0	0	0	0
ENSG00000201609	RNU4-28P	0	0	0	0	0	0
ENSG00000239027	snoU13	0	0	0	0	0	0
ENSG00000235185	RP5-1056L3.1	0	0	0	0	0	0
ENSG00000270136	MINOS1-NBL1	0.349284	0.19878	0.000166154	1.04212	0.465386	0.961045
ENSG00000173436	MINOS1	90.1608	88.3619	95.3394	91.0282	83.9013	90.1279
ENSG00000158747	NBL1	17.0844	28.3672	28.6705	31.364	28.6786	27.1097
ENSG00000226396	RPS14P3	1.07762	0.280498	0.623623	0.602593	0.585294	0.826243
ENSG00000158748	HTR6	0.0247053	0	0	0	0.01363	0
ENSG00000162542	TMCO4	9.90549	8.49528	9.48458	8.90316	9.72994	9.94222
ENSG00000178828	RNF186	0	0	0	0	0	0
ENSG00000235434	RP11-91K11.2	0	0	0	0	0	0
ENSG00000169914	OTUD3	5.12524	5.2847	6.19672	7.13341	7.17445	7.12876
ENSG00000188784	PLA2G2E	0	0	0	0	0	0
ENSG00000242688	RN7SL304P	0	0	0	0	0	0
ENSG00000188257	PLA2G2A	0	0	0	0	0	0
ENSG00000127472	PLA2G5	0	0	0	0	0	0
ENSG00000117215	PLA2G2D	0	0	0	0	0	0
ENSG00000158786	PLA2G2F	0	0	0	0	0	0
ENSG00000227066	RP3-340N1.2	0	0	0	0	0	0
ENSG00000187980	PLA2G2C	0	0	0	0	0	0
ENSG00000225986	UBXN10-AS1	0	0	0	0	0	0
ENSG00000162543	UBXN10	0	0	0	0	0	0
ENSG00000228105	RP3-340N1.6	0	0	0	0	0	0
ENSG00000158816	VWA5B1	0.0145406	0	0	0	0	0
ENSG00000226664	RP4-745E8.2	0	0	0	0	0	0
ENSG00000236963	LINC01141	0	0	0	0	0	0
ENSG00000226487	RP4-749H3.2	0	0	0	0	0	0
ENSG00000162545	CAMK2N1	1.8379	0.277896	0.35116	0.158675	0.18333	0.137122
ENSG00000090432	MUL1	22.1317	22.7673	26.136	30.3209	31.0066	32.6319
ENSG00000215520	RPS4XP4	0.0384502	0	0	0	0	0
ENSG00000183114	FAM43B	0.0416037	0.102518	0.159012	0.12205	0.0916994	0.10229
ENSG00000158825	CDA	22.6236	65.175	68.7811	64.7534	66.7727	65.9451
ENSG00000158828	PINK1	17.3837	28.3933	28.8359	26.7339	26.0319	27.3008
ENSG00000117242	PINK1-AS	1.44891	0.976951	1.13118	0.937392	0.991877	1.07377
ENSG00000257033	AL391357.1	1.04541e-120	0.467809	2.91045e-124	5.06783e-97	0	7.85256e-145
ENSG00000244038	DDOST	109.32	113.545	112.623	111.014	113.436	119.359
ENSG00000117245	KIF17	0.220155	0.0243194	0.0287814	0.0420389	0.0142965	0.0481815
ENSG00000235432	RP5-930J4.5	0	0	0	0	0	0
ENSG00000189410	SH2D5	1.42395	0.464156	0.426858	0.384377	0.338133	0.276843
ENSG00000233069	RP5-930J4.2	0	0	0	0	0	0
ENSG00000127483	HP1BP3	125.702	135.921	130.389	120.513	119.817	120.454
ENSG00000203394	RP5-930J4.4	2.13033e-16	1.43334e-16	3.27184e-17	5.23247e-146	8.63991e-20	4.91116e-16
ENSG00000075151	EIF4G3	36.6406	27.3987	26.059	25.2844	23.6863	24.9097
ENSG00000251914	RNU7-200P	0	0	0	0	0	0
ENSG00000221808	MIR1256	0	0	0	0	0	0
ENSG00000233072	RPS15AP6	0	0	0	0	0	0
ENSG00000236073	RP11-487E1.2	0	0	0	0	0	0
ENSG00000235112	HSPE1P27	0	0	0	0	0	0
ENSG00000266867	AL031005.1	0	0	0	0	0	0
ENSG00000117298	ECE1	78.5158	71.4871	70.9874	66.8839	68.2162	67.0657
ENSG00000231105	RP5-1071N3.1	0.00721973	0.0073497	0.0284165	0.0331624	0.0240332	0.0219017
ENSG00000236936	RP3-329E20.2	0	0	0	0	0	0.0456068
ENSG00000236216	PPP1R11P1	0	0	0	0.309561	0	0
ENSG00000228823	RP11-293F5.8	0	0	0	0	0	0
ENSG00000236009	RP11-293F5.1	0.0650303	0	0	0	0	0
ENSG00000227001	NBPF2P	0.304269	0.0510638	0.0485587	0.0931441	0	0.0521107
ENSG00000187952	HS6ST1P1	0.613778	0.209695	0.186822	0.256282	0.164749	0.246872
ENSG00000186543	CROCCP5	0	0	0	0	0	0
ENSG00000142794	NBPF3	1.0571	0.424323	0.274092	0.223856	0.177284	0.245023
ENSG00000176378	PFN1P10	0	0	0	0	0	0
ENSG00000162551	ALPL	102.755	6.33829	6.31824	7.07985	7.47363	6.5642
ENSG00000233431	RP11-63N8.3	0	0	0	0	0	0
ENSG00000221781	AL359815.1	0	0	0	0	0	0
ENSG00000076864	RAP1GAP	2.78337	1.99379	2.18414	1.89573	2.28269	2.24865
ENSG00000090686	USP48	41.4128	33.8985	27.8148	23.7569	24.342	25.3109
ENSG00000231978	RP11-132G19.3	0	0	0	0	0	0
ENSG00000187942	LDLRAD2	0.180856	0.190993	0.372628	0.184112	0.140641	0.252702
ENSG00000142798	HSPG2	19.631	21.5703	20.5721	24.1775	20.081	23.7708
ENSG00000232037	RP11-26H16.1	0	0.135968	0.31879	0.236026	0	0
ENSG00000219073	CELA3B	0	0	0	0	0	0
ENSG00000264385	RN7SL421P	0	0	0	0	0	0
ENSG00000263991	RN7SL386P	0	0	0	0	0	0
ENSG00000201919	RNU6-1022P	0	0	0	0	0	0
ENSG00000142789	CELA3A	0	0	0	0	0	0
ENSG00000263582	RN7SL768P	0	0	0	0	0	0
ENSG00000263929	RN7SL186P	0	0	0	0	0	0
ENSG00000201273	RNU6-776P	0	0	0	0	0	0
ENSG00000228397	RP1-224A6.3	0	0.133315	0.123262	0	0.141851	0.0660689
ENSG00000218510	LINC00339	9.88054	10.5335	8.82045	8.04937	8.34102	9.98933
ENSG00000070831	CDC42	159.991	180.145	183.362	180.394	174.536	170.332
ENSG00000230068	CDC42-IT1	0	0	0	0	0	0.0590469
ENSG00000271428	RP1-224A6.8	0	0	0	0	0	0
ENSG00000271840	RP1-224A6.9	0.0495113	0.0514482	0	0.0910667	0.222831	0.101617
ENSG00000162552	WNT4	0.120217	2.84001	2.30237	2.02266	1.54265	1.45144
ENSG00000266564	MIR4418	0	0	0	0	0	0
ENSG00000234397	RP11-415K20.1	0	0	0	0	0	0
ENSG00000184677	ZBTB40	6.49929	5.48458	5.26869	5.78204	6.68602	7.31989
ENSG00000237200	ZBTB40-IT1	0	0	0	0	0	0
ENSG00000070886	EPHA8	0.0111297	0	0.0110886	0	0.0122339	0
ENSG00000173372	C1QA	0	0	0	0	0	0
ENSG00000159189	C1QC	0	0	0	0	0	0
ENSG00000173369	C1QB	0	0	0	0	0	0
ENSG00000133216	EPHB2	11.4842	2.76405	2.47098	2.56998	2.8894	2.77712
ENSG00000264014	MIR4253	0	0	0	0	0	0
ENSG00000265422	MIR4684	0	0	0	0	0	0
ENSG00000216157	AL611946.1	0	0	0	0	0	0
ENSG00000225952	RP11-69E9.1	0	0	0	0	0	0
ENSG00000272796	RP1-74M1.3	0.141393	0.030746	0.0332005	0.0372933	0.0261723	0.0203216
ENSG00000215906	LACTBL1	0	0	0	0	0	0
ENSG00000227868	C1orf234	0	0	0.116697	0	0	0
ENSG00000004487	KDM1A	79.9874	65.0444	60.6549	56.601	55.2063	56.3293
ENSG00000240553	RP1-184J9.2	0	0	0	0	0	0
ENSG00000169641	LUZP1	20.4757	18.2853	21.3565	25.741	24.6716	25.0389
ENSG00000263793	MIR3115	0	0	0	0	0	0
ENSG00000266802	MIR4419A	0	0	0	0	0	0
ENSG00000229010	RP5-979D14.1	0	0	0	0	0	0
ENSG00000206935	RNU6-514P	0	0	0	0	0	0
ENSG00000252578	RNU6-135P	0	0	0	0	0	0
ENSG00000179546	HTR1D	6.5853	10.2065	10.9829	9.84524	8.61465	8.08645
ENSG00000215381	RP5-1057J7.1	0	0	0.116532	0	0	0
ENSG00000261326	RP5-1057J7.6	0.850022	0.669136	0.707346	0.905067	0.854276	1.1633
ENSG00000125944	HNRNPR	186.244	179.461	180.771	161.069	144.006	139.104
ENSG00000125945	ZNF436	4.79713	5.7018	6.15245	5.6786	6.75652	7.87514
ENSG00000249087	C1orf213	0.825038	1.12558	0.961653	1.20553	0.997838	0.875516
ENSG00000201405	Y_RNA	0	0	0	0	0	0
ENSG00000271420	RP5-1057J7.7	0	0.25082	0.115994	0.110624	0	0
ENSG00000204219	TCEA3	1.75494	4.15809	4.02465	4.26235	3.65137	3.97347
ENSG00000232482	RP4-654C18.1	0	0	0	0	0	0
ENSG00000088280	ASAP3	5.84866	5.33936	4.95626	4.13488	4.08766	4.61785
ENSG00000007968	E2F2	8.18755	10.3254	11.6278	11.8892	12.1677	12.4827
ENSG00000235052	RP1-150O5.3	0.147076	0.454516	0	0	0.158374	0
ENSG00000117318	ID3	222.932	221.354	211.923	202.919	213.825	209.858
ENSG00000197880	MDS2	0	0.0120093	0	0	0	0
ENSG00000229239	RP11-223J15.2	0	0	0	0	0	0
ENSG00000142676	RPL11	808.049	743.51	736.253	733.593	767.714	769.23
ENSG00000203589	RP5-886K2.1	0	0.0222207	0	0.0199524	0	0.0219813
ENSG00000244609	RN7SL532P	0	0	0	0	0	0
ENSG00000011007	TCEB3	40.4445	34.824	36.1382	38.3667	38.7098	42.0422
ENSG00000236810	RP5-886K2.3	2.74205	1.66861	1.32461	1.02982	0.761606	1.11904
ENSG00000057757	PITHD1	59.2342	54.94	63.4699	69.9668	66.0546	67.9865
ENSG00000011009	LYPLA2	56.3303	53.3121	53.5885	61.8949	58.3667	55.7654
ENSG00000117308	GALE	36.9123	30.5038	31.9282	33.6931	29.653	28.3639
ENSG00000117305	HMGCL	12.0242	11.6377	9.88872	8.62428	8.43619	8.44904
ENSG00000179163	FUCA1	7.61526	6.7005	5.98474	6.37016	6.37706	7.11683
ENSG00000188822	CNR2	0	0	0	0	0	0
ENSG00000264347	RN7SL24P	0	0	0	0	0	0
ENSG00000238538	snoU13	0	0	0	0	0	0
ENSG00000229106	RP11-4M23.2	0	0	0.0156097	0	0	0
ENSG00000232557	RP11-4M23.3	0	0	0	0	0	0
ENSG00000264926	MIR378F	0	0	0	0	0	0
ENSG00000230228	RP11-4M23.4	0	0	0	0	0	0
ENSG00000189266	PNRC2	17.2439	15.4403	7.76222	5.6447	3.95218	3.36607
ENSG00000188529	SRSF10	49.0025	43.3774	44.0165	45.3797	37.4129	41.9611
ENSG00000215905	RP11-4M23.7	0	0	0	0	0	0
ENSG00000225315	RP11-293P20.2	0	0	0	0	0	0
ENSG00000230703	RP11-293P20.4	0	0	0	0	0	0
ENSG00000142661	MYOM3	0.536381	0.683012	0.662085	0.535074	0.486019	0.462532
ENSG00000142677	IL22RA1	0.0964225	0.637886	0.590625	0.578948	0.541776	0.386934
ENSG00000185436	IFNLR1	0.335473	0.613254	0.512786	0.570326	0.499721	0.605409
ENSG00000230023	RP11-10N16.2	0	0	0	0	0	0
ENSG00000221032	AL590683.1	0	0	0	0	0	0
ENSG00000266511	AL590683.2	0	0	0	0	0	0
ENSG00000232298	RP11-10N16.3	0	0	0	0	0	0
ENSG00000158055	GRHL3	0	0	0	0	0.00671173	0.0122399
ENSG00000001460	STPG1	3.06654	3.90359	3.45257	2.5343	2.28371	2.5471
ENSG00000001461	NIPAL3	9.71731	10.7108	11.6714	11.8836	12.7404	14.2352
ENSG00000117602	RCAN3	4.63701	3.8686	4.50957	2.97864	3.36686	2.75077
ENSG00000264443	RP4-594I10.3	3.39346e-25	2.13332e-08	8.62157e-07	2.22302e-18	3.19692e-08	6.90498e-07
ENSG00000266551	RN7SL857P	0	0	0	0	0	0
ENSG00000184454	NCMAP	0	0	0	0	0	0
ENSG00000227312	RP11-496D1.2	0	0	0	0	0	0
ENSG00000239106	Y_RNA	0	0	0	0	0	0
ENSG00000133226	SRRM1	53.7751	53.5143	55.7352	58.7514	57.4216	57.0325
ENSG00000238986	snoU13	0	0	0	0	0	0
ENSG00000169504	CLIC4	167.75	227.723	195.176	189.7	204.653	215.736
ENSG00000238482	RNU6-1208P	0	0	0	0	0	0
ENSG00000020633	RUNX3	11.1512	1.26393	1.46939	1.8775	1.28705	1.29792
ENSG00000229162	RP11-84D1.1	0	0	0	0	0	0
ENSG00000261025	RP11-84D1.2	0.00775304	0	0	0	0	0
ENSG00000264371	MIR4425	0	0	0	0	0	0
ENSG00000233755	RP4-799D16.1	0	0	0	0	0	0
ENSG00000233419	RP4-781L3.1	0	0	0	0	0	0
ENSG00000231953	RP4-706G24.1	0	0	0	0	0	0
ENSG00000117614	SYF2	37.5361	33.9022	36.4558	35.775	36.4862	36.8797
ENSG00000117616	C1orf63	16.4701	16.488	28.4948	31.8335	30.585	32.324
ENSG00000259984	RP11-335G20.7	3.25039e-183	3.34968e-100	6.03344e-29	0	4.16939e-46	1.89384e-82
ENSG00000188672	RHCE	0.045409	0	0.0189272	0.0167829	0.0203415	0.0371522
ENSG00000187010	RHD	0	0.0225645	0.0149609	0.00623396	0.0169992	0.0358771
ENSG00000183726	TMEM50A	72.006	78.2301	81.0521	74.1325	72.1463	66.7606
ENSG00000272432	RP3-465N24.6	0.104972	0.111052	0.299751	0.283014	0.114984	0.110521
ENSG00000261349	RP3-465N24.5	0.778179	0.13686	0.731705	0.232282	0	0
ENSG00000224183	SDHDP6	0	0	0.232029	0	0.271081	0.12808
ENSG00000252515	RNU6-1171P	0	0	0	0	0	0
ENSG00000238889	snoU13	0	0	0	0	0	0
ENSG00000238084	RP3-469D22.1	2.23503	1.41435	1.41585	1.01663	0.551833	0.521098
ENSG00000266468	AL031284.1	0	0	0	0	0	0
ENSG00000204178	TMEM57	8.24232	9.03036	10.3266	11.8895	12.632	13.9903
ENSG00000157978	LDLRAP1	10.8107	10.4166	10.178	9.58065	10.5322	10.72
ENSG00000225643	RP11-70P17.1	0	0	0	0	0	0
ENSG00000117643	MAN1C1	0.0652965	0.0334849	0.0286435	0.0283512	0.0122827	0.0466926
ENSG00000233478	RP1-187B23.1	0	0	0	0	0	0
ENSG00000162430	SEPN1	16.1777	17.1308	17.3858	18.7078	19.2401	18.8509
ENSG00000255054	RP1-317E23.6	0	0	0	0	0	0
ENSG00000117640	MTFR1L	27.0757	29.8278	28.4532	29.5616	29.4891	29.1087
ENSG00000228172	RP1-317E23.3	0	0	0	0.0917935	0.110861	0
ENSG00000223474	AL020996.1	0.242328	0.295592	0.308874	0.186014	0.24759	0.147286
ENSG00000272478	RP1-317E23.7	0	0	0	0	0	0
ENSG00000127423	AUNIP	12.0469	9.93201	8.95725	8.39598	7.81395	8.46743
ENSG00000236528	RP1-125I3.2	2.02275e-05	0.0658805	0.0473268	0.173057	0.14823	0.353084
ENSG00000182749	PAQR7	7.92266	5.9594	5.39271	4.99961	4.52824	3.71755
ENSG00000207302	Y_RNA	0	0	0	0	0	0
ENSG00000117632	STMN1	215.333	219.539	220.083	206.863	219.9	229.029
ENSG00000264021	MIR3917	0	0	0	0	0	0
ENSG00000229786	SNRPFP2	0	0	0	0	0	0
ENSG00000223624	RP1-125I3.4	0	0	0	0	0	0
ENSG00000266763	AL033528.1	0	0	0	0	0	0
ENSG00000158006	PAFAH2	4.91371	3.89978	3.73961	3.67251	4.53837	3.66777
ENSG00000207237	RNU6-110P	0	0	0	0	0	0
ENSG00000252190	SCARNA17	0	0	0	0	0	0
ENSG00000252691	SCARNA18	0	0	0	0	0	0
ENSG00000158008	EXTL1	0.00933012	0.00472586	0	0	0	0
ENSG00000158014	SLC30A2	0	0	0.0112612	0	0	0.0143867
ENSG00000158022	TRIM63	0	0.00966445	0	0	0	0
ENSG00000265320	AL391650.1	0	0	0	0	0	0
ENSG00000175087	PDIK1L	5.46298	6.85238	6.80757	6.61727	7.0093	7.12437
ENSG00000197245	FAM110D	0.175084	0.0662242	0.177304	0.0730079	0.17664	0.115422
ENSG00000142684	ZNF593	15.2852	10.2702	11.1568	13.238	12.5249	12.9833
ENSG00000236782	RP11-96L14.7	0.497199	0.0577414	2.05098e-09	0.0789304	0.329606	0.104129
ENSG00000142675	CNKSR1	1.31195	2.30514	2.17857	2.25554	2.52099	2.17978
ENSG00000188782	CATSPER4	0	0	0	0	0	0
ENSG00000236155	RP11-231P20.2	0	0	0	0	0	0
ENSG00000130695	CEP85	19.2259	17.2567	18.244	18.6915	19.5634	20.1905
ENSG00000270733	RP11-231P20.5	0	0	0.722516	0	0	0.41158
ENSG00000142669	SH3BGRL3	48.5846	47.1492	50.1975	49.5105	46.9862	48.7173
ENSG00000169442	CD52	0	0	0	0	0	0.131433
ENSG00000158062	UBXN11	10.7584	14.1796	13.9672	15.6877	14.2712	15.8635
ENSG00000176092	AIM1L	0.00726691	0.164212	0.138576	0.0798481	0.0819293	0.127177
ENSG00000225854	RP11-569G9.7	0	0	0	0	0	0
ENSG00000265143	RN7SL490P	0	0	0	0	0	0
ENSG00000176083	ZNF683	0	0	0	0	0	0
ENSG00000131914	LIN28A	0	0	0.00524688	0	0	0
ENSG00000117682	DHDDS	37.2558	37.3713	31.3486	31.7013	30.6585	31.3501
ENSG00000223583	RP3-476K8.4	0.0936093	0.0968849	0	0.0847032	0.102775	0.287123
ENSG00000225891	RP3-476K8.3	0	0.0885025	0	0	0	0
ENSG00000198830	HMGN2	509.353	448.747	439.435	424.618	426.748	420.057
ENSG00000224129	DPPA2P2	0	0	0	0	0	0
ENSG00000117676	RPS6KA1	24.6784	21.7045	22.3703	21.4349	20.5862	21.4034
ENSG00000238705	MIR1976	0	0	0	0	0	0
ENSG00000243905	RN7SL679P	0	0	0	0	0	0
ENSG00000252802	Y_RNA	0	0	0	0	0	0
ENSG00000229247	RP11-492M19.3	0	0	0	0	0	0
ENSG00000238316	snoU13	0	0	0	0	0	0
ENSG00000235069	RP4-785J1.1	0	0	0	0	0	0
ENSG00000260063	RP5-968P14.2	0.404837	0.666652	0.742258	0.662024	0.489316	0.653832
ENSG00000117713	ARID1A	14.0601	12.5991	13.8262	15.2704	14.6175	16.4983
ENSG00000266138	RN7SL501P	0	0	0	0	0	0
ENSG00000060642	PIGV	4.75239	4.26179	2.50957	2.29652	1.78263	1.76625
ENSG00000241188	RN7SL165P	0	0	0	0	0	0
ENSG00000204160	ZDHHC18	8.78179	8.42339	9.79638	10.8936	10.5883	10.5462
ENSG00000175793	SFN	54.7335	74.9827	85.1539	99.7957	90.2699	86.8573
ENSG00000226698	RP1-50O24.6	0	0	0	0	0	0
ENSG00000142751	GPN2	10.5464	9.9685	10.2755	8.57387	7.16973	8.10687
ENSG00000198746	GPATCH3	9.22965	9.9233	10.7357	10.9452	10.9144	11.4946
ENSG00000090273	NUDC	128.184	109.443	113.401	120.064	123.133	121.699
ENSG00000131910	NR0B2	0.0195258	0.0197453	0.0190974	0	0	0
ENSG00000175707	C1orf172	0	0.0421211	0.0103031	0.00951479	0.0114287	0.0104753
ENSG00000172746	RP11-344H11.4	0	0	0	0	0	0
ENSG00000224064	RP11-344H11.5	0	0	0	0	0	0
ENSG00000225294	OSTCP2	0	0	0	0	0	0
ENSG00000253368	TRNP1	4.5095	3.17108	2.90192	3.22669	3.93547	3.86933
ENSG00000158246	FAM46B	2.68952	3.97982	3.23364	2.2579	2.31379	1.70938
ENSG00000090020	SLC9A1	5.57156	4.32181	4.31343	4.20906	4.13315	4.18894
ENSG00000229985	RP11-40H20.5	0	0	0	0	0	0
ENSG00000214973	CHCHD3P3	4.85833	4.24388	3.43077	4.13342	4.21165	4.53834
ENSG00000225159	NPM1P39	3.64982	2.5712	2.68046	3.32816	3.32802	3.46915
ENSG00000225990	SNRPEP7	0	0	0	0	0	0
ENSG00000224311	RP11-40H20.4	0	0	0	0	0	0
ENSG00000142784	WDTC1	8.37482	7.86602	7.54388	7.88738	7.87691	8.12346
ENSG00000252098	Y_RNA	0	0	0	0	0	0
ENSG00000243659	RP11-4K3__A.3	0	0	0	0	0	0
ENSG00000186501	TMEM222	25.2388	32.2421	36.5403	36.1966	33.6255	34.0661
ENSG00000206888	RNU6-48P	0	0	0	0	0	0
ENSG00000241547	RP11-4K3__A.5	1.81095	1.99829	1.66809	2.29755	3.88516	2.2411
ENSG00000142765	SYTL1	0.101083	0.156301	0.167476	0.0580865	0.0668321	0.0821686
ENSG00000142733	MAP3K6	8.95977	10.0052	10.3352	10.5431	10.7046	9.99906
ENSG00000142748	FCN3	0.0233281	0	0	0	0	0
ENSG00000174950	CD164L2	0.023889	0	0	0	0	0
ENSG00000231207	RP1-144C9.2	0	0	0	0	0	0
ENSG00000181773	GPR3	0.513109	0.154779	0.149008	0.222041	0.146112	0.0713311
ENSG00000158195	WASF2	38.8826	40.4243	42.7413	42.3764	41.1569	42.2105
ENSG00000241169	RP4-752I6.1	0	0	0	0	0	0
ENSG00000237429	RP1-159A19.4	0	0	0	0	0	0
ENSG00000126705	AHDC1	5.78659	4.18819	4.9284	5.23823	4.85233	4.79134
ENSG00000000938	FGR	0.0199917	0.020886	0	0	0.0398394	0
ENSG00000235912	RP1-159A19.3	8.35822	9.35915	7.64966	36.1277	27.797	33.2388
ENSG00000233975	RP11-288L9.1	0	0	0	0	0	0
ENSG00000126709	IFI6	16.6585	13.8472	13.2282	14.8923	13.9074	15.378
ENSG00000225886	RP11-288L9.4	0	0	0	0	0	0
ENSG00000206767	RNU6-949P	0	0	0	0	0	0
ENSG00000226662	CHMP1AP1	0	0	0	0	0	0
ENSG00000207095	RNU6-424P	0	0	0	0	0	0
ENSG00000009780	FAM76A	4.31901	4.40411	5.4419	5.50452	5.24885	6.67275
ENSG00000231344	RP3-426I6.2	0	0.503273	0.85567	0	0	0
ENSG00000230833	RPEP3	0	0	0	0	0	0
ENSG00000117758	STX12	10.4502	12.0266	10.7511	10.3689	9.86687	9.73542
ENSG00000269971	RP3-426I6.5	0	0	0	0	0	0
ENSG00000270031	RP3-426I6.6	0	0	0	0	1.05586	0
ENSG00000223062	RNU6-1245P	0	0	0	0	0	0
ENSG00000117751	PPP1R8	45.9534	45.3892	49.5913	50.7194	52.9052	53.0256
ENSG00000268552	AL109927.1	4.01299e-108	0	7.5164e-104	0	0	4.09587e-214
ENSG00000252947	SCARNA1	0	0	0	0	0	0
ENSG00000130775	THEMIS2	0.627609	0.227134	0.263339	0.178673	0.0957989	0.103929
ENSG00000117748	RPA2	52.9971	55.1058	57.7831	50.0145	44.4264	41.8761
ENSG00000130768	SMPDL3B	0.974495	0.365522	0.4907	0.415654	0.565822	0.558898
ENSG00000158156	XKR8	2.4348	2.28981	2.64206	2.84536	1.90201	1.93136
ENSG00000227050	RP11-460I13.2	0	0	0	0	0	0
ENSG00000158161	EYA3	12.3631	9.03067	10.0868	10.1903	10.5196	11.0289
ENSG00000238231	RP11-460I13.6	0	0	0	0.357482	0	0
ENSG00000240750	RN7SL559P	0	0	0	0	1.27783	0
ENSG00000228589	SPCS2P4	23.5772	19.586	19.6193	18.7742	16.5206	18.4963
ENSG00000228943	RP5-1053E7.2	0	0	0	0	0	0
ENSG00000214812	RP5-1053E7.3	0	0	0	0	0	0
ENSG00000253005	RNU6-176P	0	0	0	0	0	0
ENSG00000252429	RNU7-29P	0	0	0	0	0	0
ENSG00000169403	PTAFR	0.0545301	0.0629732	0.0082929	0.0038729	0.0140839	0.0340312
ENSG00000126698	DNAJC8	109.629	103.808	100.604	103.141	111.142	115.923
ENSG00000215902	AL353354.1	0	0	0	0	0	0
ENSG00000269804	AL353354.2	7.06864e-15	5.45903e-21	3.05046e-11	5.79558e-15	1.78685e-12	1.83496e-11
ENSG00000130770	ATPIF1	337.747	354.131	346.218	333.468	324.654	332.793
ENSG00000270605	RP5-1092A3.4	0.709198	0.447769	0.24648	0.288683	0.409732	0.41562
ENSG00000271398	RP5-1092A3.5	0	0	0	0	0	0
ENSG00000130766	SESN2	4.29044	3.84643	3.60768	3.65281	5.18722	9.90643
ENSG00000130772	MED18	10.9104	10.152	8.73049	8.92526	8.51515	8.57976
ENSG00000204138	PHACTR4	18.6542	18.1082	18.6209	18.9579	19.7737	21.3099
ENSG00000206779	Y_RNA	0	0	0	0	0	0
ENSG00000229820	RP1-308E4.1	0	0.269656	0.233939	0	0	0
ENSG00000221216	RNU6ATAC27P	0	0	0	0	0	0
ENSG00000180198	RCC1	115.075	76.0987	75.6184	71.4316	64.6579	61.4277
ENSG00000242125	SNHG3	38.9485	34.3629	35.0761	35.4475	31.5544	28.6514
ENSG00000200087	SNORA73B	0	0	0	0	0	0
ENSG00000238821	snoU13	0	0	0	0	0	0
ENSG00000231468	PRDX3P2	0	0.0702231	0	0.0615835	0	0.0694556
ENSG00000180098	TRNAU1AP	16.7352	20.8549	19.9253	18.8727	19.7275	21.0624
ENSG00000197989	SNHG12	43.5002	27.2768	27.7864	37.5338	40.7428	48.183
ENSG00000221539	SNORD99	0	0	0	0	0	0
ENSG00000120656	TAF12	24.0991	19.2849	18.8916	17.6122	18.1181	19.7608
ENSG00000188060	RAB42	17.6926	8.20476	6.57533	4.26868	3.21	2.67201
ENSG00000229388	RP11-442N24__B.1	0.329026	0.272637	0.375311	0.460031	0.287959	0.403491
ENSG00000270103	RNU11	0	0	0	0	0	0
ENSG00000162419	GMEB1	6.69751	6.76131	7.99476	9.02196	8.93018	9.12381
ENSG00000252777	SCARNA24	0	0	0	0	0	0
ENSG00000198492	YTHDF2	59.3707	59.6531	74.216	85.9874	88.3909	90.2798
ENSG00000116329	OPRD1	0	0	0	0.0116396	0	0
ENSG00000226852	RP1-212P9.2	2.84339e-08	0	0.0138911	2.35125e-08	0	0.0137786
ENSG00000233427	RP1-212P9.3	0.0212182	0	0.0367086	0.0194176	0	0.0394364
ENSG00000199756	Y_RNA	0	0	0	0	0	0
ENSG00000159023	EPB41	34.2791	28.0274	22.477	22.2762	22.7798	19.3903
ENSG00000253304	TMEM200B	3.68655	3.73887	2.97208	3.21555	2.63906	2.30798
ENSG00000225616	RP4-604A21.1	0	0	0	0	0	0
ENSG00000206704	Y_RNA	0	0	0	0	0	0
ENSG00000225750	RP11-242O24.3	0	0	0	0	0	0
ENSG00000116350	SRSF4	61.4526	44.1404	58.7024	48.918	46.3453	47.5779
ENSG00000227637	RP11-242O24.5	0	0	0	0	0	0
ENSG00000116353	MECR	16.8917	16.8106	17.989	19.4167	21.8986	22.9018
ENSG00000237934	RP11-467D18.2	0	0	0	0	0.176395	0
ENSG00000060656	PTPRU	3.16185	2.32192	2.07514	1.90441	1.63562	1.74045
ENSG00000221550	AL645859.1	0	0	0	0	0	0
ENSG00000230523	RP3-437I16.1	0	0	0	0	0	0
ENSG00000266678	AL139151.1	0	0	0	0	0	0
ENSG00000225011	RP11-810H18.1	0	0	0	0	0	0
ENSG00000221126	AC092265.1	0	0	0	0	0	0
ENSG00000228176	RP4-656G21.1	0	0	0	0	0	0
ENSG00000222787	AL645944.1	0	0	0	0	0	0
ENSG00000270927	RP11-179G8.1	0	0	0	0	0	0
ENSG00000233399	RP11-111I12.1	0	0	0	0	0	0
ENSG00000233372	RP5-893G23.1	0	0	0	0	0	0
ENSG00000231251	RP3-357I16.1	0	0	0	0	0	0
ENSG00000236335	RP4-591L5.1	0	0	0	0	0	0
ENSG00000231949	RP4-591L5.2	0	0	0	0	0	0
ENSG00000162510	MATN1	0.0531091	0.00936234	0.01366	0.047716	0.0207254	0.212066
ENSG00000186056	MATN1-AS1	0.690598	0.361437	0.657581	1.00416	1.11361	1.49774
ENSG00000162511	LAPTM5	0.00976119	0.0201609	0.00961383	0.00905456	0.040914	0.0298982
ENSG00000264773	MIR4420	0	0	0	0	0	0
ENSG00000229607	RP5-1125N11.1	0	0	0	0	0	0
ENSG00000223382	RP1-65J11.1	0.0197947	0.122822	0.0972598	0.0918307	0.0223272	0.161976
ENSG00000222784	RN7SKP91	0	0	0	0	0	0
ENSG00000235143	RP1-65J11.5	0	0	0	0	0	0
ENSG00000162512	SDC3	1.997	3.71717	5.13728	3.68396	3.32363	3.86392
ENSG00000134644	PUM1	55.8865	48.9658	48.1305	48.0827	49.379	54.2367
ENSG00000200154	SNORD103A	0	0	0	0	0	0
ENSG00000202107	SNORD103B	0	0	0	0	0	0
ENSG00000200181	SNORD85	0	0	0	0	0	0
ENSG00000237329	RP11-201O14.1	0	0	0	0	0	0
ENSG00000232768	RP11-201O14.2	0	0	0	0	0	0
ENSG00000215900	SEPW1P	0	0	0	0	0	0
ENSG00000225142	RP11-490K7.1	0	0	0	0	0	0
ENSG00000084628	NKAIN1	0.70172	0.11573	0.162355	0.129335	0.109627	0.127866
ENSG00000060688	SNRNP40	81.0599	68.7552	66.1661	57.3047	56.5874	53.4762
ENSG00000229447	RP11-490K7.4	0	0.402149	0	0.51995	0	0.593993
ENSG00000121766	ZCCHC17	42.263	35.9631	39.2801	39.1486	37.57	38.5916
ENSG00000229044	RP11-266K22.2	0	0	0	0	0	0
ENSG00000121769	FABP3	0.547266	1.73377	1.94078	1.17899	1.5096	1.73142
ENSG00000168528	SERINC2	5.75205	10.1415	9.66172	10.0054	9.27702	9.20279
ENSG00000268950	AC114494.1	0	0	0	0	0	0
ENSG00000215899	RP11-439L8.2	0	0	0	0	0	0
ENSG00000206981	RNU6-40P	0	0	0	0	0	0
ENSG00000228682	RP11-439L8.3	0	0	0	0	0	0
ENSG00000223907	RP11-439L8.4	0	0	0	0	0	0
ENSG00000229167	RP11-73M7.1	0.187684	0	0	0	0	0.0639318
ENSG00000142910	TINAGL1	10.8238	27.9039	26.1348	25.0903	20.0834	20.1747
ENSG00000121764	HCRTR1	0	0	0	0.0190989	0	0.0133452
ENSG00000235790	RP11-73M7.6	0	0	0	0	0	0
ENSG00000264078	RP11-73M7.9	0.112098	0.118018	0	0.100514	0	0
ENSG00000162517	PEF1	48.9847	49.9948	50.4627	49.9188	49.0173	48.5812
ENSG00000084636	COL16A1	3.71644	2.68381	3.41003	2.86033	1.94688	1.62628
ENSG00000121753	BAI2	18.2076	18.3396	17.6117	20.3202	20.6389	20.1755
ENSG00000266580	MIR4254	0	0	0	0	0	0
ENSG00000254545	RP11-84A19.3	0	0	0	0	0	0
ENSG00000134668	SPOCD1	3.56423	8.77742	7.70224	7.52334	6.33498	5.4649
ENSG00000203620	RP11-84A19.2	0	0.00845021	0.0892537	0.0533509	0.0647162	0.0502283
ENSG00000269967	RP11-84A19.4	0	0	0.17471	0	0	0.094908
ENSG00000184007	PTP4A2	223.162	207.081	198.674	191.196	177.045	183.379
ENSG00000212673	AL136115.1	0.158388	0.0898998	0.5514	0.905169	1.02075	1.49068
ENSG00000228634	RP4-534N18.2	0	0	0	0.100261	0	0
ENSG00000121774	KHDRBS1	129.567	117.202	122.9	126.424	126.855	131.7
ENSG00000203325	RP11-277A4.4	0	0	0	0	0	0
ENSG00000121775	TMEM39B	11.6136	8.23624	9.36849	10.4969	10.9957	11.0369
ENSG00000266203	MIR5585	0	0	0	0	0	0
ENSG00000025800	KPNA6	31	30.2571	32.2677	32.3482	28.884	28.4212
ENSG00000250135	RP4-622L5.2	1.29927e-48	0.0676865	5.1361e-33	0.375526	0.826882	1.26977
ENSG00000084652	TXLNA	32.8011	31.6573	35.5143	38.7586	38.876	39.8195
ENSG00000160050	CCDC28B	14.1569	11.3667	11.9783	11.9095	11.3324	11.7839
ENSG00000160051	IQCC	3.13035	3.23968	3.91135	3.74108	3.86434	4.16178
ENSG00000224066	RP4-622L5.7	0.0822516	0.10265	0.0443737	0.0722029	0.218598	0.204618
ENSG00000222046	DCDC2B	0.0310273	0.0203176	0.0332989	0.0204847	0.011531	0.0102273
ENSG00000084623	EIF3I	208.885	192.035	200.289	206.599	216.667	217.45
ENSG00000160055	TMEM234	8.61022	9.53313	9.13573	10.8135	10.9388	10.4957
ENSG00000220785	MTMR9LP	0.57047	0.747931	0.843178	0.624656	0.839743	0.738109
[truncated: 62,737 more rows]

## Sheet: Hela_T_595
tracking_id	gene_short_name	FPKM (0 microM)	FPKM (0.5 microM)	FPKM (2 microM)	FPKM (5 microM)	FPKM (10 microM)	FPKM (20 microM)
[truncated: 63,788 more rows]

[truncated: 1 more sheets: Hela_T_598]
