# Supplementary material for: Pharmacological systems analysis defines EIF4A3 functions in cell-cycle and RNA stress granule formation
Source: Commun Biol. 2019 May 3;2:165. doi: 10.1038/s42003-019-0391-9 (PMC6499833; doi:10.1038/s42003-019-0391-9)
Supplement: Supplementary file 6 — Supplementary Data 3 [file 42003_2019_391_MOESM6_ESM.xlsx]

## Sheet: gene expression down
ID	Name	HCT116_202_down	HCT116_595_down	Hela_202_down	Hela_595_down
ENSG00000145860	RNF145	1	1	1	1
ENSG00000148634	HERC4	1	1	1	1
ENSG00000012174	MBTPS2	1	1	1	1
ENSG00000164190	NIPBL	1	1	1	1
ENSG00000135048	TMEM2	1	1	1	1
ENSG00000105971	CAV2	1	1	1	1
ENSG00000205707	LYRM5	1	1	1	1
ENSG00000187555	USP7	1	1	1	1
ENSG00000267317	CTB-25B13.12	1	1	1	1
ENSG00000164332	UBLCP1	1	1	1	1
ENSG00000224043	CCNT2-AS1	1	1	1	1
ENSG00000154229	PRKCA	1	1	1	1
ENSG00000086200	IPO11	1	1	1	1
ENSG00000172687	ZNF738	1	1	1	1
ENSG00000132286	TIMM10B	1	1	1	1
ENSG00000175643	RMI2	1	1	1	1
ENSG00000008869	HEATR5B	1	1	1	1
ENSG00000153201	RANBP2	1	1	1	1
ENSG00000124486	USP9X	1	1	1	1
ENSG00000132749	MTL5	1	1	1	1
ENSG00000120800	UTP20	1	1	1	1
ENSG00000163257	DCAF16	1	1	1	1
ENSG00000095002	MSH2	1	1	1	1
ENSG00000061987	MON2	1	1	1	1
ENSG00000110514	MADD	1	1	1	1
ENSG00000163577	EIF5A2	1	1	1	1
ENSG00000159596	TMEM69	1	1	1	1
ENSG00000244462	RBM12	1	1	1	1
ENSG00000166881	TMEM194A	1	1	1	1
ENSG00000185361	TNFAIP8L1	1	1	1	1
ENSG00000118193	KIF14	1	1	1	1
ENSG00000152253	SPC25	1	1	1	1
ENSG00000159788	RGS12	1	1	1	1
ENSG00000178935	ZNF552	1	1	1	1
ENSG00000197841	ZNF181	1	1	1	1
ENSG00000163507	KIAA1524	1	1	1	1
ENSG00000167378	IRGQ	1	1	1	1
ENSG00000088387	DOCK9	1	1	1	1
ENSG00000150995	ITPR1	1	1	1	1
ENSG00000135521	LTV1	1	1	1	1
ENSG00000234449	RP11-706O15.3	1	1	1	1
ENSG00000116205	TCEANC2	1	1	1	1
ENSG00000088888	MAVS	1	1	1	1
ENSG00000203667	COX20	1	1	1	1
ENSG00000185909	KLHDC8B	1	1	1	1
ENSG00000083099	LYRM2	1	1	1	1
ENSG00000174574	AKIRIN1	1	1	1	1
ENSG00000156876	SASS6	1	1	1	1
ENSG00000119772	DNMT3A	1	1	1	1
ENSG00000152749	GPR180	1	1	1	1
ENSG00000112249	ASCC3	1	1	1	1
ENSG00000235477	RP11-122G18.5	1	1	1	1
ENSG00000163428	LRRC58	1	1	1	1
ENSG00000119820	YIPF4	1	1	1	1
ENSG00000165983	PTER	1	1	1	1
ENSG00000136197	C7orf25	1	1	1	1
ENSG00000155393	HEATR3	1	1	1	1
ENSG00000249042	CTD-2015H6.3	1	1	1	1
ENSG00000238084	RP3-469D22.1	1	1	1	1
ENSG00000166747	AP1G1	1	1	1	1
ENSG00000107758	PPP3CB	1	1	1	1
ENSG00000146463	ZMYM4	1	1	1	1
ENSG00000173214	KIAA1919	1	1	1	1
ENSG00000178074	C2orf69	1	1	1	1
ENSG00000198087	CD2AP	1	1	1	1
ENSG00000100731	PCNX	1	1	1	1
ENSG00000144744	UBA3	1	1	1	1
ENSG00000128000	ZNF780B	1	1	1	1
ENSG00000143353	LYPLAL1	1	1	1	1
ENSG00000175782	SLC35E3	1	1	1	1
ENSG00000108840	HDAC5	1	1	1	1
ENSG00000139826	ABHD13	1	1	1	1
ENSG00000110756	HPS5	1	1	1	1
ENSG00000163808	KIF15	1	1	1	1
ENSG00000152223	EPG5	1	1	1	1
ENSG00000146243	IRAK1BP1	1	1	1	1
ENSG00000257742	RP11-350F4.2	1	1	1	1
ENSG00000163161	ERCC3	1	1	1	1
ENSG00000024048	UBR2	1	1	1	1
ENSG00000101972	STAG2	1	1	1	1
ENSG00000122912	SLC25A16	1	1	1	1
ENSG00000270081	RP5-935K16.1	1	1	1	1
ENSG00000229644	NAMPTL	1	1	1	1
ENSG00000100982	PCIF1	1	1	1	1
ENSG00000213186	TRIM59	1	1	1	1
ENSG00000008324	SS18L2	1	1	1	1
ENSG00000115464	USP34	1	1	1	1
ENSG00000139133	ALG10	1	1	1	1
ENSG00000264364	DYNLL2	1	1	1	1
ENSG00000080345	RIF1	1	1	1	1
ENSG00000109618	SEPSECS	1	1	1	1
ENSG00000172046	USP19	1	1	1	1
ENSG00000215781	AC011043.1	1	1	1	1
ENSG00000168538	TRAPPC11	1	1	1	1
ENSG00000175548	ALG10B	1	1	1	1
ENSG00000112308	C6orf62	1	1	1	1
ENSG00000144357	UBR3	1	1	1	1
ENSG00000185880	TRIM69	1	1	1	1
ENSG00000136908	DPM2	1	1	1	1
ENSG00000123575	FAM199X	1	1	1	1
ENSG00000180182	MED14	1	1	1	1
ENSG00000163291	PAQR3	1	1	1	1
ENSG00000114346	ECT2	1	1	1	1
ENSG00000197622	CDC42SE1	1	1	1	1
ENSG00000166135	HIF1AN	1	1	1	1
ENSG00000198730	CTR9	1	1	1	1
ENSG00000128699	ORMDL1	1	1	1	1
ENSG00000060642	PIGV	1	1	1	1
ENSG00000186615	KTN1-AS1	1	1	1	1
ENSG00000246263	KB-431C1.4	1	1	1	1
ENSG00000128335	APOL2	1	1	1	1
ENSG00000082898	XPO1	1	1	1	1
ENSG00000153339	TRAPPC8	1	1	1	1
ENSG00000114520	SNX4	1	1	1	1
ENSG00000128694	OSGEPL1	1	1	1	1
ENSG00000144554	FANCD2	1	1	1	1
ENSG00000164953	TMEM67	1	1	1	1
ENSG00000174374	WBSCR16	1	1	1	1
ENSG00000133818	RRAS2	1	1	1	1
ENSG00000077150	NFKB2	1	1	1	1
ENSG00000198843	SELT	1	1	1	1
ENSG00000138686	BBS7	1	1	1	1
ENSG00000173744	AGFG1	1	1	1	1
ENSG00000204650	CRHR1-IT1	1	1	1	1
ENSG00000196550	FAM72A	1	1	1	1
ENSG00000107371	EXOSC3	1	1	1	1
ENSG00000171448	ZBTB26	1	1	1	1
ENSG00000196187	TMEM63A	1	1	1	1
ENSG00000089335	ZNF302	1	1	1	1
ENSG00000136874	STX17	1	1	1	1
ENSG00000239213	RP11-85F14.5	1	1	1	1
ENSG00000247498	RP11-392P7.6	1	1	1	1
ENSG00000196367	TRRAP	1	1	1	1
ENSG00000075568	TMEM131	1	1	1	1
ENSG00000170471	RALGAPB	1	1	1	1
ENSG00000058056	USP13	1	1	1	1
ENSG00000270145	CTD-2267D19.6	1	1	1	1
ENSG00000067900	ROCK1	1	1	1	1
ENSG00000214944	ARHGEF28	1	1	1	1
ENSG00000257315	ZBED6	1	1	1	1
ENSG00000183513	COA5	1	1	1	1
ENSG00000101417	PXMP4	1	1	1	1
ENSG00000165271	NOL6	1	1	1	1
ENSG00000149489	ROM1	1	1	1	1
ENSG00000121486	TRMT1L	1	1	1	1
ENSG00000138399	FASTKD1	1	1	1	1
ENSG00000115760	BIRC6	1	1	1	1
ENSG00000076321	KLHL20	1	1	1	1
ENSG00000139163	ETNK1	1	1	1	1
ENSG00000243749	ZMYM6NB	1	1	1	1
ENSG00000113643	RARS	1	1	1	1
ENSG00000130939	UBE4B	1	1	1	1
ENSG00000068878	PSME4	1	1	1	1
ENSG00000175322	ZNF519	1	1	1	1
ENSG00000175216	CKAP5	1	1	1	1
ENSG00000139350	NEDD1	1	1	1	1
ENSG00000104695	PPP2CB	1	1	1	1
ENSG00000244300	RP11-475N22.4	1	1	1	1
ENSG00000198894	CIPC	1	1	1	1
ENSG00000196865	NHLRC2	1	1	1	1
ENSG00000253738	GS1-251I9.4	1	1	1	1
ENSG00000156787	TBC1D31	1	1	1	1
ENSG00000066279	ASPM	1	1	1	1
ENSG00000089876	DHX32	1	1	1	1
ENSG00000272655	POLR2J4	1	1	1	1
ENSG00000172175	MALT1	1	1	1	1
ENSG00000160131	VMA21	1	1	1	1
ENSG00000116266	STXBP3	1	1	1	1
ENSG00000105829	BET1	1	1	1	1
ENSG00000066084	DIP2B	1	1	1	1
ENSG00000270102	RP11-498E2.8	1	1	1	1
ENSG00000162923	WDR26	1	1	1	1
ENSG00000138346	DNA2	1	1	1	1
ENSG00000151491	EPS8	1	1	1	1
ENSG00000152944	MED21	1	1	1	1
ENSG00000171723	GPHN	1	1	1	1
ENSG00000091127	PUS7	1	1	1	1
ENSG00000100479	POLE2	1	1	1	1
ENSG00000236859	NIFK-AS1	1	1	1	1
ENSG00000143889	HNRNPLL	1	1	1	1
ENSG00000014138	POLA2	1	1	1	1
ENSG00000124151	NCOA3	1	1	1	1
ENSG00000156313	RPGR	1	1	1	1
ENSG00000242247	ARFGAP3	1	1	1	1
ENSG00000175701	LINC00116	1	1	1	1
ENSG00000105926	MPP6	1	1	1	1
ENSG00000153485	TMEM251	1	1	1	1
ENSG00000132570	PCBD2	1	1	1	1
ENSG00000226328	CTA-217C2.1	1	1	1	1
ENSG00000204231	RXRB	1	1	1	1
ENSG00000145715	RASA1	1	1	1	1
ENSG00000112742	TTK	1	1	1	1
ENSG00000130340	SNX9	1	1	1	1
ENSG00000198554	WDHD1	1	1	1	1
ENSG00000129480	DTD2	1	1	1	1
ENSG00000163322	FAM175A	1	1	1	1
ENSG00000151779	NBAS	1	1	1	1
ENSG00000196715	VKORC1L1	1	1	1	1
ENSG00000092148	HECTD1	1	1	1	1
ENSG00000189266	PNRC2	1	1	1	1
ENSG00000268750	CTD-2583A14.10	1	1	1	1
ENSG00000064102	ASUN	1	1	1	1
ENSG00000215271	HOMEZ	1	1	1	1
ENSG00000134318	ROCK2	1	1	1	1
ENSG00000177576	C18orf32	1	1	1	1
ENSG00000120029	C10orf76	1	1	1	1
ENSG00000204370	SDHD	1	1	1	1
ENSG00000149182	ARFGAP2	1	1	1	1
ENSG00000039123	SKIV2L2	1	1	1	1
ENSG00000136051	KIAA1033	1	1	1	1
ENSG00000158941	CCAR2	1	1	1	1
ENSG00000163807	KIAA1143	1	1	1	1
ENSG00000153904	DDAH1	1	1	1	1
ENSG00000146858	ZC3HAV1L	1	1	1	1
ENSG00000197442	MAP3K5	1	1	1	1
ENSG00000047410	TPR	1	1	1	1
ENSG00000241945	PWP2	1	1	1	1
ENSG00000205670	SMIM11	1	1	1	1
ENSG00000270804	CTD-2583A14.11	1	1	1	1
ENSG00000138182	KIF20B	1	1	1	1
ENSG00000094804	CDC6	1	1	1	1
ENSG00000138802	SEC24B	1	1	1	1
ENSG00000094916	CBX5	1	1	1	1
ENSG00000138468	SENP7	1	1	1	1
ENSG00000101974	ATP11C	1	1	1	1
ENSG00000005156	LIG3	1	1	1	1
ENSG00000183495	EP400	1	1	1	1
ENSG00000104517	UBR5	1	1	1	1
ENSG00000218739	CEBPZ-AS1	1	1	1	1
ENSG00000117139	KDM5B	1	1	1	1
ENSG00000145332	KLHL8	1	1	1	1
ENSG00000122779	TRIM24	1	1	1	1
ENSG00000213160	KLHL23	1	1	1	1
ENSG00000065600	TMEM206	1	1	1	1
ENSG00000134049	IER3IP1	1	1	1	1
ENSG00000231312	AC007246.3	1	1	1	1
ENSG00000174373	RALGAPA1	1	1	1	1
ENSG00000237857	RP11-435O5.2	1	1	1	1
ENSG00000115970	THADA	1	1	1	1
ENSG00000260482	CTD-2196E14.9	1	1	1	1
ENSG00000253948	RP11-410L14.2	1	1	1	1
ENSG00000097046	CDC7	1	1	1	1
ENSG00000162139	NEU3	1	1	1	1
ENSG00000164414	SLC35A1	1	1	1	1
ENSG00000226121	AHCTF1P1	1	1	1	1
ENSG00000176087	SLC35A4	1	1	1	1
ENSG00000114331	ACAP2	1	1	1	1
ENSG00000139291	TMEM19	1	1	1	1
ENSG00000182973	CNOT10	1	1	1	1
ENSG00000117602	RCAN3	1	1	1	1
ENSG00000164654	MIOS	1	1	1	1
ENSG00000012983	MAP4K5	1	1	1	1
ENSG00000130347	RTN4IP1	1	1	1	1
ENSG00000124571	XPO5	1	1	1	1
ENSG00000105173	CCNE1	1	1	1	1
ENSG00000165219	GAPVD1	1	1	1	1
ENSG00000139233	LLPH	1	1	1	1
ENSG00000032742	IFT88	1	1	1	1
ENSG00000108592	FTSJ3	1	1	1	1
ENSG00000162994	CLHC1	1	1	1	1
ENSG00000094880	CDC23	1	1	1	1
ENSG00000260349	RP11-473I1.5	1	1	1	1
ENSG00000080815	PSEN1	1	1	1	1
ENSG00000242259	C22orf39	1	1	1	1
ENSG00000153827	TRIP12	1	1	1	1
ENSG00000021776	AQR	1	1	1	1
ENSG00000139116	KIF21A	1	1	1	1
ENSG00000196792	STRN3	1	1	1	1
ENSG00000121152	NCAPH	1	1	1	1
ENSG00000115840	SLC25A12	1	1	1	1
ENSG00000254685	FPGT	1	1	1	1
ENSG00000172244	C5orf34	1	1	1	1
ENSG00000247556	OIP5-AS1	1	1	1	1
ENSG00000115318	LOXL3	1	1	1	1
ENSG00000125676	THOC2	1	1	1	1
ENSG00000115207	GTF3C2	1	1	1	1
ENSG00000186687	LYRM7	1	1	1	1
ENSG00000161800	RACGAP1	1	1	1	1
ENSG00000091039	OSBPL8	1	1	1	1
ENSG00000001631	KRIT1	1	1	1	1
ENSG00000150433	TMEM218	1	1	1	1
ENSG00000247844	CCAT1	1	1	1	1
ENSG00000126216	TUBGCP3	1	1	1	1
ENSG00000172943	PHF8	1	1	1	1
ENSG00000172167	MTBP	1	1	1	1
ENSG00000134987	WDR36	1	1	1	1
ENSG00000169871	TRIM56	1	1	1	1
ENSG00000100523	DDHD1	1	1	1	1
ENSG00000095564	BTAF1	1	1	1	1
ENSG00000145439	CBR4	1	1	1	1
ENSG00000272763	RP11-357H14.17	1	1	1	1
ENSG00000183723	CMTM4	1	1	1	1
ENSG00000257218	GATC	1	1	1	1
ENSG00000227285	RP3-327A19.5	1	1	1	1
ENSG00000142871	CYR61	1	1	1	1
ENSG00000155850	SLC26A2	1	1	1	1
ENSG00000115446	UNC50	1	1	1	1
ENSG00000145725	PPIP5K2	1	1	1	1
ENSG00000198585	NUDT16	1	1	1	1
ENSG00000108506	INTS2	1	1	1	1
ENSG00000109171	SLAIN2	1	1	1	1
ENSG00000188636	LDOC1L	1	1	1	1
ENSG00000159579	RSPRY1	1	1	1	1
ENSG00000111850	SMIM8	1	1	1	1
ENSG00000164070	HSPA4L	1	1	1	1
ENSG00000119878	CRIPT	1	1	1	1
ENSG00000119285	HEATR1	1	1	1	1
ENSG00000118246	FASTKD2	1	1	1	1
ENSG00000261567	RP11-680G10.1	1	1	1	1
ENSG00000107890	ANKRD26	1	1	1	1
ENSG00000140830	TXNL4B	1	1	1	1
ENSG00000271359	RP11-84C13.1	1	1	1	1
ENSG00000137145	DENND4C	1	1	1	1
ENSG00000066739	ATG2B	1	1	1	1
ENSG00000204304	PBX2	1	1	1	1
ENSG00000197020	ZNF100	1	1	1	1
ENSG00000255990	AC034102.1	1	1	1	1
ENSG00000163539	CLASP2	1	1	1	1
ENSG00000258664	IFRG15	1	1	1	1
ENSG00000196510	ANAPC7	1	1	1	1
ENSG00000156017	C9orf41	1	1	1	1
ENSG00000181885	CLDN7	1	1	1	1
ENSG00000136854	STXBP1	1	1	1	1
ENSG00000119899	SLC17A5	1	1	1	1
ENSG00000181904	C5orf24	1	1	1	1
ENSG00000126870	WDR60	1	1	1	1
ENSG00000175449	RFESD	1	1	1	1
ENSG00000053900	ANAPC4	1	1	1	1
ENSG00000128641	MYO1B	1	1	1	1
ENSG00000166167	BTRC	1	1	1	1
ENSG00000135372	NAT10	1	1	1	1
ENSG00000113569	NUP155	1	1	1	1
ENSG00000171824	EXOSC10	1	1	1	1
ENSG00000111731	C2CD5	1	1	1	1
ENSG00000174485	DENND4A	1	1	1	1
ENSG00000272335	RP11-53O19.3	1	1	1	1
ENSG00000163785	RYK	1	1	1	1
ENSG00000034693	PEX3	1	1	1	1
ENSG00000013503	POLR3B	1	1	1	1
ENSG00000085721	RRN3	1	1	1	1
ENSG00000177889	UBE2N	1	1	1	1
ENSG00000147416	ATP6V1B2	1	1	1	1
ENSG00000030066	NUP160	1	1	1	1
ENSG00000164751	PEX2	1	1	1	1
ENSG00000184602	SNN	1	1	1	1
ENSG00000111530	CAND1	1	1	1	1
ENSG00000119640	ACYP1	1	1	1	1
ENSG00000139613	SMARCC2	1	1	1	1
ENSG00000116984	MTR	1	1	1	1
ENSG00000069248	NUP133	1	1	1	1
ENSG00000176986	SEC24C	1	1	1	1
ENSG00000198689	SLC9A6	1	1	1	1
ENSG00000131437	KIF3A	1	1	1	1
ENSG00000137414	FAM8A1	1	1	1	1
ENSG00000178971	CTC1	1	1	1	1
ENSG00000163214	DHX57	1	1	1	1
ENSG00000138778	CENPE	1	1	1	1
ENSG00000109756	RAPGEF2	1	1	1	1
ENSG00000107651	SEC23IP	1	1	1	1
ENSG00000268313	AC119673.1	1	1	1	1
ENSG00000163611	SPICE1	1	1	1	1
ENSG00000177054	ZDHHC13	1	1	1	1
ENSG00000176108	CHMP6	1	1	1	1
ENSG00000214192	UBE2V1P2	1	1	1	1
ENSG00000157107	FCHO2	1	1	1	1
ENSG00000136319	TTC5	1	1	1	1
ENSG00000106771	TMEM245	1	1	1	1
ENSG00000213463	SYNJ2BP	1	1	1	1
ENSG00000124181	PLCG1	1	1	1	1
ENSG00000134056	MRPS36	1	1	1	1
ENSG00000143797	MBOAT2	1	1	1	1
ENSG00000233137	RP11-220I1.1	1	1	1	1
ENSG00000127946	HIP1	1	1	1	1
ENSG00000047188	YTHDC2	1	1	1	1
ENSG00000156802	ATAD2	1	1	1	1
ENSG00000112855	HARS2	1	1	1	1
ENSG00000180011	ZADH2	1	1	1	1
ENSG00000204147	ASAH2B	1	1	1	1
ENSG00000148730	EIF4EBP2	1	1	1	1
ENSG00000165943	MOAP1	1	1	1	1
ENSG00000270696	RP11-342K6.1	1	1	1	1
ENSG00000077254	USP33	1	1	1	1
ENSG00000011260	UTP18	1	1	1	1
ENSG00000164048	ZNF589	1	1	1	1
ENSG00000101596	SMCHD1	1	1	1	1
ENSG00000134297	PLEKHA8P1	1	1	1	1
ENSG00000170322	NFRKB	1	1	1	1
ENSG00000196290	NIF3L1	1	1	1	1
ENSG00000186001	LRCH3	1	1	1	1
ENSG00000108349	CASC3	1	1	1	1
ENSG00000133703	KRAS	1	1	1	1
ENSG00000155561	NUP205	1	1	1	1
ENSG00000224113	RP5-837J1.2	1	1	1	1
ENSG00000033178	UBA6	1	1	1	1
ENSG00000197302	ZNF720	1	1	1	1
ENSG00000141279	NPEPPS	1	1	1	1
ENSG00000172888	ZNF621	1	1	1	1
ENSG00000138081	FBXO11	1	1	1	1
ENSG00000138160	KIF11	1	1	1	1
ENSG00000121957	GPSM2	1	1	1	1
ENSG00000144362	PHOSPHO2	1	1	1	1
ENSG00000127914	AKAP9	1	1	1	1
ENSG00000101935	AMMECR1	1	1	1	1
ENSG00000127399	LRRC61	1	1	1	1
ENSG00000130193	THEM6	1	1	1	1
ENSG00000223960	AC009948.5	1	1	1	1
ENSG00000121892	PDS5A	1	1	1	1
ENSG00000008282	SYPL1	1	1	1	1
ENSG00000183826	BTBD9	1	1	1	1
ENSG00000163932	PRKCD	1	1	1	1
ENSG00000125375	ATP5S	1	1	1	1
ENSG00000259086	RP11-134E15.2	1	1	1	1
ENSG00000047315	POLR2B	1	1	1	1
ENSG00000102384	CENPI	1	1	1	1
ENSG00000236081	AC074389.9	1	1	1	1
ENSG00000162402	USP24	1	1	1	1
ENSG00000172534	HCFC1	1	1	1	1
ENSG00000114978	MOB1A	1	1	1	1
ENSG00000197323	TRIM33	1	1	1	1
ENSG00000186889	TMEM17	1	1	0	1
ENSG00000144026	ZNF514	1	0	1	1
ENSG00000237036	ZEB1-AS1	1	0	1	1
ENSG00000273281	RP11-339B21.14	1	1	1	0
ENSG00000145495	MARCH6	1	0	1	1
ENSG00000168303	MPLKIP	1	0	1	1
ENSG00000175573	C11orf68	1	1	0	1
ENSG00000198743	SLC5A3	1	1	0	1
ENSG00000112414	GPR126	1	1	0	1
ENSG00000171241	SHCBP1	1	0	1	1
ENSG00000145736	GTF2H2	1	0	1	1
ENSG00000133302	ANKRD32	1	0	1	1
ENSG00000122483	CCDC18	1	1	0	1
ENSG00000115159	GPD2	1	0	1	1
ENSG00000224126	UBE2SP2	1	0	1	1
ENSG00000198945	L3MBTL3	1	1	1	0
ENSG00000128039	SRD5A3	1	1	0	1
ENSG00000119969	HELLS	1	1	0	1
ENSG00000250317	SMIM20	1	1	0	1
ENSG00000085382	HACE1	1	1	0	1
ENSG00000138246	DNAJC13	1	1	0	1
ENSG00000138663	COPS4	1	1	0	1
ENSG00000110080	ST3GAL4	1	1	0	1
ENSG00000135211	TMEM60	1	1	0	1
ENSG00000116106	EPHA4	1	1	0	1
ENSG00000107862	GBF1	1	0	1	1
ENSG00000169398	PTK2	1	0	1	1
ENSG00000121897	LIAS	1	1	1	0
ENSG00000086015	MAST2	1	1	0	1
ENSG00000138078	PREPL	1	0	1	1
ENSG00000108278	ZNHIT3	1	0	1	1
ENSG00000145337	PYURF	1	0	1	1
ENSG00000133678	TMEM254	1	1	0	1
ENSG00000182180	MRPS16	1	1	1	0
ENSG00000166845	C18orf54	1	0	1	1
ENSG00000263244	RP11-473I1.10	1	1	0	1
ENSG00000154079	C6orf57	1	1	0	1
ENSG00000127561	SYNGR3	1	1	0	1
ENSG00000245694	CRNDE	1	1	0	1
ENSG00000263350	RP11-13N13.2	1	1	0	1
ENSG00000115525	ST3GAL5	1	0	1	1
ENSG00000188321	ZNF559	1	1	1	0
ENSG00000158234	FAIM	1	1	0	1
ENSG00000159023	EPB41	1	0	1	1
ENSG00000004897	CDC27	1	0	1	1
ENSG00000164961	KIAA0196	1	0	1	1
ENSG00000170647	TMEM133	1	1	0	1
ENSG00000079691	LRRC16A	1	1	0	1
ENSG00000229944	AC004797.1	1	0	1	1
ENSG00000134369	NAV1	1	1	1	0
ENSG00000177606	JUN	1	1	0	1
ENSG00000104880	ARHGEF18	1	0	1	1
ENSG00000117620	SLC35A3	1	0	1	1
ENSG00000261188	CTA-445C9.14	1	1	0	1
ENSG00000235954	TTC28-AS1	1	0	1	1
ENSG00000109805	NCAPG	1	0	1	1
ENSG00000237523	LINC00857	1	1	0	1
ENSG00000260917	RP11-57H14.4	1	1	1	0
ENSG00000171109	MFN1	1	0	1	1
ENSG00000120318	ARAP3	1	1	0	1
ENSG00000212768	AC114546.1	1	1	0	1
ENSG00000058063	ATP11B	1	0	1	1
ENSG00000247271	ZBED5-AS1	1	1	0	1
ENSG00000018699	TTC27	1	1	0	1
ENSG00000129473	BCL2L2	1	0	1	1
ENSG00000143458	GABPB2	1	0	1	1
ENSG00000089775	ZBTB25	1	0	1	1
ENSG00000240731	RP5-890O3.9	1	1	0	1
ENSG00000181315	ZNF322	1	1	1	0
ENSG00000144306	SCRN3	1	1	0	1
ENSG00000073050	XRCC1	1	0	1	1
ENSG00000273275	RP11-474G23.2	1	0	1	1
ENSG00000185009	AP3M1	1	0	1	1
ENSG00000087299	L2HGDH	1	1	1	0
ENSG00000198146	ZNF770	1	1	1	0
ENSG00000135775	COG2	1	1	1	0
ENSG00000164403	SHROOM1	1	1	0	1
ENSG00000203644	AC083799.1	1	1	0	1
ENSG00000261221	ZNF865	1	0	1	1
ENSG00000226054	MEMO1P1	1	1	0	1
ENSG00000126012	KDM5C	1	1	0	1
ENSG00000175611	LINC00476	1	1	0	1
ENSG00000140199	SLC12A6	1	1	0	1
ENSG00000158122	AAED1	1	1	1	0
ENSG00000272452	RP11-391M1.4	1	1	1	0
ENSG00000138685	FGF2	1	1	0	1
ENSG00000113504	SLC12A7	1	1	0	1
ENSG00000108963	DPH1	1	0	1	1
ENSG00000146376	ARHGAP18	1	1	0	1
ENSG00000153107	ANAPC1	1	0	1	1
ENSG00000235560	AC002310.12	1	1	0	1
ENSG00000134222	PSRC1	1	0	1	1
ENSG00000143493	INTS7	1	1	1	0
ENSG00000075303	SLC25A40	1	0	1	1
ENSG00000220205	VAMP2	1	1	0	1
ENSG00000256210	AC005255.3	1	0	1	1
ENSG00000119397	CNTRL	1	1	0	1
ENSG00000196455	PIK3R4	1	0	1	1
ENSG00000204634	TBC1D8	1	0	1	1
ENSG00000166831	RBPMS2	1	1	0	1
ENSG00000062370	ZNF112	0	1	1	1
ENSG00000033867	SLC4A7	1	1	0	1
ENSG00000152818	UTRN	1	1	0	1
ENSG00000137312	FLOT1	1	1	0	1
ENSG00000152056	AP1S3	1	0	1	1
ENSG00000170791	CHCHD7	1	1	1	0
ENSG00000115275	MOGS	1	0	1	1
ENSG00000143207	RFWD2	1	0	1	1
ENSG00000114742	WDR48	1	0	1	1
ENSG00000152078	TMEM56	1	0	1	1
ENSG00000125962	ARMCX5	1	1	0	1
ENSG00000101574	METTL4	1	0	1	1
ENSG00000153207	AHCTF1	1	0	1	1
ENSG00000182749	PAQR7	1	1	1	0
ENSG00000148019	CEP78	1	0	1	1
ENSG00000166377	ATP9B	1	1	0	1
ENSG00000170448	NFXL1	1	0	1	1
ENSG00000120868	APAF1	1	0	1	1
ENSG00000016391	CHDH	1	0	1	1
ENSG00000174371	EXO1	1	1	0	1
ENSG00000108578	BLMH	1	1	1	0
ENSG00000121621	KIF18A	1	1	0	1
ENSG00000158186	MRAS	1	1	0	1
ENSG00000118503	TNFAIP3	1	0	1	1
ENSG00000173145	NOC3L	1	1	0	1
ENSG00000133858	ZFC3H1	1	1	0	1
ENSG00000145029	NICN1	0	1	1	1
ENSG00000217416	ISCA1P1	1	0	1	1
ENSG00000066827	ZFAT	1	1	0	1
ENSG00000112218	GPR63	1	1	0	1
ENSG00000108852	MPP2	1	1	1	0
ENSG00000083642	PDS5B	1	0	1	1
ENSG00000153898	MCOLN2	1	1	0	1
ENSG00000144445	KANSL1L	1	0	1	1
ENSG00000076382	SPAG5	1	1	0	1
ENSG00000166435	XRRA1	1	0	1	1
ENSG00000198466	ZNF587	1	1	1	0
ENSG00000125703	ATG4C	1	1	1	0
ENSG00000008405	CRY1	1	1	0	1
ENSG00000226137	BAIAP2-AS1	1	1	0	1
ENSG00000142207	URB1	1	0	1	1
ENSG00000179941	BBS10	1	0	1	1
ENSG00000123975	CKS2	1	0	1	1
ENSG00000157483	MYO1E	1	1	0	1
ENSG00000154813	DPH3	1	0	1	1
ENSG00000185697	MYBL1	1	0	1	1
ENSG00000164506	STXBP5	1	1	0	1
ENSG00000107779	BMPR1A	1	0	1	1
ENSG00000072571	HMMR	1	0	1	1
ENSG00000108861	DUSP3	1	1	0	1
ENSG00000187867	PALM3	1	1	0	1
ENSG00000166275	C10orf32	1	1	0	1
ENSG00000128989	ARPP19	1	1	0	1
ENSG00000113615	SEC24A	1	0	1	1
ENSG00000204084	INPP5B	1	1	0	1
ENSG00000183474	GTF2H2C	1	1	1	0
ENSG00000120963	ZNF706	1	0	1	1
ENSG00000090686	USP48	1	0	1	1
ENSG00000121879	PIK3CA	1	1	0	1
ENSG00000153832	FBXO36	1	1	0	1
ENSG00000163629	PTPN13	1	1	0	1
ENSG00000177337	DLGAP1-AS1	1	1	0	1
ENSG00000136490	LIMD2	1	1	0	1
ENSG00000259001	RPPH1	1	1	0	1
ENSG00000106484	MEST	1	1	1	0
ENSG00000067369	TP53BP1	1	1	0	1
ENSG00000141503	MINK1	1	1	0	1
ENSG00000196693	ZNF33B	1	0	1	1
ENSG00000100106	TRIOBP	1	1	0	1
ENSG00000168216	LMBRD1	1	1	0	1
ENSG00000197969	VPS13A	1	0	1	1
ENSG00000052723	SIKE1	1	1	1	0
ENSG00000137807	KIF23	1	1	0	1
ENSG00000103494	RPGRIP1L	1	0	1	1
ENSG00000215067	AC027763.2	1	1	0	1
ENSG00000127329	PTPRB	1	1	0	1
ENSG00000152137	HSPB8	1	0	1	1
ENSG00000122484	RPAP2	1	0	1	1
ENSG00000198586	TLK1	1	1	0	1
ENSG00000089050	RBBP9	1	0	1	1
ENSG00000154917	RAB6B	1	1	0	1
ENSG00000182400	TRAPPC6B	1	0	1	1
ENSG00000118596	SLC16A7	1	1	1	0
ENSG00000214654	RP11-27I1.4	1	1	0	1
ENSG00000234912	LINC00338	1	0	1	1
ENSG00000117479	SLC19A2	1	0	1	1
ENSG00000114127	XRN1	1	1	0	1
ENSG00000187024	PTRH1	1	0	1	1
ENSG00000173517	PEAK1	1	1	0	1
ENSG00000118873	RAB3GAP2	1	0	1	1
ENSG00000115368	WDR75	1	0	1	1
ENSG00000181264	TMEM136	1	1	0	1
ENSG00000082146	STRADB	1	1	0	1
ENSG00000035687	ADSS	1	0	1	1
ENSG00000229953	RP11-284F21.7	1	1	0	1
ENSG00000120137	PANK3	1	1	1	0
ENSG00000083799	CYLD	1	1	0	1
ENSG00000181104	F2R	1	1	0	1
ENSG00000154222	CC2D1B	1	0	1	1
ENSG00000179912	R3HDM2	1	1	0	1
ENSG00000204120	GIGYF2	1	0	1	1
ENSG00000269867	CTD-2583A14.8	1	1	0	1
ENSG00000119392	GLE1	1	0	1	1
ENSG00000134697	GNL2	1	0	1	1
ENSG00000185864	NPIPB4	1	1	0	1
ENSG00000062282	DGAT2	1	1	0	1
ENSG00000088035	ALG6	1	1	0	1
ENSG00000180346	TIGD2	1	1	1	0
ENSG00000178700	DHFRL1	0	1	1	1
ENSG00000112183	RBM24	1	1	0	1
ENSG00000162927	PUS10	1	0	1	1
ENSG00000144043	TEX261	1	1	1	0
ENSG00000114062	UBE3A	1	1	0	1
ENSG00000143061	IGSF3	1	1	0	1
ENSG00000155858	LSM11	1	1	1	0
ENSG00000254996	ANKHD1-EIF4EBP3	1	1	0	1
ENSG00000198113	TOR4A	1	0	1	1
ENSG00000173566	NUDT18	1	0	1	1
ENSG00000213904	LIPE-AS1	1	1	0	1
ENSG00000108094	CUL2	1	0	1	1
ENSG00000156931	VPS8	1	0	1	1
ENSG00000248175	CTC-428G20.3	1	1	0	1
ENSG00000166326	TRIM44	1	0	1	1
ENSG00000105711	SCN1B	1	1	0	1
ENSG00000137269	LRRC1	1	0	1	1
ENSG00000169612	FAM103A1	1	1	0	1
ENSG00000111077	TENC1	1	1	0	1
ENSG00000164983	TMEM65	1	0	1	1
ENSG00000138780	GSTCD	1	0	1	1
ENSG00000114383	TUSC2	1	0	1	1
ENSG00000142686	C1orf216	1	0	1	1
ENSG00000125968	ID1	1	0	1	1
ENSG00000197429	IPP	1	0	1	1
ENSG00000079482	OPHN1	1	1	0	1
ENSG00000198060	MARCH5	1	0	1	1
ENSG00000258056	RP11-644F5.11	1	0	1	1
ENSG00000091140	DLD	1	0	1	1
ENSG00000145740	SLC30A5	1	0	1	1
ENSG00000138463	DIRC2	1	0	1	1
ENSG00000174796	THAP6	1	0	1	1
ENSG00000138459	SLC35A5	1	0	1	1
ENSG00000120832	MTERFD3	1	1	0	1
ENSG00000150756	FAM173B	1	1	0	1
ENSG00000061273	HDAC7	1	0	1	1
ENSG00000113790	EHHADH	1	0	1	1
ENSG00000117280	RAB7L1	1	1	0	1
ENSG00000253982	CTD-2336O2.1	1	1	0	1
ENSG00000196295	AC005154.6	1	1	1	0
ENSG00000205133	TRIQK	1	0	1	1
ENSG00000146247	PHIP	1	0	1	1
ENSG00000135074	ADAM19	1	1	0	1
ENSG00000135469	COQ10A	1	1	0	1
ENSG00000182919	C11orf54	1	0	1	1
ENSG00000153575	TUBGCP5	1	1	0	1
ENSG00000112851	ERBB2IP	1	1	0	1
ENSG00000270101	RP11-24B19.3	1	1	0	1
ENSG00000165392	WRN	1	0	1	1
ENSG00000149218	ENDOD1	1	1	1	0
ENSG00000186230	ZNF749	1	1	1	0
ENSG00000146802	TMEM168	1	0	1	1
ENSG00000160294	MCM3AP	0	1	1	1
ENSG00000143669	LYST	0	1	1	1
ENSG00000169499	PLEKHA2	1	1	0	1
ENSG00000182010	RTKN2	1	1	0	1
ENSG00000246273	SBF2-AS1	1	1	0	1
ENSG00000166897	ELFN2	1	1	0	1
ENSG00000120925	RNF170	1	1	0	1
ENSG00000198814	GK	1	1	0	1
ENSG00000169570	DTWD2	1	0	1	1
ENSG00000100490	CDKL1	1	1	1	0
ENSG00000113575	PPP2CA	1	0	1	1
ENSG00000004766	CCDC132	1	1	0	1
ENSG00000125629	INSIG2	1	1	0	1
ENSG00000103657	HERC1	1	1	0	1
ENSG00000269825	CTD-3099C6.9	1	1	1	0
ENSG00000197321	SVIL	0	1	1	1
ENSG00000169964	TMEM42	1	1	0	1
ENSG00000226085	UQCRFS1P1	1	1	0	1
ENSG00000162980	ARL5A	1	0	1	1
ENSG00000047230	CTPS2	1	1	0	1
ENSG00000273290	CTC-297N7.8	1	0	1	1
ENSG00000166507	NDST2	1	0	1	1
ENSG00000156463	SH3RF2	1	1	0	1
ENSG00000272807	RP11-260M2.1	1	1	1	0
ENSG00000135766	EGLN1	1	0	1	1
ENSG00000143624	INTS3	1	0	1	1
ENSG00000165288	BRWD3	1	1	0	1
ENSG00000155903	RASA2	1	0	1	1
ENSG00000250565	ATP6V1E2	1	0	1	1
ENSG00000100784	RPS6KA5	1	1	0	1
ENSG00000245060	LINC00847	1	1	0	1
ENSG00000120742	SERP1	1	0	1	1
ENSG00000092140	G2E3	1	0	1	1
ENSG00000139687	RB1	1	0	1	1
ENSG00000143486	EIF2D	1	1	0	1
ENSG00000204344	STK19	1	1	0	1
ENSG00000161048	NAPEPLD	1	1	1	0
ENSG00000152270	PDE3B	1	1	0	1
ENSG00000260336	RP11-395B7.7	0	1	1	1
ENSG00000128731	HERC2	1	1	0	1
ENSG00000146414	SHPRH	1	0	1	1
ENSG00000261801	LOXL1-AS1	1	1	0	1
ENSG00000128534	NAA38	1	1	1	0
ENSG00000115109	EPB41L5	1	1	0	1
ENSG00000170584	NUDCD2	1	1	1	0
ENSG00000164105	SAP30	1	0	1	1
ENSG00000124207	CSE1L	1	0	1	1
ENSG00000106351	AGFG2	1	1	1	0
ENSG00000137642	SORL1	1	1	0	1
ENSG00000142279	WTIP	1	1	1	0
ENSG00000261799	RP11-283I3.6	1	1	0	1
ENSG00000110583	NAA40	1	1	1	0
ENSG00000066777	ARFGEF1	1	0	1	1
ENSG00000196935	SRGAP1	1	1	1	0
ENSG00000175130	MARCKSL1	1	0	1	1
ENSG00000198908	BHLHB9	1	0	1	1
ENSG00000124608	AARS2	1	0	1	1
ENSG00000117528	ABCD3	1	0	1	1
ENSG00000122591	FAM126A	1	0	1	1
ENSG00000151611	MMAA	1	1	0	1
ENSG00000137714	FDX1	1	0	1	1
ENSG00000107719	PALD1	1	1	0	1
ENSG00000104885	DOT1L	1	1	0	1
ENSG00000114859	CLCN2	1	1	0	1
ENSG00000137478	FCHSD2	1	1	0	1
ENSG00000185630	PBX1	1	0	1	1
ENSG00000196535	MYO18A	1	1	0	1
ENSG00000129003	VPS13C	1	1	0	1
ENSG00000269343	ZNF587B	1	0	1	1
ENSG00000156381	ANKRD9	1	0	1	1
ENSG00000163633	C4orf36	1	1	0	1
ENSG00000136231	IGF2BP3	1	1	0	1
ENSG00000184500	PROS1	1	1	0	1
ENSG00000164078	MST1R	1	1	0	1
ENSG00000065413	ANKRD44	1	1	0	1
ENSG00000198478	SH3BGRL2	1	1	1	0
ENSG00000198563	DDX39B	1	1	0	1
ENSG00000176102	CSTF3	1	0	1	1
ENSG00000166669	ATF7IP2	1	0	1	1
ENSG00000244687	UBE2V1	1	1	1	0
ENSG00000117525	F3	1	1	0	1
ENSG00000165617	DACT1	1	1	1	0
ENSG00000167767	KRT80	1	1	0	1
ENSG00000109270	LAMTOR3	1	0	1	1
ENSG00000134769	DTNA	1	1	0	1
ENSG00000157600	TMEM164	1	0	1	1
ENSG00000233611	AC079135.1	1	0	1	1
ENSG00000107185	RGP1	1	0	1	1
ENSG00000162600	OMA1	1	0	1	1
ENSG00000014123	UFL1	1	0	1	1
ENSG00000158169	FANCC	1	0	1	1
ENSG00000019186	CYP24A1	1	1	0	1
ENSG00000254531	AP001816.1	1	1	0	1
ENSG00000165525	NEMF	1	0	1	1
ENSG00000226853	AC010894.3	1	1	0	1
ENSG00000162591	MEGF6	1	1	0	1
ENSG00000155100	OTUD6B	1	0	1	1
ENSG00000272325	NUDT3	1	0	1	1
ENSG00000134897	BIVM	1	0	1	1
ENSG00000173258	ZNF483	1	1	1	0
ENSG00000114812	VIPR1	1	1	0	1
ENSG00000270109	RP11-393M11.2	1	1	0	1
ENSG00000164118	CEP44	1	0	1	1
ENSG00000115738	ID2	1	1	0	1
ENSG00000272742	CTB-43P18.1	1	0	1	1
ENSG00000175470	PPP2R2D	1	1	0	1
ENSG00000170734	POLH	1	0	1	1
ENSG00000211584	SLC48A1	1	1	0	1
ENSG00000232995	RP11-267N12.3	1	0	1	1
ENSG00000105137	SYDE1	1	1	1	0
ENSG00000100092	SH3BP1	1	0	1	1
ENSG00000119906	FAM178A	1	0	1	1
ENSG00000100206	DMC1	1	1	0	1
ENSG00000171806	METTL18	1	0	1	1
ENSG00000174953	DHX36	1	0	1	1
ENSG00000203668	CHML	1	1	0	1
ENSG00000138002	IFT172	1	1	0	1
ENSG00000156384	SFR1	1	1	0	1
ENSG00000167920	TMEM99	1	1	1	0
ENSG00000118898	PPL	1	1	0	1
ENSG00000185085	INTS5	1	0	1	1
ENSG00000166938	DIS3L	1	1	0	1
ENSG00000112592	TBP	1	1	1	0
ENSG00000162545	CAMK2N1	1	1	0	1
ENSG00000068796	KIF2A	1	1	1	0
ENSG00000145632	PLK2	1	1	0	1
ENSG00000086102	NFX1	1	0	1	1
ENSG00000273352	RP11-61L19.3	1	1	0	1
ENSG00000113595	TRIM23	1	0	1	1
ENSG00000072274	TFRC	1	1	0	1
ENSG00000011405	PIK3C2A	1	1	0	1
ENSG00000145868	FBXO38	1	0	1	1
ENSG00000165929	TC2N	1	1	0	1
ENSG00000111911	HINT3	1	0	1	1
ENSG00000090971	NAT14	1	0	1	1
ENSG00000177189	RPS6KA3	1	0	1	1
ENSG00000104067	TJP1	1	1	0	1
ENSG00000226752	PSMD5-AS1	1	0	1	1
ENSG00000064419	TNPO3	1	0	1	1
ENSG00000123124	WWP1	1	1	0	1
ENSG00000117859	OSBPL9	1	1	0	1
ENSG00000181029	TRAPPC5	1	0	1	1
ENSG00000134744	ZCCHC11	1	0	1	1
ENSG00000125741	OPA3	1	0	1	1
ENSG00000179630	LACC1	1	0	1	1
ENSG00000163867	ZMYM6	1	0	1	1
ENSG00000135317	SNX14	1	1	0	1
ENSG00000134371	CDC73	1	0	1	1
ENSG00000134986	NREP	1	0	1	1
ENSG00000164941	INTS8	1	0	1	1
ENSG00000212884	AC011841.1	1	1	0	1
ENSG00000136048	DRAM1	1	0	1	1
ENSG00000205208	C4orf46	1	0	1	1
ENSG00000196922	ZNF252P	1	1	1	0
ENSG00000112282	MED23	1	0	1	1
ENSG00000135040	NAA35	1	0	1	1
ENSG00000137055	PLAA	1	0	1	1
ENSG00000129055	ANAPC13	1	0	1	1
ENSG00000136783	NIPSNAP3A	1	1	0	1
ENSG00000229043	AC091729.9	1	1	0	1
ENSG00000087510	TFAP2C	1	1	0	1
ENSG00000132388	UBE2G1	1	0	1	1
ENSG00000152219	ARL14EP	1	1	1	0
ENSG00000138496	PARP9	1	1	0	1
ENSG00000109572	CLCN3	1	1	0	1
ENSG00000196116	TDRD7	1	1	0	1
ENSG00000272405	RP11-284F21.10	1	1	0	1
ENSG00000248275	TRIM52-AS1	1	1	1	0
ENSG00000109534	GAR1	1	1	1	0
ENSG00000169136	ATF5	1	1	1	0
ENSG00000170946	DNAJC24	1	0	1	1
ENSG00000162688	AGL	1	1	0	1
ENSG00000113593	PPWD1	1	0	1	1
ENSG00000188549	C15orf52	1	1	0	1
ENSG00000104983	CCDC61	1	1	0	1
ENSG00000224870	RP4-758J18.2	1	0	1	1
ENSG00000133812	SBF2	1	1	0	1
ENSG00000227403	AC009299.3	1	1	0	1
ENSG00000158882	TOMM40L	1	0	1	1
ENSG00000149657	LSM14B	1	0	1	1
ENSG00000139324	TMTC3	1	0	1	1
ENSG00000066135	KDM4A	1	0	1	1
ENSG00000135643	KCNMB4	1	1	0	1
ENSG00000143126	CELSR2	1	1	0	1
ENSG00000242498	C15orf38	1	1	0	1
ENSG00000254635	WAC-AS1	1	1	0	1
ENSG00000251136	RP11-37B2.1	1	0	1	1
ENSG00000163607	GTPBP8	1	1	0	1
ENSG00000131732	ZCCHC9	1	1	1	0
ENSG00000145191	EIF2B5	1	0	1	1
ENSG00000073614	KDM5A	1	1	0	1
ENSG00000079134	THOC1	1	0	1	1
ENSG00000113441	LNPEP	1	0	1	1
ENSG00000124357	NAGK	1	0	1	1
ENSG00000147162	OGT	1	0	1	1
ENSG00000258645	HSPE1P2	1	1	1	0
ENSG00000130720	FIBCD1	1	1	0	1
ENSG00000005700	IBTK	1	0	1	1
ENSG00000133657	ATP13A3	1	0	1	1
ENSG00000166002	SMCO4	1	0	1	1
ENSG00000165895	ARHGAP42	1	1	0	1
ENSG00000271020	RP11-10C24.1	1	1	0	1
ENSG00000137168	PPIL1	1	0	1	1
ENSG00000213025	COX20P1	1	1	0	1
ENSG00000203999	RP11-290F20.1	1	1	0	1
ENSG00000119787	ATL2	1	0	1	1
ENSG00000170445	HARS	1	1	0	1
ENSG00000188707	ZBED6CL	1	1	0	1
ENSG00000213702	AC008865.1	1	1	0	1
ENSG00000185803	SLC52A2	1	1	1	0
ENSG00000173992	CCS	1	0	1	1
ENSG00000135185	TMEM243	1	0	1	1
ENSG00000178715	RP11-169K16.8	1	1	0	1
ENSG00000027869	SH2D2A	1	1	0	1
ENSG00000181381	DDX60L	1	0	1	1
ENSG00000123739	PLA2G12A	1	0	1	1
ENSG00000179523	EIF3J-AS1	1	1	0	1
ENSG00000259716	RP5-977B1.11	1	1	0	1
ENSG00000165434	PGM2L1	1	1	1	0
ENSG00000170832	USP32	1	1	0	1
ENSG00000226742	HSBP1L1	1	0	1	1
ENSG00000116151	MORN1	1	1	0	1
ENSG00000169021	UQCRFS1	1	1	0	1
ENSG00000123427	METTL21B	1	0	1	1
ENSG00000272579	RP11-101E13.5	1	1	1	0
ENSG00000171100	MTM1	1	1	0	1
ENSG00000253304	TMEM200B	1	1	1	0
ENSG00000169679	BUB1	1	1	0	1
ENSG00000185730	ZNF696	1	0	1	1
ENSG00000102897	LYRM1	1	1	1	0
ENSG00000132470	ITGB4	1	1	0	1
ENSG00000066468	FGFR2	1	1	0	1
ENSG00000131779	PEX11B	1	1	1	0
ENSG00000219481	NBPF1	1	0	1	1
ENSG00000130177	CDC16	1	0	1	1
ENSG00000184898	RBM43	1	1	0	1
ENSG00000262944	RP11-473I1.9	1	1	0	1
ENSG00000165410	CFL2	1	1	0	1
ENSG00000051382	PIK3CB	1	0	1	1
ENSG00000165449	SLC16A9	1	1	0	1
ENSG00000131037	EPS8L1	1	1	0	1
ENSG00000135597	REPS1	1	0	1	1
ENSG00000134452	FBXO18	1	1	0	1
ENSG00000137628	DDX60	1	1	0	1
ENSG00000242110	AMACR	1	1	0	1
ENSG00000096968	JAK2	1	1	0	1
ENSG00000077713	SLC25A43	1	1	1	0
ENSG00000134851	TMEM165	1	1	0	1
ENSG00000114529	C3orf52	1	1	1	0
ENSG00000143437	ARNT	1	1	0	1
ENSG00000175606	TMEM70	1	0	1	1
ENSG00000197713	RPE	1	1	1	0
ENSG00000175898	CTD-2369P2.2	1	1	0	1
ENSG00000102401	ARMCX3	1	0	1	1
ENSG00000163281	GNPDA2	1	1	0	1
ENSG00000111700	SLCO1B3	1	1	0	1
ENSG00000258900	HNRNPCP1	1	1	0	1
ENSG00000198837	DENND4B	1	0	1	1
ENSG00000231607	DLEU2	1	0	1	1
ENSG00000226102	SEPT7P3	0	1	1	1
ENSG00000103319	EEF2K	1	1	0	1
ENSG00000168116	KIAA1586	1	1	0	1
ENSG00000255284	AP006621.5	1	0	1	1
ENSG00000068971	PPP2R5B	1	0	1	1
ENSG00000102699	PARP4	1	1	0	1
ENSG00000237310	GS1-124K5.4	1	1	0	1
ENSG00000256591	RP11-286N22.8	1	1	0	1
ENSG00000145555	MYO10	1	0	1	1
ENSG00000182700	IGIP	1	0	1	1
ENSG00000145246	ATP10D	1	1	0	1
ENSG00000124641	MED20	1	0	1	1
ENSG00000179546	HTR1D	1	1	0	1
ENSG00000140682	TGFB1I1	1	1	0	1
ENSG00000082512	TRAF5	1	1	1	0
ENSG00000213713	PIGCP1	1	0	1	1
ENSG00000189144	ZNF573	0	1	1	1
ENSG00000177042	TMEM80	1	1	0	1
ENSG00000227344	HAUS6P1	0	1	1	1
ENSG00000233270	SNRPEP4	1	0	1	1
ENSG00000204899	MZT1	1	0	1	1
ENSG00000271452	RP11-342K6.2	1	1	0	1
ENSG00000156970	BUB1B	1	1	0	1
ENSG00000163026	C2orf44	1	1	1	0
ENSG00000236152	MRPS36P1	1	1	0	1
ENSG00000100744	GSKIP	1	0	1	1
ENSG00000078674	PCM1	1	1	0	1
ENSG00000137713	PPP2R1B	1	0	1	1
ENSG00000163714	U2SURP	1	1	0	1
ENSG00000174165	ZDHHC24	1	0	1	1
ENSG00000138111	TMEM180	1	1	0	1
ENSG00000105088	OLFM2	1	1	0	1
ENSG00000151773	CCDC122	1	1	0	1
ENSG00000162377	COA7	1	0	1	0
ENSG00000065534	MYLK	0	0	1	1
ENSG00000153317	ASAP1	1	0	0	1
ENSG00000214076	CPSF1P1	1	1	0	0
ENSG00000106609	TMEM248	1	1	0	0
ENSG00000077235	GTF3C1	1	0	0	1
ENSG00000085415	SEH1L	1	0	1	0
ENSG00000228929	RP11-159C21.4	1	0	0	1
ENSG00000178917	ZNF852	1	0	0	1
ENSG00000162496	DHRS3	1	1	0	0
ENSG00000144840	RABL3	1	1	0	0
ENSG00000070882	OSBPL3	1	0	0	1
ENSG00000179431	FJX1	1	0	1	0
ENSG00000259328	RP11-152F13.7	1	0	0	1
ENSG00000136052	SLC41A2	1	1	0	0
ENSG00000099974	DDTL	1	0	1	0
ENSG00000028310	BRD9	1	0	0	1
ENSG00000262003	RP11-676J12.7	1	1	0	0
ENSG00000065357	DGKA	1	0	0	1
ENSG00000165046	LETM2	1	0	0	1
ENSG00000140525	FANCI	0	1	0	1
ENSG00000122507	BBS9	1	0	0	1
ENSG00000127328	RAB3IP	1	0	0	1
ENSG00000223784	RP11-554I8.2	1	1	0	0
ENSG00000115844	DLX2	0	0	1	1
ENSG00000117155	SSX2IP	1	0	1	0
ENSG00000197296	FITM2	1	1	0	0
ENSG00000164187	LMBRD2	0	0	1	1
ENSG00000132881	RSG1	0	1	0	1
ENSG00000026025	VIM	1	1	0	0
ENSG00000227124	ZNF717	0	0	1	1
ENSG00000204469	PRRC2A	1	1	0	0
ENSG00000030110	BAK1	1	0	1	0
ENSG00000120948	TARDBP	1	0	1	0
ENSG00000122861	PLAU	1	1	0	0
ENSG00000196511	TPK1	1	0	0	1
ENSG00000222328	RNU2-2P	1	0	0	1
ENSG00000173875	ZNF791	1	0	1	0
ENSG00000146476	C6orf211	1	0	1	0
ENSG00000176697	BDNF	1	1	0	0
ENSG00000235398.1	NA	1	0	0	1
ENSG00000107882	SUFU	1	0	1	0
ENSG00000111962	UST	1	1	0	0
ENSG00000113761	ZNF346	1	0	1	0
ENSG00000171928	TVP23B	1	0	1	0
ENSG00000236773	RP11-365O16.1	1	0	0	1
ENSG00000157350	ST3GAL2	1	1	0	0
ENSG00000198818	SFT2D1	1	0	1	0
ENSG00000268516	CTD-3138B18.5	0	0	1	1
ENSG00000259153	RP6-65G23.3	1	1	0	0
ENSG00000099821	POLRMT	1	0	1	0
ENSG00000176244	ACBD7	1	1	0	0
ENSG00000236360	RP11-334A14.2	1	1	0	0
ENSG00000151233	GXYLT1	1	0	1	0
ENSG00000138756	BMP2K	1	0	1	0
ENSG00000223745	RP4-717I23.3	1	0	0	1
ENSG00000259352	RP11-109D20.2	1	1	0	0
ENSG00000134748	PRPF38A	1	0	1	0
ENSG00000011426	ANLN	1	0	0	1
ENSG00000125843	AP5S1	1	0	0	1
ENSG00000170191	NANP	1	1	0	0
ENSG00000169203	RP11-231C14.4	1	0	0	1
ENSG00000196653	ZNF502	1	1	0	0
ENSG00000148606	POLR3A	1	0	1	0
ENSG00000166444	ST5	1	0	0	1
ENSG00000188060	RAB42	0	0	1	1
ENSG00000175591	P2RY2	1	1	0	0
ENSG00000260461	RP11-541N10.3	1	1	0	0
ENSG00000081692	JMJD4	1	0	1	0
ENSG00000267125	CTB-31O20.6	1	0	1	0
ENSG00000116704	SLC35D1	1	0	1	0
ENSG00000123353	ORMDL2	1	1	0	0
ENSG00000254911	SCARNA9	1	1	0	0
ENSG00000185022	MAFF	1	0	1	0
ENSG00000185745	IFIT1	1	1	0	0
ENSG00000150687	PRSS23	1	1	0	0
ENSG00000156928	MALSU1	1	0	1	0
ENSG00000095794	CREM	1	0	1	0
ENSG00000090889	KIF4A	1	0	0	1
ENSG00000138600	SPPL2A	1	0	0	1
ENSG00000213598	RP11-112J1.1	1	0	0	1
ENSG00000215784	FAM72D	1	1	0	0
ENSG00000182742	HOXB4	1	1	0	0
ENSG00000248238	RP11-3J1.1	1	1	0	0
ENSG00000203306	AP001007.1	1	1	0	0
ENSG00000057019	DCBLD2	1	0	1	0
ENSG00000128536	CDHR3	1	1	0	0
ENSG00000161791	FMNL3	0	1	0	1
ENSG00000115232	ITGA4	0	0	1	1
ENSG00000198919	DZIP3	1	0	0	1
ENSG00000136152	COG3	1	0	1	0
ENSG00000225973	RP11-139H15.1	1	0	0	1
ENSG00000232859	LYRM9	1	1	0	0
ENSG00000157259	GATAD1	1	0	0	1
ENSG00000197183	C20orf112	1	0	0	1
ENSG00000100813	ACIN1	1	0	1	0
ENSG00000174151	CYB561D1	1	0	0	1
ENSG00000110330	BIRC2	1	0	1	0
ENSG00000198700	IPO9	1	1	0	0
ENSG00000172869	DMXL1	1	0	0	1
ENSG00000272518	RP11-26J3.3	1	1	0	0
ENSG00000174514	MFSD4	1	1	0	0
ENSG00000177640	CASC2	1	1	0	0
ENSG00000088280	ASAP3	1	0	0	1
ENSG00000175662	TOM1L2	1	1	0	0
ENSG00000186591	UBE2H	1	0	1	0
ENSG00000162836	ACP6	1	0	0	1
ENSG00000173221	GLRX	1	0	0	1
ENSG00000227540	RP11-152N13.5	0	0	1	1
ENSG00000168071	CCDC88B	1	0	0	1
ENSG00000157214	STEAP2	1	1	0	0
ENSG00000107829	FBXW4	0	1	0	1
ENSG00000189180	ZNF33A	1	0	1	0
ENSG00000110429	FBXO3	1	0	0	1
ENSG00000143384	MCL1	1	0	1	0
ENSG00000132849	INADL	1	1	0	0
ENSG00000262185	RP11-462G12.1	0	0	1	1
ENSG00000180953	ST20	1	0	0	1
ENSG00000153933	DGKE	1	1	0	0
ENSG00000172594	SMPDL3A	1	0	0	1
ENSG00000273131	RP6-42F4.1	0	0	1	1
ENSG00000197696	NMB	1	0	0	1
ENSG00000173557	C2orf70	1	1	0	0
ENSG00000138613	APH1B	0	1	0	1
ENSG00000110844	PRPF40B	1	1	0	0
ENSG00000170689	HOXB9	1	0	1	0
ENSG00000173821	RNF213	1	1	0	0
ENSG00000197780	TAF13	1	0	1	0
ENSG00000143093	STRIP1	1	0	1	0
ENSG00000138641	HERC3	0	0	1	1
ENSG00000244115	DNAJC25-GNG10	0	1	0	1
ENSG00000131174	COX7B	1	0	0	1
ENSG00000152102	FAM168B	1	0	1	0
ENSG00000105849	TWISTNB	1	0	1	0
ENSG00000170581	STAT2	1	0	0	1
ENSG00000070759	TESK2	0	0	1	1
ENSG00000245213	RP11-10K16.1	0	0	1	1
ENSG00000258088	RP11-114H23.2	1	1	0	0
ENSG00000198225	FKBP1C	1	0	0	1
ENSG00000164054	SHISA5	1	1	0	0
ENSG00000165282	PIGO	1	1	0	0
ENSG00000164074	C4orf29	1	0	1	0
ENSG00000121542	SEC22A	1	0	0	1
ENSG00000239789	MRPS17	1	0	1	0
ENSG00000227354	RBM26-AS1	1	0	1	0
ENSG00000054965	FAM168A	1	0	1	0
ENSG00000243635	RP11-281P11.1	1	1	0	0
ENSG00000151466	SCLT1	1	0	1	0
ENSG00000134086	VHL	1	0	1	0
ENSG00000198315	ZKSCAN8	1	0	1	0
ENSG00000108175	ZMIZ1	1	0	1	0
ENSG00000108813	DLX4	1	1	0	0
ENSG00000187534	CTC-471F3.4	0	1	1	0
ENSG00000168906	MAT2A	1	0	1	0
ENSG00000105339	DENND3	0	1	0	1
ENSG00000168944	CEP120	1	0	0	1
ENSG00000198513	ATL1	1	1	0	0
ENSG00000166689	PLEKHA7	1	1	0	0
ENSG00000257732	RP11-818F20.5	1	1	0	0
ENSG00000163866	SMIM12	1	1	0	0
ENSG00000259431	THTPA	0	1	0	1
ENSG00000142459	EVI5L	1	1	0	0
ENSG00000188660	LINC00319	0	0	1	1
ENSG00000245532	NEAT1	1	0	0	1
ENSG00000165533	TTC8	1	0	0	1
ENSG00000125637	PSD4	1	1	0	0
ENSG00000231064	RP11-263K19.4	0	0	1	1
ENSG00000129472	RAB2B	1	0	1	0
ENSG00000172296	SPTLC3	0	0	1	1
ENSG00000233313	HMGA1P5	1	1	0	0
ENSG00000254470	AP5B1	1	0	1	0
ENSG00000228649	AC005682.5	0	0	1	1
ENSG00000187676	B3GALTL	1	1	0	0
ENSG00000247240	UBL7-AS1	1	1	0	0
ENSG00000126016	AMOT	1	1	0	0
ENSG00000180801	ARSJ	1	1	0	0
ENSG00000235363	SNRPGP10	0	1	0	1
ENSG00000066583	ISOC1	1	0	1	0
ENSG00000258920	FOXN3-AS1	0	0	1	1
ENSG00000163297	ANTXR2	1	1	0	0
ENSG00000175054	ATR	0	0	1	1
ENSG00000248112	RP11-78C3.1	1	1	0	0
ENSG00000184731	FAM110C	1	1	0	0
ENSG00000147133	TAF1	0	1	0	1
ENSG00000272077	RP11-348P10.2	1	1	0	0
ENSG00000204387	C6orf48	1	1	0	0
ENSG00000142544	CTU1	1	0	0	1
ENSG00000100311	PDGFB	1	1	0	0
ENSG00000241634	RP11-381E24.1	1	1	0	0
ENSG00000204580	DDR1	1	0	0	1
ENSG00000121988	ZRANB3	0	1	0	1
ENSG00000259994	RP11-305E6.4	1	1	0	0
ENSG00000120068	HOXB8	1	1	0	0
ENSG00000218226	TATDN2P2	1	0	1	0
ENSG00000108821	COL1A1	1	1	0	0
ENSG00000063438	AHRR	1	0	1	0
ENSG00000117461	PIK3R3	0	0	1	1
ENSG00000107872	FBXL15	1	0	0	1
ENSG00000117174	ZNHIT6	1	0	1	0
ENSG00000184961	AL772307.1	0	0	1	1
ENSG00000272159	RP11-350N15.6	1	1	0	0
ENSG00000188428	BLOC1S5	1	0	1	0
ENSG00000186812	ZNF397	1	0	1	0
ENSG00000243449	C4orf48	1	0	0	1
ENSG00000184545	DUSP8	1	1	0	0
ENSG00000198380	GFPT1	0	0	1	1
ENSG00000117305	HMGCL	1	0	0	1
ENSG00000163093	BBS5	1	0	0	1
ENSG00000099337	KCNK6	1	1	0	0
ENSG00000106003	LFNG	1	1	0	0
ENSG00000053747	LAMA3	1	1	0	0
ENSG00000151503	NCAPD3	1	0	1	0
ENSG00000118515	SGK1	1	1	0	0
ENSG00000177565	TBL1XR1	1	0	1	0
ENSG00000226381	RP11-119F19.2	1	0	1	0
ENSG00000248905	FMN1	0	0	1	1
ENSG00000185278	ZBTB37	1	0	0	1
ENSG00000036257	CUL3	1	0	1	0
ENSG00000101695	RNF125	1	1	0	0
ENSG00000173064	HECTD4	0	1	0	1
ENSG00000143842	SOX13	1	1	0	0
ENSG00000106069	CHN2	1	1	0	0
ENSG00000142102	ATHL1	1	0	0	1
ENSG00000089723	OTUB2	1	1	0	0
ENSG00000159251	ACTC1	0	0	1	1
ENSG00000254452	RP11-867G23.4	0	1	0	1
ENSG00000130305	NSUN5	1	1	0	0
ENSG00000183742	MACC1	1	1	0	0
ENSG00000236943	RP11-640M9.1	0	0	1	1
ENSG00000171160	MORN4	1	0	0	1
ENSG00000258927	RP11-1070N10.5	0	0	1	1
ENSG00000272644	RP11-33O4.1	1	1	0	0
ENSG00000137959	IFI44L	0	0	1	1
ENSG00000100003	SEC14L2	1	0	1	0
ENSG00000071967	CYBRD1	1	0	1	0
ENSG00000105855	ITGB8	1	1	0	0
ENSG00000214357	NEURL1B	0	1	0	1
ENSG00000151247	EIF4E	1	0	1	0
ENSG00000146776	ATXN7L1	1	0	1	0
ENSG00000106785	TRIM14	1	0	1	0
ENSG00000078114	NEBL	1	1	0	0
ENSG00000225377	RP5-1103G7.4	1	1	0	0
ENSG00000256586	AC091171.1	1	1	0	0
ENSG00000129911	KLF16	1	0	1	0
ENSG00000234494	AC003665.1	1	1	0	0
ENSG00000244586	WNT5A-AS1	0	0	1	1
ENSG00000178177	LCORL	1	0	0	1
ENSG00000257167	TMPO-AS1	1	0	0	1
ENSG00000268592	RP11-244K5.8	0	0	1	1
ENSG00000255103	KIAA0754	1	1	0	0
ENSG00000266869	RP6-114E22.1	1	1	0	0
ENSG00000267534	S1PR2	1	1	0	0
ENSG00000174791	RIN1	1	0	1	0
ENSG00000173926	MARCH3	1	1	0	0
ENSG00000228065	RP11-222A11.1	1	1	0	0
ENSG00000214182	PTMAP5	0	0	1	1
ENSG00000066248	NGEF	1	1	0	0
ENSG00000269951	RP11-797A18.6	1	1	0	0
ENSG00000134864	GGACT	1	0	1	0
ENSG00000236810	RP5-886K2.3	1	0	1	0
ENSG00000080822	CLDND1	1	0	1	0
ENSG00000124788	ATXN1	1	1	0	0
ENSG00000163666	HESX1	1	1	0	0
ENSG00000174749	C4orf32	1	0	1	0
ENSG00000101665	SMAD7	1	1	0	0
ENSG00000229950	TFAP2A-AS1	0	0	1	1
ENSG00000170522	ELOVL6	1	1	0	0
ENSG00000166965	RCCD1	1	0	0	1
ENSG00000147862	NFIB	1	1	0	0
ENSG00000113231	PDE8B	0	0	1	1
ENSG00000163939	PBRM1	1	0	1	0
ENSG00000129757	CDKN1C	1	0	0	1
ENSG00000185753	CXorf38	1	0	0	1
ENSG00000173559	NABP1	1	0	1	0
ENSG00000162227	TAF6L	0	0	1	1
ENSG00000217165	ANKRD18EP	1	1	0	0
ENSG00000258289	CHURC1	0	0	1	1
ENSG00000125398	SOX9	1	1	0	0
ENSG00000261461	UBE2MP1	0	1	0	1
ENSG00000146834	MEPCE	1	0	1	0
ENSG00000169193	CCDC126	1	0	0	1
ENSG00000177951	BET1L	1	0	1	0
ENSG00000182093	WRB	1	0	1	0
ENSG00000228748	RP13-39P12.3	1	1	0	0
ENSG00000114315	HES1	1	1	0	0
ENSG00000188290	HES4	1	0	0	1
ENSG00000111880	RNGTT	1	0	1	0
ENSG00000234241	RP4-775C13.1	1	0	1	0
ENSG00000139726	DENR	1	0	1	0
ENSG00000198862	LTN1	0	0	1	1
ENSG00000131791	PRKAB2	1	0	1	0
ENSG00000188610	FAM72B	0	0	1	1
ENSG00000130962	PRRG1	1	0	1	0
ENSG00000180758	GPR157	1	1	0	0
ENSG00000088930	XRN2	0	0	1	1
ENSG00000144749	LRIG1	1	0	1	0
ENSG00000100462	PRMT5	0	0	1	1
ENSG00000100478	AP4S1	1	0	1	0
ENSG00000146826	C7orf43	1	0	0	1
ENSG00000063322	MED29	1	0	1	0
ENSG00000116793	PHTF1	1	0	0	1
ENSG00000137404	NRM	1	0	0	1
ENSG00000102302	FGD1	1	1	0	0
ENSG00000256599	AC020663.1	0	1	0	1
ENSG00000184307	ZDHHC23	1	0	0	1
ENSG00000117475	BLZF1	1	0	1	0
ENSG00000205809	KLRC2	1	1	0	0
ENSG00000197775	DHRS4-AS1	1	0	0	1
ENSG00000166004	KIAA1731	0	1	0	1
ENSG00000249463	RP11-1E22.1	1	1	0	0
ENSG00000132793	LPIN3	1	0	0	1
ENSG00000112655	PTK7	1	1	0	0
ENSG00000241081	RP11-488C13.1	1	0	0	1
ENSG00000240204	SMKR1	1	1	0	0
ENSG00000237330	RNF223	1	1	0	0
ENSG00000136897	MRPL50	1	0	1	0
ENSG00000225210	AL589743.1	0	0	1	1
ENSG00000115355	CCDC88A	1	1	0	0
ENSG00000258168	RP11-588H23.3	1	1	0	0
ENSG00000102678	FGF9	1	1	0	0
ENSG00000112874	NUDT12	1	0	0	1
ENSG00000147130	ZMYM3	1	0	0	1
ENSG00000228638	FCF1P2	1	1	0	0
ENSG00000254893	RP11-466P24.2	1	1	0	0
ENSG00000197771	MCMBP	1	0	1	0
ENSG00000073464	CLCN4	1	1	0	0
ENSG00000143815	LBR	1	1	0	0
ENSG00000161980	POLR3K	1	0	1	0
ENSG00000131725	WDR44	1	0	0	1
ENSG00000224877	C17orf89	1	0	0	1
ENSG00000168772	CXXC4	0	0	1	1
ENSG00000043093	DCUN1D1	1	0	1	0
ENSG00000095203	EPB41L4B	1	0	1	0
ENSG00000162390	ACOT11	1	1	0	0
ENSG00000131746	TNS4	1	1	0	0
ENSG00000121579	NAA50	1	0	1	0
ENSG00000213341	CHUK	1	0	1	0
ENSG00000120333	MRPS14	1	0	1	0
ENSG00000196812	ZSCAN16	1	1	0	0
ENSG00000257337	RP11-983P16.4	0	0	1	1
ENSG00000258824	CTD-2555O16.2	0	0	1	1
ENSG00000069275	NUCKS1	1	0	1	0
ENSG00000073712	FERMT2	1	1	0	0
ENSG00000099812	MISP	1	1	0	0
ENSG00000163762	TM4SF18	1	1	0	0
ENSG00000005007	UPF1	1	0	1	0
ENSG00000147874	HAUS6	1	0	1	0
ENSG00000171295	ZNF440	1	1	0	0
ENSG00000145365	TIFA	1	1	0	0
ENSG00000172458	IL17D	1	1	0	0
ENSG00000196943	NOP9	1	0	1	0
ENSG00000157224	CLDN12	1	0	1	0
ENSG00000137801	THBS1	1	1	0	0
ENSG00000196967	ZNF585A	1	1	0	0
ENSG00000126243	LRFN3	1	0	0	1
ENSG00000253570	RNF5P1	1	1	0	0
ENSG00000141933	TPGS1	1	0	0	1
ENSG00000137992	DBT	1	0	0	1
ENSG00000203724	C1orf53	1	0	0	1
ENSG00000232527	RP11-14N7.2	0	1	0	1
ENSG00000185344	ATP6V0A2	1	1	0	0
ENSG00000120337	TNFSF18	1	1	0	0
ENSG00000167930	ITFG3	1	1	0	0
ENSG00000173409	ARV1	0	0	1	1
ENSG00000257303	RP11-977G19.11	1	1	0	0
ENSG00000074356	C17orf85	1	0	0	1
ENSG00000114770	ABCC5	1	0	1	0
ENSG00000112394	SLC16A10	1	0	0	1
ENSG00000052841	TTC17	1	1	0	0
ENSG00000068784	SRBD1	0	0	1	1
ENSG00000143466	IKBKE	0	0	1	1
ENSG00000225135	RP11-361F15.2	1	1	0	0
ENSG00000198331	HYLS1	1	0	0	1
ENSG00000156671	SAMD8	1	0	1	0
ENSG00000144677	CTDSPL	1	1	0	0
ENSG00000082212	ME2	1	0	1	0
ENSG00000153291	SLC25A27	1	0	0	1
ENSG00000100650	SRSF5	1	1	0	0
ENSG00000110195	FOLR1	1	1	0	0
ENSG00000011566	MAP4K3	1	0	0	1
ENSG00000172878	METAP1D	1	0	0	1
ENSG00000139645	ANKRD52	1	0	1	0
ENSG00000204256	BRD2	1	1	0	0
ENSG00000123144	C19orf43	1	0	0	1
ENSG00000154001	PPP2R5E	1	0	1	0
ENSG00000175592	FOSL1	1	0	1	0
ENSG00000225830	ERCC6	1	0	0	1
ENSG00000169955	ZNF747	1	1	0	0
ENSG00000072803	FBXW11	1	0	0	1
ENSG00000112297	AIM1	1	1	0	0
ENSG00000269636	AC010441.1	1	0	0	1
ENSG00000101109	STK4	1	0	1	0
ENSG00000179965	ZNF771	1	0	0	1
ENSG00000205423	CNEP1R1	1	0	1	0
ENSG00000219545	RPA3-AS1	1	0	0	1
ENSG00000236753	MKLN1-AS	1	1	0	0
ENSG00000151445	VIPAS39	1	0	0	1
ENSG00000189223	PAX8-AS1	1	1	0	0
ENSG00000134955	SLC37A2	1	1	0	0
ENSG00000110841	PPFIBP1	1	0	1	0
ENSG00000153551	CMTM7	1	0	0	1
ENSG00000241697	TMEFF1	0	1	0	1
ENSG00000113396	SLC27A6	1	1	0	0
ENSG00000272288	RP11-140K17.3	1	1	0	0
ENSG00000136169	SETDB2	1	1	0	0
ENSG00000114166	KAT2B	1	0	0	1
ENSG00000185986	SDHAP3	1	1	0	0
ENSG00000163946	FAM208A	1	0	0	1
ENSG00000149260	CAPN5	1	1	0	0
ENSG00000124444	ZNF576	1	0	1	0
ENSG00000106462	EZH2	1	0	0	1
ENSG00000203943	SAMD13	1	1	0	0
ENSG00000251669	FAM86EP	1	1	0	0
ENSG00000123728	RAP2C	1	0	0	1
ENSG00000180957	PITPNB	1	0	1	0
ENSG00000176124	DLEU1	1	0	1	0
ENSG00000125434	SLC25A35	1	1	0	0
ENSG00000100888	CHD8	1	0	0	1
ENSG00000180233	ZNRF2	1	0	1	0
ENSG00000152683	SLC30A6	1	0	1	0
ENSG00000135974	C2orf49	1	0	1	0
ENSG00000036054	TBC1D23	1	0	1	0
ENSG00000101966	XIAP	1	0	0	1
ENSG00000144827	ABHD10	1	0	1	0
ENSG00000167371	PRRT2	0	0	1	1
ENSG00000254614	AP003068.23	1	1	0	0
ENSG00000109133	TMEM33	1	0	1	0
ENSG00000164520	RAET1E	1	1	0	0
ENSG00000170325	PRDM10	1	0	1	0
ENSG00000230562	FAM133DP	1	1	0	0
ENSG00000143570	SLC39A1	1	1	0	0
ENSG00000074181	NOTCH3	1	1	0	0
ENSG00000155158	TTC39B	1	0	1	0
ENSG00000258568	RHOQP1	0	1	1	0
ENSG00000104154	SLC30A4	1	1	0	0
ENSG00000113522	RAD50	0	0	1	1
ENSG00000104093	DMXL2	1	0	0	1
ENSG00000179820	MYADM	1	1	0	0
ENSG00000265415	CTD-2510F5.4	1	1	0	0
ENSG00000114473	IQCG	0	0	1	1
ENSG00000140950	TLDC1	1	1	0	0
ENSG00000267523	CTD-2537I9.12	1	0	0	1
ENSG00000214194	LINC00998	1	1	0	0
ENSG00000174695	TMEM167A	1	0	1	0
ENSG00000214413	BBIP1	1	0	0	1
ENSG00000213015	ZNF580	1	0	0	1
ENSG00000101898	RP3-324O17.4	1	1	0	0
ENSG00000213839	RP11-3J10.4	1	1	0	0
ENSG00000213722	DDAH2	1	1	0	0
ENSG00000112812	PRSS16	1	1	0	0
ENSG00000271529	CICP14	1	0	1	0
ENSG00000232439	RPL18AP7	1	1	0	0
ENSG00000000460	C1orf112	1	0	0	1
ENSG00000072121	ZFYVE26	1	0	0	1
ENSG00000149231	CCDC82	1	0	0	1
ENSG00000009790	TRAF3IP3	1	1	0	0
ENSG00000113048	MRPS27	1	0	1	0
ENSG00000163110	PDLIM5	1	1	0	0
ENSG00000059804	SLC2A3	1	1	0	0
ENSG00000081803	CADPS2	1	1	0	0
ENSG00000267073	AC005256.1	1	1	0	0
ENSG00000187244	BCAM	1	1	0	0
ENSG00000231889	TRAF3IP2-AS1	1	1	0	0
ENSG00000135655	USP15	1	0	1	0
ENSG00000203706	SERTAD4-AS1	0	0	1	1
ENSG00000080819	CPOX	1	0	1	0
ENSG00000248161	RP11-499E18.1	1	1	0	0
ENSG00000253683	CTB-79E8.3	1	1	0	0
ENSG00000235884	LINC00941	1	1	0	0
ENSG00000226887	ERVMER34-1	1	1	0	0
ENSG00000237438	CECR7	1	1	0	0
ENSG00000254004	ZNF260	0	0	1	1
ENSG00000131013	PPIL4	1	0	1	0
ENSG00000070061	IKBKAP	1	0	0	1
ENSG00000049239	H6PD	1	1	0	0
ENSG00000160094	ZNF362	1	1	0	0
ENSG00000203711	C6orf99	1	1	0	0
ENSG00000225022	UBE2D3P1	0	0	1	1
ENSG00000213563	C8orf82	0	0	1	1
ENSG00000144355	DLX1	1	0	1	0
ENSG00000103479	RBL2	0	0	1	1
ENSG00000186104	CYP2R1	1	1	0	0
ENSG00000273061	RP11-6J24.6	1	1	0	0
ENSG00000167088	SNRPD1	1	0	1	0
ENSG00000183386	FHL3	1	1	0	0
ENSG00000214049	UCA1	1	1	0	0
ENSG00000062598	ELMO2	1	0	0	1
ENSG00000100401	RANGAP1	1	0	1	0
ENSG00000011376	LARS2	1	0	1	0
ENSG00000268087	CTC-429P9.2	1	1	0	0
ENSG00000109320	NFKB1	1	0	1	0
ENSG00000102760	RGCC	1	1	0	0
ENSG00000165272	AQP3	1	1	0	0
ENSG00000272087	RP11-379F4.7	1	0	0	1
ENSG00000139187	KLRG1	1	1	0	0
ENSG00000141736	ERBB2	1	0	0	1
ENSG00000136045	PWP1	1	0	1	0
ENSG00000198794	SCAMP5	1	1	0	0
ENSG00000166887	VPS39	1	0	0	1
ENSG00000155975	VPS37A	1	0	0	1
ENSG00000123636	BAZ2B	0	0	1	1
ENSG00000122008	POLK	1	1	0	0
ENSG00000134755	DSC2	1	0	0	1
ENSG00000101333	PLCB4	1	1	0	0
ENSG00000005469	CROT	0	0	1	1
ENSG00000248835	AL357673.1	1	1	0	0
ENSG00000177873	ZNF619	1	1	0	0
ENSG00000181544	FANCB	1	0	1	0
ENSG00000237765	FAM200B	1	0	1	0
ENSG00000118402	ELOVL4	0	0	1	1
ENSG00000136861	CDK5RAP2	1	0	0	1
ENSG00000147119	CHST7	1	1	0	0
ENSG00000169213	RAB3B	1	1	0	0
ENSG00000115295	CLIP4	1	1	0	0
ENSG00000136982	DSCC1	1	0	1	0
ENSG00000271741	RP11-244H3.4	1	1	0	0
ENSG00000101928	MOSPD1	1	1	0	0
ENSG00000142961	MOB3C	1	0	1	0
ENSG00000171307	ZDHHC16	1	1	0	0
ENSG00000180626	ZNF594	1	0	1	0
ENSG00000272872	LL22NC03-N14H11.1	0	0	1	1
ENSG00000234664	HMGN2P5	1	0	1	0
ENSG00000263470	RP11-160O5.1	1	1	0	0
ENSG00000146350	TBC1D32	1	1	0	0
ENSG00000124198	ARFGEF2	0	0	1	1
ENSG00000185621	LMLN	1	0	0	1
ENSG00000135549	PKIB	1	0	0	1
ENSG00000034063	UHRF1	1	0	1	0
ENSG00000231822	AC019097.7	1	1	0	0
ENSG00000183808	RBM12B	1	0	1	0
ENSG00000138193	PLCE1	1	0	0	1
ENSG00000135083	CCNJL	1	1	0	0
ENSG00000135622	SEMA4F	1	0	0	1
ENSG00000258016	HIGD1AP1	1	1	0	0
ENSG00000232630	PRPS1P2	0	0	1	1
ENSG00000100221	JOSD1	1	0	1	0
ENSG00000133393	FOPNL	1	0	1	0
ENSG00000070950	RAD18	1	0	1	0
ENSG00000116141	MARK1	1	0	0	1
ENSG00000075275	CELSR1	1	1	0	0
ENSG00000006015	C19orf60	1	0	0	1
ENSG00000239697	TNFSF12	1	1	0	0
ENSG00000107731	UNC5B	1	1	0	0
ENSG00000176225	RTTN	1	0	0	1
ENSG00000184787	UBE2G2	1	1	0	0
ENSG00000188015	S100A3	1	1	0	0
ENSG00000196408	NOXO1	1	1	0	0
ENSG00000215883	CYB5RL	1	1	0	0
ENSG00000137812	CASC5	1	0	0	1
ENSG00000088992	TESC	1	0	0	1
ENSG00000145916	RMND5B	1	0	0	1
ENSG00000272368	RP4-605O3.4	1	0	1	0
ENSG00000247796	CTD-2366F13.1	1	1	0	0
ENSG00000176018	LYSMD3	1	0	1	0
ENSG00000184922	FMNL1	1	0	0	1
ENSG00000130684	ZNF337	1	0	1	0
ENSG00000197121	PGAP1	0	1	0	1
ENSG00000135245	HILPDA	1	0	1	0
ENSG00000160404	TOR2A	1	0	0	1
ENSG00000131069	ACSS2	1	0	0	1
ENSG00000197763	TXNRD3	1	0	1	0
ENSG00000151135	C12orf23	1	0	1	0
ENSG00000228630	HOTAIR	0	0	1	1
ENSG00000268913	AC026806.2	1	1	0	0
ENSG00000138688	KIAA1109	0	1	0	1
ENSG00000141380	SS18	1	0	1	0
ENSG00000164494	PDSS2	1	1	0	0
ENSG00000139874	SSTR1	0	0	1	1
ENSG00000127603	MACF1	1	1	0	0
ENSG00000213782	DDX47	1	0	1	0
ENSG00000165997	ARL5B	1	0	1	0
ENSG00000116747	TROVE2	1	0	1	0
ENSG00000184992	BRI3BP	1	0	1	0
ENSG00000092208	GEMIN2	1	0	1	0
ENSG00000257267	ZNF271	1	0	1	0
ENSG00000261706	AP001505.9	0	0	1	1
ENSG00000163683	SMIM14	1	0	0	1
ENSG00000166313	APBB1	1	0	0	1
ENSG00000230311	AC004074.3	1	1	0	0
ENSG00000145386	CCNA2	1	0	1	0
ENSG00000006652	IFRD1	1	0	0	1
ENSG00000183196	CHST6	1	1	0	0
ENSG00000187583	PLEKHN1	1	0	0	1
ENSG00000170855	TRIAP1	1	0	1	0
ENSG00000178826	TMEM139	1	1	0	0
ENSG00000138614	VWA9	1	0	0	1
ENSG00000163719	MTMR14	0	0	1	1
ENSG00000197959	DNM3	1	1	0	0
ENSG00000268543	CTD-2619J13.16	1	1	0	0
ENSG00000130052	STARD8	1	1	0	0
ENSG00000127423	AUNIP	1	0	1	0
ENSG00000250451	HOXC-AS1	1	1	0	0
ENSG00000103067	ESRP2	1	0	0	1
ENSG00000168913	ENHO	1	1	0	0
ENSG00000176623	RMDN1	1	0	0	1
ENSG00000204842	ATXN2	1	0	1	0
ENSG00000203727	SAMD5	1	0	0	1
ENSG00000136631	VPS45	1	1	0	0
ENSG00000153140	CETN3	1	0	1	0
ENSG00000259768	RP5-991G20.1	1	0	0	1
ENSG00000246067	RAB30-AS1	1	0	0	1
ENSG00000144061	NPHP1	1	0	0	1
ENSG00000133794	ARNTL	1	0	0	1
ENSG00000188811	NHLRC3	1	0	1	0
ENSG00000265933	LINC00668	0	0	1	1
ENSG00000156509	FBXO43	0	0	1	1
ENSG00000107614	TRDMT1	1	1	0	0
ENSG00000100201	DDX17	1	0	1	0
ENSG00000185847	RP1-46F2.2	1	1	0	0
ENSG00000124942	AHNAK	1	1	0	0
ENSG00000152465	NMT2	1	1	0	0
ENSG00000167685	ZNF444	1	0	0	1
ENSG00000133466	C1QTNF6	1	1	0	0
ENSG00000213865	C8orf44	1	0	0	1
ENSG00000104472	CHRAC1	1	0	1	0
ENSG00000141968	VAV1	1	1	0	0
ENSG00000166153	DEPDC4	1	1	0	0
ENSG00000205464	ATP6AP1L	1	1	0	0
ENSG00000268223	ARL14EPL	1	1	0	0
ENSG00000269430	LRRC3DN	1	1	0	0
ENSG00000070371	CLTCL1	0	0	1	1
ENSG00000115084	SLC35F5	0	0	1	1
ENSG00000007372	PAX6	1	1	0	0
ENSG00000168434	COG7	0	0	1	1
ENSG00000060339	CCAR1	1	0	1	0
ENSG00000067992	PDK3	1	0	0	1
ENSG00000267010	RP11-108P20.1	1	1	0	0
ENSG00000213190	MLLT11	0	0	1	1
ENSG00000215012	C22orf29	1	0	1	0
ENSG00000163482	STK36	1	0	0	1
ENSG00000198105	ZNF248	1	0	1	0
ENSG00000123600	METTL8	1	0	1	0
ENSG00000111540	RAB5B	1	0	0	1
ENSG00000110171	TRIM3	1	0	1	0
ENSG00000133138	TBC1D8B	1	0	0	1
ENSG00000215447	BX322557.10	1	0	0	1
ENSG00000185215	TNFAIP2	1	1	0	0
ENSG00000214881	TMEM14D	1	0	0	1
ENSG00000137802	MAPKBP1	1	0	0	1
ENSG00000162009	SSTR5	1	1	0	0
ENSG00000089356	FXYD3	1	1	0	0
ENSG00000130827	PLXNA3	1	0	0	1
ENSG00000266037	RN7SL3	1	0	0	1
ENSG00000141337	ARSG	1	0	0	1
ENSG00000140157	NIPA2	1	0	1	0
ENSG00000225791	TRAM2-AS1	0	1	0	1
ENSG00000233868	AC009302.2	1	1	0	0
ENSG00000108932	SLC16A6	1	1	0	0
ENSG00000137094	DNAJB5	1	0	0	1
ENSG00000158793	NIT1	1	1	0	0
ENSG00000163521	GLB1L	1	1	0	0
ENSG00000123892	RAB38	1	0	1	0
ENSG00000188002	RP11-43F13.1	1	0	0	1
ENSG00000106852	LHX6	1	1	0	0
ENSG00000197008	ZNF138	1	0	1	0
ENSG00000241764	AC002467.7	1	0	0	1
ENSG00000176920	FUT2	1	1	0	0
ENSG00000135480	KRT7	1	1	0	0
ENSG00000102781	KATNAL1	1	1	0	0
ENSG00000174370	C11orf45	1	1	0	0
ENSG00000268001	CTC-241F20.3	0	0	1	1
ENSG00000233170	RP11-863K10.4	0	1	0	1
ENSG00000128394	APOBEC3F	1	1	0	0
ENSG00000197191	C9orf169	1	0	0	1
ENSG00000271793	RP11-321N4.5	1	1	0	0
ENSG00000072195	SPEG	1	0	0	1
ENSG00000164327	RICTOR	1	1	0	0
ENSG00000157833	GAREML	1	1	0	0
ENSG00000205744	DENND1C	1	1	0	0
ENSG00000130772	MED18	1	0	0	1
ENSG00000232702	RP3-437C15.1	1	0	0	1
ENSG00000185664	PMEL	1	1	0	0
ENSG00000010244	ZNF207	0	0	1	1
ENSG00000232024	LSM12P1	1	1	0	0
ENSG00000171914	TLN2	1	0	0	1
ENSG00000173209	AHSA2	0	0	1	1
ENSG00000080200	CRYBG3	1	1	0	0
ENSG00000147459	DOCK5	1	0	0	1
ENSG00000044090	CUL7	1	0	0	1
ENSG00000113742	CPEB4	1	0	0	1
ENSG00000184009	ACTG1	1	1	0	0
ENSG00000238142	RP11-108M9.4	0	0	1	1
ENSG00000147592	LACTB2	1	0	1	0
ENSG00000138835	RGS3	1	0	0	1
ENSG00000177425	PAWR	1	0	1	0
ENSG00000175827	AP001266.1	0	1	0	1
ENSG00000240694	PNMA2	0	0	1	1
ENSG00000176273	SLC35G1	1	0	1	0
ENSG00000186395	KRT10	1	0	0	1
ENSG00000231742	RP11-112L6.4	0	0	1	1
ENSG00000267278	MAP3K14-AS1	1	0	1	0
ENSG00000076258	FMO4	1	1	0	0
ENSG00000128016	ZFP36	1	1	0	0
ENSG00000156500	FAM122C	1	1	0	0
ENSG00000159618	GPR114	1	1	0	0
ENSG00000189120	SP6	1	1	0	0
ENSG00000224789	AC012363.4	1	1	0	0
ENSG00000135249	RINT1	0	1	0	1
ENSG00000166896	XRCC6BP1	1	0	1	0
ENSG00000196668	LINC00173	1	1	0	0
ENSG00000164338	UTP15	1	0	1	0
ENSG00000144161	ZC3H8	1	0	1	0
ENSG00000110911	SLC11A2	1	0	1	0
ENSG00000141449	GREB1L	1	1	0	0
ENSG00000070214	SLC44A1	1	0	1	0
ENSG00000153989	NUS1	1	0	1	0
ENSG00000242082	RP1-90G24.10	1	1	0	0
ENSG00000117262	GPR89A	0	1	1	0
ENSG00000244675	AC108676.1	1	1	0	0
ENSG00000068305	MEF2A	1	0	0	1
ENSG00000177034	MTX3	1	0	1	0
ENSG00000136891	TEX10	1	0	1	0
ENSG00000240476	LINC00973	1	1	0	0
ENSG00000082781	ITGB5	1	1	0	0
ENSG00000117226	GBP3	0	0	1	1
ENSG00000213189	BTF3L4P2	1	1	0	0
ENSG00000196504	PRPF40A	1	0	1	0
ENSG00000187097	ENTPD5	1	0	0	1
ENSG00000218891	ZNF579	1	0	0	1
ENSG00000231131	RP11-346D6.6	1	1	0	0
ENSG00000137166	FOXP4	1	0	1	0
ENSG00000107242	PIP5K1B	0	0	1	1
ENSG00000126970	ZC4H2	1	1	0	0
ENSG00000204435	CSNK2B	1	1	0	0
ENSG00000171155	C1GALT1C1	1	1	0	0
ENSG00000178531	CTXN1	0	0	1	1
ENSG00000170469	SPATA24	1	1	0	0
ENSG00000187060	RP11-187C18.3	0	0	1	1
ENSG00000157168	NRG1	1	1	0	0
ENSG00000226688	ENTPD1-AS1	1	0	1	0
ENSG00000122218	COPA	0	0	1	1
ENSG00000138018	EPT1	1	0	1	0
ENSG00000158006	PAFAH2	1	0	0	1
ENSG00000019505	SYT13	1	1	0	0
ENSG00000124766	SOX4	1	1	0	0
ENSG00000232387	SKA2P1	1	0	0	1
ENSG00000197576	HOXA4	1	1	0	0
ENSG00000145194	ECE2	1	1	0	0
ENSG00000172572	PDE3A	0	0	1	1
ENSG00000180773	SLC36A4	1	0	1	0
ENSG00000146070	PLA2G7	1	1	0	0
ENSG00000196569	LAMA2	1	1	0	0
ENSG00000116675	DNAJC6	1	0	0	1
ENSG00000173890	GPR160	1	1	0	0
ENSG00000103222	ABCC1	1	0	1	0
ENSG00000169252	ADRB2	0	0	1	1
ENSG00000079156	OSBPL6	1	0	0	1
ENSG00000235082	SUMO1P3	1	0	1	0
ENSG00000267742	FAM60CP	1	0	1	0
ENSG00000243943	ZNF512	1	0	1	0
ENSG00000085552	IGSF9	1	1	0	0
ENSG00000250471	GMPSP1	0	1	0	1
ENSG00000166166	TRMT61A	1	0	1	0
ENSG00000039139	DNAH5	0	0	1	1
ENSG00000233927	RPS28	1	0	1	0
ENSG00000163625	WDFY3	1	0	0	1
ENSG00000170571	EMB	1	0	0	1
ENSG00000133422	MORC2	1	0	1	0
ENSG00000164932	CTHRC1	1	0	0	1
ENSG00000107201	DDX58	1	0	0	1
ENSG00000121481	RNF2	1	0	1	0
ENSG00000054392	HHAT	1	0	0	1
ENSG00000160190	SLC37A1	1	0	0	1
ENSG00000205339	IPO7	0	0	1	1
ENSG00000184465	WDR27	1	0	0	1
ENSG00000088766	CRLS1	1	0	1	0
ENSG00000263136	PAGR1	1	1	0	0
ENSG00000189079	ARID2	1	1	0	0
ENSG00000164713	BRI3	1	1	0	0
ENSG00000091490	SEL1L3	0	1	0	1
ENSG00000127528	KLF2	1	1	0	0
ENSG00000064651	SLC12A2	1	0	1	0
ENSG00000251349	MSANTD3-TMEFF1	1	0	1	0
ENSG00000052126	PLEKHA5	0	0	1	1
ENSG00000260465	RP11-63M22.2	1	0	0	1
ENSG00000138185	ENTPD1	1	0	1	0
ENSG00000085063	CD59	1	1	0	0
ENSG00000127954	STEAP4	0	0	1	1
ENSG00000166510	CCDC68	1	0	0	1
ENSG00000163104	SMARCAD1	1	0	1	0
ENSG00000253848	RP11-10N23.5	1	1	0	0
ENSG00000230797	YY2	1	1	0	0
ENSG00000189283	FHIT	0	1	1	0
ENSG00000216775	RP1-152L7.5	0	0	1	1
ENSG00000157578	LCA5L	1	1	0	0
ENSG00000119638	NEK9	1	0	0	1
ENSG00000269958	RP11-73M18.8	1	0	1	0
ENSG00000111846	GCNT2	0	0	1	1
ENSG00000171224	C10orf35	1	0	0	1
ENSG00000151883	PARP8	1	0	1	0
ENSG00000092853	CLSPN	1	0	1	0
ENSG00000228106	RP11-452F19.3	0	0	1	1
ENSG00000139697	SBNO1	1	0	1	0
ENSG00000165733	BMS1	0	0	1	1
ENSG00000175567	UCP2	1	1	0	0
ENSG00000092871	RFFL	1	0	0	1
ENSG00000163364	LINC01116	0	0	1	1
ENSG00000267020	AC011558.5	1	0	0	1
ENSG00000226266	AC009961.3	1	1	0	0
ENSG00000169255	B3GALNT1	1	0	1	0
ENSG00000260257	RP5-1085F17.3	1	1	0	0
ENSG00000169247	SH3TC2	1	1	0	0
ENSG00000267541	RP11-380M21.2	0	1	0	1
ENSG00000241962	C2orf15	1	0	1	0
ENSG00000168256	NKIRAS2	1	0	1	0
ENSG00000119431	HDHD3	0	0	1	1
ENSG00000198198	SZT2	1	0	0	1
ENSG00000197980	LEKR1	1	1	0	0
ENSG00000197283	SYNGAP1	1	1	0	0
ENSG00000188211	NCR3LG1	0	0	1	1
ENSG00000109667	SLC2A9	1	1	0	0
ENSG00000106460	TMEM106B	1	0	1	0
ENSG00000213625	LEPROT	1	1	0	0
ENSG00000180818	HOXC10	1	1	0	0
ENSG00000124380	SNRNP27	1	0	1	0
ENSG00000153250	RBMS1	1	0	1	0
ENSG00000198324	FAM109A	1	1	0	0
ENSG00000225422	RBMS1P1	0	0	1	1
ENSG00000179148	ALOXE3	1	1	0	0
ENSG00000153814	JAZF1	1	1	0	0
ENSG00000242474	AC093627.9	0	0	1	1
ENSG00000267740	AC024592.12	1	0	0	1
ENSG00000183853	KIRREL	1	0	1	0
ENSG00000249485	RBBP4P1	0	0	1	1
ENSG00000250320	CTD-2269F5.1	0	0	1	1
ENSG00000133103	COG6	1	0	0	1
ENSG00000100418	DESI1	1	0	1	0
ENSG00000234883	MIR155HG	0	0	1	1
ENSG00000174173	TRMT10C	1	1	0	0
ENSG00000071189	SNX13	1	0	0	1
ENSG00000154342	WNT3A	1	1	0	0
ENSG00000165025	SYK	1	1	0	0
ENSG00000023445	BIRC3	0	0	1	1
ENSG00000248424	OR51K1P	1	1	0	0
ENSG00000258311	RP11-644F5.10	1	1	0	0
ENSG00000247572	CKMT2-AS1	0	1	0	1
ENSG00000175893	ZDHHC21	1	0	1	0
ENSG00000179922	ZNF784	0	0	1	1
ENSG00000205571	SMN2	1	0	1	0
ENSG00000116668	SWT1	1	1	0	0
ENSG00000235272	FAM103A2P	1	1	0	0
ENSG00000055070	SZRD1	1	0	1	0
ENSG00000171033	PKIA	1	0	0	1
ENSG00000230513	THAP7-AS1	0	1	0	1
ENSG00000177989	ODF3B	1	0	0	1
ENSG00000136813	KIAA0368	1	0	1	0
ENSG00000151748.1	NA	1	1	0	0
ENSG00000161813	LARP4	1	0	1	0
ENSG00000151287	TEX30	1	0	1	0
ENSG00000198824	CHAMP1	1	0	0	1
ENSG00000142945	KIF2C	1	0	1	0
ENSG00000131979	GCH1	1	0	0	1
ENSG00000120686	UFM1	1	0	1	0
ENSG00000157191	NECAP2	1	0	1	0
ENSG00000162851	TFB2M	1	0	1	0
ENSG00000168917	SLC35G2	1	1	0	0
ENSG00000112079	STK38	1	0	0	1
ENSG00000157734	SNX22	1	1	0	0
ENSG00000204619	PPP1R11	1	1	0	0
ENSG00000169446	MMGT1	1	0	1	0
ENSG00000177628	GBA	1	1	0	0
ENSG00000212232	SNORD17	1	0	0	1
ENSG00000196363	WDR5	1	0	1	0
ENSG00000183647	ZNF530	1	1	0	0
ENSG00000168646	AXIN2	1	0	0	1
ENSG00000138316	ADAMTS14	1	1	0	0
ENSG00000119328	FAM206A	1	0	1	0
ENSG00000259366	CTD-2647L4.4	1	0	1	0
ENSG00000005059	CCDC109B	1	0	0	1
ENSG00000273014	RP11-225B17.2	0	0	1	1
ENSG00000221817	RP11-137L10.6	0	1	0	1
ENSG00000075240	GRAMD4	1	0	0	1
ENSG00000269906	RP11-248J18.2	1	1	0	0
ENSG00000096063	SRPK1	1	0	1	0
ENSG00000204351	SKIV2L	1	0	0	1
ENSG00000086848	ALG9	1	0	1	0
ENSG00000152527	PLEKHH2	1	1	0	0
ENSG00000130023	ERMARD	1	0	0	1
ENSG00000139977	NAA30	1	0	1	0
ENSG00000181751	C5orf30	1	1	0	0
ENSG00000187145	MRPS21	1	1	0	0
ENSG00000132204	LINC00470	1	1	0	0
ENSG00000017260	ATP2C1	1	0	0	1
ENSG00000147027	TMEM47	0	0	1	1
ENSG00000231245	C1DP1	1	0	0	1
ENSG00000072135	PTPN18	1	0	1	0
ENSG00000184903	IMMP2L	1	1	0	0
ENSG00000186314	PRELID2	1	1	0	0
ENSG00000106829	TLE4	0	0	1	1
ENSG00000160256	FAM207A	1	0	1	0
ENSG00000148926	ADM	1	1	0	0
ENSG00000262879	RP11-156P1.3	0	0	1	1
ENSG00000100934	SEC23A	1	0	1	0
ENSG00000145388	METTL14	1	0	0	1
ENSG00000261884	CTC-479C5.12	1	0	1	0
ENSG00000228998	RP11-697E2.7	1	1	0	0
ENSG00000271754	RP3-337H4.9	1	0	1	0
ENSG00000205413	SAMD9	1	1	0	0
ENSG00000253729	PRKDC	0	1	0	1
ENSG00000152291	TGOLN2	1	1	0	0
ENSG00000135341	MAP3K7	1	0	1	0
ENSG00000250461	RP11-631M6.2	1	1	0	0
ENSG00000143515	ATP8B2	0	0	1	1
ENSG00000138035	PNPT1	0	0	1	1
ENSG00000151692	RNF144A	1	1	0	0
ENSG00000067208	EVI5	1	0	0	1
ENSG00000239523	MYLK-AS1	0	0	1	1
ENSG00000268412	AC013449.1	1	0	0	1
ENSG00000162959	MEMO1	1	0	1	0
ENSG00000107937	GTPBP4	1	0	1	0
ENSG00000269979	RP11-498E2.7	1	1	0	0
ENSG00000198924	DCLRE1A	1	0	1	0
ENSG00000204498	NFKBIL1	1	1	0	0
ENSG00000232593	LINC01155	1	1	0	0
ENSG00000155816	FMN2	0	0	1	1
ENSG00000149573	MPZL2	1	0	0	1
ENSG00000272338	RP11-722E23.2	1	1	0	0
ENSG00000164167	LSM6	1	0	1	0
ENSG00000165996	PTPLA	1	1	0	0
ENSG00000196459	TRAPPC2	1	0	1	0
ENSG00000090975	PITPNM2	1	0	0	1
ENSG00000160124	CCDC58	1	0	1	0
ENSG00000165548	TMEM63C	1	1	0	0
ENSG00000184838	PRR16	0	0	1	1
ENSG00000080371	RAB21	1	1	0	0
ENSG00000070159	PTPN3	1	0	0	1
ENSG00000263535	AK4P1	1	1	0	0
ENSG00000134717	BTF3L4	1	0	1	0
ENSG00000178401	DNAJC22	1	1	0	0
ENSG00000088038	CNOT3	1	0	1	0
ENSG00000177494	ZBED2	1	1	0	0
ENSG00000113068	PFDN1	1	0	1	0
ENSG00000169251	NMD3	1	0	1	0
ENSG00000205981	DNAJC19	1	0	1	0
ENSG00000259137	RP11-305B6.1	1	0	0	1
ENSG00000011105	TSPAN9	1	0	0	1
ENSG00000130748	TMEM160	1	0	0	1
ENSG00000170293	CMTM8	1	0	0	1
ENSG00000163328	GPR155	0	0	1	1
ENSG00000226051	ZNF503-AS1	1	1	0	0
ENSG00000112759	SLC29A1	1	0	1	0
ENSG00000176383	B3GNT4	1	1	0	0
ENSG00000261167	RP11-517B11.7	1	1	0	0
ENSG00000221823	PPP3R1	1	0	1	0
ENSG00000161653	NAGS	1	1	0	0
ENSG00000186814	ZSCAN30	0	0	1	1
ENSG00000180398	MCFD2	1	0	1	0
ENSG00000142694	EVA1B	1	0	0	1
ENSG00000064687	ABCA7	1	0	0	1
ENSG00000263072	RP11-473M20.14	0	0	1	1
ENSG00000153879	CEBPG	1	1	0	0
ENSG00000176390	CRLF3	1	0	1	0
ENSG00000160193	WDR4	1	1	0	0
ENSG00000067221	STOML1	1	0	0	1
ENSG00000182359	KBTBD3	1	1	0	0
ENSG00000105429	MEGF8	1	1	0	0
ENSG00000041353	RAB27B	1	0	1	0
ENSG00000134900	TPP2	1	0	0	1
ENSG00000238072	RP11-305M3.2	1	1	0	0
ENSG00000157593	SLC35B2	1	1	0	0
ENSG00000137834	SMAD6	1	1	0	0
ENSG00000125107	CNOT1	0	0	1	1
ENSG00000101276	SLC52A3	1	1	0	0
ENSG00000084636	COL16A1	0	0	1	1
ENSG00000185650	ZFP36L1	1	1	0	0
ENSG00000174912	METTL15P1	1	1	0	0
ENSG00000261690	AC009133.12	1	1	0	0
ENSG00000163348	PYGO2	1	0	1	0
ENSG00000256268	RP11-221N13.3	1	1	0	0
ENSG00000230397	SPTLC1P1	1	0	1	0
ENSG00000116741	RGS2	1	1	0	0
ENSG00000247516	MIR4458HG	0	0	1	1
ENSG00000102309	PIN4	1	1	0	0
ENSG00000168237	GLYCTK	1	0	0	1
ENSG00000012048	BRCA1	1	0	1	0
ENSG00000066629	EML1	0	1	0	1
ENSG00000023839	ABCC2	1	1	0	0
ENSG00000120915	EPHX2	1	1	0	0
ENSG00000243701	LINC00883	0	0	1	1
ENSG00000134253	TRIM45	0	0	1	1
ENSG00000272604	RP11-251G23.5	1	0	0	1
ENSG00000243176	RP11-550I24.2	1	1	0	0
ENSG00000170955	PRKCDBP	1	0	0	1
ENSG00000109332	UBE2D3	1	0	1	0
ENSG00000108733	PEX12	1	0	1	0
ENSG00000145882	PCYOX1L	1	1	0	0
ENSG00000166548	TK2	1	0	0	1
ENSG00000185875	THNSL1	1	0	0	1
ENSG00000107929	LARP4B	1	0	1	0
ENSG00000138190	EXOC6	1	0	0	1
ENSG00000125863	MKKS	1	0	1	0
ENSG00000039319	ZFYVE16	1	0	0	1
ENSG00000260196	RP1-239B22.5	0	0	1	1
ENSG00000114279	FGF12	0	0	1	1
ENSG00000115514	TXNDC9	1	1	0	0
ENSG00000157869	RAB28	0	1	1	0
ENSG00000048342	CC2D2A	0	1	0	1
ENSG00000134376	CRB1	0	0	1	1
ENSG00000166923	GREM1	0	0	1	1
ENSG00000112996	MRPS30	1	0	1	0
ENSG00000173614	NMNAT1	1	0	0	1
ENSG00000140307	GTF2A2	1	0	0	1
ENSG00000151743	AMN1	1	0	1	0
ENSG00000149792	MRPL49	1	0	1	0
ENSG00000131188	PRR7	1	0	0	1
ENSG00000133114	GPALPP1	1	0	1	0
ENSG00000257621	RP11-349A22.5	1	1	0	0
ENSG00000168394	TAP1	0	1	0	1
ENSG00000265257	RP11-21J18.1	1	0	0	1
ENSG00000108958	AC016292.3	1	1	0	0
ENSG00000264920	RP11-6N17.4	0	0	1	1
ENSG00000106006	HOXA6	1	1	0	0
ENSG00000103599	IQCH	1	0	0	1
ENSG00000187699	C2orf88	1	1	0	0
ENSG00000180891	CUEDC1	1	1	0	0
ENSG00000225484	RP11-773D16.1	1	0	0	1
ENSG00000196876	SCN8A	1	1	0	0
ENSG00000170381	SEMA3E	1	1	0	0
ENSG00000112304	ACOT13	1	0	1	0
ENSG00000149782	PLCB3	0	0	1	1
ENSG00000081923	ATP8B1	1	1	0	0
ENSG00000156966	B3GNT7	1	1	0	0
ENSG00000197943	PLCG2	1	1	0	0
ENSG00000213240	NOTCH2NL	1	0	0	1
ENSG00000126246	IGFLR1	1	1	0	0
ENSG00000237813.1	NA	1	1	0	0
ENSG00000171940	ZNF217	1	1	0	0
ENSG00000165490	C11orf82	1	0	1	0
[truncated: 2,539 more rows]

## Sheet: gene expression up
ID	Name	HCT116_202_up	HCT116_595_up	Hela_202_up	Hela_595_up
ENSG00000100814	CCNB1IP1	1	1	1	1
ENSG00000198855	FICD	1	1	1	1
ENSG00000270067	CTC-487M23.5	1	1	1	1
ENSG00000205763	RP9P	1	1	1	1
ENSG00000204685	STARD7-AS1	1	1	1	1
ENSG00000111653	ING4	1	1	1	1
ENSG00000260565	ERVK13-1	1	1	1	1
ENSG00000258301	RP11-488C13.5	1	1	1	1
ENSG00000272606	RP11-554J4.1	1	1	1	1
ENSG00000172613	RAD9A	1	1	1	1
ENSG00000272686	RP11-390E23.6	1	1	1	1
ENSG00000168826	ZBTB49	1	1	1	1
ENSG00000237187	NR2F1-AS1	1	1	1	1
ENSG00000169057	MECP2	1	1	1	1
ENSG00000223509	RP11-632K20.7	1	1	1	1
ENSG00000198799	LRIG2	1	1	1	1
ENSG00000255831	AL139385.1	1	1	1	1
ENSG00000234072	AC074117.10	1	1	1	1
ENSG00000105879	CBLL1	1	1	1	1
ENSG00000205664	RP11-706O15.1	1	1	1	1
ENSG00000187953	PMS2CL	1	1	1	1
ENSG00000128590	DNAJB9	1	1	1	1
ENSG00000117569	PTBP2	1	1	1	1
ENSG00000178381	ZFAND2A	1	1	1	1
ENSG00000267757	C19orf83	1	1	1	1
ENSG00000106610	STAG3L4	1	1	1	1
ENSG00000175105	ZNF654	1	1	1	1
ENSG00000183579	ZNRF3	1	1	1	1
ENSG00000065665	SEC61A2	1	1	1	1
ENSG00000215908	CROCCP2	1	1	1	1
ENSG00000232533	AC093673.5	1	1	1	1
ENSG00000180747	CTD-2547E10.2	1	1	1	1
ENSG00000255112	CHMP1B	1	1	1	1
ENSG00000186162	CIDECP	1	1	1	1
ENSG00000082213	C5orf22	1	1	1	1
ENSG00000117533	VAMP4	1	1	1	1
ENSG00000121390	PSPC1	1	1	1	1
ENSG00000124549	BTN2A3P	1	1	1	1
ENSG00000170385	SLC30A1	1	1	1	1
ENSG00000183506	PI4KAP2	1	1	1	1
ENSG00000167840	ZNF232	1	1	1	1
ENSG00000130540	SULT4A1	1	1	1	1
ENSG00000245958	RP11-33B1.1	1	1	1	1
ENSG00000160961	ZNF333	1	1	1	1
ENSG00000228830	RP4-781K5.2	1	1	1	1
ENSG00000188315	C3orf62	1	1	1	1
ENSG00000260708	CTA-29F11.1	1	1	1	1
ENSG00000116138	DNAJC16	1	1	1	1
ENSG00000100483	VCPKMT	1	1	1	1
ENSG00000118412	CASP8AP2	1	1	1	1
ENSG00000050426	LETMD1	1	1	1	1
ENSG00000272800	RP11-438L19.1	1	1	1	1
ENSG00000224420	ADM5	1	1	1	1
ENSG00000243406	MRPS31P5	1	1	1	1
ENSG00000260727	SLC7A5P1	1	1	1	1
ENSG00000221821	C6orf226	1	1	1	1
ENSG00000234665	RP11-262H14.3	1	1	1	1
ENSG00000136895	GARNL3	1	1	1	1
ENSG00000157741	UBN2	1	1	1	1
ENSG00000271936	RP11-443B20.1	1	1	1	1
ENSG00000177410	ZFAS1	1	1	1	1
ENSG00000059769	DNAJC25	1	1	1	1
ENSG00000188206	HNRNPU-AS1	1	1	1	1
ENSG00000064607	SUGP2	1	1	1	1
ENSG00000214954	LRRC69	1	1	1	1
ENSG00000119523	ALG2	1	1	1	1
ENSG00000198455	ZXDB	1	1	1	1
ENSG00000170222	ADPRM	1	1	1	1
ENSG00000124275	MTRR	1	1	1	1
ENSG00000164308	ERAP2	1	1	1	1
ENSG00000139438	FAM222A	1	1	1	1
ENSG00000141441	GAREM	1	1	1	1
ENSG00000196756	SNHG17	1	1	1	1
ENSG00000215190	LINC00680	1	1	1	1
ENSG00000269974	RP11-932O9.10	1	1	1	1
ENSG00000232956	SNHG15	1	1	1	1
ENSG00000249859	PVT1	1	1	1	1
ENSG00000219747	RP1-292B18.1	1	1	1	1
ENSG00000086544	ITPKC	1	1	1	1
ENSG00000178338	ZNF354B	1	1	1	1
ENSG00000273466	RP11-548H3.1	1	1	1	1
ENSG00000162971	TYW5	1	1	1	1
ENSG00000254806	SYS1-DBNDD2	1	1	1	1
ENSG00000111877	MCM9	1	1	1	1
ENSG00000214765	SEPT7P2	1	1	1	1
ENSG00000173846	PLK3	1	1	1	1
ENSG00000133624	ZNF767	1	1	1	1
ENSG00000044574	HSPA5	1	1	1	1
ENSG00000077458	FAM76B	1	1	1	1
ENSG00000196152	ZNF79	1	1	1	1
ENSG00000269604	AC005523.2	1	1	1	1
ENSG00000173575	CHD2	1	1	1	1
ENSG00000154144	TBRG1	1	1	1	1
ENSG00000160908	ZNF394	1	1	1	1
ENSG00000215513	PI4KAP1	1	1	1	1
ENSG00000270055	CTD-3092A11.2	1	1	1	1
ENSG00000197261	C6orf141	1	1	1	1
ENSG00000215154	AC141586.5	1	1	1	1
ENSG00000173226	IQCB1	1	1	1	1
ENSG00000231259	AC125232.1	1	1	1	1
ENSG00000171169	NAIF1	1	1	1	1
ENSG00000137504	CREBZF	1	1	1	1
ENSG00000272410	RP11-438J1.1	1	1	1	1
ENSG00000166261	ZNF202	1	1	1	1
ENSG00000239407	LL0XNC01-237H1.2	1	1	1	1
ENSG00000173914	RBM4B	1	1	1	1
ENSG00000225892	RP11-384K6.2	1	1	1	1
ENSG00000153774	CFDP1	1	1	1	1
ENSG00000188994	ZNF292	1	1	1	1
ENSG00000102547	CAB39L	1	1	1	1
ENSG00000251022	THAP9-AS1	1	1	1	1
ENSG00000153066	TXNDC11	1	1	1	1
ENSG00000162298	SYVN1	1	1	1	1
ENSG00000188827	SLX4	1	1	1	1
ENSG00000117616	C1orf63	1	1	1	1
ENSG00000174365	SNHG11	1	1	1	1
ENSG00000272523	LINC01023	1	1	1	1
ENSG00000204524	ZNF805	1	1	1	1
ENSG00000146426	TIAM2	1	1	1	1
ENSG00000227232	WASH7P	1	1	1	1
ENSG00000203813	HIST1H3H	1	1	1	1
ENSG00000197019	SERTAD1	1	1	1	1
ENSG00000100908	EMC9	1	1	1	1
ENSG00000168661	ZNF30	1	1	1	1
ENSG00000111215	PRR4	1	1	1	1
ENSG00000166484	MAPK7	1	1	1	1
ENSG00000156232	WHAMM	1	1	1	1
ENSG00000259330	LINC00984	1	1	1	1
ENSG00000260404	RP11-384K6.6	1	1	1	1
ENSG00000134440	NARS	1	1	1	1
ENSG00000120370	GORAB	1	1	1	1
ENSG00000096654	ZNF184	1	1	1	1
ENSG00000183718	TRIM52	1	1	1	1
ENSG00000137221	TJAP1	1	1	1	1
ENSG00000162775	RBM15	1	1	1	1
ENSG00000267165	RP11-78A19.3	1	1	1	1
ENSG00000088179	PTPN4	1	1	1	1
ENSG00000156976	EIF4A2	1	1	1	1
ENSG00000271869	RP11-51J9.5	1	1	1	1
ENSG00000139620	KANSL2	1	1	1	1
ENSG00000087157	PGS1	1	1	1	1
ENSG00000175213	ZNF408	1	1	1	1
ENSG00000106100	NOD1	1	1	1	1
ENSG00000067365	METTL22	1	1	1	1
ENSG00000262251	RP11-199F11.2	1	1	1	1
ENSG00000100219	XBP1	1	1	1	1
ENSG00000270015	RP11-540B6.6	1	1	1	1
ENSG00000146094	DOK3	1	1	1	1
ENSG00000203875	SNHG5	1	1	1	1
ENSG00000183889	NPIPA7	1	1	1	1
ENSG00000259024	TVP23C-CDRT4	1	1	1	1
ENSG00000106089	STX1A	1	1	1	1
ENSG00000166012	TAF1D	1	1	1	1
ENSG00000114796	KLHL24	1	1	1	1
ENSG00000137496	IL18BP	1	1	1	1
ENSG00000132773	TOE1	1	1	1	1
ENSG00000220804	AC093642.5	1	1	1	1
ENSG00000177169	ULK1	0	1	1	1
ENSG00000101745	ANKRD12	0	1	1	1
ENSG00000135953	MFSD9	1	1	0	1
ENSG00000205560	CPT1B	0	1	1	1
ENSG00000138439	FAM117B	1	0	1	1
ENSG00000144320	KIAA1715	0	1	1	1
ENSG00000185127	C6orf120	1	0	1	1
ENSG00000242588	RP11-274B21.1	0	1	1	1
ENSG00000167785	ZNF558	0	1	1	1
ENSG00000197757	HOXC6	1	1	1	0
ENSG00000115827	DCAF17	0	1	1	1
ENSG00000233822	HIST1H2BN	1	0	1	1
ENSG00000169490	TM2D2	1	0	1	1
ENSG00000226332	RP11-157P1.4	1	0	1	1
ENSG00000115902	SLC1A4	1	0	1	1
ENSG00000235499	AC073046.25	0	1	1	1
ENSG00000235883	AC012379.1	1	1	1	0
ENSG00000175197	DDIT3	1	0	1	1
ENSG00000186480	INSIG1	1	0	1	1
ENSG00000081721	DUSP12	1	0	1	1
ENSG00000259802	CTD-2256P15.2	1	0	1	1
ENSG00000196456	ZNF775	1	1	0	1
ENSG00000251201	TMED7-TICAM2	1	1	0	1
ENSG00000152117	AC093838.4	1	0	1	1
ENSG00000242689	CNTF	0	1	1	1
ENSG00000224886	BEND3P3	0	1	1	1
ENSG00000157933	SKI	1	1	0	1
ENSG00000257511	RP11-278C7.1	1	0	1	1
ENSG00000261526	CTB-31O20.2	1	1	1	0
ENSG00000249592	RP11-440L14.1	1	1	0	1
ENSG00000124224	PPP4R1L	1	0	1	1
ENSG00000223496	EXOSC6	1	0	1	1
ENSG00000184857	TMEM186	1	0	1	1
ENSG00000185262	UBALD2	1	0	1	1
ENSG00000125812	GZF1	0	1	1	1
ENSG00000151576	QTRTD1	1	0	1	1
ENSG00000134324	LPIN1	1	1	1	0
ENSG00000213689	TREX1	1	0	1	1
ENSG00000204713	TRIM27	1	1	0	1
ENSG00000112365	ZBTB24	1	0	1	1
ENSG00000224660	SH3BP5-AS1	1	1	1	0
ENSG00000184205	TSPYL2	1	1	0	1
ENSG00000155287	SLC25A28	1	0	1	1
ENSG00000269751	CTC-273B12.8	1	0	1	1
ENSG00000181274	FRAT2	1	0	1	1
ENSG00000251192	ZNF674	0	1	1	1
ENSG00000104899	AMH	1	1	0	1
ENSG00000250899	RP11-253E3.3	1	0	1	1
ENSG00000256683	ZNF350	0	1	1	1
ENSG00000153443	UBALD1	0	1	1	1
ENSG00000100941	PNN	0	1	1	1
ENSG00000270170	NCBP2-AS2	0	1	1	1
ENSG00000141086	CTRL	1	0	1	1
ENSG00000242631	RP11-508N12.4	1	0	1	1
ENSG00000174738	NR1D2	1	0	1	1
ENSG00000165650	PDZD8	1	1	0	1
ENSG00000272365	RP11-389C8.3	1	0	1	1
ENSG00000152256	PDK1	1	1	0	1
ENSG00000214176	PLEKHM1P	1	0	1	1
ENSG00000246705	H2AFJ	1	0	1	1
ENSG00000204178	TMEM57	0	1	1	1
ENSG00000130766	SESN2	1	0	1	1
ENSG00000186222	BLOC1S4	1	0	1	1
ENSG00000169752	NRG4	1	0	1	1
ENSG00000115966	ATF2	1	1	1	0
ENSG00000196110	ZNF699	0	1	1	1
ENSG00000088970	PLK1S1	1	1	1	0
ENSG00000176396	EID2	1	0	1	1
ENSG00000102921	N4BP1	1	0	1	1
ENSG00000215158	RP11-1023L17.1	1	0	1	1
ENSG00000136840	ST6GALNAC4	1	1	1	0
ENSG00000182606	TRAK1	1	0	1	1
ENSG00000140398	NEIL1	0	1	1	1
ENSG00000253200	RP11-582J16.5	1	1	1	0
ENSG00000178307	TMEM11	1	0	1	1
ENSG00000214274	ANG	1	1	1	0
ENSG00000148384	INPP5E	0	1	1	1
ENSG00000270681	RP11-372K14.2	1	0	1	1
ENSG00000163444	TMEM183A	1	0	1	1
ENSG00000255031	RP11-802E16.3	1	0	1	1
ENSG00000118260	CREB1	0	1	1	1
ENSG00000180229	HERC2P3	1	1	1	0
ENSG00000185485	SDHAP1	1	0	1	1
ENSG00000159885	ZNF222	1	0	1	1
ENSG00000176125	UFSP1	0	1	1	1
ENSG00000134109	EDEM1	1	1	1	0
ENSG00000124659	TBCC	1	0	1	1
ENSG00000130513	GDF15	0	1	1	1
ENSG00000231770	TMEM44-AS1	1	0	1	1
ENSG00000143951	WDPCP	1	1	1	0
ENSG00000261553	RP11-29G8.3	1	1	0	1
ENSG00000176868	AL358781.1	1	0	1	1
ENSG00000171763	SPATA5L1	1	0	1	1
ENSG00000148516	ZEB1	0	1	1	1
ENSG00000134186	PRPF38B	0	1	1	1
ENSG00000172345	STARD5	1	1	1	0
ENSG00000258838	ERCC6-PGBD3	1	0	1	1
ENSG00000132823	OSER1	1	0	1	1
ENSG00000154710	RABGEF1	1	0	1	1
ENSG00000076685	NT5C2	1	0	1	1
ENSG00000198089	SFI1	0	1	1	1
ENSG00000139675	HNRNPA1L2	0	1	1	1
ENSG00000072364	AFF4	1	1	1	0
ENSG00000181218	HIST3H2A	0	1	1	1
ENSG00000128965	CHAC1	1	0	1	1
ENSG00000105497	ZNF175	1	0	1	1
ENSG00000148840	PPRC1	1	0	1	1
ENSG00000164576	SAP30L	1	0	1	1
ENSG00000271853	RP1-178F15.5	1	1	1	0
ENSG00000167522	ANKRD11	0	1	1	1
ENSG00000221990	C5orf55	1	1	1	0
ENSG00000109670	FBXW7	1	0	1	1
ENSG00000176454	LPCAT4	1	0	1	1
ENSG00000198783	ZNF830	1	1	1	0
ENSG00000178385	PLEKHM3	0	1	1	1
ENSG00000138050	THUMPD2	1	0	1	1
ENSG00000225151	GOLGA2P7	0	1	1	1
ENSG00000237296	SMG1P1	1	1	1	0
ENSG00000176903	PNMA1	1	0	1	1
ENSG00000100918	REC8	1	1	1	0
ENSG00000174307	PHLDA3	1	1	1	0
ENSG00000256028	RP11-197N18.2	1	1	0	1
ENSG00000185115	NDNL2	1	0	1	1
ENSG00000183260	ABHD16B	1	1	0	1
ENSG00000100209	HSCB	1	0	1	1
ENSG00000105613	MAST1	1	1	0	1
ENSG00000170390	DCLK2	1	0	1	1
ENSG00000131873	CHSY1	1	0	1	1
ENSG00000185513	L3MBTL1	0	1	1	1
ENSG00000185158	LRRC37B	1	0	1	1
ENSG00000116717	GADD45A	1	1	0	1
ENSG00000140443	IGF1R	0	1	1	1
ENSG00000109654	TRIM2	1	0	1	1
ENSG00000142528	ZNF473	1	0	1	1
ENSG00000260018	RP11-505K9.1	1	0	1	1
ENSG00000015153	YAF2	0	1	1	1
ENSG00000196150	ZNF250	1	1	0	1
ENSG00000181220	ZNF746	1	0	1	1
ENSG00000172409	CLP1	1	0	1	1
ENSG00000160688	FLAD1	1	0	1	1
ENSG00000244567	AC096772.6	0	1	1	1
ENSG00000273271	AP000254.8	1	1	1	0
ENSG00000095951	HIVEP1	1	0	1	1
ENSG00000105327	BBC3	1	1	0	1
ENSG00000026103	FAS	1	1	1	0
ENSG00000242086	LINC00969	1	0	1	1
ENSG00000163125	RPRD2	1	0	1	1
ENSG00000223546	LINC00630	1	0	1	1
ENSG00000185596	WASH3P	0	1	1	1
ENSG00000131797	CLUHP3	1	1	1	0
ENSG00000188283	ZNF383	0	1	1	1
ENSG00000146707	POMZP3	1	0	1	1
ENSG00000170846	AC093323.3	1	0	1	1
ENSG00000233937	CTC-338M12.4	1	0	1	1
ENSG00000264112	RP11-159D12.2	0	1	1	1
ENSG00000117000	RLF	1	0	1	1
ENSG00000231721	LINC-PINT	0	1	1	1
ENSG00000153558	FBXL2	1	1	1	0
ENSG00000119844	AFTPH	0	1	1	1
ENSG00000013441	CLK1	1	1	1	0
ENSG00000182685	BRICD5	1	1	0	1
ENSG00000134107	BHLHE40	1	0	1	1
ENSG00000215695	RSC1A1	1	1	1	0
ENSG00000196517	SLC6A9	1	0	1	1
ENSG00000272086	CTD-2186M15.3	1	0	1	1
ENSG00000155304	HSPA13	1	1	0	1
ENSG00000174109	C16orf91	1	0	1	1
ENSG00000181915	ADO	1	0	1	1
ENSG00000184381	PLA2G6	1	0	1	1
ENSG00000085644	ZNF213	0	1	1	1
ENSG00000054277	OPN3	1	1	0	1
ENSG00000163374	YY1AP1	1	0	1	1
ENSG00000132002	DNAJB1	1	1	0	1
ENSG00000141542	RAB40B	0	1	1	1
ENSG00000170684	ZNF296	0	1	1	1
ENSG00000170260	ZNF212	1	0	1	1
ENSG00000105866	SP4	0	1	1	1
ENSG00000100354	TNRC6B	1	0	1	1
ENSG00000101104	PABPC1L	0	1	1	1
ENSG00000023902	PLEKHO1	1	0	1	1
ENSG00000132467	UTP3	1	0	1	1
ENSG00000107863	ARHGAP21	0	1	1	1
ENSG00000151929	BAG3	1	1	0	1
ENSG00000106701	FSD1L	0	1	1	1
ENSG00000118507	AKAP7	1	1	0	1
ENSG00000272578	AP000347.2	1	0	1	1
ENSG00000272869	CTC-487M23.8	1	1	0	1
ENSG00000229729	RP11-159G9.5	0	1	1	1
ENSG00000184402	SS18L1	0	1	1	1
ENSG00000139173	TMEM117	0	1	1	1
ENSG00000173320	STOX2	1	1	1	0
ENSG00000230715	RP11-274B21.4	0	1	1	1
ENSG00000115137	DNAJC27	0	1	1	1
ENSG00000152409	JMY	1	1	0	1
ENSG00000146083	RNF44	0	1	1	1
ENSG00000259529	RP11-468E2.4	1	1	0	1
ENSG00000256433	RP1-102E24.8	1	0	1	1
ENSG00000166133	RPUSD2	1	0	1	1
ENSG00000169045	HNRNPH1	0	1	1	1
ENSG00000187951	ARHGAP11B	0	1	1	1
ENSG00000130803	ZNF317	1	0	1	1
ENSG00000122390	NAA60	0	1	1	1
ENSG00000132950	ZMYM5	0	1	1	1
ENSG00000143674	MLK4	1	0	1	1
ENSG00000162772	ATF3	1	1	0	1
ENSG00000151725	CENPU	1	0	1	1
ENSG00000125352	RNF113A	1	0	1	1
ENSG00000085224	ATRX	0	1	1	1
ENSG00000081386	ZNF510	0	1	1	1
ENSG00000008130	NADK	1	0	1	1
ENSG00000260276	RP11-77H9.2	1	1	0	1
ENSG00000224032	EPB41L4A-AS1	1	0	1	1
ENSG00000159433	STARD9	1	0	1	1
ENSG00000234231	AC093616.4	1	0	1	1
ENSG00000038002	AGA	1	1	1	0
ENSG00000088808	PPP1R13B	1	0	1	1
ENSG00000183208	GDPGP1	1	0	1	1
ENSG00000130164	LDLR	1	0	1	1
ENSG00000075539	FRYL	1	0	1	1
ENSG00000213002	AC120194.1	1	1	0	1
ENSG00000165312	OTUD1	1	1	1	0
ENSG00000142920	ADC	1	1	0	1
ENSG00000100439	ABHD4	1	1	1	0
ENSG00000267303	CTD-2369P2.12	1	0	1	1
ENSG00000272669	RP3-508I15.21	1	0	1	1
ENSG00000111664	GNB3	1	1	0	1
ENSG00000119737	GPR75	1	1	0	1
ENSG00000254198	RP11-598P20.3	0	1	1	1
ENSG00000243679	RP11-274B21.3	0	1	1	1
ENSG00000244165	P2RY11	0	1	1	1
ENSG00000141378	PTRH2	1	0	1	1
ENSG00000111801	BTN3A3	1	1	1	0
ENSG00000101187	SLCO4A1	1	1	0	1
ENSG00000186312	CA5BP1	1	0	1	1
ENSG00000270143	AC004257.3	1	0	1	1
ENSG00000273344	PAXIP1-AS1	1	1	1	0
ENSG00000186166	CCDC84	1	1	0	1
ENSG00000243302	RP11-274B21.2	0	1	1	1
ENSG00000166225	FRS2	1	0	1	1
ENSG00000105717	PBX4	1	1	1	0
ENSG00000131773	KHDRBS3	1	0	1	1
ENSG00000272645	RP11-504P24.8	1	1	1	0
ENSG00000256664	RP11-611O2.3	1	1	0	1
ENSG00000100068	LRP5L	0	1	1	1
ENSG00000139370	SLC15A4	1	0	1	1
ENSG00000258890	CEP95	1	0	1	1
ENSG00000214106	PAXIP1-AS2	1	1	1	0
ENSG00000219529	AP000580.1	1	0	1	1
ENSG00000146067	FAM193B	1	1	1	0
ENSG00000169239	CA5B	1	1	1	0
ENSG00000229320	KRT8P12	1	1	0	1
ENSG00000174093	RP11-1407O15.2	0	1	1	1
ENSG00000157800	SLC37A3	1	0	1	1
ENSG00000161692	DBF4B	1	0	1	1
ENSG00000268129	RP11-91G21.1	1	1	1	0
ENSG00000167524	SGK494	0	1	1	1
ENSG00000223959	AFG3L1P	1	0	1	1
ENSG00000230590	FTX	0	1	1	1
ENSG00000203279	RP11-498P14.5	1	1	0	1
ENSG00000205534	RP11-345J4.8	1	0	1	1
ENSG00000234498	RPL13AP20	1	0	1	1
ENSG00000166289	PLEKHF1	1	1	0	1
ENSG00000228327	RP11-206L10.2	1	1	1	0
ENSG00000179562	GCC1	0	1	1	1
ENSG00000160959	LRRC14	1	1	1	0
ENSG00000101247	NDUFAF5	1	0	1	1
ENSG00000160408	ST6GALNAC6	1	0	1	1
ENSG00000136273	HUS1	0	1	1	1
ENSG00000161547	SRSF2	1	1	1	0
ENSG00000146267	FAXC	1	0	1	1
ENSG00000270006	RP11-178L8.7	1	1	1	0
ENSG00000256073	C21orf119	1	1	0	1
ENSG00000178764	ZHX2	1	0	1	1
ENSG00000051108	HERPUD1	1	0	1	1
ENSG00000273369	RP11-700J17.1	1	1	1	0
ENSG00000122386	ZNF205	1	0	1	1
ENSG00000240498	CDKN2B-AS1	0	0	1	1
ENSG00000227258	SMIM2-AS1	0	0	1	1
ENSG00000119004	CYP20A1	1	0	1	0
ENSG00000177383	MAGEF1	0	0	1	1
ENSG00000129194	SOX15	1	1	0	0
ENSG00000080031	PTPRH	1	1	0	0
ENSG00000228192	RP11-342M1.3	0	0	1	1
ENSG00000198886	MT-ND4	0	1	1	0
ENSG00000267248	CTD-2319I12.4	0	1	0	1
ENSG00000270673	YTHDF3-AS1	1	1	0	0
ENSG00000172339	ALG14	0	1	1	0
ENSG00000260006	RP11-469M7.1	0	0	1	1
ENSG00000063169	GLTSCR1	0	1	0	1
ENSG00000205885	C1RL-AS1	1	0	0	1
ENSG00000152503	TRIM36	0	0	1	1
ENSG00000140265	ZSCAN29	0	0	1	1
ENSG00000117289	TXNIP	0	0	1	1
ENSG00000112146	FBXO9	0	0	1	1
ENSG00000143190	POU2F1	0	0	1	1
ENSG00000272667	RP11-395A13.2	0	1	0	1
ENSG00000163472	TMEM79	0	1	0	1
ENSG00000151967	SCHIP1	0	0	1	1
ENSG00000260077	RP11-254F7.2	0	0	1	1
ENSG00000185324	CDK10	1	0	1	0
ENSG00000124257	NEURL2	0	0	1	1
ENSG00000271119	CTD-2012J19.3	0	0	1	1
ENSG00000090447	TFAP4	0	0	1	1
ENSG00000162601	MYSM1	0	0	1	1
ENSG00000167981	ZNF597	0	0	1	1
ENSG00000112406	HECA	0	0	1	1
ENSG00000262049	RP13-1032I1.7	1	0	1	0
ENSG00000148408	CACNA1B	1	1	0	0
ENSG00000241547	RP11-4K3__A.5	0	0	1	1
ENSG00000264538	SUZ12P	0	0	1	1
ENSG00000087266	SH3BP2	0	0	1	1
ENSG00000143479	DYRK3	0	0	1	1
ENSG00000112659	CUL9	1	0	1	0
ENSG00000213903	LTB4R	0	1	1	0
ENSG00000251474	RPL32P3	0	1	0	1
ENSG00000266573	RP11-449D8.5	0	0	1	1
ENSG00000239665	RP11-295P9.3	0	1	0	1
ENSG00000253930	RP11-1149O23.2	0	0	1	1
ENSG00000164136	IL15	1	0	0	1
ENSG00000186300	ZNF555	0	1	1	0
ENSG00000215386	LINC00478	0	0	1	1
ENSG00000267745	RP11-686D22.8	0	0	1	1
ENSG00000133874	RNF122	0	1	1	0
ENSG00000116731	PRDM2	1	1	0	0
ENSG00000135749	PCNXL2	1	0	0	1
ENSG00000198786	MT-ND5	0	1	1	0
ENSG00000083817	ZNF416	0	0	1	1
ENSG00000095574	IKZF5	0	0	1	1
ENSG00000092978	GPATCH2	0	0	1	1
ENSG00000166886	NAB2	0	0	1	1
ENSG00000164442	CITED2	0	0	1	1
ENSG00000258634	RP4-773N10.4	0	0	1	1
ENSG00000181827	RFX7	0	0	1	1
ENSG00000188910	GJB3	0	0	1	1
ENSG00000257073	AC011933.1	1	0	0	1
ENSG00000266086	RP11-159D12.5	1	1	0	0
ENSG00000185798	WDR53	0	0	1	1
ENSG00000196405	EVL	0	1	1	0
ENSG00000103269	RHBDL1	1	1	0	0
ENSG00000179988	PSTK	1	0	1	0
ENSG00000144214	LYG1	1	1	0	0
ENSG00000172216	CEBPB	1	1	0	0
ENSG00000213024	NUP62	0	0	1	1
ENSG00000255508	MIR3654	0	0	1	1
ENSG00000146909	NOM1	0	0	1	1
ENSG00000178718	RPP25	0	0	1	1
ENSG00000102125	TAZ	1	1	0	0
ENSG00000113318	MSH3	1	1	0	0
ENSG00000256873	AL021977.1	0	0	1	1
ENSG00000227308	AC009502.4	1	1	0	0
ENSG00000162714	ZNF496	0	0	1	1
ENSG00000256223	ZNF10	0	0	1	1
ENSG00000234771	RP11-395P17.3	1	1	0	0
ENSG00000092295	TGM1	1	1	0	0
ENSG00000240399	RP1-228P16.1	0	0	1	1
ENSG00000196678	ERI2	0	0	1	1
ENSG00000230043	TMSB4XP6	0	0	1	1
ENSG00000225507	AC069282.6	0	0	1	1
ENSG00000167995	BEST1	0	0	1	1
ENSG00000015676	NUDCD3	0	0	1	1
ENSG00000130544	ZNF557	0	0	1	1
ENSG00000186352	ANKRD37	1	1	0	0
ENSG00000174718	KIAA1551	0	0	1	1
ENSG00000175793	SFN	1	0	1	0
ENSG00000128563	PRKRIP1	0	0	1	1
ENSG00000117597	DIEXF	0	0	1	1
ENSG00000129749	CHRNA10	1	1	0	0
ENSG00000248015	AC005329.7	1	1	0	0
ENSG00000247315	AL034548.1	1	0	0	1
ENSG00000107249	GLIS3	0	0	1	1
ENSG00000163067	ZNF2	0	0	1	1
ENSG00000163584	RPL22L1	0	0	1	1
ENSG00000177971	IMP3	0	0	1	1
ENSG00000143494	VASH2	0	0	1	1
ENSG00000181135	ZNF707	0	0	1	1
ENSG00000130844	ZNF331	0	0	1	1
ENSG00000115598	IL1RL2	0	0	1	1
ENSG00000130921	C12orf65	0	0	1	1
ENSG00000255242	C14orf169	1	0	0	1
ENSG00000108515	ENO3	1	0	1	0
ENSG00000248103	CTC-338M12.9	0	0	1	1
ENSG00000010818	HIVEP2	0	0	1	1
ENSG00000225190	PLEKHM1	1	0	0	1
ENSG00000158691	ZSCAN12	0	0	1	1
ENSG00000188997	KCTD21	0	1	1	0
ENSG00000025772	TOMM34	0	0	1	1
ENSG00000148303	RPL7A	1	0	0	1
ENSG00000196453	ZNF777	0	0	1	1
ENSG00000143554	SLC27A3	0	0	1	1
ENSG00000143322	ABL2	0	0	1	1
ENSG00000181007	ZFP82	0	0	1	1
ENSG00000204271	SPIN3	0	1	0	1
ENSG00000177125	ZBTB34	0	0	1	1
ENSG00000166199	ALKBH3	0	0	1	1
ENSG00000197024	ZNF398	0	0	1	1
ENSG00000250251	PKD1P6	1	1	0	0
ENSG00000228798	AP000473.5	0	0	1	1
ENSG00000130758	MAP3K10	0	1	0	1
ENSG00000148814	LRRC27	1	0	1	0
ENSG00000198298	ZNF485	0	0	1	1
ENSG00000265500	SENP3-EIF4A1	1	1	0	0
ENSG00000213433	RP11-54C4.1	0	0	1	1
ENSG00000183161	FANCF	1	0	1	0
ENSG00000272888	AC013394.2	0	1	1	0
ENSG00000256500	RP11-73M18.2	0	0	1	1
ENSG00000240891	PLCXD2	0	0	1	1
ENSG00000164463	CREBRF	1	1	0	0
ENSG00000175886	RPL7AP66	0	1	0	1
ENSG00000101945	SUV39H1	0	0	1	1
ENSG00000058453	CROCC	0	1	1	0
ENSG00000269094	AC006449.1	0	0	1	1
ENSG00000259803	SLC22A31	1	1	0	0
ENSG00000104859	CLASRP	0	1	0	1
ENSG00000166582	CENPV	0	0	1	1
ENSG00000160613	PCSK7	1	0	1	0
ENSG00000010318	PHF7	0	0	1	1
ENSG00000090905	TNRC6A	0	0	1	1
ENSG00000167384	ZNF180	0	0	1	1
ENSG00000258011	HMGA1P3	0	1	1	0
ENSG00000240409	MTATP8P1	1	1	0	0
ENSG00000171056	SOX7	1	0	1	0
ENSG00000234741	GAS5	1	1	0	0
ENSG00000023330	ALAS1	1	1	0	0
ENSG00000147905	ZCCHC7	0	0	1	1
ENSG00000166860	ZBTB39	0	0	1	1
ENSG00000261353	CTA-14H9.5	0	0	1	1
ENSG00000197989	SNHG12	1	0	0	1
ENSG00000215615	AL354822.1	1	1	0	0
ENSG00000168491	CCDC110	1	1	0	0
ENSG00000171456	ASXL1	0	0	1	1
ENSG00000165810	BTNL9	1	1	0	0
ENSG00000267001	AC006538.4	1	0	0	1
ENSG00000188786	MTF1	0	0	1	1
ENSG00000272841	RP3-428L16.2	0	0	1	1
ENSG00000171617	ENC1	0	0	1	1
ENSG00000215375	MYL5	0	0	1	1
ENSG00000163513	TGFBR2	1	1	0	0
ENSG00000168264	IRF2BP2	1	0	0	1
ENSG00000171206	TRIM8	0	0	1	1
ENSG00000087206	UIMC1	1	1	0	0
ENSG00000131471	AOC3	1	1	0	0
ENSG00000112320	SOBP	1	1	0	0
ENSG00000197927	C2orf27A	1	0	0	1
ENSG00000119599	DCAF4	0	0	1	1
ENSG00000245680	ZNF585B	0	0	1	1
ENSG00000116830	TTF2	1	0	1	0
ENSG00000153208	MERTK	1	1	0	0
ENSG00000127666	TICAM1	0	0	1	1
ENSG00000217835	RP6-159A1.2	0	0	1	1
ENSG00000272003	RP11-23P13.7	1	1	0	0
ENSG00000178229	ZNF543	0	0	1	1
ENSG00000235173	FAM203A	0	0	1	1
ENSG00000171681	ATF7IP	0	0	1	1
ENSG00000126903	SLC10A3	1	0	1	0
ENSG00000257028	C15ORF37	0	0	1	1
ENSG00000145365	TIFA	0	0	1	1
ENSG00000127507	EMR2	1	0	1	0
ENSG00000135473	PAN2	0	1	0	1
ENSG00000196331	HIST1H2BO	0	0	1	1
ENSG00000106404	CLDN15	0	1	0	1
ENSG00000196730	DAPK1	0	1	1	0
ENSG00000119943	PYROXD2	1	0	1	0
ENSG00000188185	LINC00265	1	0	0	1
ENSG00000103994	ZNF106	0	0	1	1
ENSG00000164329	PAPD4	0	0	1	1
ENSG00000170122	FOXD4	1	1	0	0
ENSG00000257894	RP1-78O14.1	0	0	1	1
ENSG00000181638	ZFP41	0	1	0	1
ENSG00000100335	MIEF1	0	0	1	1
ENSG00000100207	TCF20	0	0	1	1
ENSG00000166922	SCG5	1	0	0	1
ENSG00000183401	CCDC159	0	1	0	1
ENSG00000168404	MLKL	1	1	0	0
ENSG00000170881	RNF139	0	0	1	1
ENSG00000114933	INO80D	0	0	1	1
ENSG00000152705	CATSPER3	1	1	0	0
ENSG00000176624	MEX3C	0	0	1	1
ENSG00000214078	CPNE1	0	0	1	1
ENSG00000162642	C1orf52	0	0	1	1
ENSG00000256667	KLRAP1	1	1	0	0
ENSG00000094975	SUCO	0	1	1	0
ENSG00000127928	GNGT1	0	0	1	1
ENSG00000198382	UVRAG	1	0	1	0
ENSG00000271895	RP4-635E18.8	0	0	1	1
ENSG00000212998	RBM12B-AS1	0	1	0	1
ENSG00000272716	RP11-563N4.1	1	1	0	0
ENSG00000100601	ALKBH1	0	0	1	1
ENSG00000140471	LINS	0	0	1	1
ENSG00000266820	RP13-104F24.1	1	1	0	0
ENSG00000104714	ERICH1	0	0	1	1
ENSG00000147437	GNRH1	0	0	1	1
ENSG00000239305	RNF103	0	0	1	1
ENSG00000181788	SIAH2	0	0	1	1
ENSG00000080546	SESN1	1	1	0	0
ENSG00000125744	RTN2	1	0	1	0
ENSG00000257122	RRN3P3	1	1	0	0
ENSG00000141682	PMAIP1	0	0	1	1
ENSG00000247993	RP11-79P5.2	1	1	0	0
ENSG00000147789	ZNF7	0	0	1	1
ENSG00000162413	KLHL21	0	0	1	1
ENSG00000176994	SMCR8	0	0	1	1
ENSG00000167280	ENGASE	0	1	1	0
ENSG00000235174	RPL39P3	1	0	0	1
ENSG00000140534	TICRR	1	0	1	0
ENSG00000198589	LRBA	0	0	1	1
ENSG00000171017	LRRC8E	0	0	1	1
ENSG00000267480	RP11-703I16.1	0	0	1	1
ENSG00000181982	CCDC149	1	1	0	0
ENSG00000175764	TTLL11	0	0	1	1
ENSG00000236537	RP11-732M18.3	0	0	1	1
ENSG00000257497	RP11-585P4.5	0	0	1	1
ENSG00000182768	NGRN	0	0	1	1
ENSG00000267645	POLR2J2	0	0	1	1
ENSG00000175711	B3GNTL1	1	0	1	0
ENSG00000110619	CARS	0	0	1	1
ENSG00000176354	AC097359.1	0	0	1	1
ENSG00000185917	SETD4	0	0	1	1
ENSG00000154822	PLCL2	0	0	1	1
ENSG00000013619	MAMLD1	0	0	1	1
ENSG00000155846	PPARGC1B	0	0	1	1
ENSG00000170802	FOXN2	0	0	1	1
ENSG00000257594	GALNT4	0	0	1	1
ENSG00000166762	CATSPER2	0	1	1	0
ENSG00000111364	DDX55	0	0	1	1
ENSG00000258016	HIGD1AP1	0	0	1	1
ENSG00000173889	PHC3	0	0	1	1
ENSG00000117877	CD3EAP	0	0	1	1
ENSG00000189114	BLOC1S3	0	0	1	1
ENSG00000267858	AC016629.8	1	1	0	0
ENSG00000140743	CDR2	0	0	1	1
ENSG00000104863	LIN7B	1	1	0	0
ENSG00000084093	REST	0	0	1	1
ENSG00000126778	SIX1	0	0	1	1
ENSG00000068323	TFE3	1	1	0	0
ENSG00000225648	SBDSP1	0	0	1	1
ENSG00000125814	NAPB	0	0	1	1
ENSG00000165175	MID1IP1	0	0	1	1
ENSG00000177426	TGIF1	0	0	1	1
ENSG00000149289	ZC3H12C	0	0	1	1
ENSG00000121903	ZSCAN20	0	0	1	1
ENSG00000132256	TRIM5	1	1	0	0
ENSG00000179041	RRS1	0	0	1	1
ENSG00000117625	RCOR3	0	0	1	1
ENSG00000196652	ZKSCAN5	0	0	1	1
ENSG00000172273	HINFP	0	0	1	1
ENSG00000198625	MDM4	0	0	1	1
ENSG00000135437	RDH5	0	0	1	1
ENSG00000268649	MIR296	0	0	1	1
ENSG00000178665	ZNF713	0	0	1	1
ENSG00000168614	NBPF9	0	0	1	1
ENSG00000253368	TRNP1	1	0	0	1
ENSG00000229387	AC103801.2	1	0	0	1
ENSG00000167377	ZNF23	0	0	1	1
ENSG00000183597	TANGO2	0	0	1	1
ENSG00000198393	ZNF26	0	0	1	1
ENSG00000167383	ZNF229	0	0	1	1
ENSG00000088298	EDEM2	1	1	0	0
ENSG00000161914	ZNF653	0	1	1	0
ENSG00000147382	FAM58A	1	0	0	1
ENSG00000101412	E2F1	1	0	1	0
ENSG00000211459	MT-RNR1	0	1	0	1
ENSG00000213020	ZNF611	0	1	0	1
ENSG00000242294	STAG3L5P	0	1	0	1
ENSG00000267896	AC018766.4	0	1	1	0
ENSG00000113971	NPHP3	1	1	0	0
ENSG00000156374	PCGF6	0	0	1	1
ENSG00000112972	HMGCS1	1	0	1	0
ENSG00000100058	CRYBB2P1	1	1	0	0
ENSG00000163251	FZD5	0	0	1	1
ENSG00000026950	BTN3A1	1	0	0	1
ENSG00000124459	ZNF45	1	0	1	0
ENSG00000158373	HIST1H2BD	1	0	1	0
ENSG00000272368	RP4-605O3.4	0	1	0	1
ENSG00000182158	CREB3L2	1	1	0	0
ENSG00000182319	SGK223	0	0	1	1
ENSG00000126562	WNK4	1	1	0	0
ENSG00000169851	PCDH7	0	0	1	1
ENSG00000219023	RP3-340B19.2	0	1	1	0
ENSG00000056097	ZFR	0	0	1	1
ENSG00000138796	HADH	1	0	1	0
ENSG00000262943	ALOX12P2	1	1	0	0
ENSG00000148842	CNNM2	0	0	1	1
ENSG00000253676	TAGLN2P1	0	0	1	1
ENSG00000198142	SOWAHC	0	0	1	1
ENSG00000196312	HIATL2	0	0	1	1
ENSG00000140022	STON2	0	0	1	1
ENSG00000267530	AC006273.5	0	0	1	1
ENSG00000197386	HTT	0	1	1	0
ENSG00000156273	BACH1	0	0	1	1
ENSG00000137760	ALKBH8	1	0	0	1
ENSG00000167074	TEF	0	0	1	1
ENSG00000164038	SLC9B2	0	0	1	1
ENSG00000197951	ZNF71	0	0	1	1
ENSG00000108375	RNF43	1	1	0	0
ENSG00000271576	RP11-486G15.2	0	1	0	1
ENSG00000159556	ISL2	0	0	1	1
ENSG00000180185	FAHD1	0	0	1	1
ENSG00000165548	TMEM63C	0	0	1	1
ENSG00000147324	MFHAS1	0	0	1	1
ENSG00000180530	NRIP1	0	0	1	1
ENSG00000135679	MDM2	0	1	0	1
ENSG00000181404	XXyac-YRM2039.2	1	1	0	0
ENSG00000146373	RNF217	0	0	1	1
ENSG00000172893	DHCR7	1	0	1	0
ENSG00000269963	RP11-73M18.9	0	1	1	0
ENSG00000135164	DMTF1	0	0	1	1
ENSG00000139514	SLC7A1	0	0	1	1
ENSG00000125430	HS3ST3B1	0	0	1	1
ENSG00000224897	POT1-AS1	0	0	1	1
ENSG00000061455	PRDM6	0	0	1	1
ENSG00000120616	EPC1	0	0	1	1
ENSG00000178026	FAM211B	0	0	1	1
ENSG00000176046	NUPR1	0	0	1	1
ENSG00000270172	RP5-1024G6.8	1	0	1	0
ENSG00000114268	PFKFB4	0	0	1	1
ENSG00000139155	SLCO1C1	0	0	1	1
ENSG00000256545	AL139819.1	1	0	1	0
ENSG00000097096	SYDE2	0	0	1	1
ENSG00000110628	SLC22A18	0	1	1	0
ENSG00000189319	FAM53B	0	0	1	1
ENSG00000136478	TEX2	1	0	1	0
ENSG00000118689	FOXO3	0	0	1	1
ENSG00000150051	MKX	0	0	1	1
ENSG00000159216	RUNX1	0	0	1	1
ENSG00000170364	SETMAR	1	0	1	0
ENSG00000258674	CTC-260F20.3	1	1	0	0
ENSG00000148655	C10orf11	0	0	1	1
ENSG00000237214	RP11-12M9.3	0	0	1	1
ENSG00000141568	FOXK2	0	0	1	1
ENSG00000229119	CTB-63M22.1	0	0	1	1
ENSG00000143303	RRNAD1	1	0	1	0
ENSG00000198205	ZXDA	0	1	1	0
ENSG00000204859	ZBTB48	1	1	0	0
ENSG00000139190	VAMP1	1	1	0	0
ENSG00000273058	RP11-385F5.5	1	1	0	0
ENSG00000251369	ZNF550	0	0	1	1
ENSG00000157927	RADIL	1	1	0	0
ENSG00000144935	TRPC1	1	1	0	0
ENSG00000204604	ZNF468	0	0	1	1
ENSG00000155640	C10orf12	0	0	1	1
ENSG00000100889	PCK2	0	0	1	1
ENSG00000268471	MIR4453	1	1	0	0
ENSG00000082482	KCNK2	0	0	1	1
ENSG00000130479	MAP1S	1	0	1	0
ENSG00000112305	SMAP1	1	1	0	0
ENSG00000239521	GATS	0	1	1	0
ENSG00000154781	CCDC174	0	0	1	1
ENSG00000226608	FTLP3	0	1	1	0
ENSG00000053254	FOXN3	1	1	0	0
ENSG00000127081	ZNF484	0	0	1	1
ENSG00000118369	USP35	0	1	1	0
ENSG00000206149	HERC2P9	0	1	1	0
ENSG00000204348	DXO	1	0	1	0
ENSG00000148572	NRBF2	0	0	1	1
ENSG00000234545	FAM133B	0	0	1	1
ENSG00000013392	RWDD2A	1	1	0	0
ENSG00000233223	AC113189.5	0	1	0	1
ENSG00000165689	SDCCAG3	0	0	1	1
ENSG00000186566	GPATCH8	0	0	1	1
ENSG00000084112	SSH1	0	0	1	1
ENSG00000157014	TATDN2	0	0	1	1
ENSG00000123154	WDR83	0	0	1	1
ENSG00000243477	NAT6	0	0	1	1
ENSG00000263986	RP11-746M1.1	1	0	0	1
ENSG00000198482	ZNF808	0	0	1	1
ENSG00000132326	PER2	0	0	1	1
ENSG00000163961	RNF168	0	0	1	1
ENSG00000197472	ZNF695	0	1	0	1
ENSG00000189229.2	NA	0	0	1	1
ENSG00000239704	CDRT4	1	1	0	0
ENSG00000170836	PPM1D	1	0	1	0
ENSG00000267242	AC069278.4	0	0	1	1
ENSG00000183397	C19orf71	0	1	0	1
ENSG00000131023	LATS1	1	1	0	0
ENSG00000130045	NXNL2	0	0	1	1
ENSG00000182632	CCNYL2	1	1	0	0
ENSG00000172262	ZNF131	0	0	1	1
ENSG00000135637	CCDC142	0	0	1	1
ENSG00000161647	MPP3	0	1	0	1
ENSG00000237973	hsa-mir-6723	0	1	1	0
ENSG00000248124	RRN3P1	0	0	1	1
ENSG00000235859	AC006978.6	0	0	1	1
ENSG00000169118	CSNK1G1	0	0	1	1
ENSG00000236624	CCDC163P	0	1	0	1
ENSG00000254682	RP11-660L16.2	1	0	1	0
ENSG00000112130	RNF8	0	0	1	1
ENSG00000171970	ZNF57	0	0	1	1
ENSG00000111252	SH2B3	0	0	1	1
ENSG00000166188	ZNF319	0	0	1	1
ENSG00000255561	FDXACB1	1	1	0	0
ENSG00000145780	FEM1C	0	0	1	1
ENSG00000127334	DYRK2	0	0	1	1
ENSG00000181450	ZNF678	0	0	1	1
ENSG00000137814	HAUS2	0	0	1	1
ENSG00000100393	EP300	1	0	1	0
ENSG00000172059	KLF11	0	0	1	1
ENSG00000260563	RP13-516M14.1	1	1	0	0
ENSG00000205923	CEMP1	1	0	1	0
ENSG00000128881	TTBK2	0	0	1	1
ENSG00000071889	FAM3A	0	1	1	0
ENSG00000151006	PRSS53	1	1	0	0
ENSG00000137817	PARP6	1	0	1	0
ENSG00000168297	PXK	0	0	1	1
ENSG00000214021	TTLL3	0	1	1	0
ENSG00000082196	C1QTNF3	0	0	1	1
ENSG00000125846	ZNF133	0	0	1	1
ENSG00000168209	DDIT4	1	0	0	1
ENSG00000196696	PDXDC2P	1	0	1	0
ENSG00000244151	RP11-148K1.12	1	1	0	0
ENSG00000076242	MLH1	1	1	0	0
ENSG00000237786	GFOD1-AS1	0	1	1	0
ENSG00000115998	C2orf42	1	0	1	0
ENSG00000164296	TIGD6	0	0	1	1
ENSG00000235298	RP11-575L7.8	1	0	1	0
ENSG00000262621	NAA60	1	1	0	0
ENSG00000145416	MARCH1	0	0	1	1
ENSG00000139718	SETD1B	1	0	1	0
ENSG00000226266	AC009961.3	0	0	1	1
ENSG00000150401	DCUN1D2	0	1	0	1
ENSG00000227372	TP73-AS1	0	0	1	1
ENSG00000229692	SOS1-IT1	0	0	1	1
ENSG00000198039	ZNF273	0	0	1	1
ENSG00000041802	LSG1	0	0	1	1
ENSG00000196345	ZKSCAN7	0	0	1	1
ENSG00000132879	FBXO44	1	1	0	0
ENSG00000250067	YJEFN3	1	1	0	0
ENSG00000147124	ZNF41	0	0	1	1
ENSG00000241978	AKAP2	0	0	1	1
ENSG00000256087	ZNF432	0	0	1	1
ENSG00000026652	AGPAT4	0	0	1	1
ENSG00000262304	SHPK	1	1	0	0
ENSG00000138172	CALHM2	0	0	1	1
ENSG00000245849	RAD51-AS1	1	0	1	0
ENSG00000257026	AC040173.1	0	0	1	1
ENSG00000111291	GPRC5D	1	0	0	1
ENSG00000104228	TRIM35	0	0	1	1
ENSG00000055609	KMT2C	0	1	1	0
ENSG00000158286	RNF207	0	1	1	0
ENSG00000174628	IQCK	0	0	1	1
ENSG00000033030	ZCCHC8	0	0	1	1
ENSG00000015133	CCDC88C	1	0	1	0
ENSG00000233838	DPH3P1	1	0	0	1
ENSG00000196104	SPOCK3	1	0	1	0
ENSG00000180535	BHLHA15	1	1	0	0
ENSG00000100330	MTMR3	0	0	1	1
ENSG00000176371	ZSCAN2	0	1	0	1
ENSG00000271870	RP11-97C16.1	0	0	1	1
ENSG00000180667	YOD1	0	0	1	1
ENSG00000112773	FAM46A	0	0	1	1
ENSG00000240291	RP11-499P20.2	1	1	0	0
ENSG00000197714	ZNF460	0	1	0	1
ENSG00000231925	TAPBP	0	0	1	1
ENSG00000222414	RNU2-59P	0	1	0	1
ENSG00000250132	RP11-359B12.2	0	1	0	1
ENSG00000213398	LCAT	0	1	0	1
ENSG00000164169	PRMT10	1	1	0	0
ENSG00000184886	PIGW	1	0	0	1
ENSG00000156873	PHKG2	1	0	1	0
ENSG00000198890	PRMT6	1	0	1	0
ENSG00000267110	CTD-2587H24.4	1	1	0	0
ENSG00000148120	C9orf3	1	0	0	1
ENSG00000170949	ZNF160	0	0	1	1
ENSG00000185710	RP11-645C24.2	0	0	1	1
ENSG00000135686	KLHL36	0	0	1	1
ENSG00000119917	IFIT3	0	0	1	1
ENSG00000102984	ZNF821	1	0	1	0
ENSG00000162852	CNST	0	0	1	1
ENSG00000256885	AP001877.1	1	0	1	0
ENSG00000140450	ARRDC4	0	0	1	1
ENSG00000126106	TMEM53	1	0	0	1
ENSG00000007545	CRAMP1L	0	0	1	1
ENSG00000225264	ZNRF2P2	0	1	0	1
ENSG00000127311	HELB	0	0	1	1
ENSG00000179532	DNHD1	0	0	1	1
ENSG00000143333	RGS16	1	0	0	1
ENSG00000234917	RP5-994D16.3	1	1	0	0
ENSG00000241749	RPSAP52	1	1	0	0
ENSG00000185900	POMK	0	0	1	1
ENSG00000184207	PGP	1	0	1	0
ENSG00000150961	SEC24D	1	1	0	0
ENSG00000168137	SETD5	1	0	1	0
ENSG00000164916	FOXK1	0	0	1	1
ENSG00000170577	SIX2	0	0	1	1
ENSG00000214050	FBXO16	1	1	0	0
ENSG00000234160	RP11-613M10.6	0	0	1	1
ENSG00000065060	UHRF1BP1	0	0	1	1
ENSG00000140961	OSGIN1	0	1	0	1
ENSG00000198744	RP5-857K21.11	1	1	0	0
ENSG00000272093	CTC-365E16.1	0	1	0	1
ENSG00000177764	ZCCHC3	1	0	1	0
ENSG00000099625	C19orf26	0	1	0	1
ENSG00000180257	ZNF816	0	0	1	1
ENSG00000168505	GBX2	0	0	1	1
ENSG00000083842	ZNF8	0	0	1	1
ENSG00000105617	LENG1	1	1	0	0
ENSG00000120063	GNA13	0	0	1	1
ENSG00000198952	SMG5	0	0	1	1
ENSG00000234618	RPSAP9	0	0	1	1
ENSG00000079313	REXO1	0	0	1	1
ENSG00000128272	ATF4	0	1	0	1
ENSG00000178567	EPM2AIP1	1	0	1	0
ENSG00000135213	POM121C	0	0	1	1
ENSG00000110851	PRDM4	0	0	1	1
ENSG00000186448	ZNF197	0	0	1	1
ENSG00000198920	KIAA0753	0	0	1	1
ENSG00000123965	PMS2P5	0	0	1	1
ENSG00000245970	KB-1208A12.3	0	1	0	1
ENSG00000166979	EVA1C	0	0	1	1
ENSG00000198727	MT-CYB	0	1	1	0
ENSG00000115556	PLCD4	1	0	1	0
ENSG00000067798	NAV3	0	0	1	1
ENSG00000145990	GFOD1	0	0	1	1
ENSG00000070669	ASNS	0	0	1	1
ENSG00000232671	RP11-126K1.2	0	1	1	0
ENSG00000183337	BCOR	1	1	0	0
ENSG00000119922	IFIT2	0	0	1	1
ENSG00000163393	SLC22A15	1	1	0	0
ENSG00000100426	ZBED4	0	0	1	1
ENSG00000267453	AC004791.2	1	1	0	0
ENSG00000104936	DMPK	1	1	0	0
ENSG00000112679	DUSP22	0	0	1	1
ENSG00000078699	CBFA2T2	1	1	0	0
ENSG00000155984	TMEM185A	0	1	0	1
ENSG00000228782	MRPL45P2	0	1	0	1
ENSG00000186994	KANK3	1	1	0	0
ENSG00000124217	MOCS3	1	0	1	0
ENSG00000112599	GUCA1B	1	1	0	0
ENSG00000243452	NBPF15	1	0	1	0
ENSG00000256594	RP11-705C15.2	0	0	1	1
ENSG00000102878	HSF4	1	1	0	0
ENSG00000203326	ZNF525	0	0	1	1
ENSG00000181026	AEN	0	0	1	1
ENSG00000199562	RNU6-37P	0	1	1	0
ENSG00000215462	AL136218.1	1	0	0	1
ENSG00000077157	PPP1R12B	1	1	0	0
ENSG00000204564	C6orf136	0	0	1	1
ENSG00000256008	RP11-728G15.1	1	1	0	0
ENSG00000088448	ANKRD10	0	1	0	1
ENSG00000231903	AC079354.5	1	0	0	1
ENSG00000181472	ZBTB2	0	0	1	1
ENSG00000164920	OSR2	0	0	1	1
ENSG00000172748	ZNF596	1	1	0	0
ENSG00000175581	MRPL48	1	0	1	0
ENSG00000205309	NT5M	1	0	0	1
ENSG00000198888	MT-ND1	0	1	1	0
ENSG00000223803	RPS20P14	1	1	0	0
ENSG00000184384	MAML2	0	0	1	1
ENSG00000232559	GS1-124K5.12	0	0	1	1
ENSG00000213638	ADAT3	0	1	0	1
ENSG00000102543	CDADC1	0	0	1	1
ENSG00000156030	ELMSAN1	0	0	1	1
ENSG00000124171	PARD6B	0	0	1	1
ENSG00000115289	PCGF1	1	0	0	1
ENSG00000133639	BTG1	0	0	1	1
ENSG00000174579	MSL2	0	0	1	1
ENSG00000215472	RPL17-C18orf32	0	1	0	1
ENSG00000136158	SPRY2	0	0	1	1
ENSG00000182841	RRP7B	1	1	0	0
ENSG00000163346	PBXIP1	1	0	1	0
ENSG00000116679	IVNS1ABP	0	0	1	1
ENSG00000186638	KIF24	1	0	1	0
ENSG00000187231	SESTD1	0	1	0	1
ENSG00000166123	GPT2	0	1	0	1
ENSG00000139636	LMBR1L	0	0	1	1
ENSG00000161265	U2AF1L4	1	0	0	1
ENSG00000172071	EIF2AK3	1	1	0	0
ENSG00000203583	AL021707.1	1	0	0	1
ENSG00000126368	NR1D1	0	0	1	1
ENSG00000272994	RP11-332H14.2	1	1	0	0
ENSG00000112624	GLTSCR1L	0	0	1	1
ENSG00000110921	MVK	1	0	1	0
ENSG00000271303	SRXN1	0	0	1	1
ENSG00000236255	AC009404.2	1	1	0	0
ENSG00000176700	SCAND2P	0	1	0	1
ENSG00000261971	RP11-473M20.7	0	1	1	0
ENSG00000105085	MED26	0	0	1	1
ENSG00000217325	PRELID1P1	0	1	1	0
ENSG00000236439	RP11-175B9.3	0	1	0	1
ENSG00000104872	PIH1D1	1	0	1	0
ENSG00000249855	EEF1A1P19	0	0	1	1
ENSG00000254340	RP11-10A14.3	1	1	0	0
ENSG00000273439	ZNF8	0	0	1	1
ENSG00000175600	SUGCT	0	1	0	1
ENSG00000084731	KIF3C	0	0	1	1
ENSG00000237991	RPL35P1	0	0	1	1
ENSG00000198246	SLC29A3	1	1	0	0
ENSG00000005801	ZNF195	0	0	1	1
ENSG00000141376	BCAS3	0	0	1	1
ENSG00000177943	MAMDC4	0	1	1	0
ENSG00000135678	CPM	1	1	0	0
ENSG00000254667	AP000783.1	0	0	1	1
ENSG00000174529	TMEM81	0	0	1	1
ENSG00000229097	CALM2P2	1	1	0	0
ENSG00000172728	FUT10	0	0	1	1
ENSG00000116285	ERRFI1	0	0	1	1
ENSG00000229299	RP4-583P15.10	1	1	0	0
ENSG00000220201	ZGLP1	1	1	0	0
ENSG00000243680	RPL37P23	0	1	0	1
ENSG00000265519	CTD-3157E16.1	0	0	1	1
ENSG00000170265	ZNF282	0	0	1	1
ENSG00000153094	BCL2L11	0	0	1	1
ENSG00000121931	LRIF1	0	0	1	1
ENSG00000196081	ZNF724P	0	0	1	1
ENSG00000183530	PRR14L	0	0	1	1
ENSG00000173548	SNX33	0	0	1	1
ENSG00000256576	RP13-977J11.2	1	1	0	0
ENSG00000164142	FAM160A1	0	1	0	1
ENSG00000130066	SAT1	0	0	1	1
ENSG00000151746	BICD1	0	0	1	1
ENSG00000185904	LINC00839	1	1	0	0
ENSG00000163788	SNRK	0	0	1	1
ENSG00000172183	ISG20	0	0	1	1
ENSG00000099251	HSD17B7P2	1	1	0	0
ENSG00000254761	RP11-672A2.1	0	0	1	1
ENSG00000161551	ZNF577	1	1	0	0
ENSG00000177613	CSTF2T	1	0	1	0
ENSG00000234585	CCT6P3	0	0	1	0
ENSG00000071051	NCK2	0	0	1	0
ENSG00000152193	RNF219	0	0	0	1
ENSG00000198718	FAM179B	0	0	1	0
ENSG00000198909	MAP3K3	0	0	1	0
ENSG00000233514	RP11-570P14.1	0	0	1	0
ENSG00000166986	MARS	0	0	0	1
ENSG00000139618	BRCA2	0	0	1	0
ENSG00000100288	CHKB	0	1	0	0
ENSG00000089006	SNX5	0	0	0	1
ENSG00000171988	JMJD1C	0	0	1	0
ENSG00000227292	AC009229.5	0	0	0	1
ENSG00000263826	RP11-573D15.9	0	1	0	0
ENSG00000237819	AC002454.1	0	0	0	1
ENSG00000174482	LINGO2	0	0	1	0
ENSG00000112561	TFEB	0	0	1	0
ENSG00000069424	KCNAB2	0	0	1	0
ENSG00000204611	ZNF616	0	0	0	1
ENSG00000235231	AP000351.10	0	0	1	0
ENSG00000164342	TLR3	0	0	1	0
ENSG00000224550	RP11-270C12.3	0	0	0	1
ENSG00000176532	PRR15	0	0	1	0
ENSG00000181826	RELL1	0	0	0	1
ENSG00000155868	MED7	0	0	1	0
ENSG00000255100	RP11-21L23.3	0	0	0	1
ENSG00000183150	GPR19	0	1	0	0
ENSG00000101096	NFATC2	0	0	0	1
ENSG00000261204	AC004449.6	0	0	0	1
ENSG00000125898	FAM110A	0	0	1	0
ENSG00000184083	FAM120C	0	0	1	0
ENSG00000004139	SARM1	0	0	1	0
ENSG00000183475	ASB7	0	0	1	0
ENSG00000262050	RP11-74E22.3	0	0	0	1
ENSG00000260136	CTD-2270L9.4	0	0	1	0
ENSG00000103707	MTFMT	0	0	1	0
ENSG00000272601	RP11-155G14.5	1	0	0	0
ENSG00000106686	SPATA6L	0	0	1	0
ENSG00000250539	KRT8P33	0	1	0	0
ENSG00000267002	RP11-242D8.1	0	0	0	1
ENSG00000040487	PQLC2	0	0	1	0
ENSG00000165028	NIPSNAP3B	0	0	1	0
ENSG00000272030	RP1-178F15.4	1	0	0	0
ENSG00000256061	DYX1C1	0	0	0	1
ENSG00000144488	ESPNL	0	0	1	0
ENSG00000144063	MALL	0	0	1	0
ENSG00000100104	SRRD	0	0	0	1
ENSG00000088826	SMOX	0	0	0	1
ENSG00000122678	POLM	0	0	1	0
ENSG00000132563	REEP2	0	1	0	0
ENSG00000225828	FAM229A	0	0	1	0
ENSG00000103021	CCDC113	0	0	1	0
ENSG00000166839	ANKDD1A	0	1	0	0
ENSG00000215414	PSMA6P1	0	1	0	0
ENSG00000236663	AP001631.9	0	0	1	0
ENSG00000143476	DTL	1	0	0	0
ENSG00000123870	ZNF137P	0	0	0	1
ENSG00000204305	AGER	0	1	0	0
ENSG00000188486	H2AFX	0	0	1	0
ENSG00000102362	SYTL4	1	0	0	0
ENSG00000106948	AKNA	0	0	0	1
ENSG00000125505	MBOAT7	0	0	0	1
ENSG00000163644	PPM1K	0	1	0	0
ENSG00000178607	ERN1	0	0	1	0
ENSG00000267648	RP11-686D22.3	0	0	0	1
ENSG00000220583	RPL35P2	0	0	0	1
ENSG00000259153	RP6-65G23.3	0	0	1	0
ENSG00000196220	SRGAP3	0	1	0	0
ENSG00000107290	SETX	0	0	1	0
ENSG00000260121	RP5-1142A6.9	0	1	0	0
ENSG00000198538	ZNF28	0	1	0	0
ENSG00000148429	USP6NL	0	0	1	0
ENSG00000137274	BPHL	0	0	1	0
ENSG00000111981	ULBP1	1	0	0	0
ENSG00000005889	ZFX	0	0	1	0
ENSG00000172738	TMEM217	0	0	1	0
ENSG00000124107	SLPI	0	1	0	0
ENSG00000215630	GUSBP9	0	0	0	1
ENSG00000241529	RN7SL767P	1	0	0	0
ENSG00000111696	NT5DC3	0	0	0	1
ENSG00000130748	TMEM160	0	1	0	0
ENSG00000025796	SEC63	1	0	0	0
ENSG00000187186	RP11-195F19.5	0	0	1	0
ENSG00000166598	HSP90B1	0	1	0	0
ENSG00000176142	TMEM39A	0	1	0	0
ENSG00000103404	USP31	0	0	0	1
ENSG00000272853	RP11-398C13.6	1	0	0	0
ENSG00000126653	NSRP1	0	0	0	1
ENSG00000124097	HMGB1P1	1	0	0	0
ENSG00000184661	CDCA2	0	0	1	0
ENSG00000173535	TNFRSF10C	1	0	0	0
ENSG00000254911	SCARNA9	0	0	0	1
ENSG00000185745	IFIT1	0	0	1	0
ENSG00000259316	CTD-2116N17.1	0	1	0	0
ENSG00000092607	TBX15	0	0	1	0
ENSG00000152669	CCNO	0	0	1	0
ENSG00000229212	RP11-561C5.4	0	1	0	0
ENSG00000250284	CTB-1I21.1	0	0	1	0
ENSG00000167549	CORO6	0	1	0	0
ENSG00000218358	RAET1K	1	0	0	0
ENSG00000168852	TPTE2P5	0	1	0	0
ENSG00000127463	EMC1	0	0	1	0
ENSG00000006468	ETV1	0	0	0	1
ENSG00000225975	AC074138.3	0	0	0	1
ENSG00000170100	ZNF778	0	0	0	1
ENSG00000143373	ZNF687	0	0	1	0
ENSG00000189221	MAOA	0	0	1	0
ENSG00000003147	ICA1	0	0	1	0
ENSG00000111266	DUSP16	0	1	0	0
ENSG00000143850	PLEKHA6	0	1	0	0
ENSG00000083750	RRAGB	0	0	1	0
ENSG00000264281	CTD-2031P19.4	0	0	1	0
ENSG00000259328	RP11-152F13.7	0	1	0	0
ENSG00000240849	TMEM189	0	0	1	0
ENSG00000100101	NOL12	1	0	0	0
ENSG00000257526	RP11-20E24.1	1	0	0	0
ENSG00000256786	AP001029.1	0	1	0	0
ENSG00000169016	E2F6	0	0	0	1
ENSG00000172650	AGAP5	0	1	0	0
ENSG00000163050	ADCK3	0	0	0	1
ENSG00000182185	RAD51B	0	0	1	0
ENSG00000100100	PIK3IP1	0	0	1	0
ENSG00000140104	C14orf79	0	0	1	0
ENSG00000171310	CHST11	0	0	0	1
ENSG00000172006	ZNF554	0	0	1	0
ENSG00000248641	HMGA1P2	0	1	0	0
ENSG00000107771	CCSER2	0	1	0	0
ENSG00000224677	PDIA3P2	0	1	0	0
ENSG00000210082	MT-RNR2	0	1	0	0
ENSG00000233224	HIST1H2AM	1	0	0	0
ENSG00000184887	BTBD6	0	0	1	0
ENSG00000229809	ZNF688	1	0	0	0
ENSG00000146151	HMGCLL1	0	0	1	0
ENSG00000136770	DNAJC1	0	1	0	0
ENSG00000092096	SLC22A17	0	1	0	0
ENSG00000140836	ZFHX3	0	0	1	0
ENSG00000261123	RP11-304L19.3	1	0	0	0
ENSG00000011677	GABRA3	0	0	1	0
ENSG00000196712	NF1	0	1	0	0
ENSG00000227540	RP11-152N13.5	1	0	0	0
ENSG00000054118	THRAP3	0	0	1	0
ENSG00000224046	AC005076.5	0	0	1	0
ENSG00000150630	VEGFC	0	0	0	1
ENSG00000144278	GALNT13	0	0	1	0
ENSG00000132334	PTPRE	0	0	1	0
ENSG00000168781	PPIP5K1	0	1	0	0
ENSG00000187720	THSD4	0	0	1	0
ENSG00000135127	CCDC64	0	0	1	0
ENSG00000146555	SDK1	0	0	0	1
ENSG00000023318	ERP44	0	1	0	0
ENSG00000109920	FNBP4	0	0	1	0
ENSG00000143457	GOLPH3L	0	1	0	0
ENSG00000140044	JDP2	0	0	0	1
ENSG00000224543	SNRPGP15	0	0	1	0
ENSG00000183770	FOXL2	0	0	0	1
ENSG00000258605	RP11-299L17.4	0	0	0	1
ENSG00000147509	RGS20	0	0	0	1
ENSG00000186153	WWOX	0	0	0	1
ENSG00000188158	NHS	0	0	1	0
ENSG00000167306	MYO5B	0	0	0	1
ENSG00000171045	TSNARE1	1	0	0	0
ENSG00000002822	MAD1L1	0	0	1	0
ENSG00000008710	PKD1	0	1	0	0
ENSG00000158805	ZNF276	0	0	1	0
ENSG00000082781	ITGB5	0	0	1	0
ENSG00000244115	DNAJC25-GNG10	0	0	1	0
ENSG00000181315	ZNF322	0	0	0	1
ENSG00000259562	RP11-762H8.2	0	1	0	0
ENSG00000182173	TSEN54	0	0	1	0
ENSG00000124225	PMEPA1	0	0	1	0
ENSG00000159231	CBR3	0	0	1	0
ENSG00000267523	CTD-2537I9.12	0	1	0	0
ENSG00000225259	ST13P6	0	0	0	1
ENSG00000066933	MYO9A	0	0	0	1
ENSG00000105856	HBP1	0	0	1	0
ENSG00000136010	ALDH1L2	0	0	0	1
ENSG00000227164	AL354993.1	0	0	0	1
ENSG00000186594	MIR22HG	0	1	0	0
ENSG00000123485	HJURP	0	0	1	0
ENSG00000091656	ZFHX4	0	1	0	0
ENSG00000170396	ZNF804A	0	1	0	0
ENSG00000131381	ZFYVE20	0	0	1	0
ENSG00000260083	MIR4519	1	0	0	0
ENSG00000160703	NLRX1	0	0	1	0
ENSG00000225465	RFPL1S	0	0	0	1
ENSG00000173276	ZBTB21	0	0	0	1
ENSG00000171658	RP11-443P15.2	0	0	0	1
ENSG00000196663	TECPR2	0	0	1	0
ENSG00000180044	C3orf80	0	0	0	1
ENSG00000179862	CITED4	0	0	0	1
ENSG00000085788	DDHD2	0	0	1	0
ENSG00000233328	PFN1P1	0	0	0	1
ENSG00000144867	SRPRB	0	1	0	0
ENSG00000174599	TRAM1L1	0	0	0	1
ENSG00000231595	AC005224.2	0	0	1	0
ENSG00000107864	CPEB3	0	0	1	0
ENSG00000146535	GNA12	0	0	0	1
ENSG00000145002	FAM86B2	0	0	0	1
ENSG00000167207	NOD2	1	0	0	0
ENSG00000120899	PTK2B	1	0	0	0
ENSG00000025434	NR1H3	1	0	0	0
ENSG00000226102	SEPT7P3	1	0	0	0
ENSG00000116991	SIPA1L2	0	0	0	1
ENSG00000135587	SMPD2	0	0	1	0
ENSG00000159314	ARHGAP27	0	0	1	0
ENSG00000176771	NCKAP5	0	0	1	0
ENSG00000090520	DNAJB11	0	1	0	0
ENSG00000106608	URGCP	0	0	1	0
ENSG00000070269	TMEM260	1	0	0	0
ENSG00000131378	RFTN1	1	0	0	0
ENSG00000115977	AAK1	0	1	0	0
ENSG00000068354	TBC1D25	0	0	1	0
ENSG00000136144	RCBTB1	0	0	0	1
ENSG00000175938	ORAI3	1	0	0	0
ENSG00000103241	FOXF1	0	1	0	0
ENSG00000163082	SGPP2	1	0	0	0
ENSG00000080823	MOK	0	0	0	1
ENSG00000114739	ACVR2B	0	0	0	1
ENSG00000120093	HOXB3	0	0	1	0
ENSG00000239969	RP11-163E9.2	0	0	0	1
ENSG00000139289	PHLDA1	0	0	0	1
ENSG00000011114	BTBD7	0	0	1	0
ENSG00000257553	RP11-603J24.17	0	0	1	0
ENSG00000100056	DGCR14	0	0	1	0
ENSG00000227954	RP3-323P13.2	1	0	0	0
ENSG00000169018	FEM1B	0	0	1	0
ENSG00000196843	ARID5A	0	0	1	0
ENSG00000239605	C2orf61	1	0	0	0
ENSG00000129007	CALML4	0	0	0	1
ENSG00000245532	NEAT1	0	1	0	0
ENSG00000052802	MSMO1	0	0	1	0
ENSG00000158987	RAPGEF6	0	0	1	0
ENSG00000260086	RP11-42I10.1	1	0	0	0
ENSG00000158480	SPATA2	0	0	0	1
ENSG00000171861	RNMTL1	0	0	0	1
ENSG00000272990	RP11-305K5.1	0	0	0	1
ENSG00000018189	RUFY3	0	0	1	0
ENSG00000228223	HCG11	0	0	1	0
ENSG00000120549	KIAA1217	0	0	1	0
ENSG00000235297	FAUP1	0	0	1	0
ENSG00000264772	SNORA67	1	0	0	0
ENSG00000142599	RERE	0	0	0	1
ENSG00000205808	PPAPDC2	0	0	1	0
ENSG00000106479	ZNF862	0	1	0	0
ENSG00000146416	AIG1	0	0	1	0
ENSG00000109016	DHRS7B	0	0	1	0
ENSG00000235194	PPP1R3E	0	0	0	1
ENSG00000099381	SETD1A	0	0	1	0
ENSG00000273450	RP11-76P2.4	1	0	0	0
ENSG00000105321	CCDC9	0	0	0	1
ENSG00000130699	TAF4	0	0	0	1
ENSG00000268460	AC006262.6	0	0	1	0
ENSG00000124370	MCEE	0	0	1	0
ENSG00000025423	HSD17B6	0	1	0	0
ENSG00000247809	NR2F2-AS1	0	1	0	0
ENSG00000167797	CDK2AP2	0	1	0	0
ENSG00000217094	PPIAP31	1	0	0	0
ENSG00000174943	KCTD13	0	0	0	1
ENSG00000204387	C6orf48	0	0	0	1
ENSG00000158406	HIST1H4H	0	0	0	1
ENSG00000171823	FBXL14	0	0	1	0
ENSG00000124193	SRSF6	0	0	1	0
ENSG00000138592	USP8	0	0	1	0
ENSG00000253954	HMGN1P38	0	1	0	0
ENSG00000250748	RP11-230G5.2	1	0	0	0
ENSG00000112238	PRDM13	0	0	0	1
ENSG00000110422	HIPK3	0	0	1	0
ENSG00000101871	MID1	0	0	1	0
ENSG00000138593	SECISBP2L	0	0	1	0
ENSG00000187952	HS6ST1P1	0	1	0	0
ENSG00000169174	PCSK9	1	0	0	0
ENSG00000186523	FAM86B1	0	0	0	1
ENSG00000175048	ZDHHC14	0	0	0	1
ENSG00000182405	PGBD4	0	0	1	0
ENSG00000172366	FAM195A	0	1	0	0
ENSG00000183458	RP11-958N24.1	0	1	0	0
ENSG00000135269	TES	0	0	1	0
ENSG00000074935	TUBE1	0	0	0	1
ENSG00000169087	HSPBAP1	0	0	0	1
ENSG00000243449	C4orf48	0	1	0	0
ENSG00000153363	LINC00467	0	0	0	1
ENSG00000215863	LINC01138	0	0	1	0
ENSG00000163235	TGFA	0	1	0	0
ENSG00000175265	GOLGA8A	0	1	0	0
ENSG00000128408	RIBC2	1	0	0	0
ENSG00000180385	EMC3-AS1	0	0	0	1
ENSG00000076356	PLXNA2	0	0	0	1
ENSG00000237984	PTENP1	0	0	1	0
ENSG00000175106	TVP23C	0	1	0	0
ENSG00000147403	RPL10	1	0	0	0
ENSG00000070759	TESK2	0	1	0	0
ENSG00000260442	RP11-22P6.3	0	0	0	1
ENSG00000268593	CTD-2611O12.6	1	0	0	0
ENSG00000027075	PRKCH	0	1	0	0
ENSG00000167635	ZNF146	0	0	0	1
ENSG00000166171	DPCD	0	0	1	0
ENSG00000169297	NR0B1	0	0	1	0
ENSG00000258472	RP11-192H23.4	0	1	0	0
ENSG00000188167	TMPPE	0	0	1	0
ENSG00000236349	SUCLG2P2	0	0	1	0
ENSG00000095739	BAMBI	0	0	1	0
ENSG00000104324	CPQ	0	0	0	1
ENSG00000232888	RPS11P5	0	1	0	0
ENSG00000043355	ZIC2	0	0	0	1
ENSG00000106069	CHN2	0	0	0	1
ENSG00000167642	SPINT2	0	0	0	1
ENSG00000120910	PPP3CC	0	0	1	0
ENSG00000180263	FGD6	0	0	1	0
ENSG00000165030	NFIL3	0	0	0	1
ENSG00000170776	AKAP13	0	0	1	0
ENSG00000244405	ETV5	0	0	1	0
ENSG00000112029	FBXO5	0	0	1	0
ENSG00000127366	TAS2R5	1	0	0	0
ENSG00000109501	WFS1	0	1	0	0
ENSG00000089123	TASP1	0	0	1	0
ENSG00000148200	NR6A1	0	0	0	1
ENSG00000167202	TBC1D2B	0	0	1	0
ENSG00000128346	C22orf23	1	0	0	0
ENSG00000113108	APBB3	0	1	0	0
ENSG00000177311	ZBTB38	0	0	0	1
ENSG00000183785	TUBA8	1	0	0	0
ENSG00000174276	ZNHIT2	0	0	1	0
ENSG00000150457	LATS2	0	0	0	1
ENSG00000265458	RP13-20L14.6	0	0	1	0
ENSG00000101255	TRIB3	0	0	0	1
ENSG00000092964	DPYSL2	0	0	1	0
ENSG00000256628	ZBTB11-AS1	0	0	0	1
ENSG00000213658	LAT	0	1	0	0
ENSG00000116396	KCNC4	0	1	0	0
ENSG00000072609	CHFR	0	0	1	0
ENSG00000100325	ASCC2	0	0	1	0
ENSG00000109062	SLC9A3R1	0	0	1	0
ENSG00000100292	HMOX1	0	0	0	1
ENSG00000260065	CTA-445C9.15	1	0	0	0
ENSG00000189241	TSPYL1	0	0	1	0
ENSG00000232442	CTD-3184A7.4	0	0	0	1
ENSG00000198774	RASSF9	0	0	1	0
ENSG00000150907	FOXO1	1	0	0	0
ENSG00000100916	BRMS1L	0	0	1	0
ENSG00000133460	SLC2A11	0	0	1	0
ENSG00000229204	PTGES3P3	0	1	0	0
ENSG00000163703	CRELD1	1	0	0	0
ENSG00000174136	RGMB	0	0	1	0
ENSG00000147852	VLDLR	0	0	0	1
ENSG00000213139	CRYGS	1	0	0	0
ENSG00000248206	RP11-739P1.2	0	0	1	0
ENSG00000197779	ZNF81	0	0	0	1
ENSG00000267350	RP1-178F10.3	0	0	0	1
ENSG00000102879	CORO1A	0	1	0	0
ENSG00000141582	CBX4	0	1	0	0
ENSG00000175832	ETV4	0	0	1	0
ENSG00000114541	FRMD4B	0	0	0	1
ENSG00000144504	ANKMY1	0	0	1	0
ENSG00000160271	RALGDS	1	0	0	0
ENSG00000230530	LIMD1-AS1	0	0	1	0
ENSG00000168883	USP39	0	0	1	0
ENSG00000155090	KLF10	0	0	1	0
ENSG00000142149	HUNK	0	0	1	0
ENSG00000169762	TAPT1	0	0	1	0
ENSG00000267201	AC005624.2	1	0	0	0
ENSG00000225484	RP11-773D16.1	0	0	1	0
ENSG00000253716	RP13-582O9.5	0	0	0	1
ENSG00000166965	RCCD1	0	1	0	0
ENSG00000171703	TCEA2	0	0	1	0
ENSG00000263235	RP11-461A8.4	1	0	0	0
ENSG00000213683	AC002056.3	0	0	0	1
ENSG00000006634	DBF4	0	0	1	0
ENSG00000227543	SPAG5-AS1	0	1	0	0
ENSG00000204427	ABHD16A	0	0	1	0
ENSG00000105618	PRPF31	1	0	0	0
ENSG00000254701	RP11-1415C14.4	0	1	0	0
ENSG00000217624	RP11-204C16.4	0	1	0	0
ENSG00000259976	RP11-553L6.5	0	0	1	0
ENSG00000185033	SEMA4B	0	0	1	0
ENSG00000125398	SOX9	0	0	1	0
ENSG00000135722	FBXL8	0	1	0	0
ENSG00000173218	VANGL1	0	0	1	0
ENSG00000173281	PPP1R3B	0	0	1	0
ENSG00000231767	MIR4426	0	0	1	0
ENSG00000186919	ZACN	0	0	0	1
ENSG00000215417	MIR17HG	0	1	0	0
ENSG00000145050	MANF	0	1	0	0
ENSG00000258643	BCL2L2-PABPN1	0	0	0	1
ENSG00000272842	RP11-513M16.7	0	1	0	0
ENSG00000113240	CLK4	0	1	0	0
ENSG00000120685	PROSER1	0	0	0	1
ENSG00000159263	SIM2	0	0	0	1
ENSG00000125772	GPCPD1	0	0	0	1
ENSG00000147912	FBXO10	1	0	0	0
ENSG00000105136	ZNF419	0	0	0	1
ENSG00000235919	ASH1L-AS1	1	0	0	0
ENSG00000223814	RP11-543D5.2	0	0	0	1
ENSG00000172828	CES3	0	1	0	0
ENSG00000165006	UBAP1	0	0	1	0
ENSG00000009830	POMT2	0	1	0	0
ENSG00000169032	MAP2K1	0	0	1	0
ENSG00000140365	COMMD4	0	0	1	0
ENSG00000234106	RP11-288E14.2	0	0	1	0
ENSG00000152932	RAB3C	0	0	0	1
ENSG00000174564	IL20RB	0	0	0	1
ENSG00000081277	PKP1	0	0	0	1
ENSG00000258479	LINC00640	1	0	0	0
ENSG00000130338	TULP4	0	0	0	1
ENSG00000105427	CNFN	0	0	1	0
ENSG00000168994	PXDC1	0	0	1	0
ENSG00000148248	SURF4	0	0	0	1
ENSG00000109265	KIAA1211	0	0	0	1
ENSG00000170049	KCNAB3	0	1	0	0
ENSG00000183955	SETD8	0	0	1	0
ENSG00000248370	RP11-366H4.1	0	0	1	0
ENSG00000119547	ONECUT2	0	0	1	0
ENSG00000169375	SIN3A	0	0	1	0
ENSG00000124688	MAD2L1BP	0	0	1	0
ENSG00000177283	FZD8	0	0	0	1
ENSG00000102580	DNAJC3	0	1	0	0
ENSG00000244560	RP4-800G7.2	0	1	0	0
ENSG00000204525	HLA-C	0	1	0	0
ENSG00000188033	ZNF490	1	0	0	0
ENSG00000143622	RIT1	0	1	0	0
ENSG00000205189	ZBTB10	0	0	1	0
ENSG00000266642	RP11-20B24.4	0	0	0	1
ENSG00000206573	SETD5-AS1	0	1	0	0
ENSG00000108272	DHRS11	0	0	1	0
ENSG00000092969	TGFB2	0	0	1	0
ENSG00000185404	SP140L	1	0	0	0
ENSG00000123009	NME2P1	0	1	0	0
ENSG00000138101	DTNB	0	0	1	0
ENSG00000245149	RNF139-AS1	0	1	0	0
ENSG00000148143	ZNF462	0	0	0	1
ENSG00000136997	MYC	0	0	0	1
ENSG00000168118	RAB4A	0	1	0	0
ENSG00000105472	CLEC11A	0	1	0	0
ENSG00000164080	RAD54L2	0	0	1	0
ENSG00000100867	DHRS2	1	0	0	0
ENSG00000213860	RPL21P75	0	1	0	0
ENSG00000183655	KLHL25	0	0	1	0
ENSG00000110237	ARHGEF17	0	0	1	0
ENSG00000226564	FTH1P20	0	1	0	0
ENSG00000167895	TMC8	1	0	0	0
ENSG00000154370	TRIM11	0	0	1	0
ENSG00000264608	RP11-192H23.8	0	1	0	0
ENSG00000198435	NRARP	0	0	0	1
ENSG00000111011	RSRC2	0	0	1	0
ENSG00000157540	DYRK1A	0	1	0	0
ENSG00000198189	HSD17B11	0	0	1	0
ENSG00000120784	ZFP30	0	0	1	0
ENSG00000168040	FADD	0	1	0	0
ENSG00000269352	AC018766.5	0	1	0	0
ENSG00000146587	RBAK	0	0	0	1
ENSG00000168792	ABHD15	0	0	1	0
ENSG00000138678	AGPAT9	0	0	0	1
ENSG00000197961.1	NA	0	0	0	1
ENSG00000184232	OAF	0	0	0	1
ENSG00000207113	RNU6-16P	0	0	0	1
ENSG00000152457	DCLRE1C	0	1	0	0
ENSG00000127586	CHTF18	0	1	0	0
ENSG00000189423	USP32P3	0	0	1	0
ENSG00000109220	CHIC2	0	0	0	1
ENSG00000023287	RB1CC1	0	0	0	1
ENSG00000258377	RP11-649E7.5	1	0	0	0
ENSG00000259877	RP11-46C24.7	1	0	0	0
ENSG00000105619	TFPT	1	0	0	0
ENSG00000093217	XYLB	0	0	0	1
ENSG00000239779	WBP1	0	0	1	0
ENSG00000099812	MISP	0	0	1	0
ENSG00000162290	DCP1A	0	0	0	1
ENSG00000168152	THAP9	0	0	0	1
ENSG00000075407	ZNF37A	0	0	0	1
ENSG00000272734	ADIRF-AS1	1	0	0	0
ENSG00000103126	AXIN1	0	0	0	1
ENSG00000185019	UBOX5	0	0	1	0
ENSG00000054282	SDCCAG8	0	0	0	1
ENSG00000164758	MED30	0	0	0	1
ENSG00000176020	AMIGO3	1	0	0	0
ENSG00000162078	ZG16B	0	0	1	0
ENSG00000047346	FAM214A	0	0	1	0
ENSG00000142627	EPHA2	0	0	1	0
ENSG00000168274	HIST1H2AE	0	0	0	1
ENSG00000152582	SPEF2	0	0	0	1
ENSG00000256646	PSMA2	1	0	0	0
ENSG00000156218	ADAMTSL3	0	0	1	0
ENSG00000251562	MALAT1	0	1	0	0
ENSG00000196705	ZNF431	0	0	1	0
ENSG00000269392	CTB-191K22.6	0	1	0	0
ENSG00000255090	RP11-820L6.1	0	0	0	1
ENSG00000234975	FTH1P2	0	1	0	0
ENSG00000197579	TOPORS	0	0	1	0
ENSG00000049283	EPN3	1	0	0	0
ENSG00000256005	AC093734.1	0	0	0	1
ENSG00000079150	FKBP7	1	0	0	0
ENSG00000055483	USP36	0	0	0	1
ENSG00000179588	ZFPM1	1	0	0	0
ENSG00000196214	ZNF766	0	0	0	1
ENSG00000256552	RP11-113C12.4	1	0	0	0
ENSG00000173295	FAM86B3P	1	0	0	0
ENSG00000259075	POC1B-GALNT4	0	1	0	0
ENSG00000206120	EGFEM1P	0	0	1	0
ENSG00000257285	RP11-298I3.1	0	1	0	0
ENSG00000248668	OXCT1-AS1	0	0	1	0
ENSG00000196417	ZNF765	0	0	1	0
ENSG00000186073	C15orf41	0	0	0	1
ENSG00000137776	SLTM	0	0	1	0
ENSG00000123411	IKZF4	0	0	0	1
ENSG00000099326	MZF1	0	1	0	0
ENSG00000197182	FLJ27365	0	0	0	1
ENSG00000171766	GATM	1	0	0	0
ENSG00000132661	NXT1	0	0	0	1
ENSG00000172456	FGGY	0	0	1	0
ENSG00000259943	RP1-39G22.7	1	0	0	0
ENSG00000185252	ZNF74	0	0	0	1
ENSG00000259948	RP11-326A19.5	0	0	1	0
ENSG00000251550	RP11-501C14.7	0	0	0	1
ENSG00000140455	USP3	0	0	1	0
ENSG00000182903	ZNF721	0	0	0	1
ENSG00000167081	PBX3	0	0	1	0
ENSG00000241404	EGFL8	0	1	0	0
ENSG00000155592	ZKSCAN2	0	0	1	0
ENSG00000152518	ZFP36L2	0	0	0	1
ENSG00000112081	SRSF3	1	0	0	0
ENSG00000136802	LRRC8A	0	0	1	0
ENSG00000162616	DNAJB4	0	1	0	0
ENSG00000175592	FOSL1	0	0	0	1
ENSG00000119718	EIF2B2	0	0	1	0
ENSG00000197050	ZNF420	0	0	1	0
ENSG00000143061	IGSF3	0	0	1	0
ENSG00000235957	COX7CP1	0	0	0	1
ENSG00000130363	RSPH3	0	0	1	0
ENSG00000020256	ZFP64	1	0	0	0
ENSG00000177045	SIX5	0	0	1	0
ENSG00000164626	KCNK5	0	0	1	0
ENSG00000270580	RP11-1186N24.5	0	1	0	0
ENSG00000272960	RP11-339B21.15	0	0	1	0
ENSG00000153714	LURAP1L	0	0	1	0
ENSG00000227850	SEPT2P1	0	1	0	0
ENSG00000165660	FAM175B	0	0	0	1
ENSG00000241697	TMEFF1	0	0	1	0
ENSG00000142459	EVI5L	0	0	1	0
ENSG00000110047	EHD1	0	0	1	0
ENSG00000232818	RPS2P32	0	0	1	0
ENSG00000186642	PDE2A	0	1	0	0
ENSG00000196159	FAT4	0	0	1	0
ENSG00000250135	RP4-622L5.2	1	0	0	0
ENSG00000254413	CHKB-CPT1B	0	1	0	0
ENSG00000227449	RP11-111F5.5	1	0	0	0
ENSG00000234782	TPT1P9	0	1	0	0
ENSG00000179094	PER1	0	1	0	0
ENSG00000153487	ING1	0	0	0	1
ENSG00000126070	AGO3	0	0	0	1
ENSG00000185986	SDHAP3	0	0	0	1
ENSG00000130529	TRPM4	0	0	1	0
ENSG00000196639	HRH1	0	0	0	1
ENSG00000123689	G0S2	0	0	1	0
ENSG00000168273	SMIM4	1	0	0	0
ENSG00000273149	RP11-290D2.6	0	1	0	0
ENSG00000100796	SMEK1	0	0	1	0
ENSG00000134490	TMEM241	0	0	1	0
ENSG00000065911	MTHFD2	0	0	0	1
ENSG00000082258	CCNT2	0	0	1	0
ENSG00000187815	ZFP69	0	0	0	1
ENSG00000168763	CNNM3	0	0	0	1
ENSG00000116128	BCL9	1	0	0	0
ENSG00000206503	HLA-A	0	0	1	0
ENSG00000156958	GALK2	0	0	1	0
ENSG00000168143	FAM83B	0	0	1	0
ENSG00000133805	AMPD3	0	1	0	0
ENSG00000129646	QRICH2	0	1	0	0
ENSG00000175104	TRAF6	0	0	1	0
ENSG00000267575	CTC-459F4.3	1	0	0	0
ENSG00000160172	FAM86C2P	0	0	1	0
ENSG00000183032	SLC25A21	0	0	0	1
ENSG00000040199	PHLPP2	0	0	1	0
ENSG00000136826	KLF4	0	0	0	1
ENSG00000198121	LPAR1	0	0	0	1
ENSG00000214796	RP11-480I12.5	0	0	1	0
ENSG00000185920	PTCH1	0	0	0	1
ENSG00000100625	SIX4	0	0	0	1
ENSG00000197948	FCHSD1	0	1	0	0
ENSG00000119669	IRF2BPL	0	0	0	1
ENSG00000270983	RP11-137J7.3	0	0	0	1
ENSG00000143344	RGL1	0	0	1	0
ENSG00000172554	SNTG2	0	1	0	0
ENSG00000250462	LRRC37BP1	0	1	0	0
ENSG00000233080	CTA-714B7.5	0	1	0	0
ENSG00000151849	CENPJ	0	0	1	0
ENSG00000162419	GMEB1	0	0	0	1
ENSG00000231025	RP11-175O19.4	0	0	0	1
ENSG00000179409	GEMIN4	0	0	1	0
ENSG00000150967	ABCB9	0	0	0	1
ENSG00000107960	OBFC1	0	0	1	0
ENSG00000267475	CTD-2538C1.2	0	0	1	0
ENSG00000215086	NPM1P24	0	0	1	0
ENSG00000167978	SRRM2	0	0	1	0
ENSG00000164077	MON1A	0	0	0	1
ENSG00000160439	RDH13	0	0	0	1
ENSG00000137434	C6orf52	1	0	0	0
ENSG00000183018	SPNS2	1	0	0	0
ENSG00000095066	HOOK2	0	1	0	0
ENSG00000106333	PCOLCE	0	1	0	0
ENSG00000138376	BARD1	0	0	1	0
ENSG00000147050	KDM6A	0	0	1	0
ENSG00000138660	AP1AR	0	0	0	1
ENSG00000196118	C16orf93	0	0	1	0
ENSG00000161326	DUSP14	0	0	1	0
ENSG00000167548	KMT2D	0	0	1	0
ENSG00000116133	DHCR24	0	0	1	0
ENSG00000184292	TACSTD2	0	0	1	0
ENSG00000120539	MASTL	1	0	0	0
ENSG00000225855	RUSC1-AS1	0	1	0	0
ENSG00000254860	TMEM9B-AS1	0	0	1	0
ENSG00000179967	PPP1R14BP3	1	0	0	0
ENSG00000154027	AK5	0	0	0	1
ENSG00000233695	GAS6-AS1	1	0	0	0
ENSG00000137502	RAB30	0	0	0	1
ENSG00000258655	ARHGAP5-AS1	0	0	1	0
ENSG00000178996	SNX18	0	0	1	0
ENSG00000124104	SNX21	0	1	0	0
ENSG00000087074	PPP1R15A	0	0	0	1
ENSG00000205583	STAG3L1	0	0	0	1
ENSG00000271948	RP11-242F4.2	0	0	0	1
ENSG00000261116	RP3-523K23.2	0	0	1	0
ENSG00000106078	COBL	0	0	1	0
ENSG00000242261	RP11-62J1.3	0	1	0	0
ENSG00000129518	EAPP	0	0	1	0
ENSG00000163481	RNF25	0	0	1	0
ENSG00000226253	MRPL35P3	0	1	0	0
ENSG00000139323	POC1B	0	0	1	0
ENSG00000103034	NDRG4	0	1	0	0
ENSG00000183628	DGCR6	0	0	1	0
ENSG00000068097	HEATR6	0	0	1	0
ENSG00000171084	FAM86JP	0	0	1	0
ENSG00000225138	CTD-2228K2.7	0	1	0	0
ENSG00000120875	DUSP4	0	0	0	1
ENSG00000242073	AC006014.7	0	0	0	1
ENSG00000139725	RHOF	0	0	1	0
ENSG00000083844	ZNF264	0	1	0	0
ENSG00000119950	MXI1	0	0	0	1
ENSG00000175198	PCCA	0	0	0	1
ENSG00000122786	CALD1	1	0	0	0
ENSG00000169684	CHRNA5	0	0	1	0
ENSG00000265735	RN7SL5P	0	1	0	0
ENSG00000140987	ZSCAN32	0	0	0	1
ENSG00000182544	MFSD5	0	0	1	0
ENSG00000230124	RP5-1180C10.2	0	0	0	1
ENSG00000175595	ERCC4	0	1	0	0
ENSG00000187210	GCNT1	0	0	0	1
ENSG00000102181	CD99L2	0	1	0	0
ENSG00000185670	ZBTB3	0	0	1	0
ENSG00000135338	LCA5	0	0	1	0
ENSG00000132970	WASF3	1	0	0	0
ENSG00000234689	LINC00444	1	0	0	0
ENSG00000270372	RP11-109M17.2	0	0	0	1
ENSG00000272752	STAG3L5P-PVRIG2P-PILRB	0	0	1	0
ENSG00000196646	ZNF136	0	0	0	1
ENSG00000086619	ERO1LB	0	1	0	0
ENSG00000168282	MGAT2	0	0	1	0
ENSG00000177432	NAP1L5	0	0	1	0
ENSG00000036448	MYOM2	0	1	0	0
ENSG00000173406	DAB1	0	0	0	1
ENSG00000108590	MED31	0	1	0	0
ENSG00000231185	AC005592.2	0	1	0	0
ENSG00000214756	METTL12	0	1	0	0
ENSG00000187098	MITF	0	1	0	0
ENSG00000131979	GCH1	0	0	1	0
ENSG00000265263	RP11-135L13.4	0	0	0	1
ENSG00000147400	CETN2	0	0	1	0
ENSG00000260465	RP11-63M22.2	0	1	0	0
ENSG00000130827	PLXNA3	0	0	1	0
ENSG00000172671	ZFAND4	0	0	1	0
ENSG00000254876	RP11-23J9.5	0	0	0	1
ENSG00000233593	RP4-665J23.1	1	0	0	0
ENSG00000137764	MAP2K5	0	0	1	0
ENSG00000174010	KLHL15	0	0	0	1
ENSG00000184517	ZFP1	0	0	0	1
ENSG00000053918	KCNQ1	0	1	0	0
ENSG00000175224	ATG13	1	0	0	0
ENSG00000100413	POLR3H	0	0	1	0
ENSG00000013375	PGM3	0	1	0	0
ENSG00000154240	CEP112	0	1	0	0
ENSG00000273170	ANKRD18A	0	1	0	0
ENSG00000188785	ZNF548	0	1	0	0
ENSG00000073605	GSDMB	0	1	0	0
ENSG00000167608	TMC4	0	1	0	0
ENSG00000144893	MED12L	1	0	0	0
ENSG00000239569	KMT2E-AS1	0	0	1	0
ENSG00000256066	AC013269.1	0	0	0	1
ENSG00000234129	RP11-120D5.1	0	0	1	0
ENSG00000246174	KCTD21-AS1	0	0	0	1
ENSG00000166987	MBD6	0	1	0	0
ENSG00000084444	KIAA1467	0	0	0	1
ENSG00000116761	CTH	0	0	0	1
ENSG00000152464	RPP38	0	0	1	0
ENSG00000149798	CDC42EP2	0	0	0	1
ENSG00000112182	BACH2	0	0	0	1
ENSG00000242349	NPPA-AS1	1	0	0	0
ENSG00000131848	ZSCAN5A	1	0	0	0
ENSG00000135114	OASL	0	0	1	0
ENSG00000116922	C1orf109	0	0	0	1
ENSG00000273221	RP5-1180E21.5	0	0	0	1
ENSG00000074964	ARHGEF10L	0	0	1	0
ENSG00000255248	RP11-166D19.1	0	0	0	1
ENSG00000186654	PRR5	0	0	0	1
ENSG00000182600	C2orf82	0	1	0	0
ENSG00000251138	RP11-81H3.2	0	1	0	0
ENSG00000091592	NLRP1	0	0	1	0
ENSG00000266651	RP11-138I1.3	0	1	0	0
ENSG00000176024	ZNF613	0	0	0	1
ENSG00000103599	IQCH	0	0	1	0
ENSG00000132510	KDM6B	0	0	0	1
ENSG00000259399	TGIF2-C20orf24	0	0	0	1
ENSG00000121716	PILRB	0	1	0	0
ENSG00000163945	UVSSA	0	0	1	0
ENSG00000181804	SLC9A9	0	0	0	1
ENSG00000111727	HCFC2	0	0	1	0
ENSG00000115073	ACTR1B	0	0	1	0
ENSG00000108509	CAMTA2	0	0	0	1
ENSG00000198369	SPRED2	0	0	0	1
ENSG00000106415	GLCCI1	0	0	1	0
ENSG00000237943	PRKCQ-AS1	0	0	0	1
ENSG00000224680	PLA2G12AP1	0	0	0	1
ENSG00000170537	TMC7	0	0	1	0
ENSG00000172766	NAA16	0	0	0	1
ENSG00000202198	RN7SK	0	0	1	0
ENSG00000271308	AP003900.6	0	0	1	0
ENSG00000168904	LRRC28	0	0	1	0
ENSG00000147799	ARHGAP39	0	0	1	0
ENSG00000161996	WDR90	0	1	0	0
ENSG00000159461	AMFR	0	0	1	0
ENSG00000240990	HOXA11-AS	0	1	0	0
ENSG00000267249	RP11-973H7.3	1	0	0	0
ENSG00000176715	ACSF3	0	0	1	0
ENSG00000136932	C9orf156	0	0	1	0
ENSG00000141664	ZCCHC2	0	0	0	1
ENSG00000213928	IRF9	0	1	0	0
ENSG00000164951	PDP1	0	0	1	0
ENSG00000185418	TARSL2	0	0	1	0
ENSG00000167513	CDT1	0	0	0	1
ENSG00000187860	CCDC157	0	0	1	0
ENSG00000146592	CREB5	0	0	0	1
ENSG00000165185	KIAA1958	0	0	0	1
ENSG00000172062	SMN1	0	1	0	0
ENSG00000104689	TNFRSF10A	0	0	0	1
ENSG00000184164	CRELD2	0	1	0	0
ENSG00000137770	CTDSPL2	0	0	1	0
ENSG00000244161	FLNB-AS1	0	0	1	0
ENSG00000188372	ZP3	1	0	0	0
ENSG00000188021	UBQLN2	0	0	1	0
ENSG00000131508	UBE2D2	0	1	0	0
ENSG00000270890	RP3-468K18.6	0	1	0	0
ENSG00000147274	RBMX	0	0	1	0
ENSG00000105072	C19orf44	1	0	0	0
ENSG00000272947	RP11-71H17.9	0	1	0	0
ENSG00000134352	IL6ST	1	0	0	0
ENSG00000226781	TBCAP1	0	0	0	1
ENSG00000121210	KIAA0922	0	0	0	1
ENSG00000116580	GON4L	0	0	1	0
ENSG00000235043	TECRP1	0	1	0	0
ENSG00000231234	SKP1P1	1	0	0	0
ENSG00000186130	ZBTB6	0	0	0	1
ENSG00000198740	ZNF652	0	0	1	0
ENSG00000171222	SCAND1	0	0	1	0
ENSG00000136828	RALGPS1	0	0	0	1
ENSG00000173275	ZNF449	0	1	0	0
ENSG00000215221	UBA52P6	0	0	0	1
ENSG00000225965	RP11-508N22.6	1	0	0	0
ENSG00000157985	AGAP1	0	0	0	1
ENSG00000141570	CBX8	0	0	0	1
ENSG00000118655	DCLRE1B	0	0	0	1
ENSG00000140937	CDH11	0	0	1	0
ENSG00000143374	TARS2	1	0	0	0
ENSG00000198492	YTHDF2	0	0	1	0
ENSG00000273117	AC144652.1	0	0	1	0
ENSG00000205047	FLJ00104	0	1	0	0
ENSG00000168389	MFSD2A	0	0	0	1
ENSG00000243789	JMJD7	0	0	1	0
ENSG00000164093	PITX2	0	0	1	0
ENSG00000177082	WDR73	0	0	0	1
ENSG00000197566	ZNF624	0	0	1	0
ENSG00000121060	TRIM25	0	0	0	1
ENSG00000164808	SPIDR	0	0	1	0
ENSG00000105281	SLC1A5	0	0	0	1
ENSG00000259352	RP11-109D20.2	0	0	1	0
ENSG00000245534	RP11-219B17.1	0	1	0	0
ENSG00000205084	TMEM231	0	0	1	0
ENSG00000196935	SRGAP1	0	0	0	1
ENSG00000248458	AL139147.1	0	0	1	0
ENSG00000042317	SPATA7	0	0	1	0
ENSG00000038382	TRIO	0	0	1	0
ENSG00000028203	VEZT	0	0	1	0
ENSG00000177685	EFCAB4A	0	0	1	0
ENSG00000185507	IRF7	0	1	0	0
ENSG00000258529	ALG9	0	1	0	0
ENSG00000153976	HS3ST3A1	0	0	0	1
ENSG00000185220	PGBD2	0	1	0	0
ENSG00000167508	MVD	0	0	0	1
ENSG00000167703	SLC43A2	0	0	1	0
ENSG00000198908	BHLHB9	0	1	0	0
ENSG00000115896	PLCL1	0	0	1	0
ENSG00000167523	SPATA33	0	0	1	0
ENSG00000236200	KDM4A-AS1	1	0	0	0
ENSG00000146278	PNRC1	0	0	1	0
ENSG00000220023	AL592183.1	0	0	0	1
ENSG00000205517	RGL3	0	1	0	0
ENSG00000255729	AC005618.1	0	1	0	0
ENSG00000164647	STEAP1	0	0	0	1
ENSG00000091428	RAPGEF4	0	0	1	0
ENSG00000147383	NSDHL	0	0	1	0
ENSG00000179178	TMEM125	0	1	0	0
ENSG00000214696	AC007347.1	0	0	0	1
ENSG00000107140	TESK1	0	0	1	0
ENSG00000166153	DEPDC4	0	0	0	1
ENSG00000182810	DDX28	0	0	1	0
ENSG00000111325	OGFOD2	0	0	0	1
ENSG00000225163	LINC00618	1	0	0	0
ENSG00000173681	CXorf23	0	0	1	0
ENSG00000120519	SLC10A7	0	1	0	0
ENSG00000147364	FBXO25	0	0	1	0
ENSG00000186716	BCR	0	0	1	0
ENSG00000260104	RP11-817O13.1	0	1	0	0
ENSG00000234062	RP11-308D16.4	0	1	0	0
ENSG00000115084	SLC35F5	0	1	0	0
ENSG00000167619	TMEM145	0	1	0	0
ENSG00000117036	ETV3	0	0	0	1
ENSG00000005486	RHBDD2	0	0	1	0
ENSG00000177721	ANXA2R	0	0	1	0
ENSG00000175279	APITD1	0	0	1	0
ENSG00000197582	GPX1P1	0	1	0	0
ENSG00000157315	TMED6	1	0	0	0
ENSG00000148459	PDSS1	0	0	1	0
ENSG00000121775	TMEM39B	0	0	0	1
ENSG00000186603	HPDL	0	0	0	1
ENSG00000177192	PUS1	0	0	0	1
ENSG00000101181	MTG2	0	0	1	0
ENSG00000179021	C3orf38	0	0	1	0
ENSG00000198598	MMP17	0	1	0	0
ENSG00000244754	N4BP2L2	1	0	0	0
ENSG00000196182	STK40	0	0	0	1
ENSG00000101473	ACOT8	1	0	0	0
ENSG00000187801	ZFP69B	0	0	0	1
ENSG00000187713	TMEM203	0	0	0	1
ENSG00000104549	SQLE	0	0	1	0
ENSG00000167302	ENTHD2	0	1	0	0
ENSG00000155980	KIF5A	1	0	0	0
ENSG00000118181	RPS25	0	1	0	0
ENSG00000255517	CTD-3074O7.5	0	1	0	0
ENSG00000150776	C11orf57	0	0	0	1
ENSG00000145723	GIN1	0	0	1	0
ENSG00000260193	RP11-83N9.5	0	0	0	1
ENSG00000101782	RIOK3	0	0	0	1
ENSG00000165275	TRMT10B	0	0	0	1
ENSG00000216895	AC009403.2	0	1	0	0
ENSG00000171606	ZNF274	1	0	0	0
ENSG00000168517	HEXIM2	0	0	1	0
ENSG00000148773	MKI67	0	0	1	0
ENSG00000152380	FAM151B	0	0	1	0
ENSG00000271092	TMEM56-RWDD3	0	0	1	0
ENSG00000257524	RP11-203J24.9	1	0	0	0
ENSG00000267374	LINC00669	0	0	0	1
ENSG00000165527	ARF6	0	0	1	0
ENSG00000256206	PSMA1	1	0	0	0
ENSG00000254485	RP11-380O24.1	0	1	0	0
ENSG00000125089	SH3TC1	0	0	0	1
ENSG00000247137	RP11-727A23.5	0	1	0	0
ENSG00000144785	RP11-977G19.10	0	0	0	1
ENSG00000129422	MTUS1	0	0	1	0
ENSG00000175137	SH3BP5L	0	0	1	0
ENSG00000113739	STC2	0	0	0	1
ENSG00000185442	FAM174B	0	0	0	1
ENSG00000254480	RP11-23F23.2	0	1	0	0
ENSG00000170631	ZNF16	0	0	1	0
ENSG00000188092	GPR89B	0	0	0	1
ENSG00000272758	RP11-299J3.8	1	0	0	0
ENSG00000172113	NME6	0	0	1	0
ENSG00000109089	CDR2L	0	0	1	0
ENSG00000101190	TCFL5	1	0	0	0
ENSG00000120738	EGR1	0	0	0	1
ENSG00000130413	STK33	0	0	1	0
ENSG00000160741	CRTC2	0	0	0	1
ENSG00000232702	RP3-437C15.1	0	0	1	0
ENSG00000052344	PRSS8	0	1	0	0
ENSG00000140470	ADAMTS17	0	1	0	0
ENSG00000171914	TLN2	0	1	0	0
ENSG00000173209	AHSA2	0	1	0	0
ENSG00000159753	RLTPR	0	0	0	1
ENSG00000104375	STK3	0	0	1	0
ENSG00000198576	ARC	0	1	0	0
ENSG00000196141	SPATS2L	0	0	1	0
ENSG00000138587	MNS1	0	0	1	0
ENSG00000106443	PHF14	1	0	0	0
ENSG00000198763	MT-ND2	0	1	0	0
ENSG00000161526	SAP30BP	0	0	1	0
ENSG00000238105	GOLGA2P5	0	0	1	0
ENSG00000120278	PLEKHG1	0	1	0	0
ENSG00000167173	C15orf39	0	0	1	0
ENSG00000184009	ACTG1	0	0	1	0
ENSG00000257913	RP11-386G11.5	0	0	0	1
ENSG00000135315	KIAA1009	0	0	1	0
ENSG00000168806	LCMT2	0	0	1	0
ENSG00000225373	WASH5P	0	1	0	0
ENSG00000198680	TUSC1	0	0	1	0
ENSG00000111341	MGP	0	0	0	1
ENSG00000111859	NEDD9	0	0	1	0
ENSG00000152495	CAMK4	0	1	0	0
ENSG00000175772	LINC01106	1	0	0	0
ENSG00000236801	RPL24P8	0	0	0	1
ENSG00000132026	RTBDN	1	0	0	0
ENSG00000241322	CDRT1	0	0	1	0
ENSG00000165568	AKR1E2	0	1	0	0
ENSG00000142327	RNPEPL1	0	0	1	0
ENSG00000120159	CAAP1	0	0	1	0
ENSG00000239246	RP11-464D20.2	0	0	1	0
ENSG00000135069	PSAT1	0	0	0	1
ENSG00000212123	PRR22	1	0	0	0
ENSG00000272703	RP11-78A19.4	0	0	1	0
ENSG00000188242	CTD-2228K2.5	0	0	1	0
ENSG00000109381	ELF2	0	0	1	0
ENSG00000148950	IMMP1L	0	0	0	1
ENSG00000140943	MBTPS1	0	0	1	0
ENSG00000137936	BCAR3	0	0	0	1
ENSG00000085465	OVGP1	1	0	0	0
ENSG00000133030	MPRIP	0	0	1	0
ENSG00000233611	AC079135.1	0	1	0	0
ENSG00000178568	ERBB4	0	0	0	1
ENSG00000138709	LARP1B	0	0	1	0
ENSG00000226243	RPL37AP1	0	0	0	1
ENSG00000131015	ULBP2	0	1	0	0
ENSG00000119986	AVPI1	0	0	1	0
ENSG00000154743	TSEN2	0	0	1	0
[truncated: 583 more rows]
