# Supplementary material for: Pharmacological systems analysis defines EIF4A3 functions in cell-cycle and RNA stress granule formation
Source: Commun Biol. 2019 May 3;2:165. doi: 10.1038/s42003-019-0391-9 (PMC6499833; doi:10.1038/s42003-019-0391-9)
Supplement: Supplementary file 7 — Supplementary Data 4 [file 42003_2019_391_MOESM7_ESM.xlsx]

## Sheet: NMD ratio up
ID	ID	HCT116_202_up	HCT116_595_up	Hela_202_up	Hela_595_up
ENST00000555640	METTL17	1	1	1	1
ENST00000359766	TLK1	1	1	1	1
ENST00000538354	TULP3	1	1	1	1
ENST00000507356	COMMD10	1	1	1	1
ENST00000525066	RAD51	1	1	1	1
ENST00000506393	WDR55	1	1	1	1
ENST00000492498	RAE1	1	1	1	1
ENST00000376744	SLC15A4	1	1	1	1
ENST00000572583	WDR45B	1	1	1	1
ENST00000383276	ESCO1	1	1	1	1
ENST00000468843	ADPRM	1	1	1	1
ENST00000458124	SLC6A6	1	1	1	1
ENST00000556422	TMEM260	1	1	1	1
ENST00000559514	CINP	1	1	1	1
ENST00000554079	SIX4	1	1	1	1
ENST00000374930	NUP35	1	1	1	1
ENST00000493230	HRAS	1	1	1	1
ENST00000441228	SACM1L	1	1	1	1
ENST00000464004	DUSP12	1	1	1	1
ENST00000437140	NUPL2	1	1	1	1
ENST00000431534	POLR3H	1	1	1	1
ENST00000413623	IL1R1	1	1	1	1
ENST00000490820	CREBZF	1	1	1	1
ENST00000521655	THG1L	1	1	1	1
ENST00000594342	ETHE1	1	1	1	1
ENST00000578272	MBD2	1	1	1	1
ENST00000510146	CENPU	1	1	1	1
ENST00000469741	C19orf54	1	1	1	1
ENST00000539176	KLHL42	1	1	1	1
ENST00000498274	PCNP	1	1	1	1
ENST00000531970	SPATA5L1	1	1	1	1
ENST00000559309	SNRPA1	1	1	1	1
ENST00000447096	DNAJC25	1	1	1	1
ENST00000523948	TGS1	1	1	1	1
ENST00000345084	MRPS5	1	1	1	1
ENST00000483386	SLC35G1	1	1	1	1
ENST00000409024	POLR1A	1	1	1	1
ENST00000489649	ZWINT	1	1	1	1
ENST00000466596	HS3ST3B1	1	1	1	1
ENST00000600231	GRAMD1A	1	1	1	1
ENST00000433543	NOP58	1	1	1	1
ENST00000560919	MTHFS	1	1	1	1
ENST00000344861	ZDHHC7	1	1	1	1
ENST00000415397	FAM133B	1	1	1	1
ENST00000523655	SREK1	1	1	1	1
ENST00000585769	TXNL4A	1	1	1	1
ENST00000496808	NLK	1	1	1	1
ENST00000393400	TPRA1	1	1	1	1
ENST00000568578	RBMX	1	1	1	1
ENST00000422445	SETD6	1	1	1	1
ENST00000527613	BCLAF1	1	1	1	1
ENST00000584261	DDX42	1	1	1	1
ENST00000432748	CBLL1	1	1	1	1
ENST00000461272	ACOT8	1	1	1	1
ENST00000524647	MUS81	1	1	1	1
ENST00000495106	GLMN	1	1	1	1
ENST00000244777	BLOC1S5	1	1	1	1
ENST00000478777	PNISR	1	1	1	1
ENST00000472827	LMBRD1	1	1	1	1
ENST00000491617	COMMD2	1	1	1	1
ENST00000483871	SRSF6	1	1	1	1
ENST00000477442	SRSF3	1	1	1	1
ENST00000420940	WDR48	1	1	1	1
ENST00000483493	CAAP1	1	1	1	1
ENST00000511208	C5orf22	1	1	1	1
ENST00000460822	HPS3	1	1	1	1
ENST00000575041	ZC3H7A	1	1	1	1
ENST00000446198	PODXL	1	1	1	1
ENST00000471658	PSPC1	1	1	1	1
ENST00000485330	GTPBP8	1	1	1	1
ENST00000438264	ASB1	1	1	1	1
ENST00000454791	RHBDD2	1	1	1	1
ENST00000534981	CMAS	1	1	1	1
ENST00000583503	ASPSCR1	1	1	1	1
ENST00000589426	PGS1	1	1	1	1
ENST00000465076	SEC24C	1	1	1	1
ENST00000531427	CUL5	1	1	1	1
ENST00000559652	BTBD1	1	1	1	1
ENST00000509359	TIMM8B	1	1	1	1
ENST00000587391	WDR62	1	1	1	1
ENST00000557985	C9orf69	1	1	1	1
ENST00000442660	DONSON	1	1	1	1
ENST00000462523	XPA	1	1	1	1
ENST00000568020	ZCCHC14	1	1	1	1
ENST00000463684	SMC1A	1	1	1	1
ENST00000463267	RAD54B	1	1	1	1
ENST00000441832	TYW5	1	1	1	1
ENST00000416494	KIAA1467	1	1	1	1
ENST00000375167	H2AFX	1	1	1	1
ENST00000264452	TMEM33	1	1	1	1
ENST00000442217	CCDC115	1	1	1	1
ENST00000496119	MMS22L	1	1	1	1
ENST00000588732	GLYR1	1	1	1	1
ENST00000308077	PTCD2	1	1	1	1
ENST00000379707	BAG1	1	1	1	1
ENST00000597781	SMIM7	1	1	1	1
ENST00000526476	HIF1AN	1	1	1	1
ENST00000432667	TMEM18	1	1	1	1
ENST00000422906	UBE2W	1	1	1	1
ENST00000565502	PIGB	1	1	1	1
ENST00000510026	ZNF131	1	1	1	1
ENST00000563671	FAM219B	1	1	1	1
ENST00000558525	IREB2	1	1	1	1
ENST00000359551	SHARPIN	1	1	1	1
ENST00000549258	SLC38A2	1	1	1	1
ENST00000378727	THUMPD2	1	1	1	1
ENST00000416961	TMEM70	1	1	1	1
ENST00000427726	ING3	1	1	1	1
ENST00000549960	C12orf73	1	1	1	1
ENST00000233092	FKBP7	1	1	1	1
ENST00000527169	TAF1D	1	1	1	1
ENST00000412611	TCAIM	1	1	1	1
ENST00000163678	METTL22	1	1	1	1
ENST00000550333	C12orf29	1	1	1	1
ENST00000438680	TXNDC9	1	1	1	1
ENST00000585359	GADD45B	1	1	1	1
ENST00000510089	TMEM161B	1	1	1	1
ENST00000557057	ALKBH1	1	1	1	1
ENST00000409403	CLK1	1	1	1	1
ENST00000481189	NTMT1	1	1	1	1
ENST00000378081	NDUFAF5	1	1	1	1
ENST00000526015	TAF1D	1	1	1	1
ENST00000561312	MESDC2	1	1	1	1
ENST00000540386	SLC29A2	1	1	1	1
ENST00000216456	VTI1B	1	1	1	1
ENST00000467392	RINT1	1	1	1	1
ENST00000534482	RNASEH2C	1	1	1	1
ENST00000412924	FYTTD1	1	1	1	1
ENST00000526755	FNTA	1	1	1	1
ENST00000471464	THEM4	1	1	1	1
ENST00000461304	TBC1D20	1	1	1	1
ENST00000506974	NDUFS4	1	1	1	1
ENST00000558468	RP11-468E2.4	1	1	1	1
ENST00000585202	SRSF2	1	1	1	1
ENST00000450162	SNRNP27	1	1	1	1
ENST00000571986	PAM16	1	1	1	1
ENST00000565221	PMM2	1	1	1	1
ENST00000592031	EPS15L1	1	1	1	1
ENST00000462949	RIC8B	1	1	1	1
ENST00000422591	HACL1	1	1	1	1
ENST00000592664	HEATR6	1	1	1	1
ENST00000591096	AARSD1	1	1	1	1
ENST00000494320	RNF8	1	1	1	1
ENST00000519534	CHTF8	1	1	1	1
ENST00000461150	DFFB	1	1	1	1
ENST00000567440	PARP6	1	1	1	1
ENST00000454871	BCL7B	1	1	1	1
ENST00000475836	RPL22L1	1	1	1	1
ENST00000504897	WDR55	1	1	1	1
ENST00000562001	PGP	1	1	1	1
ENST00000453122	HJURP	1	0	1	1
ENST00000533379	TIMM10B	1	0	1	1
ENST00000272249	HNRNPLL	1	0	1	1
ENST00000544850	MAGOHB	1	0	1	1
ENST00000558794	FURIN	1	0	1	1
ENST00000508798	TSPAN5	1	1	1	0
ENST00000503915	COQ2	1	1	1	0
ENST00000556765	TRAPPC6B	1	1	1	0
ENST00000419781	CCNT2	1	1	0	1
ENST00000423566	AP3S2	1	1	1	0
ENST00000507465	ZFR	1	0	1	1
ENST00000450172	ALS2CL	0	1	1	1
ENST00000533907	RRP8	1	0	1	1
ENST00000462091	UMPS	1	1	0	1
ENST00000564172	GDE1	1	1	0	1
ENST00000433271	TMEM248	1	1	0	1
ENST00000455198	E2F6	1	1	0	1
ENST00000493610	PDCD11	1	1	1	0
ENST00000552994	ZFC3H1	1	1	0	1
ENST00000555840	SLC39A9	1	0	1	1
ENST00000513914	RAD1	1	0	1	1
ENST00000452913	FAM92A1	1	0	1	1
ENST00000491402	VCPKMT	1	1	0	1
ENST00000325577	RAD1	1	0	1	1
ENST00000510031	COX18	1	1	1	0
ENST00000495071	SUPT20H	0	1	1	1
ENST00000466771	PTGR1	1	1	0	1
ENST00000495076	MICAL3	1	1	0	1
ENST00000360868	NOL8	1	0	1	1
ENST00000455558	ADRBK2	0	1	1	1
ENST00000254262	C19orf40	1	0	1	1
ENST00000526680	LONRF1	1	0	1	1
ENST00000521809	CCNE2	1	1	0	1
ENST00000483593	DDX50	1	0	1	1
ENST00000539753	PPOX	1	1	0	1
ENST00000393650	IQCB1	1	0	1	1
ENST00000424478	PRPF39	1	1	1	0
ENST00000396503	RSL1D1	1	1	1	0
ENST00000561095	TICRR	1	1	0	1
ENST00000409648	SLC35E1	1	1	1	0
ENST00000447782	CCDC138	1	0	1	1
ENST00000559152	CLPX	1	0	1	1
ENST00000510659	C5orf22	1	0	1	1
ENST00000549711	NAA25	1	1	0	1
ENST00000357048	CAPN10	1	0	1	1
ENST00000420864	MTX2	1	1	0	1
ENST00000439832	GTPBP10	1	1	0	1
ENST00000525345	NARS2	1	1	1	0
ENST00000260058	CREBZF	1	1	0	1
ENST00000290075	SLC25A37	0	1	1	1
ENST00000342392	DIABLO	1	0	1	1
ENST00000541567	SLC29A2	1	0	1	1
ENST00000592186	SMAD4	1	1	0	1
ENST00000503945	MED28	1	1	0	1
ENST00000509002	PRIMPOL	1	0	1	1
ENST00000588522	DMPK	1	0	1	1
ENST00000505228	PANK4	1	0	1	1
ENST00000497250	CBWD5	1	0	1	1
ENST00000467864	MRRF	1	1	0	1
ENST00000301323	RECQL4	1	0	1	1
ENST00000567941	ADPGK	1	1	1	0
ENST00000558533	TARSL2	1	0	1	1
ENST00000554308	SMEK1	1	1	1	0
ENST00000496144	VPS13B	1	0	1	1
ENST00000480814	B4GALT4	1	1	0	1
ENST00000419181	GTF3A	1	1	0	1
ENST00000343105	TMEM194B	1	1	0	1
ENST00000307089	NSUN4	1	1	0	1
ENST00000540319	CAND1	1	1	0	1
ENST00000493990	ARL6	1	0	1	1
ENST00000581161	RTTN	1	1	0	1
ENST00000480240	DXO	0	1	1	1
ENST00000559459	MYO5C	1	1	0	1
ENST00000522484	FZD6	1	1	0	1
ENST00000510279	MTRR	1	0	1	1
ENST00000453390	ACP1	1	0	1	1
ENST00000503857	YTHDC2	1	0	1	1
ENST00000475785	SPIN3	0	1	1	1
ENST00000543879	AQR	1	1	1	0
ENST00000455230	NDUFAF7	1	1	0	1
ENST00000546604	SARNP	1	1	0	1
ENST00000510877	LIN54	1	0	1	1
ENST00000566604	PMM2	1	1	0	1
ENST00000531277	RAD51	1	1	0	1
ENST00000416913	PPP1R21	1	1	0	1
ENST00000600435	ZNF714	1	1	0	1
ENST00000525357	OSBP	1	0	1	1
ENST00000380361	SRCAP	1	1	0	1
ENST00000470443	PABPC4	1	1	0	1
ENST00000587460	MUM1	0	1	1	1
ENST00000418939	PPP1R2	0	1	1	1
ENST00000419516	LUC7L	1	0	1	1
ENST00000392962	EMR2	1	1	1	0
ENST00000566774	ESRP2	1	0	1	1
ENST00000376550	XYLT2	1	1	0	1
ENST00000423048	ALMS1	1	1	1	0
ENST00000471520	CUTC	1	1	0	1
ENST00000504521	ATR	1	0	1	1
ENST00000593729	NDUFA7	1	1	0	1
ENST00000510609	FAM169A	1	1	0	1
ENST00000507978	ASTE1	1	1	1	0
ENST00000538239	LRP6	1	0	1	1
ENST00000273048	FAM134A	1	1	1	0
ENST00000507773	SLC35B1	1	1	1	0
ENST00000413137	RHBDD3	1	1	0	1
ENST00000437075	MFSD9	1	0	1	1
ENST00000417764	NR4A2	1	0	1	1
ENST00000299596	TMEM41B	1	1	0	1
ENST00000537553	CAPRIN2	1	1	0	1
ENST00000563712	TGFB1I1	1	0	1	1
ENST00000395710	SDAD1	1	0	1	1
ENST00000436747	D2HGDH	1	1	0	1
ENST00000513216	CENPC	1	1	1	0
ENST00000474086	RBM34	1	1	0	1
ENST00000336066	PANK2	1	0	1	1
ENST00000527529	CREBZF	1	0	1	1
ENST00000507439	QDPR	1	1	0	1
ENST00000503703	ZBTB49	1	0	1	1
ENST00000466636	SRPRB	1	0	1	1
ENST00000601736	C19orf60	1	1	1	0
ENST00000415076	COA1	1	1	1	0
ENST00000490434	EAF2	1	1	0	1
ENST00000429160	UBXN7	1	1	0	1
ENST00000428799	XPNPEP3	1	1	1	0
ENST00000453505	TMEM189	1	0	1	1
ENST00000592962	POLR2I	1	0	1	1
ENST00000536532	ADA	1	0	1	1
ENST00000543415	GTF2H3	1	0	1	1
ENST00000578997	POLG2	1	1	1	0
ENST00000490623	RP4-583P15.15	0	1	1	1
ENST00000470472	SFPQ	1	1	0	1
ENST00000393259	TAF1D	1	1	0	1
ENST00000415116	EIF6	1	1	1	0
ENST00000564279	HAUS2	0	1	1	1
ENST00000520392	IMPAD1	1	1	0	1
ENST00000478793	ZDHHC23	1	1	0	1
ENST00000593682	CTD-2192J16.20	1	1	1	0
ENST00000520202	CCDC25	1	1	0	1
ENST00000541731	STRAP	1	1	1	0
ENST00000434583	TRNT1	1	1	0	1
ENST00000432425	CLK1	1	0	1	1
ENST00000519607	NUDCD1	1	1	1	0
ENST00000491999	FAM195A	1	0	1	1
ENST00000600408	KCNN4	1	1	1	0
ENST00000597636	IRF3	1	1	1	0
ENST00000464720	TMEM222	1	1	0	1
ENST00000540424	GABARAPL1	1	0	1	1
ENST00000418698	TAF4B	1	0	1	1
ENST00000443233	DUS4L	1	1	0	1
ENST00000391623	HAUS2	1	0	1	1
ENST00000420442	HSCB	1	1	0	1
ENST00000239893	EXOSC8	1	1	1	0
ENST00000576863	ZNF213	1	1	1	0
ENST00000558999	AP3S2	1	1	1	0
ENST00000558353	EIF3J	1	1	0	1
ENST00000424818	POMZP3	1	1	0	1
ENST00000395594	PAQR3	1	1	0	1
ENST00000481530	KIAA1524	1	1	0	1
ENST00000450006	FAM160B2	1	1	0	1
ENST00000530440	TALDO1	1	0	1	1
ENST00000420455	TMEM50B	0	1	1	1
ENST00000497827	PQLC2	1	1	1	0
ENST00000431138	DBF4	0	1	1	1
ENST00000541279	MRPL21	1	0	1	1
ENST00000460212	N6AMT1	1	1	0	1
ENST00000509829	ARSJ	0	1	1	1
ENST00000532893	CDC27	1	1	0	1
ENST00000507257	NUP54	1	1	0	0
ENST00000437082	RP11-438J1.1	1	0	0	1
ENST00000487649	FAM189B	1	0	1	0
ENST00000583976	SKA2	1	1	0	0
ENST00000489442	CCL28	0	0	1	1
ENST00000443297	ACTR3	1	0	1	0
ENST00000422290	DUS4L	1	0	1	0
ENST00000458117	APOPT1	1	1	0	0
ENST00000442122	PECR	1	1	0	0
ENST00000488673	TRMT10B	0	0	1	1
ENST00000534280	PRMT1	0	0	1	1
ENST00000441905	NDUFAF7	0	0	1	1
ENST00000525455	POLR2G	0	0	1	1
ENST00000555589	RIN3	1	0	0	1
ENST00000582022	SAP30BP	0	0	1	1
ENST00000566993	AC004381.6	1	0	1	0
ENST00000451998	TTC38	1	1	0	0
ENST00000507752	CBR4	0	1	0	1
ENST00000438321	KIF15	1	1	0	0
ENST00000461548	RP4-734P14.4	1	0	0	1
ENST00000569075	TMEM87A	1	1	0	0
ENST00000240159	RNF170	1	0	1	0
ENST00000414996	MTMR14	1	0	0	1
ENST00000498407	CHIC1	0	0	1	1
ENST00000593088	ZNF223	0	0	1	1
ENST00000445413	C4orf21	1	1	0	0
ENST00000592468	DUS3L	1	0	1	0
ENST00000421355	RBM14-RBM4	1	0	0	1
ENST00000521007	TAF2	0	0	1	1
ENST00000377027	C9orf85	0	1	1	0
ENST00000478595	CD200	0	1	1	0
ENST00000481966	AKR7A2	1	0	1	0
ENST00000388749	HNRNPL	0	0	1	1
ENST00000446758	SESTD1	0	0	1	1
ENST00000577910	RPL17-C18orf32	1	0	0	1
ENST00000554340	TMEM194A	0	1	0	1
ENST00000452991	SESTD1	0	1	1	0
ENST00000505993	ATG12	1	0	1	0
ENST00000482446	RNFT1	1	1	0	0
ENST00000605775	ZNF559-ZNF177	1	0	0	1
ENST00000480058	PRPF4B	1	1	0	0
ENST00000424699	PRKRA	1	1	0	0
ENST00000330796	PRMT3	1	0	0	1
ENST00000591499	RAD23A	0	0	1	1
ENST00000564386	GCSH	1	1	0	0
ENST00000453532	SENP2	0	0	1	1
ENST00000453030	GARNL3	1	0	0	1
ENST00000524989	C11orf57	1	0	0	1
ENST00000416319	FAM3A	1	1	0	0
ENST00000427877	PPIP5K1	0	1	1	0
ENST00000456380	TRA2B	1	0	1	0
ENST00000498166	GORAB	1	0	1	0
ENST00000587419	ZNF519	1	0	0	1
ENST00000481519	ZNF783	1	1	0	0
ENST00000465471	SKA3	1	0	0	1
ENST00000395949	DNAJC24	1	0	1	0
ENST00000440906	HELB	1	0	1	0
ENST00000448177	OXSM	0	1	0	1
ENST00000434521	PRDM6	0	0	1	1
ENST00000391952	CLASRP	0	1	1	0
ENST00000557082	PPP1R13B	1	1	0	0
ENST00000444502	TOP3B	1	1	0	0
ENST00000549098	RPLP0	1	1	0	0
ENST00000553630	CALM1	1	0	0	1
ENST00000523243	ZFAT	1	0	1	0
ENST00000597492	ZNF738	0	1	0	1
ENST00000429888	NKTR	1	0	0	1
ENST00000531178	CDK2AP2	1	1	0	0
ENST00000452355	SRSF2	1	1	0	0
ENST00000437573	E2F6	1	0	0	1
ENST00000423730	RP11-257K9.8	0	1	0	1
ENST00000514176	NCAPG	1	0	0	1
ENST00000469057	IQUB	0	1	0	1
ENST00000462686	NMNAT1	0	1	1	0
ENST00000358604	CBWD2	1	0	0	1
ENST00000335798	UBE2E2	1	1	0	0
ENST00000528944	GPR89A	1	0	1	0
ENST00000495954	SCHIP1	1	1	0	0
ENST00000512751	DCP2	1	0	1	0
ENST00000482061	C3orf33	0	1	0	1
ENST00000496465	TM2D1	1	0	0	1
ENST00000334223	DNAJB14	1	1	0	0
ENST00000601980	ZNF468	1	1	0	0
ENST00000573326	AKAP1	1	0	1	0
ENST00000465045	PHF11	0	0	1	1
ENST00000532695	RSRC2	1	0	1	0
ENST00000562465	CDAN1	1	0	0	1
ENST00000552453	ZDHHC17	0	0	1	1
ENST00000551273	IFT81	1	0	0	1
ENST00000526924	DBF4B	0	0	1	1
ENST00000487867	ANKDD1A	1	0	0	1
ENST00000447566	SLC25A17	1	0	0	1
ENST00000463292	DMKN	1	1	0	0
ENST00000507675	NUP155	1	0	1	0
ENST00000521659	ENO3	0	0	1	1
ENST00000548333	ARHGAP23	0	1	0	1
ENST00000518360	UBE2V2	1	1	0	0
ENST00000449313	ZNF687	1	0	1	0
ENST00000456655	ATF2	0	0	1	1
ENST00000546701	KANSL2	1	0	1	0
ENST00000431628	PSMG1	1	0	0	1
ENST00000567849	MAPK8IP3	1	0	1	0
ENST00000533012	TRAPPC4	1	0	0	1
ENST00000235878	GBP3	0	1	1	0
ENST00000526393	FAM86C1	1	0	0	1
ENST00000435522	FANCD2	1	0	0	1
ENST00000491889	GLIS3	1	1	0	0
ENST00000478157	IFT57	1	1	0	0
ENST00000542343	SAP30BP	1	0	0	1
ENST00000466544	RNFT1	0	1	0	1
ENST00000527133	CLNS1A	1	0	1	0
ENST00000582429	HEXDC	1	1	0	0
ENST00000587843	ROGDI	1	0	1	0
ENST00000572558	COX11	1	1	0	0
ENST00000553273	PPP2R3C	1	1	0	0
ENST00000444651	TANGO2	0	1	0	1
ENST00000437355	PSPH	1	1	0	0
ENST00000286181	FAM126B	0	1	0	1
ENST00000594984	TBC1D17	0	0	1	1
ENST00000444074	SUGCT	0	1	0	1
ENST00000594773	SUGP2	1	0	0	1
ENST00000418559	DNAJC10	1	0	0	1
ENST00000559931	SMAD6	1	0	0	1
ENST00000603943	C1orf50	0	1	1	0
ENST00000440385	NFS1	1	0	1	0
ENST00000518188	IMPA1	0	0	1	1
ENST00000579237	MYOCD	0	0	1	1
ENST00000433877	RSRC2	1	0	1	0
ENST00000593795	SUGP2	1	1	0	0
ENST00000532253	TP53I11	0	1	0	1
ENST00000524543	TMEM41B	1	0	0	1
ENST00000508237	ZNF652	1	0	0	1
ENST00000489816	BRD9	0	0	1	1
ENST00000285124	PPP4R1	1	0	0	1
ENST00000453037	C12orf29	1	0	0	1
ENST00000355491	TXNL4A	0	1	0	1
ENST00000467096	STX16	1	0	0	1
ENST00000457377	SLC4A7	1	0	0	1
ENST00000460749	NT5DC1	0	0	1	1
ENST00000465250	SMIM7	1	1	0	0
ENST00000554869	LRR1	0	1	0	1
ENST00000565296	CCNDBP1	1	1	0	0
ENST00000558001	PIGH	1	0	1	0
ENST00000552039	RNASEK	1	1	0	0
ENST00000418170	HMGXB4	0	1	0	1
ENST00000589468	ASF1B	0	0	1	1
ENST00000586486	PRKCSH	1	1	0	0
ENST00000601584	ZNF671	0	0	1	1
ENST00000546728	SART3	1	0	1	0
ENST00000580998	AURKB	1	0	1	0
ENST00000573715	ARL16	1	0	1	0
ENST00000534824	RIN1	1	0	1	0
ENST00000295864	GTPBP8	1	1	0	0
ENST00000511801	FAM175A	1	1	0	0
ENST00000284290	TBRG1	1	1	0	0
ENST00000607388	RPF2	0	1	0	1
ENST00000567530	BCKDK	1	0	1	0
ENST00000507724	PPAT	0	0	1	1
ENST00000560610	WDR61	0	0	1	1
ENST00000525844	BDP1	1	0	1	0
ENST00000606868	IRAK1BP1	0	0	1	1
ENST00000559963	GALK2	0	0	1	1
ENST00000532132	CCDC84	1	1	0	0
ENST00000562235	TMEM208	1	0	0	1
ENST00000492741	PSPC1	1	1	0	0
ENST00000432105	PUM2	1	1	0	0
ENST00000543468	EPS8	1	0	1	0
ENST00000459912	ASB13	0	0	1	1
ENST00000564974	MT1X	1	0	0	1
ENST00000562583	ATXN2L	1	1	0	0
ENST00000481223	CCNL2	0	0	1	1
ENST00000366504	ZNF695	0	0	1	1
ENST00000388782	GKAP1	0	1	1	0
ENST00000395375	ZNF273	1	1	0	0
ENST00000549850	DTD2	1	0	0	1
ENST00000557755	CGRRF1	1	1	0	0
ENST00000488340	CCNL2	1	1	0	0
ENST00000403542	RBM39	1	0	1	0
ENST00000571405	ZC3H7A	1	0	0	1
ENST00000528355	RPS6KA4	0	0	1	1
ENST00000424442	ARPC4-TTLL3	1	1	0	0
ENST00000518389	MAK16	0	0	1	1
ENST00000379325	C1orf159	1	1	0	0
ENST00000424988	MALL	1	1	0	0
ENST00000436675	HDAC8	1	1	0	0
ENST00000420715	TFPT	1	0	1	0
ENST00000334075	ZNF197	0	0	1	1
ENST00000343898	IL18BP	1	0	1	0
ENST00000582991	ALDH3A2	1	0	1	0
ENST00000430169	TBC1D5	1	0	1	0
ENST00000470476	FAM204A	0	0	1	1
ENST00000434756	IL17RC	0	0	1	1
ENST00000591606	QPCTL	1	0	0	1
ENST00000507872	TMEM161B	0	0	1	1
ENST00000509769	USP53	1	0	0	1
ENST00000488542	DMKN	1	1	0	0
ENST00000492349	GNL3	0	0	1	1
ENST00000483118	ZNF341	0	1	0	1
ENST00000505012	TARS	0	0	1	1
ENST00000511532	TMEM144	0	1	0	1
ENST00000507800	ZDHHC11	1	1	0	0
ENST00000518214	ZDHHC14	1	0	0	1
ENST00000488010	TMF1	0	0	1	1
ENST00000477053	TMEM241	0	0	1	1
ENST00000454771	WDR60	0	1	1	0
ENST00000542133	NPIPB4	0	1	0	1
ENST00000510719	UBE2K	1	0	1	0
ENST00000491736	SLC25A4	1	0	0	1
ENST00000412717	PIGF	1	0	0	1
ENST00000449301	CYP20A1	1	0	0	1
ENST00000510698	UIMC1	0	1	0	1
ENST00000543699	PSMD9	1	0	1	0
ENST00000539025	GOLT1B	0	0	1	1
ENST00000597315	BRD4	1	0	0	1
ENST00000447486	METTL8	0	0	1	1
ENST00000497136	WDR11	1	1	0	0
ENST00000590925	BIRC5	1	0	1	0
ENST00000302373	MPHOSPH9	1	0	1	0
ENST00000448246	SP4	1	0	1	0
ENST00000481661	GPR135	1	0	0	1
ENST00000528685	FAM86C1	0	1	0	1
ENST00000588810	MUM1	0	0	1	1
ENST00000484126	CDADC1	1	0	1	0
ENST00000533518	RP11-196G11.1	0	1	1	0
ENST00000483390	WASH4P	1	1	0	0
ENST00000588457	RNMT	0	0	1	1
ENST00000586527	UNK	1	0	0	1
ENST00000596248	ZNF552	0	1	1	0
ENST00000514536	USP46	1	1	0	0
ENST00000580382	FASN	0	0	1	1
ENST00000498806	NADK	1	1	0	0
ENST00000460046	AKAP10	1	0	1	0
ENST00000565187	NTAN1	0	0	1	1
ENST00000471475	DDX50	0	0	1	1
ENST00000587871	CTD-2587H24.4	1	1	0	0
ENST00000441488	SUV420H1	1	1	0	0
ENST00000491768	NEU1	1	0	1	0
ENST00000559805	PARP16	1	1	0	0
ENST00000525660	AASDHPPT	1	0	1	0
ENST00000512663	RMND5B	1	0	0	1
ENST00000563541	ZNF276	1	0	1	0
ENST00000589367	NLE1	1	0	1	0
ENST00000357390	MFN1	1	0	1	0
ENST00000433098	BCL2L11	1	0	1	0
ENST00000515166	PARP8	1	0	1	0
ENST00000441914	TTC7A	1	1	0	0
ENST00000564750	POLR3E	1	1	0	0
ENST00000508124	SLC38A9	0	0	1	1
ENST00000529670	LRP8	1	0	0	1
ENST00000504560	TLL1	0	0	1	1
ENST00000415891	CLIP4	1	0	0	1
ENST00000418032	GATAD2A	0	0	1	1
ENST00000534964	FAM214A	0	1	0	1
ENST00000438329	NOL12	1	1	0	0
ENST00000475323	ARHGEF39	0	1	0	1
ENST00000413197	COPS7B	1	1	0	0
ENST00000567507	LPCAT4	1	0	0	1
ENST00000464036	UBE2J2	0	1	0	1
ENST00000565205	TRAPPC2L	1	1	0	0
ENST00000502423	NDUFS4	0	0	1	1
ENST00000442873	FAM185A	0	0	1	1
ENST00000514929	SNF8	0	1	0	1
ENST00000447927	EIF6	1	0	0	1
ENST00000514913	FAM105B	1	0	0	1
ENST00000449430	ZNF259	1	0	1	0
ENST00000377092	FUZ	1	0	1	0
ENST00000523222	MTFR1	1	0	0	1
ENST00000556109	GPATCH2L	1	0	1	0
ENST00000591903	SDF2	1	1	0	0
ENST00000399807	TANGO2	1	0	0	1
ENST00000483887	TOR3A	1	1	0	0
ENST00000515391	CDK7	1	0	1	0
ENST00000379152	SLC7A6	1	1	0	0
ENST00000505205	TRIM23	1	0	1	0
ENST00000517506	FSBP	0	0	1	1
ENST00000523373	MTBP	0	1	0	1
ENST00000607932	POT1	1	0	0	1
ENST00000443567	CAPN7	1	0	0	1
ENST00000508274	RAB28	0	1	1	0
ENST00000570255	TMEM219	0	1	1	0
ENST00000475133	DNAJC16	1	0	1	0
ENST00000506870	DNAJC18	1	1	0	0
ENST00000415832	PIGX	0	1	1	0
ENST00000377883	USP30	1	0	1	0
ENST00000360787	HNRNPA2B1	1	0	0	1
ENST00000400769	D2HGDH	1	0	1	0
ENST00000472663	MSRB2	1	0	0	1
ENST00000555443	KLHDC2	0	1	0	1
ENST00000379594	ATG12	1	1	0	0
ENST00000481939	PUS7	0	0	1	1
ENST00000547566	HNRNPA1	1	0	0	1
ENST00000560667	IDH3A	1	0	1	0
ENST00000566266	GAS8	0	0	1	0
ENST00000544041	MAP3K4	1	0	0	0
ENST00000446007	AP4M1	1	0	0	0
ENST00000469048	IRF7	0	1	0	0
ENST00000455123	PON2	1	0	0	0
ENST00000567003	PALB2	1	0	0	0
ENST00000473884	AGK	0	1	0	0
ENST00000528361	TMEM126B	0	0	0	1
ENST00000586020	CTB-50L17.14	1	0	0	0
ENST00000392001	RAB17	1	0	0	0
ENST00000535142	ZW10	0	1	0	0
ENST00000444712	SNX13	0	1	0	0
ENST00000460144	C8orf46	0	1	0	0
ENST00000331057	C16orf52	1	0	0	0
ENST00000547604	ZDHHC17	0	0	1	0
ENST00000491318	ACY1	0	1	0	0
ENST00000529332	TM9SF1	1	0	0	0
ENST00000557423	FAM179B	1	0	0	0
ENST00000575194	SPNS3	0	1	0	0
ENST00000424717	DCBLD1	0	0	1	0
ENST00000465118	CTBS	1	0	0	0
ENST00000373963	DNPEP	0	0	0	1
ENST00000395656	PRPSAP2	0	1	0	0
ENST00000595519	TRPM4	0	0	0	1
ENST00000379917	ADAM9	1	0	0	0
ENST00000477564	SERHL2	0	0	0	1
ENST00000479653	CCDC18	1	0	0	0
ENST00000524404	ARHGAP27	1	0	0	0
ENST00000567635	SF3B3	0	0	1	0
ENST00000466270	METTL10	1	0	0	0
ENST00000427497	RP11-45M22.4	0	0	0	1
ENST00000542688	ACSF3	1	0	0	0
ENST00000409354	WDPCP	0	0	1	0
ENST00000521006	SEMA4G	1	0	0	0
ENST00000510319	RAI14	1	0	0	0
ENST00000596851	ADAMTS10	0	0	1	0
ENST00000443429	UQCC1	0	0	0	1
ENST00000416538	UBXN4	0	0	0	1
ENST00000415578	CCDC163P	0	0	0	1
ENST00000585023	POLI	0	1	0	0
ENST00000420879	RPS19BP1	1	0	0	0
ENST00000438610	MTA1	0	0	1	0
ENST00000582744	NT5C	1	0	0	0
ENST00000368841	SNX27	0	1	0	0
ENST00000515215	SNCAIP	0	1	0	0
ENST00000587377	ROGDI	1	0	0	0
ENST00000265745	VPS41	0	0	0	1
ENST00000532837	SIRT3	0	0	1	0
ENST00000456179	FUNDC2	0	1	0	0
ENST00000359208	DNTTIP2	1	0	0	0
ENST00000469707	MBNL2	1	0	0	0
ENST00000439947	TRMT61B	1	0	0	0
ENST00000395745	DHX30	1	0	0	0
ENST00000568975	PRMT7	0	1	0	0
ENST00000413697	REV1	0	0	1	0
ENST00000569857	PKM	0	1	0	0
ENST00000506521	BDH2	0	0	1	0
ENST00000446190	EP400NL	0	0	0	1
ENST00000443943	AP1S1	1	0	0	0
ENST00000560567	TRIP4	0	0	1	0
ENST00000526196	ACADM	0	0	0	1
ENST00000437745	BZW2	0	0	1	0
ENST00000419955	ADHFE1	0	0	0	1
ENST00000489444	GBP3	0	1	0	0
ENST00000462788	TBC1D15	0	0	1	0
ENST00000519701	CSPP1	0	0	0	1
ENST00000460176	GARNL3	0	0	1	0
ENST00000566296	TSR3	1	0	0	0
ENST00000318803	ST6GALNAC5	0	1	0	0
ENST00000544936	SLC2A3	0	0	0	1
ENST00000549733	RP11-231C14.4	0	1	0	0
ENST00000560448	PKNOX1	1	0	0	0
ENST00000512452	DEPDC1B	1	0	0	0
ENST00000534180	FTH1	0	0	0	1
ENST00000458362	CRAT	0	0	1	0
ENST00000448549	TRA2A	1	0	0	0
ENST00000503548	UVSSA	0	1	0	0
ENST00000586044	RAD51D	1	0	0	0
ENST00000428760	ATF2	1	0	0	0
ENST00000367361	RAET1G	0	0	1	0
ENST00000428228	EMD	0	0	0	1
ENST00000589993	CEP192	0	0	0	1
ENST00000521169	VWDE	1	0	0	0
ENST00000372246	ATG4A	1	0	0	0
ENST00000562765	SCAMP5	0	1	0	0
ENST00000513059	FAM13C	0	0	1	0
ENST00000526437	MPPED2	0	0	0	1
ENST00000565672	KIAA0556	0	0	1	0
ENST00000509622	LARP7	0	0	1	0
ENST00000425053	EIF4A2	1	0	0	0
ENST00000592395	TCF3	1	0	0	0
ENST00000479660	CLDN18	0	0	0	1
ENST00000555210	SLCO3A1	1	0	0	0
ENST00000560364	ZHX3	1	0	0	0
ENST00000523337	NDUFAF6	0	1	0	0
ENST00000594033	PCDP1	0	0	0	1
ENST00000533037	FIBP	0	0	1	0
ENST00000395758	BICD1	1	0	0	0
ENST00000521354	TPD52	0	1	0	0
ENST00000451122	CAV1	0	0	0	1
ENST00000561573	RP11-697E2.6	0	1	0	0
ENST00000561907	TBL3	0	0	0	1
ENST00000503454	CCT5	0	0	1	0
ENST00000459737	KTN1	1	0	0	0
ENST00000563065	CCNDBP1	0	1	0	0
ENST00000432911	MDH1B	0	1	0	0
ENST00000507897	C6orf165	0	0	0	1
ENST00000577820	ISYNA1	1	0	0	0
ENST00000553365	TEP1	1	0	0	0
ENST00000497447	POGLUT1	0	0	0	1
ENST00000519474	HDAC3	1	0	0	0
ENST00000511711	EME1	0	0	0	1
ENST00000506411	GLRB	0	0	1	0
ENST00000490646	DIS3	1	0	0	0
ENST00000522567	LRRCC1	1	0	0	0
ENST00000471500	MFSD1	1	0	0	0
ENST00000529343	NOX4	0	0	0	1
ENST00000437275	ZNF74	0	0	0	1
ENST00000439509	NOSTRIN	0	0	1	0
ENST00000470094	BRCA2	0	1	0	0
ENST00000466323	IDS	0	0	0	1
ENST00000449777	SLC30A6	1	0	0	0
ENST00000566756	CMTM3	0	0	0	1
ENST00000600067	CTD-2616J11.11	1	0	0	0
ENST00000361758	QKI	0	0	0	1
ENST00000505307	UBE2D3	1	0	0	0
ENST00000536703	GLIPR1	0	0	0	1
ENST00000578131	SEPT4	0	0	0	1
ENST00000357884	C19orf47	1	0	0	0
ENST00000563517	TUBGCP4	0	1	0	0
ENST00000428892	APOBEC3C	1	0	0	0
ENST00000423181	C2orf68	0	1	0	0
ENST00000412285	CDC14B	0	1	0	0
ENST00000580762	MRPL45	0	0	1	0
ENST00000487667	PHF1	0	0	0	1
ENST00000437505	TRIP6	0	0	1	0
ENST00000510443	FAM86C1	0	0	0	1
ENST00000531972	EFEMP2	1	0	0	0
ENST00000606515	MROH7-TTC4	0	0	0	1
ENST00000527850	POLA2	0	0	1	0
ENST00000545134	HELB	0	0	1	0
ENST00000167218	PDCD2	0	0	0	1
ENST00000527531	C11orf65	0	0	1	0
ENST00000506789	CDK7	0	0	0	1
ENST00000554234	MYO1A	0	0	1	0
ENST00000333047	MAD2L1	1	0	0	0
ENST00000389861	ADARB1	0	0	0	1
ENST00000464228	ITGB1BP1	1	0	0	0
ENST00000591127	C19orf26	1	0	0	0
ENST00000551755	ATXN2	0	0	1	0
ENST00000588283	FBF1	1	0	0	0
ENST00000604906	NBPF11	0	0	1	0
ENST00000532751	PTPRK	0	1	0	0
ENST00000380809	DNAJC27	1	0	0	0
ENST00000461734	WDR52	0	1	0	0
ENST00000345114	MLXIPL	1	0	0	0
ENST00000563926	IL4R	0	1	0	0
ENST00000547839	NUBPL	0	0	0	1
ENST00000528425	NDUFB8	0	0	1	0
ENST00000449651	ANTXR2	1	0	0	0
ENST00000452162	PKP4	0	1	0	0
ENST00000524266	PBK	0	0	1	0
ENST00000429374	HDAC10	1	0	0	0
ENST00000523579	CARD8	1	0	0	0
ENST00000397417	IFT140	1	0	0	0
ENST00000473341	PARP12	1	0	0	0
ENST00000514903	BDP1	0	1	0	0
ENST00000596247	RUVBL2	1	0	0	0
ENST00000456178	DEPDC5	0	0	0	1
ENST00000522136	CLK4	0	0	1	0
ENST00000560156	STARD5	1	0	0	0
ENST00000590132	ACSBG2	0	0	0	1
ENST00000592191	AP2B1	1	0	0	0
ENST00000552847	C12orf29	1	0	0	0
ENST00000453186	KIAA1841	0	0	1	0
ENST00000264244	TIMMDC1	0	1	0	0
ENST00000458191	HUS1	0	0	1	0
ENST00000489498	ICMT	1	0	0	0
ENST00000428265	CYP20A1	0	0	1	0
ENST00000525353	TMEM126A	1	0	0	0
ENST00000461695	TF	0	1	0	0
ENST00000513654	EXOSC9	0	1	0	0
ENST00000495008	DZIP3	0	1	0	0
ENST00000483708	COMMD2	0	1	0	0
ENST00000567561	FHOD1	1	0	0	0
ENST00000569693	ADPGK	1	0	0	0
ENST00000457196	PAXIP1	0	0	0	1
ENST00000417097	MOB4	0	0	0	1
ENST00000525317	CHORDC1	0	0	1	0
ENST00000560897	HERC1	0	1	0	0
ENST00000417867	TUSC2	1	0	0	0
ENST00000416910	SLC4A3	0	0	1	0
ENST00000502674	TTC23L	1	0	0	0
ENST00000417898	FAM228B	0	1	0	0
ENST00000520970	BMP1	0	0	0	1
ENST00000435721	TSSC1	0	1	0	0
ENST00000299714	SEC11C	1	0	0	0
ENST00000194672	FAM135A	0	0	1	0
ENST00000525243	RNF121	0	1	0	0
ENST00000448553	SERINC4	1	0	0	0
ENST00000567205	FANCA	0	1	0	0
ENST00000328705	CAPS2	0	1	0	0
ENST00000526457	LRRK1	1	0	0	0
ENST00000483704	NT5M	0	0	1	0
ENST00000468149	MSL3	0	0	0	1
ENST00000506239	SMN1	0	0	1	0
ENST00000534277	ZNF720	0	1	0	0
ENST00000429589	EIF4A2	1	0	0	0
ENST00000601564	HAUS8	1	0	0	0
ENST00000570587	KCNAB3	0	0	0	1
ENST00000537848	MMP17	0	1	0	0
ENST00000507036	FASTKD3	0	0	0	1
ENST00000469076	PQLC2	1	0	0	0
ENST00000520419	CYFIP2	0	1	0	0
ENST00000502608	FAM151B	0	0	1	0
ENST00000426858	GCAT	0	0	1	0
ENST00000447310	ZNF550	0	0	0	1
ENST00000415947	PARD3B	0	0	0	1
ENST00000472769	SLC25A25	0	0	1	0
ENST00000495509	PHF1	1	0	0	0
ENST00000508952	PACRGL	0	0	0	1
ENST00000426966	TBL2	0	1	0	0
ENST00000549293	YLPM1	1	0	0	0
ENST00000412965	ABHD11	1	0	0	0
ENST00000524556	CSTF3	1	0	0	0
ENST00000513814	ARSK	1	0	0	0
ENST00000592573	RDH13	0	0	1	0
ENST00000446987	DDX56	1	0	0	0
ENST00000435033	CTD-3105H18.14	1	0	0	0
ENST00000470637	ABCD4	0	0	1	0
ENST00000588668	APPBP2	0	0	0	1
ENST00000484614	NUP62CL	0	1	0	0
ENST00000506357	SGCB	0	0	0	1
ENST00000335515	PRICKLE4	0	0	0	1
ENST00000561854	COG7	1	0	0	0
ENST00000548882	MMP19	0	1	0	0
ENST00000529943	ZNF720	0	1	0	0
ENST00000451681	LRRC23	0	0	1	0
ENST00000467786	FGD3	0	1	0	0
ENST00000566755	LONP2	0	0	0	1
ENST00000382079	RP11-1084J3.4	1	0	0	0
ENST00000569609	TAF1C	1	0	0	0
ENST00000528395	TMX2-CTNND1	0	0	0	1
ENST00000483378	NSUN3	1	0	0	0
ENST00000505699	ABCC3	1	0	0	0
ENST00000461597	C1orf85	1	0	0	0
ENST00000580526	ADAP2	0	1	0	0
ENST00000307834	NABP1	1	0	0	0
ENST00000535501	CCDC53	0	0	0	1
ENST00000528815	AP2A2	1	0	0	0
ENST00000415077	PPM1N	0	1	0	0
ENST00000567434	CCNDBP1	1	0	0	0
ENST00000517597	DECR1	1	0	0	0
ENST00000436411	DUS4L	1	0	0	0
ENST00000543562	ORAOV1	1	0	0	0
ENST00000431629	MDFIC	1	0	0	0
ENST00000590828	NFKBID	0	0	1	0
ENST00000533339	WDR65	0	0	1	0
ENST00000555247	IL11RA	0	0	1	0
ENST00000572632	CLUAP1	0	0	1	0
ENST00000601537	DHPS	0	0	0	1
ENST00000532567	RPS25	0	1	0	0
ENST00000559883	GALK2	0	0	1	0
ENST00000434760	NUP50	0	1	0	0
ENST00000526889	MYB	0	0	1	0
ENST00000502338	KIF20A	1	0	0	0
ENST00000544720	RHBG	0	1	0	0
ENST00000473294	ZBTB8OS	1	0	0	0
ENST00000538848	WASH4P	0	0	0	1
ENST00000556854	CCNB1IP1	0	0	0	1
ENST00000539417	RPAIN	0	0	1	0
ENST00000522669	DPY19L4	1	0	0	0
ENST00000444517	DONSON	0	0	0	1
ENST00000416156	SERHL2	0	1	0	0
ENST00000549572	TARBP2	1	0	0	0
ENST00000484181	PCCB	1	0	0	0
ENST00000481916	RP11-192H23.4	0	0	0	1
ENST00000505846	ENOPH1	0	0	0	1
ENST00000449141	DSTN	0	0	1	0
ENST00000587161	FAM86A	0	1	0	0
ENST00000451623	FEZ2	0	0	0	1
ENST00000566395	C1orf63	0	0	0	1
ENST00000445960	KIAA0922	0	1	0	0
ENST00000601109	C19orf44	1	0	0	0
ENST00000528609	AGBL2	0	0	0	1
ENST00000440755	ACHE	1	0	0	0
ENST00000573538	LCAT	0	0	0	1
ENST00000504352	PCBD2	0	1	0	0
ENST00000491854	TMEM245	0	0	0	1
ENST00000413807	PCLO	0	1	0	0
ENST00000429494	SLC35F6	0	0	0	1
ENST00000447444	GPR113	0	0	0	1
ENST00000601780	EMC10	0	0	0	1
ENST00000496046	MAP2K3	1	0	0	0
ENST00000462420	SMO	1	0	0	0
ENST00000589618	ASB16	0	1	0	0
ENST00000564915	PIAS1	0	0	1	0
ENST00000435201	LIMK1	0	0	1	0
ENST00000523268	LETM2	0	0	0	1
ENST00000441649	FAM78B	0	0	1	0
ENST00000421723	NCEH1	1	0	0	0
ENST00000449191	UBE2F-SCLY	0	0	1	0
ENST00000508150	CEP192	0	0	0	1
ENST00000524880	ALG9	1	0	0	0
ENST00000424632	RNF149	0	0	0	1
ENST00000421431	UBL4A	1	0	0	0
ENST00000577335	SCO1	0	0	1	0
ENST00000459894	SFXN2	0	1	0	0
ENST00000558656	ISL2	0	0	0	1
ENST00000568027	ATF7IP2	0	0	0	1
ENST00000429877	KDM5C	1	0	0	0
ENST00000431611	CSNK1E	0	1	0	0
ENST00000586529	CTD-2369P2.12	0	0	0	1
ENST00000418719	ZKSCAN7	0	0	0	1
ENST00000537407	PSMD9	0	0	0	1
ENST00000590722	RP11-729L2.2	0	0	1	0
ENST00000513496	FBXO4	0	0	0	1
ENST00000435068	POLM	1	0	0	0
ENST00000457179	TOP3B	1	0	0	0
ENST00000557570	FBLN5	0	0	1	0
ENST00000432485	PRR14L	0	0	0	1
ENST00000599255	EMP3	0	1	0	0
ENST00000455805	C1orf228	0	0	0	1
ENST00000480073	NIT2	0	0	1	0
ENST00000415078	C6orf141	1	0	0	0
ENST00000451997	SH3BP1	0	0	0	1
ENST00000460231	PCNP	0	0	0	1
ENST00000511137	STARD4	0	1	0	0
ENST00000561313	GNB5	0	0	1	0
ENST00000438863	ST7	0	0	0	1
ENST00000422377	REV3L	0	0	1	0
ENST00000503359	DCK	0	0	1	0
ENST00000594001	NAPA	0	1	0	0
ENST00000420536	RPL3	1	0	0	0
ENST00000445846	STAM	1	0	0	0
ENST00000476085	MSH5-SAPCD1	1	0	0	0
ENST00000414373	DPAGT1	1	0	0	0
ENST00000434140	ALS2CL	0	0	0	1
ENST00000593219	STK11	1	0	0	0
ENST00000508698	C4orf47	0	1	0	0
ENST00000503596	MFSD10	1	0	0	0
ENST00000595200	LIN7B	0	0	1	0
ENST00000512291	EPN3	1	0	0	0
ENST00000333750	EFCAB4B	1	0	0	0
ENST00000493959	SENP6	0	1	0	0
ENST00000475723	TTC19	1	0	0	0
ENST00000566606	HSD11B2	0	1	0	0
ENST00000592091	AC024592.12	1	0	0	0
ENST00000507760	ZCCHC4	0	1	0	0
ENST00000497791	UMPS	0	0	1	0
ENST00000436279	AGPAT4	0	0	0	1
ENST00000267950	ETFA	0	1	0	0
ENST00000508130	ANKRD32	1	0	0	0
ENST00000562879	RPL13	1	0	0	0
ENST00000556748	ACTR10	0	0	1	0
ENST00000521448	DCTN4	1	0	0	0
ENST00000425428	CD44	0	0	1	0
ENST00000411482	LMO2	1	0	0	0
ENST00000489283	PLS3	0	1	0	0
ENST00000514133	SGCB	0	0	0	1
ENST00000498811	ZNF782	0	0	0	1
ENST00000592844	ZNF235	0	1	0	0
ENST00000404603	SNRPD3	0	0	0	1
ENST00000545307	ACTR10	0	1	0	0
ENST00000537400	PRKAB1	1	0	0	0
ENST00000419593	SYS1-DBNDD2	1	0	0	0
ENST00000462677	TSEN15	1	0	0	0
ENST00000539760	METTL3	1	0	0	0
ENST00000427436	SLC6A6	0	1	0	0
ENST00000354204	KANSL3	0	1	0	0
ENST00000506208	THAP9	0	0	0	1
ENST00000439962	EDEM3	1	0	0	0
ENST00000308214	IQCK	0	0	0	1
ENST00000398654	PIAS2	1	0	0	0
ENST00000447468	PPIL6	1	0	0	0
ENST00000341952	CCDC62	1	0	0	0
ENST00000423095	ELMOD3	0	0	1	0
ENST00000524401	DNHD1	0	0	0	1
ENST00000472616	KDM7A	0	0	0	1
ENST00000451244	KLF7	0	1	0	0
ENST00000453535	GSK3A	0	1	0	0
ENST00000604886	ZNF559-ZNF177	0	0	0	1
ENST00000465682	KAT2A	0	1	0	0
ENST00000417238	WDPCP	0	0	1	0
ENST00000518998	RAD54B	0	0	0	1
ENST00000451231	IL17RC	0	0	0	1
ENST00000512023	SLC25A36	1	0	0	0
ENST00000594552	CAPN12	1	0	0	0
ENST00000556094	WDR20	0	0	1	0
ENST00000586037	GPATCH8	0	1	0	0
ENST00000570208	ONECUT1	0	1	0	0
ENST00000505777	UBA5	1	0	0	0
ENST00000398799	XPO5	0	0	1	0
ENST00000556726	CCDC88C	0	0	0	1
ENST00000520982	BMP1	0	0	1	0
ENST00000441194	MMS19	1	0	0	0
ENST00000492414	ADARB1	1	0	0	0
ENST00000489244	WDR52	1	0	0	0
ENST00000420679	SPOPL	0	1	0	0
ENST00000574033	TMC5	1	0	0	0
ENST00000590936	REXO1	1	0	0	0
ENST00000568604	MTMR10	0	1	0	0
ENST00000421671	LEMD2	1	0	0	0
ENST00000484746	ATP2B4	1	0	0	0
ENST00000544397	KRI1	1	0	0	0
ENST00000589144	SUGP1	1	0	0	0
ENST00000417489	GSTT1	0	0	0	1
ENST00000440741	EFCAB5	0	1	0	0
ENST00000453731	MFSD2B	0	0	1	0
ENST00000425444	SGCE	1	0	0	0
ENST00000587431	DDX52	0	0	0	1
ENST00000423461	MTX2	0	1	0	0
ENST00000316848	FAM63B	0	0	0	1
ENST00000559192	USP3	1	0	0	0
ENST00000523966	SKP1	0	1	0	0
ENST00000534108	SULT1A2	0	1	0	0
ENST00000446386	MPZL3	1	0	0	0
ENST00000605457	TUBE1	1	0	0	0
ENST00000586604	RNF165	0	0	1	0
ENST00000549341	DEPDC4	0	0	1	0
ENST00000463976	MARC1	0	0	1	0
ENST00000578055	OSBPL1A	1	0	0	0
ENST00000501463	CCNO	0	0	1	0
ENST00000589260	C19orf26	0	0	1	0
ENST00000398187	FAM76B	0	0	1	0
ENST00000476295	ZNF783	0	1	0	0
ENST00000548171	GATC	0	1	0	0
ENST00000466896	NDUFA5	1	0	0	0
ENST00000420065	RHEBL1	1	0	0	0
ENST00000566693	ASPHD1	0	1	0	0
ENST00000510809	ITGA3	1	0	0	0
ENST00000417709	TTC38	1	0	0	0
ENST00000541453	GABARAPL1	0	1	0	0
ENST00000574200	CCDC137	0	0	0	1
ENST00000542365	SOAT2	0	1	0	0
ENST00000588814	DNAJC7	0	0	1	0
ENST00000578339	ZNF830	0	0	1	0
ENST00000572235	KIAA0753	1	0	0	0
ENST00000559433	LRRC28	0	0	0	1
ENST00000512103	RUFY3	0	0	1	0
ENST00000585494	FECH	1	0	0	0
ENST00000469232	NPHP3	0	0	1	0
ENST00000589407	FAM171A2	0	1	0	0
ENST00000521065	TMEM67	1	0	0	0
ENST00000519541	RP11-514P8.6	0	0	1	0
ENST00000459966	BANP	0	1	0	0
ENST00000460683	PARP14	0	0	1	0
ENST00000549379	FAM19A2	0	0	1	0
ENST00000534680	C8orf82	0	1	0	0
ENST00000560928	CD276	1	0	0	0
ENST00000510781	THUMPD2	1	0	0	0
ENST00000413578	LIMS2	0	0	0	1
ENST00000529951	BRSK2	1	0	0	0
ENST00000575599	RPAIN	0	0	1	0
ENST00000508296	FAM153B	1	0	0	0
ENST00000569717	ZNF19	0	0	1	0
ENST00000518458	CETN3	0	1	0	0
ENST00000422678	CFL2	0	0	0	1
ENST00000472230	GCFC2	1	0	0	0
ENST00000512922	CDK18	0	1	0	0
ENST00000369214	PRDM13	0	0	0	1
ENST00000441673	INO80B	1	0	0	0
ENST00000416400	VPS54	0	0	1	0
ENST00000603706	RP11-574K11.31	0	0	0	1
ENST00000454201	TUSC2	1	0	0	0
ENST00000573474	CCDC40	0	0	0	1
ENST00000381052	ADAMTS6	1	0	0	0
ENST00000376303	SYP	0	1	0	0
ENST00000566987	ZNF821	1	0	0	0
ENST00000506129	GTF2H2C	1	0	0	0
ENST00000519256	RANBP17	0	0	1	0
ENST00000502865	SFXN1	0	0	0	1
ENST00000524333	INTS8	0	0	1	0
ENST00000494029	C20orf26	1	0	0	0
ENST00000509906	HPSE	1	0	0	0
ENST00000435955	KIAA1009	0	0	0	1
ENST00000458257	INMT-FAM188B	0	0	1	0
ENST00000554375	GPATCH2L	1	0	0	0
ENST00000578205	RHOT1	1	0	0	0
ENST00000515311	LSM6	0	0	0	1
ENST00000416938	AP4M1	0	1	0	0
ENST00000241527	MTERFD2	0	1	0	0
ENST00000475042	ABTB1	0	0	0	1
ENST00000442255	OXNAD1	0	1	0	0
ENST00000409617	SERF2	0	0	0	1
ENST00000544866	PDCD2	1	0	0	0
ENST00000394150	ZSCAN25	0	0	1	0
ENST00000428946	LRRC23	0	0	0	1
ENST00000427396	C7orf63	0	1	0	0
ENST00000594528	GRIK5	0	1	0	0
ENST00000426639	COL24A1	0	1	0	0
ENST00000554611	CYP46A1	1	0	0	0
ENST00000590445	GCDH	0	1	0	0
ENST00000462237	UPRT	1	0	0	0
ENST00000489241	XRN1	0	0	1	0
ENST00000547108	KIF21A	0	0	1	0
ENST00000574734	TXNDC17	0	0	0	1
ENST00000452032	CTD-2369P2.10	0	1	0	0
ENST00000475644	SPAG8	0	0	0	1
ENST00000511461	MTRR	0	0	0	1
ENST00000494474	GLS2	0	0	1	0
ENST00000441728	UBE2F	0	1	0	0
ENST00000561504	ADIRF	0	1	0	0
ENST00000453680	GORASP1	1	0	0	0
ENST00000470612	TESC	1	0	0	0
ENST00000542794	SDHAF2	0	0	0	1
ENST00000475283	SUSD1	1	0	0	0
ENST00000592232	SLC7A9	0	1	0	0
ENST00000478470	RHEB	0	1	0	0
ENST00000566445	ADAT1	1	0	0	0
ENST00000474125	PDZD7	0	1	0	0
ENST00000556825	SHMT2	0	0	1	0
ENST00000453536	RFTN1	1	0	0	0
ENST00000349264	B2M	1	0	0	0
ENST00000389134	CNEP1R1	0	0	0	1
ENST00000230402	PPP2R5D	1	0	0	0
ENST00000570059	PIGB	1	0	0	0
ENST00000487873	C6orf136	0	0	0	1
ENST00000575992	OXLD1	1	0	0	0
ENST00000559127	NDUFAF1	0	0	1	0
ENST00000490716	SUPT20H	1	0	0	0
ENST00000589347	CLPTM1	0	0	0	1
ENST00000563107	MLST8	1	0	0	0
ENST00000596672	LIG1	0	1	0	0
ENST00000425357	UTS2B	1	0	0	0
ENST00000460936	NIPSNAP3B	0	0	0	1
ENST00000404045	FAM211B	0	0	0	1
ENST00000550383	P2RX5-TAX1BP3	0	0	0	1
ENST00000528287	CYB5RL	0	0	0	1
ENST00000483754	RP11-432B6.3	0	0	1	0
ENST00000555646	STAT2	0	0	0	1
ENST00000510479	FAM193B	0	0	0	1
ENST00000451799	CHN1	0	1	0	0
ENST00000446066	SETD3	1	0	0	0
ENST00000361846	ST7L	1	0	0	0
ENST00000607882	RABGEF1	0	0	1	0
ENST00000429175	FLI1	0	0	0	1
ENST00000598979	BCL2L12	0	0	0	1
ENST00000521032	MTO1	0	0	1	0
ENST00000495251	WASH4P	0	1	0	0
ENST00000531477	TMEM126B	0	0	0	1
ENST00000580805	FLOT2	0	1	0	0
ENST00000502669	SH3TC1	0	0	0	1
ENST00000610136	ARFRP1	0	0	0	1
ENST00000474727	SLC9A9	0	0	0	1
ENST00000568808	CCPG1	1	0	0	0
ENST00000591560	DUS3L	1	0	0	0
ENST00000421686	RP11-146D12.2	1	0	0	0
ENST00000556551	RP5-1021I20.4	1	0	0	0
ENST00000342680	C19orf12	0	1	0	0
ENST00000544347	RP11-212D19.4	0	0	0	1
ENST00000423763	SUMF2	0	0	0	1
ENST00000471681	CCDC66	1	0	0	0
ENST00000561877	BBS2	0	0	1	0
ENST00000567065	INO80E	0	0	1	0
ENST00000430497	STYXL1	0	1	0	0
ENST00000342355	DCDC1	0	1	0	0
ENST00000532027	DNHD1	1	0	0	0
ENST00000503501	SENP6	0	0	0	1
ENST00000591201	PCSK4	0	0	0	1
ENST00000470551	DNAJC5	1	0	0	0
ENST00000460236	PHF20L1	1	0	0	0
ENST00000530122	STX16-NPEPL1	1	0	0	0
ENST00000531239	POLD4	0	0	1	0
ENST00000443409	DGCR6L	1	0	0	0
ENST00000354291	DDX55	0	0	1	0
ENST00000514710	SDAD1	0	1	0	0
ENST00000561089	KIF23	1	0	0	0
ENST00000414906	ZNF490	1	0	0	0
ENST00000529572	RCOR3	1	0	0	0
ENST00000589422	ZNF500	0	0	1	0
ENST00000496627	GCOM1	1	0	0	0
ENST00000566049	COQ7	0	1	0	0
ENST00000542934	JMJD6	1	0	0	0
ENST00000488781	GTPBP8	0	0	1	0
ENST00000284259	TBCEL	0	0	1	0
ENST00000429827	CRYZL1	0	0	1	0
ENST00000592631	SUV420H2	0	0	0	1
ENST00000528821	DERA	0	0	0	1
ENST00000394714	KIAA1324L	0	0	0	1
ENST00000548127	NEK3	0	0	0	1
ENST00000530587	PHF21A	1	0	0	0
ENST00000434544	TMEM214	0	0	1	0
ENST00000494714	TTC12	0	1	0	0
ENST00000565470	CDK10	1	0	0	0
ENST00000606394	CTSA	1	0	0	0
ENST00000446496	SEC63	0	1	0	0
ENST00000479214	ZNF695	0	1	0	0
ENST00000540929	ITFG2	1	0	0	0
ENST00000596592	C19orf44	0	1	0	0
ENST00000488854	WDR52	0	0	0	1
ENST00000481285	LONRF3	0	0	1	0
ENST00000456284	NDUFS1	1	0	0	0
ENST00000469655	KCNC4	0	0	0	1
ENST00000556307	PPP2R5C	1	0	0	0
ENST00000497644	FNDC3A	1	0	0	0
ENST00000514049	IQCH	1	0	0	0
ENST00000389040	VPS53	1	0	0	0
ENST00000561903	EME2	1	0	0	0
ENST00000454028	MLH1	0	1	0	0
ENST00000419433	STK36	1	0	0	0
ENST00000469154	SMARCD3	1	0	0	0
ENST00000589321	CACTIN	1	0	0	0
ENST00000452576	VWDE	0	0	0	1
ENST00000469389	SYP	0	0	0	1
ENST00000526035	BBS1	1	0	0	0
ENST00000491690	GOLGB1	0	0	0	1
ENST00000550100	LETMD1	0	0	0	1
ENST00000544341	CCDC53	0	0	0	1
ENST00000550143	AK1	0	0	0	1
ENST00000479242	DYNC2LI1	0	1	0	0
ENST00000372314	AIF1L	0	0	1	0
ENST00000414593	ELMOD3	0	0	1	0
ENST00000533133	MED17	0	0	1	0
ENST00000545210	TMEM258	0	1	0	0
ENST00000492223	IAH1	0	0	0	1
ENST00000551878	KIAA0430	0	0	1	0
ENST00000427797	PSPH	0	0	0	1
ENST00000497241	TEX29	1	0	0	0
ENST00000518979	CARD8	0	0	0	1
ENST00000594212	MAP1S	0	0	1	0
ENST00000487863	ZNF808	0	0	0	1
ENST00000427431	WWC2	1	0	0	0
ENST00000436842	RNASEH1	0	1	0	0
ENST00000468030	RP11-458D21.5	0	0	0	1
ENST00000517352	TNFRSF11B	0	0	1	0
ENST00000580127	MKS1	0	1	0	0
ENST00000389900	RNF216	0	0	1	0
ENST00000573891	CACNA1A	0	1	0	0
ENST00000534853	NDUFS7	1	0	0	0
ENST00000495517	RBM41	0	0	0	1
ENST00000392710	PRKAR1A	1	0	0	0
ENST00000546333	RP11-87C12.2	1	0	0	0
ENST00000389078	H2AFJ	1	0	0	0
ENST00000538548	SFSWAP	1	0	0	0
ENST00000463057	SLMO2	0	1	0	0
ENST00000489180	NPHP4	0	0	1	0
ENST00000522990	GABRG2	1	0	0	0
ENST00000574699	TNFRSF12A	0	1	0	0
ENST00000600277	SLC27A1	1	0	0	0
ENST00000549766	TGFBR1	0	0	1	0
ENST00000344785	RBM38	1	0	0	0
ENST00000557410	SV2B	0	0	1	0
ENST00000551219	PTPRR	1	0	0	0
ENST00000466950	SEC22A	1	0	0	0
ENST00000318110	ZNF101	0	1	0	0
ENST00000491638	NKIRAS2	0	1	0	0
ENST00000489923	PDIA5	0	0	1	0
ENST00000571757	OXLD1	0	1	0	0
ENST00000525576	NXF1	0	0	0	1
ENST00000578386	SMURF2	0	0	1	0
ENST00000575639	TRAPPC1	0	0	1	0
ENST00000426447	PDAP1	1	0	0	0
ENST00000580868	TMEM199	0	1	0	0
ENST00000392407	MUC4	0	0	1	0
ENST00000342677	FUT8	0	0	0	1
ENST00000509549	C22orf39	1	0	0	0
ENST00000581448	PLEKHM1	0	0	1	0
ENST00000473506	GALT	0	0	0	1
ENST00000571558	RPAIN	0	0	0	1
ENST00000556333	RCCD1	0	0	0	1
ENST00000598046	ZNF708	0	1	0	0
ENST00000415942	RBCK1	0	1	0	0
ENST00000381913	TRPV3	1	0	0	0
ENST00000552677	BRMS1L	1	0	0	0
ENST00000582721	PIGS	1	0	0	0
ENST00000497138	PPP4R1L	1	0	0	0
ENST00000490017	MMP23B	1	0	0	0
ENST00000515106	ALPK1	0	0	0	1
ENST00000531985	ZNF707	0	0	0	1
ENST00000444083	FAM180A	1	0	0	0
ENST00000547065	VDR	0	0	1	0
ENST00000582740	TEX14	1	0	0	0
ENST00000534673	TCIRG1	0	0	0	1
ENST00000473532	DPP7	1	0	0	0
ENST00000433258	TEX261	1	0	0	0
ENST00000463739	LRWD1	0	0	0	1
ENST00000441134	GARNL3	1	0	0	0
ENST00000488717	TRPC4	0	0	1	0
ENST00000518116	FAM92A1	0	0	0	1
ENST00000504963	SDHC	0	0	0	1
ENST00000412033	GEMIN2	0	0	0	1
ENST00000502850	NUP54	0	0	1	0
ENST00000521461	KHDRBS3	1	0	0	0
ENST00000564558	ZFP90	0	0	0	1
ENST00000420686	C2orf68	0	0	0	1
ENST00000555705	EAPP	1	0	0	0
ENST00000475350	PPIE	0	1	0	0
ENST00000504770	ATG10	0	0	1	0
ENST00000187830	PVR	1	0	0	0
ENST00000389919	ZFP91-CNTF	0	0	0	1
ENST00000528106	RBM4B	0	0	1	0
ENST00000565682	OGFOD1	0	1	0	0
ENST00000446547	RAB5A	1	0	0	0
ENST00000590116	ZNF554	1	0	0	0
ENST00000575790	GLOD4	0	0	1	0
ENST00000308768	KCTD13	0	0	1	0
ENST00000522437	DYX1C1	0	0	0	1
ENST00000553025	ANKRD13A	1	0	0	0
ENST00000534073	ZDHHC24	1	0	0	0
ENST00000415933	PPIA	1	0	0	0
ENST00000543678	MTFMT	0	0	1	0
ENST00000445906	KIF7	0	0	1	0
ENST00000481935	ABCD4	0	0	0	1
ENST00000578906	CWC25	1	0	0	0
ENST00000427167	SEMA3C	0	1	0	0
ENST00000449476	CTC1	0	1	0	0
ENST00000592151	ZNF112	0	0	1	0
ENST00000481231	SMARCE1	0	1	0	0
ENST00000517558	TNFRSF10C	1	0	0	0
ENST00000517305	DMTN	1	0	0	0
ENST00000584501	STAC2	0	0	1	0
ENST00000573370	CLUAP1	1	0	0	0
ENST00000434318	MMP11	1	0	0	0
ENST00000417231	UBE2F	0	0	0	1
ENST00000288344	HMGN1	0	0	0	1
ENST00000589807	AD000671.6	0	0	0	1
ENST00000509876	PHF3	0	1	0	0
ENST00000476529	LARP4B	0	1	0	0
ENST00000423832	NICN1	0	0	0	1
ENST00000490078	APOO	1	0	0	0
ENST00000473015	C4orf21	0	1	0	0
ENST00000505559	SPATA20	1	0	0	0
ENST00000409033	ATG9A	0	0	0	1
ENST00000556048	ADCK1	0	1	0	0
ENST00000430591	SMC6	0	0	1	0
ENST00000581227	LRRC45	1	0	0	0
ENST00000528456	ZNF707	0	0	1	0
ENST00000392834	DPAGT1	1	0	0	0
ENST00000515801	UGT3A1	0	0	0	1
ENST00000448950	ABHD1	0	0	1	0
ENST00000527996	KIAA1324	0	0	0	1
ENST00000340537	FAM86B1	0	0	0	1
ENST00000486396	PANK4	1	0	0	0
ENST00000425778	SRSF7	1	0	0	0
ENST00000494877	GABBR1	0	1	0	0
ENST00000562649	DDX19A	0	1	0	0
ENST00000572485	SLC2A4	0	1	0	0
ENST00000479301	ING4	1	0	0	0
ENST00000568597	BLOC1S6	0	0	0	1
ENST00000564591	ANKRD18A	0	0	0	1
ENST00000492021	PDPK1	0	0	0	1
ENST00000469546	SEC31B	1	0	0	0
ENST00000587420	TADA2A	1	0	0	0
ENST00000468325	ASIC3	0	0	1	0
ENST00000554206	RPS6KA5	0	0	1	0
ENST00000337335	C1orf145	0	0	1	0
ENST00000571864	NSF	1	0	0	0
ENST00000375286	KCTD2	0	0	0	1
ENST00000467724	AGAP3	0	0	0	1
ENST00000463087	CABYR	0	0	0	1
ENST00000367677	MRPS14	0	0	0	1
ENST00000504061	MTCP1	0	0	0	1
ENST00000531461	ACER3	0	0	1	0
ENST00000486319	POLR2J3	1	0	0	0
ENST00000434755	NOD1	1	0	0	0
ENST00000510021	UBE2B	0	0	0	1
ENST00000439453	HPS4	0	1	0	0
ENST00000565043	MGAT5B	0	0	0	1

## Sheet: NMD expression up
ID	ID	HCT116_202_up	HCT116_595_up	Hela_202_up	Hela_595_up
ENST00000515770	DEK	1	1	1	1
ENST00000590051	TAF15	1	1	1	1
ENST00000507257	NUP54	1	1	1	1
ENST00000437082	RP11-438J1.1	1	1	1	1
ENST00000453122	HJURP	1	1	1	1
ENST00000555640	METTL17	1	1	1	1
ENST00000528361	TMEM126B	1	1	1	1
ENST00000477299	COPS3	1	1	1	1
ENST00000591055	CIRBP	1	1	1	1
ENST00000375403	DCUN1D2	1	1	1	1
ENST00000470766	DPP7	1	1	1	1
ENST00000507356	COMMD10	1	1	1	1
ENST00000466771	PTGR1	1	1	1	1
ENST00000379917	ADAM9	1	1	1	1
ENST00000544850	MAGOHB	1	1	1	1
ENST00000525455	POLR2G	1	1	1	1
ENST00000488050	STOML2	1	1	1	1
ENST00000525066	RAD51	1	1	1	1
ENST00000567635	SF3B3	1	1	1	1
ENST00000582022	SAP30BP	1	1	1	1
ENST00000419781	CCNT2	1	1	1	1
ENST00000416699	RRP7A	1	1	1	1
ENST00000423566	AP3S2	1	1	1	1
ENST00000415578	CCDC163P	1	1	1	1
ENST00000506393	WDR55	1	1	1	1
ENST00000420879	RPS19BP1	1	1	1	1
ENST00000491999	FAM195A	1	1	1	1
ENST00000492498	RAE1	1	1	1	1
ENST00000450765	ZNF142	1	1	1	1
ENST00000376744	SLC15A4	1	1	1	1
ENST00000554731	RDH11	1	1	1	1
ENST00000419181	GTF3A	1	1	1	1
ENST00000388749	HNRNPL	1	1	1	1
ENST00000572583	WDR45B	1	1	1	1
ENST00000595856	NDUFA7	1	1	1	1
ENST00000383276	ESCO1	1	1	1	1
ENST00000519958	HNRNPH1	1	1	1	1
ENST00000437745	BZW2	1	1	1	1
ENST00000507465	ZFR	1	1	1	1
ENST00000531400	C11orf80	1	1	1	1
ENST00000505993	ATG12	1	1	1	1
ENST00000421712	BRAT1	1	1	1	1
ENST00000468843	ADPRM	1	1	1	1
ENST00000549574	KANSL2	1	1	1	1
ENST00000548849	CS	1	1	1	1
ENST00000458124	SLC6A6	1	1	1	1
ENST00000525782	EIF3M	1	1	1	1
ENST00000502338	KIF20A	1	1	1	1
ENST00000533907	RRP8	1	1	1	1
ENST00000395560	UPP1	1	1	1	1
ENST00000462091	UMPS	1	1	1	1
ENST00000424699	PRKRA	1	1	1	1
ENST00000534180	FTH1	1	1	1	1
ENST00000448549	TRA2A	1	1	1	1
ENST00000461404	PEMT	1	1	1	1
ENST00000564172	GDE1	1	1	1	1
ENST00000433271	TMEM248	1	1	1	1
ENST00000462221	EIF2A	1	1	1	1
ENST00000425053	EIF4A2	1	1	1	1
ENST00000374930	NUP35	1	1	1	1
ENST00000592395	TCF3	1	1	1	1
ENST00000455198	E2F6	1	1	1	1
ENST00000533037	FIBP	1	1	1	1
ENST00000493610	PDCD11	1	1	1	1
ENST00000543455	TMED3	1	1	1	1
ENST00000422525	SULT4A1	1	1	1	1
ENST00000555840	SLC39A9	1	1	1	1
ENST00000493230	HRAS	1	1	1	1
ENST00000441228	SACM1L	1	1	1	1
ENST00000464004	DUSP12	1	1	1	1
ENST00000465471	SKA3	1	1	1	1
ENST00000437140	NUPL2	1	1	1	1
ENST00000547765	TUBA1B	1	1	1	1
ENST00000545721	NUMA1	1	1	1	1
ENST00000513914	RAD1	1	1	1	1
ENST00000527709	EBAG9	1	1	1	1
ENST00000491402	VCPKMT	1	1	1	1
ENST00000592290	FXYD5	1	1	1	1
ENST00000545236	MAGOHB	1	1	1	1
ENST00000431534	POLR3H	1	1	1	1
ENST00000533379	TIMM10B	1	1	1	1
ENST00000490820	CREBZF	1	1	1	1
ENST00000437519	SETD8	1	1	1	1
ENST00000466323	IDS	1	1	1	1
ENST00000391952	CLASRP	1	1	1	1
ENST00000549098	RPLP0	1	1	1	1
ENST00000454356	MTA3	1	1	1	1
ENST00000578317	COPS3	1	1	1	1
ENST00000360868	NOL8	1	1	1	1
ENST00000563370	RBMX	1	1	1	1
ENST00000573196	YWHAE	1	1	1	1
ENST00000594342	ETHE1	1	1	1	1
ENST00000578272	MBD2	1	1	1	1
ENST00000510146	CENPU	1	1	1	1
ENST00000545888	MARS	1	1	1	1
ENST00000539176	KLHL42	1	1	1	1
ENST00000429888	NKTR	1	1	1	1
ENST00000521809	CCNE2	1	1	1	1
ENST00000483593	DDX50	1	1	1	1
ENST00000531996	POLR2G	1	1	1	1
ENST00000531178	CDK2AP2	1	1	1	1
ENST00000440787	ARPC4	1	1	1	1
ENST00000393650	IQCB1	1	1	1	1
ENST00000424478	PRPF39	1	1	1	1
ENST00000498274	PCNP	1	1	1	1
ENST00000561095	TICRR	1	1	1	1
ENST00000504374	NSUN2	1	1	1	1
ENST00000531970	SPATA5L1	1	1	1	1
ENST00000559309	SNRPA1	1	1	1	1
ENST00000524266	PBK	1	1	1	1
ENST00000447096	DNAJC25	1	1	1	1
ENST00000456264	SLC20A1	1	1	1	1
ENST00000559152	CLPX	1	1	1	1
ENST00000523948	TGS1	1	1	1	1
ENST00000452355	SRSF2	1	1	1	1
ENST00000437573	E2F6	1	1	1	1
ENST00000510659	C5orf22	1	1	1	1
ENST00000345084	MRPS5	1	1	1	1
ENST00000549711	NAA25	1	1	1	1
ENST00000575041	ZC3H7A	1	1	1	1
ENST00000443203	NELFA	1	1	1	1
ENST00000527359	NASP	1	1	1	1
ENST00000504065	LUC7L3	1	1	1	1
ENST00000489649	ZWINT	1	1	1	1
ENST00000529120	NADSYN1	1	1	1	1
ENST00000486138	CAMTA1	1	1	1	1
ENST00000525317	CHORDC1	1	1	1	1
ENST00000443722	PMPCB	1	1	1	1
ENST00000600231	GRAMD1A	1	1	1	1
ENST00000472778	HNRNPK	1	1	1	1
ENST00000435721	TSSC1	1	1	1	1
ENST00000525345	NARS2	1	1	1	1
ENST00000433543	NOP58	1	1	1	1
ENST00000590088	ZNF180	1	1	1	1
ENST00000260058	CREBZF	1	1	1	1
ENST00000342392	DIABLO	1	1	1	1
ENST00000429589	EIF4A2	1	1	1	1
ENST00000344861	ZDHHC7	1	1	1	1
ENST00000539270	CCDC91	1	1	1	1
ENST00000592186	SMAD4	1	1	1	1
ENST00000592874	U2AF2	1	1	1	1
ENST00000513301	MAEA	1	1	1	1
ENST00000523655	SREK1	1	1	1	1
ENST00000604743	TUBE1	1	1	1	1
ENST00000578469	SREBF1	1	1	1	1
ENST00000427499	BUD31	1	1	1	1
ENST00000526924	DBF4B	1	1	1	1
ENST00000585769	TXNL4A	1	1	1	1
ENST00000359944	NDUFB5	1	1	1	1
ENST00000447566	SLC25A17	1	1	1	1
ENST00000588522	DMPK	1	1	1	1
ENST00000393400	TPRA1	1	1	1	1
ENST00000496503	MPP3	1	1	1	1
ENST00000568578	RBMX	1	1	1	1
ENST00000527613	BCLAF1	1	1	1	1
ENST00000549077	EIF4B	1	1	1	1
ENST00000467864	MRRF	1	1	1	1
ENST00000301323	RECQL4	1	1	1	1
ENST00000584261	DDX42	1	1	1	1
ENST00000541279	MRPL21	1	1	1	1
ENST00000567941	ADPGK	1	1	1	1
ENST00000546701	KANSL2	1	1	1	1
ENST00000554308	SMEK1	1	1	1	1
ENST00000457606	SRI	1	1	1	1
ENST00000432748	CBLL1	1	1	1	1
ENST00000480814	B4GALT4	1	1	1	1
ENST00000556825	SHMT2	1	1	1	1
ENST00000461272	ACOT8	1	1	1	1
ENST00000513182	RBPJ	1	1	1	1
ENST00000459997	SRM	1	1	1	1
ENST00000468065	ADAM9	1	1	1	1
ENST00000473294	ZBTB8OS	1	1	1	1
ENST00000460428	SFPQ	1	1	1	1
ENST00000556854	CCNB1IP1	1	1	1	1
ENST00000444517	DONSON	1	1	1	1
ENST00000550201	DCTN2	1	1	1	1
ENST00000478157	IFT57	1	1	1	1
ENST00000549572	TARBP2	1	1	1	1
ENST00000542343	SAP30BP	1	1	1	1
ENST00000484181	PCCB	1	1	1	1
ENST00000566395	C1orf63	1	1	1	1
ENST00000445960	KIAA0922	1	1	1	1
ENST00000522484	FZD6	1	1	1	1
ENST00000425941	SRSF7	1	1	1	1
ENST00000510279	MTRR	1	1	1	1
ENST00000491617	COMMD2	1	1	1	1
ENST00000453390	ACP1	1	1	1	1
ENST00000569341	CFDP1	1	1	1	1
ENST00000540297	HSP90B1	1	1	1	1
ENST00000553956	CEP95	1	1	1	1
ENST00000494395	ITGB1	1	1	1	1
ENST00000483871	SRSF6	1	1	1	1
ENST00000477442	SRSF3	1	1	1	1
ENST00000483493	CAAP1	1	1	1	1
ENST00000511475	HINT1	1	1	1	1
ENST00000520759	CYFIP2	1	1	1	1
ENST00000566605	FUS	1	1	1	1
ENST00000463927	TIMMDC1	1	1	1	1
ENST00000581544	EIF4A1	1	1	1	1
ENST00000511208	C5orf22	1	1	1	1
ENST00000475785	SPIN3	1	1	1	1
ENST00000455230	NDUFAF7	1	1	1	1
ENST00000594773	SUGP2	1	1	1	1
ENST00000566604	PMM2	1	1	1	1
ENST00000508045	LUC7L3	1	1	1	1
ENST00000475573	NME1	1	1	1	1
ENST00000458191	HUS1	1	1	1	1
ENST00000433877	RSRC2	1	1	1	1
ENST00000531277	RAD51	1	1	1	1
ENST00000593795	SUGP2	1	1	1	1
ENST00000414294	SAE1	1	1	1	1
ENST00000238477	ALG2	1	1	1	1
ENST00000466227	YWHAE	1	1	1	1
ENST00000576544	ACTG1	1	1	1	1
ENST00000243040	PFDN5	1	1	1	1
ENST00000446198	PODXL	1	1	1	1
ENST00000471658	PSPC1	1	1	1	1
ENST00000518188	IMPA1	1	1	1	1
ENST00000550338	AK2	1	1	1	1
ENST00000503359	DCK	1	1	1	1
ENST00000600239	SUGP2	1	1	1	1
ENST00000420536	RPL3	1	1	1	1
ENST00000503596	MFSD10	1	1	1	1
ENST00000581334	MED1	1	1	1	1
ENST00000561312	MESDC2	1	1	1	1
ENST00000546604	SARNP	1	1	1	1
ENST00000541265	MRPL21	1	1	1	1
ENST00000497791	UMPS	1	1	1	1
ENST00000416380	YIPF3	1	1	1	1
ENST00000438264	ASB1	1	1	1	1
ENST00000454791	RHBDD2	1	1	1	1
ENST00000549143	CS	1	1	1	1
ENST00000534981	CMAS	1	1	1	1
ENST00000558999	AP3S2	1	1	1	1
ENST00000431285	SETD5	1	1	1	1
ENST00000583503	ASPSCR1	1	1	1	1
ENST00000455824	ST13	1	1	1	1
ENST00000589426	PGS1	1	1	1	1
ENST00000587460	MUM1	1	1	1	1
ENST00000581979	SRSF1	1	1	1	1
ENST00000354204	KANSL3	1	1	1	1
ENST00000418939	PPP1R2	1	1	1	1
ENST00000419516	LUC7L	1	1	1	1
ENST00000555873	TMED10	1	1	1	1
ENST00000376550	XYLT2	1	1	1	1
ENST00000484291	DUSP12	1	1	1	1
ENST00000465076	SEC24C	1	1	1	1
ENST00000441730	BRPF3	1	1	1	1
ENST00000512023	SLC25A36	1	1	1	1
ENST00000471520	CUTC	1	1	1	1
ENST00000505777	UBA5	1	1	1	1
ENST00000596995	SAE1	1	1	1	1
ENST00000559652	BTBD1	1	1	1	1
ENST00000593729	NDUFA7	1	1	1	1
ENST00000418170	HMGXB4	1	1	1	1
ENST00000546728	SART3	1	1	1	1
ENST00000509359	TIMM8B	1	1	1	1
ENST00000580998	AURKB	1	1	1	1
ENST00000284290	TBRG1	1	1	1	1
ENST00000557985	C9orf69	1	1	1	1
ENST00000394606	MAX	1	1	1	1
ENST00000372996	BYSL	1	1	1	1
ENST00000507773	SLC35B1	1	1	1	1
ENST00000442660	DONSON	1	1	1	1
ENST00000413137	RHBDD3	1	1	1	1
ENST00000398187	FAM76B	1	1	1	1
ENST00000466896	NDUFA5	1	1	1	1
ENST00000510809	ITGA3	1	1	1	1
ENST00000507724	PPAT	1	1	1	1
ENST00000559433	LRRC28	1	1	1	1
ENST00000560610	WDR61	1	1	1	1
ENST00000462523	XPA	1	1	1	1
ENST00000299596	TMEM41B	1	1	1	1
ENST00000510678	HNRNPH1	1	1	1	1
ENST00000563110	ARHGAP11B	1	1	1	1
ENST00000523214	TATDN1	1	1	1	1
ENST00000559963	GALK2	1	1	1	1
ENST00000568020	ZCCHC14	1	1	1	1
ENST00000463684	SMC1A	1	1	1	1
ENST00000602415	ENKD1	1	1	1	1
ENST00000562235	TMEM208	1	1	1	1
ENST00000463267	RAD54B	1	1	1	1
ENST00000441832	TYW5	1	1	1	1
ENST00000479391	ERCC6L2	1	1	1	1
ENST00000489572	MRRF	1	1	1	1
ENST00000492741	PSPC1	1	1	1	1
ENST00000375167	H2AFX	1	1	1	1
ENST00000323981	TAF1D	1	1	1	1
ENST00000453653	PLEKHA3	1	1	1	1
ENST00000534770	TAF1D	1	1	1	1
ENST00000482983	CENPV	1	1	1	1
ENST00000474804	PPIE	1	1	1	1
ENST00000510698	UIMC1	1	1	1	1
ENST00000560919	MTHFS	1	1	1	1
ENST00000474086	RBM34	1	1	1	1
ENST00000519607	NUDCD1	1	1	1	1
ENST00000564974	MT1X	1	1	1	1
ENST00000492685	NAP1L4	1	1	1	1
ENST00000480432	RFC2	1	1	1	1
ENST00000562583	ATXN2L	1	1	1	1
ENST00000473532	DPP7	1	1	1	1
ENST00000379707	BAG1	1	1	1	1
ENST00000527529	CREBZF	1	1	1	1
ENST00000510525	MTRR	1	1	1	1
ENST00000597781	SMIM7	1	1	1	1
ENST00000419378	HMGN1	1	1	1	1
ENST00000511461	MTRR	1	1	1	1
ENST00000432667	TMEM18	1	1	1	1
ENST00000441728	UBE2F	1	1	1	1
ENST00000507439	QDPR	1	1	1	1
ENST00000601980	ZNF468	1	1	1	1
ENST00000415076	COA1	1	1	1	1
ENST00000489290	BYSL	1	1	1	1
ENST00000510026	ZNF131	1	1	1	1
ENST00000590943	OAZ1	1	1	1	1
ENST00000563671	FAM219B	1	1	1	1
ENST00000403542	RBM39	1	1	1	1
ENST00000558525	IREB2	1	1	1	1
ENST00000359551	SHARPIN	1	1	1	1
ENST00000575992	OXLD1	1	1	1	1
ENST00000504779	HNRNPH1	1	1	1	1
ENST00000559127	NDUFAF1	1	1	1	1
ENST00000469364	PDHB	1	1	1	1
ENST00000518389	MAK16	1	1	1	1
ENST00000563107	MLST8	1	1	1	1
ENST00000609519	AKAP8L	1	1	1	1
ENST00000453505	TMEM189	1	1	1	1
ENST00000474348	RNF13	1	1	1	1
ENST00000549258	SLC38A2	1	1	1	1
ENST00000564296	CDIPT	1	1	1	1
ENST00000592962	POLR2I	1	1	1	1
ENST00000433449	KLHL18	1	1	1	1
ENST00000378727	THUMPD2	1	1	1	1
ENST00000541703	REXO2	1	1	1	1
ENST00000446066	SETD3	1	1	1	1
ENST00000559514	CINP	1	1	1	1
ENST00000607882	RABGEF1	1	1	1	1
ENST00000552147	NAP1L1	1	1	1	1
ENST00000521032	MTO1	1	1	1	1
ENST00000531477	TMEM126B	1	1	1	1
ENST00000543415	GTF2H3	1	1	1	1
ENST00000427726	ING3	1	1	1	1
ENST00000578997	POLG2	1	1	1	1
ENST00000429769	EEF1B2	1	1	1	1
ENST00000427960	WDR75	1	1	1	1
ENST00000423763	SUMF2	1	1	1	1
ENST00000527169	TAF1D	1	1	1	1
ENST00000470472	SFPQ	1	1	1	1
ENST00000393259	TAF1D	1	1	1	1
ENST00000163678	METTL22	1	1	1	1
ENST00000492349	GNL3	1	1	1	1
ENST00000415116	EIF6	1	1	1	1
ENST00000550333	C12orf29	1	1	1	1
ENST00000443409	DGCR6L	1	1	1	1
ENST00000461311	CAMTA1	1	1	1	1
ENST00000354291	DDX55	1	1	1	1
ENST00000453310	RBM39	1	1	1	1
ENST00000421223	DDX56	1	1	1	1
ENST00000438680	TXNDC9	1	1	1	1
ENST00000585359	GADD45B	1	1	1	1
ENST00000520392	IMPAD1	1	1	1	1
ENST00000570740	CDC27	1	1	1	1
ENST00000550371	TWF1	1	1	1	1
ENST00000557057	ALKBH1	1	1	1	1
ENST00000576969	TXNDC11	1	1	1	1
ENST00000378081	NDUFAF5	1	1	1	1
ENST00000508682	GNB2L1	1	1	1	1
ENST00000572883	SRRM2	1	1	1	1
ENST00000528821	DERA	1	1	1	1
ENST00000529920	RPL8	1	1	1	1
ENST00000510719	UBE2K	1	1	1	1
ENST00000434544	TMEM214	1	1	1	1
ENST00000589347	CLPTM1	1	1	1	1
ENST00000483328	TYW5	1	1	1	1
ENST00000479214	ZNF695	1	1	1	1
ENST00000530901	TMEM126B	1	1	1	1
ENST00000409403	CLK1	1	1	1	1
ENST00000470476	FAM204A	1	1	1	1
ENST00000559607	ZNF592	1	1	1	1
ENST00000539025	GOLT1B	1	1	1	1
ENST00000456284	NDUFS1	1	1	1	1
ENST00000481189	NTMT1	1	1	1	1
ENST00000597315	BRD4	1	1	1	1
ENST00000526015	TAF1D	1	1	1	1
ENST00000414845	ALG3	1	1	1	1
ENST00000590925	BIRC5	1	1	1	1
ENST00000520202	CCDC25	1	1	1	1
ENST00000302373	MPHOSPH9	1	1	1	1
ENST00000540386	SLC29A2	1	1	1	1
ENST00000428163	WBSCR22	1	1	1	1
ENST00000216456	VTI1B	1	1	1	1
ENST00000585866	DNAJC7	1	1	1	1
ENST00000574509	RNMTL1	1	1	1	1
ENST00000467392	RINT1	1	1	1	1
ENST00000506644	ZMAT2	1	1	1	1
ENST00000550100	LETMD1	1	1	1	1
ENST00000412924	FYTTD1	1	1	1	1
ENST00000550143	AK1	1	1	1	1
ENST00000526755	FNTA	1	1	1	1
ENST00000588457	RNMT	1	1	1	1
ENST00000594212	MAP1S	1	1	1	1
ENST00000432425	CLK1	1	1	1	1
ENST00000471464	THEM4	1	1	1	1
ENST00000534599	RPL27A	1	1	1	1
ENST00000372849	RPL36A	1	1	1	1
ENST00000506974	NDUFS4	1	1	1	1
ENST00000558468	RP11-468E2.4	1	1	1	1
ENST00000487803	SMIM7	1	1	1	1
ENST00000412922	COPS7B	1	1	1	1
ENST00000389078	H2AFJ	1	1	1	1
ENST00000451998	TTC38	1	1	1	1
ENST00000456380	TRA2B	1	1	1	1
ENST00000601236	U2AF1L4	1	1	1	1
ENST00000585202	SRSF2	1	1	1	1
ENST00000498806	NADK	1	1	1	1
ENST00000207636	COMT	1	1	1	1
ENST00000605204	SRSF4	1	1	1	1
ENST00000547529	NAP1L1	1	1	1	1
ENST00000560044	ETFA	1	1	1	1
ENST00000496634	MIR3654	1	1	1	1
ENST00000471475	DDX50	1	1	1	1
ENST00000600408	KCNN4	1	1	1	1
ENST00000571986	PAM16	1	1	1	1
ENST00000464720	TMEM222	1	1	1	1
ENST00000551258	RPLP0	1	1	1	1
ENST00000551123	SLC25A3	1	1	1	1
ENST00000541507	M6PR	1	1	1	1
ENST00000456433	PMPCB	1	1	1	1
ENST00000418698	TAF4B	1	1	1	1
ENST00000443233	DUS4L	1	1	1	1
ENST00000565221	PMM2	1	1	1	1
ENST00000525660	AASDHPPT	1	1	1	1
ENST00000512663	RMND5B	1	1	1	1
ENST00000589367	NLE1	1	1	1	1
ENST00000460601	NELFCD	1	1	1	1
ENST00000550010	CCT2	1	1	1	1
ENST00000588810	MUM1	1	1	1	1
ENST00000592664	HEATR6	1	1	1	1
ENST00000591096	AARSD1	1	1	1	1
ENST00000502850	NUP54	1	1	1	1
ENST00000420442	HSCB	1	1	1	1
ENST00000239893	EXOSC8	1	1	1	1
ENST00000473688	TMEM241	1	1	1	1
ENST00000494320	RNF8	1	1	1	1
ENST00000438329	NOL12	1	1	1	1
ENST00000475350	PPIE	1	1	1	1
ENST00000440623	SSFA2	1	1	1	1
ENST00000519534	CHTF8	1	1	1	1
ENST00000576863	ZNF213	1	1	1	1
ENST00000567507	LPCAT4	1	1	1	1
ENST00000565205	TRAPPC2L	1	1	1	1
ENST00000446547	RAB5A	1	1	1	1
ENST00000575790	GLOD4	1	1	1	1
ENST00000415933	PPIA	1	1	1	1
ENST00000588732	GLYR1	1	1	1	1
ENST00000564578	KARS	1	1	1	1
ENST00000447927	EIF6	1	1	1	1
ENST00000449430	ZNF259	1	1	1	1
ENST00000540232	TAF1D	1	1	1	1
ENST00000523222	MTFR1	1	1	1	1
ENST00000558353	EIF3J	1	1	1	1
ENST00000591903	SDF2	1	1	1	1
ENST00000567440	PARP6	1	1	1	1
ENST00000414734	IFRD2	1	1	1	1
ENST00000308077	PTCD2	1	1	1	1
ENST00000379152	SLC7A6	1	1	1	1
ENST00000443567	CAPN7	1	1	1	1
ENST00000466636	SRPRB	1	1	1	1
ENST00000465250	SMIM7	1	1	1	1
ENST00000543058	MRPL48	1	1	1	1
ENST00000450006	FAM160B2	1	1	1	1
ENST00000530440	TALDO1	1	1	1	1
ENST00000481671	SMIM7	1	1	1	1
ENST00000523636	PABPC1	1	1	1	1
ENST00000425778	SRSF7	1	1	1	1
ENST00000529007	EEF1D	1	1	1	1
ENST00000431138	DBF4	1	1	1	1
ENST00000454871	BCL7B	1	1	1	1
ENST00000570255	TMEM219	1	1	1	1
ENST00000413197	COPS7B	1	1	1	1
ENST00000475836	RPL22L1	1	1	1	1
ENST00000504897	WDR55	1	1	1	1
ENST00000562001	PGP	1	1	1	1
ENST00000467724	AGAP3	1	1	1	1
ENST00000554401	HSP90AA1	1	1	1	1
ENST00000481939	PUS7	1	1	1	1
ENST00000560667	IDH3A	1	1	1	1
ENST00000525665	PSMD13	1	1	0	1
ENST00000455123	PON2	1	0	1	1
ENST00000567003	PALB2	1	1	0	1
ENST00000487649	FAM189B	0	1	1	1
ENST00000359766	TLK1	1	0	1	1
ENST00000421355	RBM14-RBM4	0	1	1	1
ENST00000411991	MFSD9	1	1	1	0
ENST00000458117	APOPT1	1	1	0	1
ENST00000538354	TULP3	1	1	0	1
ENST00000353468	SIGMAR1	1	0	1	1
ENST00000433010	PSMD2	1	1	1	0
ENST00000441905	NDUFAF7	1	0	1	1
ENST00000553899	PSMC6	1	0	1	1
ENST00000558794	FURIN	1	0	1	1
ENST00000558157	USP3	0	1	1	1
ENST00000503915	COQ2	0	1	1	1
ENST00000556765	TRAPPC6B	1	1	1	0
ENST00000490868	PPP2R1A	1	1	0	1
ENST00000486310	ARF4	1	1	0	1
ENST00000569075	TMEM87A	1	1	1	0
ENST00000416538	UBXN4	0	1	1	1
ENST00000414996	MTMR14	1	1	0	1
ENST00000582744	NT5C	1	0	1	1
ENST00000571405	ZC3H7A	1	0	1	1
ENST00000511700	CCT5	1	1	0	1
ENST00000540616	TRMT10B	0	1	1	1
ENST00000481966	AKR7A2	1	1	1	0
ENST00000568975	PRMT7	1	1	0	1
ENST00000441123	BRPF3	1	1	1	0
ENST00000528355	RPS6KA4	0	1	1	1
ENST00000526196	ACADM	1	0	1	1
ENST00000562381	PRMT7	1	1	0	1
ENST00000443647	RNF181	0	1	1	1
ENST00000520486	CCDC25	1	1	1	0
ENST00000502547	CDK10	1	1	1	0
ENST00000584668	SRSF1	1	0	1	1
ENST00000579677	DMTF1	1	0	1	1
ENST00000504181	LSM6	0	1	1	1
ENST00000426808	EIF4A2	1	1	1	0
ENST00000453532	SENP2	1	0	1	1
ENST00000571757	OXLD1	0	1	1	1
ENST00000434466	RALA	0	1	1	1
ENST00000524989	C11orf57	1	1	0	1
ENST00000554064	FCF1	1	0	1	1
ENST00000584880	PSMC5	1	1	1	0
ENST00000464016	PIK3R2	1	1	0	1
ENST00000563065	CCNDBP1	1	1	1	0
ENST00000511711	EME1	1	1	0	1
ENST00000517325	CHMP7	0	1	1	1
ENST00000452913	FAM92A1	1	0	1	1
ENST00000437275	ZNF74	1	0	1	1
ENST00000599874	SEPW1	1	1	0	1
ENST00000448177	OXSM	0	1	1	1
ENST00000510031	COX18	1	0	1	1
ENST00000495071	SUPT20H	0	1	1	1
ENST00000529332	TM9SF1	1	0	1	1
ENST00000561784	DEF8	1	1	0	1
ENST00000461690	RPL21	0	1	1	1
ENST00000426814	NOP58	1	1	0	1
ENST00000489099	ITGB3BP	1	0	1	1
ENST00000563517	TUBGCP4	0	1	1	1
ENST00000507537	METAP1	1	1	0	1
ENST00000412285	CDC14B	1	1	0	1
ENST00000580762	MRPL45	1	0	1	1
ENST00000581356	SLC9A3R1	1	1	1	0
ENST00000526446	NDUFS8	1	0	1	1
ENST00000437505	TRIP6	0	1	1	1
ENST00000510443	FAM86C1	1	0	1	1
ENST00000521655	THG1L	1	0	1	1
ENST00000589144	SUGP1	1	1	0	1
ENST00000425046	SETMAR	1	1	1	0
ENST00000167218	PDCD2	1	1	0	1
ENST00000506789	CDK7	1	0	1	1
ENST00000562379	METTL9	0	1	1	1
ENST00000591127	C19orf26	1	1	0	1
ENST00000513728	ANXA5	1	0	1	1
ENST00000564955	IQCK	1	1	1	0
ENST00000518850	RPL30	0	1	1	1
ENST00000447782	CCDC138	1	0	1	1
ENST00000359366	ATXN3	1	1	1	0
ENST00000536569	MRPS35	1	1	0	1
ENST00000415650	SETD5	0	1	1	1
ENST00000519059	MRPL22	1	1	1	0
ENST00000358604	CBWD2	0	1	1	1
ENST00000404603	SNRPD3	1	0	1	1
ENST00000419015	COPS8	1	0	1	1
ENST00000420864	MTX2	0	1	1	1
ENST00000293968	CCNF	1	1	1	0
ENST00000439832	GTPBP10	1	1	0	1
ENST00000520970	BMP1	0	1	1	1
ENST00000299714	SEC11C	1	1	1	0
ENST00000194672	FAM135A	1	0	1	1
ENST00000430182	QARS	1	1	1	0
ENST00000571806	TSR1	1	1	0	1
ENST00000264452	TMEM33	1	1	0	1
ENST00000290075	SLC25A37	0	1	1	1
ENST00000496465	TM2D1	1	0	1	1
ENST00000511454	EXOSC9	1	0	1	1
ENST00000409924	CCT7	1	1	0	1
ENST00000334223	DNAJB14	1	1	0	1
ENST00000566115	COX4I1	1	0	1	1
ENST00000601564	HAUS8	1	1	1	0
ENST00000415397	FAM133B	1	0	1	1
ENST00000550585	PCBP2	0	1	1	1
ENST00000573326	AKAP1	1	1	1	0
ENST00000590576	SEPT9	1	1	1	0
ENST00000426858	GCAT	0	1	1	1
ENST00000569904	SCAMP2	1	1	1	0
ENST00000446330	COA1	0	1	1	1
ENST00000532695	RSRC2	1	0	1	1
ENST00000484614	NUP62CL	1	1	1	0
ENST00000335515	PRICKLE4	1	0	1	1
ENST00000441402	TMEM39B	1	0	1	1
ENST00000460828	PCMT1	1	0	1	1
ENST00000475764	GDA	1	1	0	1
ENST00000591823	TPGS2	1	1	1	0
ENST00000586636	CIRBP	1	1	0	1
ENST00000532036	PPM1A	0	1	1	1
ENST00000531688	IFITM3	0	1	1	1
ENST00000601537	DHPS	1	0	1	1
ENST00000533012	TRAPPC4	1	1	0	1
ENST00000526393	FAM86C1	1	0	1	1
ENST00000355125	BTBD7	0	1	1	1
ENST00000535558	RAD51AP1	1	0	1	1
ENST00000524647	MUS81	1	0	1	1
ENST00000300260	C21orf59	0	1	1	1
ENST00000495106	GLMN	1	0	1	1
ENST00000244777	BLOC1S5	0	1	1	1
ENST00000466544	RNFT1	0	1	1	1
ENST00000478777	PNISR	1	1	1	0
ENST00000587161	FAM86A	0	1	1	1
ENST00000559459	MYO5C	1	1	1	0
ENST00000496046	MAP2K3	1	1	1	0
ENST00000564915	PIAS1	1	1	1	0
ENST00000587843	ROGDI	1	0	1	1
ENST00000426081	GGCT	1	0	1	1
ENST00000444651	TANGO2	0	1	1	1
ENST00000421723	NCEH1	1	1	1	0
ENST00000437355	PSPH	1	1	0	1
ENST00000486464	TSC22D1	1	1	1	0
ENST00000424632	RNF149	0	1	1	1
ENST00000459894	SFXN2	1	1	1	0
ENST00000538796	RNF10	1	0	1	1
ENST00000493959	SENP6	1	1	0	1
ENST00000511615	SUB1	1	0	1	1
ENST00000454308	GARS	0	1	1	1
ENST00000586529	CTD-2369P2.12	1	0	1	1
ENST00000269361	CSNK1D	1	0	1	1
ENST00000433439	RQCD1	0	1	1	1
ENST00000440385	NFS1	1	0	1	1
ENST00000412735	ARID5A	1	0	1	1
ENST00000513496	FBXO4	1	0	1	1
ENST00000503501	SENP6	1	0	1	1
ENST00000561313	GNB5	1	0	1	1
ENST00000438863	ST7	1	0	1	1
ENST00000433257	DDX56	1	0	1	1
ENST00000607932	POT1	1	0	1	1
ENST00000534269	BCLAF1	1	0	1	1
ENST00000485330	GTPBP8	0	1	1	1
ENST00000524543	TMEM41B	0	1	1	1
ENST00000475723	TTC19	1	0	1	1
ENST00000562610	COMMD4	1	1	1	0
ENST00000521448	DCTN4	1	1	1	0
ENST00000566403	FAM192A	0	1	1	1
ENST00000470443	PABPC4	1	1	1	0
ENST00000453037	C12orf29	1	0	1	1
ENST00000510811	CDK10	1	1	0	1
ENST00000489283	PLS3	0	1	1	1
ENST00000434760	NUP50	0	1	1	1
ENST00000355491	TXNL4A	1	0	1	1
ENST00000467096	STX16	0	1	1	1
ENST00000550880	PFDN5	1	1	1	0
ENST00000457377	SLC4A7	0	1	1	1
ENST00000419593	SYS1-DBNDD2	1	0	1	1
ENST00000344376	ATG4B	1	0	1	1
ENST00000436868	BZW2	1	0	1	1
ENST00000460749	NT5DC1	0	1	1	1
ENST00000457359	DONSON	1	0	1	1
ENST00000398654	PIAS2	1	0	1	1
ENST00000419642	ZDHHC3	1	0	1	1
ENST00000560600	EMC9	1	1	1	0
ENST00000257262	TMEM258	0	1	1	1
ENST00000479446	ABCA2	0	1	1	1
ENST00000478100	NCBP1	0	1	1	1
ENST00000427084	SLC25A17	0	1	1	1
ENST00000575858	STX8	1	1	1	0
ENST00000525511	DNAJC24	1	1	1	0
ENST00000547064	TARBP2	0	1	1	1
ENST00000527327	ILK	0	1	1	1
ENST00000594021	DDX49	1	1	0	1
ENST00000591715	HAUS1	1	1	1	0
ENST00000601065	SNRNP70	1	0	1	1
ENST00000589468	ASF1B	0	1	1	1
ENST00000590936	REXO1	1	1	1	0
ENST00000525243	RNF121	0	1	1	1
ENST00000601232	BABAM1	1	1	1	0
ENST00000573715	ARL16	1	0	1	1
ENST00000544397	KRI1	1	1	1	0
ENST00000295864	GTPBP8	1	1	1	0
ENST00000527906	PSMC3	1	0	1	1
ENST00000478046	PPP5C	1	1	0	1
ENST00000476260	DPH2	1	1	1	0
ENST00000568319	APRT	1	1	1	0
ENST00000586224	TRMT1	1	1	0	1
ENST00000523966	SKP1	0	1	1	1
ENST00000567530	BCKDK	1	0	1	1
ENST00000522766	ENY2	1	1	0	1
ENST00000517859	KHDRBS3	1	0	1	1
ENST00000574200	CCDC137	0	1	1	1
ENST00000585855	TCF3	1	1	1	0
ENST00000584216	COPS3	1	1	0	1
ENST00000585494	FECH	1	0	1	1
ENST00000454175	ZKSCAN5	0	1	1	1
ENST00000395710	SDAD1	1	0	1	1
ENST00000549412	SPATS2	1	0	1	1
ENST00000526210	GANAB	1	1	1	0
ENST00000564610	PARP6	1	0	1	1
ENST00000553673	FCF1	1	0	1	1
ENST00000575599	RPAIN	0	1	1	1
ENST00000432105	PUM2	1	1	0	1
ENST00000543468	EPS8	1	1	1	0
ENST00000532444	EIF3M	1	0	1	1
ENST00000558161	MAN2A2	0	1	1	1
ENST00000334454	PSMB5	1	0	1	1
ENST00000562362	FAM96B	1	1	0	1
ENST00000445802	SLC5A6	1	1	0	1
ENST00000241527	MTERFD2	1	1	1	0
ENST00000555264	TMEM199	1	0	1	1
ENST00000589428	R3HDM4	1	0	1	1
ENST00000552660	VEZT	1	0	1	1
ENST00000515391	CDK7	0	1	1	1
ENST00000475079	EMC1	1	1	1	0
ENST00000337004	PTDSS1	1	1	0	1
ENST00000422906	UBE2W	0	1	1	1
ENST00000453680	GORASP1	1	0	1	1
ENST00000601736	C19orf60	1	1	1	0
ENST00000542794	SDHAF2	1	1	0	1
ENST00000578426	DHRS7B	1	1	1	0
ENST00000395375	ZNF273	0	1	1	1
ENST00000554989	CKB	1	1	1	0
ENST00000425542	LGALS1	0	1	1	1
ENST00000478405	SPIN3	1	0	1	1
ENST00000528218	ZNF195	1	0	1	1
ENST00000488679	ACOT8	1	0	1	1
ENST00000562275	ANKRD11	1	0	1	1
ENST00000447299	MRPS25	1	1	0	1
ENST00000490528	ALKBH4	1	1	1	0
ENST00000519776	TATDN1	1	1	1	0
ENST00000529737	GANAB	0	1	1	1
ENST00000570189	MAP1LC3B	1	0	1	1
ENST00000438296	IFRD2	1	0	1	1
ENST00000554697	MLH3	0	1	1	1
ENST00000578306	TSPYL2	1	1	0	1
ENST00000548355	TMEM106C	0	1	1	1
ENST00000531944	POLR2G	1	1	1	0
ENST00000571476	DERL2	1	1	1	0
ENST00000579877	SAP30BP	0	1	1	1
ENST00000576008	RPS15A	1	1	1	0
ENST00000568808	CCPG1	1	1	1	0
ENST00000591560	DUS3L	1	1	1	0
ENST00000549960	C12orf73	1	1	0	1
ENST00000233092	FKBP7	1	0	1	1
ENST00000593114	RAD23A	1	0	1	1
ENST00000330736	ANKRD11	0	1	1	1
ENST00000426966	TBL2	0	1	1	1
ENST00000425028	FBXO7	1	0	1	1
ENST00000472476	TARDBP	1	0	1	1
ENST00000430497	STYXL1	1	1	0	1
ENST00000509769	USP53	1	1	1	0
ENST00000549748	ATP5G2	1	1	1	0
ENST00000528439	RPS3	1	0	1	1
ENST00000380361	SRCAP	1	0	1	1
ENST00000460212	N6AMT1	0	1	1	1
ENST00000443339	SETD5	1	1	0	1
ENST00000561089	KIF23	1	1	1	0
ENST00000586037	GPATCH8	0	1	1	1
ENST00000304834	HN1	1	0	1	1
ENST00000391623	HAUS2	0	1	1	1
ENST00000564279	HAUS2	0	1	1	1
ENST00000542934	JMJD6	1	1	0	1
ENST00000510089	TMEM161B	0	1	1	1
ENST00000543929	MAGOHB	1	0	1	1
ENST00000514369	MTRR	1	0	1	1
ENST00000477053	TMEM241	1	1	1	0
ENST00000495785	SRSF10	1	0	1	1
ENST00000435753	DDX11	1	1	1	0
ENST00000565464	UQCRC2	0	1	1	1
ENST00000436280	GPN1	1	0	1	1
ENST00000606394	CTSA	1	1	1	0
ENST00000446496	SEC63	1	1	0	1
ENST00000449301	CYP20A1	1	1	1	0
ENST00000466905	SSR2	1	0	1	1
ENST00000437396	ZC3H15	1	1	0	1
ENST00000556307	PPP2R5C	1	0	1	1
ENST00000497644	FNDC3A	1	1	1	0
ENST00000589554	HAUS1	1	1	1	0
ENST00000419433	STK36	1	0	1	1
ENST00000542139	RAD9A	1	1	1	0
ENST00000439676	WAC	1	0	1	1
ENST00000434568	DGCR14	0	1	1	1
ENST00000534482	RNASEH2C	1	0	1	1
ENST00000528824	SNX7	1	0	1	1
ENST00000533133	MED17	1	0	1	1
ENST00000599310	SMIM7	0	1	1	1
ENST00000455250	PDIA3	1	1	1	0
ENST00000528993	PRKRIR	1	1	1	0
ENST00000512801	ACAD9	1	1	1	0
ENST00000545467	LDHA	1	0	1	1
ENST00000559705	FAM96A	1	1	0	1
ENST00000565187	NTAN1	0	1	1	1
ENST00000438571	GTF3A	1	0	1	1
ENST00000597636	IRF3	1	1	0	1
ENST00000547254	YAF2	1	0	1	1
ENST00000368264	C1orf85	1	1	0	1
ENST00000436986	PSMA2	1	0	1	1
ENST00000481223	CCNL2	1	0	1	1
ENST00000497138	PPP4R1L	1	0	1	1
ENST00000483434	STX16	0	1	1	1
ENST00000462295	C3orf17	0	1	1	1
ENST00000531985	ZNF707	1	0	1	1
ENST00000548333	ARHGAP23	1	0	1	1
ENST00000548084	NACA	1	1	1	0
ENST00000229866	RNF8	1	0	1	1
ENST00000441914	TTC7A	1	0	1	1
ENST00000508124	SLC38A9	0	1	1	1
ENST00000518116	FAM92A1	1	0	1	1
ENST00000586720	LGALS3BP	1	1	1	0
ENST00000529670	LRP8	1	0	1	1
ENST00000492721	C20orf24	1	0	1	1
ENST00000422591	HACL1	1	0	1	1
ENST00000575294	STX8	1	1	0	1
ENST00000557087	PSMA3	1	1	1	0
ENST00000586221	CARM1	1	0	1	1
ENST00000555705	EAPP	1	0	1	1
ENST00000541731	STRAP	0	1	1	1
ENST00000528106	RBM4B	1	1	1	0
ENST00000475323	ARHGEF39	1	1	0	1
ENST00000461150	DFFB	1	1	0	1
ENST00000464036	UBE2J2	1	1	0	1
ENST00000308768	KCTD13	0	1	1	1
ENST00000494771	RPL22L1	1	0	1	1
ENST00000502423	NDUFS4	0	1	1	1
ENST00000504563	LUC7L3	1	1	1	0
ENST00000543678	MTFMT	1	1	1	0
ENST00000558509	IDH3A	1	1	0	1
ENST00000481935	ABCD4	1	0	1	1
ENST00000526299	ECHDC1	1	1	1	0
ENST00000424818	POMZP3	1	1	1	0
ENST00000498420	ABHD16A	1	1	0	1
ENST00000556109	GPATCH2L	0	1	1	1
ENST00000324340	DDX39A	1	0	1	1
ENST00000591981	ATP5A1	1	1	1	0
ENST00000481231	SMARCE1	1	1	0	1
ENST00000399807	TANGO2	1	0	1	1
ENST00000573150	SGSH	1	0	1	1
ENST00000374611	NARF	1	0	1	1
ENST00000472637	C3orf17	1	0	1	1
ENST00000478104	TMEM222	1	1	1	0
ENST00000490078	APOO	1	1	1	0
ENST00000409033	ATG9A	0	1	1	1
ENST00000536886	RAD51AP1	1	1	0	1
ENST00000426712	COPS6	1	0	1	1
ENST00000508274	RAB28	0	1	1	1
ENST00000490230	PBXIP1	1	1	1	0
ENST00000532872	RPS3	1	0	1	1
ENST00000417500	ARPC4	1	0	1	1
ENST00000525576	NXF1	0	1	1	1
ENST00000531921	EIF3M	0	1	1	1
ENST00000472663	MSRB2	1	0	1	1
ENST00000529403	TMX2	1	0	1	1
ENST00000588199	AFMID	0	1	1	1
ENST00000555443	KLHDC2	1	1	1	0
ENST00000379594	ATG12	1	1	0	1
ENST00000375286	KCTD2	1	0	1	1
ENST00000518174	TMEM66	1	1	1	0
ENST00000543794	LPCAT3	1	0	1	1
ENST00000593361	DDX49	1	1	0	1
ENST00000555408	CDK2	1	1	0	1
ENST00000439453	HPS4	1	1	1	0
ENST00000578638	LLGL2	1	1	0	0
ENST00000325577	RAD1	0	0	1	1
ENST00000483896	RRP1	0	0	1	1
ENST00000449538	HIST1H2BN	0	0	1	1
ENST00000583976	SKA2	0	0	1	1
ENST00000535142	ZW10	1	1	0	0
ENST00000487938	VIM	0	0	1	1
ENST00000602784	RNF40	0	0	1	1
ENST00000392871	GTDC1	1	1	0	0
ENST00000576207	TNK1	0	1	0	1
ENST00000491318	ACY1	1	1	0	0
ENST00000440766	EIF6	0	0	1	1
ENST00000586313	UBA2	0	0	1	1
ENST00000395756	SREBF1	1	0	1	0
ENST00000436317	DCAF17	1	1	0	0
ENST00000431254	ATP5O	1	0	1	0
ENST00000488340	CCNL2	1	1	0	0
ENST00000488673	TRMT10B	0	0	1	1
ENST00000272249	HNRNPLL	1	0	1	0
ENST00000446668	MANF	1	1	0	0
ENST00000534280	PRMT1	1	1	0	0
ENST00000549182	ERGIC2	0	1	1	0
ENST00000381653	NSFL1C	1	1	0	0
ENST00000508798	TSPAN5	1	1	0	0
ENST00000508705	GRK6	0	1	0	1
ENST00000457109	PKP4	1	0	1	0
ENST00000522791	HRSP12	1	1	0	0
ENST00000542688	ACSF3	1	1	0	0
ENST00000456655	ATF2	0	0	1	1
ENST00000443429	UQCC1	1	0	0	1
ENST00000546395	RNASEK	0	1	1	0
ENST00000591717	TRMT1	0	1	0	1
ENST00000478200	UBE2G2	0	0	1	1
ENST00000489375	AKT2	1	0	1	0
ENST00000368841	SNX27	1	1	0	0
ENST00000493348	TM4SF1	0	0	1	1
ENST00000574023	DHX33	1	0	1	0
ENST00000593219	STK11	1	1	0	0
ENST00000592468	DUS3L	1	0	1	0
ENST00000473284	C3orf17	0	1	0	1
ENST00000521007	TAF2	0	0	1	1
ENST00000377027	C9orf85	0	0	1	1
ENST00000447333	ARHGAP8	1	1	0	0
ENST00000513575	CENPH	0	0	1	1
ENST00000359208	DNTTIP2	1	0	1	0
ENST00000469707	MBNL2	0	1	0	1
ENST00000439947	TRMT61B	1	1	0	0
ENST00000587886	U2AF1L4	1	0	0	1
ENST00000413697	REV1	0	0	1	1
ENST00000569857	PKM	0	1	1	0
ENST00000492132	SELT	1	0	1	0
ENST00000490099	TMEM39A	1	1	0	0
ENST00000588830	RPL27	1	0	1	0
ENST00000512328	HSPA9	0	1	0	1
ENST00000528295	THY1	0	0	1	1
ENST00000568312	KIF22	1	1	0	0
ENST00000598343	SARS2	1	0	1	0
ENST00000482446	RNFT1	0	1	1	0
ENST00000462482	SKA3	1	1	0	0
ENST00000438444	COA1	0	0	1	1
ENST00000460046	AKAP10	1	0	1	0
ENST00000496340	C3orf17	1	0	0	1
ENST00000603726	DUSP22	1	1	0	0
ENST00000411937	DCLK2	0	0	1	1
ENST00000413491	SMYD5	1	1	0	0
ENST00000531366	TMEM126A	0	1	1	0
ENST00000518139	RPS14	0	0	1	1
ENST00000312087	WHSC1	1	1	0	0
ENST00000591499	RAD23A	1	0	1	0
ENST00000564386	GCSH	1	1	0	0
ENST00000544187	PYROXD1	1	1	0	0
ENST00000509622	LARP7	0	0	1	1
ENST00000534260	RAB2A	1	1	0	0
ENST00000560364	ZHX3	0	0	1	1
ENST00000537239	RP11-613M10.8	1	1	0	0
ENST00000494019	RFC2	1	1	0	0
ENST00000429295	MRPL23	1	1	0	0
ENST00000574175	TRAP1	1	1	0	0
ENST00000517947	G3BP1	0	1	0	1
ENST00000418299	SETD9	0	0	1	1
ENST00000493583	TFE3	0	0	1	1
ENST00000417344	CCNT1	0	0	1	1
ENST00000395758	BICD1	0	0	1	1
ENST00000552994	ZFC3H1	0	0	1	1
ENST00000498166	GORAB	1	0	1	0
ENST00000521354	TPD52	0	1	1	0
ENST00000503454	CCT5	1	0	1	0
ENST00000471201	CEP41	1	1	0	0
ENST00000221784	PDCD5	1	0	0	1
ENST00000529673	SNX15	0	0	1	1
ENST00000461670	ATP6V0B	0	1	0	1
ENST00000512339	FAM13A	0	0	1	1
ENST00000519474	HDAC3	0	0	1	1
ENST00000566053	DCTN5	0	0	1	1
ENST00000524972	TMX2	0	1	1	0
ENST00000472940	RPS6KB1	0	1	0	1
ENST00000574446	CISD2	1	0	0	1
ENST00000456066	ACACA	1	0	1	0
ENST00000592751	AATF	1	0	1	0
ENST00000455113	COPS7A	0	0	1	1
ENST00000505307	UBE2D3	1	1	0	0
ENST00000530058	RNF121	0	0	1	1
ENST00000460404	PFN2	0	1	1	0
ENST00000505470	PGM3	0	1	0	1
ENST00000428892	APOBEC3C	1	1	0	0
ENST00000473858	SRSF10	0	0	1	1
ENST00000265745	VPS41	0	1	0	1
ENST00000529226	ASRGL1	1	0	1	0
ENST00000330796	PRMT3	1	0	1	0
ENST00000546316	REXO2	1	1	0	0
ENST00000570220	PLK1	1	0	1	0
ENST00000568470	CES2	1	1	0	0
ENST00000419113	NDUFA3	1	1	0	0
ENST00000392995	PPM1D	1	0	1	0
ENST00000447768	HAX1	1	1	0	0
ENST00000597691	ZNF791	0	1	0	1
ENST00000524810	NDUFS8	1	1	0	0
ENST00000432444	TMEM43	1	0	1	0
ENST00000506529	STOX2	0	0	1	1
ENST00000452162	PKP4	0	1	0	1
ENST00000554961	PSMA6	1	0	1	0
ENST00000554325	APEX1	1	0	1	0
ENST00000587929	CEP76	0	0	1	1
ENST00000552847	C12orf29	1	0	0	1
ENST00000476151	POLR2J2	0	0	1	1
ENST00000572220	GLOD4	1	0	1	0
ENST00000600859	POLD1	0	1	0	1
ENST00000602138	ETHE1	1	1	0	0
ENST00000508495	HINT1	0	1	0	1
ENST00000586510	PGS1	0	1	1	0
ENST00000409024	POLR1A	1	1	0	0
ENST00000525353	TMEM126A	1	1	0	0
ENST00000438133	SUMF2	1	1	0	0
ENST00000503550	MTRR	0	1	0	1
ENST00000573616	WDR45B	0	1	1	0
ENST00000573015	ZNF232	1	1	0	0
ENST00000511456	RAD1	0	0	1	1
ENST00000357490	COPS7B	1	1	0	0
ENST00000547274	POC1B	0	0	1	1
ENST00000422279	RAB34	0	0	1	1
ENST00000483708	COMMD2	0	1	1	0
ENST00000569693	ADPGK	1	0	1	0
ENST00000574558	MPDU1	1	0	1	0
ENST00000562599	POLR2C	1	0	1	0
ENST00000539753	PPOX	1	1	0	0
ENST00000589737	POLR2E	0	0	1	1
ENST00000567205	FANCA	1	1	0	0
ENST00000534412	PICALM	0	0	1	1
ENST00000551723	PPHLN1	1	0	1	0
ENST00000524849	RCE1	0	1	1	0
ENST00000507036	FASTKD3	0	0	1	1
ENST00000549293	YLPM1	1	0	1	0
ENST00000456420	C16orf13	0	0	1	1
ENST00000524556	CSTF3	1	1	0	0
ENST00000552453	ZDHHC17	0	0	1	1
ENST00000588668	APPBP2	0	1	0	1
ENST00000482007	RAD51C	1	1	0	0
ENST00000563204	NRG4	0	0	1	1
ENST00000395174	RBM5	0	0	1	1
ENST00000487867	ANKDD1A	1	1	0	0
ENST00000463292	DMKN	1	1	0	0
ENST00000584408	C17orf62	0	0	1	1
ENST00000586084	PLEKHM1	0	0	1	1
ENST00000600654	KXD1	1	1	0	0
ENST00000505228	PANK4	1	0	1	0
ENST00000461597	C1orf85	1	1	0	0
ENST00000545682	TMEM134	1	0	1	0
ENST00000521659	ENO3	0	0	1	1
ENST00000503861	STX18	1	1	0	0
ENST00000448404	SF1	0	0	1	1
ENST00000528815	AP2A2	1	0	1	0
ENST00000497250	CBWD5	0	0	1	1
ENST00000507752	CBR4	0	1	0	1
ENST00000481643	GLT8D1	1	1	0	0
ENST00000589769	EFTUD2	0	1	0	1
ENST00000518360	UBE2V2	0	1	0	1
ENST00000557553	C14orf166	0	1	0	1
ENST00000545091	ARMC6	1	0	0	1
ENST00000555247	IL11RA	0	0	1	1
ENST00000451623	FEZ2	0	0	1	1
ENST00000455407	SH3GLB2	1	0	1	0
ENST00000449299	BTBD3	0	0	1	1
ENST00000519054	SKP1	0	0	1	1
ENST00000455050	PIGT	1	0	1	0
ENST00000520662	PWWP2A	0	0	1	1
ENST00000429978	GTDC1	1	0	1	0
ENST00000549128	CHPT1	0	1	1	0
ENST00000588642	NLE1	0	0	1	1
ENST00000495421	DPH2	0	0	1	1
ENST00000549393	RNASEK	1	0	0	1
ENST00000522669	DPY19L4	1	1	0	0
ENST00000586810	TUBB6	0	1	0	1
ENST00000592234	CIRBP	1	1	0	0
ENST00000474809	TIA1	0	0	1	1
ENST00000522468	HMBOX1	0	0	1	1
ENST00000505846	ENOPH1	0	0	1	1
ENST00000504085	RCHY1	1	1	0	0
ENST00000528149	CCDC90B	1	1	0	0
ENST00000574592	CLUAP1	1	1	0	0
ENST00000476462	NUDT5	0	0	1	1
ENST00000530762	RRP8	1	1	0	0
ENST00000428120	C1orf86	1	1	0	0
ENST00000515119	LRPAP1	0	1	1	0
ENST00000566693	ASPHD1	0	0	1	1
ENST00000429494	SLC35F6	0	0	1	1
ENST00000601780	EMC10	0	0	1	1
ENST00000492791	ALG12	0	1	0	1
ENST00000536346	RAD51AP1	0	1	1	0
ENST00000420686	C2orf68	0	0	1	1
ENST00000543358	NUDT22	0	0	1	1
ENST00000523753	TPD52	1	1	0	0
ENST00000422252	SMDT1	1	0	1	0
ENST00000572558	COX11	0	1	0	1
ENST00000490814	BRD9	0	0	1	1
ENST00000441080	PFDN4	0	0	1	1
ENST00000524880	ALG9	1	1	0	0
ENST00000580784	CSNK1D	1	1	0	0
ENST00000460822	HPS3	0	0	1	1
ENST00000460401	TRPC1	1	1	0	0
ENST00000444074	SUGCT	1	1	0	0
ENST00000444878	RBM39	0	0	1	1
ENST00000564396	KLHDC4	0	1	1	0
ENST00000567065	INO80E	0	0	1	1
ENST00000431611	CSNK1E	0	1	0	1
ENST00000515221	RSAD1	1	1	0	0
ENST00000559931	SMAD6	0	0	1	1
ENST00000573087	FOPNL	0	0	1	1
ENST00000544448	MAN1B1	0	0	1	1
ENST00000458153	MKLN1	1	1	0	0
ENST00000551344	DDX54	1	0	1	0
ENST00000522568	GDAP1	1	1	0	0
ENST00000484069	LAS1L	0	1	1	0
ENST00000547555	LETMD1	0	1	0	1
ENST00000373230	PPA1	1	0	1	0
ENST00000418032	GATAD2A	0	0	1	1
ENST00000557570	FBLN5	0	0	1	1
ENST00000432485	PRR14L	1	1	0	0
ENST00000584479	MPDU1	0	1	1	0
ENST00000486418	TIMMDC1	1	0	0	1
ENST00000488762	DMKN	1	1	0	0
ENST00000460231	PCNP	0	0	1	1
ENST00000396828	NEDD8	0	0	1	1
ENST00000469543	VIM	0	0	1	1
ENST00000569573	E2F4	1	1	0	0
ENST00000525895	C11orf49	0	0	1	1
ENST00000598597	AKAP8	1	1	0	0
ENST00000530114	TMX2	0	1	1	0
ENST00000589577	VPS25	0	0	1	1
ENST00000483765	RPL21	1	1	0	0
ENST00000554153	COQ6	0	1	0	1
ENST00000414373	DPAGT1	1	1	0	0
ENST00000452385	ARIH2	0	1	1	0
ENST00000586241	BCAS3	1	1	0	0
ENST00000508237	ZNF652	0	0	1	1
ENST00000591061	POP4	1	1	0	0
ENST00000439830	ANKRD28	1	1	0	0
ENST00000525357	OSBP	1	0	1	0
ENST00000450814	TKT	1	0	0	1
ENST00000460236	PHF20L1	1	0	1	0
ENST00000579543	FDXR	1	1	0	0
ENST00000421763	MRPL10	1	1	0	0
ENST00000425428	CD44	0	0	1	1
ENST00000469362	APEH	1	0	1	0
ENST00000423282	STAT1	0	0	1	1
ENST00000447841	SLC22A5	1	1	0	0
ENST00000569388	NAE1	1	1	0	0
ENST00000587439	HAUS5	1	0	1	0
ENST00000589863	SAFB	0	1	0	1
ENST00000461461	NT5C2	1	1	0	0
ENST00000466596	HS3ST3B1	0	0	1	1
ENST00000550146	TMEM106C	1	0	1	0
ENST00000462677	TSEN15	1	1	0	0
ENST00000539760	METTL3	1	0	1	0
ENST00000454132	LMBR1	0	1	0	1
ENST00000507218	ZNF131	1	0	1	0
ENST00000554869	LRR1	0	0	1	1
ENST00000303996	JMJD6	1	1	0	0
ENST00000591833	SEPT9	0	1	1	0
ENST00000558001	PIGH	1	1	0	0
ENST00000462163	RPN2	1	1	0	0
ENST00000531427	CUL5	1	1	0	0
ENST00000580445	OGFOD3	1	1	0	0
ENST00000518998	RAD54B	1	0	1	0
ENST00000548599	CNOT2	0	0	1	1
ENST00000583269	KPNA2	0	1	0	1
ENST00000568445	CENPN	1	1	0	0
ENST00000556094	WDR20	0	0	1	1
ENST00000446564	COA1	0	0	1	1
ENST00000576500	ZSCAN32	0	0	1	1
ENST00000520982	BMP1	0	0	1	1
ENST00000477833	ARHGEF3	1	1	0	0
ENST00000544454	LTBR	1	1	0	0
ENST00000562058	SULT1A1	0	1	0	1
ENST00000426673	DKC1	1	0	1	0
ENST00000586486	PRKCSH	1	1	0	0
ENST00000573692	SRRM2	0	0	1	1
ENST00000509248	SLC7A11	0	0	1	1
ENST00000513263	SKP2	0	0	1	1
ENST00000587027	UBN1	0	0	1	1
ENST00000519565	RNF217	0	1	0	1
ENST00000568604	MTMR10	0	1	1	0
ENST00000601171	BABAM1	1	1	0	0
ENST00000421671	LEMD2	0	0	1	1
ENST00000417489	GSTT1	0	0	1	1
ENST00000431118	CYP20A1	1	1	0	0
ENST00000510609	FAM169A	1	1	0	0
ENST00000587431	DDX52	1	0	0	1
ENST00000547997	VEZT	1	1	0	0
ENST00000538239	LRP6	1	1	0	0
ENST00000475993	ABCF1	1	0	1	0
ENST00000542199	MRPS35	1	0	1	0
ENST00000273048	FAM134A	0	0	1	1
ENST00000482390	CD55	0	0	1	1
ENST00000510573	TBC1D1	1	0	1	0
ENST00000463976	MARC1	0	0	1	1
ENST00000541893	TMEM258	1	1	0	0
ENST00000531532	NASP	1	1	0	0
ENST00000380962	LCMT1	1	1	0	0
ENST00000437075	MFSD9	1	1	0	0
ENST00000464088	CD58	0	0	1	1
ENST00000538817	RAD51AP1	1	0	1	0
ENST00000451517	NDUFA3	0	0	1	1
ENST00000555890	SLIRP	1	1	0	0
ENST00000569365	RPS15A	0	1	1	0
ENST00000466595	RAB2A	1	1	0	0
ENST00000584196	RP11-192H23.4	1	1	0	0
ENST00000504684	UBE2Z	1	1	0	0
ENST00000563712	TGFB1I1	0	0	1	1
ENST00000560409	SEC11A	0	0	1	1
ENST00000560928	CD276	1	0	0	1
ENST00000565443	PARP6	0	0	1	1
ENST00000472528	TKT	1	0	0	1
ENST00000564905	XPO6	1	0	1	0
ENST00000601101	NDUFA7	1	1	0	0
ENST00000532384	BCLAF1	1	0	1	0
ENST00000445961	RPS9	0	1	1	0
ENST00000416494	KIAA1467	0	0	1	1
ENST00000557652	SUPT16H	1	1	0	0
ENST00000590828	NFKBID	0	1	0	1
ENST00000512028	SPDL1	1	0	0	1
ENST00000334841	CMC1	0	0	1	1
ENST00000442217	CCDC115	1	1	0	0
ENST00000565455	USP7	1	1	0	0
ENST00000591254	C19orf43	1	0	1	0
ENST00000583147	TWSG1	1	0	1	0
ENST00000520497	VAPB	0	0	1	1
ENST00000502865	SFXN1	0	0	1	1
ENST00000524333	INTS8	1	1	0	0
ENST00000459912	ASB13	0	0	1	1
ENST00000575069	P4HB	0	1	1	0
ENST00000514643	ACAD9	0	0	1	1
ENST00000448716	SRRT	0	1	1	0
ENST00000466642	UGP2	0	0	1	1
ENST00000573029	RSL1D1	1	0	1	0
ENST00000525079	TRAPPC4	1	1	0	0
ENST00000515311	LSM6	1	0	0	1
ENST00000528084	NASP	0	1	1	0
ENST00000441673	INO80B	1	0	0	1
ENST00000336066	PANK2	0	0	1	1
ENST00000514710	SDAD1	1	1	0	0
ENST00000537163	METTL3	0	1	1	0
ENST00000495452	MLF1	1	1	0	0
ENST00000524086	MCM4	0	1	1	0
ENST00000536548	CPSF7	1	1	0	0
ENST00000574196	CYB5D1	0	1	0	1
ENST00000594759	LIG1	1	1	0	0
ENST00000541567	SLC29A2	1	1	0	0
ENST00000561504	ADIRF	0	1	1	0
ENST00000442406	EIF4G1	1	0	1	0
ENST00000489816	BRD9	0	0	1	1
ENST00000399777	BCL2L13	0	0	1	1
ENST00000478470	RHEB	0	1	1	0
ENST00000565593	FBXO31	1	0	1	0
ENST00000437711	FBLN1	0	0	1	1
ENST00000454046	ASNS	1	0	0	1
ENST00000566296	TSR3	0	0	1	1
ENST00000424442	ARPC4-TTLL3	1	1	0	0
ENST00000497430	RFC2	1	0	1	0
ENST00000495517	RBM41	0	0	1	1
ENST00000446758	SESTD1	0	0	1	1
ENST00000523329	MGAT4B	0	0	1	1
ENST00000428799	XPNPEP3	1	1	0	0
ENST00000596672	LIG1	1	1	0	0
ENST00000523275	CTNNA1	1	0	1	0
ENST00000550704	EIF4B	1	1	0	0
ENST00000474658	APTX	0	0	1	1
ENST00000573637	DERL2	0	1	0	1
ENST00000489538	NADK	1	0	1	0
ENST00000513468	MCIDAS	0	0	1	1
ENST00000513066	TARS	1	1	0	0
ENST00000584955	COPZ2	0	0	1	1
ENST00000449367	FIS1	1	0	0	1
ENST00000512218	MCCC2	0	1	1	0
ENST00000518608	NDUFAF6	1	1	0	0
ENST00000598979	BCL2L12	0	1	0	1
ENST00000527355	NDUFV1	1	1	0	0
ENST00000432916	PRR5	0	1	0	1
ENST00000580718	MTAP	1	0	0	1
ENST00000548147	KANSL2	0	0	1	1
ENST00000600435	ZNF714	1	1	0	0
ENST00000477044	TIA1	1	0	1	0
ENST00000430169	TBC1D5	0	0	1	1
ENST00000492539	NELFE	0	0	1	1
ENST00000591606	QPCTL	0	0	1	1
ENST00000548602	MCRS1	1	0	1	0
ENST00000492164	TIMMDC1	1	0	0	1
ENST00000447436	APEH	0	1	1	0
ENST00000586417	ATG4D	1	1	0	0
ENST00000446716	ATG9A	0	0	1	1
ENST00000488542	DMKN	1	1	0	0
ENST00000588692	DDX39A	1	0	1	0
ENST00000588198	LGALS3BP	1	1	0	0
ENST00000444545	TMEM194B	0	1	1	0
ENST00000521385	BMP1	0	0	1	1
ENST00000531239	POLD4	1	0	1	0
ENST00000573332	LITAF	0	1	0	1
ENST00000433117	MIEF1	0	0	1	1
ENST00000371871	CMPK1	0	1	0	1
ENST00000436445	RPS9	0	1	0	1
ENST00000510866	KDM3B	0	1	0	1
ENST00000480306	RPL29	1	0	1	0
ENST00000473637	FOXK2	1	1	0	0
ENST00000529395	ATG13	1	0	1	0
ENST00000529572	RCOR3	0	0	1	1
ENST00000455118	TSEN2	0	0	1	1
ENST00000502663	NOP16	0	1	0	1
ENST00000541523	TCTN2	1	0	0	1
ENST00000488010	TMF1	0	0	1	1
ENST00000460327	DMKN	1	1	0	0
ENST00000482371	BCAP29	1	1	0	0
ENST00000420700	FBXO7	0	1	1	0
ENST00000519293	MTDH	1	0	1	0
ENST00000555568	NSFL1C	1	0	1	0
ENST00000488746	SELK	1	1	0	0
ENST00000592746	GPATCH8	0	0	1	1
ENST00000394714	KIAA1324L	0	0	1	1
ENST00000414696	C6orf141	1	1	0	0
ENST00000563386	USP10	1	1	0	0
ENST00000412717	PIGF	1	1	0	0
ENST00000527731	DNAJC24	1	1	0	0
ENST00000585814	MFSD12	0	0	1	1
ENST00000528456	ZNF707	0	0	1	1
ENST00000436324	HMGN1	0	1	0	1
ENST00000525763	CD59	0	0	1	1
ENST00000497136	WDR11	1	1	0	0
ENST00000563479	HAUS2	0	1	1	0
ENST00000525283	FDFT1	1	0	1	0
ENST00000504594	PRELID1	0	1	1	0
ENST00000598333	TECR	1	1	0	0
ENST00000413643	DBF4	0	0	1	1
ENST00000411650	UBP1	0	0	1	1
ENST00000546652	PCBP2	0	1	0	1
ENST00000431180	SETD2	1	0	1	0
ENST00000479351	CNTNAP3B	0	1	1	0
ENST00000544341	CCDC53	0	0	1	1
ENST00000560708	MRPS11	0	0	1	1
ENST00000568834	NUBP2	1	0	1	0
ENST00000492223	IAH1	1	0	0	1
ENST00000510715	RNF212	0	0	1	1
ENST00000427797	PSPH	0	0	1	1
ENST00000425899	SEPT2	1	1	0	0
ENST00000378332	ANKRD11	1	1	0	0
ENST00000523609	AGO2	0	0	1	1
ENST00000427431	WWC2	1	1	0	0
ENST00000527399	RSRC2	1	0	1	0
ENST00000461304	TBC1D20	1	1	0	0
ENST00000542430	ELP2	1	0	0	1
ENST00000460308	ABCD4	1	1	0	0
ENST00000544866	PDCD2	1	0	1	0
ENST00000514536	USP46	0	0	1	1
ENST00000525035	TMX2	1	0	1	0
ENST00000444587	HBG2	1	1	0	0
ENST00000454079	RBM6	1	1	0	0
ENST00000580382	FASN	1	0	1	0
ENST00000557884	USP3	1	1	0	0
ENST00000443583	CNTNAP3	0	0	1	1
ENST00000344785	RBM38	1	1	0	0
ENST00000534488	MRPL11	0	0	1	1
ENST00000578386	SMURF2	1	1	0	0
ENST00000489824	RPS6KB1	0	1	1	0
ENST00000568254	C1orf63	1	1	0	0
ENST00000517976	NDUFAF6	0	0	1	1
ENST00000562441	INO80E	0	0	1	1
ENST00000587871	CTD-2587H24.4	1	1	0	0
ENST00000509409	TPM3	0	1	0	1
ENST00000443963	EIF4A2	1	1	0	0
ENST00000473506	GALT	0	0	1	1
ENST00000571558	RPAIN	0	0	1	1
ENST00000529197	TMEM126B	1	0	1	0
ENST00000540424	GABARAPL1	0	0	1	1
ENST00000596002	CD320	1	1	0	0
ENST00000415942	RBCK1	1	1	0	0
ENST00000497665	METTL2B	0	0	1	1
ENST00000582721	PIGS	1	1	0	0
ENST00000562875	KARS	1	1	0	0
ENST00000458249	ALDH7A1	0	0	1	1
ENST00000534673	TCIRG1	0	0	1	1
ENST00000454579	SSFA2	0	1	0	1
ENST00000539663	GOLT1B	0	0	1	1
ENST00000508726	CDK7	1	0	1	0
ENST00000530175	WEE1	0	0	1	1
ENST00000564750	POLR3E	1	0	0	1
ENST00000436782	SUMF2	0	1	1	0
ENST00000555337	ACTR10	0	0	1	1
ENST00000580731	DUS1L	1	1	0	0
ENST00000424135	PLOD3	0	0	1	1
ENST00000476272	CEP85	1	1	0	0
ENST00000533266	FAM203A	0	0	1	1
ENST00000481090	TBC1D25	0	1	1	0
ENST00000412033	GEMIN2	0	0	1	1
ENST00000429805	PNPT1	1	1	0	0
ENST00000526982	RIC8A	0	1	0	1
ENST00000521461	KHDRBS3	1	0	0	1
ENST00000489656	VPS26A	1	1	0	0
ENST00000432197	KRI1	0	1	0	1
ENST00000421536	ZC3H15	0	0	1	1
ENST00000461737	MAPK3	1	0	1	0
ENST00000564620	NOB1	1	1	0	0
ENST00000553025	ANKRD13A	1	1	0	0
ENST00000379250	SIRT5	1	1	0	0
ENST00000514929	SNF8	0	1	1	0
ENST00000582390	MTMR4	1	1	0	0
ENST00000514913	FAM105B	0	0	1	1
ENST00000421304	WBSCR22	1	1	0	0
ENST00000493018	RPL35	0	1	0	1
ENST00000602194	SMIM7	0	1	1	0
ENST00000519712	NSMCE2	1	1	0	0
ENST00000547173	RPLP0	1	1	0	0
ENST00000564788	ATP6V0D1	1	0	1	0
ENST00000457335	SEPT2	0	0	1	1
ENST00000395594	PAQR3	0	1	0	1
ENST00000485186	RCOR3	0	0	1	1
ENST00000483887	TOR3A	1	1	0	0
ENST00000589608	NSRP1	0	1	0	1
ENST00000531037	ARFIP2	0	0	1	1
ENST00000573370	CLUAP1	1	1	0	0
ENST00000580033	ARHGDIA	1	1	0	0
ENST00000548661	YAF2	0	0	1	1
ENST00000417231	UBE2F	0	1	0	1
ENST00000552109	YAF2	0	0	1	1
ENST00000509876	PHF3	1	1	0	0
ENST00000463678	ATXN7L2	1	0	1	0
ENST00000436411	DUS4L	1	1	0	0
ENST00000504325	GNB2L1	1	0	1	0
ENST00000537638	MARS	1	1	0	0
ENST00000571178	PAM16	0	1	0	1
ENST00000571770	MKL2	1	0	0	1
ENST00000522263	KIAA1429	1	1	0	0
ENST00000475133	DNAJC16	1	0	1	0
ENST00000524211	SLC20A2	1	1	0	0
ENST00000340537	FAM86B1	1	1	0	0
ENST00000531461	ACER3	0	1	1	0
ENST00000420164	PIGF	0	0	1	1
ENST00000562649	DDX19A	0	1	0	1
ENST00000379257	DNAJC2	0	1	0	1
ENST00000487525	RAD51C	1	1	0	0
ENST00000583741	SRSF1	0	1	0	1
ENST00000568597	BLOC1S6	1	0	0	1
ENST00000512273	HNRNPH1	0	0	1	1
ENST00000569745	CCNDBP1	0	0	1	1
ENST00000587112	CLASRP	1	0	0	1
ENST00000457807	EVA1C	0	0	1	1
ENST00000527118	RBBP4	1	1	0	0
ENST00000548838	VEZT	1	0	1	0
ENST00000440593	STX10	1	0	1	0
ENST00000417154	GLS	0	1	1	0
ENST00000377600	BTN2A1	1	0	1	0
ENST00000456713	IMP4	0	0	1	1
ENST00000504061	MTCP1	1	0	0	1
ENST00000532893	CDC27	0	1	0	1
ENST00000509829	ARSJ	0	0	1	1
ENST00000566266	GAS8	1	0	0	0
ENST00000544257	RIMKLB	0	0	1	0
ENST00000448926	LMBR1	0	0	0	1
ENST00000507631	DCTD	0	0	1	0
ENST00000550050	CD63	0	1	0	0
ENST00000573493	CTC-479C5.12	0	0	0	1
ENST00000473884	AGK	0	1	0	0
ENST00000504477	IQGAP2	0	0	0	1
ENST00000374324	PTGR1	0	0	1	0
ENST00000392001	RAB17	1	0	0	0
ENST00000593233	NDUFA11	0	0	0	1
ENST00000526797	CPSF3L	0	0	1	0
ENST00000592258	DHX8	1	0	0	0
ENST00000331057	C16orf52	1	0	0	0
ENST00000554184	CCNB1IP1	1	0	0	0
ENST00000547604	ZDHHC17	0	0	1	0
ENST00000464251	IDS	0	0	0	1
ENST00000585835	ILF3	1	0	0	0
ENST00000581858	FLII	0	0	1	0
ENST00000484496	IMPDH1	1	0	0	0
ENST00000417831	GSTT1	0	0	1	0
ENST00000535000	NUDT22	0	0	1	0
ENST00000553237	CDK4	0	0	1	0
ENST00000567621	FANCA	1	0	0	0
ENST00000424717	DCBLD1	0	0	1	0
ENST00000513584	HNRNPD	0	0	1	0
ENST00000559133	FBN1	0	0	1	0
ENST00000395656	PRPSAP2	0	1	0	0
ENST00000508284	SQSTM1	0	1	0	0
ENST00000562050	PRMT7	0	0	0	1
ENST00000533233	IPO7	1	0	0	0
ENST00000349264	B2M	0	0	1	0
ENST00000595831	TIMM44	0	0	1	0
ENST00000512699	PPID	1	0	0	0
ENST00000545607	QKI	0	0	0	1
ENST00000483815	C20orf24	0	1	0	0
ENST00000581693	DDX5	0	1	0	0
ENST00000527585	FUZ	0	0	0	1
ENST00000479653	CCDC18	1	0	0	0
ENST00000555589	RIN3	1	0	0	0
ENST00000559230	SORD	0	0	1	0
ENST00000524404	ARHGAP27	1	0	0	0
ENST00000487906	PIGK	0	0	1	0
ENST00000549045	SPATS2	1	0	0	0
ENST00000422891	IL10RB	0	0	1	0
ENST00000527170	DEAF1	0	0	1	0
ENST00000482873	DDR1	0	0	1	0
ENST00000392955	ABLIM1	0	0	1	0
ENST00000532509	ACADM	0	1	0	0
ENST00000521006	SEMA4G	1	0	0	0
ENST00000463057	SLMO2	0	1	0	0
ENST00000522577	ENDOV	1	0	0	0
ENST00000510319	RAI14	1	0	0	0
ENST00000588700	ANKRD27	0	0	0	1
ENST00000415228	MTO1	0	0	1	0
ENST00000351450	PPA2	0	0	0	1
ENST00000596163	SHKBP1	0	1	0	0
ENST00000561494	POLR3E	0	0	1	0
ENST00000454304	CMTM7	0	1	0	0
ENST00000466813	ZBTB48	0	0	1	0
ENST00000498407	CHIC1	0	0	1	0
ENST00000438610	MTA1	0	0	1	0
ENST00000413140	ACP1	0	0	0	1
ENST00000544819	MRPL48	1	0	0	0
ENST00000575223	CCDC137	1	0	0	0
ENST00000359614	SDHAF2	0	0	0	1
ENST00000567391	APRT	0	0	0	1
ENST00000528679	PTS	0	0	1	0
ENST00000564668	EARS2	0	0	1	0
ENST00000483534	UBE2V1	0	0	0	1
ENST00000370691	LAMA5	0	1	0	0
ENST00000543882	TM7SF3	1	0	0	0
ENST00000556814	FCF1	0	0	0	1
ENST00000600770	ZNF714	0	1	0	0
ENST00000506521	BDH2	0	0	1	0
ENST00000511865	REEP5	0	0	0	1
ENST00000581166	SUPT4H1	0	0	0	1
ENST00000553955	FAM177A1	0	0	1	0
ENST00000589316	WIPI1	0	1	0	0
ENST00000419387	NUP50	1	0	0	0
ENST00000432618	BRD8	0	1	0	0
ENST00000579963	CABLES1	0	0	1	0
ENST00000462788	TBC1D15	0	0	1	0
ENST00000547611	VEZT	0	0	1	0
ENST00000581202	NARF	0	0	0	1
ENST00000507018	TGFBI	0	0	1	0
ENST00000544267	ELP2	1	0	0	0
ENST00000438634	PCYT1A	0	1	0	0
ENST00000556422	TMEM260	1	0	0	0
ENST00000454841	CHCHD5	0	0	1	0
ENST00000506395	ANXA5	0	0	1	0
ENST00000544936	SLC2A3	0	0	0	1
ENST00000480058	PRPF4B	0	1	0	0
ENST00000455208	DNAJB14	0	1	0	0
ENST00000556575	RPS6KB2	0	0	0	1
ENST00000497621	ST3GAL6	0	1	0	0
ENST00000428760	ATF2	1	0	0	0
ENST00000367361	RAET1G	0	0	1	0
ENST00000577246	COPS3	0	0	0	1
ENST00000428228	EMD	0	0	1	0
ENST00000521241	TPD52	0	0	1	0
ENST00000520303	TMEM66	0	0	1	0
ENST00000573070	TMEM256-PLSCR3	0	0	1	0
ENST00000447929	GUSB	0	0	1	0
ENST00000506808	CBR4	1	0	0	0
ENST00000561903	EME2	0	1	0	0
ENST00000555210	SLCO3A1	0	0	0	1
ENST00000523337	NDUFAF6	0	1	0	0
ENST00000455875	ARL6IP6	0	0	1	0
ENST00000559086	PDE8A	0	0	1	0
ENST00000546286	STK38L	0	0	1	0
ENST00000460940	APTX	1	0	0	0
ENST00000453630	TRMU	1	0	0	0
ENST00000393711	RNF121	0	1	0	0
ENST00000568798	MTHFSD	0	1	0	0
ENST00000444547	SMG7	0	0	0	1
ENST00000561907	TBL3	0	1	0	0
ENST00000504521	ATR	0	0	1	0
ENST00000311420	MDM2	1	0	0	0
ENST00000534538	RECQL4	0	1	0	0
ENST00000548852	LTA4H	0	1	0	0
ENST00000577820	ISYNA1	1	0	0	0
ENST00000469858	SMC4	0	0	1	0
ENST00000592293	SLC44A2	1	0	0	0
ENST00000472162	SLC25A13	1	0	0	0
ENST00000395949	DNAJC24	0	0	1	0
ENST00000556058	ATP6V1D	0	0	0	1
ENST00000471500	MFSD1	1	0	0	0
ENST00000569410	HEXA	0	0	1	0
ENST00000570173	KIF22	0	1	0	0
ENST00000506702	PACRGL	0	1	0	0
ENST00000561038	GMPR2	0	0	0	1
ENST00000472059	ALDH3A2	0	0	1	0
ENST00000434521	PRDM6	0	0	1	0
ENST00000426988	SESTD1	0	0	1	0
ENST00000444502	TOP3B	1	0	0	0
ENST00000592291	HAUS5	0	0	0	1
ENST00000554081	PRPF39	1	0	0	0
ENST00000484279	RPL13A	1	0	0	0
ENST00000425498	SEPT10	1	0	0	0
ENST00000435633	RPL14	1	0	0	0
ENST00000444832	E2F6	0	0	0	1
ENST00000502268	SLC35B1	1	0	0	0
ENST00000543428	PSME3	1	0	0	0
ENST00000561446	NARG2	0	0	1	0
ENST00000591610	AP2B1	0	0	0	1
ENST00000547914	NACA	0	1	0	0
ENST00000254262	C19orf40	0	0	1	0
ENST00000552309	IRAK4	0	0	1	0
ENST00000538993	NUP107	0	0	1	0
ENST00000526680	LONRF1	1	0	0	0
ENST00000436643	SLC2A11	1	0	0	0
ENST00000454734	RNASEH1	0	0	0	1
ENST00000464950	YIPF1	1	0	0	0
ENST00000571448	NMRAL1	0	0	0	1
ENST00000443819	ZNF561	1	0	0	0
ENST00000436452	EIF3L	0	1	0	0
ENST00000455079	ATG9A	0	0	1	0
ENST00000514322	RWDD4	0	0	0	1
ENST00000503332	IK	0	1	0	0
ENST00000552185	NT5C2	1	0	0	0
ENST00000532751	PTPRK	0	0	1	0
ENST00000546557	VEZT	0	0	1	0
ENST00000455999	UBE2F	0	0	0	1
ENST00000558914	DCAF11	0	0	1	0
ENST00000494411	PCMT1	1	0	0	0
ENST00000396503	RSL1D1	1	0	0	0
ENST00000394449	TBC1D22A	0	0	1	0
ENST00000430446	WBSCR22	1	0	0	0
ENST00000522694	RBPMS	0	0	1	0
ENST00000593466	DDA1	0	0	1	0
ENST00000416906	BCL7B	0	0	1	0
ENST00000543235	METTL3	0	1	0	0
ENST00000554541	PSMA6	0	0	0	1
ENST00000560911	EMC4	0	0	1	0
ENST00000587314	HEATR6	1	0	0	0
ENST00000527133	CLNS1A	0	0	0	1
ENST00000592191	AP2B1	1	0	0	0
ENST00000482699	HEG1	0	0	1	0
ENST00000453186	KIAA1841	0	0	1	0
ENST00000531228	NDUFS8	0	0	1	0
ENST00000495175	TRIT1	1	0	0	0
ENST00000497209	SLCO4A1	0	1	0	0
ENST00000599137	AKAP8L	1	0	0	0
ENST00000563007	GPR56	0	0	1	0
ENST00000551741	TARBP2	1	0	0	0
ENST00000485421	TSC22D2	1	0	0	0
ENST00000462686	NMNAT1	0	1	0	0
ENST00000569280	TERF2	1	0	0	0
ENST00000571980	UBE2G1	0	1	0	0
ENST00000576066	MPDU1	1	0	0	0
ENST00000435616	CDCA7	0	0	1	0
ENST00000468049	TBC1D15	0	0	0	1
ENST00000574911	C17orf85	0	0	1	0
ENST00000545331	TULP3	0	1	0	0
ENST00000457196	PAXIP1	0	1	0	0
ENST00000455528	SON	0	1	0	0
ENST00000591604	ZNF229	0	0	1	0
ENST00000592705	DNMT1	1	0	0	0
ENST00000526564	PPP1R16A	0	0	1	0
ENST00000524164	ATP6V1H	0	0	1	0
ENST00000533884	OSBPL9	0	0	0	1
ENST00000599206	FAM71E1	1	0	0	0
ENST00000421966	MFSD9	1	0	0	0
ENST00000565012	TUFM	0	0	1	0
ENST00000423170	RNF25	0	0	1	0
ENST00000584582	TOP3A	1	0	0	0
ENST00000569376	TNRC6A	0	0	1	0
ENST00000555492	DLST	1	0	0	0
ENST00000483704	NT5M	1	0	0	0
ENST00000442616	POLR3H	1	0	0	0
ENST00000468149	MSL3	0	0	0	1
ENST00000482061	C3orf33	1	0	0	0
ENST00000571467	ADCY9	0	0	1	0
ENST00000511800	TSPAN5	0	1	0	0
ENST00000566835	MLST8	0	0	1	0
ENST00000467532	DMKN	1	0	0	0
ENST00000447310	ZNF550	0	0	0	1
ENST00000508952	PACRGL	0	1	0	0
ENST00000441818	TRMU	1	0	0	0
ENST00000532154	PPP2R2B	0	0	0	1
ENST00000412965	ABHD11	1	0	0	0
ENST00000446896	ARL5A	0	1	0	0
ENST00000463058	HHLA3	0	0	0	1
ENST00000463262	SLC25A30	1	0	0	0
ENST00000444519	ZNF561	1	0	0	0
ENST00000565910	ETFA	0	0	1	0
ENST00000487253	CARS2	1	0	0	0
ENST00000586335	DNAJC7	1	0	0	0
ENST00000481115	PKP4	0	0	0	1
ENST00000605891	RNF126	0	1	0	0
ENST00000566755	LONP2	0	1	0	0
ENST00000569609	TAF1C	1	0	0	0
ENST00000557324	FKBP3	0	1	0	0
ENST00000582907	NARF	0	1	0	0
ENST00000449080	CAPZA2	0	0	0	1
ENST00000610136	ARFRP1	0	0	0	1
ENST00000472750	PEX19	0	0	1	0
ENST00000606722	NDUFA13	0	1	0	0
ENST00000562155	KLHDC4	0	1	0	0
ENST00000567651	ZNF778	0	1	0	0
ENST00000509849	C5orf42	0	0	1	0
ENST00000523256	SLC25A32	0	1	0	0
ENST00000416081	SSFA2	1	0	0	0
ENST00000485479	APTX	0	0	0	1
ENST00000592863	POLRMT	0	1	0	0
ENST00000547065	VDR	0	1	0	0
ENST00000517597	DECR1	0	1	0	0
ENST00000588491	TNPO2	0	0	0	1
ENST00000368292	ECHDC1	1	0	0	0
ENST00000449313	ZNF687	0	0	1	0
ENST00000530522	THUMPD2	1	0	0	0
ENST00000431076	GALNT13	0	0	1	0
ENST00000481416	AKAP1	1	0	0	0
ENST00000509576	DDX41	0	0	1	0
ENST00000412124	DKC1	0	0	0	1
ENST00000492563	DCUN1D1	0	1	0	0
ENST00000558533	TARSL2	1	0	0	0
ENST00000493301	STX16	0	0	0	1
ENST00000528263	RSRC2	1	0	0	0
ENST00000572632	CLUAP1	1	0	0	0
ENST00000431628	PSMG1	0	0	0	1
ENST00000473040	C4orf29	0	1	0	0
ENST00000532567	RPS25	0	1	0	0
ENST00000547983	PXN	0	0	1	0
ENST00000559883	GALK2	0	0	1	0
ENST00000571092	OXLD1	0	0	1	0
ENST00000588990	LGALS3BP	0	1	0	0
ENST00000508723	CDK10	1	0	0	0
ENST00000442788	PSMA2	1	0	0	0
ENST00000607020	SSBP4	1	0	0	0
ENST00000519277	UBE2W	0	1	0	0
ENST00000447464	COPS8	0	1	0	0
ENST00000443669	YWHAH	1	0	0	0
ENST00000307089	NSUN4	0	0	1	0
ENST00000483802	DNAJA4	0	1	0	0
ENST00000563861	ARL6IP1	0	0	0	1
ENST00000542720	LATS1	0	0	0	1
ENST00000555944	NSFL1C	1	0	0	0
ENST00000539417	RPAIN	0	0	1	0
ENST00000566067	CENPT	0	0	1	0
ENST00000590157	ZNF532	0	0	1	0
ENST00000509785	SPDL1	0	1	0	0
ENST00000473341	PARP12	1	0	0	0
ENST00000461391	NRG4	0	1	0	0
ENST00000472827	LMBRD1	0	0	1	0
ENST00000414985	LZTR1	0	1	0	0
ENST00000333990	POLR1B	1	0	0	0
ENST00000585361	G6PC3	0	1	0	0
ENST00000472919	GOLM1	0	1	0	0
ENST00000450743	UBE2D4	0	1	0	0
ENST00000478732	TMEM14B	0	1	0	0
ENST00000416465	DRG1	1	0	0	0
ENST00000515818	RPS3A	0	1	0	0
ENST00000504963	SDHC	0	0	0	1
ENST00000450756	BRD8	0	1	0	0
ENST00000458268	USP39	0	1	0	0
ENST00000505012	TARS	1	0	0	0
ENST00000504386	SKP2	0	0	1	0
ENST00000519464	ZFAND1	0	1	0	0
ENST00000469476	TRIT1	0	0	1	0
ENST00000553273	PPP2R3C	1	0	0	0
ENST00000599573	CD320	1	0	0	0
ENST00000531790	SSR2	1	0	0	0
ENST00000579729	PSMB3	1	0	0	0
ENST00000532519	HYOU1	1	0	0	0
ENST00000489945	TRIT1	0	0	0	1
ENST00000549686	LETMD1	0	0	0	1
ENST00000507115	HSPA9	1	0	0	0
ENST00000444363	SLC25A40	0	1	0	0
ENST00000594984	TBC1D17	0	0	1	0
ENST00000421431	UBL4A	1	0	0	0
ENST00000577335	SCO1	0	1	0	0
ENST00000532276	TTC9C	0	0	0	1
ENST00000448810	SLC22A5	0	0	1	0
ENST00000580141	GPS1	0	0	1	0
ENST00000543879	AQR	0	0	1	0
ENST00000475652	NSRP1	1	0	0	0
ENST00000511594	PAQR3	0	0	0	1
ENST00000540536	CCDC53	0	0	1	0
ENST00000429877	KDM5C	0	0	1	0
ENST00000589993	CEP192	0	0	1	0
ENST00000510877	LIN54	0	0	1	0
ENST00000603943	C1orf50	0	0	1	0
ENST00000447878	MVK	1	0	0	0
ENST00000445676	UBE2F	1	0	0	0
ENST00000411922	ALG3	0	1	0	0
ENST00000427123	SNX17	0	0	0	1
ENST00000491631	ZSWIM7	0	0	1	0
ENST00000594339	ATP5SL	0	1	0	0
ENST00000570112	MKRN3	0	0	0	1
ENST00000551994	VEZT	0	1	0	0
ENST00000530643	ZNF195	1	0	0	0
ENST00000579237	MYOCD	0	0	0	1
ENST00000599255	EMP3	0	1	0	0
ENST00000587593	TADA2A	0	0	1	0
ENST00000314088	HIST1H2AC	1	0	0	0
ENST00000462733	ATPAF2	0	0	1	0
ENST00000480073	NIT2	0	0	1	0
ENST00000551268	YAF2	0	0	0	1
ENST00000595189	ZNF614	0	0	1	0
ENST00000552844	ARHGAP29	1	0	0	0
ENST00000512912	CDK10	1	0	0	0
ENST00000532837	SIRT3	0	1	0	0
ENST00000511137	STARD4	0	1	0	0
ENST00000567720	COMMD4	0	1	0	0
ENST00000513322	ATG12	0	1	0	0
ENST00000463144	MSH5	0	1	0	0
ENST00000591085	BECN1	0	0	1	0
ENST00000416913	PPP1R21	0	1	0	0
ENST00000443197	CALD1	0	1	0	0
ENST00000492351	PPP3CA	1	0	0	0
ENST00000585561	NMT1	0	0	0	1
ENST00000592041	TOMM40	0	1	0	0
ENST00000494649	APTX	0	0	1	0
ENST00000504770	ATG10	0	0	1	0
ENST00000594001	NAPA	0	1	0	0
ENST00000569352	CNN2	0	0	1	0
ENST00000525440	NME7	1	0	0	0
ENST00000561691	TUBGCP4	0	0	0	1
ENST00000555096	EML1	0	0	1	0
ENST00000575298	ANKFY1	0	0	1	0
ENST00000514184	ELOVL6	0	1	0	0
ENST00000448302	NPRL2	0	1	0	0
ENST00000561852	ATP6V0D1	0	0	1	0
ENST00000592091	AC024592.12	1	0	0	0
ENST00000472478	BRD8	0	0	0	1
ENST00000507760	ZCCHC4	0	1	0	0
ENST00000446089	APEH	0	0	1	0
ENST00000267950	ETFA	0	1	0	0
ENST00000510702	RWDD4	0	1	0	0
ENST00000592629	UNK	0	1	0	0
ENST00000470019	PTK7	0	1	0	0
ENST00000439280	CARS	0	0	0	1
ENST00000571594	FN3KRP	1	0	0	0
ENST00000509485	TGFBI	0	0	1	0
ENST00000285124	PPP4R1	0	0	1	0
ENST00000442240	SUCLG1	1	0	0	0
ENST00000556748	ACTR10	0	0	1	0
ENST00000591305	PTPN2	0	0	1	0
ENST00000514133	SGCB	0	0	1	0
ENST00000558933	IDH3A	0	0	1	0
ENST00000522965	RIPK2	0	0	0	1
ENST00000293208	SAP30BP	0	1	0	0
ENST00000537400	PRKAB1	1	0	0	0
ENST00000563158	DNAJA2	0	0	0	1
ENST00000552456	P2RX5	0	0	0	1
ENST00000543984	P2RX4	1	0	0	0
ENST00000335289	SESTD1	0	0	1	0
ENST00000600442	ZNF548	0	0	0	1
ENST00000578734	RAB31	0	0	1	0
ENST00000570380	CTDNEP1	1	0	0	0
ENST00000465404	AMD1	0	0	1	0
ENST00000506824	KLHL2	0	1	0	0
ENST00000308214	IQCK	0	0	1	0
ENST00000587196	U2AF2	0	1	0	0
ENST00000558181	NARG2	0	0	1	0
ENST00000566774	ESRP2	1	0	0	0
ENST00000428210	XPO1	0	1	0	0
ENST00000512744	PLXND1	0	0	1	0
ENST00000510797	PRELID1	0	1	0	0
ENST00000453535	GSK3A	0	1	0	0
ENST00000413971	TOP2B	1	0	0	0
ENST00000545419	RNF10	0	0	1	0
ENST00000442065	BCAP29	0	0	0	1
ENST00000469678	TKT	0	0	0	1
ENST00000569534	ADPGK	0	0	0	1
ENST00000552760	PWP1	0	0	0	1
ENST00000465682	KAT2A	0	1	0	0
ENST00000486593	LAMP2	0	0	1	0
ENST00000555929	PCNXL4	0	1	0	0
ENST00000425118	AUP1	0	1	0	0
ENST00000509632	SDHA	0	0	1	0
ENST00000527667	C11orf49	0	1	0	0
ENST00000530726	CD151	1	0	0	0
ENST00000398799	XPO5	1	0	0	0
ENST00000556726	CCDC88C	1	0	0	0
ENST00000392156	ZNF585B	0	0	1	0
ENST00000460051	DMKN	0	1	0	0
ENST00000476496	ZSWIM7	0	0	1	0
ENST00000587880	BECN1	0	1	0	0
ENST00000588807	C19orf52	0	0	1	0
ENST00000419505	PIEZO1	1	0	0	0
ENST00000573476	TFAP4	0	0	0	1
ENST00000537162	CPSF7	0	1	0	0
ENST00000498133	BCL2L13	1	0	0	0
ENST00000529372	PSMD13	1	0	0	0
ENST00000435909	PDCD6IP	0	1	0	0
ENST00000423461	MTX2	0	1	0	0
ENST00000445655	NT5C3B	0	1	0	0
ENST00000533349	RRM1	1	0	0	0
ENST00000563545	CHTF18	0	1	0	0
ENST00000607388	RPF2	0	0	0	1
ENST00000522055	TMEM66	0	0	1	0
ENST00000540269	USP10	0	0	0	1
ENST00000300682	ENGASE	0	1	0	0
ENST00000569063	CLK3	1	0	0	0
ENST00000487559	ERRFI1	0	1	0	0
ENST00000471363	CACNA2D3	0	0	1	0
ENST00000508614	WWC2	0	0	1	0
ENST00000501463	CCNO	0	0	1	0
ENST00000445810	NPRL3	0	0	0	1
ENST00000481109	PRPF4B	0	0	1	0
ENST00000561078	SPG21	0	0	1	0
ENST00000430120	NOS1AP	0	1	0	0
ENST00000583245	PNPO	0	1	0	0
ENST00000507816	SEC31A	0	0	1	0
ENST00000401730	SNRNP70	0	1	0	0
ENST00000526529	DNAJC24	0	1	0	0
ENST00000417709	TTC38	1	0	0	0
ENST00000541453	GABARAPL1	0	1	0	0
ENST00000530474	TSTA3	1	0	0	0
ENST00000588814	DNAJC7	0	0	1	0
ENST00000578339	ZNF830	0	0	1	0
ENST00000554290	CPSF2	1	0	0	0
ENST00000508506	UTP18	1	0	0	0
ENST00000530131	RDX	0	0	1	0
ENST00000322910	ACADVL	0	1	0	0
ENST00000537553	CAPRIN2	0	1	0	0
ENST00000473527	FIS1	1	0	0	0
ENST00000490231	NUPL1	1	0	0	0
ENST00000584061	PNPO	0	0	0	1
ENST00000459966	BANP	0	1	0	0
ENST00000520321	TATDN1	0	0	0	1
ENST00000519693	FBXW11	0	1	0	0
ENST00000484417	DHX35	0	1	0	0
ENST00000534680	C8orf82	0	1	0	0
ENST00000470694	RP11-544M22.13	0	1	0	0
ENST00000418794	NCAPH2	0	1	0	0
ENST00000510781	THUMPD2	1	0	0	0
ENST00000421117	E2F6	0	1	0	0
ENST00000420217	FAM185A	0	1	0	0
ENST00000435926	MAP4K2	0	1	0	0
ENST00000325997	IQCE	0	0	1	0
ENST00000528879	CPSF3L	1	0	0	0
ENST00000510171	DDX41	0	0	1	0
ENST00000392381	DLG1	0	1	0	0
ENST00000454173	LGALS1	0	0	0	1
ENST00000518359	TMEM55A	0	1	0	0
ENST00000522117	SPIDR	0	1	0	0
ENST00000369214	PRDM13	0	0	0	1
ENST00000526822	TMEM126B	0	0	1	0
ENST00000589183	SYNGR2	0	1	0	0
ENST00000440812	SMG7	0	0	1	0
ENST00000522367	G3BP1	0	0	1	0
ENST00000514911	DIMT1	1	0	0	0
ENST00000507053	DDX46	0	1	0	0
ENST00000532829	FTH1	0	1	0	0
ENST00000529745	CCDC90B	1	0	0	0
ENST00000590193	ANKS3	0	0	0	1
ENST00000496119	MMS22L	0	0	0	1
ENST00000359421	FAM92A1	1	0	0	0
ENST00000520938	TATDN1	1	0	0	0
ENST00000523431	ZFAND1	1	0	0	0
ENST00000578205	RHOT1	1	0	0	0
ENST00000548676	CAPRIN2	0	0	1	0
ENST00000480031	APTX	0	0	1	0
ENST00000442255	OXNAD1	0	1	0	0
ENST00000409617	SERF2	0	0	1	0
ENST00000456179	FUNDC2	0	0	1	0
ENST00000418994	CAPN7	0	0	1	0
ENST00000411866	LZTFL1	1	0	0	0
ENST00000427371	UBE2E2	0	0	1	0
ENST00000509692	SKP2	0	0	0	1
ENST00000482023	ZNF692	1	0	0	0
ENST00000554093	MIS18BP1	1	0	0	0
ENST00000570856	GABARAP	0	0	0	1
ENST00000567523	BLOC1S6	0	0	0	1
ENST00000493298	TM4SF1	0	0	1	0
ENST00000444719	LMBR1	0	1	0	0
ENST00000498211	DMKN	0	1	0	0
ENST00000525808	ACADM	0	0	1	0
ENST00000518021	CNOT7	0	1	0	0
ENST00000536528	LDHA	1	0	0	0
ENST00000537009	MFAP5	0	0	1	0
ENST00000366504	ZNF695	0	1	0	0
ENST00000465003	APTX	0	1	0	0
ENST00000475157	BTG2	0	1	0	0
ENST00000558990	RAB8B	0	1	0	0
ENST00000561630	CDR2	0	1	0	0
ENST00000470466	TAB2	0	0	0	1
ENST00000470612	TESC	1	0	0	0
ENST00000442216	CSNK1E	1	0	0	0
ENST00000546172	NDUFS7	0	1	0	0
ENST00000432299	MLH1	1	0	0	0
ENST00000455558	ADRBK2	0	1	0	0
ENST00000594669	KLK8	0	1	0	0
ENST00000447863	DMTF1	0	0	0	1
ENST00000601053	PIH1D1	1	0	0	0
ENST00000453536	RFTN1	1	0	0	0
ENST00000432845	MRPL32	0	1	0	0
ENST00000529473	ADAM15	0	0	0	1
ENST00000389134	CNEP1R1	0	1	0	0
ENST00000458362	CRAT	0	0	1	0
ENST00000230402	PPP2R5D	1	0	0	0
ENST00000479719	UMPS	0	0	1	0
ENST00000559831	TPM1	0	0	1	0
ENST00000468918	COX17	1	0	0	0
ENST00000429160	UBXN7	0	0	0	1
ENST00000594443	FBL	0	1	0	0
ENST00000547130	PFDN5	1	0	0	0
ENST00000491736	SLC25A4	0	0	1	0
ENST00000468746	ALDH3A1	0	0	0	1
ENST00000521036	UQCRB	1	0	0	0
ENST00000456458	NT5C3A	0	0	0	1
ENST00000583858	ACADVL	0	0	1	0
ENST00000412494	FKBP14	0	1	0	0
ENST00000424988	MALL	0	0	1	0
ENST00000436675	HDAC8	0	0	1	0
ENST00000443532	SCLY	0	1	0	0
ENST00000431754	KIAA1715	0	0	1	0
ENST00000463100	TMEM14B	0	1	0	0
ENST00000555646	STAT2	0	0	0	1
ENST00000446767	UNG	1	0	0	0
ENST00000451799	CHN1	0	0	1	0
ENST00000416961	TMEM70	0	0	0	1
ENST00000536532	ADA	1	0	0	0
ENST00000477358	PGAP2	0	0	1	0
ENST00000462160	STK32C	0	0	0	1
ENST00000334075	ZNF197	0	0	1	0
ENST00000424122	TTC31	0	0	1	0
ENST00000487078	AGBL5	0	0	1	0
[truncated: 241 more rows]
