# Supplementary material for: Pharmacological systems analysis defines EIF4A3 functions in cell-cycle and RNA stress granule formation
Source: Commun Biol. 2019 May 3;2:165. doi: 10.1038/s42003-019-0391-9 (PMC6499833; doi:10.1038/s42003-019-0391-9)
Supplement: Supplementary file 8 — Supplementary Data 5 [file 42003_2019_391_MOESM8_ESM.xlsx]

## Sheet: MISO_all_events
Cell_Compound	Type	ID	Diff	BF	Level	Gene
HCT116_T_202	SE	chr5:157151289:157151581:-@chr5:157150186:157150237:-@chr5:157148949:157149099:-	0.11	6349.15	5	CLINT1
HCT116_T_202	SE	chr12:6652643:6652867:-@chr12:6651777:6651959:-@chr12:6650187:6650265:-	0.23	13.43	3	ZNF384
HCT116_T_202	SE	chr12:6652643:6652867:-@chr12:6651777:6651959:-@chr12:6650187:6650265:-	0.25	14.55	5	ZNF384
HCT116_T_202	SE	chr20:1321606:1321816:-@chr20:1321478:1321525:-@chr20:1303937:1304247:-	0.17	71.77	4	FKBP1A
HCT116_T_202	ALE	55146@uc003sqg.1@uc03006.uc003sqn.1	0.15	33011.6	3	NA
HCT116_T_202	ALE	55146@uc003sqg.1@uc03006.uc003sqn.1	0.13	73004.4	4	NA
HCT116_T_202	ALE	55146@uc003sqg.1@uc03006.uc003sqn.1	0.18	1000000000000	5	NA
HCT116_T_202	A3SS	chr3:102775629:102775813:+@chr3:102781324|102781376:102781538:+	-0.11	19.31	1	PCNP
HCT116_T_202	AFE	10336@uc003gbg.1uc003gbh.1@uc003gbe.1	0.24	3.28595e+08	3	PCGF3
HCT116_T_202	AFE	10336@uc003gbg.1uc003gbh.1@uc003gbe.1	0.41	1000000000000	4	PCGF3
HCT116_T_202	AFE	10336@uc003gbg.1uc003gbh.1@uc003gbe.1	0.23	1000000000000	5	PCGF3
HCT116_T_202	A3SS	chr19:60878373:60878613:+@chr19:60881685|60881705:60882033:+	0.22	14.41	4	EPN1
HCT116_T_202	ALE	4152@uc010dow.1@uc002len.2	0.15	2.93686e+06	5	MBD1
HCT116_T_202	MXE	chr17:54135556:54135689:+@chr17:54138238:54138382:+@chr17:54138849:54138968:+@chr17:54142219:54142350:+	0.5	17.92	3	RAD51C
HCT116_T_202	MXE	chr17:54135556:54135689:+@chr17:54138238:54138382:+@chr17:54138849:54138968:+@chr17:54142219:54142350:+	0.49	81.68	5	RAD51C
HCT116_T_202	A3SS	chr13:110096315:110097587:-@chr13:110094831|110094954:110094733:-	0.38	11.28	3	CARS2
HCT116_T_202	A3SS	chr13:110096315:110097587:-@chr13:110094831|110094954:110094733:-	0.5	62.7	4	CARS2
HCT116_T_202	A3SS	chr13:110096315:110097587:-@chr13:110094831|110094954:110094733:-	0.46	71.98	5	CARS2
HCT116_T_202	A5SS	chr11:129612198:129612115|129611898:-@chr11:129601784:129609378:-	0.27	263.12	3	ZBTB44
HCT116_T_202	A5SS	chr11:129612198:129612115|129611898:-@chr11:129601784:129609378:-	0.27	57.8	5	ZBTB44
HCT116_T_202	ALE	55608@uc001vro.1@uc001vrm.1uc001vrn.1	0.14	260922	3	ANKRD10
HCT116_T_202	ALE	55608@uc001vro.1@uc001vrm.1uc001vrn.1	0.16	1000000000000	4	ANKRD10
HCT116_T_202	ALE	55608@uc001vro.1@uc001vrm.1uc001vrn.1	0.23	1000000000000	5	ANKRD10
HCT116_T_202	ALE	91862@uc002fat.1@uc002fau.1uc010cge.1	0.12	15.15	3	MARVELD3
HCT116_T_202	ALE	91862@uc002fat.1@uc002fau.1uc010cge.1	0.15	1.0365e+06	4	MARVELD3
HCT116_T_202	ALE	91862@uc002fat.1@uc002fau.1uc010cge.1	0.15	1717.02	5	MARVELD3
HCT116_T_202	SE	chr12:131776922:131777035:+@chr12:131787909:131788028:+@chr12:131791278:131791656:+	0.21	38.27	3	PXMP2
HCT116_T_202	A5SS	chr9:138864286:138864833|138864410:+@chr9:138865028:138865378:+	0.12	76350	3	PHPT1
HCT116_T_202	A5SS	chr9:138864286:138864833|138864410:+@chr9:138865028:138865378:+	0.15	920711974306	4	PHPT1
HCT116_T_202	A5SS	chr9:138864286:138864833|138864410:+@chr9:138865028:138865378:+	0.22	1000000000000	5	PHPT1
HCT116_T_202	RI	chr10:47990431:47990751:+@chr10:47990832:47993872:+	0.36	13.11	4	ZNF488
HCT116_T_202	ALE	6002@uc010ics.1uc010ict.1@uc003ggy.1	0.23	12.35	4	RGS12
HCT116_T_202	MXE	chr12:56430973:56431140:-@chr12:56430658:56430815:-@chr12:56429504:56429554:-@chr12:56429232:56429367:-	-0.1	14.74	2	CDK4
HCT116_T_202	SE	chr2:241903189:241903698:+@chr2:241905587:241905687:+@chr2:241912304:241912329:+	-0.38	37.46	1	SEPT2
HCT116_T_202	AFE	27343@uc001ktd.1@uc001ktl.1	-0.43	17.47	1	POLL
HCT116_T_202	RI	chr6:44308058:44308143:+@chr6:44308522:44308721:+	0.11	10.91	2	SLC29A1
HCT116_T_202	RI	chr6:44308058:44308143:+@chr6:44308522:44308721:+	0.22	1000000000000	3	SLC29A1
HCT116_T_202	RI	chr6:44308058:44308143:+@chr6:44308522:44308721:+	0.29	1000000000000	4	SLC29A1
HCT116_T_202	RI	chr6:44308058:44308143:+@chr6:44308522:44308721:+	0.27	1000000000000	5	SLC29A1
HCT116_T_202	RI	chr17:63164086:63164270:+@chr17:63164425:63164550:+	0.15	1000000000000	4	NOL11
HCT116_T_202	RI	chr17:63164086:63164270:+@chr17:63164425:63164550:+	0.19	1000000000000	5	NOL11
HCT116_T_202	RI	chr5:98236021:98236159:-@chr5:98235655:98235805:-	0.47	33.54	4	CHD1
HCT116_T_202	RI	chr5:98236021:98236159:-@chr5:98235655:98235805:-	0.42	29.63	5	CHD1
HCT116_T_202	SE	chr22:41328720:41329110:-@chr22:41327915:41328006:-@chr22:41325648:41325743:-	-0.17	11.93	2	POLDIP3
HCT116_T_202	SE	chr22:41328720:41329110:-@chr22:41327915:41328006:-@chr22:41325648:41325743:-	-0.19	18.73	3	POLDIP3
HCT116_T_202	RI	chr9:94517356:94517566:-@chr9:94513466:94515564:-	0.14	82.82	2	BICD2
HCT116_T_202	RI	chr9:94517356:94517566:-@chr9:94513466:94515564:-	0.12	24.04	3	BICD2
HCT116_T_202	RI	chr9:94517356:94517566:-@chr9:94513466:94515564:-	0.13	55.27	4	BICD2
HCT116_T_202	RI	chr9:94517356:94517566:-@chr9:94513466:94515564:-	0.13	84.38	5	BICD2
HCT116_T_202	A3SS	chr12:31118030:31118292:+@chr12:31122591|31122664:31122738:+	-0.22	25.83	4	DDX11
HCT116_T_202	A3SS	chr12:31118030:31118292:+@chr12:31122591|31122664:31122738:+	-0.24	15.36	5	DDX11
HCT116_T_202	SE	chr10:95246348:95246670:+@chr10:95249787:95249981:+@chr10:95252860:95253135:+	-0.1	32.24	3	CEP55
HCT116_T_202	SE	chr10:95246348:95246670:+@chr10:95249787:95249981:+@chr10:95252860:95253135:+	-0.1	53.84	4	CEP55
HCT116_T_202	SE	chr10:95246348:95246670:+@chr10:95249787:95249981:+@chr10:95252860:95253135:+	-0.11	1851.7	5	CEP55
HCT116_T_202	SE	chr7:43645573:43645805:-@chr7:43638349:43639532:-@chr7:43637136:43637906:-	-0.2	13.38	2	C7orf44
HCT116_T_202	SE	chr7:43645573:43645805:-@chr7:43638349:43639532:-@chr7:43637136:43637906:-	-0.22	460.06	3	C7orf44
HCT116_T_202	SE	chr2:241903189:241903698:+@chr2:241905587:241905682:+@chr2:241912304:241912329:+	-0.34	73.17	1	SEPT2
HCT116_T_202	AFE	51085@uc003tyj.1@uc003tyk.1uc003tyl.1uc003tym.1uc003tyn.1uc003typ.1	0.75	1000000000000	4	MLXIPL
HCT116_T_202	AFE	51085@uc003tyj.1@uc003tyk.1uc003tyl.1uc003tym.1uc003tyn.1uc003typ.1	0.41	36.75	5	MLXIPL
HCT116_T_202	ALE	252983@uc010dcc.1@uc002iuf.1uc010dcd.1	-0.14	40.57	4	STXBP4
HCT116_T_202	ALE	5261@uc002dzl.1@uc002dzk.1	0.15	21.44	4	PHKG2
HCT116_T_202	A5SS	chr17:40704371:40704208|40704002:-@chr17:40703563:40703713:-	0.54	48.52	4	MAP3K14
HCT116_T_202	A5SS	chr6:31838176:31838924|31838326:+@chr6:31839171:31839926:+	-0.3	1603.21	5	MSH5-SAPCD1
HCT116_T_202	A3SS	chr15:20579242:20579703:-@chr15:20572800|20572870:20572639:-	0.24	141.99	3	NIPA2
HCT116_T_202	SE	chr15:97923429:97923832:+@chr15:97956158:97956239:+@chr15:97990706:97990901:+	0.32	23.87	3	MEF2A
HCT116_T_202	SE	chr15:97923429:97923832:+@chr15:97956158:97956239:+@chr15:97990706:97990901:+	0.41	1000000000000	4	MEF2A
HCT116_T_202	SE	chr15:97923429:97923832:+@chr15:97956158:97956239:+@chr15:97990706:97990901:+	0.38	1000000000000	5	MEF2A
HCT116_T_202	ALE	1535@uc002fle.1@uc002flb.1	0.31	29879.2	3	CYBA
HCT116_T_202	ALE	1535@uc002fle.1@uc002flb.1	0.29	5.30486e+06	4	CYBA
HCT116_T_202	ALE	1535@uc002fle.1@uc002flb.1	0.22	193.44	5	CYBA
HCT116_T_202	SE	chr4:17112440:17112580:-@chr4:17101379:17101466:-@chr4:17093753:17097957:-	0.19	19.67	4	QDPR
HCT116_T_202	MXE	chr11:47154643:47154913:-@chr11:47149791:47149927:-@chr11:47146036:47146170:-@chr11:47144887:47145013:-	0.4	10.63	5	ARFGAP2
HCT116_T_202	SE	chr16:28754755:28754944:+@chr16:28755148:28755307:+@chr16:28755550:28756059:+	0.22	23764.2	5	ATXN2L
HCT116_T_202	A5SS	chr9:129981515:129981344|129981173:-@chr9:129980809:129981004:-	-0.11	13.42	2	CIZ1
HCT116_T_202	SE	chr2:8807693:8807922:-@chr2:8805468:8805581:-@chr2:8794449:8794580:-	-0.36	20.01	2	KIDINS220
HCT116_T_202	AFE	8904@uc002xdc.1@uc002xde.1	0.46	14.11	3	CPNE1
HCT116_T_202	SE	chr15:20585588:20585865:-@chr15:20579242:20579363:-@chr15:20572639:20572870:-	0.28	104.17	4	NIPA2
HCT116_T_202	AFE	22985@uc001wir.2@uc001wis.2	-0.46	53.2	5	ACIN1
HCT116_T_202	SE	chr20:25336319:25336531:+@chr20:25346741:25346831:+@chr20:25353847:25353963:+	0.21	10.35	3	GINS1
HCT116_T_202	ALE	310@uc009xre.1@uc001jtz.2uc001jua.2uc001jub.2	-0.1	7.74011e+09	4	ANXA7
HCT116_T_202	ALE	310@uc009xre.1@uc001jtz.2uc001jua.2uc001jub.2	-0.1	2.56758e+06	5	ANXA7
HCT116_T_202	A3SS	chr19:60482579:60483273:-@chr19:60480960|60481026:60480822:-	-0.16	173.71	3	HSPBP1
HCT116_T_202	A3SS	chr19:60482579:60483273:-@chr19:60480960|60481026:60480822:-	-0.15	11.53	4	HSPBP1
HCT116_T_202	RI	chr13:78809238:78809438:-@chr13:78806480:78806566:-	0.16	118589	2	RBM26
HCT116_T_202	RI	chr13:78809238:78809438:-@chr13:78806480:78806566:-	0.29	8.93954e+10	3	RBM26
HCT116_T_202	RI	chr13:78809238:78809438:-@chr13:78806480:78806566:-	0.41	8.8985e+08	4	RBM26
HCT116_T_202	RI	chr13:78809238:78809438:-@chr13:78806480:78806566:-	0.3	1000000000000	5	RBM26
HCT116_T_202	AFE	3191@uc010ege.1uc002ojj.1uc002ojp.1@uc010egf.1	0.61	1000000000000	4	HNRNPL
HCT116_T_202	AFE	3191@uc010ege.1uc002ojj.1uc002ojp.1@uc010egf.1	0.22	11.7	5	HNRNPL
HCT116_T_202	A5SS	chr10:73765695:73765544|73765367:-@chr10:73762594:73764381:-	0.29	5.18014e+07	3	DNAJB12
HCT116_T_202	A5SS	chr10:73765695:73765544|73765367:-@chr10:73762594:73764381:-	0.39	1000000000000	4	DNAJB12
HCT116_T_202	A5SS	chr10:73765695:73765544|73765367:-@chr10:73762594:73764381:-	0.42	1000000000000	5	DNAJB12
HCT116_T_202	AFE	29803@uc003whe.2@uc010lpr.1	0.14	19.85	4	REPIN1
HCT116_T_202	RI	chr2:219818862:219819051:+@chr2:219819623:219819842:+	0.21	112.44	3	STK16
HCT116_T_202	RI	chr2:219818862:219819051:+@chr2:219819623:219819842:+	0.16	23.46	4	STK16
HCT116_T_202	RI	chr2:219818862:219819051:+@chr2:219819623:219819842:+	0.23	106.92	5	STK16
HCT116_T_202	AFE	60528@uc002gnv.2@uc002gnz.2uc002goa.2	0.25	1236.65	3	ELAC2
HCT116_T_202	AFE	60528@uc002gnv.2@uc002gnz.2uc002goa.2	0.35	5702.04	4	ELAC2
HCT116_T_202	AFE	60528@uc002gnv.2@uc002gnz.2uc002goa.2	0.24	2.5618e+06	5	ELAC2
HCT116_T_202	ALE	51684@uc001kvw.1@uc001kvx.2	0.54	10.6	5	SUFU
HCT116_T_202	RI	chr1:1009596:1009749:-@chr1:1007068:1008230:-	-0.24	1000000000000	3	C1orf159
HCT116_T_202	RI	chr1:1009596:1009749:-@chr1:1007068:1008230:-	-0.25	1000000000000	4	C1orf159
HCT116_T_202	RI	chr1:1009596:1009749:-@chr1:1007068:1008230:-	-0.19	240.05	5	C1orf159
HCT116_T_202	SE	chr19:59401611:59402142:+@chr19:59402233:59402404:+@chr19:59403078:59403332:+	0.1	1000000000000	2	RPS9
HCT116_T_202	SE	chr19:59401611:59402142:+@chr19:59402233:59402404:+@chr19:59403078:59403332:+	0.17	1000000000000	3	RPS9
HCT116_T_202	SE	chr19:59401611:59402142:+@chr19:59402233:59402404:+@chr19:59403078:59403332:+	0.19	1000000000000	4	RPS9
HCT116_T_202	SE	chr19:59401611:59402142:+@chr19:59402233:59402404:+@chr19:59403078:59403332:+	0.2	1000000000000	5	RPS9
HCT116_T_202	AFE	51428@uc003mhm.1@uc003mhn.1	0.12	2.19374e+06	4	DDX41
HCT116_T_202	AFE	51428@uc003mhm.1@uc003mhn.1	0.12	3313.23	5	DDX41
HCT116_T_202	A3SS	chr1:177317496:177318145:+@chr1:177318477|177318683:177318811:+	0.37	92420.2	3	TOR3A
HCT116_T_202	A3SS	chr1:177317496:177318145:+@chr1:177318477|177318683:177318811:+	0.48	1000000000000	4	TOR3A
HCT116_T_202	A3SS	chr1:177317496:177318145:+@chr1:177318477|177318683:177318811:+	0.37	100260	5	TOR3A
HCT116_T_202	RI	chr1:205999607:205999692:+@chr1:206001217:206001414:+	0.12	13769.6	5	CD46
HCT116_T_202	RI	chr3:113735806:113735874:-@chr3:113734047:113734317:-	0.11	50.44	1	ATG3
HCT116_T_202	RI	chr3:113735806:113735874:-@chr3:113734047:113734317:-	0.11	113.58	2	ATG3
HCT116_T_202	RI	chr3:113735806:113735874:-@chr3:113734047:113734317:-	0.24	1000000000000	3	ATG3
HCT116_T_202	RI	chr3:113735806:113735874:-@chr3:113734047:113734317:-	0.16	23589	4	ATG3
HCT116_T_202	RI	chr3:113735806:113735874:-@chr3:113734047:113734317:-	0.2	3.69307e+10	5	ATG3
HCT116_T_202	RI	chr22:28014595:28014775:+@chr22:28017551:28017588:+	0.29	16.14	4	EWSR1
HCT116_T_202	AFE	80223@uc003xkp.1@uc003xkm.1uc003xkn.1	0.38	1.61832e+08	4	RAB11FIP1
HCT116_T_202	AFE	80223@uc003xkp.1@uc003xkm.1uc003xkn.1	0.37	146530982274	5	RAB11FIP1
HCT116_T_202	A3SS	chrX:39808533:39808796:-@chrX:39808047|39808149:39807805:-	0.31	192.08	4	BCOR
HCT116_T_202	ALE	4820@uc003clm.1uc003clq.1uc003clr.1@uc003clo.1uc003clp.1uc003cls.1	-0.1	1000000000000	5	NKTR
HCT116_T_202	ALE	90576@uc010dyt.1@uc002mts.2	0.21	1000000000000	3	ZNF799
HCT116_T_202	ALE	90576@uc010dyt.1@uc002mts.2	0.36	1000000000000	4	ZNF799
HCT116_T_202	ALE	90576@uc010dyt.1@uc002mts.2	0.44	1000000000000	5	ZNF799
HCT116_T_202	SE	chr1:94779681:94780003:-@chr1:94778716:94778928:-@chr1:94777850:94778512:-	0.12	2652.56	4	F3
HCT116_T_202	SE	chr16:21518292:21518720:+@chr16:21531467:21531657:+@chr16:21536687:21536896:+	-0.12	37.45	2	METTL9
HCT116_T_202	SE	chr16:21518292:21518720:+@chr16:21531467:21531657:+@chr16:21536687:21536896:+	-0.15	92.16	3	METTL9
HCT116_T_202	SE	chr16:21518292:21518720:+@chr16:21531467:21531657:+@chr16:21536687:21536896:+	-0.16	4733.63	4	METTL9
HCT116_T_202	SE	chr16:21518292:21518720:+@chr16:21531467:21531657:+@chr16:21536687:21536896:+	-0.12	23.13	5	METTL9
HCT116_T_202	AFE	2107@uc010jey.1@uc003ldc.2	0.1	24.53	4	ETF1
HCT116_T_202	AFE	25865@uc010ekt.1@uc002pfh.1	0.14	31.28	5	PRKD2
HCT116_T_202	A5SS	chr8:43051516:43054741|43051664:+@chr8:43057418:43057513:+	0.36	10.03	2	FNTA
HCT116_T_202	A5SS	chr8:43051516:43054741|43051664:+@chr8:43057418:43057513:+	0.56	5.92603e+07	3	FNTA
HCT116_T_202	A5SS	chr8:43051516:43054741|43051664:+@chr8:43057418:43057513:+	0.59	1000000000000	4	FNTA
HCT116_T_202	A5SS	chr8:43051516:43054741|43051664:+@chr8:43057418:43057513:+	0.53	4.57383e+07	5	FNTA
HCT116_T_202	A3SS	chr6:43592443:43592706:-@chr6:43591829|43591906:43591605:-	0.11	50.64	5	YIPF3
HCT116_T_202	SE	chr17:59955868:59956007:+@chr17:59957506:59957598:+@chr17:59958470:59959300:+	-0.24	15.98	4	CEP95
HCT116_T_202	A3SS	chr6:71290391:71290545:+@chr6:71290767|71291355:71293122:+	-0.16	12.92	4	FAM135A
HCT116_T_202	A3SS	chr6:71290391:71290545:+@chr6:71290767|71291355:71293122:+	-0.21	185598	5	FAM135A
HCT116_T_202	RI	chr12:12867404:12867520:+@chr12:12868071:12868217:+	0.14	14.28	3	DDX47
HCT116_T_202	RI	chr12:12867404:12867520:+@chr12:12868071:12868217:+	0.11	10.63	4	DDX47
HCT116_T_202	RI	chr12:12867404:12867520:+@chr12:12868071:12868217:+	0.31	6.56391e+06	5	DDX47
HCT116_T_202	TandemUTR	chr2:201483446:201484267:-@chr2:201483137:201483445:-	0.24	11.68	5	ORC2
HCT116_T_202	AFE	84515@uc002wmm.1@uc002wmj.1uc002wml.1	0.12	178.74	4	MCM8
HCT116_T_202	A3SS	chr1:177317496:177318145:+@chr1:177318477|177318543:177318811:+	0.51	29.45	4	TOR3A
HCT116_T_202	ALE	352954@uc003uuc.1@uc003uua.2	-0.27	24.55	5	GATS
HCT116_T_202	RI	chr1:23993301:23993402:+@chr1:23993504:23993677:+	0.32	61.36	3	LYPLA2
HCT116_T_202	RI	chr1:23993301:23993402:+@chr1:23993504:23993677:+	0.39	470.32	5	LYPLA2
HCT116_T_202	TandemUTR	chr2:228127455:228128082:+@chr2:228128083:228129628:+	0.13	31.02	4	AGFG1
HCT116_T_202	TandemUTR	chr2:228127455:228128082:+@chr2:228128083:228129628:+	0.12	17.06	5	AGFG1
HCT116_T_202	RI	chr2:132005707:132005845:+@chr2:132006632:132006824:+	0.46	40.78	1	CCDC74A
HCT116_T_202	ALE	10458@uc002jza.1uc002jzb.1uc002jzc.1@uc002jzg.1	-0.12	1000000000000	5	BAIAP2
HCT116_T_202	ALE	23113@uc003ouj.1uc003oum.1@uc003ouk.1uc003oul.1uc010jyk.1uc003oun.1	0.52	34.7	1	CUL9
HCT116_T_202	SE	chr1:205272547:205272724:-@chr1:205267462:205267647:-@chr1:205264855:205265032:-	0.53	21.38	2	C1orf116
HCT116_T_202	RI	chr2:27309684:27309908:+@chr2:27309998:27310180:+	0.19	44.23	4	CAD
HCT116_T_202	RI	chr2:27309684:27309908:+@chr2:27309998:27310180:+	0.19	214.44	5	CAD
HCT116_T_202	SE	chr2:231437858:231438104:+@chr2:231446376:231446533:+@chr2:231448579:231448767:+	-0.14	1.882e+06	1	ITM2C
HCT116_T_202	SE	chr2:231437858:231438104:+@chr2:231446376:231446533:+@chr2:231448579:231448767:+	-0.12	5859.22	2	ITM2C
HCT116_T_202	ALE	55105@uc001hlg.2@uc001hlf.1	-0.16	12.14	1	GPATCH2
HCT116_T_202	ALE	55105@uc001hlg.2@uc001hlf.1	-0.19	110.94	3	GPATCH2
HCT116_T_202	ALE	55105@uc001hlg.2@uc001hlf.1	-0.3	1000000000000	4	GPATCH2
HCT116_T_202	ALE	55105@uc001hlg.2@uc001hlf.1	-0.27	4.92691e+09	5	GPATCH2
HCT116_T_202	ALE	6493@uc002yvp.2@uc002yvr.1	0.14	24.95	4	SIM2
HCT116_T_202	A3SS	chr15:64582750:64582921:-@chr15:64582263|64582556:64582004:-	-0.12	78.3	1	RPL4
HCT116_T_202	SE	chr12:51912025:51912306:-@chr12:51911220:51911283:-@chr12:51907390:51907738:-	0.25	11.26	4	RARG
HCT116_T_202	RI	chr7:74882806:74882984:+@chr7:74883195:74883405:+	-0.38	166.51	2	NSUN5P1
HCT116_T_202	TandemUTR	chr17:43492002:43493306:+@chr17:43493307:43493842:+	-0.13	10.67	3	NFE2L1
HCT116_T_202	ALE	64324@uc003mfq.2@uc003mft.2uc003mfr.2	0.1	278.59	3	NSD1
HCT116_T_202	ALE	64324@uc003mfq.2@uc003mft.2uc003mfr.2	0.14	1000000000000	4	NSD1
HCT116_T_202	ALE	64324@uc003mfq.2@uc003mft.2uc003mfr.2	0.17	1000000000000	5	NSD1
HCT116_T_202	ALE	51150@uc001adj.1@uc001adh.2uc009vjv.1	-0.16	5.65757e+07	3	SDF4
HCT116_T_202	ALE	51150@uc001adj.1@uc001adh.2uc009vjv.1	-0.15	148785	4	SDF4
HCT116_T_202	ALE	51150@uc001adj.1@uc001adh.2uc009vjv.1	-0.11	21.21	5	SDF4
HCT116_T_202	SE	chr3:12573513:12573675:+@chr3:12585374:12585496:+@chr3:12586570:12586759:+	-0.19	11.97	5	MKRN2
HCT116_T_202	RI	chr8:104508501:104508656:+@chr8:104512016:104512093:+	0.12	3863.86	5	DCAF13
HCT116_T_202	SE	chr3:125931903:125932164:+@chr3:125936630:125936783:+@chr3:125939105:125940021:+	-0.12	1000000000000	4	UMPS
HCT116_T_202	SE	chr3:125931903:125932164:+@chr3:125936630:125936783:+@chr3:125939105:125940021:+	-0.15	1000000000000	5	UMPS
HCT116_T_202	RI	chr11:93869418:93869765:+@chr11:93870885:93872397:+	0.17	15.3	2	ANKRD49
HCT116_T_202	SE	chr11:59118059:59118304:-@chr11:59117653:59117773:-@chr11:59105500:59105603:-	-0.24	47.63	4	OSBP
HCT116_T_202	SE	chr5:7923883:7924036:+@chr5:7926486:7926639:+@chr5:7928371:7928488:+	-0.27	17.19	5	MTRR
HCT116_T_202	SE	chr12:51702544:51702678:+@chr12:51708066:51708239:+@chr12:51713857:51714085:+	-0.11	1000000000000	3	EIF4B
HCT116_T_202	SE	chr12:51702544:51702678:+@chr12:51708066:51708239:+@chr12:51713857:51714085:+	-0.13	1000000000000	4	EIF4B
HCT116_T_202	SE	chr12:51702544:51702678:+@chr12:51708066:51708239:+@chr12:51713857:51714085:+	-0.14	1000000000000	5	EIF4B
HCT116_T_202	A5SS	chr6:35544702:35545040|35544782:+@chr6:35545136:35545284:+	0.14	1000000000000	3	RPL10A
HCT116_T_202	A5SS	chr6:35544702:35545040|35544782:+@chr6:35545136:35545284:+	0.19	1000000000000	4	RPL10A
HCT116_T_202	A5SS	chr6:35544702:35545040|35544782:+@chr6:35545136:35545284:+	0.16	1000000000000	5	RPL10A
HCT116_T_202	SE	chr6:30632076:30633206:+@chr6:30637084:30637264:+@chr6:30637590:30637880:+	0.17	31.32	3	PRR3
HCT116_T_202	SE	chr6:30632076:30633206:+@chr6:30637084:30637264:+@chr6:30637590:30637880:+	0.26	2.5754e+08	4	PRR3
HCT116_T_202	SE	chr6:30632076:30633206:+@chr6:30637084:30637264:+@chr6:30637590:30637880:+	0.25	1.15187e+10	5	PRR3
HCT116_T_202	SE	chr12:47347743:47347839:-@chr12:47342610:47342704:-@chr12:47340412:47340669:-	0.21	102.01	4	KANSL2
HCT116_T_202	SE	chr12:47347743:47347839:-@chr12:47342610:47342704:-@chr12:47340412:47340669:-	0.26	9.15985e+09	5	KANSL2
HCT116_T_202	ALE	23587@uc002gfk.1@uc002gfj.1uc010cmb.1	0.17	20.95	2	C17orf81
HCT116_T_202	ALE	23587@uc002gfk.1@uc002gfj.1uc010cmb.1	0.16	44.48	3	C17orf81
HCT116_T_202	SE	chr17:17680766:17681062:-@chr17:17667557:17667646:-@chr17:17664047:17664560:-	0.11	85.24	2	SREBF1
HCT116_T_202	SE	chr17:17680766:17681062:-@chr17:17667557:17667646:-@chr17:17664047:17664560:-	0.13	804.03	3	SREBF1
HCT116_T_202	SE	chr17:17680766:17681062:-@chr17:17667557:17667646:-@chr17:17664047:17664560:-	0.17	37.3	4	SREBF1
HCT116_T_202	SE	chr17:17680766:17681062:-@chr17:17667557:17667646:-@chr17:17664047:17664560:-	0.17	4.62913e+07	5	SREBF1
HCT116_T_202	SE	chr7:75346201:75346514:+@chr7:75348619:75348744:+@chr7:75349083:75350012:+	0.1	24.13	5	RHBDD2
HCT116_T_202	AFE	347918@uc001ujw.1@uc001ujt.2	0.21	12.37	4	EP400NL
HCT116_T_202	ALE	79759@uc010cag.1@uc010caf.1uc002eao.1	0.12	12.52	4	ZNF668
HCT116_T_202	A3SS	chr10:102036352:102036459:-@chr10:102035960|102036079:102035844:-	0.41	109.51	5	BLOC1S2
HCT116_T_202	ALE	51535@uc001rmy.1uc01342.uc001rni.1	-0.12	282335516582	3	NA
HCT116_T_202	ALE	51535@uc001rmy.1uc01342.uc001rni.1	-0.11	4.35921e+08	4	NA
HCT116_T_202	ALE	51535@uc001rmy.1uc01342.uc001rni.1	-0.13	1.02384e+10	5	NA
HCT116_T_202	RI	chr17:45138227:45138670:-@chr17:45137485:45137642:-	-0.36	13.48	2	SLC35B1
HCT116_T_202	SE	chr3:49106349:49106809:-@chr3:49104834:49104893:-@chr3:49089019:49089475:-	0.2	39.14	4	QRICH1
HCT116_T_202	SE	chr1:16354930:16355169:-@chr1:16349978:16350045:-@chr1:16346970:16348129:-	0.25	1000000000000	3	EPHA2
HCT116_T_202	SE	chr1:16354930:16355169:-@chr1:16349978:16350045:-@chr1:16346970:16348129:-	0.37	1000000000000	4	EPHA2
HCT116_T_202	SE	chr1:16354930:16355169:-@chr1:16349978:16350045:-@chr1:16346970:16348129:-	0.33	1000000000000	5	EPHA2
HCT116_T_202	ALE	27@uc009wxf.1uc001gmk.2@uc001gmi.2uc001gmh.2uc001gmj.2	-0.19	253759	4	ABL2
HCT116_T_202	SE	chr22:43938390:43938841:+@chr22:43940854:43940975:+@chr22:43942713:43943229:+	0.25	20.3	5	NUP50
HCT116_T_202	RI	chr16:28754755:28754998:+@chr16:28755573:28756059:+	0.17	72.13	5	ATXN2L
HCT116_T_202	SE	chr22:29152705:29152832:+@chr22:29153109:29153390:+@chr22:29154449:29155041:+	-0.21	36.81	3	MTFP1
HCT116_T_202	SE	chr22:29152705:29152832:+@chr22:29153109:29153390:+@chr22:29154449:29155041:+	-0.34	1000000000000	4	MTFP1
HCT116_T_202	SE	chr22:29152705:29152832:+@chr22:29153109:29153390:+@chr22:29154449:29155041:+	-0.41	1000000000000	5	MTFP1
HCT116_T_202	AFE	8893@uc003fmr.1@uc003fmq.1	-0.15	24.57	1	EIF2B5
HCT116_T_202	A5SS	chr22:20313696:20313597|20313299:-@chr22:20312378:20313076:-	-0.12	7.43818e+08	4	YDJC
HCT116_T_202	A5SS	chr22:20313696:20313597|20313299:-@chr22:20312378:20313076:-	-0.12	61281.6	5	YDJC
HCT116_T_202	RI	chr16:66526700:66526882:-@chr16:66526201:66526352:-	0.38	37	4	PSMB10
HCT116_T_202	RI	chr16:66526700:66526882:-@chr16:66526201:66526352:-	0.44	19.69	5	PSMB10
HCT116_T_202	RI	chr16:28763052:28763156:-@chr16:28762772:28762923:-	0.28	141.55	3	TUFM
HCT116_T_202	RI	chr16:28763052:28763156:-@chr16:28762772:28762923:-	0.21	47.29	5	TUFM
HCT116_T_202	RI	chr3:52486630:52486698:+@chr3:52487153:52487338:+	0.55	29.29	3	NISCH
HCT116_T_202	RI	chr3:52486630:52486698:+@chr3:52487153:52487338:+	0.46	28.76	4	NISCH
HCT116_T_202	RI	chr3:52486630:52486698:+@chr3:52487153:52487338:+	0.47	20.05	5	NISCH
HCT116_T_202	RI	chr17:7421869:7421958:+@chr17:7422207:7422286:+	0.18	12.45	4	EIF4A1,SENP3-EIF4A1
HCT116_T_202	RI	chr17:7421869:7421958:+@chr17:7422207:7422286:+	0.26	3141.35	5	EIF4A1,SENP3-EIF4A1
HCT116_T_202	SE	chr11:47710665:47710798:-@chr11:47710245:47710347:-@chr11:47709409:47709689:-	0.27	12.35	4	FNBP4
HCT116_T_202	SE	chr11:47710665:47710798:-@chr11:47710245:47710347:-@chr11:47709409:47709689:-	0.32	10.81	5	FNBP4
HCT116_T_202	SE	chr17:68739820:68740128:-@chr17:68734899:68734998:-@chr17:68714806:68717502:-	-0.1	19.45	1	FAM104A
HCT116_T_202	RI	chr16:359060:359221:-@chr16:358502:358627:-	0.14	21.21	4	MRPL28
HCT116_T_202	RI	chr16:359060:359221:-@chr16:358502:358627:-	0.14	33.09	5	MRPL28
HCT116_T_202	A5SS	chr9:131620747:131620620|131620453:-@chr9:131614321:131616322:-	0.24	1000000000000	3	TOR1A
HCT116_T_202	A5SS	chr9:131620747:131620620|131620453:-@chr9:131614321:131616322:-	0.35	1000000000000	4	TOR1A
HCT116_T_202	A5SS	chr9:131620747:131620620|131620453:-@chr9:131614321:131616322:-	0.34	1000000000000	5	TOR1A
HCT116_T_202	SE	chr12:103206626:103206948:+@chr12:103227667:103227858:+@chr12:103229198:103229344:+	0.15	10.6	4	TXNRD1
HCT116_T_202	ALE	283450@uc001ttr.1@uc009zwc.1	-0.23	20.04	3	C12orf51
HCT116_T_202	RI	chr17:39754328:39754452:-@chr17:39753952:39754125:-	0.1	48038.2	3	SLC25A39
HCT116_T_202	RI	chr17:39754328:39754452:-@chr17:39753952:39754125:-	0.14	1000000000000	4	SLC25A39
HCT116_T_202	RI	chr17:39754328:39754452:-@chr17:39753952:39754125:-	0.2	1000000000000	5	SLC25A39
HCT116_T_202	AFE	10051@uc003fdl.1@uc010hwc.1	0.48	853.82	5	SMC4
HCT116_T_202	SE	chr10:112053216:112054495:-@chr10:112050295:112050484:-@chr10:112047319:112048538:-	0.41	25211.5	1	SMNDC1
HCT116_T_202	SE	chr10:112053216:112054495:-@chr10:112050295:112050484:-@chr10:112047319:112048538:-	0.33	77.26	3	SMNDC1
HCT116_T_202	SE	chr10:112053216:112054495:-@chr10:112050295:112050484:-@chr10:112047319:112048538:-	0.47	1000000000000	4	SMNDC1
HCT116_T_202	SE	chr10:112053216:112054495:-@chr10:112050295:112050484:-@chr10:112047319:112048538:-	0.44	1.73803e+10	5	SMNDC1
HCT116_T_202	RI	chr17:39755702:39755746:-@chr17:39755313:39755446:-	-0.63	126.6	4	SLC25A39
HCT116_T_202	SE	chr10:75176569:75176768:+@chr10:75180872:75181007:+@chr10:75189386:75189558:+	-0.22	19.71	3	SEC24C
HCT116_T_202	AFE	728340@uc003jzc.2@uc003jwz.2	0.59	1000000000000	2	NA
HCT116_T_202	AFE	728340@uc003jzc.2@uc003jwz.2	0.59	1000000000000	5	NA
HCT116_T_202	RI	chr7:99871407:99871623:-@chr7:99871190:99871326:-	0.29	32.05	1	PPP1R35
HCT116_T_202	RI	chr16:88155136:88155238:+@chr16:88155508:88155660:+	0.43	1000000000000	3	RPL13
HCT116_T_202	RI	chr16:88155136:88155238:+@chr16:88155508:88155660:+	0.6	1000000000000	4	RPL13
HCT116_T_202	RI	chr16:88155136:88155238:+@chr16:88155508:88155660:+	0.55	1000000000000	5	RPL13
HCT116_T_202	ALE	26054@uc003pic.2uc003pif.1@uc003pid.2uc003pie.2	-0.21	3939.23	4	SENP6
HCT116_T_202	ALE	26054@uc003pic.2uc003pif.1@uc003pid.2uc003pie.2	-0.2	901947	5	SENP6
HCT116_T_202	RI	chr17:22658897:22659060:+@chr17:22660253:22660425:+	-0.49	86.83	5	WSB1
HCT116_T_202	RI	chr17:28282458:28282533:+@chr17:28282606:28282790:+	-0.41	25.49	5	TMEM98
HCT116_T_202	A5SS	chr10:126092991:126092809|126092677:-@chr10:126090532:126090759:-	0.36	56.49	4	OAT
HCT116_T_202	A5SS	chr10:126092991:126092809|126092677:-@chr10:126090532:126090759:-	0.39	12.64	5	OAT
HCT116_T_202	ALE	5046@uc002bxf.1@uc010bpd.1uc002bwy.1uc010bpe.1	-0.27	36.88	4	PCSK6
HCT116_T_202	SE	chr16:73828582:73828829:-@chr16:73828227:73828397:-@chr16:73826288:73827385:-	-0.19	23.86	2	BCAR1
HCT116_T_202	SE	chr16:73828582:73828829:-@chr16:73828227:73828397:-@chr16:73826288:73827385:-	-0.16	11.09	3	BCAR1
HCT116_T_202	SE	chr16:73828582:73828829:-@chr16:73828227:73828397:-@chr16:73826288:73827385:-	-0.16	10.22	4	BCAR1
HCT116_T_202	A3SS	chr19:14382028:14382146:-@chr19:14381685|14381793:14381554:-	0.19	36.65	4	DDX39A
HCT116_T_202	A3SS	chr19:14382028:14382146:-@chr19:14381685|14381793:14381554:-	0.17	17.57	5	DDX39A
HCT116_T_202	AFE	7494@uc003aec.1@uc010gvl.1	0.67	5.08774e+10	4	XBP1
HCT116_T_202	ALE	339287@uc002huc.2@uc002hua.2uc002hub.1uc002hud.1	0.16	1000000000000	3	MSL1
HCT116_T_202	ALE	339287@uc002huc.2@uc002hua.2uc002hub.1uc002hud.1	0.21	1000000000000	4	MSL1
HCT116_T_202	ALE	339287@uc002huc.2@uc002hua.2uc002hub.1uc002hud.1	0.24	1000000000000	5	MSL1
HCT116_T_202	RI	chr8:25373673:25373733:+@chr8:25373817:25373987:+	0.47	10.03	3	CDCA2
HCT116_T_202	ALE	285440@uc003iyx.1@uc003iyw.2	-0.11	11.3	4	CYP4V2
HCT116_T_202	SE	chr16:74232963:74233126:-@chr16:74227853:74227942:-@chr16:74227311:74227497:-	-0.11	11.18	5	KARS
HCT116_T_202	AFE	1778@uc001ykt.1@uc001yks.1	0.27	10.17	5	DYNC1H1
HCT116_T_202	RI	chr13:78794485:78794598:-@chr13:78792086:78792846:-	0.1	22497.7	4	RBM26
HCT116_T_202	SE	chr1:111307766:111309159:-@chr1:111295433:111296960:-@chr1:111293996:111294268:-	-0.23	1000000000000	3	LRIF1
HCT116_T_202	SE	chr1:111307766:111309159:-@chr1:111295433:111296960:-@chr1:111293996:111294268:-	-0.29	1000000000000	4	LRIF1
HCT116_T_202	SE	chr1:111307766:111309159:-@chr1:111295433:111296960:-@chr1:111293996:111294268:-	-0.35	1000000000000	5	LRIF1
HCT116_T_202	AFE	55209@uc010hck.1@uc003brt.1	0.21	184866	4	SETD5
HCT116_T_202	A5SS	chr20:45301289:45301047|45300909:-@chr20:45298477:45298667:-	0.39	41.45	5	ZMYND8
HCT116_T_202	AFE	10494@uc002wbk.1uc002wbl.1@uc002wbn.1uc002wbo.1	0.32	69.99	2	STK25
HCT116_T_202	AFE	10494@uc002wbk.1uc002wbl.1@uc002wbn.1uc002wbo.1	0.59	1000000000000	3	STK25
HCT116_T_202	AFE	10494@uc002wbk.1uc002wbl.1@uc002wbn.1uc002wbo.1	0.62	1000000000000	4	STK25
HCT116_T_202	AFE	10494@uc002wbk.1uc002wbl.1@uc002wbn.1uc002wbo.1	0.59	1000000000000	5	STK25
HCT116_T_202	A5SS	chr9:131620747:131620616|131620453:-@chr9:131614321:131616322:-	0.17	29.06	2	TOR1A
HCT116_T_202	A5SS	chr9:131620747:131620616|131620453:-@chr9:131614321:131616322:-	0.35	1000000000000	3	TOR1A
HCT116_T_202	A5SS	chr9:131620747:131620616|131620453:-@chr9:131614321:131616322:-	0.54	1000000000000	4	TOR1A
HCT116_T_202	A5SS	chr9:131620747:131620616|131620453:-@chr9:131614321:131616322:-	0.48	1000000000000	5	TOR1A
HCT116_T_202	AFE	6650@uc002chj.1@uc002chi.1	-0.32	1000000000000	4	SOLH
HCT116_T_202	AFE	6650@uc002chj.1@uc002chi.1	-0.37	1000000000000	5	SOLH
HCT116_T_202	RI	chr17:39439423:39439603:+@chr17:39440217:39440388:+	0.53	6627.78	4	NAGS
HCT116_T_202	RI	chr17:39439423:39439603:+@chr17:39440217:39440388:+	0.31	3932.61	5	NAGS
HCT116_T_202	ALE	388969@uc002sqd.1@uc002sqc.1	-0.2	6.97585e+06	4	C2orf68
HCT116_T_202	AFE	51310@uc010akk.1@uc001wjm.1	0.51	15.2	2	SLC22A17
HCT116_T_202	SE	chr2:38830175:38830351:-@chr2:38829544:38829819:-@chr2:38829225:38829299:-	0.14	1000000000000	4	SRSF7
HCT116_T_202	SE	chr2:38830175:38830351:-@chr2:38829544:38829819:-@chr2:38829225:38829299:-	0.16	1000000000000	5	SRSF7
HCT116_T_202	SE	chr4:83566214:83566306:-@chr4:83565740:83565844:-@chr4:83563371:83565060:-	0.21	1000000000000	2	HNRPDL
HCT116_T_202	SE	chr4:83566214:83566306:-@chr4:83565740:83565844:-@chr4:83563371:83565060:-	0.34	1000000000000	3	HNRPDL
HCT116_T_202	SE	chr4:83566214:83566306:-@chr4:83565740:83565844:-@chr4:83563371:83565060:-	0.32	1000000000000	4	HNRPDL
HCT116_T_202	SE	chr4:83566214:83566306:-@chr4:83565740:83565844:-@chr4:83563371:83565060:-	0.41	1000000000000	5	HNRPDL
HCT116_T_202	ALE	80013@uc001iof.1@uc001iod.1uc001ioe.1	-0.11	32.13	4	FAM188A
HCT116_T_202	RI	chr3:45935909:45938336:-@chr3:45934400:45935561:-	-0.18	179.71	4	FYCO1
HCT116_T_202	RI	chr3:45935909:45938336:-@chr3:45934400:45935561:-	-0.15	28.88	5	FYCO1
HCT116_T_202	ALE	23195@uc003pno.1@uc003pnn.1	-0.12	2.31269e+06	3	MDN1
HCT116_T_202	ALE	23195@uc003pno.1@uc003pnn.1	-0.2	1000000000000	4	MDN1
HCT116_T_202	ALE	23195@uc003pno.1@uc003pnn.1	-0.15	1000000000000	5	MDN1
HCT116_T_202	RI	chr16:1776539:1776957:+@chr16:1777679:1777833:+	0.16	1625.33	1	NUBP2
HCT116_T_202	RI	chr16:1776539:1776957:+@chr16:1777679:1777833:+	0.11	127.95	3	NUBP2
HCT116_T_202	RI	chr16:1776539:1776957:+@chr16:1777679:1777833:+	0.22	1000000000000	4	NUBP2
HCT116_T_202	RI	chr16:1776539:1776957:+@chr16:1777679:1777833:+	0.32	1000000000000	5	NUBP2
HCT116_T_202	ALE	64122@uc002kfw.1@uc002kfv.1	0.42	29.73	5	FN3K
HCT116_T_202	ALE	7918@uc003rhz.1uc001977.uc003saf.1	0.13	16.11	5	NA
HCT116_T_202	TandemUTR	chr17:32952675:32953154:-@chr17:32952044:32952674:-	-0.4	33.85	3	SYNRG
HCT116_T_202	TandemUTR	chr17:32952675:32953154:-@chr17:32952044:32952674:-	-0.46	159.62	4	SYNRG
HCT116_T_202	TandemUTR	chr17:32952675:32953154:-@chr17:32952044:32952674:-	-0.45	48.86	5	SYNRG
HCT116_T_202	AFE	27032@uc003enu.1@uc003enm.1	0.45	15.93	3	ATP2C1
HCT116_T_202	AFE	27032@uc003enu.1@uc003enm.1	0.49	230.25	4	ATP2C1
HCT116_T_202	AFE	27032@uc003enu.1@uc003enm.1	0.43	182.95	5	ATP2C1
HCT116_T_202	SE	chr11:118476938:118478062:-@chr11:118476550:118476747:-@chr11:118475453:118476328:-	-0.3	14.01	3	DPAGT1
HCT116_T_202	SE	chr16:1954451:1954828:-@chr16:1953655:1954367:-@chr16:1952499:1953258:-	-0.21	1000000000000	3	RPS2
HCT116_T_202	SE	chr16:1954451:1954828:-@chr16:1953655:1954367:-@chr16:1952499:1953258:-	-0.24	1000000000000	4	RPS2
HCT116_T_202	SE	chr16:1954451:1954828:-@chr16:1953655:1954367:-@chr16:1952499:1953258:-	-0.23	1000000000000	5	RPS2
HCT116_T_202	ALE	9180@uc003jlm.1@uc003jln.1	-0.12	22.43	3	OSMR
HCT116_T_202	ALE	9180@uc003jlm.1@uc003jln.1	-0.11	13.74	4	OSMR
HCT116_T_202	ALE	9180@uc003jlm.1@uc003jln.1	-0.14	27.19	5	OSMR
HCT116_T_202	AFE	9295@uc001dew.1@uc001deu.1	0.11	1000000000000	3	SRSF11
HCT116_T_202	AFE	9295@uc001dew.1@uc001deu.1	0.25	1000000000000	4	SRSF11
HCT116_T_202	AFE	9295@uc001dew.1@uc001deu.1	0.13	1000000000000	5	SRSF11
HCT116_T_202	SE	chr2:44076442:44076648:-@chr2:44062881:44063077:-@chr2:44060469:44060591:-	0.17	83369.7	4	LRPPRC
HCT116_T_202	ALE	1454@uc003avq.1@uc003avm.1	0.1	50.33	4	CSNK1E
HCT116_T_202	ALE	1454@uc003avq.1@uc003avm.1	0.1	38094.6	5	CSNK1E
HCT116_T_202	SE	chr19:2187154:2187951:-@chr19:2186761:2186989:-@chr19:2184152:2185060:-	-0.18	29.77	4	PLEKHJ1
HCT116_T_202	RI	chr17:72242738:72242835:-@chr17:72241800:72242239:-	-0.14	1000000000000	2	SRSF2
HCT116_T_202	RI	chr17:72242738:72242835:-@chr17:72241800:72242239:-	-0.35	1000000000000	3	SRSF2
HCT116_T_202	RI	chr17:72242738:72242835:-@chr17:72241800:72242239:-	-0.43	1000000000000	4	SRSF2
HCT116_T_202	RI	chr17:72242738:72242835:-@chr17:72241800:72242239:-	-0.48	1000000000000	5	SRSF2
HCT116_T_202	MXE	chr17:71359270:71359352:-@chr17:71357280:71357415:-@chr17:71356246:71356326:-@chr17:71355472:71355606:-	0.31	10.27	1	WBP2
HCT116_T_202	AFE	10312@uc001oni.1@uc001ong.1	-0.19	10.83	2	TCIRG1
HCT116_T_202	TandemUTR	chr3:51406543:51406869:+@chr3:51406870:51409686:+	-0.39	10.25	4	RBM15B
HCT116_T_202	MXE	chr1:226660478:226661206:-@chr1:226656369:226656485:-@chr1:226651467:226651489:-@chr1:226647997:226651371:-	0.41	26.08	1	TRIM11
HCT116_T_202	RI	chr9:35727745:35727936:-@chr9:35726864:35727444:-	0.3	6017.38	3	GBA2
HCT116_T_202	RI	chr9:35727745:35727936:-@chr9:35726864:35727444:-	0.44	1000000000000	4	GBA2
HCT116_T_202	RI	chr9:35727745:35727936:-@chr9:35726864:35727444:-	0.43	1000000000000	5	GBA2
HCT116_T_202	A3SS	chr7:72630686:72631066:-@chr7:72626779|72627070:72626649:-	0.17	30.75	5	TBL2
HCT116_T_202	RI	chr3:49045557:49045665:-@chr3:49045059:49045210:-	0.5	5.14354e+07	4	QRICH1
HCT116_T_202	RI	chr3:49045557:49045665:-@chr3:49045059:49045210:-	0.53	1000000000000	5	QRICH1
HCT116_T_202	SE	chr8:68126019:68126130:-@chr8:68122474:68122648:-@chr8:68120601:68120774:-	0.22	21.68	3	COPS5
HCT116_T_202	SE	chr8:68126019:68126130:-@chr8:68122474:68122648:-@chr8:68120601:68120774:-	0.37	12502	4	COPS5
HCT116_T_202	SE	chr8:68126019:68126130:-@chr8:68122474:68122648:-@chr8:68120601:68120774:-	0.19	14.33	5	COPS5
HCT116_T_202	AFE	58191@uc002fyq.2@uc002fyr.2uc002fys.2	-0.19	1.00951e+08	4	CXCL16
HCT116_T_202	A3SS	chr10:112048396:112048558:-@chr10:112047476|112047493:112047315:-	0.15	23.04	3	SMNDC1
HCT116_T_202	ALE	94104@uc002yqq.1@uc002yqp.1	-0.44	38.96	4	GCFC1
HCT116_T_202	ALE	94104@uc002yqq.1@uc002yqp.1	-0.45	26.94	5	GCFC1
HCT116_T_202	AFE	55657@uc001ifb.1@uc001ifc.1uc001ifd.1	0.51	1.10565e+08	4	ZNF692
HCT116_T_202	AFE	55657@uc001ifb.1@uc001ifc.1uc001ifd.1	0.47	8.16055e+06	5	ZNF692
HCT116_T_202	RI	chr6:43595422:43595554:+@chr6:43595782:43595901:+	0.25	33.03	1	POLR1C
HCT116_T_202	RI	chr6:43595422:43595554:+@chr6:43595782:43595901:+	0.25	30.04	3	POLR1C
HCT116_T_202	RI	chr6:43595422:43595554:+@chr6:43595782:43595901:+	0.26	19.73	5	POLR1C
HCT116_T_202	SE	chr11:65893416:65893588:-@chr11:65893107:65893178:-@chr11:65892584:65892718:-	-0.48	10.63	3	SLC29A2
HCT116_T_202	AFE	7919@uc003rge.1@uc003rgf.1	0.2	569376	3	ATP6V1G2-DDX39B,DDX39B
HCT116_T_202	AFE	7919@uc003rge.1@uc003rgf.1	0.18	180135	4	ATP6V1G2-DDX39B,DDX39B
HCT116_T_202	AFE	7919@uc003rge.1@uc003rgf.1	0.18	6789.68	5	ATP6V1G2-DDX39B,DDX39B
HCT116_T_202	RI	chr22:28024723:28024885:+@chr22:28025224:28025270:+	0.13	319.79	3	EWSR1
HCT116_T_202	RI	chr22:28024723:28024885:+@chr22:28025224:28025270:+	0.24	1000000000000	4	EWSR1
HCT116_T_202	RI	chr22:28024723:28024885:+@chr22:28025224:28025270:+	0.28	1000000000000	5	EWSR1
HCT116_T_202	SE	chr2:174537379:174537616:-@chr2:174536735:174536857:-@chr2:174527847:174529206:-	-0.25	36.72	4	SP3
HCT116_T_202	SE	chr2:174537379:174537616:-@chr2:174536735:174536857:-@chr2:174527847:174529206:-	-0.31	11558.2	5	SP3
HCT116_T_202	ALE	8189@uc002pdq.1@uc002pdo.1uc002pdp.1	0.46	192.25	2	SYMPK
HCT116_T_202	RI	chr12:110962668:110962765:-@chr12:110961416:110961526:-	0.54	11.16	3	NAA25
HCT116_T_202	RI	chr12:110962668:110962765:-@chr12:110961416:110961526:-	0.63	11.37	4	NAA25
HCT116_T_202	SE	chr6:31910882:31911207:+@chr6:31912051:31912273:+@chr6:31912992:31913191:+	-0.27	17.22	4	C6orf48
HCT116_T_202	SE	chr10:69321166:69321318:+@chr10:69335926:69336050:+@chr10:69336553:69336991:+	0.23	20.35	3	SIRT1
HCT116_T_202	SE	chr10:69321166:69321318:+@chr10:69335926:69336050:+@chr10:69336553:69336991:+	0.23	39.82	4	SIRT1
HCT116_T_202	AFE	57531@uc003pqt.1@uc003pqu.1uc010kcz.1	0.71	13227.4	4	HACE1
HCT116_T_202	TandemUTR	chr3:198993177:198995197:+@chr3:198995198:198995566:+	-0.13	12.33	4	FYTTD1
HCT116_T_202	AFE	2874@uc010cme.1@uc002gfw.1	-0.11	24.78	1	GPS2
HCT116_T_202	AFE	83440@uc002avi.2@uc002avf.2uc002avg.2	0.49	334.94	3	ADPGK
HCT116_T_202	AFE	83440@uc002avi.2@uc002avf.2uc002avg.2	0.51	7226.64	4	ADPGK
HCT116_T_202	AFE	83440@uc002avi.2@uc002avf.2uc002avg.2	0.42	2905.96	5	ADPGK
HCT116_T_202	SE	chr10:34666209:34666360:-@chr10:34665133:34665177:-@chr10:34660051:34660278:-	-0.32	21.62	2	PARD3
HCT116_T_202	SE	chr8:100848178:100848374:+@chr8:100858179:100858360:+@chr8:100860086:100860435:+	0.29	14.14	2	VPS13B
HCT116_T_202	AFE	8904@uc002xdc.1@uc002xdf.1	0.24	1000000000000	4	CPNE1
HCT116_T_202	AFE	8904@uc002xdc.1@uc002xdf.1	0.23	1000000000000	5	CPNE1
HCT116_T_202	SE	chr4:88335500:88335866:-@chr4:88325427:88325975:-@chr4:88323379:88323565:-	-0.18	11.72	1	KLHL8
HCT116_T_202	SE	chr4:88335500:88335866:-@chr4:88325427:88325975:-@chr4:88323379:88323565:-	-0.21	93.5	2	KLHL8
HCT116_T_202	SE	chr4:88335500:88335866:-@chr4:88325427:88325975:-@chr4:88323379:88323565:-	-0.21	78.92	3	KLHL8
HCT116_T_202	A3SS	chr6:31871302:31871709:-@chr6:31870942|31871006:31870587:-	0.15	74.9	4	VARS
HCT116_T_202	ALE	220108@uc001vfe.2@uc001vff.1uc001vfg.1	-0.24	13.13	2	FAM124A
HCT116_T_202	ALE	220108@uc001vfe.2@uc001vff.1uc001vfg.1	-0.22	14.07	3	FAM124A
HCT116_T_202	ALE	220108@uc001vfe.2@uc001vff.1uc001vfg.1	-0.25	33.68	4	FAM124A
HCT116_T_202	ALE	220108@uc001vfe.2@uc001vff.1uc001vfg.1	-0.21	14.27	5	FAM124A
HCT116_T_202	AFE	63893@uc002jrl.2@uc002jrm.2uc002jrn.2	0.11	38287	1	UBE2O
HCT116_T_202	RI	chr19:59349264:59349389:+@chr19:59350859:59351230:+	0.16	63.82	4	CNOT3
HCT116_T_202	AFE	55615@uc003bfh.1@uc003bfa.1	0.33	14.05	3	PRR5
HCT116_T_202	AFE	55615@uc003bfh.1@uc003bfa.1	0.38	406.73	4	PRR5
HCT116_T_202	AFE	55615@uc003bfh.1@uc003bfa.1	0.42	17460.4	5	PRR5
HCT116_T_202	SE	chr15:81489892:81490524:-@chr15:81488372:81488484:-@chr15:81480431:81480518:-	0.35	407218	3	BTBD1
HCT116_T_202	SE	chr15:81489892:81490524:-@chr15:81488372:81488484:-@chr15:81480431:81480518:-	0.33	57253.4	4	BTBD1
HCT116_T_202	SE	chr15:81489892:81490524:-@chr15:81488372:81488484:-@chr15:81480431:81480518:-	0.25	27	5	BTBD1
HCT116_T_202	AFE	84916@uc010cfj.1@uc002ewt.2	-0.31	41.79	3	CIRH1A
HCT116_T_202	RI	chr16:88630290:88630495:+@chr16:88631141:88631308:+	0.11	242.62	5	GAS8
HCT116_T_202	SE	chr21:45117845:45118678:-@chr21:45109738:45109790:-@chr21:45100514:45100707:-	0.29	10.24	4	PTTG1IP
HCT116_T_202	AFE	728340@uc003jzb.2@uc003kau.2	-0.55	26.58	2	GTF2H2
HCT116_T_202	AFE	2115@uc010ktv.1@uc003ssw.2	-0.47	13.3	3	ETV1
HCT116_T_202	A5SS	chr12:112255148:112254937|112254911:-@chr12:112243360:112243536:-	0.35	15.9	1	SLC24A6
HCT116_T_202	SE	chr2:175666035:175666241:-@chr2:175665517:175665590:-@chr2:175653237:175653739:-	0.53	138.04	5	ATF2
HCT116_T_202	AFE	25865@uc002pfg.1@uc002pfj.1	-0.24	17.8	4	PRKD2
HCT116_T_202	SE	chr16:3783388:3783628:-@chr16:3781983:3782096:-@chr16:3772686:3772928:-	-0.21	64.53	2	CREBBP
HCT116_T_202	ALE	150082@uc002yxw.1uc002yxx.1@uc002yxu.1uc002yxv.1	-0.35	15.7	3	LCA5L
HCT116_T_202	RI	chr21:46490970:46491228:-@chr21:46490649:46490746:-	0.49	165.43	2	MCM3AP
HCT116_T_202	RI	chr21:46490970:46491228:-@chr21:46490649:46490746:-	0.35	17.16	3	MCM3AP
HCT116_T_202	RI	chr21:46490970:46491228:-@chr21:46490649:46490746:-	0.52	1000000000000	4	MCM3AP
HCT116_T_202	RI	chr21:46490970:46491228:-@chr21:46490649:46490746:-	0.48	552565	5	MCM3AP
HCT116_T_202	ALE	2802@uc001ula.1@uc001ukz.1	-0.1	67.95	3	GOLGA3
HCT116_T_202	ALE	2802@uc001ula.1@uc001ukz.1	-0.13	86318501	4	GOLGA3
HCT116_T_202	ALE	2802@uc001ula.1@uc001ukz.1	-0.13	2.03161e+07	5	GOLGA3
HCT116_T_202	ALE	3661@uc010ene.1@uc002019.uc002pow.2	-0.61	47.59	2	NA
HCT116_T_202	SE	chr11:118482642:118484015:+@chr11:118486024:118486119:+@chr11:118486481:118486600:+	-0.35	18.45	1	C2CD2L
HCT116_T_202	ALE	8028@uc001iqr.1uc001iqq.1uc001iqu.1@uc001iqz.1	0.24	4343.3	4	MLLT10
HCT116_T_202	ALE	8028@uc001iqr.1uc001iqq.1uc001iqu.1@uc001iqz.1	0.28	2.36994e+06	5	MLLT10
HCT116_T_202	RI	chr16:670420:670685:+@chr16:671300:671351:+	0.56	71.8	4	STUB1
HCT116_T_202	ALE	7581@uc001izh.1@uc001izi.1	-0.16	17.63	4	ZNF33A
HCT116_T_202	ALE	7581@uc001izh.1@uc001izi.1	-0.2	811.69	5	ZNF33A
HCT116_T_202	MXE	chr1:36462397:36462693:+@chr1:36463600:36463651:+@chr1:36476939:36477051:+@chr1:36497570:36497957:+	-0.45	14.81	2	THRAP3
HCT116_T_202	RI	chr9:129925030:129925234:-@chr9:129924462:129924579:-	0.32	16.21	2	PTGES2
HCT116_T_202	TandemUTR	chr9:85773642:85774140:-@chr9:85772894:85773641:-	0.11	65.22	1	HNRNPK
HCT116_T_202	TandemUTR	chr9:85773642:85774140:-@chr9:85772894:85773641:-	0.11	80.61	2	HNRNPK
HCT116_T_202	AFE	1152@uc001yne.1@uc010awr.1	0.14	20.82	3	CKB
HCT116_T_202	AFE	1152@uc001yne.1@uc010awr.1	0.33	246112201327	4	CKB
HCT116_T_202	AFE	1152@uc001yne.1@uc010awr.1	0.13	29.49	5	CKB
HCT116_T_202	RI	chr2:113134435:113134620:+@chr2:113135190:113135274:+	0.13	9554.26	4	SLC20A1
HCT116_T_202	TandemUTR	chr5:114886335:114887902:-@chr5:114884502:114886334:-	-0.1	30.77	5	FEM1C
HCT116_T_202	SE	chr14:35859417:35859633:-@chr14:35855650:35855769:-@chr14:35853648:35853872:-	-0.15	94.87	3	MBIP
HCT116_T_202	SE	chr14:35859417:35859633:-@chr14:35855650:35855769:-@chr14:35853648:35853872:-	-0.17	17109.2	4	MBIP
HCT116_T_202	SE	chr14:35859417:35859633:-@chr14:35855650:35855769:-@chr14:35853648:35853872:-	-0.18	1.30809e+07	5	MBIP
HCT116_T_202	SE	chr6:116998790:116999511:+@chr6:117000714:117000841:+@chr6:117001914:117002027:+	0.33	115.07	4	RWDD1
HCT116_T_202	SE	chrX:119486989:119487247:-@chrX:119474530:119474652:-@chrX:119473240:119473453:-	-0.12	64.52	1	LAMP2
HCT116_T_202	SE	chrX:119486989:119487247:-@chrX:119474530:119474652:-@chrX:119473240:119473453:-	-0.12	75.07	5	LAMP2
HCT116_T_202	AFE	11078@uc003atx.1uc010gxh.1@uc003atq.1	0.1	1.52207e+07	2	NA
HCT116_T_202	AFE	11078@uc003atx.1uc010gxh.1@uc003atq.1	0.2	1000000000000	3	NA
HCT116_T_202	AFE	11078@uc003atx.1uc010gxh.1@uc003atq.1	0.24	1000000000000	4	NA
HCT116_T_202	AFE	11078@uc003atx.1uc010gxh.1@uc003atq.1	0.23	1000000000000	5	NA
HCT116_T_202	SE	chr4:149187493:149187652:+@chr4:149203749:149203901:+@chr4:149205017:149205108:+	-0.5	164.49	5	ARHGAP10
HCT116_T_202	A5SS	chr16:28754755:28755307|28754998:+@chr16:28755550:28756059:+	0.21	159.35	3	ATXN2L
HCT116_T_202	A5SS	chr16:28754755:28755307|28754998:+@chr16:28755550:28756059:+	0.25	19793.2	4	ATXN2L
HCT116_T_202	A5SS	chr16:28754755:28755307|28754998:+@chr16:28755550:28756059:+	0.31	1000000000000	5	ATXN2L
HCT116_T_202	AFE	7453@uc001yhe.1@uc001yhj.1	0.48	31.24	4	WARS
HCT116_T_202	MXE	chr2:3360426:3360660:-@chr2:3337328:3337411:-@chr2:3240077:3240233:-@chr2:3196927:3197026:-	0.23	10.45	4	TSSC1
HCT116_T_202	SE	chr3:135404264:135404408:-@chr3:135396616:135396716:-@chr3:135393383:135393508:-	-0.44	1047.73	4	RYK
HCT116_T_202	A3SS	chr3:102775629:102775813:+@chr3:102781123|102781324:102781538:+	0.1	3.12811e+10	5	PCNP
HCT116_T_202	ALE	3755@uc002xwb.2@uc002xwa.2	-0.13	41.81	4	KCNG1
HCT116_T_202	SE	chr2:172433437:172433586:-@chr2:172420590:172420705:-@chr2:172409125:172409264:-	-0.28	11.58	1	SLC25A12
HCT116_T_202	SE	chr2:172433437:172433586:-@chr2:172420590:172420705:-@chr2:172409125:172409264:-	-0.38	277.28	4	SLC25A12
HCT116_T_202	SE	chr2:172433437:172433586:-@chr2:172420590:172420705:-@chr2:172409125:172409264:-	-0.29	12.46	5	SLC25A12
HCT116_T_202	RI	chr19:51024068:51024303:-@chr19:51022935:51023016:-	0.1	15.82	4	SYMPK
HCT116_T_202	RI	chr19:51024068:51024303:-@chr19:51022935:51023016:-	0.13	27	5	SYMPK
HCT116_T_202	SE	chr22:29152705:29152832:+@chr22:29153158:29153390:+@chr22:29154449:29155041:+	-0.18	70.39	3	MTFP1
HCT116_T_202	SE	chr22:29152705:29152832:+@chr22:29153158:29153390:+@chr22:29154449:29155041:+	-0.31	1000000000000	4	MTFP1
HCT116_T_202	SE	chr22:29152705:29152832:+@chr22:29153158:29153390:+@chr22:29154449:29155041:+	-0.39	1000000000000	5	MTFP1
HCT116_T_202	ALE	23549@uc002vlj.2@uc002vle.2	0.15	13.98	1	DNPEP
HCT116_T_202	ALE	23549@uc002vlj.2@uc002vle.2	0.2	48.38	3	DNPEP
HCT116_T_202	ALE	23549@uc002vlj.2@uc002vle.2	0.22	2094.54	4	DNPEP
HCT116_T_202	ALE	23549@uc002vlj.2@uc002vle.2	0.19	116.36	5	DNPEP
HCT116_T_202	ALE	84750@uc003xji.1@uc003xjf.2uc003xjg.2uc003xjh.2	0.11	24.09	2	FUT10
HCT116_T_202	RI	chr10:57789785:57790150:-@chr10:57789454:57789620:-	0.15	16.78	4	ZWINT
HCT116_T_202	RI	chr2:74609767:74609917:-@chr2:74609386:74609570:-	0.11	15.33	2	AUP1
HCT116_T_202	RI	chr2:74609767:74609917:-@chr2:74609386:74609570:-	0.17	559834	3	AUP1
HCT116_T_202	RI	chr2:74609767:74609917:-@chr2:74609386:74609570:-	0.14	16161.4	4	AUP1
HCT116_T_202	RI	chr2:74609767:74609917:-@chr2:74609386:74609570:-	0.17	922832	5	AUP1
HCT116_T_202	AFE	9295@uc001dev.1@uc001deu.1	0.1	1000000000000	3	SRSF11
HCT116_T_202	AFE	9295@uc001dev.1@uc001deu.1	0.25	1000000000000	4	SRSF11
HCT116_T_202	AFE	9295@uc001dev.1@uc001deu.1	0.15	1000000000000	5	SRSF11
HCT116_T_202	ALE	4799@uc003zso.1@uc003zsq.1uc003zsr.1	-0.12	13438.4	5	NFX1
HCT116_T_202	RI	chr19:2222384:2222533:+@chr19:2222781:2222953:+	0.1	1000000000000	4	OAZ1
HCT116_T_202	RI	chr19:2222384:2222533:+@chr19:2222781:2222953:+	0.12	1000000000000	5	OAZ1
HCT116_T_202	SE	chr13:42816674:42816886:-@chr13:42798555:42798661:-@chr13:42794489:42794637:-	-0.41	51.34	2	ENOX1
HCT116_T_202	ALE	80216@uc003iam.2@uc003iaq.1uc003iar.1	0.45	33.55	2	ALPK1
HCT116_T_202	AFE	114883@uc001ctb.1@uc001csz.1	-0.17	35.59	4	OSBPL9
HCT116_T_202	AFE	114883@uc001ctb.1@uc001csz.1	-0.16	15.82	5	OSBPL9
HCT116_T_202	SE	chr12:127865273:127865568:-@chr12:127860441:127860551:-@chr12:127859894:127859971:-	-0.43	82.06	4	SLC15A4
HCT116_T_202	SE	chr12:127865273:127865568:-@chr12:127860441:127860551:-@chr12:127859894:127859971:-	-0.36	19.5	5	SLC15A4
HCT116_T_202	AFE	1854@uc001zwv.1uc001zww.1@uc001zws.1	0.13	205.6	1	DUT
HCT116_T_202	SE	chr7:23537933:23538182:-@chr7:23528265:23528576:-@chr7:23527851:23527984:-	0.16	1000000000000	3	TRA2A
HCT116_T_202	SE	chr7:23537933:23538182:-@chr7:23528265:23528576:-@chr7:23527851:23527984:-	0.22	1000000000000	4	TRA2A
HCT116_T_202	SE	chr7:23537933:23538182:-@chr7:23528265:23528576:-@chr7:23527851:23527984:-	0.24	1000000000000	5	TRA2A
HCT116_T_202	SE	chr17:35444896:35445128:-@chr17:35444695:35444751:-@chr17:35443124:35443235:-	-0.18	10.91	1	MED24
HCT116_T_202	ALE	55704@uc002ryw.2@uc002ryt.1uc010fbw.1uc002ryu.1uc002ryv.1	-0.17	16.05	3	CCDC88A
HCT116_T_202	ALE	55704@uc002ryw.2@uc002ryt.1uc010fbw.1uc002ryu.1uc002ryv.1	-0.24	115.79	4	CCDC88A
HCT116_T_202	ALE	55704@uc002ryw.2@uc002ryt.1uc010fbw.1uc002ryu.1uc002ryv.1	-0.25	22357.1	5	CCDC88A
HCT116_T_202	AFE	55969@uc002xfp.1uc002xfq.1uc002xfr.1uc002xfs.1@uc002xfo.1	0.52	26.13	3	NA
HCT116_T_202	RI	chr19:9128288:9128412:+@chr19:9128944:9129070:+	0.52	14.59	3	ZNF317
HCT116_T_202	RI	chr19:9128288:9128412:+@chr19:9128944:9129070:+	0.58	247.21	4	ZNF317
HCT116_T_202	RI	chr19:9128288:9128412:+@chr19:9128944:9129070:+	0.57	713.94	5	ZNF317
HCT116_T_202	SE	chr12:10407571:10407899:+@chr12:10416907:10417003:+@chr12:10417901:10418002:+	0.31	10.45	2	NA
HCT116_T_202	RI	chrX:48916679:48916774:+@chrX:48917626:48917716:+	0.57	292.85	3	PLP2
HCT116_T_202	RI	chrX:48916679:48916774:+@chrX:48917626:48917716:+	0.43	11.78	4	PLP2
HCT116_T_202	RI	chrX:48916679:48916774:+@chrX:48917626:48917716:+	0.44	13.14	5	PLP2
HCT116_T_202	SE	chr2:38830175:38830351:-@chr2:38829544:38829992:-@chr2:38829225:38829299:-	0.15	1000000000000	4	SRSF7
HCT116_T_202	SE	chr2:38830175:38830351:-@chr2:38829544:38829992:-@chr2:38829225:38829299:-	0.18	1000000000000	5	SRSF7
HCT116_T_202	SE	chr18:75838586:75838905:-@chr18:75837706:75837775:-@chr18:75831800:75834844:-	0.14	66618.9	3	TXNL4A
HCT116_T_202	SE	chr18:75838586:75838905:-@chr18:75837706:75837775:-@chr18:75831800:75834844:-	0.2	1000000000000	4	TXNL4A
HCT116_T_202	SE	chr18:75838586:75838905:-@chr18:75837706:75837775:-@chr18:75831800:75834844:-	0.1	12.55	5	TXNL4A
HCT116_T_202	SE	chr1:202385454:202385713:-@chr1:202382393:202382515:-@chr1:202377066:202377208:-	-0.22	10.12	5	ETNK2
HCT116_T_202	AFE	7919@uc003rge.1@uc003rgk.1	0.15	1000000000000	3	ATP6V1G2-DDX39B,DDX39B
HCT116_T_202	AFE	7919@uc003rge.1@uc003rgk.1	0.25	1000000000000	4	ATP6V1G2-DDX39B,DDX39B
HCT116_T_202	AFE	7919@uc003rge.1@uc003rgk.1	0.22	1000000000000	5	ATP6V1G2-DDX39B,DDX39B
HCT116_T_202	AFE	3074@uc003kdd.1@uc003kde.2uc003kdf.2	0.45	1000000000000	3	HEXB
HCT116_T_202	AFE	3074@uc003kdd.1@uc003kde.2uc003kdf.2	0.61	1000000000000	4	HEXB
HCT116_T_202	AFE	3074@uc003kdd.1@uc003kde.2uc003kdf.2	0.46	1000000000000	5	HEXB
HCT116_T_202	RI	chr19:39587394:39587560:+@chr19:39587675:39587735:+	0.51	19.53	5	PDCD2L
HCT116_T_202	RI	chr12:56308172:56308312:-@chr12:56307668:56307908:-	0.31	56.39	4	B4GALNT1
HCT116_T_202	RI	chr12:56308172:56308312:-@chr12:56307668:56307908:-	0.23	13.38	5	B4GALNT1
HCT116_T_202	ALE	54464@uc003euw.2@uc010huu.1uc003eus.1uc003eut.1uc003euu.1	-0.17	142.68	3	XRN1
HCT116_T_202	ALE	54464@uc003euw.2@uc010huu.1uc003eus.1uc003eut.1uc003euu.1	-0.24	45672.6	4	XRN1
HCT116_T_202	ALE	54464@uc003euw.2@uc010huu.1uc003eus.1uc003eut.1uc003euu.1	-0.21	9350.76	5	XRN1
HCT116_T_202	AFE	22904@uc002lri.2@uc002lrk.2uc010dse.1	-0.25	14.94	1	SBNO2
HCT116_T_202	SE	chr16:65774666:65775444:-@chr16:65773010:65773101:-@chr16:65771445:65772070:-	-0.32	24.27	3	KIAA0895L
HCT116_T_202	SE	chr16:65774666:65775444:-@chr16:65773010:65773101:-@chr16:65771445:65772070:-	-0.3	14.86	4	KIAA0895L
HCT116_T_202	SE	chr16:73828582:73828829:-@chr16:73828281:73828397:-@chr16:73826288:73827385:-	-0.27	18.43	4	BCAR1
HCT116_T_202	SE	chr14:59813476:59813562:+@chr14:59813784:59813836:+@chr14:59819155:59820008:+	0.48	18.68	5	PPM1A
HCT116_T_202	A5SS	chr1:39809608:39809493|39809356:-@chr1:39808009:39808261:-	0.14	18.52	2	PABPC4
HCT116_T_202	A5SS	chr1:39809608:39809493|39809356:-@chr1:39808009:39808261:-	0.2	550329	5	PABPC4
HCT116_T_202	ALE	55810@uc001qtt.1@uc001qtu.1	-0.13	1000000000000	3	FOXJ2
HCT116_T_202	ALE	55810@uc001qtt.1@uc001qtu.1	-0.18	1000000000000	4	FOXJ2
HCT116_T_202	ALE	55810@uc001qtt.1@uc001qtu.1	-0.17	1000000000000	5	FOXJ2
HCT116_T_202	A5SS	chr10:73765695:73765598|73765367:-@chr10:73762594:73764381:-	0.39	8.50209e+10	3	DNAJB12
HCT116_T_202	A5SS	chr10:73765695:73765598|73765367:-@chr10:73762594:73764381:-	0.46	1000000000000	4	DNAJB12
HCT116_T_202	A5SS	chr10:73765695:73765598|73765367:-@chr10:73762594:73764381:-	0.41	1000000000000	5	DNAJB12
HCT116_T_202	RI	chr17:24926774:24926847:-@chr17:24926432:24926614:-	0.28	28.95	4	GIT1
HCT116_T_202	RI	chr17:24926774:24926847:-@chr17:24926432:24926614:-	0.23	10.47	5	GIT1
HCT116_T_202	SE	chr18:75849228:75849581:-@chr18:75838586:75838689:-@chr18:75831800:75834844:-	-0.1	2.0764e+06	2	TXNL4A
HCT116_T_202	SE	chr18:75849228:75849581:-@chr18:75838586:75838689:-@chr18:75831800:75834844:-	-0.12	1000000000000	3	TXNL4A
HCT116_T_202	SE	chr18:75849228:75849581:-@chr18:75838586:75838689:-@chr18:75831800:75834844:-	-0.16	1000000000000	4	TXNL4A
HCT116_T_202	SE	chr18:75849228:75849581:-@chr18:75838586:75838689:-@chr18:75831800:75834844:-	-0.18	1000000000000	5	TXNL4A
HCT116_T_202	A5SS	chr14:90751502:90751890|90751653:+@chr14:90760781:90761725:+	0.28	57.61	3	C14orf159
HCT116_T_202	A5SS	chr14:90751502:90751890|90751653:+@chr14:90760781:90761725:+	0.3	5093.02	4	C14orf159
HCT116_T_202	A5SS	chr14:90751502:90751890|90751653:+@chr14:90760781:90761725:+	0.38	1000000000000	5	C14orf159
HCT116_T_202	RI	chr16:28754755:28754998:+@chr16:28755550:28756059:+	0.2	443.15	5	ATXN2L
HCT116_T_202	SE	chr21:26464753:26465299:-@chr21:26406163:26406334:-@chr21:26383712:26384259:-	-0.1	12042	1	APP
HCT116_T_202	SE	chr14:101769778:101770243:-@chr14:101768625:101768798:-@chr14:101764927:101765747:-	-0.32	11.24	1	MOK
HCT116_T_202	RI	chr11:9261494:9261716:-@chr11:9258777:9259164:-	-0.23	6.31768e+07	3	TMEM41B
HCT116_T_202	RI	chr11:9261494:9261716:-@chr11:9258777:9259164:-	-0.25	252608646508	4	TMEM41B
HCT116_T_202	RI	chr11:9261494:9261716:-@chr11:9258777:9259164:-	-0.32	1000000000000	5	TMEM41B
HCT116_T_202	SE	chr2:227408899:227409047:+@chr2:227412369:227412587:+@chr2:227437564:227438086:+	-0.23	53	1	RHBDD1
HCT116_T_202	SE	chr2:227408899:227409047:+@chr2:227412369:227412587:+@chr2:227437564:227438086:+	-0.29	1.15339e+09	2	RHBDD1
HCT116_T_202	SE	chr2:227408899:227409047:+@chr2:227412369:227412587:+@chr2:227437564:227438086:+	-0.31	1000000000000	3	RHBDD1
HCT116_T_202	SE	chr2:227408899:227409047:+@chr2:227412369:227412587:+@chr2:227437564:227438086:+	-0.35	1000000000000	5	RHBDD1
HCT116_T_202	SE	chr1:85497629:85497943:-@chr1:85497206:85497332:-@chr1:85496795:85496993:-	0.17	4.15758e+06	3	C1orf52
HCT116_T_202	SE	chr1:85497629:85497943:-@chr1:85497206:85497332:-@chr1:85496795:85496993:-	0.22	1000000000000	4	C1orf52
HCT116_T_202	SE	chr1:85497629:85497943:-@chr1:85497206:85497332:-@chr1:85496795:85496993:-	0.22	4.2406e+07	5	C1orf52
HCT116_T_202	SE	chr13:106009781:106010006:-@chr13:106007908:106007965:-@chr13:106007397:106007480:-	0.17	85.37	4	ARGLU1
HCT116_T_202	SE	chr13:106009781:106010006:-@chr13:106007908:106007965:-@chr13:106007397:106007480:-	0.19	573.13	5	ARGLU1
HCT116_T_202	ALE	55717@uc001lfd.1@uc009xzm.1	0.1	27759.5	4	WDR11
HCT116_T_202	SE	chr11:66369213:66369284:+@chr11:66369547:66369609:+@chr11:66369907:66370593:+	-0.31	202925	3	RCE1
HCT116_T_202	SE	chr11:66369213:66369284:+@chr11:66369547:66369609:+@chr11:66369907:66370593:+	-0.29	5063.18	4	RCE1
HCT116_T_202	SE	chr11:66369213:66369284:+@chr11:66369547:66369609:+@chr11:66369907:66370593:+	-0.28	2957.5	5	RCE1
HCT116_T_202	AFE	122786@uc001wzg.1@uc001wzc.1uc001wzd.1	0.47	35.36	3	FRMD6
HCT116_T_202	A3SS	chr1:16551337:16551570:-@chr1:16515650|16515739:16515519:-	0.46	10.96	5	FBXO42
HCT116_T_202	SE	chr11:11819546:11820347:+@chr11:11851923:11851982:+@chr11:11858300:11858503:+	0.3	503.19	1	USP47
HCT116_T_202	SE	chr11:11819546:11820347:+@chr11:11851923:11851982:+@chr11:11858300:11858503:+	0.24	36.05	5	USP47
HCT116_T_202	A3SS	chr12:46473419:46473638:-@chr12:46472054|46472719:46471921:-	0.4	1253.17	3	HDAC7
HCT116_T_202	A3SS	chr12:46473419:46473638:-@chr12:46472054|46472719:46471921:-	0.3	33.44	4	HDAC7
HCT116_T_202	A3SS	chr12:46473419:46473638:-@chr12:46472054|46472719:46471921:-	0.37	101.84	5	HDAC7
HCT116_T_202	RI	chr2:74608575:74608956:-@chr2:74608371:74608473:-	0.28	22.74	4	AUP1
HCT116_T_202	SE	chr5:175721211:175721577:-@chr5:175710222:175710341:-@chr5:175707859:175707965:-	-0.37	54.7	3	KIAA1191
HCT116_T_202	RI	chr3:180578823:180578925:+@chr3:180579067:180579296:+	0.24	743.38	5	MFN1
HCT116_T_202	RI	chr13:114025698:114025857:+@chr13:114026834:114026925:+	0.52	35817	3	CDC16
HCT116_T_202	RI	chr11:489825:489999:-@chr11:489015:489185:-	0.1	50262	4	RNH1
HCT116_T_202	SE	chr16:87495413:87495565:-@chr16:87491987:87492061:-@chr16:87486153:87486394:-	-0.27	10.78	1	CBFA2T3
HCT116_T_202	A3SS	chr1:16551337:16551570:-@chr1:16515653|16515809:16515519:-	0.29	42.39	5	FBXO42
HCT116_T_202	AFE	728340@uc003jwz.2@uc003kav.2	0.45	40.94	3	GTF2H2
HCT116_T_202	AFE	728340@uc003jwz.2@uc003kav.2	0.53	6548.83	5	GTF2H2
HCT116_T_202	AFE	80223@uc003xkl.1@uc003xkm.1uc003xkn.1	0.2	27.55	3	RAB11FIP1
HCT116_T_202	AFE	80223@uc003xkl.1@uc003xkm.1uc003xkn.1	0.37	8.70637e+10	4	RAB11FIP1
HCT116_T_202	AFE	80223@uc003xkl.1@uc003xkm.1uc003xkn.1	0.36	2.36914e+09	5	RAB11FIP1
HCT116_T_202	RI	chr16:65868914:65871947:+@chr16:65872115:65872210:+	0.31	26.35	3	PLEKHG4
HCT116_T_202	SE	chr4:110613609:110613791:+@chr4:110622282:110622386:+@chr4:110631932:110632012:+	-0.44	15.31	4	SEC24B
HCT116_T_202	RI	chr11:10778213:10778471:-@chr11:10777675:10777879:-	0.11	1000000000000	4	EIF4G2
HCT116_T_202	RI	chr11:10778213:10778471:-@chr11:10777675:10777879:-	0.13	1000000000000	5	EIF4G2
HCT116_T_202	SE	chr7:23537933:23538182:-@chr7:23528498:23528576:-@chr7:23527851:23527984:-	0.14	1000000000000	4	TRA2A
HCT116_T_202	SE	chr7:23537933:23538182:-@chr7:23528498:23528576:-@chr7:23527851:23527984:-	0.11	1000000000000	5	TRA2A
HCT116_T_202	SE	chr1:113018831:113019194:+@chr1:113033080:113033283:+@chr1:113033560:113033795:+	-0.15	490.68	1	MOV10
HCT116_T_202	SE	chr1:113018831:113019194:+@chr1:113033080:113033283:+@chr1:113033560:113033795:+	-0.13	11.42	4	MOV10
HCT116_T_202	SE	chr3:15222662:15223108:+@chr3:15228615:15228723:+@chr3:15233936:15234093:+	-0.28	26.39	5	CAPN7
HCT116_T_202	TandemUTR	chr10:93028053:93030721:+@chr10:93030722:93033999:+	-0.14	17.87	5	PCGF5
HCT116_T_202	RI	chr9:129865474:129866000:-@chr9:129863331:129863926:-	-0.3	1.29359e+06	3	NAIF1
HCT116_T_202	RI	chr9:129865474:129866000:-@chr9:129863331:129863926:-	-0.44	1000000000000	4	NAIF1
HCT116_T_202	RI	chr9:129865474:129866000:-@chr9:129863331:129863926:-	-0.45	1000000000000	5	NAIF1
HCT116_T_202	A3SS	chr9:19092522:19093115:-@chr9:19086705|19086767:19086672:-	-0.3	132.17	3	HAUS6
HCT116_T_202	A3SS	chr9:19092522:19093115:-@chr9:19086705|19086767:19086672:-	-0.42	289.49	4	HAUS6
HCT116_T_202	A3SS	chr9:19092522:19093115:-@chr9:19086705|19086767:19086672:-	-0.54	1000000000000	5	HAUS6
HCT116_T_202	A3SS	chr1:16551337:16551570:-@chr1:16515653|16515807:16515519:-	0.27	51.72	5	FBXO42
HCT116_T_202	SE	chr16:83208945:83209203:-@chr16:83208608:83208690:-@chr16:83181212:83181369:-	0.11	17.94	4	COTL1
HCT116_T_202	A5SS	chr2:220074442:220074686|220074545:+@chr2:220074817:220075003:+	0.17	27.44	5	GMPPA
HCT116_T_202	ALE	29911@uc002mva.2@uc002muy.2uc002muz.2	0.33	20.81	2	HOOK2
HCT116_T_202	SE	chr22:40805640:40805904:+@chr22:40807875:40808015:+@chr22:40809069:40811387:+	-0.14	12639.7	1	C22orf32
HCT116_T_202	SE	chr22:40805640:40805904:+@chr22:40807875:40808015:+@chr22:40809069:40811387:+	-0.14	43.09	4	C22orf32
HCT116_T_202	RI	chr9:139627888:139628042:+@chr9:139628305:139628487:+	0.3	46.24	4	ARRDC1
HCT116_T_202	AFE	10919@uc003scf.1@uc003sch.1	0.16	102.2	5	EHMT2
HCT116_T_202	TandemUTR	chr17:594611:594854:-@chr17:594410:594610:-	-0.54	136.49	4	GEMIN4
HCT116_T_202	ALE	3831@uc001ynq.1uc001ynr.1@uc001ynt.1	-0.39	10.52	2	KLC1
HCT116_T_202	ALE	3831@uc001ynq.1uc001ynr.1@uc001ynt.1	-0.41	35.41	3	KLC1
HCT116_T_202	RI	chr12:93976213:93976396:-@chr12:93975638:93975785:-	0.45	11.81	5	NR2C1
HCT116_T_202	SE	chr3:187988264:187988365:+@chr3:187988793:187988903:+@chr3:187989608:187990761:+	0.22	1000000000000	1	EIF4A2
HCT116_T_202	SE	chr3:187988264:187988365:+@chr3:187988793:187988903:+@chr3:187989608:187990761:+	0.35	1000000000000	2	EIF4A2
HCT116_T_202	SE	chr3:187988264:187988365:+@chr3:187988793:187988903:+@chr3:187989608:187990761:+	0.34	1000000000000	3	EIF4A2
HCT116_T_202	SE	chr3:187988264:187988365:+@chr3:187988793:187988903:+@chr3:187989608:187990761:+	0.34	1000000000000	4	EIF4A2
HCT116_T_202	SE	chr3:187988264:187988365:+@chr3:187988793:187988903:+@chr3:187989608:187990761:+	0.35	1000000000000	5	EIF4A2
HCT116_T_202	SE	chr4:56939071:56939387:-@chr4:56932374:56932566:-@chr4:56914327:56916346:-	-0.24	18.65	1	AASDH
HCT116_T_202	ALE	6711@uc002rxx.1uc002rxy.1@uc002rxu.1	-0.14	1000000000000	3	SPTBN1
HCT116_T_202	ALE	6711@uc002rxx.1uc002rxy.1@uc002rxu.1	-0.17	1000000000000	4	SPTBN1
HCT116_T_202	ALE	6711@uc002rxx.1uc002rxy.1@uc002rxu.1	-0.15	1000000000000	5	SPTBN1
HCT116_T_202	AFE	50809@uc001beb.1@uc001bdx.1	0.26	456.9	3	HP1BP3
HCT116_T_202	AFE	50809@uc001beb.1@uc001bdx.1	0.28	36246.9	4	HP1BP3
HCT116_T_202	AFE	50809@uc001beb.1@uc001bdx.1	0.22	16.51	5	HP1BP3
HCT116_T_202	AFE	7869@uc003cyy.1@uc003cyv.1	0.31	11.54	3	SEMA3B
HCT116_T_202	A3SS	chr7:100302738:100303164:+@chr7:100303666|100303679:100303791:+	-0.38	14.97	4	TRIP6
HCT116_T_202	SE	chr12:52962624:52962925:+@chr12:52963130:52963285:+@chr12:52963863:52964018:+	-0.11	39.12	4	HNRNPA1
HCT116_T_202	AFE	84886@uc001hub.1@uc001huc.1	0.33	1.87543e+09	3	C1orf198
HCT116_T_202	AFE	84886@uc001hub.1@uc001huc.1	0.43	4.60715e+08	4	C1orf198
HCT116_T_202	AFE	84886@uc001hub.1@uc001huc.1	0.31	153324754758	5	C1orf198
HCT116_T_202	SE	chr22:39545145:39545345:-@chr22:39524973:39525020:-@chr22:39504959:39505075:-	0.38	2045.98	5	SLC25A17
HCT116_T_202	ALE	114825@uc003lxw.1@uc003lxv.2	-0.11	2.04797e+07	5	PWWP2A
HCT116_T_202	SE	chr1:211103593:211103834:+@chr1:211104358:211104484:+@chr1:211112643:211112783:+	0.42	11.48	5	FLVCR1
HCT116_T_202	RI	chr11:111118457:111118599:-@chr11:111117987:111118078:-	0.51	787.79	3	PPP2R1B
HCT116_T_202	RI	chr11:111118457:111118599:-@chr11:111117987:111118078:-	0.63	3638.84	4	PPP2R1B
HCT116_T_202	RI	chr11:111118457:111118599:-@chr11:111117987:111118078:-	0.46	6073.66	5	PPP2R1B
HCT116_T_202	SE	chr11:35167785:35168188:+@chr11:35188088:35188177:+@chr11:35189369:35190301:+	-0.13	59.1	4	CD44
HCT116_T_202	SE	chr22:37218007:37218066:-@chr22:37215174:37215409:-@chr22:37213824:37214066:-	0.14	33.22	5	DDX17
HCT116_T_202	ALE	374868@uc002lmu.2@uc002lmz.1	0.14	11.82	4	ATP9B
HCT116_T_202	SE	chr22:29152705:29152832:+@chr22:29153227:29153390:+@chr22:29154449:29155041:+	-0.2	37.81	3	MTFP1
HCT116_T_202	SE	chr22:29152705:29152832:+@chr22:29153227:29153390:+@chr22:29154449:29155041:+	-0.25	3355.25	4	MTFP1
HCT116_T_202	SE	chr22:29152705:29152832:+@chr22:29153227:29153390:+@chr22:29154449:29155041:+	-0.34	1000000000000	5	MTFP1
HCT116_T_202	RI	chr12:10653697:10653807:-@chr12:10651720:10651802:-	0.61	20.6	1	MAGOHB
HCT116_T_202	SE	chr4:191115547:191115651:+@chr4:191117995:191118071:+@chr4:191118897:191119330:+	-0.56	39.37	5	FRG1
HCT116_T_202	RI	chr11:10778367:10778471:-@chr11:10777675:10777879:-	0.15	125.28	2	EIF4G2
HCT116_T_202	RI	chr11:10778367:10778471:-@chr11:10777675:10777879:-	0.3	1000000000000	3	EIF4G2
HCT116_T_202	RI	chr11:10778367:10778471:-@chr11:10777675:10777879:-	0.3	1000000000000	4	EIF4G2
HCT116_T_202	RI	chr11:10778367:10778471:-@chr11:10777675:10777879:-	0.35	1000000000000	5	EIF4G2
HCT116_T_202	ALE	7248@uc004ccd.1uc004cce.1@uc004ccc.1	-0.37	112.23	2	TSC1
HCT116_T_202	ALE	7248@uc004ccd.1uc004cce.1@uc004ccc.1	-0.45	348840981069	3	TSC1
HCT116_T_202	ALE	7248@uc004ccd.1uc004cce.1@uc004ccc.1	-0.42	4.12683e+09	4	TSC1
HCT116_T_202	ALE	7248@uc004ccd.1uc004cce.1@uc004ccc.1	-0.52	1000000000000	5	TSC1
HCT116_T_202	A3SS	chr20:44426417:44426502:-@chr20:44420812|44421004:44420433:-	-0.33	11.38	2	SLC35C2
HCT116_T_202	SE	chr1:8008805:8009005:-@chr1:8005040:8005114:-@chr1:7997822:7998339:-	0.13	98.38	5	ERRFI1
HCT116_T_202	RI	chr17:8051213:8051410:-@chr17:8050793:8050931:-	0.14	21.41	2	AURKB
HCT116_T_202	RI	chr17:8051213:8051410:-@chr17:8050793:8050931:-	0.37	1000000000000	3	AURKB
HCT116_T_202	RI	chr17:8051213:8051410:-@chr17:8050793:8050931:-	0.38	1000000000000	4	AURKB
HCT116_T_202	RI	chr17:8051213:8051410:-@chr17:8050793:8050931:-	0.43	1000000000000	5	AURKB
HCT116_T_202	A5SS	chr1:44208855:44209076|44208985:+@chr1:44209225:44209794:+	0.27	18.56	4	DPH2
HCT116_T_202	A5SS	chr1:44208855:44209076|44208985:+@chr1:44209225:44209794:+	0.32	35.97	5	DPH2
HCT116_T_202	RI	chr16:28754755:28754944:+@chr16:28755550:28756059:+	0.12	13.14	3	ATXN2L
HCT116_T_202	RI	chr16:28754755:28754944:+@chr16:28755550:28756059:+	0.15	1941.17	4	ATXN2L
HCT116_T_202	RI	chr16:28754755:28754944:+@chr16:28755550:28756059:+	0.3	1000000000000	5	ATXN2L
HCT116_T_202	SE	chr12:47866661:47866883:-@chr12:47866360:47866451:-@chr12:47864829:47866040:-	-0.14	8467.95	2	TUBA1A
HCT116_T_202	SE	chr11:60945438:60945656:-@chr11:60944518:60944578:-@chr11:60943970:60944142:-	-0.2	13.46	3	CPSF7
HCT116_T_202	ALE	54875@uc003zmw.1@uc010mio.1	0.3	163.76	5	CNTLN
HCT116_T_202	ALE	7112@uc001tfh.1@uc001tfj.1uc001tfk.1	-0.1	1000000000000	4	TMPO
HCT116_T_202	ALE	7112@uc001tfh.1@uc001tfj.1uc001tfk.1	-0.12	1000000000000	5	TMPO
HCT116_T_202	RI	chr17:71980682:71980782:-@chr17:71980363:71980516:-	0.45	13.46	4	RHBDF2
HCT116_T_202	SE	chr15:48276989:48277198:+@chr15:48281976:48282134:+@chr15:48284728:48284852:+	-0.27	55.15	5	SLC27A2
HCT116_T_202	ALE	84464@uc002cvq.1@uc002cvp.1	0.16	54.54	3	SLX4
HCT116_T_202	ALE	84464@uc002cvq.1@uc002cvp.1	0.18	59.58	4	SLX4
HCT116_T_202	ALE	84464@uc002cvq.1@uc002cvp.1	0.22	32709.9	5	SLX4
HCT116_T_202	ALE	2804@uc010hrd.1@uc003eei.2uc003eej.2uc010hrc.1	-0.18	1000000000000	4	GOLGB1
HCT116_T_202	ALE	2804@uc010hrd.1@uc003eei.2uc003eej.2uc010hrc.1	-0.21	1000000000000	5	GOLGB1
HCT116_T_202	AFE	10329@uc001srs.1@uc001srq.1	0.21	10.71	4	TMEM5
HCT116_T_202	RI	chr15:32954170:32954357:-@chr15:32953321:32953492:-	0.22	12030	5	AQR
HCT116_T_202	AFE	6597@uc002mqh.2@uc010dxo.1uc002mqf.2	0.17	11.66	3	SMARCA4
HCT116_T_202	AFE	6597@uc002mqh.2@uc010dxo.1uc002mqf.2	0.19	28.27	5	SMARCA4
HCT116_T_202	SE	chrX:118254239:118254682:+@chrX:118258302:118258455:+@chrX:118261142:118262459:+	-0.11	100.16	1	PGRMC1
HCT116_T_202	A3SS	chr1:176690205:176690406:+@chr1:176692458|176692479:176692657:+	0.49	28.1	3	RASAL2
HCT116_T_202	SE	chr3:128818812:128818938:+@chr3:128819502:128819614:+@chr3:128820560:128820811:+	-0.12	1007.76	1	MCM2
HCT116_T_202	SE	chr3:128818812:128818938:+@chr3:128819502:128819614:+@chr3:128820560:128820811:+	-0.12	709.05	2	MCM2
HCT116_T_202	A3SS	chr3:125132639:125132771:-@chr3:125116669|125117255:125115262:-	-0.14	58.8	4	CCDC14
HCT116_T_202	A3SS	chr3:125132639:125132771:-@chr3:125116669|125117255:125115262:-	-0.26	1000000000000	5	CCDC14
HCT116_T_202	AFE	25865@uc010ekt.1@uc002pfi.1	0.16	10751.2	4	PRKD2
HCT116_T_202	AFE	25865@uc010ekt.1@uc002pfi.1	0.17	386179	5	PRKD2
HCT116_T_202	ALE	4152@uc002lel.2uc002lem.2@uc002lef.2uc002leg.2	0.13	66.14	5	MBD1
HCT116_T_202	ALE	160518@uc001rkk.1@uc009zjq.1	0.15	37.26	4	DENND5B
HCT116_T_202	ALE	160518@uc001rkk.1@uc009zjq.1	0.13	10.08	5	DENND5B
HCT116_T_202	SE	chr5:145868846:145869001:+@chr5:145869823:145869916:+@chr5:145870197:145871715:+	0.14	1.54984e+07	4	TCERG1
HCT116_T_202	SE	chr5:145868846:145869001:+@chr5:145869823:145869916:+@chr5:145870197:145871715:+	0.15	1000000000000	5	TCERG1
HCT116_T_202	SE	chr16:74024688:74024929:-@chr16:74005977:74006094:-@chr16:74003909:74004153:-	-0.12	1079.94	5	CFDP1
HCT116_T_202	ALE	80207@uc002pck.2@uc002pcj.2	-0.12	1528.05	5	OPA3
HCT116_T_202	A3SS	chr17:59933169:59933696:+@chr17:59935172|59935276:59935300:+	-0.32	31.99	3	CEP95
HCT116_T_202	A3SS	chr17:59933169:59933696:+@chr17:59935172|59935276:59935300:+	-0.46	6.23872e+10	4	CEP95
HCT116_T_202	A3SS	chr17:59933169:59933696:+@chr17:59935172|59935276:59935300:+	-0.46	171.78	5	CEP95
HCT116_T_202	A5SS	chr20:56998308:56998682|56998438:+@chr20:56999360:56999525:+	0.14	17.05	5	TH1L
HCT116_T_202	AFE	55704@uc002ryt.1@uc002rys.2	-0.36	20.29	2	CCDC88A
HCT116_T_202	A3SS	chr1:1011121:1011255:-@chr1:1008230|1009749:1007068:-	-0.2	186493	3	C1orf159
HCT116_T_202	A3SS	chr1:1011121:1011255:-@chr1:1008230|1009749:1007068:-	-0.22	1000000000000	4	C1orf159
HCT116_T_202	A3SS	chr1:1011121:1011255:-@chr1:1008230|1009749:1007068:-	-0.16	26.83	5	C1orf159
HCT116_T_202	A5SS	chr11:123106903:123106409|123106405:-@chr11:123105533:123105743:-	-0.42	25.6	1	ZNF202
HCT116_T_202	A5SS	chr11:123106903:123106409|123106405:-@chr11:123105533:123105743:-	-0.35	90.83	4	ZNF202
HCT116_T_202	A5SS	chr11:123106903:123106409|123106405:-@chr11:123105533:123105743:-	-0.31	13.59	5	ZNF202
HCT116_T_202	AFE	64895@uc002sak.1@uc002sai.1	0.36	18.35	4	PAPOLG
HCT116_T_202	A3SS	chr5:102383393:102383446:+@chr5:102388734|102388737:102388937:+	-0.43	16.49	3	PAM
HCT116_T_202	SE	chr6:117094490:117095063:-@chr6:117088592:117088702:-@chr6:117086659:117086780:-	-0.22	16.32	1	ZUFSP
HCT116_T_202	SE	chr7:139825429:139825812:-@chr7:139818152:139818280:-@chr7:139805976:139806205:-	-0.2	39.79	5	MKRN1
HCT116_T_202	A5SS	chr15:43495077:43495299|43495269:+@chr15:43496759:43496889:+	0.36	1090.63	3	SPATA5L1
HCT116_T_202	A5SS	chr15:43495077:43495299|43495269:+@chr15:43496759:43496889:+	0.35	443.61	4	SPATA5L1
HCT116_T_202	A5SS	chr15:43495077:43495299|43495269:+@chr15:43496759:43496889:+	0.28	543.29	5	SPATA5L1
HCT116_T_202	SE	chr8:92122048:92122468:-@chr8:92105693:92105770:-@chr8:92102660:92102808:-	0.17	10.15	4	TMEM55A
HCT116_T_202	SE	chr8:92122048:92122468:-@chr8:92105693:92105770:-@chr8:92102660:92102808:-	0.21	25.5	5	TMEM55A
HCT116_T_202	AFE	10432@uc001oiu.2@uc009yrh.1uc001oit.1uc009yri.1uc009yrk.1	0.14	1000000000000	4	RBM14
HCT116_T_202	AFE	10432@uc001oiu.2@uc009yrh.1uc001oit.1uc009yri.1uc009yrk.1	0.1	1000000000000	5	RBM14
HCT116_T_202	ALE	79664@uc010bgk.1@uc002ago.1uc002agp.1	-0.14	6.64585e+10	3	NARG2
HCT116_T_202	ALE	79664@uc010bgk.1@uc002ago.1uc002agp.1	-0.12	2.60371e+08	4	NARG2
HCT116_T_202	ALE	79664@uc010bgk.1@uc002ago.1uc002agp.1	-0.11	4329.36	5	NARG2
HCT116_T_202	RI	chr16:28763547:28763684:-@chr16:28763136:28763373:-	0.12	25.09	4	TUFM
HCT116_T_202	A5SS	chr8:23479566:23481836|23479794:+@chr8:23484793:23488921:+	-0.1	104483	3	SLC25A37
HCT116_T_202	A5SS	chr8:23479566:23481836|23479794:+@chr8:23484793:23488921:+	-0.19	1000000000000	4	SLC25A37
HCT116_T_202	A5SS	chr8:23479566:23481836|23479794:+@chr8:23484793:23488921:+	-0.31	1000000000000	5	SLC25A37
HCT116_T_202	RI	chr22:28024723:28024885:+@chr22:28025185:28025270:+	0.44	15.65	3	EWSR1
HCT116_T_202	RI	chr22:28024723:28024885:+@chr22:28025185:28025270:+	0.56	1000000000000	4	EWSR1
HCT116_T_202	RI	chr22:28024723:28024885:+@chr22:28025185:28025270:+	0.61	4.68237e+06	5	EWSR1
HCT116_T_202	MXE	chr14:101345894:101346126:+@chr14:101355082:101355175:+@chr14:101367791:101367894:+@chr14:101392776:101392975:+	-0.37	10.17	2	PPP2R5C
HCT116_T_202	SE	chr3:161612808:161612935:+@chr3:161613012:161613331:+@chr3:161613955:161614236:+	0.3	56.58	3	SMC4
HCT116_T_202	SE	chr3:161612808:161612935:+@chr3:161613012:161613331:+@chr3:161613955:161614236:+	0.36	86.79	4	SMC4
HCT116_T_202	SE	chr3:161612808:161612935:+@chr3:161613012:161613331:+@chr3:161613955:161614236:+	0.34	36.51	5	SMC4
HCT116_T_202	AFE	8904@uc002xdc.1@uc002xdk.1	0.4	7328.44	4	CPNE1
HCT116_T_202	AFE	8904@uc002xdc.1@uc002xdk.1	0.46	1.50777e+06	5	CPNE1
HCT116_T_202	AFE	9746@uc001qss.1@uc001qsr.1	0.41	21.29	2	CLSTN3
HCT116_T_202	RI	chr3:48613412:48613555:-@chr3:48613117:48613266:-	0.22	4.22912e+07	5	UQCRC1
HCT116_T_202	SE	chr6:37429726:37430029:+@chr6:37434937:37435096:+@chr6:37436200:37436328:+	0.11	779379	5	RNF8
HCT116_T_202	ALE	171586@uc002ktn.1@uc002ktk.1uc002ktl.1uc002ktm.1	0.11	157144317044	4	ABHD3
HCT116_T_202	ALE	285343@uc003cnb.2uc003cnc.2@uc010him.1uc003cnd.2uc003cne.2	0.15	4147.53	5	C3orf23
HCT116_T_202	AFE	25865@uc010ekt.1@uc002pfj.1	-0.13	35.22	3	PRKD2
HCT116_T_202	AFE	25865@uc010ekt.1@uc002pfj.1	-0.11	10.59	4	PRKD2
HCT116_T_202	AFE	153769@uc003lnu.1@uc003lnt.1	-0.38	10.84	1	SH3RF2
HCT116_T_202	SE	chr17:17661735:17661961:-@chr17:17661295:17661496:-@chr17:17660997:17661175:-	-0.13	77.68	1	SREBF1
HCT116_T_202	A3SS	chr11:46571954:46572250:-@chr11:46526580|46526626:46526372:-	-0.23	46.59	3	AMBRA1
HCT116_T_202	A3SS	chr6:43592443:43592706:-@chr6:43591829|43591903:43591605:-	0.12	632900	5	YIPF3
HCT116_T_202	SE	chr22:49413240:49413473:-@chr22:49412850:49413106:-@chr22:49411885:49412700:-	-0.48	11.33	4	ARSA
HCT116_T_202	AFE	84196@uc001bfa.1@uc001bfb.1uc009vqc.1uc001bfc.1uc001bfe.1uc001bff.1	0.42	25.35	3	USP48
HCT116_T_202	AFE	84196@uc001bfa.1@uc001bfb.1uc009vqc.1uc001bfc.1uc001bfe.1uc001bff.1	0.61	42.51	4	USP48
HCT116_T_202	ALE	51105@uc003ytr.1uc010mdv.1uc003ytv.1@uc003ytt.1	0.1	61.19	4	PHF20L1
HCT116_T_202	ALE	51105@uc003ytr.1uc010mdv.1uc003ytv.1@uc003ytt.1	0.14	135621163237	5	PHF20L1
HCT116_T_202	RI	chr21:39642088:39642135:-@chr21:39638942:39639070:-	-0.12	19.82	4	HMGN1
HCT116_T_202	AFE	7753@uc001pzc.1@uc001pzf.1	0.23	55.98	3	ZNF202
HCT116_T_202	AFE	7753@uc001pzc.1@uc001pzf.1	0.25	311.9	5	ZNF202
HCT116_T_202	RI	chr19:14382028:14382146:-@chr19:14381554:14381685:-	0.13	16.13	1	DDX39A
HCT116_T_202	RI	chr19:14382028:14382146:-@chr19:14381554:14381685:-	0.2	8603.3	2	DDX39A
HCT116_T_202	RI	chr19:14382028:14382146:-@chr19:14381554:14381685:-	0.37	1000000000000	3	DDX39A
HCT116_T_202	RI	chr19:14382028:14382146:-@chr19:14381554:14381685:-	0.42	1000000000000	4	DDX39A
HCT116_T_202	RI	chr19:14382028:14382146:-@chr19:14381554:14381685:-	0.5	1000000000000	5	DDX39A
HCT116_T_202	ALE	51150@uc001adj.1@uc001adi.2	-0.18	912.24	3	SDF4
HCT116_T_202	ALE	51150@uc001adj.1@uc001adi.2	-0.17	53.69	4	SDF4
HCT116_T_202	ALE	51150@uc001adj.1@uc001adi.2	-0.12	24.28	5	SDF4
HCT116_T_202	RI	chr6:71291355:71291615:+@chr6:71292288:71293122:+	-0.4	3.05622e+09	4	FAM135A
HCT116_T_202	RI	chr6:71291355:71291615:+@chr6:71292288:71293122:+	-0.39	9.76459e+06	5	FAM135A
HCT116_T_202	SE	chr8:104405885:104406902:+@chr8:104409672:104409820:+@chr8:104411059:104411469:+	-0.16	2.26924e+06	2	FZD6
HCT116_T_202	SE	chr8:104405885:104406902:+@chr8:104409672:104409820:+@chr8:104411059:104411469:+	-0.15	4.16391e+07	3	FZD6
HCT116_T_202	SE	chr8:104405885:104406902:+@chr8:104409672:104409820:+@chr8:104411059:104411469:+	-0.24	1000000000000	4	FZD6
HCT116_T_202	SE	chr8:104405885:104406902:+@chr8:104409672:104409820:+@chr8:104411059:104411469:+	-0.22	1000000000000	5	FZD6
HCT116_T_202	AFE	26065@uc002nvc.2@uc002nvb.2uc002nva.2	0.16	1546.19	4	LSM14A
HCT116_T_202	A5SS	chr19:1831114:1830920|1829663:-@chr19:1827971:1828686:-	0.12	163086747591	3	FAM108A1
HCT116_T_202	A5SS	chr19:1831114:1830920|1829663:-@chr19:1827971:1828686:-	0.13	1000000000000	5	FAM108A1
HCT116_T_202	A3SS	chr19:54646554:54646927:-@chr19:54645917|54646008:54645851:-	0.14	1000000000000	4	PIH1D1
HCT116_T_202	A3SS	chr19:54646554:54646927:-@chr19:54645917|54646008:54645851:-	0.13	1000000000000	5	PIH1D1
HCT116_T_202	AFE	7763@uc010mox.1@uc004aiw.2	-0.45	1.55051e+06	4	ZFAND5
HCT116_T_202	AFE	1453@uc002keh.1@uc002kef.1uc002kei.1uc002kej.1	0.11	1000000000000	3	CSNK1D
HCT116_T_202	AFE	1453@uc002keh.1@uc002kef.1uc002kei.1uc002kej.1	0.21	1000000000000	4	CSNK1D
HCT116_T_202	AFE	1453@uc002keh.1@uc002kef.1uc002kei.1uc002kej.1	0.15	1000000000000	5	CSNK1D
HCT116_T_202	AFE	2729@uc003pbv.1@uc003pbw.1uc003pbx.1	0.53	1679.44	4	GCLC
HCT116_T_202	TandemUTR	chr9:33907235:33907986:+@chr9:33907987:33910402:+	-0.1	1000000000000	5	UBE2R2
HCT116_T_202	SE	chr19:4353640:4353811:+@chr19:4356909:4356959:+@chr19:4359900:4360756:+	0.24	2452.02	4	CHAF1A
HCT116_T_202	ALE	54556@uc003vjm.1@uc003vjp.1	0.2	59.6	3	ING3
HCT116_T_202	ALE	54556@uc003vjm.1@uc003vjp.1	0.35	1000000000000	4	ING3
HCT116_T_202	ALE	54556@uc003vjm.1@uc003vjp.1	0.35	1000000000000	5	ING3
HCT116_T_202	SE	chr20:44151863:44152004:-@chr20:44141433:44141499:-@chr20:44132256:44132582:-	0.26	844292	3	NCOA5
HCT116_T_202	SE	chr20:44151863:44152004:-@chr20:44141433:44141499:-@chr20:44132256:44132582:-	0.45	1000000000000	4	NCOA5
HCT116_T_202	SE	chr20:44151863:44152004:-@chr20:44141433:44141499:-@chr20:44132256:44132582:-	0.39	1000000000000	5	NCOA5
HCT116_T_202	SE	chrX:102826755:102828303:-@chrX:102820079:102820184:-@chrX:102817078:102818635:-	-0.16	15.48	5	MORF4L2
HCT116_T_202	RI	chr16:28754100:28754221:+@chr16:28754368:28754580:+	0.31	1.37989e+07	3	ATXN2L
HCT116_T_202	RI	chr16:28754100:28754221:+@chr16:28754368:28754580:+	0.42	1000000000000	4	ATXN2L
HCT116_T_202	RI	chr16:28754100:28754221:+@chr16:28754368:28754580:+	0.34	1000000000000	5	ATXN2L
HCT116_T_202	SE	chr2:219229117:219229439:-@chr2:219224668:219225038:-@chr2:219223326:219223493:-	0.26	17.67	4	ZNF142
HCT116_T_202	SE	chr16:73744308:73744365:+@chr16:73758169:73758295:+@chr16:73760652:73763633:+	-0.43	224.05	1	ZFP1
HCT116_T_202	SE	chr6:43089773:43090064:+@chr6:43092850:43093062:+@chr6:43093235:43093488:+	-0.12	10.11	3	KLHDC3
HCT116_T_202	ALE	56647@uc001ljc.2@uc001ljd.2	0.13	1513.23	2	BCCIP
HCT116_T_202	ALE	56647@uc001ljc.2@uc001ljd.2	0.15	358152	3	BCCIP
HCT116_T_202	ALE	56647@uc001ljc.2@uc001ljd.2	0.17	1000000000000	4	BCCIP
HCT116_T_202	ALE	56647@uc001ljc.2@uc001ljd.2	0.18	1000000000000	5	BCCIP
HCT116_T_202	RI	chr19:43587999:43589557:+@chr19:43591231:43591563:+	-0.13	47.76	5	FAM98C
HCT116_T_202	SE	chr10:124729546:124730201:+@chr10:124732239:124732530:+@chr10:124732778:124735734:+	-0.17	24.13	3	PSTK
HCT116_T_202	SE	chr10:124729546:124730201:+@chr10:124732239:124732530:+@chr10:124732778:124735734:+	-0.24	332320	4	PSTK
HCT116_T_202	SE	chr10:124729546:124730201:+@chr10:124732239:124732530:+@chr10:124732778:124735734:+	-0.22	10817.1	5	PSTK
HCT116_T_202	SE	chr19:8279033:8279768:-@chr19:8275915:8276689:-@chr19:8274739:8274972:-	0.24	1000000000000	4	CD320
HCT116_T_202	SE	chr12:51983085:51983244:+@chr12:51986249:51986371:+@chr12:51986731:51986912:+	-0.21	1397.81	5	C12orf10
HCT116_T_202	A3SS	chr19:14381554:14382984:-@chr19:14381259|14381457:14381115:-	0.19	398.95	3	DDX39A
HCT116_T_202	A3SS	chr19:14381554:14382984:-@chr19:14381259|14381457:14381115:-	0.22	3.45895e+06	4	DDX39A
HCT116_T_202	A3SS	chr19:14381554:14382984:-@chr19:14381259|14381457:14381115:-	0.21	729075	5	DDX39A
HCT116_T_202	A3SS	chr1:35989438:35989694:-@chr1:35987840|35987999:35987821:-	-0.41	286.93	4	CLSPN
HCT116_T_202	SE	chr9:99487026:99487143:-@chr9:99484303:99484533:-@chr9:99477012:99477690:-	0.29	7762.18	4	XPA
HCT116_T_202	SE	chr9:99487026:99487143:-@chr9:99484303:99484533:-@chr9:99477012:99477690:-	0.32	37794.3	5	XPA
HCT116_T_202	AFE	80024@uc001tuz.1@uc001tvd.1	-0.19	26.13	4	SLC24A6
HCT116_T_202	AFE	80024@uc001tuz.1@uc001tvd.1	-0.2	28.93	5	SLC24A6
HCT116_T_202	RI	chr17:4783100:4783252:-@chr17:4782809:4783015:-	0.12	40.49	5	SLC25A11
HCT116_T_202	AFE	54455@uc001aye.2@uc001ayg.1	0.15	227653	4	FBXO42
HCT116_T_202	MXE	chr3:32701642:32701978:+@chr3:32709992:32709997:+@chr3:32720364:32720458:+@chr3:32725166:32725316:+	-0.18	82.16	4	CNOT10
HCT116_T_202	SE	chr6:4005646:4007532:+@chr6:4007790:4007993:+@chr6:4008307:4010215:+	0.25	19.46	2	PRPF4B
HCT116_T_202	SE	chr22:20313597:20314360:-@chr22:20313299:20313476:-@chr22:20312378:20313076:-	-0.16	265	4	YDJC
HCT116_T_202	SE	chr22:20313597:20314360:-@chr22:20313299:20313476:-@chr22:20312378:20313076:-	-0.14	13.08	5	YDJC
HCT116_T_202	SE	chr2:27388586:27388960:-@chr2:27388271:27388323:-@chr2:27385862:27386353:-	-0.28	763.23	3	MPV17
HCT116_T_202	SE	chr2:27388586:27388960:-@chr2:27388271:27388323:-@chr2:27385862:27386353:-	-0.2	35.71	4	MPV17
HCT116_T_202	SE	chr1:183542769:183542894:-@chr1:183542240:183542380:-@chr1:183541270:183541398:-	0.55	93.4	5	IVNS1ABP
HCT116_T_202	ALE	65268@uc010mrd.1@uc004atk.2	-0.48	10.59	2	WNK2
HCT116_T_202	AFE	79706@uc003uzi.1@uc003uzf.2	0.22	44088.3	4	LOC100630923
HCT116_T_202	RI	chr17:7226879:7227132:+@chr17:7227293:7227363:+	0.48	71.06	5	TNK1
HCT116_T_202	AFE	728340@uc003jwy.2@uc003kau.2	0.66	1000000000000	2	GTF2H2
HCT116_T_202	AFE	728340@uc003jwy.2@uc003kau.2	0.23	10.3	5	GTF2H2
HCT116_T_202	A3SS	chr11:124174977:124175921:-@chr11:124149924|124150080:124149825:-	0.35	28.88	5	C11orf61
HCT116_T_202	AFE	728340@uc003jzb.2@uc003jwy.2	0.43	6.59625e+06	3	NA
HCT116_T_202	AFE	728340@uc003jzb.2@uc003jwy.2	0.46	5421.26	5	NA
HCT116_T_202	ALE	23095@uc001aqv.2@uc001aqy.2uc001aqz.2uc001ara.2uc001arb.2	0.1	8.44714e+06	2	KIF1B
HCT116_T_202	ALE	23095@uc001aqv.2@uc001aqy.2uc001aqz.2uc001ara.2uc001arb.2	0.13	1000000000000	3	KIF1B
HCT116_T_202	ALE	23095@uc001aqv.2@uc001aqy.2uc001aqz.2uc001ara.2uc001arb.2	0.13	1000000000000	4	KIF1B
HCT116_T_202	ALE	23095@uc001aqv.2@uc001aqy.2uc001aqz.2uc001ara.2uc001arb.2	0.16	1000000000000	5	KIF1B
HCT116_T_202	AFE	11201@uc010dpg.1@uc002lfk.2	-0.32	27.5	2	POLI
HCT116_T_202	SE	chr12:272186:272596:-@chr12:265553:265634:-@chr12:259484:265089:-	-0.24	19.98	3	KDM5A
HCT116_T_202	SE	chr12:272186:272596:-@chr12:265553:265634:-@chr12:259484:265089:-	-0.27	113.61	4	KDM5A
HCT116_T_202	SE	chr12:272186:272596:-@chr12:265553:265634:-@chr12:259484:265089:-	-0.26	20.54	5	KDM5A
HCT116_T_202	TandemUTR	chr17:4007125:4007621:+@chr17:4007622:4007740:+	0.51	22.49	5	CYB5D2
HCT116_T_202	AFE	55657@uc001ifa.1@uc001ifc.1uc001ifd.1	0.57	1000000000000	4	ZNF692
HCT116_T_202	AFE	55657@uc001ifa.1@uc001ifc.1uc001ifd.1	0.5	859899	5	ZNF692
HCT116_T_202	AFE	8906@uc001wkj.1@uc001wkl.1	-0.22	11.51	1	AP1G2
HCT116_T_202	ALE	116143@uc002sef.1uc002seg.1@uc002see.1	-0.1	240.07	4	WDR92
HCT116_T_202	SE	chr17:42364432:42364564:+@chr17:42367394:42367534:+@chr17:42370964:42374552:+	-0.11	12.03	2	GOSR2
HCT116_T_202	SE	chr8:144750661:144750988:-@chr8:144747206:144747384:-@chr8:144745960:144746206:-	0.55	25.26	4	EEF1D
HCT116_T_202	SE	chr22:38044351:38044565:-@chr22:38043525:38043580:-@chr22:38040637:38041506:-	-0.1	4.56084e+07	5	RPL3
HCT116_T_202	AFE	196528@uc001rou.1@uc009zkg.1	0.12	20.03	4	ARID2
HCT116_T_202	ALE	26091@uc001jnk.2@uc001jnj.2	0.4	64.2	5	HERC4
HCT116_T_202	SE	chr10:3817105:3817473:-@chr10:3815408:3815473:-@chr10:3811258:3814406:-	0.14	86.04	4	KLF6
HCT116_T_202	ALE	1106@uc002bsm.1@uc002bso.1	-0.32	10.73	2	CHD2
HCT116_T_202	ALE	1106@uc002bsm.1@uc002bso.1	-0.51	5.01006e+07	3	CHD2
HCT116_T_202	ALE	1106@uc002bsm.1@uc002bso.1	-0.68	1000000000000	4	CHD2
HCT116_T_202	ALE	1106@uc002bsm.1@uc002bso.1	-0.7	1000000000000	5	CHD2
HCT116_T_202	ALE	5089@uc003rnd.2@uc003rnc.1	-0.11	80.39	4	PBX2
HCT116_T_202	AFE	7919@uc003ntr.1@uc003ntw.1	-0.19	1000000000000	3	ATP6V1G2-DDX39B,DDX39B
HCT116_T_202	AFE	7919@uc003ntr.1@uc003ntw.1	-0.27	1000000000000	4	ATP6V1G2-DDX39B,DDX39B
HCT116_T_202	AFE	7919@uc003ntr.1@uc003ntw.1	-0.27	1000000000000	5	ATP6V1G2-DDX39B,DDX39B
HCT116_T_202	AFE	89845@uc010jyo.1@uc003ouz.1	0.16	66.33	4	ABCC10
HCT116_T_202	AFE	89845@uc010jyo.1@uc003ouz.1	0.14	11.93	5	ABCC10
HCT116_T_202	ALE	23095@uc001aqv.2@uc001aqw.2uc001aqx.2	0.11	1000000000000	2	KIF1B
HCT116_T_202	ALE	23095@uc001aqv.2@uc001aqw.2uc001aqx.2	0.14	1000000000000	3	KIF1B
HCT116_T_202	ALE	23095@uc001aqv.2@uc001aqw.2uc001aqx.2	0.15	1000000000000	4	KIF1B
HCT116_T_202	ALE	23095@uc001aqv.2@uc001aqw.2uc001aqx.2	0.17	1000000000000	5	KIF1B
HCT116_T_202	AFE	7753@uc001pzc.1@uc001pzd.1	-0.25	24.87	3	ZNF202
HCT116_T_202	AFE	7753@uc001pzc.1@uc001pzd.1	-0.24	17.43	5	ZNF202
HCT116_T_202	ALE	29082@uc001wnl.1uc001wnm.1@uc001wni.1uc001wnj.1	0.33	32.48	5	CHMP4A
HCT116_T_202	SE	chr18:74930273:74930517:+@chr18:74938970:74939145:+@chr18:74957464:74957689:+	0.33	15.04	4	ATP9B
HCT116_T_202	SE	chr19:40452189:40452442:+@chr19:40452546:40452746:+@chr19:40453190:40453340:+	-0.26	5083.89	5	USF2
HCT116_T_202	SE	chr7:30600706:30601284:+@chr7:30604937:30605042:+@chr7:30606088:30606190:+	-0.18	290.92	4	GARS
HCT116_T_202	SE	chr2:27433110:27433403:-@chr2:27426685:27427003:-@chr2:27419118:27419949:-	0.22	16.88	4	GTF3C2
HCT116_T_202	AFE	9857@uc001gnx.1@uc001gnt.1	0.17	40.42	5	CEP350
HCT116_T_202	ALE	4928@uc001lyj.1uc001lyk.1@uc001lyg.1uc001lyh.1uc001lyi.1	-0.13	120468427235	2	NUP98
HCT116_T_202	ALE	4928@uc001lyj.1uc001lyk.1@uc001lyg.1uc001lyh.1uc001lyi.1	-0.26	1000000000000	3	NUP98
HCT116_T_202	ALE	4928@uc001lyj.1uc001lyk.1@uc001lyg.1uc001lyh.1uc001lyi.1	-0.26	1000000000000	4	NUP98
HCT116_T_202	ALE	4928@uc001lyj.1uc001lyk.1@uc001lyg.1uc001lyh.1uc001lyi.1	-0.24	1000000000000	5	NUP98
HCT116_T_202	ALE	7248@uc004ccd.1uc004cce.1@uc004cca.1uc004ccb.2	-0.21	48.73	2	TSC1
HCT116_T_202	ALE	7248@uc004ccd.1uc004cce.1@uc004cca.1uc004ccb.2	-0.35	641015	3	TSC1
HCT116_T_202	ALE	7248@uc004ccd.1uc004cce.1@uc004cca.1uc004ccb.2	-0.29	2.14341e+07	4	TSC1
HCT116_T_202	ALE	7248@uc004ccd.1uc004cce.1@uc004cca.1uc004ccb.2	-0.38	1000000000000	5	TSC1
HCT116_T_202	AFE	4430@uc002usv.1@uc002usq.1uc010fsg.1	0.46	116.37	5	MYO1B
HCT116_T_202	ALE	90326@uc001aoc.2uc001aod.2@uc001aoe.1	-0.1	2.30158e+10	4	THAP3
HCT116_T_202	ALE	9380@uc010mlu.1@uc003zzt.1uc003zzu.1uc003zzw.1	0.25	790524	3	GRHPR
HCT116_T_202	ALE	9380@uc010mlu.1@uc003zzt.1uc003zzu.1uc003zzw.1	0.25	2.43501e+06	4	GRHPR
HCT116_T_202	ALE	9380@uc010mlu.1@uc003zzt.1uc003zzu.1uc003zzw.1	0.18	53.9	5	GRHPR
HCT116_T_202	SE	chr19:14452405:14452708:-@chr19:14452117:14452297:-@chr19:14451224:14451336:-	-0.12	20.07	1	GIPC1
HCT116_T_202	SE	chr16:73258185:73258308:-@chr16:73256023:73256144:-@chr16:73251844:73252850:-	-0.24	1000000000000	5	RFWD3
HCT116_T_202	AFE	84895@uc004bxb.1@uc004bxa.1	0.48	12.84	5	FAM73B
HCT116_T_202	SE	chr11:117857640:117858017:+@chr11:117858347:117858420:+@chr11:117860108:117860794:+	-0.31	42.32	5	MLL
HCT116_T_202	ALE	116254@uc010kie.1@uc003qmq.1	0.68	14001.5	2	C6orf72
HCT116_T_202	RI	chr3:49024072:49026553:+@chr3:49026647:49026730:+	0.26	1000000000000	4	WDR6
HCT116_T_202	RI	chr3:49024072:49026553:+@chr3:49026647:49026730:+	0.28	1000000000000	5	WDR6
HCT116_T_202	RI	chrX:48666072:48666273:-@chrX:48665854:48665967:-	0.22	20.53	4	OTUD5
HCT116_T_202	AFE	4152@uc002lef.2@uc011951.uc002leo.2	-0.21	34.14	4	NA
HCT116_T_202	A5SS	chr5:110864713:110864683|110864599:-@chr5:110859628:110863703:-	-0.47	1888.07	5	STARD4
HCT116_T_202	AFE	9088@uc010bsy.1@uc002csm.1uc002csn.1uc002cso.1	0.16	1000000000000	4	PKMYT1
HCT116_T_202	AFE	114825@uc003lxw.1@uc003lxv.2	-0.18	30.63	1	PWWP2A
HCT116_T_202	AFE	114825@uc003lxw.1@uc003lxv.2	0.14	25	4	PWWP2A
HCT116_T_202	ALE	151613@uc003fkl.1@uc003fkm.1	-0.34	25426.4	4	TTC14
HCT116_T_202	ALE	151613@uc003fkl.1@uc003fkm.1	-0.27	71.9	5	TTC14
HCT116_T_202	A3SS	chr1:11962825:11963128:+@chr1:11964454|11964618:11964758:+	0.32	164.43	2	MFN2
HCT116_T_202	RI	chr20:2588676:2588822:-@chr20:2588345:2588439:-	0.37	12.93	3	IDH3B
HCT116_T_202	RI	chr20:2588676:2588822:-@chr20:2588345:2588439:-	0.43	13010.1	5	IDH3B
HCT116_T_202	SE	chr2:241183114:241183394:+@chr2:241184024:241184242:+@chr2:241184409:241184792:+	0.45	519.51	2	CAPN10
HCT116_T_202	SE	chr2:241183114:241183394:+@chr2:241184024:241184242:+@chr2:241184409:241184792:+	0.37	176.34	3	CAPN10
HCT116_T_202	SE	chr2:241183114:241183394:+@chr2:241184024:241184242:+@chr2:241184409:241184792:+	0.35	134.81	4	CAPN10
HCT116_T_202	SE	chr2:241183114:241183394:+@chr2:241184024:241184242:+@chr2:241184409:241184792:+	0.5	6.51617e+06	5	CAPN10
HCT116_T_202	SE	chr14:35365144:35365615:+@chr14:35368752:35368864:+@chr14:35370367:35370457:+	0.47	66.31	5	BRMS1L
HCT116_T_202	SE	chr20:41520415:41520563:+@chr20:41521359:41521474:+@chr20:41521825:41521949:+	0.1	69771.4	4	SRSF6
HCT116_T_202	SE	chr20:41520415:41520563:+@chr20:41521359:41521474:+@chr20:41521825:41521949:+	0.15	1000000000000	5	SRSF6
HCT116_T_202	SE	chr8:48857492:48858121:-@chr8:48857276:48857368:-@chr8:48854118:48854207:-	-0.12	133.29	5	PRKDC
HCT116_T_202	AFE	8602@uc010icp.1@uc003ggj.1uc003ggk.2uc003ggl.2	-0.25	275.48	4	NOP14
HCT116_T_202	AFE	8602@uc010icp.1@uc003ggj.1uc003ggk.2uc003ggl.2	-0.21	228.96	5	NOP14
HCT116_T_202	AFE	5976@uc002nkh.1@uc002nkf.1uc002nkg.1	0.4	2.03473e+06	4	UPF1
HCT116_T_202	SE	chr6:36674604:36674738:+@chr6:36675576:36676031:+@chr6:36676907:36676945:+	0.47	1000000000000	3	SRSF3
HCT116_T_202	SE	chr6:36674604:36674738:+@chr6:36675576:36676031:+@chr6:36676907:36676945:+	0.32	1000000000000	4	SRSF3
HCT116_T_202	SE	chr6:36674604:36674738:+@chr6:36675576:36676031:+@chr6:36676907:36676945:+	0.41	1000000000000	5	SRSF3
HCT116_T_202	ALE	26993@uc002nay.1@uc002naw.1	0.52	28.34	4	AKAP8L
HCT116_T_202	RI	chr20:61835383:61835508:+@chr20:61836501:61836620:+	0.46	10.95	2	ZGPAT
HCT116_T_202	RI	chr20:61835383:61835508:+@chr20:61836501:61836620:+	0.5	12.07	3	ZGPAT
HCT116_T_202	RI	chr20:61835383:61835508:+@chr20:61836501:61836620:+	0.48	26.96	4	ZGPAT
HCT116_T_202	SE	chr19:756013:756187:+@chr19:756513:756569:+@chr19:757408:757556:+	0.32	9.00016e+07	4	PTBP1
HCT116_T_202	SE	chr19:756013:756187:+@chr19:756513:756569:+@chr19:757408:757556:+	0.22	30798.4	5	PTBP1
HCT116_T_202	AFE	7453@uc001yhe.1@uc001yhh.1	0.48	11.64	4	WARS
HCT116_T_202	AFE	9911@uc001hcd.2@uc001hbz.1	-0.34	13.25	2	TMCC2
HCT116_T_202	AFE	23272@uc003dic.2@uc003die.2uc003did.2	0.28	14.69	4	FAM208A
HCT116_T_202	AFE	81786@uc003mmx.1@uc003mmz.1uc003mna.1	0.65	222126	4	TRIM7
HCT116_T_202	A3SS	chr5:112228217:112228328:+@chr5:112230968|112231000:112231503:+	0.1	13.65	1	SRP19
HCT116_T_202	RI	chr14:104310633:104310761:-@chr14:104310260:104310474:-	0.1	290.91	4	AKT1
HCT116_T_202	RI	chr16:88155136:88155298:+@chr16:88155487:88155660:+	0.16	1000000000000	3	RPL13
HCT116_T_202	RI	chr16:88155136:88155298:+@chr16:88155487:88155660:+	0.25	1000000000000	4	RPL13
HCT116_T_202	RI	chr16:88155136:88155298:+@chr16:88155487:88155660:+	0.18	1000000000000	5	RPL13
HCT116_T_202	AFE	5936@uc001oiz.1@uc009yrh.1uc001oit.1uc009yri.1uc009yrk.1	0.11	1000000000000	3	NA
HCT116_T_202	AFE	5936@uc001oiz.1@uc009yrh.1uc001oit.1uc009yri.1uc009yrk.1	0.19	1000000000000	4	NA
HCT116_T_202	AFE	5936@uc001oiz.1@uc009yrh.1uc001oit.1uc009yri.1uc009yrk.1	0.14	1000000000000	5	NA
HCT116_T_202	ALE	64434@uc010lqp.1@uc003wmy.1	-0.1	17290.2	3	NOM1
HCT116_T_202	ALE	64434@uc010lqp.1@uc003wmy.1	-0.15	1000000000000	4	NOM1
HCT116_T_202	ALE	64434@uc010lqp.1@uc003wmy.1	-0.16	1000000000000	5	NOM1
HCT116_T_202	SE	chr7:2553484:2553638:-@chr7:2551069:2551213:-@chr7:2548280:2550122:-	-0.21	132.31	1	BRAT1
HCT116_T_202	ALE	10458@uc002jza.1uc002jzb.1uc002jzc.1@uc002jzf.1	-0.18	4.20319e+06	4	BAIAP2
HCT116_T_202	AFE	11059@uc010mai.1@uc003ydt.1	0.18	12.39	5	WWP1
HCT116_T_202	ALE	23218@uc003cqq.1@uc003cqp.2uc010hjm.1uc010hjn.1uc010hjo.1	0.4	1000000000000	4	NBEAL2
HCT116_T_202	SE	chr2:96887352:96887564:-@chr2:96882865:96883068:-@chr2:96877277:96877908:-	-0.1	76.95	1	ANKRD39
HCT116_T_202	SE	chr2:96887352:96887564:-@chr2:96882865:96883068:-@chr2:96877277:96877908:-	-0.12	9016.96	2	ANKRD39
HCT116_T_202	MXE	chr11:47531120:47531367:-@chr11:47514748:47514858:-@chr11:47484986:47485025:-@chr11:47466965:47467152:-	0.22	158.53	4	CELF1
HCT116_T_202	AFE	9685@uc003lxg.1@uc003lxi.1	0.2	19.79	2	CLINT1
HCT116_T_202	AFE	9685@uc003lxg.1@uc003lxi.1	0.33	5.77094e+09	3	CLINT1
HCT116_T_202	AFE	9685@uc003lxg.1@uc003lxi.1	0.29	1000000000000	4	CLINT1
HCT116_T_202	AFE	9685@uc003lxg.1@uc003lxi.1	0.41	1000000000000	5	CLINT1
HCT116_T_202	SE	chr6:43591605:43592674:-@chr6:43589304:43589349:-@chr6:43588745:43589167:-	-0.34	108.6	5	YIPF3
HCT116_T_202	SE	chr3:12573513:12573675:+@chr3:12585374:12585502:+@chr3:12586570:12586759:+	-0.16	17.46	5	MKRN2
HCT116_T_202	ALE	23181@uc002zjl.1@uc002zjo.1uc002zjs.1	-0.27	15.32	2	DIP2A
HCT116_T_202	ALE	23181@uc002zjl.1@uc002zjo.1uc002zjs.1	-0.33	26520.3	3	DIP2A
HCT116_T_202	ALE	23181@uc002zjl.1@uc002zjo.1uc002zjs.1	-0.34	4006.5	4	DIP2A
HCT116_T_202	ALE	23181@uc002zjl.1@uc002zjo.1uc002zjs.1	-0.47	1000000000000	5	DIP2A
HCT116_T_202	ALE	4152@uc002leh.2uc002lei.2uc002lej.2uc002lek.2@uc002lef.2uc002leg.2	0.13	49.39	5	MBD1
HCT116_T_202	AFE	6337@uc001qnv.1@uc001qnw.1	-0.16	43.81	4	SCNN1A
HCT116_T_202	SE	chr19:54186371:54186607:-@chr19:54182263:54182454:-@chr19:54180919:54181104:-	-0.17	24.97	1	GYS1
HCT116_T_202	SE	chr11:3355423:3355706:-@chr11:3351383:3351447:-@chr11:3349383:3349509:-	-0.52	15.09	3	ZNF195
HCT116_T_202	SE	chr1:201251711:201251891:+@chr1:201253507:201253670:+@chr1:201254232:201254312:+	0.2	10.26	3	TMEM183B,TMEM183A
HCT116_T_202	SE	chr1:201251711:201251891:+@chr1:201253507:201253670:+@chr1:201254232:201254312:+	0.23	232.98	4	TMEM183B,TMEM183A
HCT116_T_202	SE	chr1:201251711:201251891:+@chr1:201253507:201253670:+@chr1:201254232:201254312:+	0.25	10550.5	5	TMEM183B,TMEM183A
HCT116_T_202	A3SS	chr11:66958424:66958531:+@chr11:66958629|66959036:66959448:+	0.41	71.93	3	RPS6KB2
HCT116_T_202	A3SS	chr11:66958424:66958531:+@chr11:66958629|66959036:66959448:+	0.27	20.15	5	RPS6KB2
HCT116_T_202	AFE	83933@uc003bkk.1@uc003bkg.1uc010hav.1uc003bki.1	0.38	353.88	3	HDAC10
HCT116_T_202	AFE	83933@uc003bkk.1@uc003bkg.1uc010hav.1uc003bki.1	0.52	1.02282e+06	4	HDAC10
HCT116_T_202	AFE	83933@uc003bkk.1@uc003bkg.1uc010hav.1uc003bki.1	0.35	20.02	5	HDAC10
HCT116_T_202	SE	chr14:64580782:64580914:+@chr14:64589709:64589820:+@chr14:64591046:64591160:+	-0.44	116.01	1	CHURC1-FNTB,FNTB
HCT116_T_202	AFE	25793@uc003ams.1@uc003amu.1	0.23	12315	1	FBXO7
HCT116_T_202	SE	chr13:94751496:94751688:-@chr13:94716367:94716519:-@chr13:94697898:94698008:-	0.39	16.97	3	ABCC4
HCT116_T_202	ALE	138241@uc004ain.1@uc010mot.1	-0.12	17.52	1	C9orf85
HCT116_T_202	ALE	138241@uc004ain.1@uc010mot.1	-0.12	10.59	2	C9orf85
HCT116_T_202	ALE	138241@uc004ain.1@uc010mot.1	-0.12	10.32	3	C9orf85
HCT116_T_202	ALE	138241@uc004ain.1@uc010mot.1	-0.17	2.19937e+07	4	C9orf85
HCT116_T_202	ALE	138241@uc004ain.1@uc010mot.1	-0.16	14073.2	5	C9orf85
HCT116_T_202	SE	chr19:19027074:19027205:+@chr19:19027600:19027737:+@chr19:19029225:19029986:+	-0.17	91.67	3	ARMC6
HCT116_T_202	SE	chr19:19027074:19027205:+@chr19:19027600:19027737:+@chr19:19029225:19029986:+	-0.27	1000000000000	4	ARMC6
HCT116_T_202	SE	chr19:19027074:19027205:+@chr19:19027600:19027737:+@chr19:19029225:19029986:+	-0.19	45	5	ARMC6
HCT116_T_202	RI	chr15:73418379:73418738:+@chr15:73419096:73419272:+	0.26	18.51	1	COMMD4
HCT116_T_202	AFE	7919@uc003ntr.1@uc003ntv.1	0.17	1000000000000	3	ATP6V1G2-DDX39B
HCT116_T_202	AFE	7919@uc003ntr.1@uc003ntv.1	0.23	1000000000000	4	ATP6V1G2-DDX39B
HCT116_T_202	AFE	7919@uc003ntr.1@uc003ntv.1	0.23	1000000000000	5	ATP6V1G2-DDX39B
HCT116_T_202	SE	chr1:22224586:22224723:+@chr1:22226494:22226614:+@chr1:22229360:22230303:+	0.22	74.36	5	LINC00339
HCT116_T_202	AFE	23196@uc010mrg.1@uc004atv.2uc004atw.1	-0.1	13.56	3	FAM120A
HCT116_T_202	AFE	23196@uc010mrg.1@uc004atv.2uc004atw.1	-0.12	965.18	4	FAM120A
HCT116_T_202	AFE	23196@uc010mrg.1@uc004atv.2uc004atw.1	-0.14	13295.9	5	FAM120A
HCT116_T_202	SE	chr7:45111565:45113588:-@chr7:45110223:45110380:-@chr7:45109155:45109567:-	-0.21	25.95	2	TBRG4
HCT116_T_202	SE	chr7:45111565:45113588:-@chr7:45110223:45110380:-@chr7:45109155:45109567:-	-0.36	1000000000000	3	TBRG4
HCT116_T_202	SE	chr7:45111565:45113588:-@chr7:45110223:45110380:-@chr7:45109155:45109567:-	-0.39	1000000000000	4	TBRG4
HCT116_T_202	SE	chr7:45111565:45113588:-@chr7:45110223:45110380:-@chr7:45109155:45109567:-	-0.33	1.03842e+09	5	TBRG4
HCT116_T_202	RI	chr7:130844664:130844884:-@chr7:130844250:130844327:-	0.59	2484.4	2	PODXL
HCT116_T_202	RI	chr7:130844664:130844884:-@chr7:130844250:130844327:-	0.2	13.66	4	PODXL
HCT116_T_202	RI	chr7:130844664:130844884:-@chr7:130844250:130844327:-	0.75	1000000000000	5	PODXL
HCT116_T_202	SE	chr17:55139514:55139770:-@chr17:55131014:55132332:-@chr17:55129446:55130121:-	0.11	1000000000000	2	PTRH2
HCT116_T_202	SE	chr17:55139514:55139770:-@chr17:55131014:55132332:-@chr17:55129446:55130121:-	0.13	1000000000000	3	PTRH2
HCT116_T_202	SE	chr17:55139514:55139770:-@chr17:55131014:55132332:-@chr17:55129446:55130121:-	0.19	1000000000000	4	PTRH2
HCT116_T_202	SE	chr17:55139514:55139770:-@chr17:55131014:55132332:-@chr17:55129446:55130121:-	0.2	1000000000000	5	PTRH2
HCT116_T_202	RI	chr16:718795:718869:+@chr16:719010:719716:+	0.46	21.28	2	HAGHL
HCT116_T_202	RI	chr16:718795:718869:+@chr16:719010:719716:+	0.52	159.03	3	HAGHL
HCT116_T_202	MXE	chr10:103335613:103335903:-@chr10:103335063:103335225:-@chr10:103332510:103332638:-@chr10:103326080:103330163:-	-0.41	49.28	5	POLL
HCT116_T_202	SE	chr1:1300240:1300444:-@chr1:1299948:1300033:-@chr1:1299243:1299688:-	-0.12	6.37329e+06	1	AURKAIP1
HCT116_T_202	SE	chr1:1300240:1300444:-@chr1:1299948:1300033:-@chr1:1299243:1299688:-	0.15	1000000000000	4	AURKAIP1
HCT116_T_202	SE	chr1:1300240:1300444:-@chr1:1299948:1300033:-@chr1:1299243:1299688:-	0.11	28.22	5	AURKAIP1
HCT116_T_202	ALE	152503@uc010ipm.1@uc003imb.2uc003imc.2uc010ipl.1uc003ime.2	-0.15	9.8091e+06	4	SH3D19
HCT116_T_202	ALE	152503@uc010ipm.1@uc003imb.2uc003imc.2uc010ipl.1uc003ime.2	-0.13	2421.27	5	SH3D19
HCT116_T_202	SE	chr15:70851177:70851239:-@chr15:70839801:70839921:-@chr15:70830689:70832289:-	0.22	83.1	3	ADPGK
HCT116_T_202	SE	chr15:70851177:70851239:-@chr15:70839801:70839921:-@chr15:70830689:70832289:-	0.23	681.27	5	ADPGK
HCT116_T_202	A5SS	chr8:41595574:41596027|41595653:+@chr8:41597569:41601677:+	0.11	41.09	3	AGPAT6
HCT116_T_202	A5SS	chr8:41595574:41596027|41595653:+@chr8:41597569:41601677:+	0.14	763594	4	AGPAT6
HCT116_T_202	A5SS	chr8:41595574:41596027|41595653:+@chr8:41597569:41601677:+	0.18	1000000000000	5	AGPAT6
HCT116_T_202	TandemUTR	chr8:9671656:9673811:+@chr8:9673812:9677266:+	0.18	13.39	5	TNKS
HCT116_T_202	SE	chr16:73833869:73834489:-@chr16:73828582:73828743:-@chr16:73826288:73827385:-	-0.28	1735.7	3	BCAR1
HCT116_T_202	SE	chr16:73833869:73834489:-@chr16:73828582:73828743:-@chr16:73826288:73827385:-	-0.24	117.12	4	BCAR1
HCT116_T_202	SE	chr16:73833869:73834489:-@chr16:73828582:73828743:-@chr16:73826288:73827385:-	-0.34	3.90225e+09	5	BCAR1
HCT116_T_202	AFE	94104@uc002yql.1@uc002yqn.1uc002yqp.1uc002yqq.1uc002yqr.2	0.3	10.11	4	GCFC1
HCT116_T_202	RI	chr11:68819276:68819538:+@chr11:68819635:68821330:+	-0.14	1950.93	4	MYEOV
HCT116_T_202	RI	chr11:68819276:68819538:+@chr11:68819635:68821330:+	-0.12	21.5	5	MYEOV
HCT116_T_202	ALE	84162@uc003iej.1@uc003ieh.1uc003iem.1	0.11	85.06	3	KIAA1109
HCT116_T_202	ALE	84162@uc003iej.1@uc003ieh.1uc003iem.1	0.12	38550.6	4	KIAA1109
HCT116_T_202	ALE	84162@uc003iej.1@uc003ieh.1uc003iem.1	0.16	1.24618e+07	5	KIAA1109
HCT116_T_202	RI	chr11:6578955:6579408:-@chr11:6578732:6578861:-	0.22	16.77	4	RRP8
HCT116_T_202	AFE	57674@uc010dhx.1@uc002jyh.1	-0.38	35.21	3	RNF213
HCT116_T_202	ALE	55717@uc001lfd.1@uc009xzn.1	0.1	57820	4	WDR11
HCT116_T_202	SE	chr16:29373321:29374271:+@chr16:29374366:29374707:+@chr16:29376454:29376581:+	-0.24	1000000000000	4	SLX1B,SLX1A,SLX1B-SULT1A4,SLX1A-SULT1A3
HCT116_T_202	A3SS	chr19:18511181:18511269:-@chr19:18510243|18510246:18510026:-	-0.22	18.73	1	FKBP8
HCT116_T_202	A3SS	chr19:18511181:18511269:-@chr19:18510243|18510246:18510026:-	-0.27	73.86	4	FKBP8
HCT116_T_202	A5SS	chr4:83495178:83495108|83495072:-@chr4:83492675:83494331:-	0.48	14.39	2	HNRNPD
HCT116_T_202	A5SS	chr4:83495178:83495108|83495072:-@chr4:83492675:83494331:-	0.53	20.44	5	HNRNPD
HCT116_T_202	SE	chr17:72065442:72065534:+@chr17:72066051:72066277:+@chr17:72066622:72066720:+	0.56	24.21	3	LOC100507246
HCT116_T_202	SE	chr17:72065442:72065534:+@chr17:72066051:72066277:+@chr17:72066622:72066720:+	0.5	74.84	4	LOC100507246
HCT116_T_202	SE	chr17:72065442:72065534:+@chr17:72066051:72066277:+@chr17:72066622:72066720:+	0.49	32.35	5	LOC100507246
HCT116_T_202	TandemUTR	chr19:50978882:50979339:-@chr19:50978043:50978881:-	0.32	10.48	5	DMWD
HCT116_T_202	TandemUTR	chr14:57945138:57945503:-@chr14:57944967:57945137:-	-0.52	24.57	4	TIMM9
HCT116_T_202	A3SS	chr1:204971807:204971887:+@chr1:204972006|204972543:204972831:+	-0.11	11.93	3	MAPKAPK2
HCT116_T_202	AFE	23022@uc003irx.1@uc003irw.1	-0.36	16.8	3	PALLD
HCT116_T_202	AFE	23022@uc003irx.1@uc003irw.1	-0.45	3669.77	4	PALLD
HCT116_T_202	ALE	23244@uc003guw.2@uc010ifo.1uc003guv.2	-0.11	806.03	3	PDS5A
HCT116_T_202	ALE	23244@uc003guw.2@uc010ifo.1uc003guv.2	-0.18	1000000000000	4	PDS5A
HCT116_T_202	ALE	23244@uc003guw.2@uc010ifo.1uc003guv.2	-0.18	1000000000000	5	PDS5A
HCT116_T_202	AFE	550@uc002sme.1@uc002smh.1	-0.11	45.24	3	AUP1
HCT116_T_202	AFE	550@uc002sme.1@uc002smh.1	-0.11	181.21	4	AUP1
HCT116_T_202	SE	chr20:5898963:5901842:+@chr20:5905935:5906025:+@chr20:5906522:5906663:+	0.33	13.61	5	MCM8
HCT116_T_202	AFE	84886@uc009xfh.1@uc001hub.1	0.35	1000000000000	3	C1orf198
HCT116_T_202	AFE	84886@uc009xfh.1@uc001hub.1	0.45	1000000000000	4	C1orf198
HCT116_T_202	AFE	84886@uc009xfh.1@uc001hub.1	0.35	1000000000000	5	C1orf198
HCT116_T_202	AFE	10327@uc001cof.1@uc001cod.1	0.12	85.59	4	AKR1A1
HCT116_T_202	SE	chr16:28754755:28754944:+@chr16:28755148:28755312:+@chr16:28755550:28756059:+	0.14	25.47	5	ATXN2L
HCT116_T_202	ALE	9611@uc002gpr.2@uc002gpp.1	0.37	25651.4	3	NCOR1
HCT116_T_202	ALE	9611@uc002gpr.2@uc002gpp.1	0.3	24.86	4	NCOR1
HCT116_T_202	AFE	5066@uc003knz.1@uc003kns.1uc003knt.1uc003knu.1uc003knv.1uc003knw.1	0.13	59.27	1	PAM
HCT116_T_202	AFE	5066@uc003knz.1@uc003kns.1uc003knt.1uc003knu.1uc003knv.1uc003knw.1	-0.1	13.39	3	PAM
HCT116_T_202	SE	chr1:36623911:36624111:-@chr1:36606040:36606272:-@chr1:36599409:36599528:-	0.39	12.45	5	STK40
HCT116_T_202	AFE	55657@uc001iez.1@uc001ifc.1uc001ifd.1	0.51	2.54248e+06	4	ZNF692
HCT116_T_202	AFE	55657@uc001iez.1@uc001ifc.1uc001ifd.1	0.41	48.82	5	ZNF692
HCT116_T_202	AFE	9295@uc001dew.1@uc009wbi.1uc009wbj.1uc001det.1	0.21	1.33579e+06	3	SRSF11
HCT116_T_202	AFE	9295@uc001dew.1@uc009wbi.1uc009wbj.1uc001det.1	0.38	1000000000000	4	SRSF11
HCT116_T_202	AFE	9295@uc001dew.1@uc009wbi.1uc009wbj.1uc001det.1	0.21	495.21	5	SRSF11
HCT116_T_202	ALE	58513@uc002neb.1uc002nec.1@uc002ndz.1uc002nea.1	0.17	39.33	5	EPS15L1
HCT116_T_202	A3SS	chr17:73911244:73911765:+@chr17:73922555|73922628:73922703:+	-0.25	46.41	3	PGS1
HCT116_T_202	A3SS	chr17:73911244:73911765:+@chr17:73922555|73922628:73922703:+	-0.35	1.46791e+07	4	PGS1
HCT116_T_202	A3SS	chr17:73911244:73911765:+@chr17:73922555|73922628:73922703:+	-0.34	6.11706e+06	5	PGS1
HCT116_T_202	RI	chr6:43751209:43751332:-@chr6:43750917:43750986:-	0.45	10.2	4	MRPS18A
HCT116_T_202	TandemUTR	chr2:241694381:241694652:-@chr2:241694186:241694380:-	-0.56	19.81	5	PASK
HCT116_T_202	ALE	10014@uc002ifg.1uc002ifh.1@uc002ifd.1uc002ife.1uc002iff.1uc010czp.1	-0.39	47.18	2	HDAC5
HCT116_T_202	SE	chr16:1954451:1954828:-@chr16:1954274:1954367:-@chr16:1952499:1953258:-	0.13	84	4	RPS2
HCT116_T_202	SE	chr20:47330313:47330514:+@chr20:47330847:47330908:+@chr20:47338989:47339639:+	0.21	2.73081e+09	3	ZNFX1-AS1
HCT116_T_202	SE	chr20:47330313:47330514:+@chr20:47330847:47330908:+@chr20:47338989:47339639:+	0.25	1000000000000	4	ZNFX1-AS1
HCT116_T_202	SE	chr20:47330313:47330514:+@chr20:47330847:47330908:+@chr20:47338989:47339639:+	0.25	1000000000000	5	ZNFX1-AS1
HCT116_T_202	A3SS	chr19:17308496:17309473:+@chr19:17309683|17309817:17310064:+	0.23	15.59	3	GTPBP3
HCT116_T_202	A3SS	chr19:17308496:17309473:+@chr19:17309683|17309817:17310064:+	0.34	18.18	4	GTPBP3
HCT116_T_202	A3SS	chr19:17308496:17309473:+@chr19:17309683|17309817:17310064:+	0.23	14.38	5	GTPBP3
HCT116_T_202	AFE	26056@uc002sit.2@uc002siu.2	-0.35	367722	1	RAB11FIP5
HCT116_T_202	A5SS	chr18:46857006:46857148|46857144:+@chr18:46858624:46865413:+	0.19	109.43	4	SMAD4
HCT116_T_202	A5SS	chr18:46857006:46857148|46857144:+@chr18:46858624:46865413:+	0.15	10.17	5	SMAD4
HCT116_T_202	TandemUTR	chr5:162877947:162878735:+@chr5:162878736:162878906:+	0.25	21.46	3	MAT2B
HCT116_T_202	SE	chr3:37111287:37111403:-@chr3:37107962:37108033:-@chr3:37100131:37100301:-	0.55	21.01	2	LRRFIP2
HCT116_T_202	ALE	9472@uc010aml.1@uc001wrq.1	-0.48	14.31	3	AKAP6
HCT116_T_202	MXE	chr5:130526164:130526268:-@chr5:130525621:130526069:-@chr5:130524248:130524436:-@chr5:130522379:130523203:-	0.17	119.06	3	HINT1
HCT116_T_202	MXE	chr5:130526164:130526268:-@chr5:130525621:130526069:-@chr5:130524248:130524436:-@chr5:130522379:130523203:-	0.2	222.89	4	HINT1
HCT116_T_202	MXE	chr5:130526164:130526268:-@chr5:130525621:130526069:-@chr5:130524248:130524436:-@chr5:130522379:130523203:-	0.22	2012.46	5	HINT1
HCT116_T_202	AFE	3609@uc002mpp.2@uc002mpk.1uc002mpl.1uc002mpm.1uc002mpn.1uc002mpo.1	-0.48	72.56	4	ILF3
HCT116_T_202	ALE	54780@uc009xzw.1@uc009xzv.1	0.39	11.83	3	NSMCE4A
HCT116_T_202	ALE	54780@uc009xzw.1@uc009xzv.1	0.49	223.61	5	NSMCE4A
HCT116_T_202	SE	chr13:40735621:40735717:-@chr13:40734547:40734617:-@chr13:40732629:40733051:-	0.35	50.66	4	MTRF1
HCT116_T_202	A3SS	chrX:108826029:108826081:-@chrX:108813260|108813551:108813021:-	0.43	48.93	4	ACSL4
HCT116_T_202	A3SS	chrX:108826029:108826081:-@chrX:108813260|108813551:108813021:-	0.4	14.49	5	ACSL4
HCT116_T_202	SE	chr19:54656688:54656869:+@chr19:54656953:54657105:+@chr19:54657639:54657824:+	-0.27	14.57	3	ALDH16A1
HCT116_T_202	SE	chr2:44419790:44420006:-@chr2:44418994:44419179:-@chr2:44413102:44413299:-	-0.24	155.06	2	PREPL
HCT116_T_202	SE	chr2:44419790:44420006:-@chr2:44418994:44419179:-@chr2:44413102:44413299:-	-0.18	12.18	5	PREPL
HCT116_T_202	ALE	4940@uc001tue.2@uc001tuf.2	0.29	11.87	5	OAS3
HCT116_T_202	ALE	55863@uc001pan.1@uc001pao.1uc001pap.1	0.14	1000000000000	3	TMEM126B
HCT116_T_202	ALE	55863@uc001pan.1@uc001pao.1uc001pap.1	0.1	7.9242e+06	5	TMEM126B
HCT116_T_202	RI	chr21:45466361:45467920:+@chr21:45469890:45470902:+	-0.33	378.45	3	ADARB1
HCT116_T_202	RI	chr21:45466361:45467920:+@chr21:45469890:45470902:+	-0.44	492034942858	4	ADARB1
HCT116_T_202	RI	chr21:45466361:45467920:+@chr21:45469890:45470902:+	-0.47	1000000000000	5	ADARB1
HCT116_T_202	TandemUTR	chr22:19634133:19637889:+@chr22:19637890:19638035:+	0.27	573.92	4	CRKL
HCT116_T_202	ALE	51134@uc001tdf.2@uc001tdd.1uc001tde.1	0.18	53.77	2	CCDC41
HCT116_T_202	ALE	51134@uc001tdf.2@uc001tdd.1uc001tde.1	0.31	1000000000000	3	CCDC41
HCT116_T_202	ALE	51134@uc001tdf.2@uc001tdd.1uc001tde.1	0.23	123442	4	CCDC41
HCT116_T_202	ALE	51134@uc001tdf.2@uc001tdd.1uc001tde.1	0.19	53204.8	5	CCDC41
HCT116_T_202	ALE	55334@uc001xle.1@uc001xlf.2	-0.1	2.89726e+09	4	SLC39A9
HCT116_T_202	ALE	55334@uc001xle.1@uc001xlf.2	-0.13	1000000000000	5	SLC39A9
HCT116_T_202	ALE	63917@uc003wkv.1@uc003wkw.1	0.33	10.52	4	GALNT11
HCT116_T_202	ALE	5371@uc002awr.1uc002aws.1@uc002awu.1uc002awv.1	0.41	11.32	2	PML
HCT116_T_202	ALE	54014@uc002yxm.1@uc010goc.1uc002yxk.1	0.17	1000000000000	3	BRWD1
HCT116_T_202	ALE	54014@uc002yxm.1@uc010goc.1uc002yxk.1	0.23	1000000000000	4	BRWD1
HCT116_T_202	ALE	54014@uc002yxm.1@uc010goc.1uc002yxk.1	0.22	1000000000000	5	BRWD1
HCT116_T_202	SE	chr12:49728351:49728528:+@chr12:49735885:49736071:+@chr12:49736400:49736579:+	-0.29	70.61	4	LETMD1
HCT116_T_202	SE	chr12:49728351:49728528:+@chr12:49735885:49736071:+@chr12:49736400:49736579:+	-0.28	105.89	5	LETMD1
HCT116_T_202	ALE	957@uc001xpj.1@uc001xpi.2	0.19	32.51	5	ENTPD5
HCT116_T_202	A3SS	chr10:38423865:38424158:+@chr10:38424292|38424472:38424563:+	0.3	17.58	1	ZNF37A
HCT116_T_202	RI	chr10:75198771:75198916:+@chr10:75199111:75199249:+	0.47	82.86	3	SEC24C
HCT116_T_202	RI	chr10:75198771:75198916:+@chr10:75199111:75199249:+	0.24	19.22	4	SEC24C
HCT116_T_202	RI	chr10:75198771:75198916:+@chr10:75199111:75199249:+	0.32	14229.8	5	SEC24C
HCT116_T_202	AFE	8904@uc002xde.1@uc002xdl.1uc010gfk.1	-0.52	22.91	3	RBM12,CPNE1
HCT116_T_202	SE	chr12:47866661:47866883:-@chr12:47866360:47866502:-@chr12:47864829:47866040:-	-0.13	92.27	2	TUBA1A
HCT116_T_202	ALE	9869@uc009wmf.1@uc009wmg.1	-0.21	13.68	2	SETDB1
HCT116_T_202	ALE	54556@uc003vjl.2@uc003vjn.1uc003vjo.1	-0.11	37.21	3	ING3
HCT116_T_202	ALE	54556@uc003vjl.2@uc003vjn.1uc003vjo.1	-0.16	2.25466e+10	4	ING3
HCT116_T_202	ALE	54556@uc003vjl.2@uc003vjn.1uc003vjo.1	-0.16	1000000000000	5	ING3
HCT116_T_202	ALE	80174@uc002ihd.1@uc002ihf.1	-0.25	248.92	3	DBF4B
HCT116_T_202	ALE	80174@uc002ihd.1@uc002ihf.1	-0.24	10571.1	4	DBF4B
HCT116_T_202	ALE	80174@uc002ihd.1@uc002ihf.1	-0.3	1.42695e+09	5	DBF4B
HCT116_T_202	A5SS	chr8:11666364:11666508|11666503:+@chr8:11674516:11674868:+	-0.16	283.62	5	NEIL2
HCT116_T_202	AFE	11100@uc002oqf.2@uc002oqd.2	-0.14	29.58	1	HNRNPUL1
HCT116_T_202	AFE	54910@uc002sxf.2uc002sxe.2@uc002sxg.2	0.43	10.03	5	SEMA4C
HCT116_T_202	SE	chr9:6410912:6411142:+@chr9:6423914:6424173:+@chr9:6450573:6450791:+	-0.3	272.72	3	UHRF2
HCT116_T_202	SE	chr9:6410912:6411142:+@chr9:6423914:6424173:+@chr9:6450573:6450791:+	-0.29	140.45	5	UHRF2
HCT116_T_202	SE	chr11:111462574:111462984:-@chr11:111461912:111462244:-@chr11:111458617:111461396:-	0.1	56.24	3	TIMM8B
HCT116_T_202	SE	chr11:111462574:111462984:-@chr11:111461912:111462244:-@chr11:111458617:111461396:-	0.15	1000000000000	4	TIMM8B
HCT116_T_202	SE	chr11:111462574:111462984:-@chr11:111461912:111462244:-@chr11:111458617:111461396:-	0.15	1000000000000	5	TIMM8B
HCT116_T_202	SE	chr14:19895050:19895148:+@chr14:19895395:19895519:+@chr14:19895637:19895903:+	-0.11	20.99	5	PARP2
HCT116_T_202	ALE	10699@uc003gxn.2@uc003gxm.1	0.31	20.39	5	CORIN
HCT116_T_202	AFE	10336@uc003gbg.1uc003gbh.1@uc010ibh.1	0.17	13.18	2	PCGF3
HCT116_T_202	AFE	10336@uc003gbg.1uc003gbh.1@uc010ibh.1	0.29	1.78295e+06	3	PCGF3
HCT116_T_202	AFE	10336@uc003gbg.1uc003gbh.1@uc010ibh.1	0.43	1000000000000	4	PCGF3
HCT116_T_202	AFE	10336@uc003gbg.1uc003gbh.1@uc010ibh.1	0.33	1000000000000	5	PCGF3
HCT116_T_202	ALE	55668@uc001xsj.1uc001xsk.1@uc001xsh.1uc001xsi.1	0.13	22.53	3	C14orf118
HCT116_T_202	ALE	55668@uc001xsj.1uc001xsk.1@uc001xsh.1uc001xsi.1	0.16	116.62	4	C14orf118
HCT116_T_202	RI	chrX:48921565:48921768:-@chrX:48921286:48921472:-	0.35	1.79166e+10	4	PRICKLE3
HCT116_T_202	RI	chrX:48921565:48921768:-@chrX:48921286:48921472:-	0.22	15.92	5	PRICKLE3
HCT116_T_202	SE	chr19:63677048:63679375:+@chr19:63679619:63679683:+@chr19:63680358:63681376:+	0.42	10.69	5	ZNF446
HCT116_T_202	SE	chr16:626095:626367:-@chr16:625613:625775:-@chr16:625061:625341:-	0.2	10.34	1	C16orf13
HCT116_T_202	ALE	6002@uc010ics.1uc010ict.1@uc003ggv.1	-0.24	903.22	4	RGS12
HCT116_T_202	ALE	6002@uc010ics.1uc010ict.1@uc003ggv.1	-0.24	51428.9	5	RGS12
HCT116_T_202	RI	chr2:74609763:74609917:-@chr2:74609386:74609570:-	0.2	58.88	3	AUP1
HCT116_T_202	RI	chr2:74609763:74609917:-@chr2:74609386:74609570:-	0.16	63.24	4	AUP1
HCT116_T_202	RI	chr2:74609763:74609917:-@chr2:74609386:74609570:-	0.17	69.08	5	AUP1
HCT116_T_202	A5SS	chr16:88155136:88155298|88155281:+@chr16:88155487:88156300:+	0.11	27.31	3	RPL13
HCT116_T_202	A5SS	chr16:88155136:88155298|88155281:+@chr16:88155487:88156300:+	0.17	1.18665e+06	4	RPL13
HCT116_T_202	A5SS	chr16:88155136:88155298|88155281:+@chr16:88155487:88156300:+	0.12	2853.83	5	RPL13
HCT116_T_202	ALE	51447@uc003cuw.1@uc003cuq.1uc003cup.1	-0.1	4.74672e+10	3	IP6K2
HCT116_T_202	ALE	51447@uc003cuw.1@uc003cuq.1uc003cup.1	-0.1	1000000000000	4	IP6K2
HCT116_T_202	ALE	51447@uc003cuw.1@uc003cuq.1uc003cup.1	-0.12	1000000000000	5	IP6K2
HCT116_T_202	ALE	7204@uc003jfi.1@uc003jfh.1	-0.27	18.05	5	TRIO
HCT116_T_202	AFE	9859@uc001hzv.1@uc001hzs.1uc001hzt.1uc001hzu.1	0.13	170.61	5	CEP170
HCT116_T_202	AFE	7919@uc003rge.1@uc003rgi.1	0.17	1000000000000	3	ATP6V1G2-DDX39B
HCT116_T_202	AFE	7919@uc003rge.1@uc003rgi.1	0.23	1000000000000	4	ATP6V1G2-DDX39B
HCT116_T_202	AFE	7919@uc003rge.1@uc003rgi.1	0.23	1000000000000	5	ATP6V1G2-DDX39B
HCT116_T_202	AFE	9453@uc001hwx.1@uc001hwy.1	0.12	73.78	4	GGPS1
HCT116_T_202	SE	chr6:53321574:53321952:-@chr6:53247847:53248018:-@chr6:53240155:53242027:-	0.22	878.92	5	ELOVL5
HCT116_T_202	SE	chr12:47683807:47683972:-@chr12:47683604:47683645:-@chr12:47683194:47683340:-	-0.14	12.42	4	PRKAG1
HCT116_T_202	SE	chr10:105740423:105740587:+@chr10:105742346:105742394:+@chr10:105742732:105742881:+	-0.27	27.89	1	SLK
HCT116_T_202	ALE	5046@uc002bxf.1@uc002bxc.1uc002bxd.1	-0.36	20.16	4	PCSK6
HCT116_T_202	AFE	55191@uc001oqp.1@uc001oqo.1	0.25	101.2	3	NADSYN1
HCT116_T_202	AFE	55191@uc001oqp.1@uc001oqo.1	0.2	47.38	5	NADSYN1
HCT116_T_202	AFE	1663@uc001rjx.1@uc001rjr.1uc001rjt.1uc001rjs.1	0.12	2.57422e+09	3	DDX11
HCT116_T_202	AFE	1663@uc001rjx.1@uc001rjr.1uc001rjt.1uc001rjs.1	0.1	9801.97	4	DDX11
HCT116_T_202	AFE	1663@uc001rjx.1@uc001rjr.1uc001rjt.1uc001rjs.1	0.14	4.12226e+08	5	DDX11
HCT116_T_202	A3SS	chr20:60961161:60961323:-@chr20:60959432|60959435:60959192:-	-0.3	11.98	5	TCFL5
HCT116_T_202	SE	chr10:15302949:15303066:-@chr10:15298001:15298055:-@chr10:15293643:15296606:-	-0.24	23.75	5	FAM171A1
HCT116_T_202	AFE	121536@uc001reg.1@uc001ref.2uc001ree.2	-0.43	10323.5	4	AEBP2
HCT116_T_202	ALE	728340@uc003jzc.2uc003jzb.2uc010ixy.1@uc003kax.1	0.14	166.63	4	GTF2H2B
HCT116_T_202	ALE	728340@uc003jzc.2uc003jzb.2uc010ixy.1@uc003kax.1	0.11	10.34	5	GTF2H2B
HCT116_T_202	ALE	93349@uc010fxn.1@uc010fxo.1	0.43	36.03	4	SP140L
HCT116_T_202	SE	chr15:57184569:57184783:+@chr15:57186813:57187161:+@chr15:57193935:57194105:+	-0.15	11.6	1	CCNB2
HCT116_T_202	SE	chr15:57184569:57184783:+@chr15:57186813:57187161:+@chr15:57193935:57194105:+	-0.16	36.91	5	CCNB2
HCT116_T_202	A3SS	chr1:45580643:45580902:+@chr1:45580994|45581102:45581261:+	0.22	28.52	3	TOE1
HCT116_T_202	A3SS	chr1:45580643:45580902:+@chr1:45580994|45581102:45581261:+	0.23	111.83	4	TOE1
HCT116_T_202	A3SS	chr1:45580643:45580902:+@chr1:45580994|45581102:45581261:+	0.3	150892986024	5	TOE1
HCT116_T_202	ALE	51741@uc002ffi.1@uc002ffk.1uc002ffl.1uc010che.1	-0.36	18.01	2	WWOX
HCT116_T_202	SE	chrX:128805353:128805590:-@chrX:128803271:128803737:-@chrX:128790638:128790798:-	-0.31	4410.04	2	ZDHHC9
HCT116_T_202	SE	chrX:128805353:128805590:-@chrX:128803271:128803737:-@chrX:128790638:128790798:-	-0.32	1.66711e+10	3	ZDHHC9
HCT116_T_202	SE	chrX:128805353:128805590:-@chrX:128803271:128803737:-@chrX:128790638:128790798:-	-0.35	6.98511e+09	4	ZDHHC9
HCT116_T_202	SE	chrX:128805353:128805590:-@chrX:128803271:128803737:-@chrX:128790638:128790798:-	-0.3	3.51042e+06	5	ZDHHC9
HCT116_T_202	SE	chr14:72823571:72823775:-@chr14:72818820:72818966:-@chr14:72811568:72813754:-	-0.38	70.93	3	NUMB
HCT116_T_202	SE	chr12:108970551:108971058:-@chr12:108966608:108966721:-@chr12:108963227:108964647:-	-0.35	133.25	2	C12orf76
HCT116_T_202	ALE	1454@uc003avp.1@uc003avn.1	-0.12	41.74	4	CSNK1E
HCT116_T_202	ALE	1454@uc003avp.1@uc003avn.1	-0.14	66.47	5	CSNK1E
HCT116_T_202	SE	chr3:12573513:12573675:+@chr3:12585374:12585456:+@chr3:12586570:12586759:+	-0.17	19.75	5	MKRN2
HCT116_T_202	RI	chr6:43217888:43218015:+@chr6:43219133:43219336:+	0.17	121.91	2	PTK7
HCT116_T_202	RI	chr6:43217888:43218015:+@chr6:43219133:43219336:+	0.21	949.82	3	PTK7
HCT116_T_202	RI	chr6:43217888:43218015:+@chr6:43219133:43219336:+	0.25	998.61	4	PTK7
HCT116_T_202	RI	chr6:43217888:43218015:+@chr6:43219133:43219336:+	0.42	1000000000000	5	PTK7
HCT116_T_202	A5SS	chr10:69768266:69768450|69768405:+@chr10:69768903:69770016:+	-0.24	11.69	5	HNRNPH3
HCT116_T_202	AFE	7469@uc003gek.1@uc003gem.1	0.24	11.57	4	WHSC2
HCT116_T_202	RI	chr17:70993547:70993674:+@chr17:70993966:70994102:+	0.43	11.79	5	KIAA0195
HCT116_T_202	AFE	6470@uc002gtc.1@uc002gtd.1	0.35	5.86424e+06	4	SHMT1
HCT116_T_202	RI	chr17:22658897:22659072:+@chr17:22660253:22660425:+	-0.42	24.02	5	WSB1
HCT116_T_202	ALE	818@uc001jvv.1@uc001114.uc001jvu.1	-0.1	28.52	3	NA
HCT116_T_202	ALE	818@uc001jvv.1@uc001114.uc001jvu.1	-0.11	33.67	5	NA
HCT116_T_202	AFE	7390@uc001liv.2@uc001lix.2	-0.44	145.89	4	UROS
HCT116_T_202	SE	chr9:139128138:139128301:-@chr9:139127479:139127560:-@chr9:139126758:139127392:-	-0.21	81.75	5	DPP7
HCT116_T_202	SE	chr7:128481941:128482462:-@chr7:128468847:128469007:-@chr7:128447161:128447285:-	0.23	442.75	5	TNPO3
HCT116_T_202	ALE	10168@uc003cnm.1@uc003cnn.1uc003cnp.1	-0.16	1000000000000	3	ZNF197
HCT116_T_202	ALE	10168@uc003cnm.1@uc003cnn.1uc003cnp.1	-0.19	1000000000000	4	ZNF197
HCT116_T_202	ALE	10168@uc003cnm.1@uc003cnn.1uc003cnp.1	-0.23	1000000000000	5	ZNF197
HCT116_T_202	A3SS	chrX:108863024:108863288:-@chrX:108813260|108813551:108813021:-	0.14	20.52	3	ACSL4
HCT116_T_202	A3SS	chrX:108863024:108863288:-@chrX:108813260|108813551:108813021:-	0.18	23832.6	4	ACSL4
HCT116_T_202	A3SS	chrX:108863024:108863288:-@chrX:108813260|108813551:108813021:-	0.15	96.92	5	ACSL4
HCT116_T_202	ALE	26273@uc001mva.1uc001mvb.1@uc001muy.1uc001muz.1	-0.17	75.76	2	FBXO3
HCT116_T_202	ALE	26273@uc001mva.1uc001mvb.1@uc001muy.1uc001muz.1	-0.19	909.27	4	FBXO3
HCT116_T_202	RI	chr2:96297922:96298123:+@chr2:96298733:96298820:+	0.27	808.52	4	CIAO1
HCT116_T_202	RI	chr2:96297922:96298123:+@chr2:96298733:96298820:+	0.2	15.13	5	CIAO1
HCT116_T_202	SE	chr10:74597630:74597859:-@chr10:74593497:74593714:-@chr10:74590198:74590315:-	-0.15	14.79	3	ECD
HCT116_T_202	SE	chr1:94779681:94780003:-@chr1:94778716:94779210:-@chr1:94777850:94778512:-	0.25	1000000000000	4	F3
HCT116_T_202	SE	chr1:94779681:94780003:-@chr1:94778716:94779210:-@chr1:94777850:94778512:-	0.15	3.22507e+09	5	F3
HCT116_T_202	A3SS	chr1:1324773:1324928:+@chr1:1325222|1325401:1325546:+	0.32	16.13	5	LOC148413
HCT116_T_202	ALE	22902@uc003hfq.1@uc003hfr.1	0.15	77.46	5	RUFY3
HCT116_T_202	AFE	64755@uc002ech.1@uc002eci.1	0.18	11.06	3	C16orf58
HCT116_T_202	AFE	64755@uc002ech.1@uc002eci.1	0.31	5518.55	4	C16orf58
HCT116_T_202	AFE	3609@uc002mpq.1@uc002mpk.1uc002mpl.1uc002mpm.1uc002mpn.1uc002mpo.1	0.16	1000000000000	4	ILF3
HCT116_T_202	SE	chr16:11722934:11723027:-@chr16:11701809:11701921:-@chr16:11699482:11699682:-	-0.24	10.42	5	TXNDC11
HCT116_T_202	SE	chr9:74169432:74169983:-@chr9:74168202:74168342:-@chr9:74164846:74165523:-	-0.26	115.38	1	ZFAND5
HCT116_T_202	A5SS	chr17:59928649:59928590|59927129:-@chr17:59924836:59926906:-	-0.11	1000000000000	2	DDX5
HCT116_T_202	A5SS	chr17:59928649:59928590|59927129:-@chr17:59924836:59926906:-	-0.15	1000000000000	3	DDX5
HCT116_T_202	A5SS	chr17:59928649:59928590|59927129:-@chr17:59924836:59926906:-	-0.16	1000000000000	4	DDX5
HCT116_T_202	A5SS	chr17:59928649:59928590|59927129:-@chr17:59924836:59926906:-	-0.17	1000000000000	5	DDX5
HCT116_T_202	SE	chr4:2213576:2213689:-@chr4:2213045:2213362:-@chr4:2211563:2212618:-	-0.22	4342.48	4	HAUS3
HCT116_T_202	AFE	9295@uc001dev.1@uc001des.1	0.18	48.37	3	SRSF11
HCT116_T_202	AFE	9295@uc001dev.1@uc001des.1	0.34	1000000000000	4	SRSF11
HCT116_T_202	AFE	9295@uc001dev.1@uc001des.1	0.32	305447009157	5	SRSF11
HCT116_T_202	RI	chr6:43217888:43218015:+@chr6:43219138:43219336:+	0.29	27.86	4	PTK7
HCT116_T_202	RI	chr6:43217888:43218015:+@chr6:43219138:43219336:+	0.52	1000000000000	5	PTK7
HCT116_T_202	ALE	6711@uc002rxv.1@uc002rxx.1uc002rxy.1	0.12	1000000000000	4	SPTBN1
HCT116_T_202	SE	chr22:48981535:48982146:+@chr22:48985475:48985580:+@chr22:48986873:48989272:+	0.39	34.57	4	SELO
HCT116_T_202	SE	chr15:81516145:81516301:-@chr15:81509829:81509934:-@chr15:81501484:81501681:-	-0.15	53.24	4	BTBD1
HCT116_T_202	AFE	56834@uc001nze.1uc001nzf.2@uc009ypj.1	-0.29	24.69	4	GPR137
HCT116_T_202	ALE	3658@uc002bdq.2@uc002bdr.2	-0.27	1000000000000	3	IREB2
HCT116_T_202	ALE	3658@uc002bdq.2@uc002bdr.2	-0.28	1000000000000	4	IREB2
HCT116_T_202	ALE	3658@uc002bdq.2@uc002bdr.2	-0.3	1000000000000	5	IREB2
HCT116_T_202	AFE	1785@uc002mpw.1@uc002mps.1uc002mpt.1uc002mpu.1uc002mpv.1uc010dxl.1	-0.36	110.57	2	DNM2
HCT116_T_202	AFE	1785@uc002mpw.1@uc002mps.1uc002mpt.1uc002mpu.1uc002mpv.1uc010dxl.1	-0.36	37.44	3	DNM2
HCT116_T_202	A3SS	chr3:49130384:49130557:-@chr3:49130222|49130267:49130094:-	0.32	11.13	1	USP19
HCT116_T_202	ALE	9414@uc004ahb.1@uc004ahe.1uc004ahf.1uc010mol.1	0.21	4907.58	3	TJP2
HCT116_T_202	ALE	9414@uc004ahb.1@uc004ahe.1uc004ahf.1uc010mol.1	0.22	47949.2	4	TJP2
HCT116_T_202	ALE	9414@uc004ahb.1@uc004ahe.1uc004ahf.1uc010mol.1	0.26	1000000000000	5	TJP2
HCT116_T_202	SE	chr12:31370225:31370572:-@chr12:31349183:31349324:-@chr12:31342278:31342425:-	0.15	430	5	FAM60A
HCT116_T_202	SE	chr10:91512375:91512572:+@chr10:91516004:91516309:+@chr10:91518027:91518128:+	0.46	10.14	4	KIF20B
HCT116_T_202	ALE	1454@uc003avq.1@uc003avj.1uc003avk.1	-0.1	28241.9	5	CSNK1E
HCT116_T_202	SE	chr11:10786828:10787158:-@chr11:10785378:10785442:-@chr11:10784853:10785008:-	-0.1	1.46179e+07	4	EIF4G2
HCT116_T_202	SE	chr11:10786828:10787158:-@chr11:10785378:10785442:-@chr11:10784853:10785008:-	-0.1	1000000000000	5	EIF4G2
HCT116_T_202	ALE	84168@uc002sfd.1@uc002sfe.1	-0.41	860.95	5	ANTXR1
HCT116_T_202	ALE	646762@uc003taf.1@uc003tae.1	-0.22	20.43	1	LOC646762
HCT116_T_202	AFE	9817@uc002mop.1@uc002moq.1	0.1	240178	4	KEAP1
HCT116_T_202	RI	chr8:145629779:145629950:-@chr8:145628476:145628651:-	0.11	66.23	3	TONSL
HCT116_T_202	RI	chr8:145629779:145629950:-@chr8:145628476:145628651:-	0.16	1000000000000	4	TONSL
HCT116_T_202	RI	chr8:145629779:145629950:-@chr8:145628476:145628651:-	0.19	16822535	5	TONSL
HCT116_T_202	SE	chr22:22549229:22549358:+@chr22:22554646:22554833:+@chr22:22554946:22556616:+	-0.6	36.66	5	SLC2A11
HCT116_T_202	AFE	55125@uc002krv.1@uc002krt.1	0.15	34.42	4	CEP192
HCT116_T_202	AFE	55125@uc002krv.1@uc002krt.1	0.15	57.71	5	CEP192
HCT116_T_202	AFE	25831@uc001wrb.1@uc001wrc.1	0.13	131795	3	HECTD1
HCT116_T_202	AFE	25831@uc001wrb.1@uc001wrc.1	0.14	1.27634e+09	4	HECTD1
HCT116_T_202	AFE	25831@uc001wrb.1@uc001wrc.1	0.1	19.03	5	HECTD1
HCT116_T_202	A5SS	chr12:56398196:56398471|56398426:+@chr12:56399043:56400313:+	-0.12	16.57	2	OS9
HCT116_T_202	ALE	1380@uc009xci.1@uc001hfv.1uc001hfw.1uc009xch.1	-0.37	10.05	4	CR2
HCT116_T_202	ALE	57679@uc002uyr.1@uc002uyp.2	-0.15	40449	4	ALS2
HCT116_T_202	ALE	57679@uc002uyr.1@uc002uyp.2	-0.23	1000000000000	5	ALS2
HCT116_T_202	AFE	64924@uc003jvk.1@uc003jvg.1uc003jvh.1	-0.26	11.61	3	SLC30A5
HCT116_T_202	AFE	64924@uc003jvk.1@uc003jvg.1uc003jvh.1	-0.38	9309.14	4	SLC30A5
HCT116_T_202	AFE	64924@uc003jvk.1@uc003jvg.1uc003jvh.1	-0.26	25.5	5	SLC30A5
HCT116_T_202	SE	chr21:39642088:39642373:-@chr21:39639626:39641088:-@chr21:39638933:39639070:-	-0.21	16.1	4	HMGN1
HCT116_T_202	A3SS	chr19:10367604:10367879:-@chr19:10367217|10367372:10367111:-	-0.11	6843.65	4	CDC37
HCT116_T_202	ALE	1535@uc002fld.1@uc002flb.1	0.37	6.01606e+06	3	CYBA
HCT116_T_202	ALE	1535@uc002fld.1@uc002flb.1	0.27	6887.3	4	CYBA
HCT116_T_202	ALE	1535@uc002fld.1@uc002flb.1	0.22	2513.36	5	CYBA
HCT116_T_202	AFE	29123@uc002fna.1@uc002fne.1	-0.12	12.43	5	ANKRD11
HCT116_T_202	AFE	81037@uc003jcg.1@uc003jch.1	0.37	10.98	3	CLPTM1L
HCT116_T_202	SE	chr9:6450573:6450791:+@chr9:6455744:6455846:+@chr9:6465391:6465500:+	0.55	73.82	4	UHRF2
HCT116_T_202	AFE	85461@uc010fon.1@uc010fol.1uc002uag.1	0.41	16.04	3	TANC1
HCT116_T_202	SE	chrX:118254239:118254682:+@chrX:118258273:118258455:+@chrX:118261142:118262459:+	-0.12	77.1	1	PGRMC1
HCT116_T_202	ALE	79890@uc001yas.1@uc001yap.1uc010auk.1uc001yaq.1	-0.26	1026.88	4	RIN3
HCT116_T_202	A3SS	chr14:90717283:90717486:+@chr14:90725007|90725085:90725267:+	-0.24	12.62	2	C14orf159
HCT116_T_202	ALE	23195@uc003pnp.1@uc003pno.1	-0.47	26.91	4	MDN1
HCT116_T_202	AFE	3304@uc003rjw.2@uc003sbt.2	-0.1	1000000000000	4	NA
HCT116_T_202	AFE	3304@uc003rjw.2@uc003sbt.2	-0.1	1000000000000	5	NA
HCT116_T_202	AFE	9857@uc001gnw.1@uc001gnt.1	0.21	110.9	5	CEP350
HCT116_T_202	RI	chr16:1776539:1776657:+@chr16:1777679:1777833:+	0.31	26.2	3	NUBP2
HCT116_T_202	RI	chr16:1776539:1776657:+@chr16:1777679:1777833:+	0.32	50.27	4	NUBP2
HCT116_T_202	RI	chr16:1776539:1776657:+@chr16:1777679:1777833:+	0.23	22.61	5	NUBP2
HCT116_T_202	RI	chr6:7126356:7126521:+@chr6:7127102:7127314:+	0.44	66.79	4	RREB1
HCT116_T_202	RI	chr6:7126356:7126521:+@chr6:7127102:7127314:+	0.4	12.28	5	RREB1
HCT116_T_202	ALE	1121@uc004eev.2@uc004eet.1	-0.12	5.60751e+08	5	CHM
HCT116_T_202	AFE	7919@uc003ntr.1@uc003ntt.1	0.15	1000000000000	3	ATP6V1G2-DDX39B,DDX39B
HCT116_T_202	AFE	7919@uc003ntr.1@uc003ntt.1	0.21	1000000000000	4	ATP6V1G2-DDX39B,DDX39B
HCT116_T_202	AFE	7919@uc003ntr.1@uc003ntt.1	0.2	1000000000000	5	ATP6V1G2-DDX39B,DDX39B
HCT116_T_202	RI	chr17:7159002:7159162:-@chr17:7158531:7158640:-	0.11	35.85	1	GPS2
HCT116_T_202	SE	chr10:103350917:103351083:+@chr10:103358618:103358684:+@chr10:103359114:103359415:+	-0.21	23.19	3	DPCD
HCT116_T_202	ALE	54780@uc009xzw.1@uc001lfs.1uc001lft.1	0.48	70.28	5	NSMCE4A
HCT116_T_202	SE	chr7:149650733:149651582:+@chr7:149653863:149654032:+@chr7:149664740:149666178:+	-0.21	10.2	3	LRRC61
HCT116_T_202	SE	chr8:145486047:145486364:+@chr8:145486973:145487109:+@chr8:145503400:145504085:+	0.31	202260	5	HSF1
HCT116_T_202	MXE	chr12:47866661:47866883:-@chr12:47866494:47866508:-@chr12:47866360:47866451:-@chr12:47864829:47866040:-	-0.18	820.43	2	TUBA1A
HCT116_T_202	AFE	10051@uc003fdl.1@uc003fdh.1uc003fdi.1	0.58	3.31347e+06	5	SMC4
HCT116_T_202	ALE	54885@uc004emm.2@uc004emo.1	0.14	13.4	2	TBC1D8B
HCT116_T_202	SE	chr19:962366:962611:-@chr19:962095:962194:-@chr19:960647:961894:-	-0.13	19.85	5	C19orf6
HCT116_T_202	A5SS	chr8:125600303:125600240|125600164:-@chr8:125597309:125597452:-	-0.31	20.9	4	TATDN1
HCT116_T_202	SE	chr4:10068039:10068130:-@chr4:10065527:10065710:-@chr4:10050598:10057261:-	0.3	35.78	3	ZNF518B
HCT116_T_202	SE	chr4:53220039:53220259:-@chr4:53219098:53219205:-@chr4:53191988:53192068:-	0.48	16.64	5	USP46
HCT116_T_202	ALE	23567@uc003mfi.1uc003mfj.1@uc003mfk.1	-0.14	55.92	3	ZNF346
HCT116_T_202	ALE	23567@uc003mfi.1uc003mfj.1@uc003mfk.1	-0.21	3.58309e+09	4	ZNF346
HCT116_T_202	ALE	23567@uc003mfi.1uc003mfj.1@uc003mfk.1	-0.13	20	5	ZNF346
HCT116_T_202	SE	chr3:125162681:125163254:-@chr3:125157892:125158332:-@chr3:125150401:125150669:-	-0.32	16.74	3	CCDC14
HCT116_T_202	SE	chr3:125162681:125163254:-@chr3:125157892:125158332:-@chr3:125150401:125150669:-	-0.43	291355	4	CCDC14
HCT116_T_202	SE	chr3:125162681:125163254:-@chr3:125157892:125158332:-@chr3:125150401:125150669:-	-0.44	455101583190	5	CCDC14
HCT116_T_202	A5SS	chr6:74411047:74410851|74410847:-@chr6:74408135:74408368:-	0.42	20.02	5	SLC17A5
HCT116_T_202	ALE	5001@uc003vcd.1@uc003vcc.1	-0.51	29.66	3	ORC5
HCT116_T_202	ALE	5001@uc003vcd.1@uc003vcc.1	-0.59	32.63	4	ORC5
HCT116_T_202	ALE	5001@uc003vcd.1@uc003vcc.1	-0.59	10609.8	5	ORC5
HCT116_T_202	SE	chr19:12706127:12706589:-@chr19:12703158:12703371:-@chr19:12702447:12702882:-	0.28	1000000000000	4	C19orf43
HCT116_T_202	SE	chr19:12706127:12706589:-@chr19:12703158:12703371:-@chr19:12702447:12702882:-	0.15	82411.5	5	C19orf43
HCT116_T_202	SE	chr15:87257482:87257688:-@chr15:87254027:87254158:-@chr15:87251430:87251611:-	0.18	13.04	4	MFGE8
HCT116_T_202	A5SS	chr5:515272:515644|515422:+@chr5:517405:518387:+	0.34	12.83	4	EXOC3
HCT116_T_202	A5SS	chr5:515272:515644|515422:+@chr5:517405:518387:+	0.39	14.86	5	EXOC3
HCT116_T_202	ALE	4751@uc001his.2@uc001hiq.1	-0.1	156.34	3	NEK2
HCT116_T_202	A3SS	chr2:38830175:38830351:-@chr2:38829819|38829992:38829544:-	-0.18	25.44	4	SRSF7
HCT116_T_202	A3SS	chr2:38830175:38830351:-@chr2:38829819|38829992:38829544:-	-0.17	21.84	5	SRSF7
HCT116_T_202	SE	chr20:36227005:36227187:-@chr20:36223236:36223415:-@chr20:36217663:36217905:-	-0.37	81.25	2	TGM2
HCT116_T_202	RI	chr1:75002166:75002422:+@chr1:75004556:75004949:+	-0.11	1103.09	4	TYW3
HCT116_T_202	RI	chr1:75002166:75002422:+@chr1:75004556:75004949:+	-0.1	45.08	5	TYW3
HCT116_T_202	ALE	26586@uc001vgt.2@uc001vgu.2uc001vgv.2	-0.1	1000000000000	5	CKAP2
HCT116_T_202	ALE	10127@uc002cup.1@uc002cuq.1	-0.11	2388145	5	ZNF263
HCT116_T_202	SE	chr3:50340389:50340685:-@chr3:50339463:50339659:-@chr3:50338792:50338912:-	0.11	17.77	3	TUSC2
HCT116_T_202	SE	chr3:50340389:50340685:-@chr3:50339463:50339659:-@chr3:50338792:50338912:-	0.19	173.85	5	TUSC2
HCT116_T_202	SE	chrX:128805353:128805590:-@chrX:128803436:128803613:-@chrX:128790638:128790798:-	-0.29	15.22	1	ZDHHC9
HCT116_T_202	SE	chrX:128805353:128805590:-@chrX:128803436:128803613:-@chrX:128790638:128790798:-	-0.42	1000000000000	2	ZDHHC9
HCT116_T_202	SE	chrX:128805353:128805590:-@chrX:128803436:128803613:-@chrX:128790638:128790798:-	-0.37	3.14709e+09	3	ZDHHC9
HCT116_T_202	SE	chrX:128805353:128805590:-@chrX:128803436:128803613:-@chrX:128790638:128790798:-	-0.37	3.41135e+06	4	ZDHHC9
HCT116_T_202	SE	chrX:128805353:128805590:-@chrX:128803436:128803613:-@chrX:128790638:128790798:-	-0.38	3.02852e+07	5	ZDHHC9
HCT116_T_202	RI	chr11:47239368:47239576:+@chr11:47239674:47240145:+	0.29	25.81	4	NR1H3
HCT116_T_202	RI	chr11:47239368:47239576:+@chr11:47239674:47240145:+	0.38	254445	5	NR1H3
HCT116_T_202	RI	chr22:45130005:45130149:+@chr22:45131403:45131898:+	0.12	641.25	1	TRMU
HCT116_T_202	RI	chr22:45130005:45130149:+@chr22:45131403:45131898:+	0.1	423.98	2	TRMU
HCT116_T_202	RI	chr22:45130005:45130149:+@chr22:45131403:45131898:+	0.1	1656.72	3	TRMU
HCT116_T_202	RI	chr22:45130005:45130149:+@chr22:45131403:45131898:+	0.13	9.19958e+09	5	TRMU
HCT116_T_202	ALE	7919@uc003ryl.1uc003rym.1@uc003ryh.1	0.16	1000000000000	3	ATP6V1G2-DDX39B,DDX39B
HCT116_T_202	ALE	7919@uc003ryl.1uc003rym.1@uc003ryh.1	0.22	1000000000000	4	ATP6V1G2-DDX39B,DDX39B
HCT116_T_202	ALE	7919@uc003ryl.1uc003rym.1@uc003ryh.1	0.14	1000000000000	5	ATP6V1G2-DDX39B,DDX39B
HCT116_T_202	ALE	51747@uc002isq.2@uc002isr.1	-0.11	1000000000000	4	LUC7L3
HCT116_T_202	ALE	51747@uc002isq.2@uc002isr.1	-0.12	1000000000000	5	LUC7L3
HCT116_T_202	A5SS	chr1:32276023:32276307|32276224:+@chr1:32276740:32276807:+	0.13	1.24901e+10	4	KHDRBS1
HCT116_T_202	A5SS	chr1:32276023:32276307|32276224:+@chr1:32276740:32276807:+	0.21	1000000000000	5	KHDRBS1
HCT116_T_202	ALE	54875@uc003zmx.2@uc003zmy.1	0.23	13.85	3	CNTLN
HCT116_T_202	ALE	4139@uc001hml.2@uc001hmn.2uc009xdw.1uc001hmm.2uc001hmo.2	-0.2	11.24	4	MARK1
HCT116_T_202	ALE	4139@uc001hml.2@uc001hmn.2uc009xdw.1uc001hmm.2uc001hmo.2	-0.25	637.53	5	MARK1
HCT116_T_202	SE	chr12:6658373:6658610:-@chr12:6658090:6658137:-@chr12:6657554:6657887:-	-0.16	18.29	4	ZNF384
HCT116_T_202	SE	chr8:145209228:145209695:+@chr8:145210015:145210194:+@chr8:145210280:145210752:+	0.11	11.93	5	GPAA1
HCT116_T_202	AFE	4101@uc004fga.1@uc010ntr.1	0.11	10.72	5	MAGEA2
HCT116_T_202	SE	chr3:57653549:57653878:-@chr3:57640254:57640492:-@chr3:57633167:57633205:-	-0.41	44.19	1	FAM116A
HCT116_T_202	ALE	3831@uc001ynq.1uc001ynr.1@uc001yno.1	-0.32	32.35	3	KLC1
HCT116_T_202	SE	chr3:186697310:186697463:-@chr3:186695105:186695243:-@chr3:186688777:186692239:-	-0.2	28.01	4	TMEM41A
HCT116_T_202	SE	chr14:59020914:59021064:+@chr14:59023184:59023275:+@chr14:59024145:59024299:+	-0.21	11.91	5	JKAMP
HCT116_T_202	ALE	55727@uc001ybr.1@uc001ybq.2	0.14	20.1	3	BTBD7
HCT116_T_202	ALE	55727@uc001ybr.1@uc001ybq.2	0.22	366874	4	BTBD7
HCT116_T_202	ALE	55727@uc001ybr.1@uc001ybq.2	0.23	1000000000000	5	BTBD7
HCT116_T_202	SE	chr11:64542619:64542781:+@chr11:64544467:64544547:+@chr11:64545769:64546234:+	-0.17	14.74	5	ARL2
HCT116_T_202	ALE	117247@uc003pur.2@uc003pus.1uc003put.1	0.3	16.83	5	SLC16A10
HCT116_T_202	AFE	9361@uc002mcx.1uc010dui.1@uc002mcz.1	-0.21	81.65	3	LONP1
HCT116_T_202	AFE	9361@uc002mcx.1uc010dui.1@uc002mcz.1	-0.37	5209.09	4	LONP1
HCT116_T_202	AFE	9361@uc002mcx.1uc010dui.1@uc002mcz.1	-0.2	279.08	5	LONP1
HCT116_T_202	AFE	2580@uc003gbl.2@uc003gbm.2uc003gbn.2uc010ibk.1	-0.4	26.9	3	GAK
HCT116_T_202	AFE	2580@uc003gbl.2@uc003gbm.2uc003gbn.2uc010ibk.1	-0.44	20.02	4	GAK
HCT116_T_202	SE	chr7:72630686:72631066:-@chr7:72626649:72627070:-@chr7:72625869:72626388:-	0.28	284.84	4	TBL2
HCT116_T_202	SE	chr7:72630686:72631066:-@chr7:72626649:72627070:-@chr7:72625869:72626388:-	0.16	20.57	5	TBL2
HCT116_T_202	SE	chr1:33055376:33056347:-@chr1:33048779:33048954:-@chr1:33044670:33044799:-	-0.11	20685.6	1	YARS
HCT116_T_202	SE	chr1:33055376:33056347:-@chr1:33048779:33048954:-@chr1:33044670:33044799:-	-0.1	1913.98	3	YARS
HCT116_T_202	SE	chr1:33055376:33056347:-@chr1:33048779:33048954:-@chr1:33044670:33044799:-	-0.15	1000000000000	5	YARS
HCT116_T_202	SE	chr12:10657305:10657490:-@chr12:10656506:10656844:-@chr12:10654484:10654546:-	0.15	17.93	5	MAGOHB
HCT116_T_202	AFE	7919@uc003ntr.1@uc003ntx.1	0.15	1000000000000	3	ATP6V1G2-DDX39B,DDX39B
HCT116_T_202	AFE	7919@uc003ntr.1@uc003ntx.1	0.25	1000000000000	4	ATP6V1G2-DDX39B,DDX39B
HCT116_T_202	AFE	7919@uc003ntr.1@uc003ntx.1	0.22	1000000000000	5	ATP6V1G2-DDX39B,DDX39B
HCT116_T_202	MXE	chr10:103336869:103336947:-@chr10:103335613:103335903:-@chr10:103333255:103333428:-@chr10:103332502:103332638:-	0.36	11.21	1	POLL
HCT116_T_202	MXE	chr10:103336869:103336947:-@chr10:103335613:103335903:-@chr10:103333255:103333428:-@chr10:103332502:103332638:-	0.37	11.74	2	POLL
HCT116_T_202	MXE	chr10:103336869:103336947:-@chr10:103335613:103335903:-@chr10:103333255:103333428:-@chr10:103332502:103332638:-	0.35	10.77	5	POLL
HCT116_T_202	AFE	23259@uc003xld.1@uc003xla.1uc003xlb.1	0.31	38.13	5	DDHD2
HCT116_T_202	MXE	chr10:114907522:114907818:+@chr10:114908416:114908466:+@chr10:114910368:114910440:+@chr10:114915304:114917427:+	-0.27	19.01	2	TCF7L2
HCT116_T_202	MXE	chr10:114907522:114907818:+@chr10:114908416:114908466:+@chr10:114910368:114910440:+@chr10:114915304:114917427:+	-0.28	35.28	4	TCF7L2
HCT116_T_202	ALE	9411@uc001dqk.2@uc001dqj.2	-0.14	1000000000000	3	ARHGAP29
HCT116_T_202	ALE	9411@uc001dqk.2@uc001dqj.2	-0.17	1000000000000	4	ARHGAP29
HCT116_T_202	ALE	9411@uc001dqk.2@uc001dqj.2	-0.15	1000000000000	5	ARHGAP29
HCT116_T_202	SE	chr20:18516535:18516759:+@chr20:18522375:18522465:+@chr20:18524650:18524885:+	-0.1	18.77	1	DTD1
HCT116_T_202	SE	chr14:22608525:22608666:-@chr14:22606363:22607720:-@chr14:22605015:22605057:-	0.45	25.45	5	ACIN1
HCT116_T_202	AFE	57531@uc010kcx.1@uc003pqu.1uc010kcz.1	0.51	3.74735e+10	4	HACE1
HCT116_T_202	AFE	5936@uc001oiw.1uc001oix.1@uc009yrh.1uc001oit.1uc009yri.1uc009yrk.1	0.16	1000000000000	3	NA
HCT116_T_202	AFE	5936@uc001oiw.1uc001oix.1@uc009yrh.1uc001oit.1uc009yri.1uc009yrk.1	0.24	1000000000000	4	NA
HCT116_T_202	AFE	5936@uc001oiw.1uc001oix.1@uc009yrh.1uc001oit.1uc009yri.1uc009yrk.1	0.18	1000000000000	5	NA
HCT116_T_202	AFE	5884@uc003jwp.1@uc003jwn.1	-0.42	18.25	4	RAD17
HCT116_T_202	ALE	56658@uc003rup.1uc0967.uc003rcp.1	0.13	3683.92	3	NA
HCT116_T_202	ALE	56658@uc003rup.1uc0967.uc003rcp.1	0.13	175.59	4	NA
HCT116_T_202	ALE	56658@uc003rup.1uc0967.uc003rcp.1	0.14	135.46	5	NA
HCT116_T_202	SE	chrX:128805353:128805590:-@chrX:128803576:128803737:-@chrX:128790638:128790798:-	-0.2	68000.2	2	ZDHHC9
HCT116_T_202	SE	chrX:128805353:128805590:-@chrX:128803576:128803737:-@chrX:128790638:128790798:-	-0.24	35.3	3	ZDHHC9
HCT116_T_202	SE	chrX:128805353:128805590:-@chrX:128803576:128803737:-@chrX:128790638:128790798:-	-0.24	2.07493e+06	4	ZDHHC9
HCT116_T_202	SE	chrX:128805353:128805590:-@chrX:128803576:128803737:-@chrX:128790638:128790798:-	-0.2	199.11	5	ZDHHC9
HCT116_T_202	SE	chr3:147744944:147745343:-@chr3:147737013:147737042:-@chr3:147733947:147734027:-	0.39	798.45	3	PLSCR1
HCT116_T_202	SE	chr3:147744944:147745343:-@chr3:147737013:147737042:-@chr3:147733947:147734027:-	0.47	2189.65	4	PLSCR1
HCT116_T_202	SE	chr17:4841967:4842175:+@chr17:4843032:4843065:+@chr17:4843869:4843989:+	0.37	13.09	1	KIF1C
HCT116_T_202	SE	chr17:77469207:77469362:-@chr17:77468994:77469135:-@chr17:77466779:77468887:-	-0.58	127.41	4	SIRT7
HCT116_T_202	AFE	285527@uc003gye.1@uc003gyg.1	0.57	15.6	2	FRYL
HCT116_T_202	RI	chr16:718795:718896:+@chr16:719289:719716:+	0.3	68.36	1	HAGHL
HCT116_T_202	SE	chr7:73951704:73951887:+@chr7:73954940:73955028:+@chr7:73959619:73961811:+	0.51	10.55	1	PMS2P5
HCT116_T_202	SE	chr7:73951704:73951887:+@chr7:73954940:73955028:+@chr7:73959619:73961811:+	0.46	13.2	4	PMS2P5
HCT116_T_202	AFE	55904@uc010ljg.1@uc010lja.1	-0.14	60.24	4	MLL5
HCT116_T_202	AFE	10528@uc002wgn.1@uc002wgi.1	0.1	1000000000000	5	NOP56
HCT116_T_202	ALE	4152@uc002len.2@uc002lef.2uc002leg.2	0.15	53017.5	5	MBD1
HCT116_T_202	RI	chr7:74883490:74883634:+@chr7:74883701:74884001:+	0.42	18.45	1	NSUN5P1
HCT116_T_202	RI	chr7:74883490:74883634:+@chr7:74883701:74884001:+	0.46	44.3	2	NSUN5P1
HCT116_T_202	RI	chr7:74883490:74883634:+@chr7:74883701:74884001:+	0.39	11.37	4	NSUN5P1
HCT116_T_202	SE	chr14:54046275:54046531:+@chr14:54051744:54051837:+@chr14:54058922:54059065:+	0.3	11.54	5	CGRRF1
HCT116_T_202	AFE	29954@uc001xth.1@uc001xti.1uc010asr.1	0.46	340.35	4	POMT2
HCT116_T_202	AFE	29954@uc001xth.1@uc001xti.1uc010asr.1	0.23	155.19	5	POMT2
HCT116_T_202	ALE	79830@uc001byl.1@uc001bym.1uc001byn.1uc001byo.1uc009vut.1	-0.12	1000000000000	4	ZMYM1
HCT116_T_202	ALE	79830@uc001byl.1@uc001bym.1uc001byn.1uc001byo.1uc009vut.1	-0.12	1000000000000	5	ZMYM1
HCT116_T_202	SE	chr8:38222417:38222625:+@chr8:38222908:38222975:+@chr8:38224388:38224510:+	0.32	10.15	1	DDHD2
HCT116_T_202	SE	chr4:83845460:83845590:-@chr4:83820884:83821089:-@chr4:83776768:83777000:-	-0.24	11.93	3	SCD5
HCT116_T_202	AFE	613@uc010gtx.1@uc002zww.1uc002zwx.1	0.31	18.94	1	BCR
HCT116_T_202	ALE	57679@uc002uyq.1@uc002uyp.2	0.36	23.65	5	ALS2
HCT116_T_202	ALE	114134@uc001rmf.2@uc001rmd.1	-0.16	3217.51	5	SLC2A13
HCT116_T_202	RI	chr3:49017298:49017483:+@chr3:49018214:49018304:+	0.46	73.27	1	P4HTM
HCT116_T_202	RI	chr3:49017298:49017483:+@chr3:49018214:49018304:+	0.51	136919	2	P4HTM
HCT116_T_202	RI	chr3:49017298:49017483:+@chr3:49018214:49018304:+	0.43	59.29	3	P4HTM
HCT116_T_202	RI	chr3:49017298:49017483:+@chr3:49018214:49018304:+	0.4	96	4	P4HTM
HCT116_T_202	RI	chr3:49017298:49017483:+@chr3:49018214:49018304:+	0.48	59.97	5	P4HTM
HCT116_T_202	RI	chr8:145620232:145620323:-@chr8:145619808:145620113:-	0.18	18.13	4	VPS28
HCT116_T_202	AFE	4101@uc004fga.1@uc004fgi.1	0.11	11.23	5	MAGEA2
HCT116_T_202	SE	chr12:55323454:55323638:-@chr12:55322724:55322735:-@chr12:55322509:55322631:-	0.24	55.82	4	ATP5B
HCT116_T_202	SE	chr12:55323454:55323638:-@chr12:55322724:55322735:-@chr12:55322509:55322631:-	0.36	3797.61	5	ATP5B
HCT116_T_202	SE	chr3:147744944:147745343:-@chr3:147737017:147737042:-@chr3:147733947:147734027:-	0.22	14.67	3	PLSCR1
HCT116_T_202	SE	chr3:147744944:147745343:-@chr3:147737017:147737042:-@chr3:147733947:147734027:-	0.24	43.93	4	PLSCR1
HCT116_T_202	ALE	79027@uc003urc.1uc0561.uc010lgd.1	-0.1	4025.59	5	NA
HCT116_T_202	ALE	26098@uc001lir.2@uc001lio.1uc001liq.1uc001lis.1uc001lit.1	-0.16	4.30186e+09	3	C10orf137
HCT116_T_202	ALE	26098@uc001lir.2@uc001lio.1uc001liq.1uc001lis.1uc001lit.1	-0.12	153.08	4	C10orf137
HCT116_T_202	SE	chr6:109868352:109869067:-@chr6:109864000:109864095:-@chr6:109859049:109859241:-	-0.42	130.82	1	PPIL6
HCT116_T_202	SE	chr7:72360631:72360799:-@chr7:72360364:72360486:-@chr7:72356892:72357030:-	-0.32	1.54875e+07	2	NSUN5
HCT116_T_202	SE	chr7:72360631:72360799:-@chr7:72360364:72360486:-@chr7:72356892:72357030:-	-0.3	618889	3	NSUN5
HCT116_T_202	SE	chr7:72360631:72360799:-@chr7:72360364:72360486:-@chr7:72356892:72357030:-	-0.27	123725	4	NSUN5
HCT116_T_202	SE	chr7:72360631:72360799:-@chr7:72360364:72360486:-@chr7:72356892:72357030:-	-0.42	1000000000000	5	NSUN5
HCT116_T_202	SE	chr17:54135556:54135689:+@chr17:54138238:54138382:+@chr17:54142219:54142350:+	0.25	96.68	5	RAD51C
HCT116_T_202	AFE	23129@uc003emw.2@uc003emx.2	-0.34	73.53	4	PLXND1
HCT116_T_202	SE	chr6:35486732:35486972:+@chr6:35495882:35496036:+@chr6:35497575:35498138:+	-0.19	11.11	2	PPARD
HCT116_T_202	SE	chr5:32270825:32270992:-@chr5:32269636:32269797:-@chr5:32262868:32266210:-	-0.13	10	1	MTMR12
HCT116_T_202	SE	chr5:32270825:32270992:-@chr5:32269636:32269797:-@chr5:32262868:32266210:-	-0.15	19.68	5	MTMR12
HCT116_T_202	AFE	284001@uc010dik.1@uc002kdz.1	-0.57	2204.31	4	CCDC57
HCT116_T_202	ALE	9223@uc010hnx.1@uc003dmo.1uc003dmp.1	0.58	212.38	4	MAGI1
HCT116_T_202	AFE	23005@uc010bcl.1@uc001zok.2uc001zoj.2uc010bci.1	0.33	13.25	5	MAPKBP1
HCT116_T_202	SE	chr15:81285129:81285294:+@chr15:81287517:81287645:+@chr15:81288906:81289187:+	0.29	26.7	5	WHAMM
HCT116_T_202	SE	chrX:133858513:133858730:-@chrX:133853175:133853336:-@chrX:133849310:133850888:-	-0.12	63.52	2	MOSPD1
HCT116_T_202	SE	chrX:133858513:133858730:-@chrX:133853175:133853336:-@chrX:133849310:133850888:-	-0.13	28.42	3	MOSPD1
HCT116_T_202	SE	chr1:226394552:226394687:+@chr1:226395448:226395831:+@chr1:226399835:226400391:+	-0.41	21.31	1	GUK1
HCT116_T_202	SE	chr10:103336993:103338003:-@chr10:103333255:103333428:-@chr10:103332502:103332638:-	-0.41	525.08	2	POLL
HCT116_T_202	AFE	9882@uc001vjm.1@uc001vjl.1uc010aes.1	-0.21	3.58652e+07	4	TBC1D4
HCT116_T_202	AFE	9882@uc001vjm.1@uc001vjl.1uc010aes.1	-0.15	11.24	5	TBC1D4
HCT116_T_202	AFE	50809@uc001bdv.1@uc001bdx.1	0.17	74.04	4	HP1BP3
HCT116_T_202	TandemUTR	chr3:114206444:114207071:-@chr3:114203979:114206443:-	-0.13	178.01	4	C3orf17
HCT116_T_202	TandemUTR	chr3:114206444:114207071:-@chr3:114203979:114206443:-	-0.12	49.71	5	C3orf17
HCT116_T_202	AFE	6936@uc010ffs.1@uc002sno.1uc002snp.2	0.32	1000000000000	4	GCFC2
HCT116_T_202	SE	chr12:93377464:93377895:-@chr12:93353182:93353234:-@chr12:93329869:93330498:-	0.24	18.51	4	CCDC41
HCT116_T_202	AFE	6597@uc002mqh.2@uc002mqe.2	0.28	17439.3	5	SMARCA4
HCT116_T_202	AFE	10919@uc003nxw.1@uc003nxy.1	0.16	102.35	5	EHMT2
HCT116_T_202	TandemUTR	chr17:78152664:78153555:+@chr17:78153556:78155767:+	-0.12	13081.7	3	FOXK2
HCT116_T_202	TandemUTR	chr17:78152664:78153555:+@chr17:78153556:78155767:+	-0.18	1000000000000	4	FOXK2
HCT116_T_202	TandemUTR	chr17:78152664:78153555:+@chr17:78153556:78155767:+	-0.18	1000000000000	5	FOXK2
HCT116_T_202	SE	chr16:1954451:1954828:-@chr16:1954278:1954367:-@chr16:1952499:1953258:-	0.11	1000000000000	4	RPS2
HCT116_T_202	AFE	23272@uc003dib.2@uc003die.2uc003did.2	0.22	5.31335e+06	4	FAM208A
HCT116_T_202	AFE	994@uc002wjq.1@uc002wjl.1	0.53	15.08	4	CDC25B
HCT116_T_202	SE	chr17:68099937:68100585:-@chr17:67938864:67938960:-@chr17:67935972:67936034:-	-0.47	10.77	1	LOC100499467
HCT116_T_202	SE	chr17:68099937:68100585:-@chr17:67938864:67938960:-@chr17:67935972:67936034:-	-0.53	58.81	2	LOC100499467
HCT116_T_202	SE	chr9:36180853:36181270:+@chr9:36188976:36189093:+@chr9:36194065:36194176:+	0.19	19.15	4	CLTA
HCT116_T_202	RI	chr21:45511933:45512056:-@chr21:45508280:45509978:-	0.1	57.85	1	POFUT2
HCT116_T_202	RI	chr21:45511933:45512056:-@chr21:45508280:45509978:-	0.13	403.6	2	POFUT2
HCT116_T_202	RI	chr21:45511933:45512056:-@chr21:45508280:45509978:-	0.2	1000000000000	3	POFUT2
HCT116_T_202	RI	chr21:45511933:45512056:-@chr21:45508280:45509978:-	0.23	1000000000000	4	POFUT2
HCT116_T_202	RI	chr21:45511933:45512056:-@chr21:45508280:45509978:-	0.22	1000000000000	5	POFUT2
HCT116_T_202	RI	chr16:84396044:84396260:+@chr16:84396840:84396971:+	0.12	1000000000000	4	COX4I1
HCT116_T_202	A3SS	chr9:110735965:110736499:-@chr9:110733157|110733302:110733098:-	-0.19	406.13	4	IKBKAP
HCT116_T_202	A3SS	chr9:110735965:110736499:-@chr9:110733157|110733302:110733098:-	-0.18	12.62	5	IKBKAP
HCT116_T_202	AFE	10307@uc003lgb.1@uc003lgd.1uc003lge.1uc010jfn.1uc010jfo.1uc010jfr.1	0.44	12.38	4	APBB3
HCT116_T_202	A3SS	chr16:1483347:1483607:+@chr16:1484248|1484283:1484618:+	0.19	14.77	3	TELO2
HCT116_T_202	A3SS	chr16:1483347:1483607:+@chr16:1484248|1484283:1484618:+	0.29	2791.02	4	TELO2
HCT116_T_202	A3SS	chr16:1483347:1483607:+@chr16:1484248|1484283:1484618:+	0.19	14.33	5	TELO2
HCT116_T_202	SE	chr1:68470465:68471270:-@chr1:68432226:68432492:-@chr1:68397394:68397518:-	-0.1	28.95	3	WLS
HCT116_T_202	SE	chr1:68470465:68471270:-@chr1:68432226:68432492:-@chr1:68397394:68397518:-	-0.1	165.85	4	WLS
HCT116_T_202	AFE	25998@uc003pjj.1@uc010kbi.1	-0.13	1803.64	5	IBTK
HCT116_T_202	ALE	54014@uc002yxl.1@uc010goc.1uc002yxk.1	-0.17	4910.35	5	BRWD1
HCT116_T_202	RI	chr20:36484153:36484302:-@chr20:36483067:36483159:-	-0.51	17.41	5	LOC388796
HCT116_T_202	ALE	10057@uc010hxn.1@uc003fmf.1uc010hxl.1uc003fmg.1	0.18	15.57	3	ABCC5
HCT116_T_202	RI	chr6:35544702:35545040:+@chr6:35545136:35545284:+	0.1	12.05	4	RPL10A
HCT116_T_202	RI	chr6:35544702:35545040:+@chr6:35545136:35545284:+	0.13	540109	5	RPL10A
HCT116_T_202	AFE	6584@uc010jdr.1@uc003kww.2uc003kwx.2	-0.35	271.71	4	SLC22A5
HCT116_T_202	ALE	10016@uc003jas.2@uc010isx.1	0.24	83.77	4	PDCD6
HCT116_T_202	ALE	10016@uc003jas.2@uc010isx.1	0.26	23.92	5	PDCD6
HCT116_T_202	SE	chr5:37094750:37095024:+@chr5:37096703:37096877:+@chr5:37099649:37101678:+	-0.13	97.73	1	NIPBL
HCT116_T_202	MXE	chr11:35167785:35168188:+@chr11:35176244:35176369:+@chr11:35188088:35188177:+@chr11:35192975:35193037:+	-0.11	609.12	4	CD44
HCT116_T_202	SE	chr4:17421168:17421480:-@chr4:17420258:17420413:-@chr4:17415828:17415946:-	0.13	18.63	3	DCAF16
HCT116_T_202	SE	chr4:17421168:17421480:-@chr4:17420258:17420413:-@chr4:17415828:17415946:-	0.23	4.23877e+06	4	DCAF16
HCT116_T_202	SE	chr4:17421168:17421480:-@chr4:17420258:17420413:-@chr4:17415828:17415946:-	0.29	1000000000000	5	DCAF16
HCT116_T_202	AFE	65985@uc009zyi.1@uc001uhc.1uc001uhd.1	0.67	1.91136e+06	3	AACS
HCT116_T_202	AFE	65985@uc009zyi.1@uc001uhc.1uc001uhd.1	0.54	47.37	4	AACS
HCT116_T_202	ALE	23177@uc002sdj.2@uc002sdl.2uc002sdk.2	-0.11	19.88	3	CEP68
HCT116_T_202	ALE	23177@uc002sdj.2@uc002sdl.2uc002sdk.2	-0.13	5.21158e+07	4	CEP68
HCT116_T_202	ALE	23177@uc002sdj.2@uc002sdl.2uc002sdk.2	-0.11	15.14	5	CEP68
HCT116_T_202	A3SS	chr1:201244394:201244561:+@chr1:201250640|201250643:201250799:+	0.32	17.18	2	TMEM183B,TMEM183A
HCT116_T_202	SE	chr2:74553204:74555437:-@chr2:74552993:74553105:-@chr2:74552593:74552887:-	-0.1	78.57	3	MRPL53
HCT116_T_202	ALE	201158@uc010cor.1@uc002goq.1	-0.54	96.67	2	FAM18B2
HCT116_T_202	ALE	201158@uc010cor.1@uc002goq.1	-0.57	62.76	3	FAM18B2
HCT116_T_202	ALE	201158@uc010cor.1@uc002goq.1	-0.43	15.35	4	FAM18B2
HCT116_T_202	SE	chr17:3439850:3440148:-@chr17:3438231:3438410:-@chr17:3435778:3435969:-	0.43	31.06	3	TRPV1
HCT116_T_202	SE	chr8:38281262:38281432:-@chr8:38276119:38276265:-@chr8:38272467:38272627:-	-0.37	23.61	4	WHSC1L1
HCT116_T_202	RI	chr7:100306132:100306301:+@chr7:100307101:100307279:+	0.1	1000000000000	4	TRIP6
HCT116_T_202	ALE	51447@uc003cuv.1@uc003cuq.1uc003cup.1	-0.12	1000000000000	3	IP6K2
HCT116_T_202	ALE	51447@uc003cuv.1@uc003cuq.1uc003cup.1	-0.11	1000000000000	4	IP6K2
HCT116_T_202	ALE	51447@uc003cuv.1@uc003cuq.1uc003cup.1	-0.13	1000000000000	5	IP6K2
HCT116_T_202	A3SS	chr2:183309221:183309358:+@chr2:183312517|183313271:183313360:+	-0.37	11.41	4	DNAJC10
HCT116_T_202	A3SS	chr17:39757605:39757743:-@chr17:39756471|39756694:39756372:-	0.25	21.27	2	SLC25A39
HCT116_T_202	AFE	83933@uc003bkk.1@uc003bkh.1	0.33	42428.3	3	HDAC10
HCT116_T_202	AFE	83933@uc003bkk.1@uc003bkh.1	0.32	12468.1	4	HDAC10
HCT116_T_202	ALE	10144@uc003hsi.2uc037.uc003hsf.1	-0.18	255.71	2	NA
HCT116_T_202	RI	chr16:28754755:28754944:+@chr16:28755573:28756059:+	0.16	220.38	3	ATXN2L
HCT116_T_202	RI	chr16:28754755:28754944:+@chr16:28755573:28756059:+	0.14	22.67	4	ATXN2L
HCT116_T_202	RI	chr16:28754755:28754944:+@chr16:28755573:28756059:+	0.26	1000000000000	5	ATXN2L
HCT116_T_202	SE	chr19:59397167:59397289:+@chr19:59401956:59402404:+@chr19:59403078:59403332:+	0.15	1000000000000	4	RPS9
HCT116_T_202	SE	chr19:59397167:59397289:+@chr19:59401956:59402404:+@chr19:59403078:59403332:+	0.16	1000000000000	5	RPS9
HCT116_T_202	SE	chr19:21283888:21283983:-@chr19:21281460:21281583:-@chr19:21265703:21269381:-	0.39	18.83	4	ZNF708
HCT116_T_202	ALE	4751@uc001his.2@uc001hir.1	-0.1	1.03319e+07	3	NEK2
HCT116_T_202	AFE	728340@uc003jzb.2@uc003jwz.2	-0.45	150.4	3	NA
HCT116_T_202	AFE	728340@uc003jzb.2@uc003jwz.2	-0.45	57.91	5	NA
HCT116_T_202	AFE	7919@uc003ryg.1@uc003ryh.1	0.2	219203	3	ATP6V1G2-DDX39B,DDX39B
HCT116_T_202	AFE	7919@uc003ryg.1@uc003ryh.1	0.18	65076.6	4	ATP6V1G2-DDX39B,DDX39B
HCT116_T_202	AFE	7919@uc003ryg.1@uc003ryh.1	0.18	7.00354e+06	5	ATP6V1G2-DDX39B,DDX39B
HCT116_T_202	SE	chr1:159354508:159355802:+@chr1:159355923:159356026:+@chr1:159356233:159356366:+	-0.21	16.3	5	NIT1
HCT116_T_202	MXE	chr12:109664841:109665166:-@chr12:109658128:109658223:-@chr12:109656906:109657174:-@chr12:109653958:109654089:-	0.37	19.31	2	PPP1CC
HCT116_T_202	MXE	chr12:109664841:109665166:-@chr12:109658128:109658223:-@chr12:109656906:109657174:-@chr12:109653958:109654089:-	0.5	1.48597e+07	3	PPP1CC
HCT116_T_202	MXE	chr12:109664841:109665166:-@chr12:109658128:109658223:-@chr12:109656906:109657174:-@chr12:109653958:109654089:-	0.54	1000000000000	4	PPP1CC
HCT116_T_202	MXE	chr12:109664841:109665166:-@chr12:109658128:109658223:-@chr12:109656906:109657174:-@chr12:109653958:109654089:-	0.62	1000000000000	5	PPP1CC
HCT116_T_202	ALE	10914@uc001yfo.1@uc001yfp.1	-0.17	16.48	2	PAPOLA
HCT116_T_202	ALE	10914@uc001yfo.1@uc001yfp.1	-0.2	67.74	4	PAPOLA
HCT116_T_202	SE	chr1:152459442:152459898:-@chr1:152458936:152459037:-@chr1:152453557:152453674:-	-0.1	673.47	2	C1orf43
HCT116_T_202	ALE	6535@uc010nui.1@uc004fib.2uc004fic.2	-0.1	1000000000000	3	SLC6A8
HCT116_T_202	ALE	6535@uc010nui.1@uc004fib.2uc004fic.2	-0.16	1000000000000	4	SLC6A8
HCT116_T_202	ALE	6535@uc010nui.1@uc004fib.2uc004fic.2	-0.17	1000000000000	5	SLC6A8
HCT116_T_202	ALE	54556@uc003vjm.1@uc003vjn.1uc003vjo.1	0.16	9024.4	3	ING3
HCT116_T_202	ALE	54556@uc003vjm.1@uc003vjn.1uc003vjo.1	0.23	1000000000000	4	ING3
HCT116_T_202	ALE	54556@uc003vjm.1@uc003vjn.1uc003vjo.1	0.23	1000000000000	5	ING3
HCT116_T_202	RI	chr2:219818862:219819051:+@chr2:219819488:219819842:+	0.33	23.3	3	STK16
HCT116_T_202	ALE	51105@uc003ytq.1@uc003ytt.1	-0.13	34984.5	3	PHF20L1
HCT116_T_202	AFE	4101@uc004fga.1@uc004fgg.1	0.11	11.05	5	MAGEA2
HCT116_T_202	SE	chr7:72360631:72360799:-@chr7:72360364:72360508:-@chr7:72356892:72357030:-	-0.47	229.93	2	NSUN5
HCT116_T_202	SE	chr7:72360631:72360799:-@chr7:72360364:72360508:-@chr7:72356892:72357030:-	-0.57	1.202e+10	3	NSUN5
HCT116_T_202	SE	chr7:72360631:72360799:-@chr7:72360364:72360508:-@chr7:72356892:72357030:-	-0.55	1.0342e+07	4	NSUN5
HCT116_T_202	SE	chr7:72360631:72360799:-@chr7:72360364:72360508:-@chr7:72356892:72357030:-	-0.68	1000000000000	5	NSUN5
HCT116_T_202	ALE	3304@uc003sbt.2@uc003rjw.2	-0.1	1000000000000	4	NA
HCT116_T_202	ALE	3304@uc003sbt.2@uc003rjw.2	-0.1	1000000000000	5	NA
HCT116_T_202	SE	chr4:53951933:53952063:+@chr4:53952354:53952422:+@chr4:53960654:53960763:+	0.55	956.71	5	FIP1L1
HCT116_T_202	AFE	54206@uc001apa.1@uc001aoz.1	-0.15	1000000000000	1	ERRFI1
HCT116_T_202	AFE	54206@uc001apa.1@uc001aoz.1	0.28	1000000000000	3	ERRFI1
HCT116_T_202	AFE	54206@uc001apa.1@uc001aoz.1	0.31	1000000000000	4	ERRFI1
HCT116_T_202	AFE	54206@uc001apa.1@uc001aoz.1	0.29	1000000000000	5	ERRFI1
HCT116_T_202	SE	chr16:30112709:30113613:+@chr16:30113708:30114049:+@chr16:30115796:30115923:+	-0.23	359487	4	SLX1B,SLX1B-SULT1A4,SLX1A-SULT1A3,SLX1A
HCT116_T_202	SE	chr3:14141437:14141706:+@chr3:14145356:14145586:+@chr3:14145913:14146422:+	0.13	785.64	4	TMEM43
HCT116_T_202	AFE	60528@uc002gnw.2@uc002gnz.2uc002goa.2	-0.45	62.36	4	ELAC2
HCT116_T_202	ALE	55323@uc002ast.1@uc002ass.1	-0.3	11.64	1	LARP6
HCT116_T_202	ALE	11030@uc010lvh.1@uc003xid.1uc003xie.1	-0.39	55240.1	4	RBPMS
HCT116_T_202	ALE	11030@uc010lvh.1@uc003xid.1uc003xie.1	-0.38	1632.76	5	RBPMS
HCT116_T_202	RI	chrX:153233143:153233258:-@chrX:153232471:153232603:-	0.17	34.66	5	FLNA
HCT116_T_202	AFE	55716@uc001rtj.1@uc009zld.1	-0.35	23.06	2	LMBR1L
HCT116_T_202	A3SS	chr11:68818160:68818619:+@chr11:68819276|68819370:68819538:+	-0.12	16.94	4	MYEOV
HCT116_T_202	SE	chr22:41328720:41329110:-@chr22:41327920:41328006:-@chr22:41325648:41325743:-	-0.15	54.43	2	POLDIP3
HCT116_T_202	SE	chr22:41328720:41329110:-@chr22:41327920:41328006:-@chr22:41325648:41325743:-	-0.17	1150.59	3	POLDIP3
HCT116_T_202	RI	chr3:187985047:187985179:+@chr3:187986353:187986534:+	-0.11	4567	2	EIF4A2
HCT116_T_202	RI	chr3:187985047:187985179:+@chr3:187986353:187986534:+	-0.11	50938.3	3	EIF4A2
HCT116_T_202	RI	chr3:187985047:187985179:+@chr3:187986353:187986534:+	-0.11	2.73217e+06	4	EIF4A2
HCT116_T_202	RI	chr3:187985047:187985179:+@chr3:187986353:187986534:+	-0.11	31083.7	5	EIF4A2
HCT116_T_202	SE	chr15:99592810:99593305:-@chr15:99545721:99545947:-@chr15:99533447:99536708:-	0.11	3.26173e+10	3	CHSY1
HCT116_T_202	SE	chr15:99592810:99593305:-@chr15:99545721:99545947:-@chr15:99533447:99536708:-	0.19	1000000000000	4	CHSY1
HCT116_T_202	SE	chr15:99592810:99593305:-@chr15:99545721:99545947:-@chr15:99533447:99536708:-	0.17	1000000000000	5	CHSY1
HCT116_T_202	ALE	4836@uc010dad.1@uc002ihz.1	-0.11	763.24	4	NMT1
HCT116_T_202	ALE	4836@uc010dad.1@uc002ihz.1	-0.12	16535678640	5	NMT1
HCT116_T_202	ALE	57157@uc003ugp.2uc03036.uc003ugs.2	-0.17	10.3	3	NA
HCT116_T_202	ALE	57157@uc003ugp.2uc03036.uc003ugs.2	-0.17	22.95	5	NA
HCT116_T_202	SE	chr1:112886096:112886235:-@chr1:112884924:112885017:-@chr1:112867352:112870256:-	0.43	17.69	5	ST7L
HCT116_T_202	A3SS	chr9:110735965:110736499:-@chr9:110733157|110733300:110733098:-	-0.33	1074.39	4	IKBKAP
HCT116_T_202	ALE	27295@uc003ixy.2@uc003ixw.2uc003ixx.2	-0.14	17.27	3	PDLIM3
HCT116_T_202	ALE	27295@uc003ixy.2@uc003ixw.2uc003ixx.2	-0.16	50.46	5	PDLIM3
HCT116_T_202	SE	chr13:110101382:110101581:-@chr13:110098666:110099645:-@chr13:110096315:110097587:-	0.46	2359.5	3	CARS2
HCT116_T_202	SE	chr13:110101382:110101581:-@chr13:110098666:110099645:-@chr13:110096315:110097587:-	0.48	215266	4	CARS2
HCT116_T_202	SE	chr13:110101382:110101581:-@chr13:110098666:110099645:-@chr13:110096315:110097587:-	0.49	2.03768e+06	5	CARS2
HCT116_T_202	ALE	51312@uc003xdn.1@uc003xdo.1	-0.11	3.65392e+06	4	SLC25A37
HCT116_T_202	ALE	51312@uc003xdn.1@uc003xdo.1	-0.19	1000000000000	5	SLC25A37
HCT116_T_202	ALE	10458@uc002jza.1uc002jzb.1uc002jzc.1@uc002jzd.1uc002jzh.1	-0.18	1000000000000	4	BAIAP2
HCT116_T_202	ALE	10458@uc002jza.1uc002jzb.1uc002jzc.1@uc002jzd.1uc002jzh.1	-0.12	10.75	5	BAIAP2
HCT116_T_202	A5SS	chr8:23479566:23481836|23480271:+@chr8:23484793:23488921:+	-0.19	1000000000000	4	SLC25A37
HCT116_T_202	A5SS	chr8:23479566:23481836|23480271:+@chr8:23484793:23488921:+	-0.29	1000000000000	5	SLC25A37
HCT116_T_202	RI	chr5:137920990:137921084:-@chr5:137920362:137920454:-	0.17	32.37	4	HSPA9
HCT116_T_202	RI	chr5:137920990:137921084:-@chr5:137920362:137920454:-	0.12	10.07	5	HSPA9
HCT116_T_202	ALE	10548@uc001wnd.1@uc001wnb.1	-0.21	259.66	3	TM9SF1
HCT116_T_202	ALE	10548@uc001wnd.1@uc001wnb.1	-0.2	16307.8	4	TM9SF1
HCT116_T_202	ALE	10548@uc001wnd.1@uc001wnb.1	-0.18	68.99	5	TM9SF1
HCT116_T_202	ALE	80006@uc010iwu.1@uc003jtz.2uc003jua.2uc003juc.2uc010iwv.1	-0.13	13.92	5	C5orf44
HCT116_T_202	A3SS	chrX:47304676:47305594:+@chrX:47307025|47307252:47307406:+	0.43	30.74	5	ARAF
HCT116_T_202	SE	chr14:23968981:23969165:+@chr14:23969529:23969669:+@chr14:23969760:23969977:+	0.53	14.15	3	KHNYN
HCT116_T_202	SE	chr14:23968981:23969165:+@chr14:23969529:23969669:+@chr14:23969760:23969977:+	0.58	20.26	4	KHNYN
HCT116_T_202	SE	chr14:23968981:23969165:+@chr14:23969529:23969669:+@chr14:23969760:23969977:+	0.48	18.62	5	KHNYN
HCT116_T_202	SE	chr3:52498392:52498734:+@chr3:52499131:52499287:+@chr3:52499761:52499889:+	-0.26	20.49	5	NISCH
HCT116_T_202	RI	chr17:77601567:77601720:-@chr17:77600842:77601007:-	0.25	212.68	3	RFNG
HCT116_T_202	RI	chr17:77601567:77601720:-@chr17:77600842:77601007:-	0.22	13.22	4	RFNG
HCT116_T_202	RI	chr17:77601567:77601720:-@chr17:77600842:77601007:-	0.32	11976.3	5	RFNG
HCT116_T_202	RI	chr1:159410273:159410463:-@chr1:159410019:159410141:-	0.14	1446.31	3	B4GALT3
HCT116_T_202	RI	chr1:159410273:159410463:-@chr1:159410019:159410141:-	0.17	1.38477e+07	4	B4GALT3
HCT116_T_202	RI	chr1:159410273:159410463:-@chr1:159410019:159410141:-	0.13	96.6	5	B4GALT3
HCT116_T_202	RI	chr6:53065491:53065581:+@chr6:53066223:53066318:+	0.47	10.86	4	FBXO9
HCT116_T_202	ALE	27@uc009wxf.1uc001gmk.2@uc001gmg.2	-0.21	42283.1	4	ABL2
HCT116_T_202	SE	chr10:104942983:104943270:-@chr10:104930932:104931075:-@chr10:104924603:104924729:-	-0.33	10.19	4	NT5C2
HCT116_T_202	ALE	8028@uc001iqz.1@uc001iqs.1uc001iqy.1	-0.12	18.85	4	MLLT10
HCT116_T_202	A5SS	chr7:32886079:32885838|32885572:-@chr7:32880609:32881294:-	-0.16	60.96	5	KBTBD2
HCT116_T_202	RI	chr16:637418:637545:+@chr16:637784:637885:+	-0.52	10.53	2	FAM195A
HCT116_T_202	ALE	11083@uc002ydv.1uc002ydw.1uc002ydx.1@uc002ydr.1uc002yds.1	0.14	906982016758	2	DIDO1
HCT116_T_202	ALE	11083@uc002ydv.1uc002ydw.1uc002ydx.1@uc002ydr.1uc002yds.1	0.34	1000000000000	3	DIDO1
HCT116_T_202	ALE	11083@uc002ydv.1uc002ydw.1uc002ydx.1@uc002ydr.1uc002yds.1	0.39	1000000000000	4	DIDO1
HCT116_T_202	ALE	11083@uc002ydv.1uc002ydw.1uc002ydx.1@uc002ydr.1uc002yds.1	0.43	1000000000000	5	DIDO1
HCT116_T_202	RI	chr21:42285671:42287286:-@chr21:42280009:42285067:-	-0.2	6415.46	4	ZNF295
HCT116_T_202	RI	chr21:42285671:42287286:-@chr21:42280009:42285067:-	-0.18	33.36	5	ZNF295
HCT116_T_202	AFE	5151@uc002bll.1@uc010bnd.1	-0.14	39.85	5	PDE8A
HCT116_T_202	SE	chr17:5300041:5300226:-@chr17:5299204:5299315:-@chr17:5297865:5298024:-	-0.18	25.87	1	DHX33
HCT116_T_202	RI	chr4:71910705:71910826:-@chr4:71909877:71910012:-	0.18	1000000000000	2	GRSF1
HCT116_T_202	RI	chr4:71910705:71910826:-@chr4:71909877:71910012:-	0.41	1000000000000	3	GRSF1
HCT116_T_202	RI	chr4:71910705:71910826:-@chr4:71909877:71910012:-	0.46	1000000000000	4	GRSF1
HCT116_T_202	RI	chr4:71910705:71910826:-@chr4:71909877:71910012:-	0.49	1000000000000	5	GRSF1
HCT116_T_202	ALE	8028@uc001iqr.1uc001iqq.1uc001iqu.1@uc001iqs.1uc001iqy.1	0.17	67.86	5	MLLT10
HCT116_T_202	SE	chr9:88106011:88106336:-@chr9:88103502:88103565:-@chr9:88092468:88093479:-	-0.29	10.81	3	ZCCHC6
HCT116_T_202	ALE	80174@uc002ihe.2@uc002ihf.1	-0.14	19639	4	DBF4B
HCT116_T_202	ALE	80174@uc002ihe.2@uc002ihf.1	-0.12	442.29	5	DBF4B
HCT116_T_202	AFE	4595@uc001cnj.1@uc001cnm.1uc001cnl.1uc009vxp.1uc001cnn.1	-0.44	25.24	4	MUTYH
HCT116_T_202	AFE	4595@uc001cnj.1@uc001cnm.1uc001cnl.1uc009vxp.1uc001cnn.1	-0.38	12.57	5	MUTYH
HCT116_T_202	SE	chr20:60900384:60900465:+@chr20:60900650:60900846:+@chr20:60901253:60903533:+	-0.28	14.52	4	C20orf20
HCT116_T_202	SE	chr20:60900384:60900465:+@chr20:60900650:60900846:+@chr20:60901253:60903533:+	-0.42	3.75627e+06	5	C20orf20
HCT116_T_202	ALE	4155@uc002lmr.1@uc002lml.1uc002lmn.1uc002lmp.1uc002lmq.1	-0.11	1000000000000	4	MBP
HCT116_T_202	SE	chr19:756013:756187:+@chr19:756492:756569:+@chr19:757408:757556:+	-0.13	3962.26	1	PTBP1
HCT116_T_202	SE	chr19:756013:756187:+@chr19:756492:756569:+@chr19:757408:757556:+	0.17	489.4	3	PTBP1
HCT116_T_202	SE	chr19:756013:756187:+@chr19:756492:756569:+@chr19:757408:757556:+	0.26	1000000000000	4	PTBP1
HCT116_T_202	SE	chr19:756013:756187:+@chr19:756492:756569:+@chr19:757408:757556:+	0.16	86.91	5	PTBP1
HCT116_T_202	ALE	81488@uc002aev.1@uc002aem.1uc002aeo.1uc002aes.1uc002aet.2uc002aeu.2	-0.1	1.71747e+08	3	POLR2M
HCT116_T_202	ALE	81488@uc002aev.1@uc002aem.1uc002aeo.1uc002aes.1uc002aet.2uc002aeu.2	-0.12	1000000000000	4	POLR2M
HCT116_T_202	SE	chr3:140591080:140591212:-@chr3:140586536:140586961:-@chr3:140581559:140584967:-	0.29	26.16	3	COPB2
HCT116_T_202	SE	chr6:167344291:167344371:+@chr6:167346986:167347045:+@chr6:167355887:167356113:+	-0.44	11.13	1	FGFR1OP
HCT116_T_202	SE	chr6:135417480:135417729:-@chr6:135404832:135404957:-@chr6:135402404:135402598:-	-0.1	15.55	2	HBS1L
HCT116_T_202	A5SS	chr1:153909146:153908975|153908687:-@chr1:153906735:153906879:-	0.55	1.80141e+06	5	YY1AP1
HCT116_T_202	SE	chr17:21057996:21058529:-@chr17:21054841:21055132:-@chr17:21041200:21042745:-	0.12	26.53	4	TMEM11
HCT116_T_202	SE	chr17:21057996:21058529:-@chr17:21054841:21055132:-@chr17:21041200:21042745:-	0.13	49.93	5	TMEM11
HCT116_T_202	RI	chr11:791965:792090:-@chr11:791445:791624:-	0.51	11.68	2	PIDD
HCT116_T_202	RI	chr11:791965:792090:-@chr11:791445:791624:-	0.47	25.84	3	PIDD
HCT116_T_202	RI	chr11:791965:792090:-@chr11:791445:791624:-	0.53	41.06	4	PIDD
HCT116_T_202	RI	chr11:791965:792090:-@chr11:791445:791624:-	0.65	5705.61	5	PIDD
HCT116_T_202	MXE	chr13:112578091:112578256:+@chr13:112580532:112580618:+@chr13:112582861:112582964:+@chr13:112584191:112589483:+	0.51	3.21553e+07	4	ATP11A
HCT116_T_202	MXE	chr13:112578091:112578256:+@chr13:112580532:112580618:+@chr13:112582861:112582964:+@chr13:112584191:112589483:+	0.42	2023.03	5	ATP11A
HCT116_T_202	AFE	25871@uc003dzq.1@uc003dzs.1	0.19	10.88	4	C3orf17
HCT116_T_202	AFE	7919@uc003ryg.1@uc003ryk.1	0.17	1000000000000	3	ATP6V1G2-DDX39B
HCT116_T_202	AFE	7919@uc003ryg.1@uc003ryk.1	0.23	1000000000000	4	ATP6V1G2-DDX39B
HCT116_T_202	AFE	7919@uc003ryg.1@uc003ryk.1	0.23	1000000000000	5	ATP6V1G2-DDX39B
HCT116_T_202	SE	chr6:136632268:136633019:-@chr6:136631972:136632134:-@chr6:136630993:136631170:-	0.1	1.19391e+06	3	BCLAF1
HCT116_T_202	SE	chr6:136632268:136633019:-@chr6:136631972:136632134:-@chr6:136630993:136631170:-	0.18	1000000000000	4	BCLAF1
HCT116_T_202	SE	chr6:136632268:136633019:-@chr6:136631972:136632134:-@chr6:136630993:136631170:-	0.2	1000000000000	5	BCLAF1
HCT116_T_202	SE	chr17:5325145:5325433:-@chr17:5324431:5324587:-@chr17:5324098:5324188:-	-0.54	78322.3	4	DERL2
HCT116_T_202	SE	chr17:5325145:5325433:-@chr17:5324431:5324587:-@chr17:5324098:5324188:-	-0.45	39.9	5	DERL2
HCT116_T_202	SE	chr7:107176348:107176728:+@chr7:107180226:107180298:+@chr7:107181092:107181192:+	0.31	62.04	3	CBLL1
HCT116_T_202	SE	chr7:107176348:107176728:+@chr7:107180226:107180298:+@chr7:107181092:107181192:+	0.25	16.72	4	CBLL1
HCT116_T_202	SE	chr7:107176348:107176728:+@chr7:107180226:107180298:+@chr7:107181092:107181192:+	0.28	121.56	5	CBLL1
HCT116_T_202	AFE	80223@uc003xko.1@uc003xkm.1uc003xkn.1	0.21	37.66	3	RAB11FIP1
HCT116_T_202	AFE	80223@uc003xko.1@uc003xkm.1uc003xkn.1	0.37	679543	4	RAB11FIP1
HCT116_T_202	AFE	80223@uc003xko.1@uc003xkm.1uc003xkn.1	0.35	24041.2	5	RAB11FIP1
HCT116_T_202	AFE	55716@uc001rtj.1@uc001rth.2uc001rti.2uc009zle.1	0.25	17.31	2	LMBR1L
HCT116_T_202	ALE	8500@uc001opn.1@uc001opo.1uc001opr.1uc001ops.1	-0.19	37.79	5	PPFIA1
HCT116_T_202	A3SS	chr12:122025192:122025883:+@chr12:122026311|122027154:122027267:+	0.33	19.69	3	OGFOD2
HCT116_T_202	AFE	7841@uc010ffh.1@uc010ffj.1	0.1	1634.87	4	MOGS
HCT116_T_202	SE	chr7:2553484:2553638:-@chr7:2551069:2551216:-@chr7:2548280:2550122:-	-0.15	50.47	1	BRAT1
HCT116_T_202	ALE	23341@uc001awr.1@uc001aws.1uc001awt.1	-0.13	253.96	2	DNAJC16
HCT116_T_202	ALE	23341@uc001awr.1@uc001aws.1uc001awt.1	-0.22	1000000000000	3	DNAJC16
HCT116_T_202	ALE	23341@uc001awr.1@uc001aws.1uc001awt.1	-0.31	1000000000000	4	DNAJC16
HCT116_T_202	ALE	23341@uc001awr.1@uc001aws.1uc001awt.1	-0.3	1000000000000	5	DNAJC16
HCT116_T_202	RI	chr3:133887794:133887921:-@chr3:133886088:133886328:-	0.45	14.63	5	NPHP3,NPHP3-ACAD11
HCT116_T_202	AFE	728340@uc003jwz.2@uc003kau.2	-0.6	1000000000000	2	GTF2H2
HCT116_T_202	AFE	55612@uc002wmq.1@uc002wms.2	-0.21	13.78	1	FERMT1
HCT116_T_202	ALE	55656@uc003yha.1@uc003yhb.1uc010mba.1	0.36	11.7	3	INTS8
HCT116_T_202	SE	chr3:187138307:187138618:-@chr3:187132059:187132334:-@chr3:187127083:187127216:-	0.15	1000000000000	3	TRA2B
HCT116_T_202	SE	chr3:187138307:187138618:-@chr3:187132059:187132334:-@chr3:187127083:187127216:-	0.32	1000000000000	4	TRA2B
HCT116_T_202	SE	chr3:187138307:187138618:-@chr3:187132059:187132334:-@chr3:187127083:187127216:-	0.36	1000000000000	5	TRA2B
HCT116_T_202	AFE	2309@uc010kdj.1@uc003psk.2uc003psn.2	0.12	55.58	3	FOXO3
HCT116_T_202	AFE	2309@uc010kdj.1@uc003psk.2uc003psn.2	0.12	5831.05	4	FOXO3
HCT116_T_202	AFE	2309@uc010kdj.1@uc003psk.2uc003psn.2	0.11	802.87	5	FOXO3
HCT116_T_202	SE	chr17:37422884:37423241:-@chr17:37408903:37409101:-@chr17:37406026:37406114:-	0.14	122.3	3	DNAJC7
HCT116_T_202	SE	chr17:37422884:37423241:-@chr17:37408903:37409101:-@chr17:37406026:37406114:-	0.24	6.51888e+09	5	DNAJC7
HCT116_T_202	A3SS	chrX:13617137:13617328:+@chrX:13631775|13631854:13631942:+	0.31	40.68	2	RAB9A
HCT116_T_202	AFE	55082@uc010age.1@uc001vqk.2	0.1	1000000000000	4	ARGLU1
HCT116_T_202	AFE	79691@uc003eba.2@uc003eay.1	-0.19	14.3	3	QTRTD1
HCT116_T_202	RI	chr17:7102631:7102726:+@chr17:7103614:7103983:+	0.25	34.89	2	C17orf81
HCT116_T_202	RI	chr17:7102631:7102726:+@chr17:7103614:7103983:+	0.48	7.9915e+10	3	C17orf81
HCT116_T_202	RI	chr17:7102631:7102726:+@chr17:7103614:7103983:+	0.37	1.36821e+10	4	C17orf81
HCT116_T_202	RI	chr17:7102631:7102726:+@chr17:7103614:7103983:+	0.26	356.1	5	C17orf81
HCT116_T_202	A3SS	chr13:110094733:110095029:-@chr13:110092869|110094530:110092663:-	0.29	21.48	2	CARS2
HCT116_T_202	A3SS	chr13:110094733:110095029:-@chr13:110092869|110094530:110092663:-	0.24	18.39	4	CARS2
HCT116_T_202	A3SS	chr13:110094733:110095029:-@chr13:110092869|110094530:110092663:-	0.29	54.45	5	CARS2
HCT116_T_202	MXE	chr22:20295146:20295332:+@chr22:20298846:20298954:+@chr22:20302579:20302670:+@chr22:20305804:20308323:+	0.27	36.07	3	UBE2L3
HCT116_T_202	RI	chr14:19895395:19895519:+@chr14:19895637:19895902:+	0.17	70.75	1	PARP2
HCT116_T_202	RI	chr14:19895395:19895519:+@chr14:19895637:19895902:+	0.22	217.24	2	PARP2
HCT116_T_202	RI	chr14:19895395:19895519:+@chr14:19895637:19895902:+	0.26	364.71	3	PARP2
HCT116_T_202	RI	chr14:19895395:19895519:+@chr14:19895637:19895902:+	0.24	160.95	4	PARP2
HCT116_T_202	RI	chr14:19895395:19895519:+@chr14:19895637:19895902:+	0.24	90682.3	5	PARP2
HCT116_T_202	AFE	9780@uc002flp.2@uc002flq.2	0.16	12.18	4	PIEZO1
HCT116_T_202	AFE	5936@uc001oiy.1@uc009yrh.1uc001oit.1uc009yri.1uc009yrk.1	0.17	1000000000000	3	NA
HCT116_T_202	AFE	5936@uc001oiy.1@uc009yrh.1uc001oit.1uc009yri.1uc009yrk.1	0.26	1000000000000	4	NA
HCT116_T_202	AFE	5936@uc001oiy.1@uc009yrh.1uc001oit.1uc009yri.1uc009yrk.1	0.19	1000000000000	5	NA
HCT116_T_202	A3SS	chr19:40923121:40923337:-@chr19:40922827|40922829:40922451:-	0.47	18.38	4	IGFLR1
HCT116_T_202	A5SS	chr16:30847289:30847452|30847321:+@chr16:30848895:30849406:+	0.37	20.33	3	FBXL19
HCT116_T_202	A3SS	chr11:63750098:63750301:-@chr11:63749018|63749628:63748849:-	0.39	18.17	1	TRPT1
HCT116_T_202	A3SS	chr11:63750098:63750301:-@chr11:63749018|63749628:63748849:-	0.38	41.72	4	TRPT1
HCT116_T_202	A5SS	chr16:28754755:28754998|28754944:+@chr16:28755573:28756059:+	0.21	126.12	5	ATXN2L
HCT116_T_202	AFE	9765@uc003kgu.2@uc003kgr.2	0.43	10.08	4	ZFYVE16
HCT116_T_202	A3SS	chr1:16551337:16551570:-@chr1:16515650|16515809:16515519:-	0.55	16414.7	5	FBXO42
HCT116_T_202	AFE	5774@uc010mtv.1@uc004bee.2	-0.51	11.09	1	PTPN3
HCT116_T_202	SE	chr5:506485:507166:+@chr5:510004:510121:+@chr5:511015:511140:+	-0.2	16.76	4	EXOC3
HCT116_T_202	RI	chr15:73440440:73440585:-@chr15:73439484:73439605:-	-0.47	13.15	1	MAN2C1
HCT116_T_202	RI	chr11:47212884:47213003:+@chr11:47213397:47213539:+	0.54	41.77	4	DDB2
HCT116_T_202	SE	chr22:45064387:45064460:+@chr22:45066764:45066889:+@chr22:45067352:45068569:+	0.26	1139.1	4	TTC38
HCT116_T_202	ALE	27097@uc001htr.1@uc001htq.1	-0.1	1000000000000	4	TAF5L
HCT116_T_202	ALE	27097@uc001htr.1@uc001htq.1	-0.1	1000000000000	5	TAF5L
HCT116_T_202	RI	chr16:88155136:88155281:+@chr16:88155487:88155660:+	0.15	1000000000000	3	RPL13
HCT116_T_202	RI	chr16:88155136:88155281:+@chr16:88155487:88155660:+	0.25	1000000000000	4	RPL13
HCT116_T_202	RI	chr16:88155136:88155281:+@chr16:88155487:88155660:+	0.18	1000000000000	5	RPL13
HCT116_T_202	SE	chr8:95759607:95759775:+@chr8:95778256:95778365:+@chr8:95787329:95788894:+	-0.17	13.3	1	ESRP1
HCT116_T_202	AFE	10494@uc002wbk.1uc002wbl.1@uc002wbp.1uc010fzo.1	0.36	20.08	2	STK25
HCT116_T_202	AFE	10494@uc002wbk.1uc002wbl.1@uc002wbp.1uc010fzo.1	0.53	71433.6	3	STK25
HCT116_T_202	AFE	10494@uc002wbk.1uc002wbl.1@uc002wbp.1uc010fzo.1	0.55	916932657048	4	STK25
HCT116_T_202	AFE	10494@uc002wbk.1uc002wbl.1@uc002wbp.1uc010fzo.1	0.5	3.99353e+06	5	STK25
HCT116_T_202	RI	chr1:233390827:233391005:-@chr1:233390449:233390585:-	0.11	19.12	4	RBM34
HCT116_T_202	A5SS	chr6:26476197:26476474|26476257:+@chr6:26476772:26477119:+	0.26	111.87	1	BTN3A2
HCT116_T_202	A5SS	chr6:26476197:26476474|26476257:+@chr6:26476772:26477119:+	0.42	791.82	5	BTN3A2
HCT116_T_202	SE	chrX:152935082:152935289:-@chrX:152934677:152934742:-@chrX:152932687:152932923:-	-0.13	11.05	1	IRAK1
HCT116_T_202	AFE	7919@uc003ntr.1@uc003ntu.1	0.19	1000000000000	3	ATP6V1G2-DDX39B,DDX39B
HCT116_T_202	AFE	7919@uc003ntr.1@uc003ntu.1	0.28	1000000000000	4	ATP6V1G2-DDX39B,DDX39B
HCT116_T_202	AFE	7919@uc003ntr.1@uc003ntu.1	0.26	1000000000000	5	ATP6V1G2-DDX39B,DDX39B
HCT116_T_202	ALE	11016@uc001sea.2uc001seb.2@uc001sdy.1uc001sdz.1	-0.2	13.92	5	ATF7
HCT116_T_202	SE	chr6:160033683:160033885:-@chr6:160029148:160029264:-@chr6:160025876:160026055:-	-0.1	13.1	3	SOD2
HCT116_T_202	TandemUTR	chr10:116611289:116613657:+@chr10:116613658:116614466:+	0.31	210974	5	FAM160B1
HCT116_T_202	ALE	9895@uc010awl.1@uc001ylw.1	-0.32	39.41	5	TECPR2
HCT116_T_202	RI	chr16:88155136:88155248:+@chr16:88155449:88155660:+	0.33	1000000000000	3	RPL13
HCT116_T_202	RI	chr16:88155136:88155248:+@chr16:88155449:88155660:+	0.56	1000000000000	4	RPL13
HCT116_T_202	RI	chr16:88155136:88155248:+@chr16:88155449:88155660:+	0.41	1000000000000	5	RPL13
HCT116_T_202	ALE	3178@uc001sfp.1@uc009znj.1	0.11	1000000000000	4	HNRNPA1,HNRNPA1P10
HCT116_T_202	ALE	3178@uc001sfp.1@uc009znj.1	0.12	1000000000000	5	HNRNPA1,HNRNPA1P10
HCT116_T_202	SE	chr9:113433446:113433844:+@chr9:113444958:113445195:+@chr9:113449208:113449360:+	0.29	87.71	4	DNAJC25
HCT116_T_202	SE	chr9:113433446:113433844:+@chr9:113444958:113445195:+@chr9:113449208:113449360:+	0.27	66.06	5	DNAJC25
HCT116_T_202	AFE	51760@uc002dfx.1@uc002dfw.1	0.58	43.22	2	SYT17
HCT116_T_202	AFE	81786@uc003mmy.1@uc003mmz.1uc003mna.1	0.59	1630.13	4	TRIM7
HCT116_T_202	RI	chr20:42967023:42967186:+@chr20:42968056:42968151:+	0.12	1000000000000	3	YWHAB
HCT116_T_202	RI	chr20:42967023:42967186:+@chr20:42968056:42968151:+	0.11	1000000000000	4	YWHAB
HCT116_T_202	RI	chr20:42967023:42967186:+@chr20:42968056:42968151:+	0.12	1000000000000	5	YWHAB
HCT116_T_202	SE	chrX:128805353:128805590:-@chrX:128803432:128803737:-@chrX:128790638:128790798:-	-0.22	6894.19	2	ZDHHC9
HCT116_T_202	SE	chrX:128805353:128805590:-@chrX:128803432:128803737:-@chrX:128790638:128790798:-	-0.24	3470.73	3	ZDHHC9
HCT116_T_202	SE	chrX:128805353:128805590:-@chrX:128803432:128803737:-@chrX:128790638:128790798:-	-0.24	9994.01	4	ZDHHC9
HCT116_T_202	SE	chrX:128805353:128805590:-@chrX:128803432:128803737:-@chrX:128790638:128790798:-	-0.21	226744	5	ZDHHC9
HCT116_T_202	ALE	65258@uc010dla.1@uc02226.uc002kqm.1	-0.25	10.63	4	NA
HCT116_T_202	SE	chr17:72243831:72245007:-@chr17:72243449:72243552:-@chr17:72241792:72242835:-	0.1	1000000000000	2	SRSF2
HCT116_T_202	SE	chr17:72243831:72245007:-@chr17:72243449:72243552:-@chr17:72241792:72242835:-	0.18	1000000000000	3	SRSF2
HCT116_T_202	SE	chr17:72243831:72245007:-@chr17:72243449:72243552:-@chr17:72241792:72242835:-	0.25	1000000000000	4	SRSF2
HCT116_T_202	SE	chr17:72243831:72245007:-@chr17:72243449:72243552:-@chr17:72241792:72242835:-	0.28	1000000000000	5	SRSF2
HCT116_T_202	SE	chr12:21551086:21551177:+@chr12:21552145:21552310:+@chr12:21552584:21552762:+	0.53	18.01	5	GOLT1B
HCT116_T_202	RI	chr1:153561517:153561593:+@chr1:153561731:153561905:+	0.47	20.78	4	RUSC1
HCT116_T_202	AFE	3995@uc001nsm.1@uc001nsn.1	0.37	18.26	4	FADS3
HCT116_T_202	AFE	3995@uc001nsm.1@uc001nsn.1	0.42	2783.61	5	FADS3
HCT116_T_202	A5SS	chr16:28754755:28755312|28754998:+@chr16:28755550:28756059:+	0.17	21.99	3	ATXN2L
HCT116_T_202	A5SS	chr16:28754755:28755312|28754998:+@chr16:28755550:28756059:+	0.22	150.23	4	ATXN2L
HCT116_T_202	A5SS	chr16:28754755:28755312|28754998:+@chr16:28755550:28756059:+	0.29	1000000000000	5	ATXN2L
HCT116_T_202	RI	chr7:74883490:74883630:+@chr7:74883701:74884001:+	0.38	27.29	1	NSUN5P1
HCT116_T_202	RI	chr7:74883490:74883630:+@chr7:74883701:74884001:+	0.4	10.83	2	NSUN5P1
HCT116_T_202	SE	chr11:65424288:65424573:-@chr11:65418061:65418168:-@chr11:65414730:65417343:-	0.14	104821	3	FOSL1
HCT116_T_202	SE	chr11:65424288:65424573:-@chr11:65418061:65418168:-@chr11:65414730:65417343:-	0.2	1000000000000	4	FOSL1
HCT116_T_202	SE	chr11:65424288:65424573:-@chr11:65418061:65418168:-@chr11:65414730:65417343:-	0.17	1000000000000	5	FOSL1
HCT116_T_202	SE	chr8:135718886:135719137:-@chr8:135691895:135692080:-@chr8:135690154:135690304:-	-0.44	459.83	5	ZFAT
HCT116_T_202	SE	chr9:74169432:74169983:-@chr9:74168206:74168342:-@chr9:74164846:74165523:-	-0.2	19.65	1	ZFAND5
HCT116_T_202	MXE	chr2:242096531:242096753:-@chr2:242096094:242096223:-@chr2:242092126:242092184:-@chr2:242089445:242089796:-	0.13	10.83	5	STK25
HCT116_T_202	SE	chr15:98091073:98091293:-@chr15:98089283:98089735:-@chr15:98085055:98087459:-	0.46	56.77	5	LYSMD4
HCT116_T_202	AFE	57606@uc003gyb.1@uc003gya.2	0.21	1070.71	1	SLAIN2
HCT116_T_202	AFE	7753@uc001pzc.1@uc001pze.1	-0.26	14.53	3	ZNF202
HCT116_T_202	ALE	5494@uc001xex.2@uc001xew.2uc010apn.1uc001xey.2	-0.14	1000000000000	2	PPM1A
HCT116_T_202	ALE	5494@uc001xex.2@uc001xew.2uc010apn.1uc001xey.2	-0.27	1000000000000	3	PPM1A
HCT116_T_202	ALE	5494@uc001xex.2@uc001xew.2uc010apn.1uc001xey.2	-0.36	1000000000000	4	PPM1A
HCT116_T_202	ALE	5494@uc001xex.2@uc001xew.2uc010apn.1uc001xey.2	-0.37	1000000000000	5	PPM1A
HCT116_T_202	RI	chr16:82772150:82772293:-@chr16:82771277:82771451:-	0.29	18.23	2	TAF1C
HCT116_T_202	RI	chr16:82772150:82772293:-@chr16:82771277:82771451:-	0.39	467.16	3	TAF1C
HCT116_T_202	RI	chr16:82772150:82772293:-@chr16:82771277:82771451:-	0.44	3.5775e+10	4	TAF1C
HCT116_T_202	RI	chr16:82772150:82772293:-@chr16:82771277:82771451:-	0.43	2.3588e+10	5	TAF1C
HCT116_T_202	SE	chr10:81955079:81955321:-@chr10:81930677:81931191:-@chr10:81925843:81925891:-	0.61	25984.6	4	ANXA11
HCT116_T_202	SE	chr10:81955079:81955321:-@chr10:81930677:81931191:-@chr10:81925843:81925891:-	0.39	33.34	5	ANXA11
HCT116_T_202	RI	chr1:27502699:27502873:+@chr1:27504079:27504271:+	0.12	44.68	5	WDTC1
HCT116_T_202	AFE	50809@uc001bea.1@uc001bdx.1	0.13	9635.65	4	HP1BP3
HCT116_T_202	AFE	22836@uc003klk.1@uc003kll.2uc003klm.1	0.1	20.42	5	RHOBTB3
HCT116_T_202	AFE	353376@uc003krc.1@uc003kre.1uc003krf.1	-0.22	1.88884e+09	1	NA
HCT116_T_202	AFE	353376@uc003krc.1@uc003kre.1uc003krf.1	0.24	210.7	3	NA
HCT116_T_202	AFE	353376@uc003krc.1@uc003kre.1uc003krf.1	0.35	1000000000000	4	NA
HCT116_T_202	AFE	353376@uc003krc.1@uc003kre.1uc003krf.1	0.33	1000000000000	5	NA
HCT116_T_202	SE	chr6:31838176:31838326:+@chr6:31838546:31838924:+@chr6:31839171:31839926:+	-0.43	24.69	5	MSH5-SAPCD1
HCT116_T_202	ALE	11030@uc010lvh.1@uc003xic.1	-0.4	266.72	4	RBPMS
HCT116_T_202	SE	chr8:144750661:144750988:-@chr8:144742621:144743394:-@chr8:144740042:144740162:-	0.12	962.94	4	EEF1D
HCT116_T_202	RI	chr1:45570282:45570345:-@chr1:45569920:45570108:-	0.56	4508.33	2	MUTYH
HCT116_T_202	RI	chr1:45570282:45570345:-@chr1:45569920:45570108:-	0.52	19.08	4	MUTYH
HCT116_T_202	RI	chr1:45570282:45570345:-@chr1:45569920:45570108:-	0.54	16.23	5	MUTYH
HCT116_T_202	RI	chr19:3524690:3524798:+@chr19:3525381:3525584:+	0.2	132.65	4	HMG20B
HCT116_T_202	RI	chr19:3524690:3524798:+@chr19:3525381:3525584:+	0.17	17.59	5	HMG20B
HCT116_T_202	AFE	54455@uc001aye.2@uc001ayf.1	-0.48	32.09	4	FBXO42
HCT116_T_202	A5SS	chr9:129925951:129925826|129925802:-@chr9:129924400:129925234:-	0.16	11.06	5	PTGES2
HCT116_T_202	A5SS	chr19:45432894:45432848|45432792:-@chr19:45428064:45431698:-	-0.16	440.88	2	AKT2
HCT116_T_202	A5SS	chr19:45432894:45432848|45432792:-@chr19:45428064:45431698:-	-0.13	11.33	3	AKT2
HCT116_T_202	A5SS	chr19:45432894:45432848|45432792:-@chr19:45428064:45431698:-	-0.3	421018	5	AKT2
HCT116_T_202	AFE	23469@uc010kag.1@uc003pep.1	-0.44	35.28	5	PHF3
HCT116_T_202	SE	chr22:37431682:37432098:+@chr22:37434796:37434907:+@chr22:37441858:37442346:+	0.22	31.89	4	GTPBP1
HCT116_T_202	SE	chr17:27559239:27559441:+@chr17:27562248:27562370:+@chr17:27575748:27576903:+	0.14	11.93	1	RHOT1
HCT116_T_202	A5SS	chr19:55573218:55573512|55573489:+@chr19:55573591:55573865:+	-0.29	21.48	1	NR1H2
HCT116_T_202	AFE	10221@uc010mdn.1@uc003yrx.1	0.15	1000000000000	4	TRIB1
HCT116_T_202	AFE	23022@uc003irw.1@uc003irv.1	-0.13	1000000000000	3	PALLD
HCT116_T_202	AFE	23022@uc003irw.1@uc003irv.1	-0.13	1000000000000	4	PALLD
HCT116_T_202	AFE	23022@uc003irw.1@uc003irv.1	-0.12	5805.07	5	PALLD
HCT116_T_202	ALE	55863@uc001pan.1@uc001paq.1	0.14	59824.2	2	TMEM126B
HCT116_T_202	ALE	55863@uc001pan.1@uc001paq.1	0.24	1000000000000	3	TMEM126B
HCT116_T_202	ALE	55863@uc001pan.1@uc001paq.1	0.14	191.09	4	TMEM126B
HCT116_T_202	ALE	55863@uc001pan.1@uc001paq.1	0.18	1000000000000	5	TMEM126B
HCT116_T_202	SE	chr16:45700895:45701123:-@chr16:45677638:45677751:-@chr16:45672932:45675213:-	-0.25	1886.16	5	NETO2
HCT116_T_202	RI	chr16:88155136:88155238:+@chr16:88155505:88155660:+	0.43	1000000000000	3	RPL13
HCT116_T_202	RI	chr16:88155136:88155238:+@chr16:88155505:88155660:+	0.6	1000000000000	4	RPL13
HCT116_T_202	RI	chr16:88155136:88155238:+@chr16:88155505:88155660:+	0.55	1000000000000	5	RPL13
HCT116_T_202	AFE	284001@uc010dik.1@uc002kdx.1	-0.49	428.93	4	CCDC57
HCT116_T_202	SE	chr12:74070885:74070976:-@chr12:74070369:74070428:-@chr12:74051126:74051529:-	0.41	54.66	1	NA
HCT116_T_202	SE	chr12:74070885:74070976:-@chr12:74070369:74070428:-@chr12:74051126:74051529:-	0.47	2059.25	3	NA
HCT116_T_202	SE	chr12:74070885:74070976:-@chr12:74070369:74070428:-@chr12:74051126:74051529:-	0.33	11.41	4	NA
HCT116_T_202	SE	chr12:74070885:74070976:-@chr12:74070369:74070428:-@chr12:74051126:74051529:-	0.53	8.87791e+07	5	NA
HCT116_T_202	ALE	10057@uc003fmh.1@uc003fmf.1uc010hxl.1uc003fmg.1	0.18	27.77	3	ABCC5
HCT116_T_202	RI	chr19:14382028:14382146:-@chr19:14381554:14381793:-	0.34	639.77	2	DDX39A
HCT116_T_202	RI	chr19:14382028:14382146:-@chr19:14381554:14381793:-	0.41	1.16529e+07	3	DDX39A
HCT116_T_202	RI	chr19:14382028:14382146:-@chr19:14381554:14381793:-	0.36	3.23186e+08	4	DDX39A
HCT116_T_202	RI	chr19:14382028:14382146:-@chr19:14381554:14381793:-	0.44	1000000000000	5	DDX39A
HCT116_T_202	AFE	7919@uc003rge.1@uc003rgg.1	0.15	1000000000000	3	ATP6V1G2-DDX39B,DDX39B
HCT116_T_202	AFE	7919@uc003rge.1@uc003rgg.1	0.21	1000000000000	4	ATP6V1G2-DDX39B,DDX39B
HCT116_T_202	AFE	7919@uc003rge.1@uc003rgg.1	0.2	1000000000000	5	ATP6V1G2-DDX39B,DDX39B
HCT116_T_202	AFE	9811@uc002lde.2@uc002ldc.1	-0.27	14.47	5	CTIF
HCT116_T_202	MXE	chr10:51276994:51277104:-@chr10:51271109:51271201:-@chr10:51263344:51263467:-@chr10:51261924:51262625:-	0.29	10.4	3	TIMM23
HCT116_T_202	MXE	chr10:51276994:51277104:-@chr10:51271109:51271201:-@chr10:51263344:51263467:-@chr10:51261924:51262625:-	0.37	2668.79	5	TIMM23
HCT116_T_202	SE	chr19:44026322:44026394:-@chr19:44024093:44024162:-@chr19:44022576:44023039:-	0.15	3.69597e+06	4	HNRNPL
HCT116_T_202	SE	chr19:44026322:44026394:-@chr19:44024093:44024162:-@chr19:44022576:44023039:-	0.19	1000000000000	5	HNRNPL
HCT116_T_202	ALE	375748@uc004avt.2uc010mrz.1@uc010mry.1	0.14	1000000000000	4	C9orf102
HCT116_T_202	SE	chr22:18188751:18188898:-@chr22:18188121:18188246:-@chr22:18179808:18179970:-	-0.43	154.9	1	GNB1L
HCT116_T_202	SE	chr3:14141156:14141372:-@chr3:14138418:14138587:-@chr3:14132927:14133025:-	-0.45	11.67	2	CHCHD4
HCT116_T_202	A3SS	chr19:8279033:8279768:-@chr19:8276040|8276689:8275915:-	0.1	1000000000000	3	CD320
HCT116_T_202	A3SS	chr19:8279033:8279768:-@chr19:8276040|8276689:8275915:-	0.15	1000000000000	4	CD320
HCT116_T_202	SE	chr1:154530433:154530651:-@chr1:154529735:154529991:-@chr1:154528376:154529624:-	-0.13	17.84	1	C1orf85
HCT116_T_202	SE	chr1:154530433:154530651:-@chr1:154529735:154529991:-@chr1:154528376:154529624:-	-0.11	23.41	4	C1orf85
HCT116_T_202	ALE	112399@uc001wsb.1@uc001wry.1uc001wsa.2uc001wrz.1	-0.19	19.55	4	EGLN3
HCT116_T_202	ALE	7468@uc003gdy.1uc003gea.1@uc010icd.1uc010ice.1uc003geh.1	-0.13	120.18	2	WHSC1
HCT116_T_202	ALE	7468@uc003gdy.1uc003gea.1@uc010icd.1uc010ice.1uc003geh.1	-0.16	1.33974e+07	3	WHSC1
HCT116_T_202	ALE	7468@uc003gdy.1uc003gea.1@uc010icd.1uc010ice.1uc003geh.1	-0.14	123752	4	WHSC1
HCT116_T_202	ALE	7468@uc003gdy.1uc003gea.1@uc010icd.1uc010ice.1uc003geh.1	-0.16	351965	5	WHSC1
HCT116_T_202	ALE	10190@uc002taa.1@uc002szz.1	0.18	222.75	3	TXNDC9
HCT116_T_202	AFE	2969@uc003uba.1@uc001081.uc003uay.1	-0.33	1.45802e+06	4	NA
HCT116_T_202	AFE	2969@uc003uba.1@uc001081.uc003uay.1	-0.28	217.05	5	NA
HCT116_T_202	SE	chr4:170908262:170908451:-@chr4:170906470:170906568:-@chr4:170899683:170899833:-	-0.22	281.15	4	C4orf27
HCT116_T_202	ALE	94104@uc002yqr.2@uc002yqq.1	-0.16	13.65	5	GCFC1
HCT116_T_202	RI	chr11:118404114:118404346:-@chr11:118403548:118403792:-	0.29	1198.96	3	SLC37A4
HCT116_T_202	RI	chr11:118404114:118404346:-@chr11:118403548:118403792:-	0.26	708.98	4	SLC37A4
HCT116_T_202	RI	chr11:118404114:118404346:-@chr11:118403548:118403792:-	0.17	10.22	5	SLC37A4
HCT116_T_202	ALE	23053@uc001jvg.1@uc001jve.1uc009xrl.1uc001jvf.1uc001jvi.1uc001jvj.1	-0.23	32.34	2	KIAA0913
HCT116_T_202	A3SS	chr17:77588615:77588863:-@chr17:77588178|77588253:77588024:-	0.22	14.66	4	DCXR
HCT116_T_202	SE	chr14:49650753:49650872:-@chr14:49649083:49649187:-@chr14:49645092:49646181:-	0.24	20.11	2	METTL21D
HCT116_T_202	SE	chr14:49650753:49650872:-@chr14:49649083:49649187:-@chr14:49645092:49646181:-	0.21	16.14	4	METTL21D
HCT116_T_202	SE	chr14:49650753:49650872:-@chr14:49649083:49649187:-@chr14:49645092:49646181:-	0.22	20.27	5	METTL21D
HCT116_T_202	RI	chr3:187985047:187985179:+@chr3:187986366:187986534:+	-0.1	93.99	2	EIF4A2
HCT116_T_202	RI	chr3:187985047:187985179:+@chr3:187986366:187986534:+	-0.11	8.26094e+07	3	EIF4A2
HCT116_T_202	RI	chr3:187985047:187985179:+@chr3:187986366:187986534:+	-0.1	64083.5	4	EIF4A2
HCT116_T_202	RI	chr3:187985047:187985179:+@chr3:187986366:187986534:+	-0.1	7.16079e+07	5	EIF4A2
HCT116_T_202	AFE	728340@uc003kav.2@uc003jwy.2	-0.45	5781.56	3	GTF2H2D
HCT116_T_202	AFE	728340@uc003kav.2@uc003jwy.2	-0.48	17938.7	5	GTF2H2D
HCT116_T_202	ALE	79890@uc001yar.1@uc001yas.1	-0.35	10.25	2	RIN3
HCT116_T_202	ALE	79890@uc001yar.1@uc001yas.1	-0.37	19.87	3	RIN3
HCT116_T_202	ALE	79890@uc001yar.1@uc001yas.1	-0.38	59.27	4	RIN3
HCT116_T_202	SE	chr18:75849228:75849581:-@chr18:75847590:75847738:-@chr18:75838319:75838689:-	0.24	5.93765e+08	3	TXNL4A
HCT116_T_202	SE	chr18:75849228:75849581:-@chr18:75847590:75847738:-@chr18:75838319:75838689:-	0.18	22.98	4	TXNL4A
HCT116_T_202	SE	chr18:75849228:75849581:-@chr18:75847590:75847738:-@chr18:75838319:75838689:-	0.29	2.01338e+09	5	TXNL4A
HCT116_T_202	ALE	84899@uc001vov.1uc001vow.1@uc001vot.1uc001vou.1	-0.14	25.51	1	TMTC4
HCT116_T_202	ALE	84899@uc001vov.1uc001vow.1@uc001vot.1uc001vou.1	-0.18	42.96	3	TMTC4
HCT116_T_202	ALE	84899@uc001vov.1uc001vow.1@uc001vot.1uc001vou.1	-0.22	3.99269e+06	4	TMTC4
HCT116_T_202	ALE	84899@uc001vov.1uc001vow.1@uc001vot.1uc001vou.1	-0.28	1000000000000	5	TMTC4
HCT116_T_202	SE	chr21:34367687:34367915:+@chr21:34419511:34419646:+@chr21:34436578:34437205:+	-0.13	33.75	1	MRPS6
HCT116_T_202	ALE	54816@uc002adw.1@uc002adt.1uc002adu.1uc002adv.1uc010bfq.1	0.16	17.59	5	ZNF280D
HCT116_T_202	ALE	23230@uc004akt.2@uc004akq.2	0.22	28.79	3	VPS13A
HCT116_T_202	RI	chr12:86961507:86961623:+@chr12:86963490:86963687:+	0.12	3121.17	3	C12orf29
HCT116_T_202	RI	chr12:86961507:86961623:+@chr12:86963490:86963687:+	0.1	27.43	5	C12orf29
HCT116_T_202	SE	chr6:97451341:97451515:-@chr6:97450681:97450750:-@chr6:97443910:97445988:-	0.1	30.04	4	NDUFAF4
HCT116_T_202	A3SS	chr3:172068781:172068873:-@chr3:172068617|172068684:172068496:-	0.19	644.21	2	RPL22L1
HCT116_T_202	A3SS	chr3:172068781:172068873:-@chr3:172068617|172068684:172068496:-	0.19	2496.45	3	RPL22L1
HCT116_T_202	A3SS	chr3:172068781:172068873:-@chr3:172068617|172068684:172068496:-	0.24	5.58995e+06	4	RPL22L1
HCT116_T_202	A3SS	chr3:172068781:172068873:-@chr3:172068617|172068684:172068496:-	0.3	302867296691	5	RPL22L1
HCT116_T_202	TandemUTR	chr2:95211581:95212446:+@chr2:95212447:95213789:+	-0.39	14.6	5	ZNF2
HCT116_T_202	A3SS	chr11:82599544:82600120:+@chr11:82601343|82601669:82603890:+	-0.31	14.3	3	ANKRD42
HCT116_T_202	SE	chr14:74599926:74600017:-@chr14:74598140:74598218:-@chr14:74589677:74590115:-	0.24	12.1	5	ACYP1
HCT116_T_202	AFE	10713@uc002sqb.1@uc010fgn.1uc002sqe.2uc002sqf.2uc002sqg.1uc010fgo.1	0.18	45069.4	3	USP39
HCT116_T_202	AFE	10713@uc002sqb.1@uc010fgn.1uc002sqe.2uc002sqf.2uc002sqg.1uc010fgo.1	0.4	1000000000000	4	USP39
HCT116_T_202	AFE	10713@uc002sqb.1@uc010fgn.1uc002sqe.2uc002sqf.2uc002sqg.1uc010fgo.1	0.2	1000000000000	5	USP39
HCT116_T_202	AFE	728340@uc003jzc.2@uc003jwy.2	0.6	1000000000000	2	NA
HCT116_T_202	AFE	728340@uc003jzc.2@uc003jwy.2	0.58	1000000000000	5	NA
HCT116_T_202	RI	chr11:62201566:62201880:-@chr11:62200861:62201053:-	0.12	744.69	1	UBXN1
HCT116_T_202	SE	chr15:63029115:63029246:+@chr15:63030222:63030501:+@chr15:63036495:63038095:+	0.43	24.73	5	ANKDD1A
HCT116_T_202	SE	chr2:219229117:219229439:-@chr2:219224668:219225267:-@chr2:219223326:219223493:-	0.24	17.81	4	ZNF142
HCT116_T_202	SE	chr2:219229117:219229439:-@chr2:219224668:219225267:-@chr2:219223326:219223493:-	0.23	49.3	5	ZNF142
HCT116_T_202	SE	chr6:31910882:31911207:+@chr6:31912055:31912273:+@chr6:31912992:31913191:+	-0.25	35.12	4	C6orf48
HCT116_T_202	SE	chr3:44645397:44646040:+@chr3:44647310:44647442:+@chr3:44647558:44647717:+	0.16	112.07	5	ZNF197
HCT116_T_202	SE	chr2:114101085:114101185:-@chr2:114100525:114100618:-@chr2:114099656:114099776:-	-0.53	10.17	1	RPL23AP7
HCT116_T_202	AFE	79706@uc003uzi.1@uc003uzg.2	0.22	94919.5	4	LOC100630923
HCT116_T_202	SE	chr9:122971710:122971915:+@chr9:122973507:122973647:+@chr9:122975342:122976899:+	0.33	33.14	4	CNTRL
HCT116_T_202	A5SS	chr17:8051410:8051219|8050793:-@chr17:8050534:8050682:-	0.21	13.06	3	AURKB
HCT116_T_202	A5SS	chr17:8051410:8051219|8050793:-@chr17:8050534:8050682:-	0.21	13.98	4	AURKB
HCT116_T_202	A5SS	chr17:8051410:8051219|8050793:-@chr17:8050534:8050682:-	0.31	322.7	5	AURKB
HCT116_T_202	SE	chr12:47866661:47866883:-@chr12:47866360:47866508:-@chr12:47864829:47866040:-	-0.15	24.24	1	TUBA1A
HCT116_T_202	AFE	3191@uc010egf.1@uc010egg.1	0.13	1000000000000	3	HNRNPL
HCT116_T_202	AFE	3191@uc010egf.1@uc010egg.1	0.15	1000000000000	4	HNRNPL
HCT116_T_202	AFE	3191@uc010egf.1@uc010egg.1	0.12	1000000000000	5	HNRNPL
HCT116_T_202	SE	chr7:151422013:151422540:+@chr7:151428843:151428939:+@chr7:151431130:151432909:+	-0.26	46.51	4	GALNT11
HCT116_T_202	SE	chr3:47938259:47938372:-@chr3:47935213:47935335:-@chr3:47932445:47933668:-	-0.15	132.99	3	MAP4
HCT116_T_202	SE	chr3:47938259:47938372:-@chr3:47935213:47935335:-@chr3:47932445:47933668:-	-0.22	1000000000000	4	MAP4
HCT116_T_202	SE	chr3:47938259:47938372:-@chr3:47935213:47935335:-@chr3:47932445:47933668:-	-0.13	638.49	5	MAP4
HCT116_T_202	SE	chr3:115258275:115258401:+@chr3:115258536:115258643:+@chr3:115266774:115266994:+	-0.2	86.02	2	QTRTD1
HCT116_T_202	SE	chr3:115258275:115258401:+@chr3:115258536:115258643:+@chr3:115266774:115266994:+	-0.16	11.38	5	QTRTD1
HCT116_T_202	MXE	chr8:101790863:101791135:-@chr8:101790537:101790627:-@chr8:101788055:101788126:-@chr8:101786993:101787077:-	-0.1	1000000000000	1	PABPC1
HCT116_T_202	MXE	chr8:101790863:101791135:-@chr8:101790537:101790627:-@chr8:101788055:101788126:-@chr8:101786993:101787077:-	-0.1	1000000000000	2	PABPC1
HCT116_T_202	ALE	55775@uc001xyc.1@uc001xxy.1uc001xxz.1uc001xya.1uc010ato.1	0.12	17.07	4	TDP1
HCT116_T_202	AFE	6337@uc001qnv.1@uc001qnx.1	-0.12	31.12	4	SCNN1A
HCT116_T_202	AFE	80198@uc001ofx.2@uc001ofv.2	0.31	29.23	5	MUS81
HCT116_T_202	RI	chr11:107480127:107480839:+@chr11:107482144:107482789:+	-0.13	269.16	3	CUL5
HCT116_T_202	RI	chr11:107480127:107480839:+@chr11:107482144:107482789:+	-0.13	3903.05	4	CUL5
HCT116_T_202	RI	chr11:107480127:107480839:+@chr11:107482144:107482789:+	-0.2	1.14788e+09	5	CUL5
HCT116_T_202	SE	chr17:68734899:68734998:-@chr17:68720412:68720474:-@chr17:68714806:68717502:-	0.15	10.11	4	FAM104A
HCT116_T_202	SE	chr8:103924955:103925159:-@chr8:103921050:103921227:-@chr8:103920148:103920320:-	-0.1	31.03	5	AZIN1
HCT116_T_202	RI	chr16:22401853:22402049:+@chr16:22402218:22402382:+	0.24	10256.4	4	LOC641298
HCT116_T_202	RI	chr16:22401853:22402049:+@chr16:22402218:22402382:+	0.23	427475	5	LOC641298
HCT116_T_202	RI	chr13:113022661:113022786:+@chr13:113023720:113023786:+	0.26	12.4	5	LAMP1
HCT116_T_202	RI	chr5:178977596:178977667:-@chr5:178977406:178977539:-	0.23	11.04	3	HNRNPH1
HCT116_T_202	RI	chr5:178977596:178977667:-@chr5:178977406:178977539:-	0.24	65.11	4	HNRNPH1
HCT116_T_202	RI	chr5:178977596:178977667:-@chr5:178977406:178977539:-	0.21	53.36	5	HNRNPH1
HCT116_T_202	AFE	65993@uc002cmn.1@uc002cmo.1uc002cmp.1	0.3	1000000000000	3	MRPS34
HCT116_T_202	AFE	65993@uc002cmn.1@uc002cmo.1uc002cmp.1	0.38	1000000000000	4	MRPS34
HCT116_T_202	AFE	65993@uc002cmn.1@uc002cmo.1uc002cmp.1	0.35	1000000000000	5	MRPS34
HCT116_T_202	SE	chrX:119486989:119487247:-@chrX:119474534:119474652:-@chrX:119473240:119473453:-	-0.1	13.35	5	LAMP2
HCT116_T_202	A5SS	chr19:1566820:1566685|1566284:-@chr19:1563118:1563432:-	0.17	79.95	4	TCF3
HCT116_T_202	RI	chr11:66958629:66958741:+@chr11:66959036:66959448:+	0.18	18.31	3	RPS6KB2
HCT116_T_202	RI	chr11:66958629:66958741:+@chr11:66959036:66959448:+	0.16	54.95	5	RPS6KB2
HCT116_T_202	SE	chr5:496292:496405:+@chr5:498041:498179:+@chr5:499265:499464:+	0.59	2122.19	1	EXOC3
HCT116_T_202	RI	chr16:718795:718896:+@chr16:719010:719716:+	0.42	10.6	2	HAGHL
HCT116_T_202	RI	chr16:718795:718896:+@chr16:719010:719716:+	0.36	12.86	3	HAGHL
HCT116_T_202	ALE	5371@uc002awq.1uc002awt.1@uc002awu.1uc002awv.1	0.37	10.37	1	PML
HCT116_T_202	ALE	7919@uc003rgj.1uc003rgk.1@uc003rgf.1	0.16	1000000000000	3	ATP6V1G2-DDX39B,DDX39B
HCT116_T_202	ALE	7919@uc003rgj.1uc003rgk.1@uc003rgf.1	0.21	1000000000000	4	ATP6V1G2-DDX39B,DDX39B
HCT116_T_202	ALE	7919@uc003rgj.1uc003rgk.1@uc003rgf.1	0.14	1000000000000	5	ATP6V1G2-DDX39B,DDX39B
HCT116_T_202	A3SS	chr11:47193069:47193390:+@chr11:47194321|47194463:47194599:+	0.16	261040992238	4	DDB2
HCT116_T_202	A3SS	chr11:47193069:47193390:+@chr11:47194321|47194463:47194599:+	0.15	343984706125	5	DDB2
HCT116_T_202	ALE	91833@uc001yky.1@uc001yld.1uc001yle.1	-0.18	1.44847e+09	3	WDR20
HCT116_T_202	ALE	91833@uc001yky.1@uc001yld.1uc001yle.1	-0.12	51.66	5	WDR20
HCT116_T_202	RI	chr16:88155136:88155277:+@chr16:88155487:88155660:+	0.11	1000000000000	4	RPL13
HCT116_T_202	RI	chr16:88155136:88155277:+@chr16:88155487:88155660:+	0.1	1000000000000	5	RPL13
HCT116_T_202	SE	chr4:80079218:80079614:-@chr4:80075299:80075461:-@chr4:80070344:80070503:-	-0.17	21.14	1	PAQR3
HCT116_T_202	SE	chr4:80079218:80079614:-@chr4:80075299:80075461:-@chr4:80070344:80070503:-	-0.23	183.27	3	PAQR3
HCT116_T_202	RI	chr7:2549750:2550122:-@chr7:2549364:2549483:-	0.12	27	3	BRAT1
HCT116_T_202	RI	chr7:2549750:2550122:-@chr7:2549364:2549483:-	0.16	324.75	5	BRAT1
HCT116_T_202	ALE	4152@uc010dow.1@uc002leh.2uc002lei.2uc002lej.2uc002lek.2	0.14	870.82	5	MBD1
HCT116_T_202	A3SS	chr1:177317496:177318145:+@chr1:177318543|177318683:177318811:+	0.23	16.54	3	TOR3A
HCT116_T_202	A3SS	chr1:177317496:177318145:+@chr1:177318543|177318683:177318811:+	0.32	11428.1	4	TOR3A
HCT116_T_202	A3SS	chr1:177317496:177318145:+@chr1:177318543|177318683:177318811:+	0.33	130.52	5	TOR3A
HCT116_T_202	AFE	374868@uc002lna.1@uc002lmz.1	0.34	12.84	5	ATP9B
HCT116_T_202	RI	chr3:49688493:49688658:+@chr3:49688815:49688952:+	0.28	41531.5	4	APEH
HCT116_T_202	AFE	1663@uc001rjx.1@uc001rjv.1	0.35	635.89	5	DDX11
HCT116_T_202	AFE	79784@uc002prs.1@uc002prq.1uc002prr.1uc010enu.1	-0.3	14.36	1	MYH14
HCT116_T_202	SE	chr20:60311999:60312232:+@chr20:60312912:60313028:+@chr20:60314648:60314791:+	-0.1	386039	3	ADRM1
HCT116_T_202	SE	chr20:60311999:60312232:+@chr20:60312912:60313028:+@chr20:60314648:60314791:+	-0.12	1000000000000	5	ADRM1
HCT116_T_202	SE	chr18:13661861:13661972:-@chr18:13660870:13660967:-@chr18:13653341:13656712:-	-0.1	16.3	4	FAM210A
HCT116_T_202	SE	chr18:13661861:13661972:-@chr18:13660870:13660967:-@chr18:13653341:13656712:-	-0.11	30.88	5	FAM210A
HCT116_T_202	SE	chr10:99195897:99196100:+@chr10:99200104:99200283:+@chr10:99201418:99201665:+	0.3	33622.9	4	ZDHHC16
HCT116_T_202	AFE	51085@uc003tyq.1@uc003tyk.1uc003tyl.1uc003tym.1uc003tyn.1uc003typ.1	0.58	62.06	4	MLXIPL
HCT116_T_202	SE	chr6:34956044:34956131:-@chr6:34955722:34955818:-@chr6:34953531:34954475:-	-0.22	13.6	2	TAF11
HCT116_T_202	ALE	55238@uc002eoe.1@uc002eoc.1uc002eod.1	-0.23	15559.3	3	SLC38A7
HCT116_T_202	ALE	55238@uc002eoe.1@uc002eoc.1uc002eod.1	-0.17	103.62	5	SLC38A7
HCT116_T_202	SE	chr17:77824471:77824896:-@chr17:77816851:77816961:-@chr17:77804181:77806742:-	-0.1	15.14	3	CSNK1D
HCT116_T_202	SE	chr17:77824471:77824896:-@chr17:77816851:77816961:-@chr17:77804181:77806742:-	-0.12	107.08	4	CSNK1D
HCT116_T_202	SE	chr17:77824471:77824896:-@chr17:77816851:77816961:-@chr17:77804181:77806742:-	-0.1	19.2	5	CSNK1D
HCT116_T_202	ALE	171586@uc002kto.1@uc002ktn.1	-0.52	214.5	3	ABHD3
HCT116_T_202	ALE	171586@uc002kto.1@uc002ktn.1	-0.53	103630	4	ABHD3
HCT116_T_202	ALE	171586@uc002kto.1@uc002ktn.1	-0.43	15.39	5	ABHD3
HCT116_T_202	ALE	8028@uc001iqr.1uc001iqq.1uc001iqu.1@uc001iqt.1uc001ira.1	0.17	212.72	5	MLLT10
HCT116_T_202	RI	chr11:10778213:10778471:-@chr11:10777675:10777897:-	0.16	1000000000000	3	EIF4G2
HCT116_T_202	RI	chr11:10778213:10778471:-@chr11:10777675:10777897:-	0.22	1000000000000	4	EIF4G2
HCT116_T_202	RI	chr11:10778213:10778471:-@chr11:10777675:10777897:-	0.26	1000000000000	5	EIF4G2
HCT116_T_202	ALE	152815@uc010iis.1@uc003him.1uc003hin.1uc010iiv.1	-0.16	18.32	4	THAP6
HCT116_T_202	SE	chr5:65384990:65386535:+@chr5:65406608:65406814:+@chr5:65407900:65408533:+	-0.35	929.26	4	ERBB2IP
HCT116_T_202	SE	chr5:65384990:65386535:+@chr5:65406608:65406814:+@chr5:65407900:65408533:+	-0.31	212.92	5	ERBB2IP
HCT116_T_202	SE	chr2:241184024:241184611:+@chr2:241184940:241185032:+@chr2:241185978:241186177:+	-0.5	1127.42	4	CAPN10
HCT116_T_202	SE	chr2:241184024:241184611:+@chr2:241184940:241185032:+@chr2:241185978:241186177:+	-0.47	46.36	5	CAPN10
HCT116_T_202	A5SS	chr16:652674:653065|652845:+@chr16:655680:655802:+	0.55	27.34	2	WDR90
HCT116_T_202	A5SS	chr16:652674:653065|652845:+@chr16:655680:655802:+	0.56	40.9	4	WDR90
HCT116_T_202	A5SS	chr16:652674:653065|652845:+@chr16:655680:655802:+	0.52	181.84	5	WDR90
HCT116_T_202	SE	chr6:53038081:53038549:+@chr6:53043814:53043904:+@chr6:53046238:53046718:+	-0.16	29.08	4	FBXO9
HCT116_T_202	ALE	10399@uc010jls.1@uc003mnl.1	0.32	157.51	3	GNB2L1
[truncated: 9,331 more rows]

## Sheet: VAST_all_events
cell_line_compound	event_type	event_name	delta_psi (expected)	MV[abs(delta_psi)]	dose_index (1 for 0.5microM, 5 for 20microM)	gene_name
HCT116_T_202	S	HsaEX0031439	-0.407325	0.17	1	IL20RA
HCT116_T_202	S	HsaEX0018259	0.155658	0.12	1	CYP24A1
HCT116_T_202	S	HsaEX0024923	0.192463	0.12	1	FAS
HCT116_T_202	S	HsaEX0040999	-0.351015	0.12	1	MYLK
HCT116_T_202	S	HsaEX0064919	-0.22289	0.11	1	THUMPD1
HCT116_T_202	S	HsaEX0010057	0.354586	0.1	1	C1QTNF3
HCT116_T_202	S	HsaEX0042042	0.2756	0.19	1	NCOA1
HCT116_T_202	S	HsaEX0010856	0.266533	0.12	1	C3orf18
HCT116_T_202	S	HsaEX0055360	-0.415298	0.22	1	RP5-1187M17.10
HCT116_T_202	S	HsaEX0039848	0.140038	0.1	1	MOSPD1
HCT116_T_202	S	HsaEX0032491	-0.292568	0.1	1	ITGB8
HCT116_T_202	S	HsaEX0039594	0.156992	0.12	1	MLX
HCT116_T_202	S	HsaEX0018044	0.297111	0.13	1	CUL9
HCT116_T_202	S	HsaEX0071579	0.539946	0.3	1	WNK4
HCT116_T_202	S	HsaEX0073399	0.179241	0.13	1	ZNF317
HCT116_T_202	S	HsaEX0073227	-0.24602	0.1	1	ZNF236
HCT116_T_202	S	HsaEX0028007	0.330552	0.1	1	GOLM1
HCT116_T_202	S	HsaEX0003029	0.205267	0.13	1	AGAP2
HCT116_T_202	S	HsaEX0001847	0.442995	0.12	1	ACBD6
HCT116_T_202	S	HsaEX0048057	-0.365624	0.17	1	PLCB2
HCT116_T_202	S	HsaEX0029633	0.29336	0.1	1	HECW2
HCT116_T_202	S	HsaEX0061840	0.122627	0.1	1	SSFA2
HCT116_T_202	S	HsaEX0013956	0.178693	0.1	1	CDAN1
HCT116_T_202	S	HsaEX0073124	0.180092	0.11	1	ZNF185
HCT116_T_202	S	HsaEX0031363	0.258835	0.11	1	IL17RC
HCT116_T_202	S	HsaEX0030992	0.207258	0.1	1	IFT122
HCT116_T_202	S	HsaEX0065666	0.200677	0.14	1	TMEM194A
HCT116_T_202	S	HsaEX0035623	0.164269	0.11	1	LENG8
HCT116_T_202	S	HsaEX0052377	0.366048	0.18	1	RASA4B
HCT116_T_202	S	HsaEX0032087	-0.209236	0.14	1	IQCB1
HCT116_T_202	S	HsaEX0073714	-0.273959	0.1	1	ZNF449
HCT116_T_202	S	HsaEX0023957	0.367494	0.2	1	FAM132B
HCT116_T_202	S	HsaEX0072678	-0.280793	0.1	1	ZFP90
HCT116_T_202	S	HsaEX0009594	0.355821	0.15	1	C15orf52
HCT116_T_202	S	HsaEX0033828	0.226566	0.14	1	KIAA0913
HCT116_T_202	S	HsaEX0042620	0.205631	0.13	1	NEURL4
HCT116_T_202	S	HsaEX0055085	-0.388049	0.13	1	RP11-65F13.2
HCT116_T_202	S	HsaEX0054371	0.333239	0.1	1	RP11-10A14.4
HCT116_T_202	S	HsaEX0000087	0.352718	0.1	1	NA
HCT116_T_202	S	HsaEX0000090	0.338593	0.1	1	NA
HCT116_T_202	C1	HsaEX0002102	-0.236583	0.1	1	ACSM3
HCT116_T_202	S	HsaEX0000791	-0.197695	0.12	1	AC004381.6
HCT116_T_202	S	HsaEX0047460	-0.217108	0.12	1	PIGQ
HCT116_T_202	S	HsaEX0071548	-0.17875	0.1	1	WIZ
HCT116_T_202	S	HsaEX0028264	0.375154	0.14	1	GPR124
HCT116_T_202	S	HsaEX0036888	0.288018	0.1	1	LTBP1
HCT116_T_202	S	HsaEX0049557	-0.158009	0.1	1	PPP1R12A
HCT116_T_202	C1	HsaEX0000317	0.197871	0.1	1	ABCA7
HCT116_T_202	S	HsaEX0068430	-0.455597	0.2	1	TXK
HCT116_T_202	S	HsaEX0049581	-0.353266	0.12	1	PPP1R12B
HCT116_T_202	S	HsaEX0031505	0.186451	0.1	1	IL4R
HCT116_T_202	C2	HsaEX0065794	0.350822	0.2	1	TMEM40
HCT116_T_202	C1	HsaEX0048341	0.318185	0.14	1	PLEKHG2
HCT116_T_202	C2	HsaEX0044370	0.304289	0.15	1	NUP50
HCT116_T_202	S	HsaEX0029368	0.185009	0.1	1	HDAC10
HCT116_T_202	C3	HsaEX0027479	-0.169331	0.13	1	GINS1
HCT116_T_202	S	HsaEX0069571	-0.262353	0.16	1	USP10
HCT116_T_202	S	HsaEX0060823	0.213984	0.11	1	SNX16
HCT116_T_202	S	HsaEX0024992	0.153417	0.11	1	FBL
HCT116_T_202	C3	HsaEX0064678	0.204962	0.11	1	TFR2
HCT116_T_202	S	HsaEX0032916	-0.275328	0.11	1	KAZALD1
HCT116_T_202	S	HsaEX0023609	-0.181957	0.11	1	EZH1
HCT116_T_202	S	HsaEX0024040	0.338384	0.16	1	FAM149A
HCT116_T_202	S	HsaEX0014718	0.17671	0.11	1	CEP164
HCT116_T_202	C3	HsaEX0034051	-0.242141	0.13	1	KIAA1377
HCT116_T_202	C1	HsaEX0003916	0.194138	0.1	1	AMBRA1
HCT116_T_202	C2	HsaEX0064213	-0.194798	0.11	1	TCIRG1
HCT116_T_202	S	HsaEX0012334	0.188382	0.1	1	CAP2
HCT116_T_202	S	HsaEX0012737	-0.403151	0.13	1	CBLB
HCT116_T_202	S	HsaEX0005673	-0.188895	0.1	1	ARHGEF26
HCT116_T_202	C3	HsaEX0022045	0.14873	0.1	1	EIF4G1
HCT116_T_202	S	HsaEX0022179	-0.273101	0.12	1	ELMOD3
HCT116_T_202	C3	HsaEX0018620	0.222542	0.12	1	DCAF17
HCT116_T_202	S	HsaEX0013872	-0.161041	0.12	1	CD46
HCT116_T_202	S	HsaEX0057801	0.382177	0.14	1	SGIP1
HCT116_T_202	C2	HsaEX0074561	0.401888	0.17	1	ZSCAN20
HCT116_T_202	C2	HsaEX0028909	0.215641	0.13	1	GTDC1
HCT116_T_202	S	HsaEX0044604	-0.197301	0.11	1	ODF2L
HCT116_T_202	C3	HsaEX0005351	-0.206339	0.1	1	ARFGEF2
HCT116_T_202	C3	HsaEX0000415	0.177582	0.1	1	ABCC10
HCT116_T_202	S	HsaEX0029646	0.236234	0.1	1	HELB
HCT116_T_202	S	HsaEX0051480	-0.37989	0.13	1	QRICH2
HCT116_T_202	S	HsaEX0035271	0.217282	0.14	1	LAMA5
HCT116_T_202	C3	HsaEX0002118	0.171351	0.1	1	ACSS2
HCT116_T_202	C3	HsaEX0002119	0.186262	0.12	1	ACSS2
HCT116_T_202	C3	HsaEX0002120	0.208183	0.14	1	ACSS2
HCT116_T_202	C3	HsaEX0002121	0.204649	0.12	1	ACSS2
HCT116_T_202	C3	HsaEX0002126	0.193994	0.12	1	ACSS2
HCT116_T_202	C3	HsaEX0002127	0.186702	0.11	1	ACSS2
HCT116_T_202	C3	HsaEX0002129	0.178871	0.11	1	ACSS2
HCT116_T_202	S	HsaEX0005743	0.214102	0.1	1	ARHGEF9
HCT116_T_202	C3	HsaEX0009896	-0.215828	0.12	1	C18orf45
HCT116_T_202	C1	HsaEX0061757	0.193252	0.14	1	SRPK2
HCT116_T_202	C3	HsaEX0003030	-0.158448	0.11	1	AGAP2
HCT116_T_202	S	HsaEX0052096	0.371272	0.17	1	RALGPS1
HCT116_T_202	S	HsaEX0011577	0.182991	0.1	1	C9orf100
HCT116_T_202	C2	HsaEX0011578	0.194685	0.13	1	C9orf100
HCT116_T_202	S	HsaEX0063309	0.273774	0.12	1	SYTL2
HCT116_T_202	S	HsaEX0022915	0.149092	0.12	1	EPT1
HCT116_T_202	S	HsaEX0059392	0.170734	0.11	1	SLC35A5
HCT116_T_202	S	HsaEX0045645	0.203732	0.12	1	PARP9
HCT116_T_202	S	HsaEX0014579	0.211283	0.13	1	CENPE
HCT116_T_202	S	HsaEX0031865	-0.245453	0.1	1	INTS12
HCT116_T_202	C1	HsaEX0062919	0.209515	0.13	1	SUOX
HCT116_T_202	S	HsaEX0013962	0.194954	0.12	1	CDAN1
HCT116_T_202	S	HsaEX0042450	0.244606	0.1	1	NEIL1
HCT116_T_202	C2	HsaEX0070240	0.321946	0.16	1	VASH2
HCT116_T_202	S	HsaEX0010283	0.152192	0.12	1	C1orf43
HCT116_T_202	C2	HsaEX0037113	-0.418931	0.2	1	LYST
HCT116_T_202	C3	HsaEX0037114	-0.421563	0.22	1	LYST
HCT116_T_202	C2	HsaEX0037115	-0.364203	0.18	1	LYST
HCT116_T_202	S	HsaEX0040967	0.222744	0.13	1	MYH15
HCT116_T_202	C3	HsaEX0038547	-0.355429	0.12	1	MED12L
HCT116_T_202	C2	HsaEX0065177	0.395437	0.17	1	TM4SF19
HCT116_T_202	S	HsaEX0044577	0.153379	0.11	1	OCIAD2
HCT116_T_202	S	HsaEX0034876	0.210871	0.13	1	KLHL8
HCT116_T_202	C2	HsaEX0011935	0.388704	0.22	1	CACNA1B
HCT116_T_202	C1	HsaEX0041552	0.483236	0.21	1	NACC2
HCT116_T_202	C1	HsaEX0009059	0.295581	0.11	1	C11orf73
HCT116_T_202	C2	HsaEX0064579	-0.287217	0.16	1	TEX9
HCT116_T_202	C3	HsaEX0064581	-0.257285	0.15	1	TEX9
HCT116_T_202	C3	HsaEX0064582	-0.225259	0.14	1	TEX9
HCT116_T_202	S	HsaEX0008018	-0.364681	0.18	1	BEND6
HCT116_T_202	S	HsaEX0007890	0.189024	0.1	1	BCL2L11
HCT116_T_202	S	HsaEX0069902	-0.2273	0.1	1	USP43
HCT116_T_202	S	HsaEX0020923	0.255573	0.17	1	DPY19L4
HCT116_T_202	C2	HsaEX0043800	0.284138	0.17	1	NRG1
HCT116_T_202	S	HsaEX0011755	-0.164279	0.1	1	C9orf91
HCT116_T_202	C3	HsaEX0054021	-0.303701	0.13	1	RNF207
HCT116_T_202	C2	HsaEX0028330	0.553922	0.25	1	GPR153
HCT116_T_202	C2	HsaEX0028331	0.458915	0.24	1	GPR153
HCT116_T_202	S	HsaEX0022709	0.231219	0.1	1	EPB49
HCT116_T_202	C1	HsaEX0053358	0.184333	0.11	1	RGS12
HCT116_T_202	S	HsaEX0008507	0.283725	0.18	1	BRSK1
HCT116_T_202	S	HsaEX0071422	0.267097	0.15	1	WDR90
HCT116_T_202	S	HsaEX0071426	0.224122	0.13	1	WDR90
HCT116_T_202	C2	HsaEX0009041	0.286123	0.13	1	C11orf66
HCT116_T_202	C1	HsaEX0059143	-0.411292	0.17	1	SLC25A45
HCT116_T_202	C1	HsaEX0066649	-0.218579	0.1	1	TPCN2
HCT116_T_202	S	HsaEX0007770	0.20972	0.14	1	BBS5
HCT116_T_202	C2	HsaEX0045171	-0.212602	0.15	1	PACRGL
HCT116_T_202	C3	HsaEX0045172	-0.201129	0.15	1	PACRGL
HCT116_T_202	S	HsaEX0032930	0.419825	0.3	1	KBTBD8
HCT116_T_202	C2	HsaEX0027561	0.323914	0.12	1	GLB1L
HCT116_T_202	C2	HsaEX0031382	0.265293	0.15	1	IL17RE
HCT116_T_202	C1	HsaEX0031321	0.566311	0.32	1	IL15
HCT116_T_202	S	HsaEX0062279	-0.16571	0.1	1	STARD4
HCT116_T_202	C1	HsaEX0034028	-0.215212	0.12	1	KIAA1324L
HCT116_T_202	C2	HsaEX0003475	-0.289201	0.1	1	AKR1E2
HCT116_T_202	S	HsaEX0067502	0.173601	0.1	1	TSC1
HCT116_T_202	C3	HsaEX0048976	0.186972	0.11	1	POLL
HCT116_T_202	C2	HsaEX0048980	0.221994	0.14	1	POLL
HCT116_T_202	C1	HsaEX0009562	-0.273296	0.12	1	C15orf33
HCT116_T_202	S	HsaEX0069997	0.227166	0.1	1	USP54
HCT116_T_202	C2	HsaEX0043265	0.503783	0.3	1	NOD2
HCT116_T_202	C3	HsaEX0039112	-0.284354	0.12	1	MGAT5B
HCT116_T_202	S	HsaEX0012897	-0.44254	0.21	1	CCDC110
HCT116_T_202	S	HsaEX0067676	0.14152	0.1	1	TSPAN5
HCT116_T_202	S	HsaEX0027335	0.154588	0.12	1	GFM1
HCT116_T_202	S	HsaEX0029846	0.189236	0.1	1	HEXDC
HCT116_T_202	S	HsaEX0019228	-0.224105	0.11	1	DENND5B
HCT116_T_202	C3	HsaEX0062329	0.303747	0.15	1	STAT2
HCT116_T_202	C3	HsaEX0062330	0.314428	0.17	1	STAT2
HCT116_T_202	C2	HsaEX0008352	0.185871	0.12	1	BPTF
HCT116_T_202	C1	HsaEX0065285	-0.26293	0.15	1	TMCC1
HCT116_T_202	S	HsaEX0001544	-0.32931	0.15	1	AC107883.1
HCT116_T_202	C1	HsaEX0037335	0.455768	0.23	1	MAMDC4
HCT116_T_202	S	HsaEX0072687	0.365807	0.18	1	ZFPM1
HCT116_T_202	C1	HsaEX0074170	0.264727	0.16	1	ZNF678
HCT116_T_202	C2	HsaEX0030089	0.321103	0.14	1	HKR1
HCT116_T_202	C3	HsaEX0072115	-0.34087	0.13	1	ZBTB20
HCT116_T_202	S	HsaEX0055869	-0.202739	0.11	1	RTKN2
HCT116_T_202	C2	HsaEX0037137	-0.251177	0.1	1	MACC1
HCT116_T_202	C3	HsaEX0071050	0.314968	0.17	1	WDR27
HCT116_T_202	C1	HsaEX0065362	0.570343	0.3	1	TMEM106A
HCT116_T_202	S	HsaEX0057944	-0.24757	0.13	1	SH3BGR
HCT116_T_202	C1	HsaEX0020145	-0.38784	0.18	1	DNAH14
HCT116_T_202	C1	HsaEX0020147	-0.572085	0.37	1	DNAH14
HCT116_T_202	C3	HsaEX0028094	-0.15606	0.1	1	GPAT2
HCT116_T_202	S	HsaEX0024727	0.184895	0.14	1	FANCA
HCT116_T_202	S	HsaEX0048500	0.186825	0.14	1	PLSCR1
HCT116_T_202	C3	HsaEX0072436	0.40422	0.13	1	ZDHHC11
HCT116_T_202	C2	HsaEX0013877	-0.246462	0.15	1	CD47
HCT116_T_202	C2	HsaEX0071140	-0.326918	0.15	1	WDR45
HCT116_T_202	C2	HsaEX0046778	-0.247951	0.11	1	PGAP1
HCT116_T_202	S	HsaEX0046781	0.524485	0.3	1	PGAP1
HCT116_T_202	S	HsaEX0058907	0.262902	0.17	1	SLC22A5
HCT116_T_202	C2	HsaEX0001210	-0.297404	0.12	1	AC027097.3
HCT116_T_202	C2	HsaEX0036173	-0.2879	0.11	1	LPAR1
HCT116_T_202	C2	HsaEX0042156	0.258636	0.11	1	NCRNA00171
HCT116_T_202	S	HsaEX0052141	0.228156	0.13	1	RANBP17
HCT116_T_202	S	HsaEX0053319	-0.193614	0.1	1	RGL3
HCT116_T_202	S	HsaEX0001658	-0.312233	0.14	1	AC233309.1
HCT116_T_202	S	HsaEX0049076	0.345198	0.18	1	POLR2J4
HCT116_T_202	C3	HsaEX0028798	-0.324945	0.19	1	GS1-124K5.2
HCT116_T_202	C1	HsaEX0028799	-0.277561	0.14	1	GS1-124K5.2
HCT116_T_202	C3	HsaEX0055042	0.535676	0.26	1	RP11-560I19.4
HCT116_T_202	C3	HsaEX0054783	0.265138	0.1	1	RP11-421L21.3
HCT116_T_202	S	HsaEX0035950	0.42611	0.21	1	LL0XNC01-250H12.3
HCT116_T_202	C1	HsaEX0074401	-0.471843	0.25	1	ZNF815
HCT116_T_202	C1	HsaEX0054639	-0.391325	0.18	1	RP11-319J24.1
HCT116_T_202	S	HsaEX0021905	0.160404	0.11	1	EIF2AK2
HCT116_T_202	C2	HsaEX0010853	0.359673	0.13	1	C3orf18
HCT116_T_202	C1	HsaEX0017132	-0.282353	0.16	1	CRAT
HCT116_T_202	S	HsaEX0030296	0.147183	0.11	1	HNRNPH3
HCT116_T_202	S	HsaEX0052649	0.16902	0.11	1	RBM23
HCT116_T_202	S	HsaEX0010503	-0.236719	0.1	1	C20orf54
HCT116_T_202	S	HsaEX0048078	0.376579	0.12	1	PLCB4
HCT116_T_202	C1	HsaEX0012444	0.256559	0.13	1	CARD8
HCT116_T_202	S	HsaEX0008679	0.212655	0.1	1	BTN2A1
HCT116_T_202	C2	HsaEX0050475	0.249301	0.12	1	PRSS16
HCT116_T_202	C2	HsaEX0014617	0.165468	0.12	1	CENPL
HCT116_T_202	C3	HsaEX0041730	0.343699	0.16	1	NAT15
HCT116_T_202	C1	HsaEX0048984	0.344024	0.2	1	POLM
HCT116_T_202	S	HsaEX0023848	0.32871	0.15	1	FAM119B
HCT116_T_202	S	HsaEX0036724	-0.221152	0.1	1	LRRFIP1
HCT116_T_202	C3	HsaEX0068424	-0.333211	0.1	1	TWSG1
HCT116_T_202	C2	HsaEX0005441	0.431968	0.23	1	ARHGAP22
HCT116_T_202	S	HsaEX0028705	-0.414131	0.18	1	GRINL1A
HCT116_T_202	S	HsaEX0057218	-0.416221	0.11	1	SENP7
HCT116_T_202	S	HsaEX0024198	0.194457	0.12	1	FAM176B
HCT116_T_202	C2	HsaEX0040329	-0.394743	0.17	1	MSN
HCT116_T_202	S	HsaEX0018783	0.216172	0.12	1	DCUN1D2
HCT116_T_202	S	HsaEX0051501	0.18661	0.12	1	QTRTD1
HCT116_T_202	C2	HsaEX0019809	-0.295591	0.15	1	DISP1
HCT116_T_202	S	HsaEX0044520	-0.383487	0.1	1	OBSCN
HCT116_T_202	C1	HsaEX0002025	-0.378101	0.15	1	ACPL2
HCT116_T_202	S	HsaEX0022015	-0.264599	0.24	1	EIF4A2
HCT116_T_202	C1	HsaEX0073355	0.295301	0.12	1	ZNF283
HCT116_T_202	C1	HsaEX0005067	0.178188	0.14	1	APBB2
HCT116_T_202	S	HsaEX0040355	-0.194116	0.11	1	MST1R
HCT116_T_202	C1	HsaEX0073008	0.177903	0.1	1	ZNF12
HCT116_T_202	S	HsaEX0034566	0.328406	0.18	1	KIF27
HCT116_T_202	C2	HsaEX0032090	-0.33941	0.16	1	IQCD
HCT116_T_202	S	HsaEX0045755	0.243778	0.11	1	PBX3
HCT116_T_202	C1	HsaEX0047859	-0.377117	0.19	1	PKIA
HCT116_T_202	S	HsaEX0039832	-0.226927	0.11	1	MORN4
HCT116_T_202	S	HsaEX0035066	0.283973	0.11	1	KSR2
HCT116_T_202	S	HsaEX0020768	0.158644	0.11	1	DPAGT1
HCT116_T_202	S	HsaEX0047735	0.127141	0.1	1	PITPNA
HCT116_T_202	S	HsaEX0070709	-0.258761	0.14	1	VSIG10
HCT116_T_202	S	HsaEX0023711	0.307933	0.15	1	FAHD1
HCT116_T_202	S	HsaEX0050909	0.247186	0.11	1	PTP4A3
HCT116_T_202	C1	HsaEX0051917	0.370609	0.26	1	RAD51L3
HCT116_T_202	C1	HsaEX0035521	0.253548	0.13	1	LCOR
HCT116_T_202	C2	HsaEX0050663	0.294206	0.1	1	PSORS1C1
HCT116_T_202	C1	HsaEX0074361	0.545998	0.28	1	ZNF783
HCT116_T_202	C1	HsaEX0009599	-0.220854	0.16	1	C16orf13
HCT116_T_202	MIC	HsaEX0054133	0.356391	0.13	1	RNF4
HCT116_T_202	MIC	HsaEX0051217	0.187751	0.1	1	PTPRS
HCT116_T_202	Alt3	HsaALTA0005467-1/2	0.242794	0.1	1	MYCBP2
HCT116_T_202	Alt3	HsaALTA0006258-2/2	0.366028	0.11	1	PHPT1
HCT116_T_202	Alt3	HsaALTA0002804-3/4	0.187066	0.11	1	EIF2AK2
HCT116_T_202	Alt3	HsaALTA0002873-1/2	-0.337784	0.14	1	ELMO2
HCT116_T_202	Alt3	HsaALTA0002873-2/2	0.33645	0.14	1	ELMO2
HCT116_T_202	Alt3	HsaALTA0007008-2/2	-0.2671	0.11	1	RASAL2
HCT116_T_202	Alt3	HsaALTA0006397-1/2	-0.388728	0.16	1	PLEKHG2
HCT116_T_202	Alt3	HsaALTA0006397-2/2	0.399516	0.16	1	PLEKHG2
HCT116_T_202	Alt3	HsaALTA0009080-2/3	-0.487342	0.28	1	TSPO
HCT116_T_202	Alt3	HsaALTA0009080-3/3	0.350717	0.17	1	TSPO
HCT116_T_202	Alt3	HsaALTA0006554-1/2	0.297367	0.12	1	PORCN
HCT116_T_202	Alt3	HsaALTA0006554-2/2	-0.31642	0.15	1	PORCN
HCT116_T_202	Alt3	HsaALTA0003560-2/3	0.33083	0.14	1	GAPDH
HCT116_T_202	Alt3	HsaALTA0003560-3/3	-0.319154	0.12	1	GAPDH
HCT116_T_202	Alt3	HsaALTA0005611-1/2	-0.412724	0.2	1	NCOA7
HCT116_T_202	Alt3	HsaALTA0005611-2/2	0.41594	0.17	1	NCOA7
HCT116_T_202	Alt3	HsaALTA0001917-1/2	-0.20621	0.14	1	CLINT1
HCT116_T_202	Alt3	HsaALTA0001917-2/2	0.205561	0.12	1	CLINT1
HCT116_T_202	Alt3	HsaALTA0001320-1/2	-0.279642	0.17	1	C5orf44
HCT116_T_202	Alt3	HsaALTA0001320-2/2	0.270448	0.15	1	C5orf44
HCT116_T_202	Alt3	HsaALTA0005651-2/2	0.181461	0.1	1	NDUFB3
HCT116_T_202	Alt3	HsaALTA0001566-1/2	0.257214	0.12	1	CCDC18
HCT116_T_202	Alt3	HsaALTA0001566-2/2	-0.241262	0.11	1	CCDC18
HCT116_T_202	Alt3	HsaALTA0006201-1/2	-0.348649	0.16	1	PFDN5
HCT116_T_202	Alt3	HsaALTA0006201-2/2	0.341474	0.17	1	PFDN5
HCT116_T_202	Alt3	HsaALTA0008955-2/2	-0.274008	0.1	1	TRERF1
HCT116_T_202	Alt3	HsaALTA0001799-2/2	0.288918	0.11	1	CEP250
HCT116_T_202	Alt3	HsaALTA0007785-1/2	0.445239	0.17	1	SHFM1
HCT116_T_202	Alt3	HsaALTA0007785-2/2	-0.439221	0.15	1	SHFM1
HCT116_T_202	Alt3	HsaALTA0006243-1/2	0.418582	0.19	1	PHF20L1
HCT116_T_202	Alt3	HsaALTA0006243-2/2	-0.420332	0.19	1	PHF20L1
HCT116_T_202	Alt3	HsaALTA0008820-1/2	-0.255367	0.15	1	TMEM8A
HCT116_T_202	Alt3	HsaALTA0008820-2/2	0.260446	0.15	1	TMEM8A
HCT116_T_202	Alt3	HsaALTA0007558-1/2	0.41955	0.17	1	SEC14L4
HCT116_T_202	Alt3	HsaALTA0007558-2/2	-0.425024	0.17	1	SEC14L4
HCT116_T_202	Alt3	HsaALTA0003012-1/2	0.263695	0.12	1	ETS1
HCT116_T_202	Alt3	HsaALTA0003012-2/2	-0.265666	0.11	1	ETS1
HCT116_T_202	Alt3	HsaALTA0004037-3/3	0.399049	0.11	1	HMBOX1
HCT116_T_202	Alt3	HsaALTA0005833-1/2	0.266181	0.15	1	NRGN
HCT116_T_202	Alt3	HsaALTA0005833-2/2	-0.262104	0.14	1	NRGN
HCT116_T_202	Alt3	HsaALTA0000860-1/2	0.287736	0.11	1	B4GALT3
HCT116_T_202	Alt3	HsaALTA0001227-1/2	0.427961	0.24	1	C21orf33
HCT116_T_202	Alt3	HsaALTA0001227-2/2	-0.440948	0.25	1	C21orf33
HCT116_T_202	Alt3	HsaALTA0000733-3/3	0.419535	0.16	1	ASXL1
HCT116_T_202	Alt3	HsaALTA0000292-1/3	-0.400059	0.12	1	AGTRAP
HCT116_T_202	Alt3	HsaALTA0009929-1/2	0.320145	0.15	1	ZNF852
HCT116_T_202	Alt3	HsaALTA0009929-2/2	-0.329934	0.14	1	ZNF852
HCT116_T_202	Alt3	HsaALTA0008863-1/2	0.316617	0.14	1	TNRC18
HCT116_T_202	Alt3	HsaALTA0008863-2/2	-0.331989	0.15	1	TNRC18
HCT116_T_202	Alt3	HsaALTA0006817-3/4	0.26965	0.16	1	PTMA
HCT116_T_202	Alt3	HsaALTA0006817-4/4	-0.363917	0.25	1	PTMA
HCT116_T_202	Alt3	HsaALTA0003252-1/2	0.434723	0.16	1	FBF1
HCT116_T_202	Alt3	HsaALTA0003252-2/2	-0.438084	0.2	1	FBF1
HCT116_T_202	Alt3	HsaALTA0008403-1/2	0.340009	0.11	1	SYNGAP1
HCT116_T_202	Alt3	HsaALTA0008403-2/2	-0.345702	0.14	1	SYNGAP1
HCT116_T_202	Alt3	HsaALTA0003156-1/2	0.394547	0.13	1	FAM200B
HCT116_T_202	Alt3	HsaALTA0003156-2/2	-0.389161	0.17	1	FAM200B
HCT116_T_202	Alt3	HsaALTA0000822-1/2	-0.53445	0.24	1	ATP6V1E2
HCT116_T_202	Alt3	HsaALTA0000822-2/2	0.510461	0.18	1	ATP6V1E2
HCT116_T_202	Alt5	HsaALTD0004158-1/2	-0.622507	0.42	1	NADK
HCT116_T_202	Alt5	HsaALTD0004158-2/2	0.62575	0.43	1	NADK
HCT116_T_202	Alt5	HsaALTD0000736-2/3	-0.247262	0.11	1	BRCA1
HCT116_T_202	Alt5	HsaALTD0001780-1/2	0.404865	0.26	1	CYTH1
HCT116_T_202	Alt5	HsaALTD0001780-2/2	-0.405779	0.27	1	CYTH1
HCT116_T_202	Alt5	HsaALTD0005295-1/2	0.307121	0.1	1	RAPGEF2
HCT116_T_202	Alt5	HsaALTD0005295-2/2	-0.304115	0.11	1	RAPGEF2
HCT116_T_202	Alt5	HsaALTD0002904-1/2	0.537412	0.29	1	GRSF1
HCT116_T_202	Alt5	HsaALTD0002904-2/2	-0.510388	0.24	1	GRSF1
HCT116_T_202	Alt5	HsaALTD0001907-1/2	0.316314	0.15	1	DGKQ
HCT116_T_202	Alt5	HsaALTD0001907-2/2	-0.313919	0.13	1	DGKQ
HCT116_T_202	Alt5	HsaALTD0003355-1/2	0.433603	0.18	1	ITPR1
HCT116_T_202	Alt5	HsaALTD0003355-2/2	-0.406722	0.16	1	ITPR1
HCT116_T_202	Alt5	HsaALTD0000943-1/2	-0.442296	0.26	1	C21orf33
HCT116_T_202	Alt5	HsaALTD0000943-2/2	0.430756	0.24	1	C21orf33
HCT116_T_202	Alt5	HsaALTD0001670-1/2	-0.371224	0.17	1	CRELD1
HCT116_T_202	Alt5	HsaALTD0001670-2/2	0.363499	0.17	1	CRELD1
HCT116_T_202	Alt5	HsaALTD0004277-1/2	-0.368592	0.15	1	NELF
HCT116_T_202	Alt5	HsaALTD0004277-2/2	0.358496	0.16	1	NELF
HCT116_T_202	Alt5	HsaALTD0002367-1/2	-0.293153	0.1	1	FAM111A
HCT116_T_202	Alt5	HsaALTD0007380-1/2	0.271798	0.14	1	ZNF180
HCT116_T_202	Alt5	HsaALTD0007380-2/2	-0.265076	0.14	1	ZNF180
HCT116_T_202	Alt5	HsaALTD0000348-1/2	-0.326817	0.1	1	ANUBL1
HCT116_T_202	Alt5	HsaALTD0006689-1/2	-0.31683	0.14	1	TNRC18
HCT116_T_202	Alt5	HsaALTD0006689-2/2	0.32414	0.14	1	TNRC18
HCT116_T_202	Alt5	HsaALTD0001305-1/2	0.395005	0.16	1	CDC42SE1
HCT116_T_202	Alt5	HsaALTD0001305-2/2	-0.392889	0.18	1	CDC42SE1
HCT116_T_202	Alt5	HsaALTD0004993-1/2	0.36355	0.15	1	PPP1R11
HCT116_T_202	Alt5	HsaALTD0004993-2/2	-0.376783	0.14	1	PPP1R11
HCT116_T_202	Alt5	HsaALTD0004418-1/2	0.401102	0.12	1	NT5M
HCT116_T_202	Alt5	HsaALTD0004418-2/2	-0.421265	0.15	1	NT5M
HCT116_T_202	Alt5	HsaALTD0000332-1/2	-0.308753	0.11	1	ANKRD28
HCT116_T_202	Alt5	HsaALTD0003683-1/2	-0.397627	0.15	1	LTB4R
HCT116_T_202	Alt5	HsaALTD0003683-2/2	0.401196	0.14	1	LTB4R
HCT116_T_202	Alt5	HsaALTD0007544-1/3	-0.251007	0.12	1	ZSWIM7
HCT116_T_202	IR-S	HsaINT0001234	-0.34165	0.12	1	ABCC3
HCT116_T_202	IR-S	HsaINT0008199	-0.449689	0.2	1	ANKDD1A
HCT116_T_202	IR-C	HsaINT0008206	0.585771	0.3	1	ANKDD1A
HCT116_T_202	IR-C	HsaINT0018572	0.342979	0.17	1	BRD9
HCT116_T_202	IR-S	HsaINT0019158	0.559376	0.33	1	BTN3A3
HCT116_T_202	IR-S	HsaINT0021234	-0.304906	0.15	1	C16orf93
HCT116_T_202	IR-C	HsaINT0023032	-0.262523	0.12	1	C20orf96
HCT116_T_202	IR-S	HsaINT0023554	-0.423977	0.21	1	C2orf67
HCT116_T_202	IR-S	HsaINT0023555	-0.319827	0.17	1	C2orf67
HCT116_T_202	IR-S	HsaINT0024968	-0.237969	0.15	1	C7orf47
HCT116_T_202	IR-S	HsaINT0029816	0.298948	0.1	1	CCDC65
HCT116_T_202	IR-C	HsaINT0030072	0.273956	0.13	1	CCDC88A
HCT116_T_202	IR-S	HsaINT0032374	-0.169272	0.1	1	CDK10
HCT116_T_202	IR-C	HsaINT0032386	-0.215195	0.15	1	CDK11A
HCT116_T_202	IR-S	HsaINT0033466	-0.182986	0.1	1	CENPT
HCT116_T_202	IR-C	HsaINT0033591	-0.295871	0.16	1	CEP152
HCT116_T_202	IR-S	HsaINT0045082	0.331225	0.14	1	DBF4B
HCT116_T_202	IR-C	HsaINT0046959	-0.425883	0.21	1	DEPDC1B
HCT116_T_202	IR-S	HsaINT0047256	0.335091	0.12	1	DGKE
HCT116_T_202	IR-C	HsaINT0048967	0.208756	0.1	1	DMPK
HCT116_T_202	IR-S	HsaINT0051834	-0.143806	0.11	1	DPP7
HCT116_T_202	IR-S	HsaINT0055203	-0.208609	0.17	1	EIF4A2
HCT116_T_202	IR-C	HsaINT0064606	-0.414693	0.14	1	FLJ37035
HCT116_T_202	IR-S	HsaINT0067999	-0.184101	0.11	1	GBA2
HCT116_T_202	IR-S	HsaINT0070088	-0.453601	0.17	1	GNAT2
HCT116_T_202	IR-S	HsaINT0074489	0.314279	0.12	1	HCN2
HCT116_T_202	IR-C	HsaINT0076679	0.387988	0.22	1	HMG20B
HCT116_T_202	IR-S	HsaINT0077790	0.380617	0.11	1	HSF4
HCT116_T_202	IR-S	HsaINT0079062	-0.491147	0.2	1	IFT140
HCT116_T_202	IR-S	HsaINT0084004	-0.223658	0.1	1	KANK3
HCT116_T_202	IR-S	HsaINT0084007	0.371447	0.16	1	KANK3
HCT116_T_202	IR-S	HsaINT0084231	0.407601	0.1	1	KCNAB3
HCT116_T_202	IR-C	HsaINT0084417	-0.387219	0.13	1	KCNIP2
HCT116_T_202	IR-C	HsaINT0085979	-0.3516	0.15	1	KIAA0513
HCT116_T_202	IR-C	HsaINT0089344	-0.377316	0.11	1	KRT10
HCT116_T_202	IR-S	HsaINT0089369	-0.237783	0.12	1	KRT15
HCT116_T_202	IR-S	HsaINT0092442	-0.208369	0.11	1	LMF2
HCT116_T_202	IR-S	HsaINT0093146	0.368111	0.17	1	LOC100190939
HCT116_T_202	IR-C	HsaINT0093406	-0.316163	0.16	1	LOC147804
HCT116_T_202	IR-C	HsaINT0094515	0.416148	0.14	1	LOC440104
HCT116_T_202	IR-S	HsaINT0102211	-0.319375	0.26	1	METTL3
HCT116_T_202	IR-C	HsaINT0109818	-0.310589	0.12	1	NAIP
HCT116_T_202	IR-S	HsaINT0113163	-0.322169	0.12	1	NFKBID
HCT116_T_202	IR-S	HsaINT0116359	-0.394818	0.11	1	NT5M
HCT116_T_202	IR-S	HsaINT0117864	-0.39581	0.11	1	ODF3B
HCT116_T_202	IR-S	HsaINT0122131	-0.564703	0.36	1	PDE5A
HCT116_T_202	IR-C	HsaINT0127336	-0.242363	0.14	1	PLEKHG4
HCT116_T_202	IR-S	HsaINT0136355	-0.417977	0.16	1	RABEP2
HCT116_T_202	IR-C	HsaINT0139030	-0.258809	0.12	1	RDH5
HCT116_T_202	IR-S	HsaINT0141555	0.426442	0.21	1	RNF207
HCT116_T_202	IR-C	HsaINT0143332	-0.280112	0.17	1	RREB1
HCT116_T_202	IR-S	HsaINT0143507	-0.205361	0.11	1	RRP7B
HCT116_T_202	IR-S	HsaINT0148346	-0.211022	0.1	1	SETD6
HCT116_T_202	IR-C	HsaINT0149402	-0.424732	0.15	1	SH3PXD2A
HCT116_T_202	IR-S	HsaINT0151128	-0.209966	0.14	1	SLC17A9
HCT116_T_202	IR-S	HsaINT0157816	-0.305272	0.17	1	SPG11
HCT116_T_202	IR-S	HsaINT0157818	-0.228447	0.1	1	SPG11
HCT116_T_202	IR-S	HsaINT0158302	-0.251016	0.14	1	SPSB3
HCT116_T_202	IR-S	HsaINT0168825	0.223639	0.1	1	TMEM191A
HCT116_T_202	IR-S	HsaINT0169201	-0.228943	0.11	1	TMEM52
HCT116_T_202	IR-C	HsaINT0172586	-0.814953	0.61	1	TRIML2
HCT116_T_202	IR-S	HsaINT0172808	-0.190736	0.1	1	TRMT11
HCT116_T_202	IR-C	HsaINT0179808	-0.354258	0.15	1	VAMP1
HCT116_T_202	IR-C	HsaINT0180680	-0.184515	0.11	1	VPS16
HCT116_T_202	IR-S	HsaINT0182288	-0.167772	0.11	1	WDR55
HCT116_T_202	IR-C	HsaINT0182742	-0.213264	0.12	1	WDR90
HCT116_T_202	IR-C	HsaINT0184519	-0.162368	0.1	1	ZBED5
HCT116_T_202	IR-S	HsaINT0186490	-0.229104	0.1	1	ZNF224
HCT116_T_202	IR-C	HsaINT0186683	-0.237756	0.1	1	ZNF276
HCT116_T_202	IR-S	HsaINT0187141	-0.274037	0.13	1	ZNF41
HCT116_T_202	IR-C	HsaINT0188310	-0.241564	0.15	1	ZNF761
HCT116_T_202	IR-S	HsaINT0188409	0.337382	0.13	1	ZNF79
HCT116_T_202	IR-S	HsaINT0188695	-0.457787	0.34	1	ZP3
HCT116_T_202	S	HsaEX0052744	0.163694	0.12	2	RBM5
HCT116_T_202	S	HsaEX0047818	0.132935	0.1	2	PKD1
HCT116_T_202	S	HsaEX0024635	0.184446	0.1	2	FAM76A
HCT116_T_202	S	HsaEX0018259	0.151713	0.12	2	CYP24A1
HCT116_T_202	S	HsaEX0066470	0.156875	0.13	2	TOMM34
HCT116_T_202	S	HsaEX0024923	0.204959	0.13	2	FAS
HCT116_T_202	S	HsaEX0003011	0.355276	0.26	2	AGA
HCT116_T_202	S	HsaEX0070523	0.302006	0.19	2	VPS13D
HCT116_T_202	S	HsaEX0000306	0.259507	0.16	2	ABCA7
HCT116_T_202	S	HsaEX0038240	0.208354	0.18	2	MCM10
HCT116_T_202	S	HsaEX0062579	0.239969	0.11	2	STOML1
HCT116_T_202	S	HsaEX0009345	0.244929	0.13	2	C14orf101
HCT116_T_202	S	HsaEX0057061	0.274237	0.22	2	SEMA3C
HCT116_T_202	S	HsaEX0065446	0.172289	0.14	2	TMEM131
HCT116_T_202	S	HsaEX0045162	0.128216	0.11	2	PABPC4
HCT116_T_202	S	HsaEX0039848	0.194335	0.15	2	MOSPD1
HCT116_T_202	S	HsaEX0055966	-0.360704	0.14	2	RUNDC3B
HCT116_T_202	S	HsaEX0039594	0.163653	0.13	2	MLX
HCT116_T_202	S	HsaEX0065355	0.198878	0.1	2	TMEM104
HCT116_T_202	S	HsaEX0049496	0.515562	0.38	2	PPM1H
HCT116_T_202	S	HsaEX0038454	0.199712	0.13	2	MDN1
HCT116_T_202	S	HsaEX0034488	0.157095	0.13	2	KIF20A
HCT116_T_202	S	HsaEX0040117	0.112786	0.1	2	MRPL3
HCT116_T_202	S	HsaEX0064752	0.1509	0.12	2	THADA
HCT116_T_202	S	HsaEX0000575	0.31225	0.17	2	ABCG2
HCT116_T_202	S	HsaEX0003649	0.211094	0.13	2	ALDH6A1
HCT116_T_202	S	HsaEX0046449	0.13935	0.1	2	PDS5A
HCT116_T_202	S	HsaEX0007739	-0.322033	0.15	2	BAZ2B
HCT116_T_202	S	HsaEX0011075	0.16781	0.11	2	C4orf8
HCT116_T_202	S	HsaEX0045367	0.507792	0.27	2	PANK2
HCT116_T_202	S	HsaEX0071579	0.313641	0.13	2	WNK4
HCT116_T_202	S	HsaEX0073547	0.193543	0.14	2	ZNF384
HCT116_T_202	S	HsaEX0036671	-0.580728	0.32	2	LRRC6
HCT116_T_202	S	HsaEX0073399	0.229928	0.17	2	ZNF317
HCT116_T_202	S	HsaEX0035018	0.325127	0.16	2	KREMEN2
HCT116_T_202	S	HsaEX0059666	0.159428	0.1	2	SLC41A1
HCT116_T_202	S	HsaEX0034232	-0.230787	0.12	2	KIAA1704
HCT116_T_202	S	HsaEX0022247	0.148281	0.11	2	ELP2
HCT116_T_202	S	HsaEX0069721	0.25135	0.13	2	USP30
HCT116_T_202	S	HsaEX0044501	0.311389	0.14	2	OASL
HCT116_T_202	S	HsaEX0033188	0.241198	0.2	2	KCTD3
HCT116_T_202	S	HsaEX0052084	0.249741	0.1	2	RALGPS1
HCT116_T_202	S	HsaEX0061840	0.122179	0.11	2	SSFA2
HCT116_T_202	S	HsaEX0033934	-0.320648	0.15	2	KIAA1109
HCT116_T_202	S	HsaEX0013956	0.371404	0.28	2	CDAN1
HCT116_T_202	S	HsaEX0043116	0.385701	0.18	2	NLRC5
HCT116_T_202	S	HsaEX0031175	-0.440999	0.13	2	IGSF1
HCT116_T_202	S	HsaEX0068842	0.15312	0.1	2	UBE3B
HCT116_T_202	S	HsaEX0041851	0.165537	0.11	2	NBEAL2
HCT116_T_202	S	HsaEX0052625	0.282468	0.1	2	RBM15
HCT116_T_202	S	HsaEX0034022	0.193581	0.12	2	KIAA1324L
HCT116_T_202	S	HsaEX0034260	0.236425	0.14	2	KIAA1731
HCT116_T_202	S	HsaEX0065665	0.196166	0.14	2	TMEM194A
HCT116_T_202	S	HsaEX0052914	0.240382	0.14	2	RCOR2
HCT116_T_202	S	HsaEX0065515	0.309678	0.18	2	TMEM150A
HCT116_T_202	S	HsaEX0021748	0.178986	0.11	2	EFNA1
HCT116_T_202	S	HsaEX0063626	0.190957	0.12	2	TAPT1
HCT116_T_202	S	HsaEX0073504	-0.764156	0.67	2	ZNF35
HCT116_T_202	S	HsaEX0032086	0.212181	0.15	2	IQCB1
HCT116_T_202	S	HsaEX0073714	-0.356554	0.19	2	ZNF449
HCT116_T_202	S	HsaEX0052889	0.143163	0.11	2	RCE1
HCT116_T_202	S	HsaEX0014688	0.35375	0.29	2	CEP135
HCT116_T_202	S	HsaEX0023810	0.163167	0.11	2	FAM116A
HCT116_T_202	S	HsaEX0013636	0.211246	0.18	2	CCNE2
HCT116_T_202	S	HsaEX0049243	0.458915	0.21	2	POU6F1
HCT116_T_202	S	HsaEX0046191	0.267604	0.1	2	PDE2A
HCT116_T_202	S	HsaEX0066628	0.219162	0.14	2	TPCN1
HCT116_T_202	S	HsaEX0048089	0.21786	0.1	2	PLCD1
HCT116_T_202	S	HsaEX0062806	0.148328	0.1	2	STYX
HCT116_T_202	S	HsaEX0032633	0.226533	0.14	2	ITSN2
HCT116_T_202	S	HsaEX0011055	0.185516	0.16	2	C4orf43
HCT116_T_202	S	HsaEX0070941	0.131278	0.1	2	WDHD1
HCT116_T_202	S	HsaEX0001567	0.184949	0.1	2	AC110280.1
HCT116_T_202	S	HsaEX0056104	0.317949	0.27	2	SACM1L
HCT116_T_202	S	HsaEX0015366	0.255755	0.23	2	CHUK
HCT116_T_202	S	HsaEX0033828	0.199016	0.1	2	KIAA0913
HCT116_T_202	S	HsaEX0049074	0.316786	0.1	2	POLR2J4
HCT116_T_202	S	HsaEX0005450	0.260791	0.14	2	ARHGAP23
HCT116_T_202	S	HsaEX0054748	0.28525	0.1	2	RP11-395P17.3
HCT116_T_202	C2	HsaEX0057078	0.16068	0.1	2	SEMA3F
HCT116_T_202	C3	HsaEX0035029	0.279774	0.22	2	KRIT1
HCT116_T_202	S	HsaEX0047250	0.160109	0.1	2	PHTF2
HCT116_T_202	S	HsaEX0047252	0.136634	0.1	2	PHTF2
HCT116_T_202	S	HsaEX0068856	0.121918	0.1	2	UBE3C
HCT116_T_202	C3	HsaEX0026683	0.244829	0.1	2	FYN
HCT116_T_202	S	HsaEX0050050	0.135877	0.1	2	PRICKLE3
HCT116_T_202	C2	HsaEX0040567	0.31243	0.1	2	MTMR11
HCT116_T_202	C3	HsaEX0040568	0.349132	0.14	2	MTMR11
HCT116_T_202	C3	HsaEX0068969	0.144336	0.1	2	UBR2
HCT116_T_202	C2	HsaEX0043673	0.221806	0.12	2	NR1H3
HCT116_T_202	C3	HsaEX0013860	0.146963	0.13	2	CD44
HCT116_T_202	C3	HsaEX0074700	0.144163	0.1	2	ZZZ3
HCT116_T_202	S	HsaEX0044659	0.255089	0.1	2	OFD1
HCT116_T_202	S	HsaEX0071098	0.21351	0.12	2	WDR37
HCT116_T_202	C2	HsaEX0007812	0.171585	0.11	2	BCAR1
HCT116_T_202	C2	HsaEX0007813	0.304577	0.22	2	BCAR1
HCT116_T_202	S	HsaEX0028133	0.149274	0.1	2	GPBP1
HCT116_T_202	S	HsaEX0000316	0.216052	0.1	2	ABCA7
HCT116_T_202	S	HsaEX0063418	0.150069	0.11	2	TAF11
HCT116_T_202	S	HsaEX0003803	0.246139	0.12	2	ALPK1
HCT116_T_202	C2	HsaEX0046294	0.146104	0.11	2	PDE8A
HCT116_T_202	C3	HsaEX0056748	0.129987	0.1	2	SDHA
HCT116_T_202	S	HsaEX0058938	0.272928	0.12	2	SLC24A1
HCT116_T_202	S	HsaEX0073881	-0.292653	0.12	2	ZNF532
HCT116_T_202	S	HsaEX0068320	0.159974	0.1	2	TUBE1
HCT116_T_202	S	HsaEX0039402	0.145667	0.11	2	MKRN2
HCT116_T_202	C3	HsaEX0039440	0.260273	0.11	2	MLH1
HCT116_T_202	C2	HsaEX0041425	0.364257	0.17	2	N4BP2
HCT116_T_202	S	HsaEX0066436	0.186692	0.1	2	TOLLIP
HCT116_T_202	S	HsaEX0033413	0.160033	0.13	2	KIAA0020
HCT116_T_202	S	HsaEX0020722	-0.355391	0.1	2	DOPEY1
HCT116_T_202	C1	HsaEX0034112	0.335644	0.19	2	KIAA1467
HCT116_T_202	S	HsaEX0042046	-0.202687	0.11	2	NCOA1
HCT116_T_202	S	HsaEX0042050	0.200792	0.11	2	NCOA1
HCT116_T_202	S	HsaEX0035114	0.162383	0.12	2	L2HGDH
HCT116_T_202	S	HsaEX0034621	0.249424	0.1	2	KIF9
HCT116_T_202	C1	HsaEX0037827	0.138388	0.1	2	MAPKAPK5
HCT116_T_202	S	HsaEX0010424	0.521543	0.27	2	C20orf12
HCT116_T_202	C1	HsaEX0048341	0.287702	0.15	2	PLEKHG2
HCT116_T_202	C2	HsaEX0044370	0.311739	0.16	2	NUP50
HCT116_T_202	C1	HsaEX0063114	0.39267	0.17	2	SYDE2
HCT116_T_202	C1	HsaEX0034811	0.251596	0.14	2	KLHL22
HCT116_T_202	S	HsaEX0053438	0.177363	0.13	2	RHBDD3
HCT116_T_202	S	HsaEX0015203	0.288691	0.13	2	CHKB
HCT116_T_202	S	HsaEX0067319	0.132118	0.1	2	TRMU
HCT116_T_202	S	HsaEX0061734	0.130871	0.11	2	SRP54
HCT116_T_202	S	HsaEX0027812	0.135683	0.11	2	GMPR2
HCT116_T_202	S	HsaEX0064031	0.296184	0.19	2	TBL1X
HCT116_T_202	C3	HsaEX0003682	0.290176	0.13	2	ALG13
HCT116_T_202	C2	HsaEX0047922	0.17979	0.11	2	PLA2G15
HCT116_T_202	S	HsaEX0036685	0.186626	0.11	2	LRRC68
HCT116_T_202	C2	HsaEX0019158	0.415143	0.21	2	DENND3
HCT116_T_202	C1	HsaEX0019159	0.355855	0.13	2	DENND3
HCT116_T_202	S	HsaEX0048235	0.342807	0.17	2	PLEKHA4
HCT116_T_202	C2	HsaEX0021185	0.173644	0.11	2	DUS4L
HCT116_T_202	C1	HsaEX0043249	0.264642	0.12	2	NOD1
HCT116_T_202	S	HsaEX0016121	0.209788	0.13	2	CNTNAP3
HCT116_T_202	C2	HsaEX0040829	0.17217	0.11	2	MVK
HCT116_T_202	C3	HsaEX0016024	0.1683	0.12	2	CNOT2
HCT116_T_202	S	HsaEX0008428	0.16818	0.1	2	BRD8
HCT116_T_202	C2	HsaEX0060372	0.314161	0.25	2	SMC4
HCT116_T_202	C3	HsaEX0060373	0.284741	0.24	2	SMC4
HCT116_T_202	C3	HsaEX0060374	0.26519	0.23	2	SMC4
HCT116_T_202	C2	HsaEX0060375	0.123812	0.1	2	SMC4
HCT116_T_202	C3	HsaEX0022044	0.196927	0.15	2	EIF4G1
HCT116_T_202	C3	HsaEX0022045	0.220643	0.17	2	EIF4G1
HCT116_T_202	S	HsaEX0047634	0.298163	0.24	2	PIKFYVE
HCT116_T_202	C3	HsaEX0018620	0.27007	0.16	2	DCAF17
HCT116_T_202	S	HsaEX0013872	-0.192383	0.15	2	CD46
HCT116_T_202	S	HsaEX0020808	0.147162	0.11	2	DPH5
HCT116_T_202	C3	HsaEX0010095	0.163488	0.11	2	C1orf107
HCT116_T_202	C2	HsaEX0004322	0.147201	0.11	2	ANKRD13C
HCT116_T_202	S	HsaEX0004323	0.145646	0.1	2	ANKRD13C
HCT116_T_202	S	HsaEX0014671	-0.348987	0.2	2	CEP110
HCT116_T_202	C2	HsaEX0051446	0.382824	0.15	2	PYROXD2
HCT116_T_202	C3	HsaEX0051448	0.412284	0.17	2	PYROXD2
HCT116_T_202	C3	HsaEX0051449	0.392099	0.18	2	PYROXD2
HCT116_T_202	C2	HsaEX0008902	0.140023	0.1	2	C10orf76
HCT116_T_202	S	HsaEX0008903	0.152188	0.11	2	C10orf76
HCT116_T_202	C1	HsaEX0043687	0.212162	0.12	2	NR2C1
HCT116_T_202	C2	HsaEX0050883	0.331786	0.13	2	PTK2B
HCT116_T_202	C2	HsaEX0074561	0.420276	0.14	2	ZSCAN20
HCT116_T_202	C1	HsaEX0028910	0.258938	0.15	2	GTDC1
HCT116_T_202	S	HsaEX0044604	-0.207774	0.12	2	ODF2L
HCT116_T_202	C3	HsaEX0021655	0.232927	0.13	2	EEPD1
HCT116_T_202	C2	HsaEX0021656	0.230626	0.13	2	EEPD1
HCT116_T_202	C1	HsaEX0048986	-0.318464	0.21	2	POLM
HCT116_T_202	S	HsaEX0009285	0.183934	0.15	2	C13orf1
HCT116_T_202	S	HsaEX0043720	0.246762	0.12	2	NR4A1
HCT116_T_202	C1	HsaEX0007744	0.348352	0.12	2	BAZ2B
HCT116_T_202	C3	HsaEX0005351	-0.2362	0.14	2	ARFGEF2
HCT116_T_202	C3	HsaEX0036736	-0.2513	0.11	2	LRRFIP1
HCT116_T_202	C2	HsaEX0018923	0.133887	0.1	2	DDX31
HCT116_T_202	C3	HsaEX0041654	0.363524	0.13	2	NAPB
HCT116_T_202	C1	HsaEX0041655	0.306233	0.11	2	NAPB
HCT116_T_202	C1	HsaEX0007992	0.16055	0.12	2	BECN1
HCT116_T_202	S	HsaEX0029646	0.326848	0.18	2	HELB
HCT116_T_202	S	HsaEX0033288	0.193272	0.11	2	KDM4B
HCT116_T_202	C1	HsaEX0009145	0.222179	0.11	2	C12orf26
HCT116_T_202	C3	HsaEX0014242	-0.316459	0.1	2	CDHR3
HCT116_T_202	C3	HsaEX0044977	0.206079	0.15	2	OSGEPL1
HCT116_T_202	S	HsaEX0044978	0.226233	0.17	2	OSGEPL1
HCT116_T_202	S	HsaEX0064479	0.308388	0.15	2	TEP1
HCT116_T_202	S	HsaEX0064480	0.267998	0.13	2	TEP1
HCT116_T_202	C2	HsaEX0012279	0.208546	0.16	2	CAMSAP1
HCT116_T_202	S	HsaEX0035271	0.249625	0.17	2	LAMA5
HCT116_T_202	C3	HsaEX0002118	0.165472	0.1	2	ACSS2
HCT116_T_202	C3	HsaEX0002125	0.188549	0.11	2	ACSS2
HCT116_T_202	C3	HsaEX0002126	0.214144	0.14	2	ACSS2
HCT116_T_202	S	HsaEX0025802	0.177629	0.1	2	FIGNL1
HCT116_T_202	C2	HsaEX0053469	-0.36788	0.14	2	RHBG
HCT116_T_202	C3	HsaEX0053475	-0.389833	0.19	2	RHBG
HCT116_T_202	C2	HsaEX0053477	-0.441512	0.17	2	RHBG
HCT116_T_202	C3	HsaEX0072624	0.198825	0.13	2	ZFC3H1
HCT116_T_202	S	HsaEX0044214	0.18222	0.1	2	NUMB
HCT116_T_202	S	HsaEX0038801	0.220294	0.1	2	MEIS2
HCT116_T_202	S	HsaEX0009554	0.340209	0.1	2	C15orf29
HCT116_T_202	S	HsaEX0004988	0.274787	0.21	2	AP4B1
HCT116_T_202	C2	HsaEX0047042	0.191393	0.11	2	PHF21A
HCT116_T_202	S	HsaEX0047043	0.21026	0.11	2	PHF21A
HCT116_T_202	C3	HsaEX0069510	0.191902	0.14	2	URB2
HCT116_T_202	S	HsaEX0069512	0.173526	0.1	2	URB2
HCT116_T_202	S	HsaEX0021819	0.182583	0.14	2	EGLN1
HCT116_T_202	S	HsaEX0069846	0.162694	0.12	2	USP37
HCT116_T_202	S	HsaEX0063895	0.273139	0.22	2	TBC1D4
HCT116_T_202	S	HsaEX0064069	0.129206	0.1	2	TBRG4
HCT116_T_202	C3	HsaEX0008479	0.13806	0.1	2	BRIP1
HCT116_T_202	C2	HsaEX0066012	0.381283	0.17	2	TMEM8B
HCT116_T_202	C2	HsaEX0011578	0.192755	0.11	2	C9orf100
HCT116_T_202	S	HsaEX0037840	0.260026	0.12	2	MAPKBP1
HCT116_T_202	C2	HsaEX0022913	0.297634	0.26	2	EPT1
HCT116_T_202	C3	HsaEX0022914	0.1418	0.11	2	EPT1
HCT116_T_202	S	HsaEX0022915	0.211385	0.18	2	EPT1
HCT116_T_202	C3	HsaEX0002451	0.268853	0.14	2	ADAMTS14
HCT116_T_202	C3	HsaEX0024949	0.16395	0.12	2	FASTKD1
HCT116_T_202	C3	HsaEX0029811	0.223332	0.11	2	HERC6
HCT116_T_202	S	HsaEX0029812	0.193651	0.1	2	HERC6
HCT116_T_202	S	HsaEX0031865	-0.285933	0.15	2	INTS12
HCT116_T_202	C1	HsaEX0042405	0.175073	0.13	2	NEDD1
HCT116_T_202	C2	HsaEX0027070	0.197117	0.1	2	GAS2L3
HCT116_T_202	C1	HsaEX0030274	-0.196489	0.12	2	HNRNPA1L2
HCT116_T_202	S	HsaEX0042450	0.500905	0.31	2	NEIL1
HCT116_T_202	S	HsaEX0041085	0.131225	0.11	2	MYO19
HCT116_T_202	C3	HsaEX0055551	0.211362	0.19	2	RPRD1A
HCT116_T_202	C3	HsaEX0055552	0.219646	0.19	2	RPRD1A
HCT116_T_202	S	HsaEX0026234	0.127175	0.11	2	FOXK2
HCT116_T_202	C1	HsaEX0049917	0.280095	0.14	2	PRDM15
HCT116_T_202	S	HsaEX0065865	0.269289	0.2	2	TMEM50B
HCT116_T_202	C3	HsaEX0012344	0.21104	0.13	2	CAPN10
HCT116_T_202	C2	HsaEX0002663	0.460514	0.24	2	ADC
HCT116_T_202	C2	HsaEX0002665	0.460819	0.24	2	ADC
HCT116_T_202	C2	HsaEX0002666	0.310039	0.13	2	ADC
HCT116_T_202	C2	HsaEX0004763	0.42893	0.18	2	ANXA9
HCT116_T_202	S	HsaEX0022522	-0.22794	0.11	2	ENSA
HCT116_T_202	S	HsaEX0010283	0.152141	0.12	2	C1orf43
HCT116_T_202	C2	HsaEX0037113	-0.399715	0.17	2	LYST
HCT116_T_202	C3	HsaEX0037114	-0.387528	0.14	2	LYST
HCT116_T_202	C1	HsaEX0048274	0.290305	0.11	2	PLEKHA6
HCT116_T_202	S	HsaEX0061511	0.150184	0.11	2	SPOPL
HCT116_T_202	C3	HsaEX0019935	0.398286	0.18	2	DLX1
HCT116_T_202	C2	HsaEX0019936	0.287729	0.12	2	DLX1
HCT116_T_202	C3	HsaEX0041836	0.303123	0.11	2	NBEAL1
HCT116_T_202	S	HsaEX0041844	0.287595	0.11	2	NBEAL1
HCT116_T_202	C2	HsaEX0041845	0.255597	0.1	2	NBEAL1
HCT116_T_202	C2	HsaEX0067367	0.340355	0.18	2	TRPC1
HCT116_T_202	S	HsaEX0034876	0.221823	0.14	2	KLHL8
HCT116_T_202	C3	HsaEX0041968	0.119045	0.1	2	NCAPG2
HCT116_T_202	C2	HsaEX0011935	0.311777	0.12	2	CACNA1B
HCT116_T_202	S	HsaEX0029793	0.16658	0.12	2	HERC4
HCT116_T_202	C3	HsaEX0014513	0.160634	0.13	2	CELF1
HCT116_T_202	C3	HsaEX0014515	0.189409	0.11	2	CELF1
HCT116_T_202	C2	HsaEX0040582	0.137665	0.1	2	MTMR12
HCT116_T_202	C3	HsaEX0042854	0.143692	0.1	2	NGLY1
HCT116_T_202	S	HsaEX0056490	0.199189	0.1	2	SCLT1
HCT116_T_202	S	HsaEX0051460	0.147131	0.11	2	QDPR
HCT116_T_202	C1	HsaEX0008082	0.401672	0.18	2	BICD1
HCT116_T_202	C3	HsaEX0041798	0.195607	0.13	2	NBAS
HCT116_T_202	S	HsaEX0034226	0.46792	0.22	2	KIAA1632
HCT116_T_202	C2	HsaEX0028275	0.163419	0.13	2	GPR125
HCT116_T_202	S	HsaEX0028276	0.183867	0.15	2	GPR125
HCT116_T_202	S	HsaEX0068351	0.245158	0.18	2	TUBGCP5
HCT116_T_202	C1	HsaEX0045048	0.190333	0.13	2	OXNAD1
HCT116_T_202	C3	HsaEX0032780	0.322033	0.12	2	JMJD5
HCT116_T_202	C3	HsaEX0032781	0.306411	0.14	2	JMJD5
HCT116_T_202	S	HsaEX0020926	0.188061	0.14	2	DPY19L4
HCT116_T_202	S	HsaEX0056007	0.16664	0.11	2	RWDD2B
HCT116_T_202	S	HsaEX0058069	0.176697	0.11	2	SH3RF2
HCT116_T_202	C3	HsaEX0058070	0.17197	0.1	2	SH3RF2
HCT116_T_202	C2	HsaEX0000187	0.231875	0.12	2	AASDH
HCT116_T_202	C1	HsaEX0059497	0.1706	0.1	2	SLC37A3
HCT116_T_202	C3	HsaEX0054021	-0.277142	0.1	2	RNF207
HCT116_T_202	S	HsaEX0008974	0.170183	0.11	2	C11orf30
HCT116_T_202	C3	HsaEX0003731	0.190487	0.13	2	ALG8
HCT116_T_202	S	HsaEX0058348	0.256248	0.13	2	SIM2
HCT116_T_202	C2	HsaEX0062308	0.409525	0.14	2	STARD9
HCT116_T_202	S	HsaEX0053361	-0.228729	0.11	2	RGS12
HCT116_T_202	C3	HsaEX0050275	0.170917	0.11	2	PRMT2
HCT116_T_202	C3	HsaEX0050276	0.170388	0.1	2	PRMT2
HCT116_T_202	S	HsaEX0008507	0.304585	0.19	2	BRSK1
HCT116_T_202	S	HsaEX0040041	0.244075	0.15	2	MPZL3
HCT116_T_202	C1	HsaEX0074300	0.226574	0.1	2	ZNF75A
HCT116_T_202	C3	HsaEX0066636	0.320619	0.18	2	TPCN2
HCT116_T_202	C1	HsaEX0066637	0.247792	0.12	2	TPCN2
HCT116_T_202	C1	HsaEX0066649	-0.237638	0.12	2	TPCN2
HCT116_T_202	S	HsaEX0013027	0.183861	0.11	2	CCDC138
HCT116_T_202	S	HsaEX0013028	0.130798	0.1	2	CCDC138
HCT116_T_202	S	HsaEX0007770	0.170312	0.1	2	BBS5
HCT116_T_202	S	HsaEX0045479	0.145826	0.1	2	PAQR3
HCT116_T_202	C3	HsaEX0018744	0.329698	0.11	2	DCST1
HCT116_T_202	S	HsaEX0010948	0.195554	0.15	2	C3orf64
HCT116_T_202	S	HsaEX0058850	0.437826	0.17	2	SLC22A15
HCT116_T_202	S	HsaEX0062521	0.235935	0.13	2	STK36
HCT116_T_202	C1	HsaEX0029374	0.237733	0.12	2	HDAC11
HCT116_T_202	C3	HsaEX0043001	0.152494	0.11	2	NIPBL
HCT116_T_202	C3	HsaEX0043002	0.146954	0.1	2	NIPBL
HCT116_T_202	S	HsaEX0056204	-0.248389	0.14	2	SAP30L
HCT116_T_202	S	HsaEX0026697	0.16593	0.13	2	FZD6
HCT116_T_202	C2	HsaEX0071569	0.326169	0.19	2	WNK2
HCT116_T_202	S	HsaEX0005909	0.409568	0.2	2	ARMC3
HCT116_T_202	S	HsaEX0060644	0.173973	0.13	2	SNAPC4
HCT116_T_202	C3	HsaEX0030610	0.325559	0.24	2	HSPA12A
HCT116_T_202	C3	HsaEX0030611	0.269214	0.2	2	HSPA12A
HCT116_T_202	C3	HsaEX0008835	0.219647	0.11	2	C10orf28
HCT116_T_202	C3	HsaEX0048976	0.233902	0.15	2	POLL
HCT116_T_202	C3	HsaEX0048977	0.194219	0.11	2	POLL
HCT116_T_202	C2	HsaEX0048980	0.178742	0.1	2	POLL
HCT116_T_202	C2	HsaEX0073172	-0.260348	0.13	2	ZNF202
HCT116_T_202	C3	HsaEX0018172	0.188147	0.14	2	CYB5R2
HCT116_T_202	C2	HsaEX0006527	0.35462	0.15	2	ATF7IP2
HCT116_T_202	C2	HsaEX0006537	0.308224	0.13	2	ATF7IP2
HCT116_T_202	S	HsaEX0002047	0.288686	0.18	2	ACSF2
HCT116_T_202	S	HsaEX0002050	0.200857	0.1	2	ACSF2
HCT116_T_202	C3	HsaEX0039112	-0.298848	0.13	2	MGAT5B
HCT116_T_202	S	HsaEX0069304	0.321999	0.11	2	ULK4
HCT116_T_202	S	HsaEX0027335	0.189659	0.15	2	GFM1
HCT116_T_202	C3	HsaEX0030293	0.419443	0.4	2	HNRNPH1
HCT116_T_202	C3	HsaEX0030294	0.452004	0.44	2	HNRNPH1
HCT116_T_202	S	HsaEX0029119	0.147546	0.1	2	GUSB
HCT116_T_202	S	HsaEX0068742	-0.342495	0.1	2	UBE2E3
HCT116_T_202	S	HsaEX0018697	0.289057	0.11	2	DCLK2
HCT116_T_202	S	HsaEX0019228	-0.251858	0.14	2	DENND5B
HCT116_T_202	C2	HsaEX0052380	0.292011	0.1	2	RASA4B
HCT116_T_202	C1	HsaEX0021841	0.197595	0.14	2	EHBP1L1
HCT116_T_202	C1	HsaEX0021842	0.230732	0.15	2	EHBP1L1
HCT116_T_202	C2	HsaEX0003074	0.127969	0.1	2	AGFG1
HCT116_T_202	S	HsaEX0023421	0.183101	0.14	2	EXO1
HCT116_T_202	S	HsaEX0004095	0.225045	0.16	2	ANGEL2
HCT116_T_202	C3	HsaEX0073293	0.306324	0.16	2	ZNF266
HCT116_T_202	C1	HsaEX0059258	0.172598	0.11	2	SLC29A2
HCT116_T_202	C2	HsaEX0059259	0.138118	0.1	2	SLC29A2
HCT116_T_202	C3	HsaEX0013041	0.221468	0.16	2	CCDC14
HCT116_T_202	C3	HsaEX0013042	0.204521	0.15	2	CCDC14
HCT116_T_202	C2	HsaEX0072517	0.197756	0.1	2	ZDHHC21
HCT116_T_202	C3	HsaEX0072518	0.213189	0.11	2	ZDHHC21
HCT116_T_202	S	HsaEX0072519	0.251797	0.13	2	ZDHHC21
HCT116_T_202	S	HsaEX0036209	0.206566	0.16	2	LPCAT4
HCT116_T_202	C1	HsaEX0037335	0.48567	0.23	2	MAMDC4
HCT116_T_202	S	HsaEX0003861	0.244389	0.11	2	ALS2CL
HCT116_T_202	S	HsaEX0051547	0.298135	0.22	2	R3HDM2
HCT116_T_202	S	HsaEX0051548	0.215013	0.14	2	R3HDM2
HCT116_T_202	S	HsaEX0021875	0.159258	0.1	2	EHMT1
HCT116_T_202	C1	HsaEX0074170	0.264193	0.15	2	ZNF678
HCT116_T_202	C3	HsaEX0024745	0.297622	0.19	2	FANCB
HCT116_T_202	C2	HsaEX0002997	0.159591	0.11	2	AFMID
HCT116_T_202	C2	HsaEX0002999	0.161683	0.1	2	AFMID
HCT116_T_202	C2	HsaEX0013126	-0.28787	0.11	2	CCDC159
HCT116_T_202	C2	HsaEX0073687	-0.379422	0.16	2	ZNF438
HCT116_T_202	C2	HsaEX0037137	-0.362936	0.21	2	MACC1
HCT116_T_202	C1	HsaEX0060535	0.2588	0.17	2	SMTN
HCT116_T_202	C1	HsaEX0058276	0.205977	0.1	2	SIGIRR
HCT116_T_202	C1	HsaEX0009527	0.148126	0.1	2	C14orf80
HCT116_T_202	S	HsaEX0057944	-0.32886	0.24	2	SH3BGR
HCT116_T_202	C1	HsaEX0020147	-0.372709	0.16	2	DNAH14
HCT116_T_202	S	HsaEX0008694	0.292688	0.16	2	BTN3A2
HCT116_T_202	S	HsaEX0042660	0.145386	0.1	2	NF2
HCT116_T_202	C3	HsaEX0034546	-0.250916	0.12	2	KIF24
HCT116_T_202	C3	HsaEX0034547	0.204475	0.11	2	KIF24
HCT116_T_202	C2	HsaEX0049277	0.280568	0.1	2	PPARA
HCT116_T_202	C1	HsaEX0026116	0.174251	0.11	2	FNBP1
HCT116_T_202	S	HsaEX0024727	0.178223	0.12	2	FANCA
HCT116_T_202	S	HsaEX0048500	0.152742	0.11	2	PLSCR1
HCT116_T_202	C2	HsaEX0010004	0.239328	0.12	2	C19orf54
HCT116_T_202	C2	HsaEX0010006	0.361146	0.13	2	C19orf54
HCT116_T_202	S	HsaEX0065412	0.306505	0.16	2	TMEM120A
HCT116_T_202	C1	HsaEX0073256	0.294448	0.15	2	ZNF250
HCT116_T_202	C1	HsaEX0071444	0.255389	0.1	2	WDSUB1
HCT116_T_202	C2	HsaEX0065917	0.259433	0.12	2	TMEM63A
HCT116_T_202	S	HsaEX0004084	0.129441	0.1	2	ANAPC7
HCT116_T_202	S	HsaEX0039370	0.260913	0.16	2	MKL1
HCT116_T_202	S	HsaEX0046781	0.371453	0.15	2	PGAP1
HCT116_T_202	S	HsaEX0058907	0.236643	0.13	2	SLC22A5
HCT116_T_202	S	HsaEX0002637	0.188975	0.11	2	ADARB1
HCT116_T_202	S	HsaEX0002642	0.264312	0.15	2	ADARB1
HCT116_T_202	S	HsaEX0002643	0.359383	0.13	2	ADARB1
HCT116_T_202	S	HsaEX0011171	0.354809	0.12	2	C5orf42
HCT116_T_202	S	HsaEX0011172	0.357892	0.13	2	C5orf42
HCT116_T_202	C2	HsaEX0065400	0.229756	0.1	2	TMEM116
HCT116_T_202	S	HsaEX0061524	0.164164	0.11	2	SPRED2
HCT116_T_202	C2	HsaEX0031761	0.203518	0.13	2	INPP5B
HCT116_T_202	S	HsaEX0031768	0.495085	0.27	2	INPP5B
HCT116_T_202	C2	HsaEX0008261	0.3276	0.23	2	BMS1P1
HCT116_T_202	C2	HsaEX0040298	0.251093	0.19	2	MSH5
HCT116_T_202	S	HsaEX0040299	0.312664	0.24	2	MSH5
HCT116_T_202	S	HsaEX0009277	-0.167463	0.1	2	C12orf73
HCT116_T_202	S	HsaEX0059406	0.187155	0.14	2	SLC35B4
HCT116_T_202	S	HsaEX0011572	-0.247789	0.12	2	C8orf83
HCT116_T_202	S	HsaEX0023820	0.384058	0.16	2	FAM116B
HCT116_T_202	C3	HsaEX0071191	0.360013	0.14	2	WDR52
HCT116_T_202	C3	HsaEX0071192	0.479111	0.23	2	WDR52
HCT116_T_202	S	HsaEX0055047	0.218984	0.11	2	RP11-58B17.1
HCT116_T_202	C2	HsaEX0054890	0.263481	0.12	2	RP11-465B22.3
HCT116_T_202	S	HsaEX0058634	0.266742	0.17	2	SLC12A8
HCT116_T_202	C1	HsaEX0058635	0.170644	0.1	2	SLC12A8
HCT116_T_202	S	HsaEX0058640	0.165306	0.11	2	SLC12A8
HCT116_T_202	C2	HsaEX0058641	0.207868	0.13	2	SLC12A8
HCT116_T_202	C3	HsaEX0058642	0.244848	0.16	2	SLC12A8
HCT116_T_202	C3	HsaEX0035943	0.245099	0.1	2	LL0XNC01-157D4.1
HCT116_T_202	C3	HsaEX0074393	0.372136	0.19	2	ZNF812
HCT116_T_202	C3	HsaEX0028798	-0.307772	0.19	2	GS1-124K5.2
HCT116_T_202	C3	HsaEX0054782	-0.353461	0.19	2	RP11-421L21.3
HCT116_T_202	S	HsaEX0035950	0.384173	0.16	2	LL0XNC01-250H12.3
HCT116_T_202	C2	HsaEX0035952	-0.334888	0.13	2	LL0XNC01-250H12.3
HCT116_T_202	C1	HsaEX0013139	-0.271932	0.14	2	CCDC163P
HCT116_T_202	C2	HsaEX0054733	0.328903	0.12	2	RP11-384F7.1
HCT116_T_202	C3	HsaEX0054632	-0.384859	0.15	2	RP11-318M2.2
HCT116_T_202	C3	HsaEX0001070	-0.238785	0.1	2	AC012409.1
HCT116_T_202	C3	HsaEX0017700	-0.309953	0.19	2	CTC-358I24.1
HCT116_T_202	C2	HsaEX0000075	0.22337	0.18	2	NA
HCT116_T_202	C3	HsaEX0035022	0.333227	0.16	2	KRIT1
HCT116_T_202	S	HsaEX0012983	0.155559	0.1	2	CCDC132
HCT116_T_202	S	HsaEX0039508	-0.401751	0.26	2	MLL5
HCT116_T_202	C2	HsaEX0036544	-0.311155	0.19	2	LRRC23
HCT116_T_202	C2	HsaEX0053898	0.248637	0.19	2	RNF14
HCT116_T_202	S	HsaEX0005248	0.145705	0.1	2	AQR
HCT116_T_202	S	HsaEX0068956	0.160685	0.11	2	UBR2
HCT116_T_202	C3	HsaEX0008444	0.249693	0.12	2	BRD9
HCT116_T_202	S	HsaEX0006958	0.199292	0.13	2	ATP6V0A1
HCT116_T_202	C1	HsaEX0024561	0.163324	0.11	2	FAM65A
HCT116_T_202	C2	HsaEX0056528	0.432573	0.33	2	SCML1
HCT116_T_202	S	HsaEX0037615	0.124153	0.1	2	MAP4
HCT116_T_202	C1	HsaEX0069686	-0.253802	0.12	2	USP28
HCT116_T_202	C1	HsaEX0029432	-0.335511	0.1	2	HDAC7
HCT116_T_202	C2	HsaEX0037482	-0.48308	0.19	2	MAP2K4
HCT116_T_202	S	HsaEX0066569	0.477929	0.4	2	TP53BP1
HCT116_T_202	C1	HsaEX0029395	0.250716	0.12	2	HDAC4
HCT116_T_202	S	HsaEX0052470	0.368374	0.16	2	RASSF1
HCT116_T_202	S	HsaEX0009339	0.223506	0.12	2	C14orf101
HCT116_T_202	S	HsaEX0027128	0.173117	0.1	2	GBA2
HCT116_T_202	C1	HsaEX0051335	0.216959	0.18	2	PVR
HCT116_T_202	S	HsaEX0051336	0.273674	0.23	2	PVR
HCT116_T_202	S	HsaEX0069759	0.167109	0.13	2	USP33
HCT116_T_202	S	HsaEX0056215	0.143425	0.12	2	SAR1A
HCT116_T_202	S	HsaEX0056217	0.12252	0.1	2	SAR1A
HCT116_T_202	S	HsaEX0016034	0.250896	0.15	2	CNOT4
HCT116_T_202	S	HsaEX0018231	0.219462	0.14	2	CYLD
HCT116_T_202	C1	HsaEX0069238	0.175368	0.1	2	UIMC1
HCT116_T_202	S	HsaEX0057962	0.17274	0.1	2	SH3BP2
HCT116_T_202	S	HsaEX0020442	0.179526	0.15	2	DNM1L
HCT116_T_202	S	HsaEX0020443	0.177904	0.15	2	DNM1L
HCT116_T_202	S	HsaEX0030296	0.196118	0.16	2	HNRNPH3
HCT116_T_202	S	HsaEX0010503	-0.244049	0.11	2	C20orf54
HCT116_T_202	S	HsaEX0014590	0.230485	0.14	2	CENPI
HCT116_T_202	C1	HsaEX0012444	0.268983	0.13	2	CARD8
HCT116_T_202	C2	HsaEX0008235	0.249243	0.13	2	BMPR1A
HCT116_T_202	S	HsaEX0018968	0.130304	0.12	2	DDX5
HCT116_T_202	S	HsaEX0049368	0.168994	0.14	2	PPFIBP1
HCT116_T_202	S	HsaEX0050374	0.603621	0.32	2	PRPF40B
HCT116_T_202	C1	HsaEX0028024	0.161026	0.12	2	GOLT1B
HCT116_T_202	S	HsaEX0073723	0.18557	0.1	2	ZNF451
HCT116_T_202	S	HsaEX0060365	0.146163	0.12	2	SMC4
HCT116_T_202	S	HsaEX0012726	0.319635	0.12	2	CBLB
HCT116_T_202	C1	HsaEX0012731	0.279457	0.11	2	CBLB
HCT116_T_202	S	HsaEX0000475	0.19922	0.1	2	ABCC5
HCT116_T_202	S	HsaEX0069795	0.218311	0.16	2	USP34
HCT116_T_202	S	HsaEX0008131	0.192122	0.14	2	BIRC6
HCT116_T_202	C1	HsaEX0044829	0.174987	0.12	2	ORC4L
HCT116_T_202	S	HsaEX0029490	0.146327	0.12	2	HEATR1
HCT116_T_202	S	HsaEX0006687	0.155517	0.12	2	ATL2
HCT116_T_202	S	HsaEX0024209	0.297468	0.25	2	FAM178A
HCT116_T_202	C1	HsaEX0030372	0.194493	0.1	2	HOXB3
HCT116_T_202	S	HsaEX0013434	0.180926	0.11	2	CCDC77
HCT116_T_202	S	HsaEX0001512	0.139122	0.12	2	AC103686.3
HCT116_T_202	S	HsaEX0055516	0.73214	0.67	2	RPL5
HCT116_T_202	S	HsaEX0023848	0.390602	0.21	2	FAM119B
HCT116_T_202	C1	HsaEX0028160	0.366284	0.28	2	GPCPD1
HCT116_T_202	S	HsaEX0048342	0.226482	0.14	2	PLEKHG3
HCT116_T_202	C1	HsaEX0012182	0.354361	0.18	2	CALML4
HCT116_T_202	C1	HsaEX0045299	0.153851	0.1	2	PALLD
HCT116_T_202	S	HsaEX0011366	0.161447	0.1	2	C6orf70
HCT116_T_202	S	HsaEX0046849	0.350223	0.19	2	PGPEP1
HCT116_T_202	S	HsaEX0033821	0.271573	0.21	2	KIAA0907
HCT116_T_202	S	HsaEX0010346	0.337415	0.12	2	C1orf89
HCT116_T_202	S	HsaEX0039201	-0.226188	0.11	2	MICAL2
HCT116_T_202	S	HsaEX0020997	0.21694	0.16	2	DSC2
HCT116_T_202	S	HsaEX0068647	0.184804	0.14	2	UBAC2
HCT116_T_202	S	HsaEX0059671	0.269834	0.16	2	SLC41A2
HCT116_T_202	S	HsaEX0055782	0.192112	0.14	2	RSAD1
HCT116_T_202	S	HsaEX0055784	0.152266	0.11	2	RSAD1
HCT116_T_202	C3	HsaEX0048944	-0.190082	0.11	2	POLG2
HCT116_T_202	S	HsaEX0011575	0.442037	0.27	2	C9orf100
HCT116_T_202	C1	HsaEX0053856	0.271048	0.21	2	RNF121
HCT116_T_202	S	HsaEX0002262	0.154196	0.13	2	ADAM10
HCT116_T_202	S	HsaEX0068122	0.2669	0.16	2	TTLL7
HCT116_T_202	S	HsaEX0049417	0.180827	0.15	2	PPIG
HCT116_T_202	C1	HsaEX0029761	0.304299	0.16	2	HERC3
HCT116_T_202	S	HsaEX0015799	0.183444	0.1	2	CLSTN3
HCT116_T_202	S	HsaEX0047369	-0.396617	0.18	2	PIF1
HCT116_T_202	S	HsaEX0019307	-0.351204	0.12	2	DET1
HCT116_T_202	S	HsaEX0013270	0.253111	0.21	2	CCDC45
HCT116_T_202	S	HsaEX0056273	0.210398	0.15	2	SAT2
HCT116_T_202	S	HsaEX0049924	-0.309869	0.15	2	PRDM16
HCT116_T_202	S	HsaEX0025723	0.462938	0.21	2	FHAD1
HCT116_T_202	C3	HsaEX0053432	0.208483	0.14	2	RHBDD1
HCT116_T_202	C2	HsaEX0036282	-0.362091	0.1	2	LPP
HCT116_T_202	C2	HsaEX0059152	0.40795	0.17	2	SLC25A48
HCT116_T_202	C2	HsaEX0073596	-0.195942	0.12	2	ZNF41
HCT116_T_202	C1	HsaEX0071059	0.369669	0.11	2	WDR31
HCT116_T_202	C3	HsaEX0039359	0.157519	0.13	2	MKI67
HCT116_T_202	S	HsaEX0018783	0.273932	0.18	2	DCUN1D2
HCT116_T_202	S	HsaEX0020523	0.144895	0.1	2	DOCK1
HCT116_T_202	S	HsaEX0051501	0.176296	0.12	2	QTRTD1
HCT116_T_202	S	HsaEX0028391	0.165957	0.11	2	GPR180
HCT116_T_202	S	HsaEX0030318	-0.15103	0.12	2	HNRPDL
HCT116_T_202	C2	HsaEX0044444	0.648657	0.41	2	NUS1
HCT116_T_202	S	HsaEX0044520	-0.376107	0.11	2	OBSCN
HCT116_T_202	S	HsaEX0020968	0.207835	0.14	2	DRAM2
HCT116_T_202	S	HsaEX0022015	-0.418775	0.39	2	EIF4A2
HCT116_T_202	S	HsaEX0025425	0.193469	0.12	2	FCHO2
HCT116_T_202	S	HsaEX0062385	0.212842	0.1	2	STEAP2
HCT116_T_202	C1	HsaEX0061836	0.15943	0.1	2	SSBP3
HCT116_T_202	C2	HsaEX0049635	0.42586	0.2	2	PPP1R9A
HCT116_T_202	S	HsaEX0073356	0.319784	0.18	2	ZNF283
HCT116_T_202	S	HsaEX0074251	0.176848	0.11	2	ZNF714
HCT116_T_202	C1	HsaEX0038744	-0.302058	0.13	2	MEGF6
HCT116_T_202	S	HsaEX0045473	0.158488	0.1	2	PAQR3
HCT116_T_202	C1	HsaEX0028332	0.49004	0.25	2	GPR155
HCT116_T_202	C1	HsaEX0013663	0.150917	0.11	2	CCNL1
HCT116_T_202	C1	HsaEX0073008	0.209034	0.14	2	ZNF12
HCT116_T_202	S	HsaEX0043876	0.201774	0.14	2	NSD1
HCT116_T_202	S	HsaEX0073168	-0.243658	0.11	2	ZNF202
HCT116_T_202	S	HsaEX0004868	0.160096	0.12	2	AP1G1
HCT116_T_202	C1	HsaEX0024525	0.190164	0.15	2	FAM57A
HCT116_T_202	C3	HsaEX0018879	-0.353927	0.12	2	DDX19A
HCT116_T_202	C2	HsaEX0012968	-0.276124	0.17	2	CCDC126
HCT116_T_202	S	HsaEX0069850	0.160875	0.12	2	USP38
HCT116_T_202	S	HsaEX0052061	0.169619	0.1	2	RALGAPB
HCT116_T_202	S	HsaEX0069738	0.157523	0.1	2	USP32
HCT116_T_202	S	HsaEX0021821	0.135295	0.1	2	EGLN2
HCT116_T_202	S	HsaEX0020886	0.182902	0.14	2	DPY19L1
HCT116_T_202	S	HsaEX0020887	0.141792	0.11	2	DPY19L1
HCT116_T_202	S	HsaEX0039059	0.196671	0.11	2	MGA
HCT116_T_202	S	HsaEX0055893	0.165014	0.1	2	RTTN
HCT116_T_202	C3	HsaEX0074071	0.276263	0.16	2	ZNF620
HCT116_T_202	C2	HsaEX0074073	0.240848	0.12	2	ZNF620
HCT116_T_202	S	HsaEX0027314	0.2462	0.14	2	GEN1
HCT116_T_202	S	HsaEX0027316	0.194173	0.14	2	GEN1
HCT116_T_202	C3	HsaEX0044014	0.604051	0.41	2	NT5DC1
HCT116_T_202	S	HsaEX0023711	0.337783	0.17	2	FAHD1
HCT116_T_202	S	HsaEX0030244	0.184273	0.11	2	HMHA1
HCT116_T_202	S	HsaEX0064125	0.146998	0.11	2	TCEAL8
HCT116_T_202	S	HsaEX0022579	0.193445	0.13	2	EP400
HCT116_T_202	S	HsaEX0068916	0.235085	0.12	2	UBOX5
HCT116_T_202	C1	HsaEX0051917	0.221664	0.11	2	RAD51L3
HCT116_T_202	S	HsaEX0054153	0.213195	0.17	2	RNFT1
HCT116_T_202	C1	HsaEX0073976	0.461705	0.19	2	ZNF573
HCT116_T_202	S	HsaEX0064336	0.221275	0.11	2	TDRD7
HCT116_T_202	C2	HsaEX0074356	0.279084	0.11	2	ZNF782
HCT116_T_202	C1	HsaEX0008911	-0.396907	0.12	2	C10orf79
HCT116_T_202	S	HsaEX0038414	0.220389	0.14	2	MDM4
HCT116_T_202	S	HsaEX0038085	0.594236	0.35	2	MBD5
HCT116_T_202	S	HsaEX0029306	-0.203479	0.14	2	HBE1
HCT116_T_202	C3	HsaEX0055751	0.417289	0.15	2	RRN3P3
HCT116_T_202	S	HsaEX0041434	0.248901	0.16	2	N4BP2L2
HCT116_T_202	C3	HsaEX0041438	0.160409	0.1	2	N4BP2L2
HCT116_T_202	C1	HsaEX0074162	-0.410752	0.2	2	ZNF674
HCT116_T_202	MIC	HsaEX0009444	-0.275702	0.21	2	C14orf166
HCT116_T_202	MIC	HsaEX0069078	-0.307276	0.13	2	UBXN8
HCT116_T_202	MIC	HsaEX0006926	-0.270118	0.15	2	ATP5B
HCT116_T_202	Alt3	HsaALTA0004964-1/2	-0.147696	0.1	2	MAP4
HCT116_T_202	Alt3	HsaALTA0004964-2/2	0.146308	0.1	2	MAP4
HCT116_T_202	Alt3	HsaALTA0002873-1/2	0.288774	0.1	2	ELMO2
HCT116_T_202	Alt3	HsaALTA0002873-2/2	-0.29106	0.1	2	ELMO2
HCT116_T_202	Alt3	HsaALTA0002126-1/2	-0.308233	0.1	2	CPOX
HCT116_T_202	Alt3	HsaALTA0006217-1/2	-0.192965	0.11	2	PGS1
HCT116_T_202	Alt3	HsaALTA0006217-2/2	0.195589	0.1	2	PGS1
HCT116_T_202	Alt3	HsaALTA0009799-1/2	0.253727	0.12	2	ZNF343
HCT116_T_202	Alt3	HsaALTA0009799-2/2	-0.248937	0.11	2	ZNF343
HCT116_T_202	Alt3	HsaALTA0009524-1/2	-0.272749	0.24	2	WDR76
HCT116_T_202	Alt3	HsaALTA0009524-2/2	0.272211	0.24	2	WDR76
HCT116_T_202	Alt3	HsaALTA0006128-2/3	-0.238542	0.11	2	PCNX
HCT116_T_202	Alt3	HsaALTA0006554-1/2	0.302098	0.12	2	PORCN
HCT116_T_202	Alt3	HsaALTA0006554-2/2	-0.306798	0.1	2	PORCN
HCT116_T_202	Alt3	HsaALTA0001681-1/2	-0.244347	0.16	2	CDADC1
HCT116_T_202	Alt3	HsaALTA0001681-2/2	0.239901	0.15	2	CDADC1
HCT116_T_202	Alt3	HsaALTA0009262-1/2	-0.15528	0.11	2	UBXN8
HCT116_T_202	Alt3	HsaALTA0009262-2/2	0.154348	0.12	2	UBXN8
HCT116_T_202	Alt3	HsaALTA0000804-1/2	-0.110405	0.1	2	ATP5B
HCT116_T_202	Alt3	HsaALTA0000804-2/2	0.110014	0.1	2	ATP5B
HCT116_T_202	Alt3	HsaALTA0003191-1/2	-0.290128	0.11	2	FAM54B
HCT116_T_202	Alt3	HsaALTA0004579-1/2	-0.22778	0.1	2	KIF14
HCT116_T_202	Alt3	HsaALTA0004579-2/2	0.230069	0.1	2	KIF14
HCT116_T_202	Alt3	HsaALTA0007339-2/3	0.419858	0.22	2	RPL5
HCT116_T_202	Alt3	HsaALTA0007339-3/3	-0.437837	0.22	2	RPL5
HCT116_T_202	Alt3	HsaALTA0001799-1/2	-0.387004	0.21	2	CEP250
HCT116_T_202	Alt3	HsaALTA0001799-2/2	0.381341	0.18	2	CEP250
HCT116_T_202	Alt3	HsaALTA0004361-1/2	-0.467509	0.26	2	IRF5
HCT116_T_202	Alt3	HsaALTA0004361-2/2	0.46362	0.24	2	IRF5
HCT116_T_202	Alt3	HsaALTA0001094-1/3	-0.228327	0.1	2	C16orf63
HCT116_T_202	Alt3	HsaALTA0007558-1/2	0.392529	0.12	2	SEC14L4
HCT116_T_202	Alt3	HsaALTA0007558-2/2	-0.361653	0.1	2	SEC14L4
HCT116_T_202	Alt3	HsaALTA0003012-1/2	0.2549	0.12	2	ETS1
HCT116_T_202	Alt3	HsaALTA0003012-2/2	-0.266619	0.13	2	ETS1
HCT116_T_202	Alt3	HsaALTA0008394-1/2	0.202507	0.16	2	SYNCRIP
HCT116_T_202	Alt3	HsaALTA0008394-2/2	-0.200263	0.16	2	SYNCRIP
HCT116_T_202	Alt3	HsaALTA0002967-1/2	-0.270029	0.22	2	EPT1
HCT116_T_202	Alt3	HsaALTA0002967-2/2	0.266917	0.21	2	EPT1
HCT116_T_202	Alt3	HsaALTA0001783-1/2	-0.174646	0.12	2	CENPO
HCT116_T_202	Alt3	HsaALTA0001783-2/2	0.175092	0.11	2	CENPO
HCT116_T_202	Alt3	HsaALTA0003206-1/2	-0.366995	0.19	2	FAM71E1
HCT116_T_202	Alt3	HsaALTA0003206-2/2	0.363874	0.18	2	FAM71E1
HCT116_T_202	Alt3	HsaALTA0004328-1/2	-0.153246	0.1	2	INTS7
HCT116_T_202	Alt3	HsaALTA0004328-2/2	0.152023	0.1	2	INTS7
HCT116_T_202	Alt3	HsaALTA0008185-1/2	-0.174433	0.11	2	SPOPL
HCT116_T_202	Alt3	HsaALTA0008185-2/2	0.175053	0.1	2	SPOPL
HCT116_T_202	Alt3	HsaALTA0007328-1/4	-0.450719	0.14	2	RPL32
HCT116_T_202	Alt3	HsaALTA0007328-2/4	0.381457	0.1	2	RPL32
HCT116_T_202	Alt3	HsaALTA0006789-1/2	-0.195047	0.14	2	PSPH
HCT116_T_202	Alt3	HsaALTA0006789-2/2	0.19143	0.14	2	PSPH
HCT116_T_202	Alt3	HsaALTA0002751-1/4	-0.251749	0.2	2	EEF1A1
HCT116_T_202	Alt3	HsaALTA0002751-3/4	0.251647	0.2	2	EEF1A1
HCT116_T_202	Alt3	HsaALTA0001227-1/2	0.32073	0.12	2	C21orf33
HCT116_T_202	Alt3	HsaALTA0001227-2/2	-0.31423	0.14	2	C21orf33
HCT116_T_202	Alt3	HsaALTA0008227-1/3	-0.221718	0.18	2	SRSF2
HCT116_T_202	Alt3	HsaALTA0008227-3/3	0.218135	0.18	2	SRSF2
HCT116_T_202	Alt3	HsaALTA0004072-1/2	-0.397075	0.37	2	HNRNPH1
HCT116_T_202	Alt3	HsaALTA0004072-2/2	0.397468	0.37	2	HNRNPH1
HCT116_T_202	Alt3	HsaALTA0000733-3/3	0.41662	0.16	2	ASXL1
HCT116_T_202	Alt3	HsaALTA0008863-1/2	0.302064	0.12	2	TNRC18
HCT116_T_202	Alt3	HsaALTA0008863-2/2	-0.302851	0.13	2	TNRC18
HCT116_T_202	Alt3	HsaALTA0001335-1/2	-0.258135	0.12	2	C6orf182
HCT116_T_202	Alt3	HsaALTA0001335-2/2	0.271931	0.12	2	C6orf182
HCT116_T_202	Alt3	HsaALTA0006117-1/2	-0.190471	0.1	2	PCGF3
HCT116_T_202	Alt3	HsaALTA0006117-2/2	0.194191	0.1	2	PCGF3
HCT116_T_202	Alt3	HsaALTA0006817-3/4	0.248911	0.15	2	PTMA
HCT116_T_202	Alt3	HsaALTA0006817-4/4	-0.304749	0.19	2	PTMA
HCT116_T_202	Alt3	HsaALTA0009797-1/2	0.527198	0.29	2	ZNF33A
HCT116_T_202	Alt3	HsaALTA0009797-2/2	-0.532337	0.27	2	ZNF33A
HCT116_T_202	Alt3	HsaALTA0007137-1/2	-0.346914	0.11	2	RGL3
HCT116_T_202	Alt3	HsaALTA0007137-2/2	0.3629	0.14	2	RGL3
HCT116_T_202	Alt3	HsaALTA0006221-2/3	0.512315	0.21	2	PHB2
HCT116_T_202	Alt3	HsaALTA0006221-3/3	-0.493417	0.19	2	PHB2
HCT116_T_202	Alt5	HsaALTD0007383-1/2	0.291391	0.13	2	ZNF195
HCT116_T_202	Alt5	HsaALTD0007383-2/2	-0.278803	0.12	2	ZNF195
HCT116_T_202	Alt5	HsaALTD0006763-1/2	-0.392794	0.15	2	TRAPPC6A
HCT116_T_202	Alt5	HsaALTD0006763-2/2	0.392561	0.2	2	TRAPPC6A
HCT116_T_202	Alt5	HsaALTD0002388-1/2	-0.546766	0.26	2	FAM136A
HCT116_T_202	Alt5	HsaALTD0002388-2/2	0.556998	0.25	2	FAM136A
HCT116_T_202	Alt5	HsaALTD0003367-1/2	-0.211761	0.18	2	JKAMP
HCT116_T_202	Alt5	HsaALTD0003367-2/2	0.21232	0.18	2	JKAMP
HCT116_T_202	Alt5	HsaALTD0006711-1/2	-0.640696	0.51	2	TP53BP1
HCT116_T_202	Alt5	HsaALTD0006711-2/2	0.641792	0.53	2	TP53BP1
HCT116_T_202	Alt5	HsaALTD0001023-1/2	-0.190913	0.14	2	C5orf22
HCT116_T_202	Alt5	HsaALTD0001023-2/2	0.192121	0.14	2	C5orf22
HCT116_T_202	Alt5	HsaALTD0004140-1/2	0.365605	0.1	2	MYO9B
HCT116_T_202	Alt5	HsaALTD0004140-2/2	-0.373355	0.13	2	MYO9B
HCT116_T_202	Alt5	HsaALTD0000818-1/2	-0.3604	0.25	2	C14orf138
HCT116_T_202	Alt5	HsaALTD0000818-2/2	0.34791	0.24	2	C14orf138
HCT116_T_202	Alt5	HsaALTD0002122-1/4	-0.351017	0.13	2	EEF1D
HCT116_T_202	Alt5	HsaALTD0001962-2/3	-0.274817	0.12	2	DMPK
HCT116_T_202	Alt5	HsaALTD0001962-3/3	0.271499	0.12	2	DMPK
HCT116_T_202	Alt5	HsaALTD0000242-1/2	-0.161621	0.12	2	AKT2
HCT116_T_202	Alt5	HsaALTD0000242-2/2	0.158734	0.12	2	AKT2
HCT116_T_202	Alt5	HsaALTD0004342-1/2	-0.279066	0.1	2	NOD1
HCT116_T_202	Alt5	HsaALTD0001780-1/2	0.6652	0.53	2	CYTH1
HCT116_T_202	Alt5	HsaALTD0001780-2/2	-0.681177	0.53	2	CYTH1
HCT116_T_202	Alt5	HsaALTD0004928-1/3	0.393411	0.18	2	POLM
HCT116_T_202	Alt5	HsaALTD0005072-3/3	0.358395	0.11	2	PRPF38B
HCT116_T_202	Alt5	HsaALTD0002787-1/3	-0.151258	0.12	2	GLUL
HCT116_T_202	Alt5	HsaALTD0002787-3/3	0.15006	0.12	2	GLUL
HCT116_T_202	Alt5	HsaALTD0006369-1/2	-0.188156	0.12	2	TANK
HCT116_T_202	Alt5	HsaALTD0006369-2/2	0.181364	0.11	2	TANK
HCT116_T_202	Alt5	HsaALTD0005460-1/2	-0.39639	0.19	2	RNF38
HCT116_T_202	Alt5	HsaALTD0005460-2/2	0.39928	0.16	2	RNF38
HCT116_T_202	Alt5	HsaALTD0004360-1/2	-0.2045	0.14	2	NPC1
HCT116_T_202	Alt5	HsaALTD0004360-2/2	0.20306	0.13	2	NPC1
HCT116_T_202	Alt5	HsaALTD0005373-1/4	-0.193505	0.11	2	RFX5
HCT116_T_202	Alt5	HsaALTD0002970-1/2	-0.330913	0.14	2	HAX1
HCT116_T_202	Alt5	HsaALTD0002970-2/2	0.333145	0.16	2	HAX1
HCT116_T_202	Alt5	HsaALTD0001907-1/2	0.320733	0.15	2	DGKQ
HCT116_T_202	Alt5	HsaALTD0001907-2/2	-0.330257	0.18	2	DGKQ
HCT116_T_202	Alt5	HsaALTD0005946-1/2	-0.285247	0.18	2	SLC12A9
HCT116_T_202	Alt5	HsaALTD0005946-2/2	0.281209	0.16	2	SLC12A9
HCT116_T_202	Alt5	HsaALTD0000708-1/2	-0.385381	0.15	2	BICD1
HCT116_T_202	Alt5	HsaALTD0000708-2/2	0.389523	0.16	2	BICD1
HCT116_T_202	Alt5	HsaALTD0003102-1/2	-0.412155	0.13	2	HNRPDL
HCT116_T_202	Alt5	HsaALTD0003102-2/2	0.45204	0.17	2	HNRPDL
HCT116_T_202	Alt5	HsaALTD0001511-1/5	0.233324	0.12	2	CNOT8
HCT116_T_202	Alt5	HsaALTD0007394-1/2	-0.471421	0.15	2	ZNF235
HCT116_T_202	Alt5	HsaALTD0000943-1/2	-0.340365	0.15	2	C21orf33
HCT116_T_202	Alt5	HsaALTD0000943-2/2	0.334196	0.13	2	C21orf33
HCT116_T_202	Alt5	HsaALTD0000976-1/2	-0.220018	0.11	2	C2orf60
HCT116_T_202	Alt5	HsaALTD0000976-2/2	0.223319	0.11	2	C2orf60
HCT116_T_202	Alt5	HsaALTD0001244-1/3	-0.219279	0.11	2	CCNL1
HCT116_T_202	Alt5	HsaALTD0001244-3/3	0.230621	0.13	2	CCNL1
HCT116_T_202	Alt5	HsaALTD0003443-1/2	-0.357216	0.15	2	KIAA0895
HCT116_T_202	Alt5	HsaALTD0003443-2/2	0.355888	0.17	2	KIAA0895
HCT116_T_202	Alt5	HsaALTD0007488-1/2	0.508818	0.28	2	ZNF641
HCT116_T_202	Alt5	HsaALTD0007488-2/2	-0.52666	0.3	2	ZNF641
HCT116_T_202	Alt5	HsaALTD0005604-1/2	-0.280643	0.14	2	RPSA
HCT116_T_202	Alt5	HsaALTD0005604-2/2	0.267713	0.13	2	RPSA
HCT116_T_202	Alt5	HsaALTD0004278-1/2	-0.296002	0.18	2	NETO2
HCT116_T_202	Alt5	HsaALTD0004278-2/2	0.286015	0.17	2	NETO2
HCT116_T_202	Alt5	HsaALTD0004332-1/3	-0.261454	0.1	2	NME6
HCT116_T_202	Alt5	HsaALTD0000348-1/2	-0.381056	0.17	2	ANUBL1
HCT116_T_202	Alt5	HsaALTD0000348-2/2	0.382572	0.17	2	ANUBL1
HCT116_T_202	Alt5	HsaALTD0007039-1/3	0.396012	0.1	2	UNC119B
HCT116_T_202	Alt5	HsaALTD0006689-1/2	-0.297962	0.12	2	TNRC18
HCT116_T_202	Alt5	HsaALTD0006689-2/2	0.297446	0.11	2	TNRC18
HCT116_T_202	Alt5	HsaALTD0002372-3/3	0.204283	0.11	2	FAM115A
HCT116_T_202	IR-S	HsaINT0000820	-0.342741	0.18	2	ABCA7
HCT116_T_202	IR-S	HsaINT0004700	-0.275271	0.16	2	ADCY7
HCT116_T_202	IR-S	HsaINT0006057	-0.247378	0.1	2	AIM1
HCT116_T_202	IR-S	HsaINT0007087	-0.203889	0.12	2	ALG9
HCT116_T_202	IR-C	HsaINT0008386	0.192192	0.13	2	ANKRD10
HCT116_T_202	IR-C	HsaINT0008932	0.302752	0.11	2	ANKRD36
HCT116_T_202	IR-S	HsaINT0008980	-0.299777	0.16	2	ANKRD36
HCT116_T_202	IR-S	HsaINT0009020	-0.289081	0.15	2	ANKRD36B
HCT116_T_202	IR-C	HsaINT0009046	-0.190895	0.1	2	ANKRD37
HCT116_T_202	IR-C	HsaINT0009099	-0.234191	0.13	2	ANKRD49
HCT116_T_202	IR-S	HsaINT0015450	0.301493	0.13	2	ATP8B3
HCT116_T_202	IR-S	HsaINT0015720	-0.151577	0.1	2	ATRX
HCT116_T_202	IR-S	HsaINT0017678	-0.208134	0.14	2	BICD2
HCT116_T_202	IR-S	HsaINT0017936	-0.145531	0.1	2	BLZF1
HCT116_T_202	IR-S	HsaINT0019691	-0.309985	0.1	2	C10orf95
HCT116_T_202	IR-C	HsaINT0020926	0.232813	0.15	2	C15orf41
HCT116_T_202	IR-S	HsaINT0021053	-0.431846	0.21	2	C16orf5
HCT116_T_202	IR-S	HsaINT0023554	-0.469348	0.25	2	C2orf67
HCT116_T_202	IR-S	HsaINT0023555	-0.305776	0.12	2	C2orf67
HCT116_T_202	IR-S	HsaINT0024967	-0.316825	0.13	2	C7orf47
HCT116_T_202	IR-S	HsaINT0024968	-0.237695	0.14	2	C7orf47
HCT116_T_202	IR-S	HsaINT0025276	-0.192564	0.11	2	C9orf100
HCT116_T_202	IR-S	HsaINT0025277	-0.296395	0.2	2	C9orf100
HCT116_T_202	IR-S	HsaINT0027344	-0.190604	0.1	2	CAPN10
HCT116_T_202	IR-C	HsaINT0030072	0.273297	0.14	2	CCDC88A
HCT116_T_202	IR-S	HsaINT0030515	0.228294	0.14	2	CCNO
HCT116_T_202	IR-S	HsaINT0033466	-0.194411	0.11	2	CENPT
HCT116_T_202	IR-C	HsaINT0033587	-0.408967	0.17	2	CEP152
HCT116_T_202	IR-S	HsaINT0040687	-0.16466	0.13	2	CPNE1
HCT116_T_202	IR-S	HsaINT0043441	-0.23606	0.13	2	CUL7
HCT116_T_202	IR-C	HsaINT0043796	-0.233655	0.14	2	CXorf40A
HCT116_T_202	IR-S	HsaINT0044875	-0.204087	0.11	2	DALRD3
HCT116_T_202	IR-S	HsaINT0044877	-0.167556	0.1	2	DALRD3
HCT116_T_202	IR-S	HsaINT0045716	0.26308	0.13	2	DCUN1D2
HCT116_T_202	IR-S	HsaINT0046846	-0.197333	0.11	2	DENND4B
HCT116_T_202	IR-S	HsaINT0049115	-0.275671	0.1	2	DMXL2
HCT116_T_202	IR-C	HsaINT0050360	-0.279811	0.2	2	DNAJC16
HCT116_T_202	IR-C	HsaINT0052773	-0.35281	0.1	2	DUOX1
HCT116_T_202	IR-S	HsaINT0055203	-0.197443	0.16	2	EIF4A2
HCT116_T_202	IR-S	HsaINT0055918	0.340873	0.1	2	EMILIN2
HCT116_T_202	IR-S	HsaINT0057141	-0.348367	0.1	2	EPHB6
HCT116_T_202	IR-S	HsaINT0060868	-0.174886	0.11	2	FAM38A
HCT116_T_202	IR-C	HsaINT0061770	-0.162141	0.1	2	FANCA
HCT116_T_202	IR-S	HsaINT0061873	-0.142784	0.1	2	FANCI
HCT116_T_202	IR-S	HsaINT0062036	-0.274657	0.1	2	FARP2
HCT116_T_202	IR-C	HsaINT0062137	-0.22887	0.1	2	FASTK
HCT116_T_202	IR-S	HsaINT0068346	-0.148753	0.11	2	GCN1L1
HCT116_T_202	IR-C	HsaINT0073567	-0.142894	0.1	2	GTSE1
HCT116_T_202	IR-S	HsaINT0075492	-0.244168	0.11	2	HERC2
HCT116_T_202	IR-S	HsaINT0075628	-0.775439	0.46	2	HERC2P7
HCT116_T_202	IR-S	HsaINT0077272	0.426987	0.14	2	HOXA1
HCT116_T_202	IR-S	HsaINT0077790	0.404862	0.16	2	HSF4
HCT116_T_202	IR-S	HsaINT0078324	-0.222029	0.1	2	HTT
HCT116_T_202	IR-S	HsaINT0081231	-0.198101	0.14	2	INTS2
HCT116_T_202	IR-S	HsaINT0081232	-0.270534	0.2	2	INTS2
HCT116_T_202	IR-S	HsaINT0084007	0.442872	0.22	2	KANK3
HCT116_T_202	IR-S	HsaINT0088107	0.537025	0.26	2	KIF5A
HCT116_T_202	IR-S	HsaINT0088641	-0.338067	0.21	2	KLHL17
HCT116_T_202	IR-S	HsaINT0089280	-0.3049	0.14	2	KREMEN2
HCT116_T_202	IR-C	HsaINT0089283	0.34306	0.18	2	KREMEN2
HCT116_T_202	IR-C	HsaINT0089344	-0.385366	0.11	2	KRT10
HCT116_T_202	IR-C	HsaINT0090687	-0.37788	0.19	2	LARP4
HCT116_T_202	IR-S	HsaINT0094786	-0.334637	0.27	2	LOC641298
HCT116_T_202	IR-C	HsaINT0095230	-0.314273	0.13	2	LOC728613
HCT116_T_202	IR-C	HsaINT0096941	-0.342971	0.18	2	LRRC48
HCT116_T_202	IR-S	HsaINT0098799	-0.293013	0.14	2	MAN2C1
HCT116_T_202	IR-S	HsaINT0099613	-0.326862	0.13	2	MAPK15
HCT116_T_202	IR-S	HsaINT0100805	-0.195573	0.11	2	MCM3AP
HCT116_T_202	IR-S	HsaINT0102211	-0.271001	0.21	2	METTL3
HCT116_T_202	IR-S	HsaINT0104820	-0.260425	0.13	2	MPPE1
HCT116_T_202	IR-S	HsaINT0108041	-0.39996	0.17	2	MYL5
HCT116_T_202	IR-S	HsaINT0110033	-0.143477	0.12	2	NARS
HCT116_T_202	IR-C	HsaINT0112926	0.240461	0.12	2	NF2
HCT116_T_202	IR-S	HsaINT0113400	-0.260206	0.16	2	NHEDC2
HCT116_T_202	IR-S	HsaINT0113778	-0.213719	0.1	2	NKD2
HCT116_T_202	IR-S	HsaINT0114362	-0.273917	0.1	2	NOD1
HCT116_T_202	IR-S	HsaINT0115103	-0.169901	0.1	2	NPC1
HCT116_T_202	IR-S	HsaINT0117171	-0.141289	0.11	2	NUP85
HCT116_T_202	IR-S	HsaINT0118438	-0.155287	0.11	2	ORC2
HCT116_T_202	IR-S	HsaINT0121398	-0.325409	0.23	2	PCNT
HCT116_T_202	IR-S	HsaINT0122131	-0.401465	0.18	2	PDE5A
HCT116_T_202	IR-S	HsaINT0123533	-0.298481	0.18	2	PGBD1
HCT116_T_202	IR-S	HsaINT0124809	-0.221179	0.12	2	PIGO
HCT116_T_202	IR-S	HsaINT0127646	-0.220248	0.15	2	PLK3
HCT116_T_202	IR-S	HsaINT0129592	-0.228569	0.11	2	POMT2
HCT116_T_202	IR-C	HsaINT0130197	-0.19838	0.1	2	PPHLN1
HCT116_T_202	IR-S	HsaINT0132101	-0.197071	0.13	2	PRKD2
HCT116_T_202	IR-S	HsaINT0136355	-0.396344	0.15	2	RABEP2
HCT116_T_202	IR-S	HsaINT0136706	-0.177327	0.11	2	RAD54L
HCT116_T_202	IR-S	HsaINT0138613	-0.146957	0.1	2	RBM5
HCT116_T_202	IR-S	HsaINT0138771	-0.283302	0.23	2	RBPJ
HCT116_T_202	IR-S	HsaINT0139066	0.420374	0.12	2	REC8
HCT116_T_202	IR-S	HsaINT0139242	-0.251645	0.13	2	RELL2
HCT116_T_202	IR-S	HsaINT0140123	-0.441268	0.13	2	RGS14
HCT116_T_202	IR-C	HsaINT0143332	-0.4959	0.39	2	RREB1
HCT116_T_202	IR-S	HsaINT0143542	-0.149335	0.1	2	RSAD1
HCT116_T_202	IR-S	HsaINT0143896	-0.214088	0.12	2	RTTN
HCT116_T_202	IR-S	HsaINT0146952	0.256402	0.14	2	SEC31B
HCT116_T_202	IR-C	HsaINT0150478	0.217571	0.14	2	SKP2
HCT116_T_202	IR-C	HsaINT0151840	0.178652	0.12	2	SLC25A37
HCT116_T_202	IR-S	HsaINT0153788	0.480237	0.22	2	SLC6A16
HCT116_T_202	IR-S	HsaINT0153789	0.2872	0.1	2	SLC6A16
HCT116_T_202	IR-S	HsaINT0155943	0.145666	0.11	2	SNHG5
HCT116_T_202	IR-S	HsaINT0157815	-0.310286	0.14	2	SPG11
HCT116_T_202	IR-S	HsaINT0157816	-0.371767	0.25	2	SPG11
HCT116_T_202	IR-S	HsaINT0157817	-0.216461	0.11	2	SPG11
HCT116_T_202	IR-S	HsaINT0157818	-0.234354	0.1	2	SPG11
HCT116_T_202	IR-S	HsaINT0157819	-0.250691	0.16	2	SPG11
HCT116_T_202	IR-S	HsaINT0158695	-0.146141	0.11	2	SR140
HCT116_T_202	IR-S	HsaINT0161758	0.252922	0.11	2	SULT4A1
HCT116_T_202	IR-C	HsaINT0163331	-0.245291	0.12	2	TAF1
HCT116_T_202	IR-S	HsaINT0163424	-0.185142	0.11	2	TAF1C
HCT116_T_202	IR-S	HsaINT0163430	-0.200284	0.14	2	TAF1C
HCT116_T_202	IR-S	HsaINT0165664	-0.355128	0.15	2	TEKT4
HCT116_T_202	IR-S	HsaINT0168552	0.393965	0.17	2	TMEM149
HCT116_T_202	IR-S	HsaINT0168841	-0.302035	0.21	2	TMEM194A
HCT116_T_202	IR-S	HsaINT0170736	-0.19561	0.14	2	TOE1
HCT116_T_202	IR-S	HsaINT0172816	-0.193802	0.14	2	TRMT2A
HCT116_T_202	IR-C	HsaINT0172851	-0.152898	0.11	2	TRMT6
HCT116_T_202	IR-S	HsaINT0172852	-0.145533	0.1	2	TRMT6
HCT116_T_202	IR-S	HsaINT0174610	-0.143489	0.1	2	TTF2
HCT116_T_202	IR-S	HsaINT0176453	-0.164495	0.14	2	UBE2T
HCT116_T_202	IR-S	HsaINT0177575	-0.263842	0.18	2	ULK3
HCT116_T_202	IR-S	HsaINT0178651	-0.281223	0.13	2	USP19
HCT116_T_202	IR-C	HsaINT0179808	-0.36682	0.13	2	VAMP1
HCT116_T_202	IR-C	HsaINT0180680	-0.186765	0.11	2	VPS16
HCT116_T_202	IR-C	HsaINT0182030	0.574994	0.35	2	WDR35
HCT116_T_202	IR-C	HsaINT0182742	-0.226285	0.13	2	WDR90
HCT116_T_202	IR-S	HsaINT0185108	-0.321567	0.12	2	ZDHHC1
HCT116_T_202	IR-S	HsaINT0187060	-0.292504	0.18	2	ZNF383
HCT116_T_202	IR-S	HsaINT0187737	-0.479847	0.18	2	ZNF579
HCT116_T_202	IR-S	HsaINT0188695	-0.301354	0.15	2	ZP3
HCT116_T_202	S	HsaEX0052744	0.198041	0.15	3	RBM5
HCT116_T_202	S	HsaEX0048372	0.191434	0.14	3	PLEKHG6
HCT116_T_202	S	HsaEX0047818	0.144041	0.11	3	PKD1
HCT116_T_202	S	HsaEX0039608	0.457314	0.25	3	MLXIPL
HCT116_T_202	S	HsaEX0039407	0.26736	0.2	3	MKS1
HCT116_T_202	S	HsaEX0071930	0.164884	0.12	3	XYLT2
HCT116_T_202	S	HsaEX0018259	0.253438	0.22	3	CYP24A1
HCT116_T_202	S	HsaEX0066470	0.296262	0.27	3	TOMM34
HCT116_T_202	S	HsaEX0024923	0.277585	0.2	3	FAS
HCT116_T_202	S	HsaEX0059843	0.16934	0.1	3	SLC4A7
HCT116_T_202	S	HsaEX0003011	0.389521	0.31	3	AGA
HCT116_T_202	S	HsaEX0008312	0.275777	0.11	3	BOD1L
HCT116_T_202	S	HsaEX0047118	0.204482	0.15	3	PHKA2
HCT116_T_202	S	HsaEX0005285	0.204168	0.11	3	ARAP2
HCT116_T_202	S	HsaEX0046605	0.433004	0.18	3	PER3
HCT116_T_202	S	HsaEX0051287	0.121236	0.1	3	PUM2
HCT116_T_202	S	HsaEX0017300	0.282903	0.13	3	CROCC
HCT116_T_202	S	HsaEX0009602	0.35441	0.16	3	C16orf28
HCT116_T_202	S	HsaEX0022157	0.162094	0.1	3	ELMO2
HCT116_T_202	S	HsaEX0027737	0.252437	0.12	3	GLTSCR1
HCT116_T_202	S	HsaEX0000306	0.375002	0.26	3	ABCA7
HCT116_T_202	S	HsaEX0069211	0.264495	0.21	3	UHRF1BP1
HCT116_T_202	S	HsaEX0047886	0.172578	0.13	3	PKN2
HCT116_T_202	S	HsaEX0038240	0.339719	0.31	3	MCM10
HCT116_T_202	S	HsaEX0067290	0.415445	0.21	3	TRMT11
HCT116_T_202	S	HsaEX0012048	0.194095	0.11	3	CACNB1
HCT116_T_202	S	HsaEX0054256	0.164686	0.1	3	ROGDI
HCT116_T_202	S	HsaEX0029561	0.269526	0.23	3	HEATR6
HCT116_T_202	S	HsaEX0050650	0.177248	0.15	3	PSME4
HCT116_T_202	S	HsaEX0064233	0.11943	0.1	3	TCOF1
HCT116_T_202	S	HsaEX0033323	0.216187	0.11	3	KDM5A
HCT116_T_202	S	HsaEX0057061	0.350212	0.29	3	SEMA3C
HCT116_T_202	S	HsaEX0065446	0.278069	0.23	3	TMEM131
HCT116_T_202	S	HsaEX0065450	0.162376	0.11	3	TMEM131
HCT116_T_202	S	HsaEX0052206	0.155735	0.1	3	RAP1GAP
HCT116_T_202	S	HsaEX0019401	0.211178	0.16	3	DGKD
HCT116_T_202	S	HsaEX0045916	0.176528	0.14	3	PCM1
HCT116_T_202	S	HsaEX0061649	0.160475	0.12	3	SRCAP
HCT116_T_202	S	HsaEX0061847	0.235659	0.18	3	SSH1
HCT116_T_202	S	HsaEX0041007	0.175535	0.13	3	MYNN
HCT116_T_202	S	HsaEX0051942	0.21118	0.14	3	RAD54L
HCT116_T_202	S	HsaEX0034749	-0.171514	0.11	3	KLHDC5
HCT116_T_202	S	HsaEX0018876	0.126982	0.1	3	DDX18
HCT116_T_202	S	HsaEX0052552	0.144953	0.1	3	RBBP9
HCT116_T_202	S	HsaEX0027787	0.23277	0.11	3	GMIP
HCT116_T_202	S	HsaEX0013662	0.122852	0.1	3	CCNK
HCT116_T_202	S	HsaEX0015787	0.15172	0.12	3	CLSPN
HCT116_T_202	S	HsaEX0006129	0.197338	0.11	3	ARVCF
HCT116_T_202	S	HsaEX0006060	0.358526	0.14	3	ARSA
HCT116_T_202	S	HsaEX0010477	0.20174	0.18	3	C20orf20
HCT116_T_202	S	HsaEX0010516	0.341189	0.11	3	C20orf82
HCT116_T_202	S	HsaEX0014738	0.219999	0.15	3	CEP192
HCT116_T_202	S	HsaEX0006617	0.241731	0.17	3	ATG4A
HCT116_T_202	S	HsaEX0039848	0.205253	0.16	3	MOSPD1
HCT116_T_202	S	HsaEX0026150	-0.200271	0.14	3	FNDC3A
HCT116_T_202	S	HsaEX0032894	0.159471	0.11	3	KATNAL1
HCT116_T_202	S	HsaEX0021641	0.153119	0.1	3	EEF2K
HCT116_T_202	S	HsaEX0019488	0.27947	0.13	3	DHDH
HCT116_T_202	S	HsaEX0065103	0.230816	0.11	3	TLE6
HCT116_T_202	S	HsaEX0037963	-0.383015	0.25	3	MAST1
HCT116_T_202	S	HsaEX0002238	0.202386	0.11	3	AD000671.3
HCT116_T_202	S	HsaEX0005923	0.212665	0.18	3	ARMC6
HCT116_T_202	S	HsaEX0032491	-0.36497	0.18	3	ITGB8
HCT116_T_202	S	HsaEX0022795	-0.253257	0.12	3	EPHB6
HCT116_T_202	S	HsaEX0022797	0.36417	0.17	3	EPHB6
HCT116_T_202	S	HsaEX0064709	0.218495	0.17	3	TGFBR1
HCT116_T_202	S	HsaEX0072595	0.150189	0.1	3	ZFAND5
HCT116_T_202	S	HsaEX0033995	0.134527	0.1	3	KIAA1274
HCT116_T_202	S	HsaEX0003349	0.145434	0.1	3	AKAP10
HCT116_T_202	S	HsaEX0039594	0.153353	0.12	3	MLX
HCT116_T_202	S	HsaEX0026132	-0.245498	0.18	3	FNBP4
HCT116_T_202	S	HsaEX0030446	0.161541	0.11	3	HPS5
HCT116_T_202	S	HsaEX0012263	0.173605	0.11	3	CAMKK2
HCT116_T_202	S	HsaEX0049496	0.585835	0.47	3	PPM1H
HCT116_T_202	S	HsaEX0021205	0.187753	0.1	3	DUSP16
HCT116_T_202	S	HsaEX0041478	-0.205006	0.16	3	NAA25
HCT116_T_202	S	HsaEX0038454	0.318876	0.25	3	MDN1
HCT116_T_202	S	HsaEX0046922	0.279711	0.22	3	PHF1
HCT116_T_202	S	HsaEX0029254	0.135666	0.1	3	HARS2
HCT116_T_202	S	HsaEX0034488	0.214446	0.18	3	KIF20A
HCT116_T_202	S	HsaEX0043534	-0.361407	0.14	3	NPHP3
HCT116_T_202	S	HsaEX0034962	0.289734	0.26	3	KPNA1
HCT116_T_202	S	HsaEX0028043	0.145619	0.1	3	GON4L
HCT116_T_202	S	HsaEX0005657	0.235643	0.16	3	ARHGEF2
HCT116_T_202	S	HsaEX0032642	-0.167908	0.11	3	IVNS1ABP
HCT116_T_202	S	HsaEX0072091	0.200848	0.12	3	ZBTB17
HCT116_T_202	S	HsaEX0000575	0.213057	0.1	3	ABCG2
HCT116_T_202	S	HsaEX0013431	0.149401	0.1	3	CCDC76
HCT116_T_202	S	HsaEX0040725	0.249784	0.19	3	MTRR
HCT116_T_202	S	HsaEX0069453	-0.155828	0.1	3	UPF3B
HCT116_T_202	S	HsaEX0073547	0.269907	0.21	3	ZNF384
HCT116_T_202	S	HsaEX0040030	-0.721745	0.5	3	MPST
HCT116_T_202	S	HsaEX0064474	0.283358	0.15	3	TEP1
HCT116_T_202	S	HsaEX0013994	0.176231	0.11	3	CDC16
HCT116_T_202	S	HsaEX0059207	0.400299	0.27	3	SLC27A1
HCT116_T_202	S	HsaEX0002885	0.127662	0.11	3	ADRM1
HCT116_T_202	S	HsaEX0073399	0.207072	0.15	3	ZNF317
HCT116_T_202	S	HsaEX0073634	0.308445	0.14	3	ZNF426
HCT116_T_202	S	HsaEX0062269	0.251789	0.21	3	STARD3
HCT116_T_202	S	HsaEX0023771	0.187102	0.1	3	FAM113A
HCT116_T_202	S	HsaEX0047522	0.37223	0.24	3	PIK3C2B
HCT116_T_202	S	HsaEX0059666	0.287106	0.22	3	SLC41A1
HCT116_T_202	S	HsaEX0059546	0.111234	0.1	3	SLC38A2
HCT116_T_202	S	HsaEX0041695	0.214461	0.2	3	NARS
HCT116_T_202	S	HsaEX0022247	0.140139	0.1	3	ELP2
HCT116_T_202	S	HsaEX0021851	0.18827	0.14	3	EHF
HCT116_T_202	S	HsaEX0064611	0.165818	0.13	3	TFCP2
HCT116_T_202	S	HsaEX0032976	-0.22774	0.14	3	KCNH3
HCT116_T_202	S	HsaEX0064560	0.149173	0.11	3	TEX2
HCT116_T_202	S	HsaEX0033188	0.291687	0.24	3	KCTD3
HCT116_T_202	S	HsaEX0042473	0.184837	0.1	3	NEK1
HCT116_T_202	S	HsaEX0048057	-0.42765	0.24	3	PLCB2
HCT116_T_202	S	HsaEX0018583	0.176087	0.13	3	DBT
HCT116_T_202	S	HsaEX0064924	-0.178233	0.11	3	THUMPD2
HCT116_T_202	S	HsaEX0061840	0.112281	0.1	3	SSFA2
HCT116_T_202	S	HsaEX0010064	0.263753	0.13	3	C1RL
HCT116_T_202	S	HsaEX0058699	0.233175	0.18	3	SLC15A4
HCT116_T_202	S	HsaEX0026943	0.160262	0.1	3	GALNT6
HCT116_T_202	S	HsaEX0009524	-0.305535	0.17	3	C14orf79
HCT116_T_202	S	HsaEX0013956	0.359036	0.27	3	CDAN1
HCT116_T_202	S	HsaEX0043119	0.38865	0.13	3	NLRC5
HCT116_T_202	S	HsaEX0065253	0.269211	0.17	3	TMC6
HCT116_T_202	S	HsaEX0038069	0.157158	0.1	3	MBD1
HCT116_T_202	S	HsaEX0060223	0.153358	0.13	3	SMAD4
HCT116_T_202	S	HsaEX0021180	0.174439	0.13	3	DUS3L
HCT116_T_202	S	HsaEX0048453	0.151703	0.11	3	PLK4
HCT116_T_202	S	HsaEX0048835	0.419155	0.35	3	POGZ
HCT116_T_202	S	HsaEX0040208	0.16426	0.14	3	MRPS5
HCT116_T_202	S	HsaEX0025815	0.151014	0.11	3	FIP1L1
HCT116_T_202	S	HsaEX0046330	0.186828	0.1	3	PDGFC
HCT116_T_202	S	HsaEX0031175	-0.42581	0.17	3	IGSF1
HCT116_T_202	S	HsaEX0025219	0.176105	0.11	3	FBXO10
HCT116_T_202	S	HsaEX0024631	0.311189	0.25	3	FAM73B
HCT116_T_202	S	HsaEX0024271	0.167575	0.13	3	FAM188A
HCT116_T_202	S	HsaEX0046123	-0.154001	0.11	3	PDCD11
HCT116_T_202	S	HsaEX0045259	0.224869	0.19	3	PAK1
HCT116_T_202	S	HsaEX0068842	0.202482	0.13	3	UBE3B
HCT116_T_202	S	HsaEX0020956	-0.263327	0.11	3	DPYSL4
HCT116_T_202	S	HsaEX0039428	0.126315	0.1	3	MLF1IP
HCT116_T_202	S	HsaEX0029089	0.183489	0.14	3	GUF1
HCT116_T_202	S	HsaEX0074618	0.344165	0.27	3	ZUFSP
HCT116_T_202	S	HsaEX0025894	0.158879	0.1	3	FLCN
HCT116_T_202	S	HsaEX0020804	-0.16165	0.11	3	DPH3
HCT116_T_202	S	HsaEX0029502	0.288114	0.18	3	HEATR3
HCT116_T_202	S	HsaEX0011527	-0.160703	0.1	3	C8orf38
HCT116_T_202	S	HsaEX0068911	0.397916	0.2	3	UBN2
HCT116_T_202	S	HsaEX0008354	0.335125	0.21	3	BRAF
HCT116_T_202	S	HsaEX0027292	0.211942	0.13	3	GDPD5
HCT116_T_202	S	HsaEX0024098	-0.230021	0.12	3	FAM160B2
HCT116_T_202	S	HsaEX0052290	0.234014	0.17	3	RAPGEF6
HCT116_T_202	S	HsaEX0027874	0.213257	0.13	3	GNE
HCT116_T_202	S	HsaEX0046074	0.17116	0.11	3	PCSK7
HCT116_T_202	S	HsaEX0071950	0.215311	0.16	3	YDJC
HCT116_T_202	S	HsaEX0021242	0.184658	0.15	3	DVL3
HCT116_T_202	S	HsaEX0061800	-0.169502	0.16	3	SRSF2
HCT116_T_202	S	HsaEX0071418	0.18715	0.12	3	WDR90
HCT116_T_202	S	HsaEX0009650	0.21481	0.14	3	C16orf59
HCT116_T_202	S	HsaEX0010293	-0.160327	0.11	3	C1orf52
HCT116_T_202	S	HsaEX0030419	0.181895	0.13	3	HPS3
HCT116_T_202	S	HsaEX0065542	0.213618	0.13	3	TMEM161B
HCT116_T_202	S	HsaEX0043000	-0.151558	0.1	3	NIPBL
HCT116_T_202	S	HsaEX0022929	0.486277	0.2	3	ERAP2
HCT116_T_202	S	HsaEX0053596	0.307749	0.2	3	RICTOR
HCT116_T_202	S	HsaEX0070084	0.189482	0.16	3	UTP15
HCT116_T_202	S	HsaEX0004875	0.194991	0.16	3	AP1G1
HCT116_T_202	S	HsaEX0065665	0.270154	0.19	3	TMEM194A
HCT116_T_202	S	HsaEX0063872	0.18511	0.12	3	TBC1D2B
HCT116_T_202	S	HsaEX0053494	0.259665	0.12	3	RHEBL1
HCT116_T_202	S	HsaEX0035623	0.218311	0.16	3	LENG8
HCT116_T_202	S	HsaEX0069072	0.156106	0.12	3	UBXN6
HCT116_T_202	S	HsaEX0039027	0.243994	0.16	3	MFSD3
HCT116_T_202	S	HsaEX0065515	0.39137	0.26	3	TMEM150A
HCT116_T_202	S	HsaEX0073504	-0.284506	0.13	3	ZNF35
HCT116_T_202	S	HsaEX0062327	0.188784	0.1	3	STAT2
HCT116_T_202	S	HsaEX0062282	0.477221	0.25	3	STARD5
HCT116_T_202	S	HsaEX0033246	0.148624	0.11	3	KDM2A
HCT116_T_202	S	HsaEX0032086	0.36028	0.3	3	IQCB1
HCT116_T_202	S	HsaEX0073714	-0.347982	0.17	3	ZNF449
HCT116_T_202	S	HsaEX0052889	0.292761	0.25	3	RCE1
HCT116_T_202	S	HsaEX0014688	0.621135	0.55	3	CEP135
HCT116_T_202	S	HsaEX0023810	0.282849	0.21	3	FAM116A
HCT116_T_202	S	HsaEX0013636	0.306402	0.27	3	CCNE2
HCT116_T_202	S	HsaEX0028524	0.399771	0.2	3	GRAMD2
HCT116_T_202	S	HsaEX0013322	-0.290248	0.15	3	CCDC57
HCT116_T_202	S	HsaEX0057900	0.295689	0.22	3	SH2B1
HCT116_T_202	S	HsaEX0048423	0.613564	0.42	3	PLEKHM3
HCT116_T_202	S	HsaEX0023957	0.42604	0.19	3	FAM132B
HCT116_T_202	S	HsaEX0017018	0.143621	0.1	3	CPNE7
HCT116_T_202	S	HsaEX0007344	0.195343	0.17	3	AURKB
HCT116_T_202	S	HsaEX0057741	0.149159	0.11	3	SFXN4
HCT116_T_202	S	HsaEX0047483	0.199303	0.13	3	PIGW
HCT116_T_202	S	HsaEX0035126	0.338457	0.14	3	L3MBTL
HCT116_T_202	S	HsaEX0057472	-0.240915	0.1	3	SETD4
HCT116_T_202	S	HsaEX0066628	0.386389	0.31	3	TPCN1
HCT116_T_202	S	HsaEX0025436	0.188352	0.1	3	FCHSD1
HCT116_T_202	S	HsaEX0011055	0.286671	0.26	3	C4orf43
HCT116_T_202	S	HsaEX0070941	0.212779	0.18	3	WDHD1
HCT116_T_202	S	HsaEX0024708	0.179869	0.11	3	FAN1
HCT116_T_202	S	HsaEX0054744	-0.374535	0.17	3	RP11-392O18.1
HCT116_T_202	S	HsaEX0001567	0.25177	0.16	3	AC110280.1
HCT116_T_202	S	HsaEX0044043	-0.350931	0.13	3	NT5M
HCT116_T_202	S	HsaEX0056104	0.458926	0.41	3	SACM1L
HCT116_T_202	S	HsaEX0015366	0.49639	0.46	3	CHUK
HCT116_T_202	S	HsaEX0033828	0.221065	0.13	3	KIAA0913
HCT116_T_202	S	HsaEX0049074	0.410971	0.17	3	POLR2J4
HCT116_T_202	S	HsaEX0069063	-0.182276	0.11	3	UBXN2B
HCT116_T_202	S	HsaEX0017310	0.251222	0.16	3	CROCCP2
HCT116_T_202	S	HsaEX0024785	0.129659	0.1	3	FANCG
HCT116_T_202	S	HsaEX0005450	0.356135	0.25	3	ARHGAP23
HCT116_T_202	S	HsaEX0065659	0.401189	0.21	3	TMEM191A
HCT116_T_202	S	HsaEX0054873	-0.420528	0.16	3	RP11-458D21.1
HCT116_T_202	S	HsaEX0055053	-0.241826	0.1	3	RP11-5N23.2
HCT116_T_202	C3	HsaEX0035029	0.431246	0.33	3	KRIT1
HCT116_T_202	C3	HsaEX0035031	0.225137	0.13	3	KRIT1
HCT116_T_202	C2	HsaEX0012564	0.360319	0.12	3	CASP10
HCT116_T_202	S	HsaEX0052746	0.25747	0.2	3	RBM5
HCT116_T_202	C2	HsaEX0052758	0.162636	0.1	3	RBM6
HCT116_T_202	S	HsaEX0039521	0.293791	0.23	3	MLL5
HCT116_T_202	C3	HsaEX0039522	0.337147	0.27	3	MLL5
HCT116_T_202	S	HsaEX0063235	0.198584	0.14	3	SYNRG
HCT116_T_202	S	HsaEX0047250	0.223722	0.16	3	PHTF2
HCT116_T_202	C3	HsaEX0047251	0.139273	0.1	3	PHTF2
HCT116_T_202	S	HsaEX0047252	0.194803	0.14	3	PHTF2
HCT116_T_202	S	HsaEX0028981	0.216353	0.14	3	GTF2IRD1
HCT116_T_202	C2	HsaEX0002824	0.158924	0.13	3	ADIPOR2
HCT116_T_202	S	HsaEX0002825	0.144015	0.11	3	ADIPOR2
HCT116_T_202	S	HsaEX0040987	0.265544	0.17	3	MYLIP
HCT116_T_202	S	HsaEX0041556	0.167929	0.13	3	NADK
HCT116_T_202	C2	HsaEX0018159	0.129935	0.1	3	CYB561
HCT116_T_202	S	HsaEX0047820	-0.252527	0.13	3	PKD1
HCT116_T_202	S	HsaEX0068856	0.162118	0.14	3	UBE3C
HCT116_T_202	S	HsaEX0050050	0.348684	0.29	3	PRICKLE3
HCT116_T_202	S	HsaEX0053837	0.149517	0.11	3	RNF10
HCT116_T_202	C3	HsaEX0013860	0.174569	0.15	3	CD44
HCT116_T_202	S	HsaEX0005799	0.20172	0.11	3	ARID4A
HCT116_T_202	C2	HsaEX0070282	0.199657	0.13	3	VCAN
HCT116_T_202	C2	HsaEX0017884	0.160955	0.1	3	CTNS
HCT116_T_202	S	HsaEX0017885	0.181917	0.11	3	CTNS
HCT116_T_202	S	HsaEX0053106	0.173607	0.14	3	RETSAT
HCT116_T_202	C2	HsaEX0067283	0.157918	0.12	3	TRIT1
HCT116_T_202	C3	HsaEX0009166	0.220306	0.14	3	C12orf4
HCT116_T_202	C2	HsaEX0009167	0.248258	0.16	3	C12orf4
HCT116_T_202	S	HsaEX0069699	0.210514	0.1	3	USP28
HCT116_T_202	S	HsaEX0022838	0.220421	0.11	3	EPN3
HCT116_T_202	C1	HsaEX0005762	0.175175	0.12	3	ARID1B
HCT116_T_202	C2	HsaEX0007812	0.292163	0.23	3	BCAR1
HCT116_T_202	C2	HsaEX0007813	0.380278	0.3	3	BCAR1
HCT116_T_202	C3	HsaEX0031355	0.170008	0.1	3	IL17RB
HCT116_T_202	S	HsaEX0071557	0.303124	0.26	3	WNK1
HCT116_T_202	S	HsaEX0028133	0.201371	0.15	3	GPBP1
HCT116_T_202	S	HsaEX0065850	0.124656	0.1	3	TMEM49
HCT116_T_202	C3	HsaEX0005201	0.373269	0.32	3	APPBP2
HCT116_T_202	S	HsaEX0005202	0.352141	0.29	3	APPBP2
HCT116_T_202	C1	HsaEX0040553	0.260425	0.21	3	MTMR1
HCT116_T_202	S	HsaEX0040555	0.295978	0.25	3	MTMR1
HCT116_T_202	C2	HsaEX0012593	0.156173	0.11	3	CASP8
HCT116_T_202	S	HsaEX0009125	0.156471	0.12	3	C12orf11
HCT116_T_202	C3	HsaEX0061982	0.288965	0.19	3	ST3GAL6
HCT116_T_202	C3	HsaEX0061983	0.208456	0.13	3	ST3GAL6
HCT116_T_202	S	HsaEX0062842	-0.173568	0.12	3	SUGP2
HCT116_T_202	S	HsaEX0000316	0.214891	0.1	3	ABCA7
HCT116_T_202	C1	HsaEX0000317	0.218107	0.13	3	ABCA7
HCT116_T_202	C3	HsaEX0065699	0.325487	0.27	3	TMEM206
HCT116_T_202	C3	HsaEX0007282	0.216263	0.16	3	ATXN3
HCT116_T_202	S	HsaEX0006610	0.373359	0.15	3	ATG2B
HCT116_T_202	S	HsaEX0030902	-0.159584	0.13	3	IDI1
HCT116_T_202	C3	HsaEX0023371	0.293646	0.19	3	EVI5
HCT116_T_202	C3	HsaEX0023372	0.391594	0.29	3	EVI5
HCT116_T_202	C3	HsaEX0023373	0.318206	0.21	3	EVI5
HCT116_T_202	S	HsaEX0009686	0.169224	0.1	3	C16orf68
HCT116_T_202	S	HsaEX0009687	0.230975	0.1	3	C16orf68
HCT116_T_202	C2	HsaEX0050194	0.166491	0.11	3	PRKCZ
HCT116_T_202	S	HsaEX0012721	0.137554	0.11	3	CBFB
HCT116_T_202	S	HsaEX0016143	0.127874	0.1	3	COASY
HCT116_T_202	S	HsaEX0048405	0.1616	0.12	3	PLEKHH3
HCT116_T_202	S	HsaEX0042419	0.164227	0.11	3	NEDD4
HCT116_T_202	C3	HsaEX0047391	0.326545	0.23	3	PIGB
HCT116_T_202	C3	HsaEX0047392	0.316132	0.22	3	PIGB
HCT116_T_202	C2	HsaEX0074646	0.226234	0.13	3	ZXDC
HCT116_T_202	C3	HsaEX0060796	0.141005	0.1	3	SNX13
HCT116_T_202	C3	HsaEX0060797	0.264232	0.2	3	SNX13
HCT116_T_202	S	HsaEX0061339	0.291429	0.13	3	SPEG
HCT116_T_202	C3	HsaEX0060352	0.2111	0.17	3	SMC1A
HCT116_T_202	S	HsaEX0040234	0.561676	0.35	3	MRVI1
HCT116_T_202	C1	HsaEX0046292	0.175686	0.13	3	PDE8A
HCT116_T_202	C2	HsaEX0046294	0.310652	0.26	3	PDE8A
HCT116_T_202	C3	HsaEX0056748	0.278775	0.25	3	SDHA
HCT116_T_202	S	HsaEX0020868	0.147451	0.1	3	DPP8
HCT116_T_202	S	HsaEX0058938	0.260025	0.13	3	SLC24A1
HCT116_T_202	C1	HsaEX0074689	0.287015	0.2	3	ZZEF1
HCT116_T_202	C3	HsaEX0074691	0.32247	0.23	3	ZZEF1
HCT116_T_202	C3	HsaEX0074101	0.128083	0.1	3	ZNF638
HCT116_T_202	S	HsaEX0039402	0.390102	0.35	3	MKRN2
HCT116_T_202	S	HsaEX0028312	0.283699	0.16	3	GPR137B
HCT116_T_202	S	HsaEX0001915	0.143372	0.1	3	ACER3
HCT116_T_202	S	HsaEX0068767	0.154431	0.13	3	UBE2K
HCT116_T_202	C3	HsaEX0068768	0.180007	0.15	3	UBE2K
HCT116_T_202	S	HsaEX0047547	0.167988	0.1	3	PIK3C3
HCT116_T_202	C3	HsaEX0047548	0.204841	0.15	3	PIK3C3
HCT116_T_202	S	HsaEX0001172	0.216543	0.11	3	AC021593.2
HCT116_T_202	S	HsaEX0053626	0.224837	0.17	3	RIF1
HCT116_T_202	C3	HsaEX0061651	0.195051	0.14	3	SRCAP
HCT116_T_202	C3	HsaEX0061652	0.250774	0.19	3	SRCAP
HCT116_T_202	S	HsaEX0061653	0.263429	0.19	3	SRCAP
HCT116_T_202	C3	HsaEX0061654	0.27624	0.22	3	SRCAP
HCT116_T_202	C3	HsaEX0061656	0.191362	0.15	3	SRCAP
HCT116_T_202	S	HsaEX0033413	0.279315	0.23	3	KIAA0020
HCT116_T_202	C3	HsaEX0000122	0.26195	0.15	3	AACS
HCT116_T_202	C3	HsaEX0016162	0.243142	0.11	3	COBLL1
HCT116_T_202	S	HsaEX0053886	0.199479	0.16	3	RNF13
HCT116_T_202	S	HsaEX0053887	0.201838	0.17	3	RNF13
HCT116_T_202	C2	HsaEX0034111	0.292144	0.19	3	KIAA1467
HCT116_T_202	C1	HsaEX0034112	0.383787	0.22	3	KIAA1467
HCT116_T_202	S	HsaEX0042050	0.488761	0.35	3	NCOA1
HCT116_T_202	C1	HsaEX0003064	0.291788	0.16	3	AGBL5
HCT116_T_202	S	HsaEX0007942	-0.180425	0.12	3	BCORL1
HCT116_T_202	C1	HsaEX0029202	-0.205426	0.1	3	HACE1
HCT116_T_202	C1	HsaEX0029204	0.256361	0.12	3	HACE1
HCT116_T_202	S	HsaEX0069886	0.222798	0.17	3	USP40
HCT116_T_202	C3	HsaEX0051946	0.198899	0.15	3	RAD54L
HCT116_T_202	S	HsaEX0037981	0.150017	0.1	3	MAST2
HCT116_T_202	C2	HsaEX0030532	0.304076	0.1	3	HSD17B14
HCT116_T_202	C2	HsaEX0030534	0.377847	0.14	3	HSD17B14
HCT116_T_202	S	HsaEX0002793	0.172212	0.14	3	ADD1
HCT116_T_202	S	HsaEX0035114	0.225527	0.17	3	L2HGDH
HCT116_T_202	S	HsaEX0035115	0.245786	0.19	3	L2HGDH
HCT116_T_202	C3	HsaEX0035118	0.188834	0.14	3	L2HGDH
HCT116_T_202	C2	HsaEX0020495	0.250884	0.17	3	DNMT3B
HCT116_T_202	C1	HsaEX0020583	0.414047	0.18	3	DOCK3
HCT116_T_202	S	HsaEX0038058	0.161214	0.11	3	MAVS
HCT116_T_202	C1	HsaEX0037827	0.360773	0.31	3	MAPKAPK5
HCT116_T_202	C2	HsaEX0037828	0.202173	0.16	3	MAPKAPK5
HCT116_T_202	C3	HsaEX0009373	0.167685	0.12	3	C14orf118
HCT116_T_202	S	HsaEX0009374	0.179764	0.13	3	C14orf118
HCT116_T_202	C2	HsaEX0036951	-0.167723	0.11	3	LTBP4
HCT116_T_202	S	HsaEX0069960	0.1281	0.1	3	USP48
HCT116_T_202	C2	HsaEX0072303	0.14468	0.11	3	ZC3HC1
HCT116_T_202	S	HsaEX0049699	0.262562	0.2	3	PPP2R3C
HCT116_T_202	C2	HsaEX0049702	0.181889	0.14	3	PPP2R3C
HCT116_T_202	C2	HsaEX0056449	0.187229	0.15	3	SCFD1
HCT116_T_202	S	HsaEX0058373	0.190562	0.14	3	SIP1
HCT116_T_202	C2	HsaEX0044370	0.250949	0.12	3	NUP50
HCT116_T_202	C3	HsaEX0071920	0.262923	0.18	3	XYLB
HCT116_T_202	S	HsaEX0071921	0.341557	0.24	3	XYLB
HCT116_T_202	S	HsaEX0030298	0.206219	0.19	3	HNRNPH3
HCT116_T_202	C2	HsaEX0030299	0.151743	0.14	3	HNRNPH3
HCT116_T_202	C3	HsaEX0051580	0.267597	0.24	3	RAB18
HCT116_T_202	C3	HsaEX0003535	0.411832	0.34	3	AL133216.3
HCT116_T_202	C3	HsaEX0003536	0.173669	0.13	3	AL133216.3
HCT116_T_202	C3	HsaEX0003538	0.23434	0.12	3	AL133216.3
HCT116_T_202	S	HsaEX0044567	0.339985	0.11	3	OCEL1
HCT116_T_202	S	HsaEX0011872	0.151777	0.11	3	CABIN1
HCT116_T_202	C1	HsaEX0066518	0.169634	0.1	3	TOP3B
HCT116_T_202	C2	HsaEX0066519	0.168974	0.12	3	TOP3B
HCT116_T_202	C3	HsaEX0027372	0.182436	0.13	3	GGA1
HCT116_T_202	C3	HsaEX0027373	0.161301	0.11	3	GGA1
HCT116_T_202	C1	HsaEX0019275	0.333978	0.21	3	DEPDC5
HCT116_T_202	S	HsaEX0057288	0.208658	0.12	3	SEPT3
HCT116_T_202	S	HsaEX0053438	0.291617	0.24	3	RHBDD3
HCT116_T_202	S	HsaEX0015203	0.36565	0.2	3	CHKB
HCT116_T_202	S	HsaEX0067319	0.190863	0.16	3	TRMU
HCT116_T_202	C3	HsaEX0009407	0.176141	0.1	3	C14orf145
HCT116_T_202	S	HsaEX0009409	0.202046	0.1	3	C14orf145
HCT116_T_202	C3	HsaEX0045973	0.298571	0.21	3	PCNX
HCT116_T_202	S	HsaEX0045974	0.352952	0.26	3	PCNX
HCT116_T_202	S	HsaEX0015405	0.201658	0.17	3	CINP
HCT116_T_202	S	HsaEX0061734	0.287811	0.26	3	SRP54
HCT116_T_202	S	HsaEX0027812	0.206047	0.17	3	GMPR2
HCT116_T_202	S	HsaEX0027813	0.164423	0.14	3	GMPR2
HCT116_T_202	S	HsaEX0048515	-0.329083	0.17	3	PLTP
HCT116_T_202	C3	HsaEX0027479	-0.157366	0.12	3	GINS1
HCT116_T_202	S	HsaEX0010510	-0.297381	0.22	3	C20orf7
HCT116_T_202	C2	HsaEX0043347	0.15657	0.14	3	NOP56
HCT116_T_202	C3	HsaEX0055555	0.136809	0.1	3	RPRD1B
HCT116_T_202	S	HsaEX0055556	0.137752	0.1	3	RPRD1B
HCT116_T_202	S	HsaEX0019616	0.19317	0.15	3	DHX35
HCT116_T_202	S	HsaEX0014745	0.424869	0.35	3	CEP192
HCT116_T_202	S	HsaEX0014746	0.445796	0.36	3	CEP192
HCT116_T_202	S	HsaEX0063725	0.283247	0.15	3	TAZ
HCT116_T_202	S	HsaEX0033739	0.274989	0.22	3	KIAA0564
HCT116_T_202	S	HsaEX0019518	0.324123	0.1	3	DHRS12
HCT116_T_202	C1	HsaEX0019522	0.374779	0.15	3	DHRS12
HCT116_T_202	C3	HsaEX0022165	0.227557	0.16	3	ELMO3
HCT116_T_202	C3	HsaEX0019498	0.148078	0.11	3	DHODH
HCT116_T_202	C2	HsaEX0047921	0.157152	0.1	3	PLA2G15
HCT116_T_202	C2	HsaEX0047922	0.262519	0.19	3	PLA2G15
HCT116_T_202	C2	HsaEX0071230	0.262451	0.19	3	WDR59
HCT116_T_202	C3	HsaEX0071231	0.241052	0.18	3	WDR59
HCT116_T_202	C2	HsaEX0055418	0.192703	0.13	3	RPAP1
HCT116_T_202	C2	HsaEX0055419	0.269228	0.2	3	RPAP1
HCT116_T_202	C1	HsaEX0041875	0.17963	0.16	3	NBN
HCT116_T_202	S	HsaEX0042974	0.328713	0.2	3	NIPAL2
HCT116_T_202	S	HsaEX0031249	0.158571	0.1	3	IKBKB
HCT116_T_202	C3	HsaEX0062479	0.190464	0.15	3	STK3
HCT116_T_202	S	HsaEX0062480	0.191047	0.16	3	STK3
HCT116_T_202	S	HsaEX0060823	0.196898	0.1	3	SNX16
HCT116_T_202	S	HsaEX0023006	0.164225	0.13	3	ERCC2
HCT116_T_202	C2	HsaEX0070702	0.173652	0.12	3	VRK3
HCT116_T_202	C1	HsaEX0027195	-0.433708	0.2	3	GCDH
HCT116_T_202	C2	HsaEX0017335	0.183115	0.1	3	CRTC1
HCT116_T_202	C2	HsaEX0017336	0.30472	0.18	3	CRTC1
HCT116_T_202	S	HsaEX0069540	0.229882	0.17	3	USF2
HCT116_T_202	S	HsaEX0029313	0.342106	0.24	3	HBP1
HCT116_T_202	C2	HsaEX0029314	0.29363	0.21	3	HBP1
HCT116_T_202	C3	HsaEX0039991	0.238894	0.19	3	MPP6
HCT116_T_202	C3	HsaEX0039992	0.251197	0.2	3	MPP6
HCT116_T_202	S	HsaEX0067879	0.175797	0.1	3	TTC26
HCT116_T_202	C1	HsaEX0036006	0.200092	0.17	3	LMBR1
HCT116_T_202	S	HsaEX0028560	0.174295	0.11	3	GRB10
HCT116_T_202	C3	HsaEX0064677	0.197713	0.11	3	TFR2
HCT116_T_202	S	HsaEX0043794	0.171692	0.13	3	NRF1
HCT116_T_202	C1	HsaEX0062209	0.180651	0.11	3	STAG3L4
HCT116_T_202	C1	HsaEX0026489	0.364724	0.17	3	FSD1L
HCT116_T_202	S	HsaEX0016121	0.277774	0.2	3	CNTNAP3
HCT116_T_202	C3	HsaEX0008860	0.244163	0.17	3	C10orf54
HCT116_T_202	C2	HsaEX0008861	0.18146	0.13	3	C10orf54
HCT116_T_202	C1	HsaEX0008812	0.239101	0.17	3	C10orf18
HCT116_T_202	S	HsaEX0051896	0.158156	0.13	3	RAD51C
HCT116_T_202	C2	HsaEX0040626	0.202035	0.16	3	MTMR4
HCT116_T_202	S	HsaEX0040627	0.199178	0.16	3	MTMR4
HCT116_T_202	S	HsaEX0019640	0.194726	0.17	3	DHX40
HCT116_T_202	S	HsaEX0052988	0.152028	0.1	3	RECQL5
HCT116_T_202	S	HsaEX0047425	0.230683	0.13	3	PIGL
HCT116_T_202	S	HsaEX0012306	0.307545	0.21	3	CAMTA2
HCT116_T_202	C1	HsaEX0034790	0.257475	0.21	3	KLHL2
HCT116_T_202	S	HsaEX0034792	-0.173492	0.11	3	KLHL2
HCT116_T_202	C3	HsaEX0042464	0.267089	0.22	3	NEIL3
HCT116_T_202	S	HsaEX0063809	0.249314	0.11	3	TBC1D19
HCT116_T_202	C1	HsaEX0057987	-0.259981	0.15	3	SH3D19
HCT116_T_202	C3	HsaEX0046357	0.152754	0.11	3	PDHX
HCT116_T_202	C3	HsaEX0046358	0.145731	0.1	3	PDHX
HCT116_T_202	S	HsaEX0049945	0.232579	0.2	3	PRDM4
HCT116_T_202	S	HsaEX0049946	0.194688	0.17	3	PRDM4
HCT116_T_202	C1	HsaEX0012403	0.227002	0.1	3	CAPRIN2
HCT116_T_202	C3	HsaEX0039421	0.156329	0.13	3	MLEC
HCT116_T_202	C2	HsaEX0040829	0.174384	0.11	3	MVK
HCT116_T_202	C1	HsaEX0032300	0.290461	0.11	3	ITFG2
HCT116_T_202	C3	HsaEX0016016	0.188887	0.14	3	CNOT2
HCT116_T_202	C3	HsaEX0016024	0.221271	0.16	3	CNOT2
HCT116_T_202	S	HsaEX0015855	0.138631	0.11	3	CMAS
HCT116_T_202	S	HsaEX0012334	0.229283	0.12	3	CAP2
HCT116_T_202	C1	HsaEX0025195	0.238089	0.15	3	FBXL4
HCT116_T_202	C1	HsaEX0022816	-0.357844	0.12	3	EPM2A
HCT116_T_202	C1	HsaEX0023869	0.186686	0.11	3	FAM120B
HCT116_T_202	S	HsaEX0025137	0.121961	0.1	3	FBRSL1
HCT116_T_202	C2	HsaEX0025139	0.18635	0.14	3	FBRSL1
HCT116_T_202	S	HsaEX0014851	0.156469	0.1	3	CEP72
HCT116_T_202	C3	HsaEX0008434	0.168679	0.12	3	BRD8
HCT116_T_202	S	HsaEX0005089	0.378	0.21	3	APBB3
HCT116_T_202	S	HsaEX0067738	0.168707	0.14	3	TTC1
HCT116_T_202	C3	HsaEX0049857	0.198208	0.16	3	PPWD1
HCT116_T_202	C3	HsaEX0049858	0.233646	0.19	3	PPWD1
HCT116_T_202	C2	HsaEX0060372	0.506132	0.46	3	SMC4
HCT116_T_202	C3	HsaEX0060373	0.500193	0.45	3	SMC4
HCT116_T_202	C3	HsaEX0060374	0.525075	0.48	3	SMC4
HCT116_T_202	C2	HsaEX0060375	0.397311	0.36	3	SMC4
HCT116_T_202	S	HsaEX0043535	0.368812	0.11	3	NPHP3
HCT116_T_202	C3	HsaEX0068826	0.160753	0.13	3	UBE3A
HCT116_T_202	C3	HsaEX0068827	0.215141	0.17	3	UBE3A
HCT116_T_202	S	HsaEX0005943	0.134046	0.1	3	ARMC8
HCT116_T_202	C1	HsaEX0012736	0.395711	0.15	3	CBLB
HCT116_T_202	S	HsaEX0070371	0.284667	0.13	3	VIPR1
HCT116_T_202	C3	HsaEX0022044	0.214392	0.17	3	EIF4G1
HCT116_T_202	C3	HsaEX0022045	0.267306	0.22	3	EIF4G1
HCT116_T_202	C2	HsaEX0022046	0.132311	0.1	3	EIF4G1
HCT116_T_202	S	HsaEX0047634	0.320909	0.24	3	PIKFYVE
HCT116_T_202	C2	HsaEX0006213	0.148802	0.1	3	ASB3
HCT116_T_202	C2	HsaEX0024830	0.269266	0.18	3	FANCL
HCT116_T_202	S	HsaEX0024831	0.229806	0.15	3	FANCL
HCT116_T_202	C1	HsaEX0022180	0.224713	0.11	3	ELMOD3
HCT116_T_202	C2	HsaEX0031414	0.264889	0.16	3	IL1R1
HCT116_T_202	S	HsaEX0062446	0.144486	0.1	3	STK16
HCT116_T_202	S	HsaEX0045671	0.164485	0.11	3	PASK
HCT116_T_202	S	HsaEX0043277	0.127847	0.1	3	NOL10
HCT116_T_202	S	HsaEX0058812	0.303462	0.16	3	SLC1A4
HCT116_T_202	C3	HsaEX0044839	0.137893	0.1	3	ORC4L
HCT116_T_202	S	HsaEX0006503	-0.280418	0.21	3	ATF2
HCT116_T_202	S	HsaEX0003770	0.243085	0.13	3	ALMS1
HCT116_T_202	C1	HsaEX0052107	0.328094	0.23	3	RALGPS2
HCT116_T_202	S	HsaEX0068042	0.139691	0.1	3	TTF2
HCT116_T_202	S	HsaEX0033106	0.458751	0.21	3	KCNQ4
HCT116_T_202	S	HsaEX0013872	-0.201902	0.16	3	CD46
HCT116_T_202	S	HsaEX0043957	0.188441	0.13	3	NSUN4
HCT116_T_202	S	HsaEX0020808	0.18881	0.16	3	DPH5
HCT116_T_202	S	HsaEX0062168	0.15933	0.11	3	STAG1
HCT116_T_202	C2	HsaEX0004322	0.332303	0.28	3	ANKRD13C
HCT116_T_202	S	HsaEX0004323	0.304084	0.24	3	ANKRD13C
HCT116_T_202	S	HsaEX0004324	0.141372	0.1	3	ANKRD13C
HCT116_T_202	S	HsaEX0071084	-0.226878	0.16	3	WDR35
HCT116_T_202	C2	HsaEX0014662	0.48977	0.26	3	CEP110
HCT116_T_202	S	HsaEX0014663	0.304673	0.13	3	CEP110
HCT116_T_202	S	HsaEX0006436	0.515557	0.37	3	ATAD2B
HCT116_T_202	S	HsaEX0006437	0.444659	0.29	3	ATAD2B
HCT116_T_202	C1	HsaEX0003008	0.28425	0.22	3	AFTPH
HCT116_T_202	S	HsaEX0018058	0.146545	0.1	3	CUTC
HCT116_T_202	C2	HsaEX0029654	0.137626	0.1	3	HELLS
HCT116_T_202	C2	HsaEX0033000	0.435037	0.18	3	KCNIP2
HCT116_T_202	C2	HsaEX0058555	0.293785	0.16	3	SLC10A7
HCT116_T_202	S	HsaEX0040715	0.275081	0.18	3	MTRF1
HCT116_T_202	S	HsaEX0040716	0.279547	0.18	3	MTRF1
HCT116_T_202	C3	HsaEX0009304	0.164376	0.12	3	C13orf23
HCT116_T_202	S	HsaEX0009305	0.206918	0.16	3	C13orf23
HCT116_T_202	C1	HsaEX0043687	0.225205	0.13	3	NR2C1
HCT116_T_202	C1	HsaEX0049755	0.142467	0.1	3	PPP3CC
HCT116_T_202	C2	HsaEX0050671	0.162481	0.13	3	PSPC1
HCT116_T_202	C3	HsaEX0050672	0.228792	0.19	3	PSPC1
HCT116_T_202	C2	HsaEX0056855	0.188961	0.13	3	SEC22A
HCT116_T_202	C3	HsaEX0056856	0.176696	0.12	3	SEC22A
HCT116_T_202	S	HsaEX0056857	0.170848	0.11	3	SEC22A
HCT116_T_202	C2	HsaEX0015516	0.263808	0.19	3	CLCC1
HCT116_T_202	C2	HsaEX0015517	0.256585	0.2	3	CLCC1
HCT116_T_202	S	HsaEX0028477	0.155108	0.12	3	GPSM2
HCT116_T_202	C2	HsaEX0028909	0.284217	0.17	3	GTDC1
HCT116_T_202	C1	HsaEX0028910	0.237099	0.13	3	GTDC1
HCT116_T_202	S	HsaEX0044604	-0.25988	0.17	3	ODF2L
HCT116_T_202	S	HsaEX0009285	0.215689	0.18	3	C13orf1
HCT116_T_202	S	HsaEX0030071	0.184656	0.16	3	HJURP
HCT116_T_202	S	HsaEX0002689	0.2956	0.21	3	ADCK4
HCT116_T_202	S	HsaEX0062679	0.188967	0.12	3	STX16
HCT116_T_202	C3	HsaEX0041593	0.268716	0.2	3	NAGK
HCT116_T_202	C3	HsaEX0000415	0.236346	0.13	3	ABCC10
HCT116_T_202	C3	HsaEX0009766	0.229351	0.17	3	C17orf53
HCT116_T_202	S	HsaEX0009767	0.191202	0.11	3	C17orf53
HCT116_T_202	S	HsaEX0032212	0.197804	0.13	3	IRF1
HCT116_T_202	C3	HsaEX0041654	0.502833	0.29	3	NAPB
HCT116_T_202	S	HsaEX0052560	0.230333	0.13	3	RBCK1
HCT116_T_202	C3	HsaEX0073029	0.447975	0.32	3	ZNF133
HCT116_T_202	S	HsaEX0014769	0.221818	0.15	3	CEP250
HCT116_T_202	C3	HsaEX0014770	0.288118	0.2	3	CEP250
HCT116_T_202	C3	HsaEX0068333	0.312741	0.27	3	TUBGCP3
HCT116_T_202	C3	HsaEX0068334	0.217882	0.18	3	TUBGCP3
HCT116_T_202	C1	HsaEX0007992	0.170275	0.13	3	BECN1
HCT116_T_202	S	HsaEX0003232	-0.272894	0.17	3	AHDC1
HCT116_T_202	C3	HsaEX0009384	0.204899	0.16	3	C14orf135
HCT116_T_202	C2	HsaEX0009385	0.15385	0.11	3	C14orf135
HCT116_T_202	S	HsaEX0048346	0.305146	0.18	3	PLEKHG3
HCT116_T_202	C3	HsaEX0030066	0.370828	0.16	3	HIVEP3
HCT116_T_202	C1	HsaEX0030068	0.315583	0.15	3	HIVEP3
HCT116_T_202	S	HsaEX0029646	0.267006	0.15	3	HELB
HCT116_T_202	C1	HsaEX0009138	0.219611	0.1	3	C12orf26
HCT116_T_202	C3	HsaEX0057779	0.161535	0.1	3	SGCE
HCT116_T_202	S	HsaEX0049215	0.2039	0.15	3	POT1
HCT116_T_202	S	HsaEX0026815	0.390935	0.24	3	GAD1
HCT116_T_202	C3	HsaEX0044977	0.423852	0.35	3	OSGEPL1
HCT116_T_202	S	HsaEX0044978	0.389446	0.32	3	OSGEPL1
HCT116_T_202	C2	HsaEX0029748	0.222552	0.11	3	HERC2
HCT116_T_202	C2	HsaEX0029749	0.217642	0.13	3	HERC2
HCT116_T_202	C2	HsaEX0029756	0.198525	0.11	3	HERC2
HCT116_T_202	S	HsaEX0048183	0.149695	0.11	3	PLD2
HCT116_T_202	S	HsaEX0051621	-0.172868	0.1	3	RAB2B
HCT116_T_202	S	HsaEX0064480	0.244231	0.1	3	TEP1
HCT116_T_202	S	HsaEX0051480	-0.397182	0.18	3	QRICH2
HCT116_T_202	S	HsaEX0013998	0.258666	0.22	3	CDC16
HCT116_T_202	C2	HsaEX0012279	0.393605	0.34	3	CAMSAP1
HCT116_T_202	C3	HsaEX0012282	0.198958	0.15	3	CAMSAP1
HCT116_T_202	S	HsaEX0012283	0.155079	0.12	3	CAMSAP1
HCT116_T_202	S	HsaEX0035271	0.218122	0.13	3	LAMA5
HCT116_T_202	C2	HsaEX0010281	-0.280289	0.17	3	C1orf38
HCT116_T_202	C2	HsaEX0010282	-0.435982	0.26	3	C1orf38
HCT116_T_202	C3	HsaEX0073229	0.229778	0.11	3	ZNF236
HCT116_T_202	C3	HsaEX0002118	0.187129	0.11	3	ACSS2
HCT116_T_202	C3	HsaEX0002119	0.173825	0.11	3	ACSS2
HCT116_T_202	C3	HsaEX0002120	0.218154	0.14	3	ACSS2
HCT116_T_202	C3	HsaEX0002121	0.19492	0.11	3	ACSS2
HCT116_T_202	C3	HsaEX0002129	0.2075	0.12	3	ACSS2
HCT116_T_202	S	HsaEX0012383	0.174975	0.11	3	CAPN7
HCT116_T_202	C3	HsaEX0059945	0.209462	0.16	3	SLC6A6
HCT116_T_202	C3	HsaEX0059946	0.191723	0.14	3	SLC6A6
HCT116_T_202	S	HsaEX0042218	0.128487	0.11	3	NDFIP1
HCT116_T_202	S	HsaEX0025802	0.233777	0.16	3	FIGNL1
HCT116_T_202	C3	HsaEX0028461	0.128568	0.11	3	GPS2
HCT116_T_202	S	HsaEX0028462	0.142702	0.12	3	GPS2
HCT116_T_202	S	HsaEX0036277	0.225952	0.1	3	LPIN3
HCT116_T_202	C2	HsaEX0072924	0.235718	0.13	3	ZMYM5
HCT116_T_202	S	HsaEX0004467	0.225211	0.15	3	ANKRD32
HCT116_T_202	S	HsaEX0004468	0.28827	0.22	3	ANKRD32
HCT116_T_202	C3	HsaEX0072624	0.308587	0.2	3	ZFC3H1
HCT116_T_202	S	HsaEX0044214	0.191119	0.1	3	NUMB
HCT116_T_202	S	HsaEX0038801	0.308966	0.16	3	MEIS2
HCT116_T_202	S	HsaEX0004988	0.544267	0.48	3	AP4B1
HCT116_T_202	S	HsaEX0002010	0.202099	0.15	3	ACP2
HCT116_T_202	S	HsaEX0040375	0.141222	0.11	3	MST4
HCT116_T_202	S	HsaEX0051272	0.141572	0.11	3	PUM1
HCT116_T_202	C2	HsaEX0068651	0.208662	0.17	3	UBAC2
HCT116_T_202	S	HsaEX0068652	0.189368	0.15	3	UBAC2
HCT116_T_202	S	HsaEX0012494	-0.237505	0.18	3	CARS2
HCT116_T_202	S	HsaEX0003176	0.174713	0.1	3	AGTPBP1
HCT116_T_202	S	HsaEX0048767	-0.253144	0.12	3	PNPLA8
HCT116_T_202	C3	HsaEX0053723	0.187152	0.12	3	RINT1
HCT116_T_202	S	HsaEX0033869	0.249717	0.14	3	KIAA1009
HCT116_T_202	S	HsaEX0035481	0.442282	0.14	3	LCA5
HCT116_T_202	C2	HsaEX0047042	0.578595	0.46	3	PHF21A
HCT116_T_202	S	HsaEX0047043	0.407169	0.3	3	PHF21A
HCT116_T_202	C3	HsaEX0064613	0.208724	0.17	3	TFCP2
HCT116_T_202	C2	HsaEX0002203	0.168662	0.13	3	ACVR1B
HCT116_T_202	C2	HsaEX0002204	0.179888	0.13	3	ACVR1B
HCT116_T_202	C2	HsaEX0033670	0.245254	0.13	3	KIAA0513
HCT116_T_202	C3	HsaEX0045993	0.347087	0.23	3	PCNXL2
HCT116_T_202	C2	HsaEX0045994	0.315561	0.21	3	PCNXL2
HCT116_T_202	C2	HsaEX0069509	0.318713	0.27	3	URB2
HCT116_T_202	C3	HsaEX0069510	0.389565	0.33	3	URB2
HCT116_T_202	S	HsaEX0069512	0.378104	0.31	3	URB2
HCT116_T_202	S	HsaEX0021819	0.420044	0.38	3	EGLN1
HCT116_T_202	S	HsaEX0069846	0.196309	0.14	3	USP37
HCT116_T_202	S	HsaEX0069847	0.158198	0.12	3	USP37
HCT116_T_202	S	HsaEX0063895	0.361345	0.31	3	TBC1D4
HCT116_T_202	C1	HsaEX0062819	-0.352712	0.11	3	SUCLA2
HCT116_T_202	S	HsaEX0052868	0.434654	0.23	3	RCBTB2
HCT116_T_202	C3	HsaEX0031146	0.156534	0.12	3	IGF2BP3
HCT116_T_202	C3	HsaEX0064068	0.177531	0.14	3	TBRG4
HCT116_T_202	S	HsaEX0064069	0.299947	0.27	3	TBRG4
HCT116_T_202	C3	HsaEX0013596	0.157693	0.1	3	CCM2
HCT116_T_202	S	HsaEX0008475	0.177041	0.14	3	BRIP1
HCT116_T_202	C2	HsaEX0008476	0.168317	0.13	3	BRIP1
HCT116_T_202	C3	HsaEX0008477	0.281138	0.23	3	BRIP1
HCT116_T_202	C3	HsaEX0008479	0.347255	0.29	3	BRIP1
HCT116_T_202	S	HsaEX0008480	0.184855	0.13	3	BRIP1
HCT116_T_202	C2	HsaEX0063576	0.145868	0.12	3	TANK
HCT116_T_202	C3	HsaEX0063577	0.171048	0.14	3	TANK
HCT116_T_202	S	HsaEX0052096	0.390963	0.23	3	RALGPS1
HCT116_T_202	C3	HsaEX0014332	0.15952	0.11	3	CDK5RAP2
HCT116_T_202	C3	HsaEX0064543	0.132701	0.11	3	TEX10
HCT116_T_202	S	HsaEX0064544	0.279366	0.24	3	TEX10
HCT116_T_202	C2	HsaEX0011578	0.260865	0.17	3	C9orf100
HCT116_T_202	C2	HsaEX0026556	0.210922	0.16	3	FTSJD2
HCT116_T_202	C2	HsaEX0026557	0.238942	0.18	3	FTSJD2
HCT116_T_202	S	HsaEX0026559	0.139826	0.1	3	FTSJD2
HCT116_T_202	C3	HsaEX0049893	0.141054	0.11	3	PRCP
HCT116_T_202	C3	HsaEX0042481	0.198673	0.13	3	NEK1
HCT116_T_202	C3	HsaEX0042482	0.200865	0.13	3	NEK1
HCT116_T_202	S	HsaEX0042483	0.221901	0.13	3	NEK1
HCT116_T_202	C1	HsaEX0037492	0.325919	0.14	3	MAP2K5
HCT116_T_202	S	HsaEX0037840	0.336998	0.16	3	MAPKBP1
HCT116_T_202	C3	HsaEX0037844	0.313201	0.2	3	MAPKBP1
HCT116_T_202	S	HsaEX0037845	0.251377	0.14	3	MAPKBP1
HCT116_T_202	S	HsaEX0012524	0.241958	0.19	3	CASC5
HCT116_T_202	S	HsaEX0045621	0.194764	0.12	3	PARP6
HCT116_T_202	S	HsaEX0073340	0.205761	0.12	3	ZNF280D
HCT116_T_202	C2	HsaEX0022913	0.439512	0.4	3	EPT1
HCT116_T_202	C3	HsaEX0022914	0.162077	0.13	3	EPT1
HCT116_T_202	S	HsaEX0022915	0.170033	0.14	3	EPT1
HCT116_T_202	C3	HsaEX0021316	0.171183	0.12	3	DYNC2LI1
HCT116_T_202	S	HsaEX0059886	0.151024	0.12	3	SLC5A6
HCT116_T_202	C3	HsaEX0059887	0.160805	0.13	3	SLC5A6
HCT116_T_202	C3	HsaEX0059888	0.161457	0.13	3	SLC5A6
HCT116_T_202	S	HsaEX0059890	0.135545	0.1	3	SLC5A6
HCT116_T_202	C1	HsaEX0021093	0.229777	0.14	3	DTNB
HCT116_T_202	C2	HsaEX0034367	0.213053	0.17	3	KIF11
HCT116_T_202	S	HsaEX0034368	0.211968	0.17	3	KIF11
HCT116_T_202	C1	HsaEX0063380	0.233521	0.14	3	TACC2
HCT116_T_202	S	HsaEX0063382	0.170809	0.12	3	TACC2
HCT116_T_202	S	HsaEX0023477	0.214098	0.15	3	EXOC6
HCT116_T_202	S	HsaEX0002452	0.293478	0.12	3	ADAMTS14
HCT116_T_202	C3	HsaEX0002458	0.342486	0.11	3	ADAMTS14
HCT116_T_202	S	HsaEX0002459	0.263195	0.11	3	ADAMTS14
HCT116_T_202	C3	HsaEX0020069	0.188416	0.11	3	DNA2
HCT116_T_202	C3	HsaEX0020070	0.172393	0.1	3	DNA2
HCT116_T_202	S	HsaEX0020071	0.287111	0.2	3	DNA2
HCT116_T_202	C3	HsaEX0020072	0.178373	0.1	3	DNA2
HCT116_T_202	S	HsaEX0020080	0.216693	0.14	3	DNA2
HCT116_T_202	C2	HsaEX0024945	0.216634	0.16	3	FASTKD1
HCT116_T_202	S	HsaEX0024948	0.169805	0.1	3	FASTKD1
HCT116_T_202	C3	HsaEX0024949	0.416676	0.36	3	FASTKD1
HCT116_T_202	S	HsaEX0024950	0.296978	0.23	3	FASTKD1
HCT116_T_202	C3	HsaEX0000658	0.134851	0.1	3	ABI2
HCT116_T_202	S	HsaEX0010988	0.434639	0.29	3	C4orf21
HCT116_T_202	C3	HsaEX0044379	0.184764	0.15	3	NUP54
HCT116_T_202	C2	HsaEX0044380	0.151494	0.11	3	NUP54
HCT116_T_202	C3	HsaEX0044381	0.127489	0.1	3	NUP54
HCT116_T_202	C2	HsaEX0008217	0.174961	0.12	3	BMP2K
HCT116_T_202	S	HsaEX0014579	0.227303	0.12	3	CENPE
HCT116_T_202	C2	HsaEX0059652	0.155566	0.11	3	SLC39A8
HCT116_T_202	S	HsaEX0059653	0.142859	0.11	3	SLC39A8
HCT116_T_202	S	HsaEX0015802	0.247766	0.1	3	CLSTN3
HCT116_T_202	S	HsaEX0066113	0.228349	0.18	3	TMTC3
HCT116_T_202	C2	HsaEX0042401	0.240673	0.15	3	NEDD1
HCT116_T_202	C1	HsaEX0042404	0.237647	0.16	3	NEDD1
HCT116_T_202	C1	HsaEX0042405	0.207927	0.14	3	NEDD1
HCT116_T_202	C1	HsaEX0062919	0.18324	0.11	3	SUOX
HCT116_T_202	C1	HsaEX0009174	-0.156298	0.11	3	C12orf41
HCT116_T_202	C2	HsaEX0017410	0.255503	0.14	3	CSAD
HCT116_T_202	S	HsaEX0036018	0.386226	0.25	3	LMBR1L
HCT116_T_202	C2	HsaEX0009114	0.148721	0.12	3	C12orf10
HCT116_T_202	S	HsaEX0042449	0.357253	0.16	3	NEIL1
HCT116_T_202	S	HsaEX0042450	0.416208	0.26	3	NEIL1
HCT116_T_202	C2	HsaEX0047373	0.316658	0.18	3	PIF1
HCT116_T_202	C3	HsaEX0024806	0.142842	0.11	3	FANCI
HCT116_T_202	C3	HsaEX0024819	0.197895	0.16	3	FANCI
HCT116_T_202	S	HsaEX0027758	0.156254	0.1	3	GLYR1
HCT116_T_202	S	HsaEX0048653	0.169439	0.14	3	PMM2
HCT116_T_202	S	HsaEX0041085	0.25483	0.22	3	MYO19
HCT116_T_202	S	HsaEX0041086	0.193215	0.17	3	MYO19
HCT116_T_202	C3	HsaEX0006083	0.308224	0.11	3	ARSG
HCT116_T_202	C3	HsaEX0006084	0.296057	0.11	3	ARSG
HCT116_T_202	C3	HsaEX0055551	0.342017	0.31	3	RPRD1A
HCT116_T_202	C3	HsaEX0055552	0.341318	0.31	3	RPRD1A
HCT116_T_202	S	HsaEX0026234	0.223125	0.2	3	FOXK2
HCT116_T_202	C2	HsaEX0026235	0.203469	0.18	3	FOXK2
HCT116_T_202	C3	HsaEX0026237	0.164479	0.14	3	FOXK2
HCT116_T_202	C3	HsaEX0026238	0.171659	0.15	3	FOXK2
HCT116_T_202	S	HsaEX0065864	0.233925	0.18	3	TMEM50B
HCT116_T_202	S	HsaEX0065865	0.388938	0.31	3	TMEM50B
HCT116_T_202	S	HsaEX0054200	0.167105	0.11	3	RNPEPL1
HCT116_T_202	C3	HsaEX0012344	0.216163	0.14	3	CAPN10
HCT116_T_202	S	HsaEX0063300	0.225755	0.11	3	SYTL1
HCT116_T_202	C2	HsaEX0002663	0.395268	0.18	3	ADC
HCT116_T_202	C2	HsaEX0048829	0.137467	0.1	3	POGK
HCT116_T_202	C3	HsaEX0071842	0.155774	0.1	3	XPR1
HCT116_T_202	C1	HsaEX0047300	-0.1963	0.1	3	PI4KB
HCT116_T_202	S	HsaEX0048838	0.150934	0.1	3	POGZ
HCT116_T_202	C2	HsaEX0031924	0.388023	0.33	3	INTS7
HCT116_T_202	S	HsaEX0031925	0.283702	0.23	3	INTS7
HCT116_T_202	S	HsaEX0010283	0.13996	0.11	3	C1orf43
HCT116_T_202	S	HsaEX0048267	0.296981	0.12	3	PLEKHA6
HCT116_T_202	C1	HsaEX0048274	0.337168	0.17	3	PLEKHA6
HCT116_T_202	C2	HsaEX0010687	0.245019	0.11	3	C2orf34
HCT116_T_202	S	HsaEX0023259	0.145064	0.1	3	ETAA1
HCT116_T_202	C3	HsaEX0072285	0.137624	0.1	3	ZC3H8
HCT116_T_202	S	HsaEX0061511	0.43167	0.37	3	SPOPL
HCT116_T_202	S	HsaEX0061512	0.292822	0.25	3	SPOPL
HCT116_T_202	C3	HsaEX0061513	0.248584	0.21	3	SPOPL
HCT116_T_202	C3	HsaEX0034248	0.297402	0.23	3	KIAA1715
HCT116_T_202	C3	HsaEX0034249	0.19485	0.14	3	KIAA1715
HCT116_T_202	S	HsaEX0041835	0.320442	0.14	3	NBEAL1
HCT116_T_202	C3	HsaEX0041836	0.352898	0.14	3	NBEAL1
HCT116_T_202	S	HsaEX0010897	0.263072	0.21	3	C3orf31
HCT116_T_202	S	HsaEX0027794	0.155974	0.12	3	GMPPA
HCT116_T_202	S	HsaEX0058234	0.174984	0.14	3	SHQ1
HCT116_T_202	S	HsaEX0058235	0.145207	0.11	3	SHQ1
HCT116_T_202	C2	HsaEX0065177	0.35818	0.17	3	TM4SF19
HCT116_T_202	S	HsaEX0034876	0.245197	0.17	3	KLHL8
HCT116_T_202	C2	HsaEX0034877	0.175701	0.13	3	KLHL8
HCT116_T_202	C3	HsaEX0061256	0.239725	0.16	3	SPATA5
HCT116_T_202	C3	HsaEX0061260	0.192457	0.13	3	SPATA5
HCT116_T_202	S	HsaEX0069980	0.220235	0.16	3	USP53
HCT116_T_202	S	HsaEX0069981	0.199294	0.13	3	USP53
HCT116_T_202	S	HsaEX0037885	0.188994	0.16	3	MARCH6
HCT116_T_202	S	HsaEX0061668	-0.175219	0.11	3	SRD5A1
HCT116_T_202	C3	HsaEX0030038	0.146162	0.1	3	HISPPD1
HCT116_T_202	C3	HsaEX0030039	0.141526	0.1	3	HISPPD1
HCT116_T_202	S	HsaEX0059342	0.152025	0.11	3	SLC30A5
HCT116_T_202	C3	HsaEX0024341	0.164611	0.1	3	FAM193B
HCT116_T_202	C3	HsaEX0011276	0.271211	0.22	3	C6orf167
HCT116_T_202	S	HsaEX0011277	0.284399	0.24	3	C6orf167
HCT116_T_202	C1	HsaEX0011284	0.258919	0.11	3	C6orf168
HCT116_T_202	C2	HsaEX0011294	0.39051	0.22	3	C6orf170
HCT116_T_202	C3	HsaEX0058230	0.299553	0.22	3	SHPRH
HCT116_T_202	S	HsaEX0058231	0.399141	0.31	3	SHPRH
HCT116_T_202	C1	HsaEX0050684	0.207817	0.17	3	PSPH
HCT116_T_202	S	HsaEX0022731	0.366114	0.25	3	EPHA1
HCT116_T_202	C3	HsaEX0041968	0.175678	0.15	3	NCAPG2
[truncated: 39,295 more rows]

## Sheet: MISO-siRNA-48
Event Name	Type	Diff	Bayesfactor
chr1:148507722:148508367:-@chr1:148507015|148507151:148506981:-	A3SS	-0.24	3.40233e+11
chr11:118394202:118394597:-@chr11:118393465|118393973:118393282:-	A3SS	0.22	60.02
chr12:10657305:10657490:-@chr12:10656844|10656871:10656506:-	A3SS	-0.53	39.26
chr12:46473419:46473638:-@chr12:46472054|46472719:46471921:-	A3SS	0.31	14.42
chr3:42572426:42572491:-@chr3:42565153|42569944:42564463:-	A3SS	-0.16	13.59
chr2:27210659:27211052:-@chr2:27210026|27210081:27209904:-	A3SS	0.42	63.17
chr17:7162538:7162784:-@chr17:7162215|7162399:7162108:-	A3SS	-0.47	11.34
chr19:46631282:46632035:-@chr19:46630153|46631179:46629064:-	A3SS	-0.15	17.86
chr6:33493714:33494043:-@chr6:33493450|33493571:33493236:-	A3SS	-0.15	16.21
chr9:35727745:35727936:-@chr9:35727444|35727601:35726864:-	A3SS	0.3	3811.01
chr4:103967884:103968243:-@chr4:103966928|103967136:103966777:-	A3SS	-0.18	52.6
chr13:78809438:78809238|78806480:-@chr13:78792144:78794598:-	A5SS	0.36	1000000000000
chr1:42695505:42695825|42695608:+@chr1:42697861:42699487:+	A5SS	0.36	82351.2
chr1:52591907:52591863|52591778:-@chr1:52590792:52591483:-	A5SS	-0.49	100.61
chr3:161612808:161613331|161612935:+@chr3:161613955:161614236:+	A5SS	0.48	5.23486e+08
chr16:31103761:31104005|31104001:+@chr16:31105624:31105658:+	A5SS	-0.31	18.64
chr16:28754755:28755312|28754944:+@chr16:28755573:28756059:+	A5SS	0.23	103.04
chr16:28754755:28755312|28754944:+@chr16:28755550:28756059:+	A5SS	0.19	34.96
chr16:28754755:28755307|28754944:+@chr16:28755550:28756059:+	A5SS	0.27	10118.1
chr17:8051410:8051219|8050783:-@chr17:8050534:8050682:-	A5SS	0.29	13
chr17:8051410:8051219|8050793:-@chr17:8050534:8050682:-	A5SS	0.27	11.33
chr6:35544702:35545040|35544782:+@chr6:35545136:35545284:+	A5SS	0.26	9.72758e+06
chrX:100540590:100540429|100540353:-@chrX:100540014:100540211:-	A5SS	0.16	11.15
chr21:45466361:45467920|45466450:+@chr21:45469890:45470903:+	A5SS	-0.29	9.65272e+06
chr21:45466361:45467920|45466623:+@chr21:45469890:45470903:+	A5SS	-0.42	1000000000000
chr9:131620747:131620620|131620453:-@chr9:131614321:131616322:-	A5SS	0.14	23.09
chr9:131620747:131620616|131620453:-@chr9:131614321:131616322:-	A5SS	0.25	24222.4
chr10:121592928:121592756|121592750:-@chr10:121591974:121592097:-	A5SS	-0.52	18.37
chr20:47139482:47139694|47139690:+@chr20:47140686:47140783:+	A5SS	0.26	10.61
chr15:20862978:20862748|20862603:-@chr15:20861450:20861588:-	A5SS	0.25	13.47
chr8:144990188:144990125|144989978:-@chr8:144987753:144989888:-	A5SS	-0.47	20.33
8904@uc002xdc.1@uc002xdd.1	AFE	0.23	43188.7
55249@uc001flg.1@uc001flk.1	AFE	0.35	14.86
54206@uc001apa.1@uc001aoz.1	AFE	0.45	1000000000000
54455@uc001aye.2@uc001ayf.1	AFE	-0.44	23.99
7171@uc002ndj.1@uc002ndi.1	AFE	-0.39	12.98
6625@uc002pmn.1uc002pmo.1@uc002pmi.1uc002pmk.1	AFE	-0.13	1000000000000
6625@uc002pml.1@uc002pmn.1uc002pmo.1	AFE	-0.14	1000000000000
6625@uc002pmh.1@uc002pmn.1uc002pmo.1	AFE	-0.14	1000000000000
3304@uc003rjw.2@uc003sbt.2	AFE	-0.35	1000000000000
169792@uc010mhg.1@uc003zhx.1	AFE	-0.48	20.93
6595@uc003zhf.1@uc003zhc.1uc003zhd.1uc010mha.1	AFE	-0.36	53.53
80205@uc010cbw.1@uc002eha.1uc002ehb.1uc002ehc.1	AFE	-0.19	43.35
80205@uc010cbw.1@uc002egz.1	AFE	-0.19	21.2
29123@uc002fna.1@uc002fne.1	AFE	-0.25	10.57
80205@uc002ehg.1@uc002eha.1uc002ehb.1uc002ehc.1	AFE	-0.18	145.01
65993@uc002cmn.1@uc002cmo.1uc002cmp.1	AFE	0.24	1000000000000
80205@uc010cbw.1@uc002egy.1	AFE	-0.19	13.45
80205@uc002ehg.1@uc002egy.1	AFE	-0.18	64.8
54849@uc002fpq.1@uc002fpl.1uc002fpo.1uc002fpp.1	AFE	-0.5	14.83
11273@uc002drf.1@uc01507.uc002dre.1	AFE	0.24	239.55
80205@uc002ehg.1@uc002egz.1	AFE	-0.19	40.81
22879@uc002ffa.1@uc002fez.1	AFE	-0.35	33.76
9685@uc003lxg.1@uc003lxi.1	AFE	0.31	21.66
9685@uc003lxg.1@uc003lxj.1	AFE	0.28	99.46
9685@uc003lxg.1@uc003lxh.1	AFE	-0.32	73219.7
3074@uc003kdd.1@uc003kde.2uc003kdf.2	AFE	0.3	1.99835e+08
22838@uc003mel.1@uc003mek.1	AFE	0.35	16.33
10011@uc003lfz.1@uc003lga.1	AFE	-0.16	422.11
10494@uc002wbk.1uc002wbl.1@uc002wbm.1	AFE	0.45	48.7
65065@uc002uzt.2uc002uzs.2@uc002uzq.2	AFE	-0.55	10.88
10494@uc002wbk.1uc002wbl.1@uc002wbn.1uc002wbo.1	AFE	0.39	11.66
83637@uc003tlu.1@uc010kyj.1	AFE	-0.36	6757.17
5936@uc001oiv.2@uc009yrh.1uc001oit.1uc009yri.1uc009yrk.1	AFE	-0.12	23822
256364@uc009yny.1@uc001ntt.1	AFE	0.3	10.36
64837@uc001ohe.1@uc001ohb.1	AFE	0.37	107.28
5936@uc001oiw.1uc001oix.1@uc009yrh.1uc001oit.1uc009yri.1uc009yrk.1	AFE	-0.11	25.4
1665@uc003gqw.1@uc003gqx.1	AFE	0.23	119.79
79711@uc001wmu.1@uc001wmz.1	AFE	0.13	44.14
79711@uc001wmu.1@uc001wmv.1	AFE	-0.14	234.62
4193@uc009zrd.1@uc001sui.1uc009zqw.1uc001suk.1uc009zqx.1	AFE	-0.33	43.75
10587@uc002zqq.1@uc002zql.1	AFE	0.13	18.68
11078@uc003atx.1uc010gxh.1@uc003atq.1	AFE	0.27	1000000000000
10521@uc010gxp.1@uc003avy.2uc003avx.2	AFE	0.16	1000000000000
10521@uc003avw.2@uc003avy.2uc003avx.2	AFE	0.16	11218.2
25793@uc003amu.1@uc003amq.1	AFE	0.3	16.8
80223@uc003xko.1@uc003xkp.1	AFE	0.33	16.9
10514@uc002fya.2@uc002fxz.2uc002fyb.2	AFE	-0.35	123.6
474170@uc002ikq.1@uc002ikn.1	AFE	-0.18	62.5
9884@uc002ikj.1@uc002ikg.1	AFE	-0.24	17210
60681@uc002hxw.1@uc002hxv.2	AFE	0.38	161.29
9884@uc010daw.1@uc002ikg.1	AFE	0.21	91.06
132158@uc003ddr.1@uc003ddo.1	AFE	-0.36	12.11
10474@uc003bsw.1@uc010hcn.1	AFE	-0.41	21.71
1831@uc004eng.1@uc004eni.1	AFE	-0.12	143.59
1854@uc001zwv.1uc001zww.1@uc001zws.1	AFE	-0.41	18.38
2595@uc001zpj.1@uc001zpi.1	AFE	-0.49	40.53
54972@uc001nqk.2@uc001nqm.1	ALE	-0.15	1000000000000
54972@uc001nqk.2@uc001nqi.1uc001nqj.1	ALE	-0.12	1000000000000
4928@uc001lyj.1uc001lyk.1@uc001lyg.1uc001lyh.1uc001lyi.1	ALE	-0.3	1000000000000
27122@uc001mjx.1@uc009ygj.1	ALE	-0.18	35.26
10973@uc003pqm.1@uc003pqk.1	ALE	0.15	1.42935e+06
3304@uc003sbt.2@uc003rjw.2	ALE	-0.35	1000000000000
9570@uc002iky.1@uc002ikz.1	ALE	-0.17	165102
9570@uc002iky.1@uc002ila.1	ALE	0.15	8.29634e+09
51747@uc002isq.2@uc002isr.1	ALE	-0.13	2082.85
80174@uc002ihd.1@uc002ihf.1	ALE	-0.5	124.44
4302@uc010cvm.1@uc002hqi.2uc002hqk.2	ALE	-0.14	12589.5
4302@uc010cvm.1@uc002hqj.2	ALE	0.38	196.37
26118@uc010crf.1@uc002gzd.1uc002gze.1	ALE	-0.13	3636.53
55245@uc002xci.1uc01657.uc002xcf.1	ALE	-0.13	1000000000000
11083@uc002ydv.1uc002ydw.1uc002ydx.1@uc002ydt.1uc002ydu.1	ALE	0.26	108.5
11083@uc002ydv.1uc002ydw.1uc002ydx.1@uc002ydr.1uc002yds.1	ALE	0.12	314.59
3658@uc002bdq.2@uc002bdr.2	ALE	-0.31	1000000000000
1106@uc002bsm.1@uc002bso.1	ALE	-0.53	236.87
54556@uc003vjl.2@uc003vjn.1uc003vjo.1	ALE	-0.2	50.47
5001@uc003vcd.1@uc003vcb.1	ALE	-0.14	31
55973@uc003vei.1uc003vej.1@uc003vel.1	ALE	-0.1	37.07
94239@uc003tma.2uc003tmb.2uc003tmc.2uc003tmd.2@uc003tlz.2	ALE	0.1	33.33
9883@uc003twk.2@uc010lam.1	ALE	-0.1	1000000000000
54556@uc003vjl.2@uc003vjp.1	ALE	0.25	1.09135e+06
254048@uc003vuv.2@uc003vuu.2	ALE	-0.32	9.19708e+07
155435@uc003wme.2@uc010lqj.1uc010lqk.1uc003wmg.2	ALE	0.33	25.4
116988@uc003wjf.1uc2658.uc003wjk.1	ALE	0.14	98.12
54556@uc003vjm.1@uc003vjp.1	ALE	0.17	15.82
54556@uc003vjm.1@uc003vjn.1uc003vjo.1	ALE	0.2	26.74
10049@uc003wnj.1uc010lqt.1@uc003wnk.1uc003wnl.1	ALE	0.25	1000000000000
1121@uc004eev.2@uc004eet.1	ALE	-0.11	18.8
56890@uc001sua.2@uc001stz.2uc009zqv.1	ALE	-0.31	33.47
51134@uc001tdf.2@uc001tdd.1uc001tde.1	ALE	0.33	1000000000000
2802@uc001ula.1@uc001ukz.1	ALE	-0.12	36.95
642846@uc009zgn.1@uc009zgo.1	ALE	-0.22	38.77
22898@uc003yvz.1@uc003ywa.1	ALE	0.18	20.88
22898@uc003yvz.1@uc003yvy.1uc010mep.1uc003ywb.1	ALE	0.11	375.6
51312@uc003xdn.1@uc003xdo.1	ALE	-0.1	10.14
27067@uc003xzo.1uc003xzp.1uc003xzq.1uc010lzk.1@uc003xzm.2uc003xzn.2	ALE	-0.27	261050
11030@uc010lvh.1@uc003xid.1uc003xie.1	ALE	-0.36	8599.76
11030@uc010lvh.1@uc003xic.1	ALE	-0.36	202839
9639@uc003wpt.2@uc003wpr.1uc003wps.1uc010lre.1	ALE	-0.12	16.34
444@uc003xul.1uc003xum.1uc003xun.1@uc003xuj.1	ALE	-0.14	53.13
91653@uc003dzw.1uc003eaa.1@uc003dzx.1uc003dzy.1uc003dzz.1uc003eab.1	ALE	0.29	21.63
79364@uc003eix.1@uc003eiv.1	ALE	-0.28	6.85071e+06
11188@uc003dec.1@uc003ded.2uc003dee.2uc003deh.2	ALE	0.18	36.62
3556@uc003fsk.1uc003fsl.1uc010hzf.1@uc003fsm.1uc010hzg.1uc003fso.1	ALE	-0.2	169.32
84315@uc010hlb.1@uc003cyb.1	ALE	0.18	12.31
211@uc003dcx.1@uc003dcy.1uc003dcz.1	ALE	0.43	12.09
285343@uc003cnb.2uc003cnc.2@uc010him.1uc003cnd.2uc003cne.2	ALE	0.22	4.15755e+10
10057@uc010hxo.1@uc003fmf.1uc010hxl.1uc003fmg.1	ALE	-0.11	10.16
131965@uc003bzt.1@uc003bzs.1	ALE	-0.27	10.11
57396@uc003mji.2@uc003mjf.1uc003mjg.1uc010jku.1uc003mjh.1	ALE	-0.28	39.95
64324@uc003mfq.2@uc003mft.2uc003mfr.2	ALE	0.15	116684
56252@uc001xqm.1@uc001xqj.2	ALE	-0.41	2.65867e+06
5494@uc001xex.2@uc001xew.2uc010apn.1uc001xey.2	ALE	-0.33	1000000000000
55727@uc001ybr.1@uc010aur.1uc001ybo.1uc001ybp.1	ALE	0.16	27.28
79960@uc003igj.1uc003igm.1@uc003igk.1uc003igl.1	ALE	0.12	1.11312e+06
7468@uc003gdx.2@uc003gdy.1uc003gea.1	ALE	-0.15	255.63
441024@uc003hhr.2@uc003hhp.1	ALE	-0.22	26.53
7468@uc003gdy.1uc003520.uc010icf.1	ALE	0.11	1.16289e+08
7468@uc003gdy.1uc003gea.1@uc010icd.1uc010ice.1uc003geh.1	ALE	0.12	18.99
84617@uc002kqv.1uc002kqw.1uc002kqx.1@uc002kqy.2	ALE	0.1	5716.47
9091@uc002chm.2@uc010bqw.1uc002chn.1uc002cho.1uc002chp.1	ALE	-0.13	37.31
51283@uc002dcm.1uc002dcn.1@uc002dco.1uc002dcp.1	ALE	0.12	87.81
29123@uc002fnf.1uc002fng.1@uc002fnd.1	ALE	-0.11	14.94
8558@uc010cip.1@uc002fog.2uc002fod.1	ALE	-0.17	94.45
8558@uc010cip.1@uc010cio.1uc002foh.2uc002fof.1uc002foe.1	ALE	-0.2	6541.76
197335@uc002cik.1@uc002cii.1uc002cin.1uc002cio.1uc010bqx.1	ALE	0.25	18.66
10725@uc002exh.1@uc002exj.1uc002exk.1uc002exl.1uc002exn.1uc002exm.1	ALE	-0.26	2.51985e+07
23095@uc001aqv.2@uc001aqy.2uc001aqz.2uc001ara.2uc001arb.2	ALE	0.14	1000000000000
8458@uc001egx.1@uc001egy.1	ALE	-0.2	10.09
9411@uc001dqk.2@uc001dqj.2	ALE	-0.15	39.97
79830@uc001byl.1@uc001bym.1uc001byn.1uc001byo.1uc009vut.1	ALE	-0.1	308.01
51592@uc001eey.1@uc009wgt.1uc001eew.1uc001eex.1	ALE	-0.11	10.62
23095@uc001aqv.2@uc001aqw.2uc001aqx.2	ALE	0.13	1000000000000
26097@uc009woi.1@uc009woj.1	ALE	0.31	46.22
26097@uc009woj.1@uc001fcm.1uc001fcn.1uc001fco.1	ALE	0.11	2.82035e+08
5212@uc002rpk.2@uc002rpl.1uc002rpm.1uc010ezv.1uc010ezw.1	ALE	-0.63	111.12
6672@uc002vqt.1@uc002vqu.1uc010fxp.1	ALE	0.3	23.96
2744@uc002use.2uc002usg.1@uc002usf.2uc002ush.2	ALE	-0.15	1000000000000
84168@uc002sfd.1@uc002sfe.1	ALE	-0.13	419.92
55082@uc010age.1@uc001vqk.2	ALE	-0.11	1.23179e+06
58513@uc002neb.1uc002nec.1@uc002ndz.1uc002nea.1	ALE	0.5	239.24
84444@uc002lvc.1@uc002lvb.2	ALE	-0.14	5.35489e+07
7581@uc001izh.1@uc001izi.1	ALE	-0.2	109.76
5532@uc001juh.1uc001jui.1@uc001jue.1uc001juf.1uc001jug.1	ALE	0.23	2.70368e+06
7581@uc001izg.1@uc001izi.1	ALE	-0.2	261.05
818@uc001jvv.1@uc001114.uc001jvu.1	ALE	-0.3	1.76982e+07
1454@uc003avp.1@uc003avj.1uc003avk.1	ALE	-0.16	2.44293e+06
1454@uc003avq.1@uc003avj.1uc003avk.1	ALE	-0.11	1.33944e+07
1454@uc003avq.1@uc003avm.1	ALE	0.12	1899.12
1454@uc003avp.1@uc003avm.1	ALE	-0.16	136.55
26088@uc003atb.1@uc003atc.1uc003atd.1uc003ate.1uc003atf.1	ALE	-0.14	20.49
54014@uc002yxm.1@uc002yxl.1	ALE	-0.11	417.42
chr3:42585361:42585569:-@chr3:42583240:42583332:-@chr3:42580261:42580476:-@chr3:42580019:42580182:-	MXE	0.48	10.27
chr5:130526164:130526268:-@chr5:130525621:130526069:-@chr5:130524248:130524436:-@chr5:130522379:130523203:-	MXE	0.34	3.55011e+06
chr2:188127172:188127464:-@chr2:188102336:188102457:-@chr2:188093514:188093590:-@chr2:188086588:188086618:-	MXE	-0.31	9793.44
chr16:5020387:5020495:-@chr16:5018882:5019010:-@chr16:5017137:5017381:-@chr16:5014846:5015687:-	MXE	0.52	49.41
chr11:60945438:60945656:-@chr11:60945240:60945305:-@chr11:60945102:60945178:-@chr11:60944518:60944621:-	MXE	0.52	58.9
chr16:719010:719089:+@chr16:719289:719716:+	RI	-0.43	153.85
chr16:670420:670685:+@chr16:671300:671351:+	RI	-0.48	10.99
chr16:28754100:28754221:+@chr16:28754371:28754580:+	RI	0.14	11.79
chr16:66888638:66888880:+@chr16:66889895:66893223:+	RI	-0.19	106.46
chr16:28754100:28754221:+@chr16:28754368:28754580:+	RI	0.23	55.16
chr16:28754755:28755307:+@chr16:28755550:28756059:+	RI	-0.18	21114.9
chr3:161600150:161600231:+@chr3:161601082:161601447:+	RI	0.33	11.84
chr3:49024072:49026553:+@chr3:49026647:49026730:+	RI	0.21	14.07
chr17:72242738:72242835:-@chr17:72241800:72242239:-	RI	-0.47	1000000000000
chr17:77466608:77466680:-@chr17:77465462:77465870:-	RI	-0.54	20.49
chr17:7065995:7066345:+@chr17:7066710:7067280:+	RI	-0.26	4.18432e+09
chr20:57002074:57002214:+@chr20:57002560:57002689:+	RI	0.28	31.39
chr20:56997364:56997471:+@chr20:56997938:56998090:+	RI	-0.45	22.08
chr20:2767242:2767392:-@chr20:2764685:2764960:-	RI	0.36	17.66
chr20:2767238:2767392:-@chr20:2764685:2764960:-	RI	0.36	24.21
chr20:42967023:42967186:+@chr20:42968056:42968151:+	RI	0.15	1000000000000
chrX:47329548:47329674:+@chrX:47329886:47330010:+	RI	0.24	50.23
chr1:178432020:178432357:+@chr1:178433091:178433792:+	RI	-0.17	57.32
chr1:205999607:205999692:+@chr1:206001217:206001414:+	RI	0.1	106.01
chr1:154152288:154152379:-@chr1:154149460:154150735:-	RI	-0.15	4044.26
chr1:178432020:178432361:+@chr1:178433091:178433792:+	RI	-0.17	21.15
chr2:38830175:38830351:-@chr2:38829225:38829299:-	RI	-0.27	98.81
chr2:219789618:219789798:-@chr2:219789330:219789431:-	RI	0.64	437.2
chr2:96297922:96298123:+@chr2:96298733:96298820:+	RI	0.35	57.74
chr12:97511884:97512044:+@chr12:97513638:97513757:+	RI	0.23	4410.22
chr12:48246772:48246891:-@chr12:48246127:48246265:-	RI	-0.42	10.81
chr12:97511884:97512044:+@chr12:97513636:97513757:+	RI	0.1	1.38746e+10
chr6:44308058:44308143:+@chr6:44308522:44308721:+	RI	0.28	11.64
chr6:33767556:33767683:+@chr6:33768483:33768648:+	RI	0.51	57.11
chr6:163904442:163904741:+@chr6:163905689:163911167:+	RI	-0.57	135.93
chr6:35544702:35544782:+@chr6:35545136:35545284:+	RI	0.27	1000000000000
chr21:45466361:45466623:+@chr21:45469890:45470902:+	RI	-0.48	1000000000000
chr21:45466361:45466450:+@chr21:45469890:45470902:+	RI	-0.36	1000000000000
chr21:45466361:45467920:+@chr21:45469890:45470902:+	RI	-0.37	1000000000000
chr9:35727745:35727936:-@chr9:35726864:35727444:-	RI	0.33	1000000000000
chr9:129925034:129925234:-@chr9:129924462:129924579:-	RI	0.12	18.21
chr9:138147123:138148691:-@chr9:138146256:138146617:-	RI	-0.13	1000000000000
chr9:129925030:129925234:-@chr9:129924462:129924579:-	RI	0.29	62.87
chr9:129865474:129866000:-@chr9:129863331:129863926:-	RI	-0.25	5098.09
chr9:35651710:35651999:-@chr9:35650091:35650964:-	RI	-0.29	1000000000000
chr22:45130005:45130149:+@chr22:45131403:45131898:+	RI	-0.17	101.01
chr11:10778213:10778471:-@chr11:10777675:10777897:-	RI	0.42	1000000000000
chr11:47212884:47213061:+@chr11:47213397:47213539:+	RI	0.31	15.03
chr11:10778367:10778471:-@chr11:10777675:10777879:-	RI	0.51	1000000000000
chr11:10778213:10778471:-@chr11:10777675:10777879:-	RI	0.24	1000000000000
chr11:32571988:32572071:+@chr11:32573036:32573135:+	RI	0.23	17.45
chr11:63750338:63750475:+@chr11:63750683:63751180:+	RI	-0.17	11.55
chr5:135409923:135410144:+@chr5:135410439:135410603:+	RI	-0.1	24809.7
chr5:180601729:180601951:-@chr5:180601098:180601230:-	RI	0.13	1000000000000
chr5:178980849:178981004:-@chr5:178980499:178980642:-	RI	-0.17	100459
chr5:180601729:180601951:-@chr5:180601098:180601245:-	RI	0.12	1000000000000
chr7:120382849:120382914:+@chr7:120383450:120384268:+	RI	-0.3	10.74
chr8:133896064:133896316:+@chr8:133898766:133898972:+	RI	0.33	2.40568e+09
chr8:22016249:22016641:+@chr8:22017525:22017838:+	RI	-0.37	164.45
chr4:71910705:71910826:-@chr4:71909877:71910012:-	RI	0.63	1000000000000
chr4:71910703:71910826:-@chr4:71909877:71910012:-	RI	0.76	1000000000000
chr10:17317174:17317394:+@chr10:17318255:17318384:+	RI	0.23	5.58806e+06
chr10:24873916:24874038:+@chr10:24874762:24876778:+	RI	-0.47	11292.5
chr11:60954090:60954230:+@chr11:60960809:60961008:+@chr11:60961673:60961896:+	SE	0.28	70.16
chr11:3348781:3348952:-@chr11:3339603:3339695:-@chr11:3335732:3338371:-	SE	-0.57	180.67
chr11:65186873:65187140:-@chr11:65186226:65186252:-@chr11:65185680:65186135:-	SE	0.43	75.89
chr21:32705902:32707192:+@chr21:32747491:32747687:+@chr21:32751776:32751899:+	SE	-0.19	10.43
chr17:71399687:71400176:-@chr17:71399489:71399554:-@chr17:71396636:71399023:-	SE	0.3	14.58
chr17:3573731:3573896:-@chr17:3573331:3573426:-@chr17:3570350:3570445:-	SE	0.45	11832.5
chr17:39621745:39622193:+@chr17:39622318:39622482:+@chr17:39623395:39624845:+	SE	0.29	18.84
chr17:24013191:24013334:-@chr17:24006432:24006628:-@chr17:23999501:24000421:-	SE	0.22	325.99
chr17:21057996:21058529:-@chr17:21054841:21055132:-@chr17:21041200:21042745:-	SE	0.17	11.45
chr17:7436297:7436397:-@chr17:7436114:7436200:-@chr17:7435271:7435968:-	SE	0.24	27.14
chr17:72243831:72245007:-@chr17:72243449:72243552:-@chr17:72241792:72242835:-	SE	0.51	1000000000000
chr17:46585864:46586022:+@chr17:46586585:46586804:+@chr17:46588011:46588911:+	SE	0.18	12.19
chr17:73722356:73722465:+@chr17:73730504:73730668:+@chr17:73731141:73733311:+	SE	0.11	18.11
chr17:5330432:5330728:+@chr17:5332240:5332633:+@chr17:5332867:5334858:+	SE	0.18	14.85
chr17:55139514:55139770:-@chr17:55131014:55132332:-@chr17:55129446:55130121:-	SE	0.14	5.97476e+06
chr17:5300041:5300226:-@chr17:5299204:5299315:-@chr17:5297865:5298024:-	SE	0.27	27.96
chr16:29919751:29919862:+@chr16:29920236:29920352:+@chr16:29924043:29925105:+	SE	0.49	34.56
chr16:777355:778055:-@chr16:777069:777180:-@chr16:774983:776929:-	SE	-0.5	57.55
chr16:87706001:87706155:+@chr16:87708248:87708396:+@chr16:87714710:87714822:+	SE	-0.44	12.57
chr16:1954451:1954828:-@chr16:1953655:1954367:-@chr16:1952499:1953258:-	SE	-0.12	3.06136e+09
chr16:22430096:22432743:+@chr16:22437960:22438236:+@chr16:22442642:22442770:+	SE	0.3	13.01
chr16:28754755:28754944:+@chr16:28755148:28755312:+@chr16:28755550:28756059:+	SE	0.21	13.89
chr16:28843925:28844922:-@chr16:28843225:28843437:-@chr16:28838510:28838765:-	SE	0.25	73.45
chr16:73896423:73896837:-@chr16:73893156:73893304:-@chr16:73884623:73885441:-	SE	0.14	14.15
chr16:29727242:29727563:+@chr16:29728362:29728586:+@chr16:29728899:29730005:+	SE	0.1	3259.4
chr16:28754755:28754944:+@chr16:28755148:28755307:+@chr16:28755550:28756059:+	SE	0.33	3.80875e+06
chr16:777355:778055:-@chr16:777078:777180:-@chr16:774983:776929:-	SE	-0.52	1.19912e+07
chr16:28754755:28754944:+@chr16:28755271:28755307:+@chr16:28755550:28756059:+	SE	0.28	22971.2
chr15:90495184:90495248:+@chr15:90497731:90497855:+@chr15:90506990:90510141:+	SE	0.24	148.99
chr15:20549865:20549959:+@chr15:20550780:20551018:+@chr15:20554317:20558568:+	SE	-0.68	1000000000000
chr15:83060260:83060950:-@chr15:83058966:83059101:-@chr15:83035770:83035879:-	SE	-0.27	15.21
chr3:51983021:51983685:-@chr3:51980516:51980948:-@chr3:51978999:51979240:-	SE	0.2	11.7
chr3:114192455:114192872:+@chr3:114194576:114194661:+@chr3:114196672:114196802:+	SE	-0.31	30.14
chr3:52300016:52300167:+@chr3:52300801:52300978:+@chr3:52301316:52304312:+	SE	0.43	14.65
chr3:49387871:49388028:-@chr3:49374933:49375063:-@chr3:49371573:49372819:-	SE	-0.1	153.97
chr3:161612808:161612935:+@chr3:161613012:161613331:+@chr3:161613955:161614236:+	SE	0.45	6.80617e+08
chr3:187984915:187985179:+@chr3:187985445:187985593:+@chr3:187986647:187990380:+	SE	0.31	105.95
chr3:42574074:42574192:-@chr3:42572426:42572491:-@chr3:42564463:42565153:-	SE	-0.37	61.43
chr3:9452412:9452590:+@chr3:9453534:9453572:+@chr3:9457140:9457733:+	SE	0.17	10.2
chr3:47938259:47938372:-@chr3:47935213:47935335:-@chr3:47932445:47933668:-	SE	-0.22	262.66
chr3:52300016:52300167:+@chr3:52300803:52300978:+@chr3:52301316:52304312:+	SE	0.49	18018.8
chr3:187988264:187988365:+@chr3:187988793:187988899:+@chr3:187989608:187990761:+	SE	0.48	1000000000000
chr3:187988264:187988365:+@chr3:187988793:187988903:+@chr3:187989608:187990761:+	SE	0.51	1000000000000
chr5:36188602:36188901:+@chr5:36199504:36199615:+@chr5:36202378:36202521:+	SE	0.2	30646.9
chr5:36188602:36188901:+@chr5:36199504:36199619:+@chr5:36202378:36202521:+	SE	0.19	59.16
chr5:34950557:34951069:-@chr5:34949789:34949888:-@chr5:34949332:34949440:-	SE	0.2	24.08
chr5:134209553:134209801:+@chr5:134210252:134210452:+@chr5:134218487:134223326:+	SE	0.11	34.69
chr5:176892050:176892248:-@chr5:176891560:176891807:-@chr5:176890889:176891128:-	SE	0.41	24.14
chr5:178980849:178981770:-@chr5:178980495:178980642:-@chr5:178978710:178979014:-	SE	0.15	2953.45
chr5:65384990:65386535:+@chr5:65406608:65406814:+@chr5:65407900:65408533:+	SE	-0.27	12.74
chr5:36188602:36188901:+@chr5:36199504:36199600:+@chr5:36202378:36202521:+	SE	0.19	86.15
chr7:24579420:24579737:+@chr7:24629807:24629928:+@chr7:24647860:24648012:+	SE	0.44	11.8
chr7:87308884:87309517:-@chr7:87303981:87304061:-@chr7:87301750:87303612:-	SE	-0.29	55.57
chr7:75346201:75346514:+@chr7:75348619:75348740:+@chr7:75349083:75350012:+	SE	0.2	1.26257e+11
chr7:148356346:148356715:-@chr7:148348992:148349172:-@chr7:148347017:148347222:-	SE	-0.1	49.95
chr7:44802766:44802917:+@chr7:44804872:44805028:+@chr7:44805371:44805401:+	SE	0.23	109.98
chr7:75346201:75346514:+@chr7:75348619:75348744:+@chr7:75349083:75350012:+	SE	0.14	35.53
chr7:23537933:23538182:-@chr7:23528276:23528576:-@chr7:23527851:23527984:-	SE	0.25	43.38
chr7:23537933:23538182:-@chr7:23528265:23528576:-@chr7:23527851:23527984:-	SE	0.26	111.74
chr7:29995783:29995950:-@chr7:29975050:29975209:-@chr7:29961320:29961501:-	SE	0.31	16.66
chr9:6483826:6483932:+@chr9:6486944:6487103:+@chr9:6487198:6487360:+	SE	0.32	11.01
chr9:131305423:131305772:+@chr9:131306992:131307143:+@chr9:131315519:131315786:+	SE	0.45	13.17
chr9:36180853:36181270:+@chr9:36187548:36187592:+@chr9:36188981:36189093:+	SE	-0.38	1.11177e+07
chr9:6410912:6411142:+@chr9:6423914:6424173:+@chr9:6450573:6450791:+	SE	-0.28	327.87
chr9:6483826:6483932:+@chr9:6485585:6487103:+@chr9:6487198:6487360:+	SE	0.35	13.97
chr9:101023650:101024110:-@chr9:101023082:101023240:-@chr9:101018528:101020939:-	SE	0.23	26.74
chr9:101023650:101024110:-@chr9:101023082:101023203:-@chr9:101018528:101020939:-	SE	0.31	41555.8
chr9:96882797:96882883:+@chr9:96884678:96884822:+@chr9:96888785:96889321:+	SE	-0.31	433.67
chr10:3817105:3817473:-@chr10:3815408:3815473:-@chr10:3811258:3814406:-	SE	0.21	1.66339e+07
chr10:34646041:34646272:-@chr10:34613069:34613179:-@chr10:34598591:34598833:-	SE	-0.49	10577.5
chr22:29152705:29152832:+@chr22:29153109:29153390:+@chr22:29154449:29155041:+	SE	-0.26	31.14
chr22:20313597:20314360:-@chr22:20313299:20313476:-@chr22:20312378:20313076:-	SE	-0.44	12.86
chr22:29152705:29152832:+@chr22:29153158:29153390:+@chr22:29154449:29155041:+	SE	-0.24	28.26
chr22:17489641:17489967:-@chr22:17456881:17457003:-@chr22:17435593:17435738:-	SE	0.22	30.95
chr22:19191828:19192033:+@chr22:19203165:19203282:+@chr22:19221404:19221502:+	SE	-0.55	3025.27
chr22:36533858:36534116:+@chr22:36535980:36536110:+@chr22:36538840:36539029:+	SE	-0.23	13.25
chr22:29152705:29152832:+@chr22:29153158:29153394:+@chr22:29154449:29155041:+	SE	-0.24	11.32
chr14:74599926:74600017:-@chr14:74592903:74593016:-@chr14:74589677:74590115:-	SE	0.4	415.93
chr14:103215399:103215608:+@chr14:103221076:103221126:+@chr14:103221728:103226270:+	SE	0.49	194.64
chr14:73608659:73608820:-@chr14:73608352:73608430:-@chr14:73607651:73607953:-	SE	0.42	10.39
chr14:101448491:101448563:+@chr14:101453921:101454037:+@chr14:101461231:101464084:+	SE	0.31	18.36
chr6:53038081:53038549:+@chr6:53043814:53043900:+@chr6:53046238:53046718:+	SE	0.23	139.9
chr6:31910882:31911207:+@chr6:31912051:31912273:+@chr6:31912992:31913191:+	SE	0.34	10.96
chr6:166321007:166321602:-@chr6:166282733:166283097:-@chr6:166272934:166274244:-	SE	0.23	1000000000000
chr6:42955335:42955667:+@chr6:42956603:42956798:+@chr6:42959167:42959655:+	SE	0.51	35.87
chr6:31910882:31911207:+@chr6:31912055:31912273:+@chr6:31912992:31913191:+	SE	0.35	24.97
chr6:53038081:53038549:+@chr6:53043818:53043900:+@chr6:53046238:53046718:+	SE	0.22	15.06
chr6:31910882:31911207:+@chr6:31912180:31912273:+@chr6:31912992:31913191:+	SE	0.49	119.27
chr6:79968712:79968825:-@chr6:79968492:79968591:-@chr6:79967364:79968162:-	SE	-0.1	54.71
chr6:31910882:31911207:+@chr6:31912180:31912277:+@chr6:31912992:31913191:+	SE	0.44	27.12
chr6:31910882:31911207:+@chr6:31912183:31912273:+@chr6:31912992:31913191:+	SE	0.44	519.8
chr6:33787304:33787505:-@chr6:33786450:33786606:-@chr6:33777101:33777175:-	SE	0.28	27.4
chr1:159275294:159275407:-@chr1:159274965:159275108:-@chr1:159274045:159274489:-	SE	0.36	11.53
chr1:46547360:46547386:+@chr1:46548156:46548303:+@chr1:46548414:46548575:+	SE	0.23	10.47
chr1:120081260:120081412:+@chr1:120084532:120084664:+@chr1:120088032:120088371:+	SE	-0.31	46.87
chr1:28882682:28882839:+@chr1:28889203:28889285:+@chr1:28890684:28890808:+	SE	0.44	14.78
chr1:159275294:159275407:-@chr1:159274965:159275087:-@chr1:159274045:159274489:-	SE	0.26	10.03
chr1:28432019:28432223:-@chr1:28429229:28429350:-@chr1:28427622:28428121:-	SE	0.47	13.83
chr1:152507289:152508054:+@chr1:152508462:152508512:+@chr1:152509300:152510394:+	SE	0.4	35.32
chr1:1300240:1300444:-@chr1:1299948:1300033:-@chr1:1299243:1299688:-	SE	0.15	25.1
chr1:111307766:111309159:-@chr1:111295433:111296960:-@chr1:111293996:111294268:-	SE	-0.16	26.26
chr1:153500365:153500965:-@chr1:153499988:153500123:-@chr1:153499283:153499815:-	SE	0.29	25.86
chr1:159354508:159355802:+@chr1:159355923:159356026:+@chr1:159356233:159356366:+	SE	0.3	21.01
chr1:28882682:28882839:+@chr1:28889173:28889285:+@chr1:28890684:28890808:+	SE	0.44	25.04
chr20:47330313:47330514:+@chr20:47330847:47330908:+@chr20:47338989:47339639:+	SE	0.16	25.51
chr20:44151863:44152004:-@chr20:44141433:44141499:-@chr20:44132256:44132582:-	SE	0.34	66776.5
chr18:75849228:75849581:-@chr18:75838586:75838689:-@chr18:75831800:75834844:-	SE	-0.16	1000000000000
chr18:75838586:75838905:-@chr18:75837706:75837775:-@chr18:75831800:75834844:-	SE	0.12	4.40618e+07
chr18:75849228:75849581:-@chr18:75847590:75847738:-@chr18:75838319:75838689:-	SE	0.28	45.22
chr2:188127172:188127464:-@chr2:188093514:188093590:-@chr2:188086588:188086618:-	SE	0.2	27.29
chr2:227901638:227901749:+@chr2:227902566:227902743:+@chr2:227903586:227903806:+	SE	0.25	1000000000000
chr2:99163977:99164144:+@chr2:99171072:99171152:+@chr2:99177646:99177984:+	SE	0.5	17.11
chr2:85633573:85633704:-@chr2:85633050:85633201:-@chr2:85632434:85632615:-	SE	-0.36	10.19
chr2:15350112:15350341:-@chr2:15344648:15344758:-@chr2:15334426:15334676:-	SE	-0.39	44.41
chr12:876906:877108:+@chr12:879903:880097:+@chr12:887274:887465:+	SE	-0.18	85.11
chr12:10256670:10257085:+@chr12:10257702:10257840:+@chr12:10261929:10262007:+	SE	0.12	1.03226e+06
chr12:131821044:131822171:-@chr12:131820655:131820730:-@chr12:131816338:131816929:-	SE	0.18	109.11
chr12:10256670:10257085:+@chr12:10257702:10258053:+@chr12:10258535:10258645:+	SE	0.25	39414.9
chr12:52962624:52962925:+@chr12:52963130:52963282:+@chr12:52963863:52964018:+	SE	0.18	22.32
chr12:2843747:2844281:-@chr12:2840806:2840839:-@chr12:2836891:2839090:-	SE	0.14	1.02401e+11
chr12:52962624:52962925:+@chr12:52963130:52963285:+@chr12:52963863:52964018:+	SE	0.16	95.17
chr12:49728351:49728528:+@chr12:49735885:49736071:+@chr12:49736400:49736579:+	SE	-0.28	15038
chr19:63017891:63018420:-@chr19:63016470:63016600:-@chr19:63010228:63012283:-	SE	0.65	2827.08
chr19:1566685:1567237:-@chr19:1566284:1566514:-@chr19:1563118:1563432:-	SE	0.24	16.22
chr19:59401611:59402142:+@chr19:59402233:59402404:+@chr19:59403078:59403332:+	SE	0.2	1000000000000
chr19:59397167:59397289:+@chr19:59401956:59402404:+@chr19:59403078:59403332:+	SE	0.13	5.56899e+09
chr19:18731818:18732038:+@chr19:18737214:18737338:+@chr19:18747451:18747631:+	SE	-0.49	18.7
chr19:1566685:1567237:-@chr19:1566284:1566484:-@chr19:1563118:1563432:-	SE	0.24	23.36
chr19:3495807:3495937:-@chr19:3493774:3493975:-@chr19:3489259:3489754:-	SE	0.31	668.9
chr4:170159797:170159931:-@chr4:170155928:170156011:-@chr4:170145316:170148054:-	SE	0.41	77.12
chr4:83566214:83566306:-@chr4:83565740:83565844:-@chr4:83563371:83565060:-	SE	0.48	1000000000000
chrX:100193462:100193760:-@chrX:100192896:100193378:-@chrX:100183687:100183957:-	SE	0.37	50.24
chrX:1678085:1678325:+@chrX:1679031:1679100:+@chrX:1679552:1681413:+	SE	0.24	173.18
chrX:102498029:102498190:+@chrX:102498667:102498745:+@chrX:102499199:102500053:+	SE	0.1	18.47
chrX:134883422:134883885:-@chrX:134880883:134880935:-@chrX:134877215:134877318:-	SE	0.28	10.5
chrX:23999596:23999765:+@chrX:24001129:24001301:+@chrX:24004760:24006860:+	SE	-0.11	4.49648e+06
chr13:106009781:106010006:-@chr13:106007908:106007965:-@chr13:106007397:106007480:-	SE	0.48	27.7

## Sheet: VAST-siRNA-48
Event Annotation	Type
HsaEX0005510	S
HsaEX0012890	S
HsaEX0010677	S
HsaEX0030816	S
HsaEX0000514	S
HsaEX0063233	S
HsaEX0036985	S
HsaEX0047817	S
HsaEX0043017	S
HsaEX0056005	S
HsaEX0032260	S
HsaEX0003358	S
HsaEX0066470	S
HsaEX0007928	S
HsaEX0036693	S
HsaEX0058096	S
HsaEX0069632	S
HsaEX0047211	S
HsaEX0018030	S
HsaEX0018033	S
HsaEX0047118	S
HsaEX0044656	S
HsaEX0017900	S
HsaEX0012812	S
HsaEX0070522	S
HsaEX0070523	S
HsaEX0022191	S
HsaEX0026187	S
HsaEX0039502	S
HsaEX0051287	S
HsaEX0051288	S
HsaEX0072698	S
HsaEX0017300	S
HsaEX0009602	S
HsaEX0039780	S
HsaEX0027737	S
HsaEX0032264	S
HsaEX0029226	S
HsaEX0014434	S
HsaEX0074312	S
HsaEX0069211	S
HsaEX0047886	S
HsaEX0038240	S
HsaEX0041281	S
HsaEX0041284	S
HsaEX0041285	S
HsaEX0061092	S
HsaEX0034707	S
HsaEX0041774	S
HsaEX0054256	S
HsaEX0029561	S
HsaEX0048402	S
HsaEX0045010	S
HsaEX0050650	S
HsaEX0037453	S
HsaEX0064233	S
HsaEX0044911	S
HsaEX0031654	S
HsaEX0067330	S
HsaEX0057046	S
HsaEX0026471	S
HsaEX0065446	S
HsaEX0065450	S
HsaEX0001703	S
HsaEX0068385	S
HsaEX0039539	S
HsaEX0045916	S
HsaEX0025493	S
HsaEX0044756	S
HsaEX0044996	S
HsaEX0073812	S
HsaEX0012139	S
HsaEX0045291	S
HsaEX0041381	S
HsaEX0069263	S
HsaEX0016344	S
HsaEX0038487	S
HsaEX0000338	S
HsaEX0000339	S
HsaEX0051942	S
HsaEX0030734	S
HsaEX0034749	S
HsaEX0053241	S
HsaEX0018876	S
HsaEX0037824	S
HsaEX0052552	S
HsaEX0027787	S
HsaEX0019590	S
HsaEX0032197	S
HsaEX0066370	S
HsaEX0051320	S
HsaEX0043768	S
HsaEX0032369	S
HsaEX0015787	S
HsaEX0071915	S
HsaEX0052492	S
HsaEX0045309	S
HsaEX0006128	S
HsaEX0030014	S
HsaEX0056293	S
HsaEX0030241	S
HsaEX0038186	S
HsaEX0042916	S
HsaEX0018828	S
HsaEX0019704	S
HsaEX0064742	S
HsaEX0010477	S
HsaEX0050886	S
HsaEX0036268	S
HsaEX0014738	S
HsaEX0006617	S
HsaEX0046920	S
HsaEX0026804	S
HsaEX0074407	S
HsaEX0021640	S
HsaEX0021641	S
HsaEX0051416	S
HsaEX0008187	S
HsaEX0065103	S
HsaEX0030849	S
HsaEX0047595	S
HsaEX0005923	S
HsaEX0006811	S
HsaEX0061130	S
HsaEX0012747	S
HsaEX0070375	S
HsaEX0031610	S
HsaEX0052326	S
HsaEX0064709	S
HsaEX0039899	S
HsaEX0058004	S
HsaEX0041737	S
HsaEX0043216	S
HsaEX0026734	S
HsaEX0052259	S
HsaEX0006594	S
HsaEX0001871	S
HsaEX0050944	S
HsaEX0049371	S
HsaEX0049496	S
HsaEX0026241	S
HsaEX0041478	S
HsaEX0029339	S
HsaEX0038454	S
HsaEX0025193	S
HsaEX0072127	S
HsaEX0046922	S
HsaEX0043533	S
HsaEX0043534	S
HsaEX0034962	S
HsaEX0007801	S
HsaEX0040117	S
HsaEX0014564	S
HsaEX0015691	S
HsaEX0036160	S
HsaEX0013487	S
HsaEX0069800	S
HsaEX0034017	S
HsaEX0021586	S
HsaEX0072091	S
HsaEX0063985	S
HsaEX0053763	S
HsaEX0003461	S
HsaEX0059384	S
HsaEX0043848	S
HsaEX0068712	S
HsaEX0010707	S
HsaEX0029495	S
HsaEX0040859	S
HsaEX0066216	S
HsaEX0045409	S
HsaEX0046449	S
HsaEX0044587	S
HsaEX0044588	S
HsaEX0072274	S
HsaEX0013431	S
HsaEX0072863	S
HsaEX0067063	S
HsaEX0008075	S
HsaEX0071688	S
HsaEX0061300	S
HsaEX0067835	S
HsaEX0007735	S
HsaEX0023546	S
HsaEX0010969	S
HsaEX0040725	S
HsaEX0055987	S
HsaEX0064853	S
HsaEX0045367	S
HsaEX0008056	S
HsaEX0014759	S
HsaEX0025157	S
HsaEX0037163	S
HsaEX0037169	S
HsaEX0003417	S
HsaEX0040030	S
HsaEX0024458	S
HsaEX0005445	S
HsaEX0051485	S
HsaEX0056128	S
HsaEX0063162	S
HsaEX0053766	S
HsaEX0062269	S
HsaEX0050085	S
HsaEX0038209	S
HsaEX0067052	S
HsaEX0031630	S
HsaEX0031632	S
HsaEX0059666	S
HsaEX0063020	S
HsaEX0035399	S
HsaEX0012668	S
HsaEX0021568	S
HsaEX0041695	S
HsaEX0013648	S
HsaEX0013649	S
HsaEX0064220	S
HsaEX0015758	S
HsaEX0005378	S
HsaEX0005501	S
HsaEX0044500	S
HsaEX0044501	S
HsaEX0064611	S
HsaEX0064726	S
HsaEX0064560	S
HsaEX0033188	S
HsaEX0073137	S
HsaEX0064542	S
HsaEX0005230	S
HsaEX0064154	S
HsaEX0017210	S
HsaEX0061022	S
HsaEX0068578	S
HsaEX0018583	S
HsaEX0060424	S
HsaEX0061840	S
HsaEX0029769	S
HsaEX0010987	S
HsaEX0033930	S
HsaEX0033937	S
HsaEX0026332	S
HsaEX0026336	S
HsaEX0037796	S
HsaEX0060089	S
HsaEX0058699	S
HsaEX0008389	S
HsaEX0052671	S
HsaEX0009524	S
HsaEX0013960	S
HsaEX0043116	S
HsaEX0053538	S
HsaEX0028595	S
HsaEX0066564	S
HsaEX0065862	S
HsaEX0037589	S
HsaEX0031207	S
HsaEX0054271	S
HsaEX0002601	S
HsaEX0002604	S
HsaEX0024547	S
HsaEX0057161	S
HsaEX0048835	S
HsaEX0031256	S
HsaEX0023286	S
HsaEX0023257	S
HsaEX0038792	S
HsaEX0040208	S
HsaEX0058823	S
HsaEX0013087	S
HsaEX0062439	S
HsaEX0062440	S
HsaEX0027973	S
HsaEX0051147	S
HsaEX0008298	S
HsaEX0042897	S
HsaEX0062785	S
HsaEX0025813	S
HsaEX0025815	S
HsaEX0012755	S
HsaEX0025315	S
HsaEX0014365	S
HsaEX0056677	S
HsaEX0011274	S
HsaEX0073120	S
HsaEX0063413	S
HsaEX0024675	S
HsaEX0014402	S
HsaEX0014862	S
HsaEX0014863	S
HsaEX0073747	S
HsaEX0024631	S
HsaEX0024271	S
HsaEX0029786	S
HsaEX0002804	S
HsaEX0036553	S
HsaEX0045388	S
HsaEX0045259	S
HsaEX0006706	S
HsaEX0022351	S
HsaEX0021888	S
HsaEX0034670	S
HsaEX0049761	S
HsaEX0063598	S
HsaEX0059967	S
HsaEX0042850	S
HsaEX0001750	S
HsaEX0004649	S
HsaEX0039613	S
HsaEX0039428	S
HsaEX0041797	S
HsaEX0043212	S
HsaEX0070132	S
HsaEX0004038	S
HsaEX0059063	S
HsaEX0074618	S
HsaEX0036778	S
HsaEX0036780	S
HsaEX0013280	S
HsaEX0000275	S
HsaEX0065876	S
HsaEX0065877	S
HsaEX0044321	S
HsaEX0065221	S
HsaEX0071476	S
HsaEX0055456	S
HsaEX0004561	S
HsaEX0007545	S
HsaEX0047152	S
HsaEX0010266	S
HsaEX0073140	S
HsaEX0068911	S
HsaEX0011644	S
HsaEX0021385	S
HsaEX0023252	S
HsaEX0054018	S
HsaEX0054019	S
HsaEX0027292	S
HsaEX0022707	S
HsaEX0024098	S
HsaEX0024100	S
HsaEX0052290	S
HsaEX0033666	S
HsaEX0043624	S
HsaEX0074475	S
HsaEX0004231	S
HsaEX0072580	S
HsaEX0043149	S
HsaEX0021242	S
HsaEX0036666	S
HsaEX0061800	S
HsaEX0041608	S
HsaEX0071418	S
HsaEX0068032	S
HsaEX0010293	S
HsaEX0052625	S
HsaEX0037815	S
HsaEX0034304	S
HsaEX0013426	S
HsaEX0055561	S
HsaEX0028336	S
HsaEX0058685	S
HsaEX0049500	S
HsaEX0030419	S
HsaEX0073831	S
HsaEX0019086	S
HsaEX0048567	S
HsaEX0007195	S
HsaEX0000827	S
HsaEX0022929	S
HsaEX0053596	S
HsaEX0070084	S
HsaEX0062448	S
HsaEX0053026	S
HsaEX0000235	S
HsaEX0052406	S
HsaEX0029607	S
HsaEX0070288	S
HsaEX0008924	S
HsaEX0021423	S
HsaEX0034261	S
HsaEX0014810	S
HsaEX0073404	S
HsaEX0009557	S
HsaEX0071890	S
HsaEX0067182	S
HsaEX0053645	S
HsaEX0053646	S
HsaEX0035954	S
HsaEX0012510	S
HsaEX0004875	S
HsaEX0065665	S
HsaEX0020698	S
HsaEX0054055	S
HsaEX0012551	S
HsaEX0000259	S
HsaEX0061788	S
HsaEX0013501	S
HsaEX0013502	S
HsaEX0057490	S
HsaEX0044017	S
HsaEX0039453	S
HsaEX0007272	S
HsaEX0033799	S
HsaEX0002394	S
HsaEX0007391	S
HsaEX0036418	S
HsaEX0065515	S
HsaEX0053366	S
HsaEX0029954	S
HsaEX0062599	S
HsaEX0063625	S
HsaEX0051333	S
HsaEX0073504	S
HsaEX0049904	S
HsaEX0018694	S
HsaEX0043466	S
HsaEX0020905	S
HsaEX0039834	S
HsaEX0073993	S
HsaEX0065145	S
HsaEX0029972	S
HsaEX0052439	S
HsaEX0072844	S
HsaEX0041812	S
HsaEX0004337	S
HsaEX0030465	S
HsaEX0032086	S
HsaEX0032087	S
HsaEX0073714	S
HsaEX0052889	S
HsaEX0029640	S
HsaEX0019176	S
HsaEX0011034	S
HsaEX0014688	S
HsaEX0023810	S
HsaEX0042178	S
HsaEX0027526	S
HsaEX0013636	S
HsaEX0046033	S
HsaEX0030382	S
HsaEX0065777	S
HsaEX0065689	S
HsaEX0020851	S
HsaEX0072443	S
HsaEX0056143	S
HsaEX0025907	S
HsaEX0003849	S
HsaEX0057900	S
HsaEX0048423	S
HsaEX0022963	S
HsaEX0022965	S
HsaEX0022966	S
HsaEX0039937	S
HsaEX0067322	S
HsaEX0025631	S
HsaEX0072503	S
HsaEX0056633	S
HsaEX0056636	S
HsaEX0055480	S
HsaEX0007476	S
HsaEX0012069	S
HsaEX0045460	S
HsaEX0009597	S
HsaEX0057741	S
HsaEX0024322	S
HsaEX0037703	S
HsaEX0054209	S
HsaEX0054210	S
HsaEX0043757	S
HsaEX0073709	S
HsaEX0063675	S
HsaEX0065062	S
HsaEX0045876	S
HsaEX0002608	S
HsaEX0008692	S
HsaEX0065737	S
HsaEX0066628	S
HsaEX0037850	S
HsaEX0048090	S
HsaEX0057435	S
HsaEX0021302	S
HsaEX0037011	S
HsaEX0024842	S
HsaEX0074117	S
HsaEX0013113	S
HsaEX0005401	S
HsaEX0073107	S
HsaEX0024991	S
HsaEX0024402	S
HsaEX0063091	S
HsaEX0063095	S
HsaEX0010455	S
HsaEX0074023	S
HsaEX0042129	S
HsaEX0016489	S
HsaEX0005617	S
HsaEX0005618	S
HsaEX0002635	S
HsaEX0032070	S
HsaEX0073739	S
HsaEX0073392	S
HsaEX0025436	S
HsaEX0057666	S
HsaEX0029675	S
HsaEX0011055	S
HsaEX0070941	S
HsaEX0048592	S
HsaEX0027712	S
HsaEX0036382	S
HsaEX0010183	S
HsaEX0021705	S
HsaEX0072419	S
HsaEX0071909	S
HsaEX0011346	S
HsaEX0040297	S
HsaEX0074051	S
HsaEX0049547	S
HsaEX0001065	S
HsaEX0001567	S
HsaEX0070381	S
HsaEX0064397	S
HsaEX0056170	S
HsaEX0001657	S
HsaEX0056104	S
HsaEX0019113	S
HsaEX0051499	S
HsaEX0015366	S
HsaEX0020387	S
HsaEX0027005	S
HsaEX0010114	S
HsaEX0010115	S
HsaEX0000982	S
HsaEX0033829	S
HsaEX0044642	S
HsaEX0074087	S
HsaEX0042148	S
HsaEX0048411	S
HsaEX0005450	S
HsaEX0000987	S
HsaEX0055345	S
HsaEX0055349	S
HsaEX0074474	S
HsaEX0054474	S
HsaEX0055353	S
HsaEX0054781	S
HsaEX0001337	S
HsaEX0054560	S
HsaEX0001569	S
HsaEX0035948	S
HsaEX0055348	S
HsaEX0055053	S
HsaEX0068468	S
HsaEX0035947	S
HsaEX0054745	S
HsaEX0001746	S
HsaEX0011553	S
HsaEX0003902	S
HsaEX0054662	S
HsaEX0017691	S
HsaEX0017690	S
HsaEX0035029	C3
HsaEX0035031	C3
HsaEX0052746	S
HsaEX0052747	C2
HsaEX0052755	C2
HsaEX0052756	C3
HsaEX0052757	C3
HsaEX0052758	C2
HsaEX0000792	C3
HsaEX0016807	C3
HsaEX0016808	C3
HsaEX0039521	S
HsaEX0039522	C3
HsaEX0073152	C3
HsaEX0073160	C1
HsaEX0063235	S
HsaEX0073281	C2
HsaEX0047251	C3
HsaEX0047252	S
HsaEX0047254	S
HsaEX0014389	C2
HsaEX0014391	C2
HsaEX0014393	C2
HsaEX0027084	S
HsaEX0062074	C2
HsaEX0040987	S
HsaEX0002316	C1
HsaEX0018159	C2
HsaEX0018160	S
HsaEX0061193	S
HsaEX0000197	S
HsaEX0047820	S
HsaEX0068856	S
HsaEX0053135	S
HsaEX0049169	C2
HsaEX0049170	C3
HsaEX0049171	C3
HsaEX0047074	C2
HsaEX0047075	C2
HsaEX0026682	C3
HsaEX0026683	C3
HsaEX0020786	C2
HsaEX0020787	S
HsaEX0050050	S
HsaEX0037346	S
HsaEX0059367	S
HsaEX0059368	S
HsaEX0059369	C2
HsaEX0040571	S
HsaEX0067885	C3
HsaEX0074525	C1
HsaEX0028268	C2
HsaEX0056160	S
HsaEX0056161	C2
HsaEX0043872	S
HsaEX0074443	C2
HsaEX0074444	S
HsaEX0068969	C3
HsaEX0030584	C2
HsaEX0030553	S
HsaEX0043675	S
HsaEX0003118	C1
HsaEX0070328	C1
HsaEX0031269	S
HsaEX0024015	S
HsaEX0005795	C3
HsaEX0005796	S
HsaEX0031111	C3
HsaEX0026620	S
HsaEX0058099	C1
HsaEX0072729	C1
HsaEX0048708	C2
HsaEX0067283	C2
HsaEX0018035	S
HsaEX0047119	S
HsaEX0047121	C2
HsaEX0047122	C2
HsaEX0047123	C2
HsaEX0017904	C2
HsaEX0017905	S
HsaEX0033700	S
HsaEX0033703	S
HsaEX0033706	C1
HsaEX0009165	C2
HsaEX0009166	C3
HsaEX0009167	C2
HsaEX0069702	S
HsaEX0046607	C1
HsaEX0036890	C1
HsaEX0005762	C1
HsaEX0037802	S
HsaEX0037804	S
HsaEX0007812	C2
HsaEX0007813	C2
HsaEX0024093	S
HsaEX0049019	C3
HsaEX0049020	S
HsaEX0049021	C3
HsaEX0047573	S
HsaEX0039931	S
HsaEX0056729	C3
HsaEX0056730	C3
HsaEX0056732	C3
HsaEX0056733	C3
HsaEX0056734	C3
HsaEX0038304	C2
HsaEX0072701	C3
HsaEX0073327	S
HsaEX0017304	C3
HsaEX0017305	C2
HsaEX0017308	C3
HsaEX0064093	C1
HsaEX0063649	C1
HsaEX0071557	S
HsaEX0007856	S
HsaEX0007857	S
HsaEX0061158	C3
HsaEX0061159	C2
HsaEX0065846	S
HsaEX0065848	C3
HsaEX0065849	S
HsaEX0065850	S
HsaEX0005201	C3
HsaEX0005202	S
HsaEX0040553	C1
HsaEX0040555	S
HsaEX0002674	S
HsaEX0002679	C1
HsaEX0036179	C2
HsaEX0015956	S
HsaEX0008610	S
HsaEX0024881	S
HsaEX0024882	S
HsaEX0048670	S
HsaEX0048671	S
HsaEX0048675	S
HsaEX0066890	S
HsaEX0037486	S
HsaEX0065699	C3
HsaEX0028887	C1
HsaEX0056977	S
HsaEX0065075	C3
HsaEX0006190	S
HsaEX0019752	S
HsaEX0060332	S
HsaEX0040020	S
HsaEX0007280	S
HsaEX0007281	C1
HsaEX0007282	C3
HsaEX0072605	C3
HsaEX0072611	C3
HsaEX0041287	S
HsaEX0041288	S
HsaEX0049260	C3
HsaEX0012053	C2
HsaEX0023371	C3
HsaEX0023372	C3
HsaEX0023373	C3
HsaEX0023374	C3
HsaEX0023375	C3
HsaEX0023376	C3
HsaEX0023377	C3
HsaEX0019574	C3
HsaEX0009685	C2
HsaEX0009686	S
HsaEX0009687	S
HsaEX0009690	S
HsaEX0066584	S
HsaEX0041775	S
HsaEX0041780	C2
HsaEX0012721	S
HsaEX0025687	C1
HsaEX0025688	C2
HsaEX0016143	S
HsaEX0048405	S
HsaEX0048406	S
HsaEX0006774	S
HsaEX0061632	S
HsaEX0031080	C2
HsaEX0031082	C3
HsaEX0031083	S
HsaEX0038013	C1
HsaEX0047384	S
HsaEX0047387	C3
HsaEX0047388	C3
HsaEX0047389	S
HsaEX0047390	C3
HsaEX0047391	C3
HsaEX0047392	C3
HsaEX0015820	C2
HsaEX0062034	S
HsaEX0060786	C3
HsaEX0060787	C2
HsaEX0060788	C3
HsaEX0060796	C3
HsaEX0060797	C3
HsaEX0072770	C2
HsaEX0072771	S
HsaEX0050986	C3
HsaEX0050987	C2
HsaEX0060352	C3
HsaEX0060353	C2
HsaEX0037917	C1
HsaEX0025361	C2
HsaEX0045384	S
HsaEX0046290	C3
HsaEX0046294	C2
HsaEX0046296	S
HsaEX0046297	C2
HsaEX0046300	S
HsaEX0056748	C3
HsaEX0067553	S
HsaEX0067554	C3
HsaEX0020861	C2
HsaEX0020867	S
HsaEX0020868	S
HsaEX0020869	S
HsaEX0020870	C2
HsaEX0020871	S
HsaEX0058940	C1
HsaEX0058943	C3
HsaEX0073887	C2
HsaEX0074689	C1
HsaEX0074691	C3
HsaEX0005590	C1
HsaEX0005594	C3
HsaEX0005595	C2
HsaEX0002189	S
HsaEX0037925	C2
HsaEX0037926	C2
HsaEX0071280	C3
HsaEX0071281	C2
HsaEX0039402	S
HsaEX0052783	C2
HsaEX0052784	C2
HsaEX0001716	S
HsaEX0001718	C3
HsaEX0001719	S
HsaEX0044001	C1
HsaEX0052215	S
HsaEX0049574	C2
HsaEX0031500	S
HsaEX0028312	S
HsaEX0028313	C2
HsaEX0028314	S
HsaEX0047318	S
HsaEX0001918	C3
HsaEX0001920	S
HsaEX0068767	S
HsaEX0068768	C3
HsaEX0041425	C2
HsaEX0049730	S
HsaEX0027853	C2
HsaEX0072405	C3
HsaEX0072406	C3
HsaEX0045918	C2
HsaEX0045923	S
HsaEX0025862	C2
HsaEX0044929	C1
HsaEX0013977	S
HsaEX0013980	S
HsaEX0020456	C3
HsaEX0020457	C3
HsaEX0022651	C2
HsaEX0022652	C2
HsaEX0053255	S
HsaEX0053257	S
HsaEX0053626	S
HsaEX0061653	S
HsaEX0061654	C3
HsaEX0051995	C3
HsaEX0023397	C2
HsaEX0068617	C3
HsaEX0068618	C2
HsaEX0007078	C2
HsaEX0023981	C3
HsaEX0023983	C1
HsaEX0022662	S
HsaEX0022663	C3
HsaEX0022664	C3
HsaEX0022665	C3
HsaEX0022670	C1
HsaEX0016162	C3
HsaEX0016163	C2
HsaEX0033032	S
HsaEX0053886	S
HsaEX0053887	S
HsaEX0067395	S
HsaEX0020722	S
HsaEX0020724	C3
HsaEX0045092	S
HsaEX0032402	S
HsaEX0064324	C3
HsaEX0055717	S
HsaEX0055719	C1
HsaEX0055720	S
HsaEX0074158	S
HsaEX0034111	C2
HsaEX0034112	C1
HsaEX0042045	C3
HsaEX0042050	S
HsaEX0003063	C1
HsaEX0029200	C2
HsaEX0029204	C1
HsaEX0017944	C2
HsaEX0017945	S
HsaEX0006571	S
HsaEX0069881	C2
HsaEX0069886	S
HsaEX0037981	S
HsaEX0032020	S
HsaEX0032021	C3
HsaEX0032022	C3
HsaEX0023135	C2
HsaEX0007318	S
HsaEX0002793	S
HsaEX0035114	S
HsaEX0035115	S
HsaEX0035118	C3
HsaEX0068449	S
HsaEX0053244	S
HsaEX0038905	C2
HsaEX0051042	C2
HsaEX0004269	C2
HsaEX0049599	S
HsaEX0010469	S
HsaEX0038057	C2
HsaEX0038058	S
HsaEX0037827	C1
HsaEX0037828	C2
HsaEX0037829	C1
HsaEX0058959	S
HsaEX0010417	C3
HsaEX0063700	C1
HsaEX0072131	C2
HsaEX0072132	C2
HsaEX0009373	C3
HsaEX0009374	S
HsaEX0036955	C1
HsaEX0045440	S
HsaEX0069960	S
HsaEX0052680	S
HsaEX0001263	S
HsaEX0049699	S
HsaEX0049702	C2
HsaEX0056449	C2
HsaEX0056451	S
HsaEX0026705	C1
HsaEX0026708	C3
HsaEX0056866	C1
HsaEX0071920	C3
HsaEX0071921	S
HsaEX0069477	S
HsaEX0019334	S
HsaEX0018099	S
HsaEX0018100	S
HsaEX0018101	S
HsaEX0017225	C3
HsaEX0017226	C2
HsaEX0030054	S
HsaEX0030298	S
HsaEX0030299	C2
HsaEX0023116	C2
HsaEX0051580	C3
HsaEX0003534	S
HsaEX0003535	C3
HsaEX0003536	C3
HsaEX0044567	S
HsaEX0044569	S
HsaEX0009954	C2
HsaEX0006133	S
HsaEX0034811	C1
HsaEX0034812	S
HsaEX0034813	C2
HsaEX0066519	C2
HsaEX0017368	C1
HsaEX0002879	S
HsaEX0047931	S
HsaEX0030427	S
HsaEX0030432	S
HsaEX0030435	C2
HsaEX0019275	C1
HsaEX0067897	S
HsaEX0057289	S
HsaEX0030512	C2
HsaEX0030513	C3
HsaEX0029021	S
HsaEX0029025	S
HsaEX0053438	S
HsaEX0053440	C3
HsaEX0015202	S
HsaEX0015203	S
HsaEX0059011	C3
HsaEX0059012	C2
HsaEX0067319	S
HsaEX0050286	S
HsaEX0042924	S
HsaEX0028898	S
HsaEX0033760	C1
HsaEX0003739	S
HsaEX0049471	C1
HsaEX0072240	C3
HsaEX0045971	C2
HsaEX0045972	C2
HsaEX0045973	C3
HsaEX0045974	S
HsaEX0045434	S
HsaEX0015404	S
HsaEX0015405	S
HsaEX0061734	S
HsaEX0045900	S
HsaEX0027812	S
HsaEX0027813	S
HsaEX0042936	C2
HsaEX0042940	S
HsaEX0045148	S
HsaEX0064203	C1
HsaEX0054097	S
HsaEX0010510	S
HsaEX0048085	S
HsaEX0043347	C2
HsaEX0014308	C2
HsaEX0014315	S
HsaEX0055555	C3
HsaEX0055556	S
HsaEX0019614	S
HsaEX0019616	S
HsaEX0047478	C3
HsaEX0014745	S
HsaEX0014746	S
HsaEX0014752	C2
HsaEX0014753	C3
HsaEX0014754	C3
HsaEX0014755	C1
HsaEX0064031	S
HsaEX0003679	C1
HsaEX0003689	S
HsaEX0003692	C3
HsaEX0034859	S
HsaEX0026805	S
HsaEX0063331	C2
HsaEX0069171	C3
HsaEX0069172	S
HsaEX0069174	C3
HsaEX0069176	C3
HsaEX0033739	S
HsaEX0019437	S
HsaEX0019516	S
HsaEX0047140	S
HsaEX0057506	S
HsaEX0065332	S
HsaEX0071230	C2
HsaEX0071231	C3
HsaEX0063456	S
HsaEX0000396	S
HsaEX0055479	S
HsaEX0009670	C2
HsaEX0032117	C3
HsaEX0032118	C1
HsaEX0055418	C2
HsaEX0055419	C2
HsaEX0008188	C1
HsaEX0020055	S
HsaEX0020056	S
HsaEX0020057	C2
HsaEX0061365	C3
HsaEX0061366	S
HsaEX0059330	S
HsaEX0057815	S
HsaEX0057816	S
HsaEX0017594	C3
HsaEX0017595	C2
HsaEX0041875	C1
HsaEX0031246	C1
HsaEX0031248	C2
HsaEX0031252	S
HsaEX0062479	C3
HsaEX0062480	S
HsaEX0005579	S
HsaEX0034739	S
HsaEX0046631	C1
HsaEX0019164	C1
HsaEX0068509	S
HsaEX0051222	C3
HsaEX0012449	C1
HsaEX0012452	C2
HsaEX0052465	C3
HsaEX0007861	C2
HsaEX0037965	C3
HsaEX0037966	C3
HsaEX0064669	S
HsaEX0069540	S
HsaEX0036863	C2
HsaEX0032493	C3
HsaEX0029313	S
HsaEX0029314	C2
HsaEX0021185	C2
HsaEX0021186	S
HsaEX0039991	C3
HsaEX0039992	C3
HsaEX0036001	C2
HsaEX0036002	C3
HsaEX0036003	C3
HsaEX0036004	S
HsaEX0036006	C1
HsaEX0020257	C2
HsaEX0028555	C3
HsaEX0043255	C1
HsaEX0043794	S
HsaEX0067580	S
HsaEX0069519	C1
HsaEX0062209	C1
HsaEX0050107	S
HsaEX0011708	C1
HsaEX0011712	C2
HsaEX0026486	C3
HsaEX0026487	C3
HsaEX0026488	C2
HsaEX0016121	S
HsaEX0050518	S
HsaEX0003451	S
HsaEX0042187	S
HsaEX0039906	C1
HsaEX0047257	C3
HsaEX0047258	C3
HsaEX0066969	C2
HsaEX0006482	S
HsaEX0006483	S
HsaEX0048219	C2
HsaEX0008860	C3
HsaEX0008861	C2
HsaEX0049746	S
HsaEX0066295	S
HsaEX0016973	C3
HsaEX0004409	C3
HsaEX0004410	C3
HsaEX0037608	S
HsaEX0008809	C2
HsaEX0008810	C3
HsaEX0008811	C2
HsaEX0067629	C1
HsaEX0063756	C2
HsaEX0063764	C1
HsaEX0051896	S
HsaEX0051897	S
HsaEX0019640	S
HsaEX0068309	C1
HsaEX0068312	C2
HsaEX0047425	S
HsaEX0038560	C3
HsaEX0038561	S
HsaEX0023609	S
HsaEX0034790	C1
HsaEX0071491	C2
HsaEX0071492	C3
HsaEX0057988	S
HsaEX0034865	C1
HsaEX0009006	S
HsaEX0034051	C3
HsaEX0030010	S
HsaEX0046356	C2
HsaEX0046357	C3
HsaEX0046358	C3
HsaEX0001873	S
HsaEX0058870	C1
HsaEX0064213	C2
HsaEX0050383	S
HsaEX0012402	C3
HsaEX0012404	C3
HsaEX0012407	C1
HsaEX0012408	S
HsaEX0012410	S
HsaEX0039421	C3
HsaEX0055837	S
HsaEX0064462	S
HsaEX0032299	S
HsaEX0001731	C3
HsaEX0001732	C1
HsaEX0001733	S
HsaEX0001734	S
HsaEX0001736	S
HsaEX0001739	C1
HsaEX0001744	C1
HsaEX0018998	S
HsaEX0059520	C3
HsaEX0059521	C2
HsaEX0028296	S
HsaEX0028297	C2
HsaEX0038394	C2
HsaEX0016024	C3
HsaEX0015855	S
HsaEX0033678	C2
HsaEX0033679	C2
HsaEX0033685	C3
HsaEX0033686	C3
HsaEX0033688	C3
HsaEX0033689	C2
HsaEX0033690	C3
HsaEX0011262	S
HsaEX0066662	C2
HsaEX0042100	S
HsaEX0070075	C3
HsaEX0070076	S
HsaEX0054150	S
HsaEX0012330	S
HsaEX0012332	C2
HsaEX0012333	S
HsaEX0012334	S
HsaEX0025195	C1
HsaEX0050902	C1
HsaEX0046688	C3
HsaEX0046689	C3
HsaEX0046923	S
HsaEX0046924	S
HsaEX0046173	S
HsaEX0018053	S
HsaEX0025137	S
HsaEX0022948	C1
HsaEX0014846	C1
HsaEX0008428	S
HsaEX0008434	C3
HsaEX0046305	S
HsaEX0067738	S
HsaEX0062816	C3
HsaEX0062817	C3
HsaEX0024175	S
HsaEX0058629	C2
HsaEX0049857	C3
HsaEX0049858	C3
HsaEX0049859	S
HsaEX0073495	C2
HsaEX0073496	C1
HsaEX0060372	C2
HsaEX0060373	C3
HsaEX0060374	C3
HsaEX0060375	C2
HsaEX0043537	S
HsaEX0068826	C3
HsaEX0005942	C2
HsaEX0014835	S
HsaEX0014840	C1
HsaEX0069871	S
HsaEX0012738	C1
HsaEX0012739	S
HsaEX0069307	S
HsaEX0042505	S
HsaEX0029685	C2
HsaEX0029686	C2
HsaEX0000490	C2
HsaEX0034823	C1
HsaEX0070371	S
HsaEX0043065	S
HsaEX0026271	S
HsaEX0022046	C2
HsaEX0019475	C1
HsaEX0019477	C2
HsaEX0047630	C2
HsaEX0047634	S
HsaEX0022700	S
HsaEX0022701	S
HsaEX0020343	S
HsaEX0063546	S
HsaEX0063550	C1
HsaEX0063551	C3
HsaEX0063552	C1
HsaEX0063553	C1
HsaEX0006212	C2
HsaEX0020681	S
HsaEX0024829	S
HsaEX0031414	C2
HsaEX0031415	S
HsaEX0031431	C1
HsaEX0031395	S
HsaEX0045671	S
HsaEX0050307	C3
HsaEX0050308	S
HsaEX0008145	C2
HsaEX0058812	S
HsaEX0061045	S
HsaEX0071515	S
HsaEX0071516	S
HsaEX0044839	C3
HsaEX0006503	S
HsaEX0064758	S
HsaEX0064941	C1
HsaEX0045520	S
HsaEX0024920	S
HsaEX0003770	S
HsaEX0003773	S
HsaEX0003775	S
HsaEX0052105	C1
HsaEX0052106	C1
HsaEX0052107	C1
HsaEX0050030	S
HsaEX0060478	C1
HsaEX0049935	C3
HsaEX0047236	S
HsaEX0068042	S
HsaEX0068043	S
HsaEX0037701	C3
HsaEX0037702	C2
HsaEX0010097	C2
HsaEX0063988	C1
HsaEX0036240	C1
HsaEX0027163	S
HsaEX0027167	S
HsaEX0005122	S
HsaEX0043957	S
HsaEX0007661	C3
HsaEX0050732	S
HsaEX0059385	S
HsaEX0019014	S
HsaEX0069814	S
HsaEX0004319	S
HsaEX0004322	C2
HsaEX0004323	S
HsaEX0004324	S
HsaEX0047055	C1
HsaEX0003392	S
HsaEX0053917	C1
HsaEX0025201	C1
HsaEX0025202	C1
HsaEX0010709	S
HsaEX0018254	S
HsaEX0054254	S
HsaEX0014662	C2
HsaEX0014663	S
HsaEX0014664	S
HsaEX0014666	S
HsaEX0049801	S
HsaEX0049802	C2
HsaEX0019095	S
HsaEX0009498	C3
HsaEX0002222	C1
HsaEX0002223	C1
HsaEX0039446	C3
HsaEX0039447	C1
HsaEX0039448	C3
HsaEX0039450	C3
HsaEX0025990	C3
HsaEX0000545	C2
HsaEX0000557	S
HsaEX0073604	S
HsaEX0006436	S
HsaEX0006437	S
HsaEX0051446	C2
HsaEX0051447	C3
HsaEX0051448	C3
HsaEX0051449	C3
HsaEX0051450	C1
HsaEX0029654	C2
HsaEX0029655	C3
HsaEX0008896	C3
HsaEX0008897	C1
HsaEX0008909	S
HsaEX0064432	S
HsaEX0058553	S
HsaEX0022487	S
HsaEX0040715	S
HsaEX0040716	S
HsaEX0040718	C3
HsaEX0040719	C2
HsaEX0040720	C2
HsaEX0009304	C3
HsaEX0009305	S
HsaEX0043688	C1
HsaEX0066062	C2
HsaEX0066063	C3
HsaEX0060997	S
HsaEX0049755	C1
HsaEX0053980	S
HsaEX0021506	S
HsaEX0021512	C3
HsaEX0050671	C2
HsaEX0050672	C3
HsaEX0056855	C2
HsaEX0056856	C3
HsaEX0019287	S
HsaEX0007577	C2
HsaEX0065791	S
HsaEX0049127	C2
HsaEX0066222	C2
HsaEX0074561	C2
HsaEX0074562	C2
HsaEX0015516	C2
HsaEX0015517	C2
HsaEX0028476	S
HsaEX0028477	S
HsaEX0028909	C2
HsaEX0048966	C2
HsaEX0048967	S
HsaEX0040442	C1
HsaEX0044604	S
HsaEX0055433	S
HsaEX0007794	S
HsaEX0007795	S
HsaEX0030280	C2
HsaEX0048985	C2
HsaEX0048986	C1
HsaEX0013538	C1
HsaEX0009285	S
HsaEX0007043	C1
HsaEX0030071	S
HsaEX0038941	C3
HsaEX0023548	S
HsaEX0047917	C2
HsaEX0002689	S
HsaEX0070211	S
HsaEX0010388	C2
HsaEX0010389	C3
HsaEX0062679	S
HsaEX0049775	S
HsaEX0049780	S
HsaEX0032169	C2
HsaEX0041593	C3
HsaEX0038213	S
HsaEX0000415	C3
HsaEX0043653	S
HsaEX0043655	S
HsaEX0036736	C3
HsaEX0036737	C2
HsaEX0009109	S
HsaEX0058083	C3
HsaEX0066119	C2
HsaEX0066120	C1
HsaEX0059020	C2
HsaEX0049045	S
HsaEX0064861	C2
HsaEX0064862	S
HsaEX0055879	S
HsaEX0029159	C1
HsaEX0041654	C3
HsaEX0041655	C1
HsaEX0052560	S
HsaEX0073025	C2
HsaEX0073026	C3
HsaEX0073029	C3
HsaEX0010515	C1
HsaEX0030308	S
HsaEX0052111	S
HsaEX0014770	C3
HsaEX0003967	C2
HsaEX0061962	S
HsaEX0009421	C2
HsaEX0009422	C3
HsaEX0009423	C3
HsaEX0068333	C3
HsaEX0006287	S
HsaEX0006288	C3
HsaEX0006289	C2
HsaEX0006290	S
HsaEX0007992	C1
HsaEX0009383	S
HsaEX0009384	C3
HsaEX0009385	C2
HsaEX0035087	S
HsaEX0048346	S
HsaEX0051096	S
HsaEX0022413	C3
HsaEX0022865	C2
HsaEX0022866	C3
HsaEX0022869	C2
HsaEX0009138	C1
HsaEX0003426	S
HsaEX0003430	C3
HsaEX0003431	C3
HsaEX0062814	S
HsaEX0057779	C3
HsaEX0020595	C1
HsaEX0049215	S
HsaEX0014236	C2
HsaEX0014237	C3
HsaEX0014240	C2
HsaEX0026284	S
HsaEX0041114	C2
HsaEX0041115	C3
HsaEX0044977	C3
HsaEX0044978	S
HsaEX0021927	C2
HsaEX0041222	C2
HsaEX0041223	S
HsaEX0009596	C1
HsaEX0057343	S
HsaEX0064477	S
HsaEX0064478	S
HsaEX0064479	S
HsaEX0064480	S
HsaEX0057835	S
HsaEX0011369	S
HsaEX0011370	C2
HsaEX0011376	S
HsaEX0021528	C1
HsaEX0013998	S
HsaEX0059210	C3
HsaEX0055888	S
HsaEX0062509	C2
HsaEX0012279	C2
HsaEX0063495	S
HsaEX0023532	C2
HsaEX0049157	S
HsaEX0049159	C3
HsaEX0049160	S
HsaEX0037524	S
HsaEX0073400	S
HsaEX0002129	C3
HsaEX0066804	C2
HsaEX0066805	C1
HsaEX0066806	C1
HsaEX0066808	C2
HsaEX0029211	C1
HsaEX0063908	C2
HsaEX0063919	S
HsaEX0043555	C2
HsaEX0071135	S
HsaEX0027208	S
HsaEX0010019	S
HsaEX0061280	C1
HsaEX0001684	S
HsaEX0022478	C3
HsaEX0022479	C2
HsaEX0016822	C2
HsaEX0025802	S
HsaEX0028461	C3
HsaEX0028462	S
HsaEX0060605	C2
HsaEX0040822	C1
HsaEX0072924	C2
HsaEX0053173	C1
HsaEX0030641	S
HsaEX0004467	S
HsaEX0004468	S
HsaEX0046502	C2
HsaEX0035007	S
HsaEX0074322	S
HsaEX0036720	C2
HsaEX0036722	C1
HsaEX0072624	C3
HsaEX0044214	S
HsaEX0044220	S
HsaEX0012198	S
HsaEX0007163	S
HsaEX0009554	S
HsaEX0004988	S
HsaEX0049400	S
HsaEX0034127	C1
HsaEX0031328	C1
HsaEX0009896	C3
HsaEX0009897	C1
HsaEX0009903	C2
HsaEX0009904	C3
HsaEX0051274	C2
HsaEX0051275	C2
HsaEX0061482	S
HsaEX0021984	C2
HsaEX0021985	C3
HsaEX0021379	C1
HsaEX0068652	S
HsaEX0005503	S
HsaEX0003174	S
HsaEX0003178	C3
HsaEX0003180	S
HsaEX0003181	C3
HsaEX0003182	C1
HsaEX0054165	S
HsaEX0020009	C1
HsaEX0048767	S
HsaEX0053723	C3
HsaEX0040665	S
HsaEX0040666	S
HsaEX0033390	S
HsaEX0033862	S
HsaEX0050440	S
HsaEX0047042	C2
HsaEX0047043	S
HsaEX0067348	S
HsaEX0002203	C2
HsaEX0002204	C2
HsaEX0035173	C1
HsaEX0003250	S
HsaEX0039187	S
HsaEX0039197	C3
HsaEX0039198	C1
HsaEX0060054	C1
HsaEX0045993	C3
HsaEX0045994	C2
HsaEX0045997	S
HsaEX0046004	C1
HsaEX0069509	C2
HsaEX0069510	C3
HsaEX0069512	S
HsaEX0021819	S
HsaEX0014805	S
HsaEX0069847	S
HsaEX0039057	S
HsaEX0020964	S
HsaEX0020965	C3
HsaEX0025938	S
HsaEX0063895	S
HsaEX0052859	S
HsaEX0046937	S
HsaEX0057531	S
HsaEX0057532	C2
HsaEX0031146	C3
HsaEX0044440	S
HsaEX0064068	C3
HsaEX0064069	S
HsaEX0013596	C3
HsaEX0013598	C3
HsaEX0013599	C1
HsaEX0008475	S
HsaEX0008476	C2
HsaEX0008477	C3
HsaEX0008479	C3
HsaEX0008480	S
HsaEX0063576	C2
HsaEX0063577	C3
HsaEX0055659	C3
HsaEX0060509	S
HsaEX0052089	C1
HsaEX0052090	C2
HsaEX0052096	S
HsaEX0059308	S
HsaEX0071739	C3
HsaEX0071740	C2
HsaEX0071742	S
HsaEX0034393	C1
HsaEX0026556	C2
HsaEX0026557	C2
HsaEX0036495	S
HsaEX0049893	C3
HsaEX0064739	S
HsaEX0042481	C3
HsaEX0042482	C3
HsaEX0003759	S
HsaEX0037491	S
HsaEX0037492	C1
HsaEX0037840	S
HsaEX0037844	C3
HsaEX0037845	S
HsaEX0012524	S
HsaEX0012525	S
HsaEX0029277	C1
HsaEX0036645	S
HsaEX0036650	S
HsaEX0002265	C2
HsaEX0062605	C3
HsaEX0068126	S
HsaEX0068127	C3
HsaEX0068128	C3
HsaEX0068129	C1
HsaEX0068130	C3
HsaEX0068132	S
HsaEX0068133	C2
HsaEX0030945	C2
HsaEX0031038	C3
HsaEX0031039	S
HsaEX0022912	C2
HsaEX0022913	C2
HsaEX0021315	S
HsaEX0021093	C1
HsaEX0021095	S
HsaEX0036166	S
HsaEX0036167	S
HsaEX0006410	S
HsaEX0034367	C2
HsaEX0034368	S
HsaEX0063380	C1
HsaEX0020072	C3
HsaEX0020073	S
HsaEX0020079	C1
HsaEX0020080	S
HsaEX0003894	C1
HsaEX0038924	C3
HsaEX0038925	S
HsaEX0041542	C2
HsaEX0024945	C2
HsaEX0024948	S
HsaEX0024949	C3
HsaEX0024950	S
HsaEX0000649	S
HsaEX0000650	C1
HsaEX0000658	C3
HsaEX0045645	S
HsaEX0058178	C3
HsaEX0058179	C2
HsaEX0005126	S
HsaEX0045595	S
HsaEX0045596	S
HsaEX0010988	S
HsaEX0030287	S
HsaEX0056948	C2
HsaEX0052234	C1
HsaEX0035349	S
HsaEX0035357	S
HsaEX0035360	C2
HsaEX0035362	C2
HsaEX0035364	C1
HsaEX0035365	C1
HsaEX0049960	S
HsaEX0044379	C3
HsaEX0008217	C2
HsaEX0059652	C2
HsaEX0059653	S
HsaEX0026744	C2
HsaEX0026745	C2
HsaEX0026746	C1
HsaEX0025616	S
HsaEX0034927	S
HsaEX0063623	S
HsaEX0035703	C2
HsaEX0066112	C3
HsaEX0066113	S
HsaEX0066114	C3
HsaEX0042401	C2
HsaEX0042402	C3
HsaEX0042404	C1
HsaEX0042405	C1
HsaEX0056791	S
HsaEX0056792	C3
HsaEX0056793	S
HsaEX0009174	C1
HsaEX0036017	S
HsaEX0009114	C2
HsaEX0009115	C2
HsaEX0059569	C3
HsaEX0059570	C1
HsaEX0059572	C1
HsaEX0059573	C3
HsaEX0059574	C3
HsaEX0059576	C3
HsaEX0059577	C3
HsaEX0059579	C3
HsaEX0042963	S
HsaEX0042060	S
HsaEX0042454	C2
HsaEX0047373	C2
HsaEX0047374	C1
HsaEX0047375	S
HsaEX0024799	C3
HsaEX0024800	C3
HsaEX0024801	C3
HsaEX0024802	C3
HsaEX0024805	C3
HsaEX0024806	C3
HsaEX0024808	S
HsaEX0024817	C3
HsaEX0024819	C3
HsaEX0038973	S
HsaEX0038339	S
HsaEX0048653	S
HsaEX0016994	S
HsaEX0041303	C3
HsaEX0041304	C3
HsaEX0035062	S
HsaEX0015411	C3
HsaEX0041085	S
HsaEX0041086	S
HsaEX0041091	S
HsaEX0041094	S
HsaEX0066447	C2
HsaEX0066448	C3
HsaEX0006085	C1
HsaEX0000325	C1
HsaEX0007842	C1
HsaEX0007843	C3
HsaEX0055551	C3
HsaEX0055552	C3
HsaEX0044892	S
HsaEX0065256	S
HsaEX0065257	C3
HsaEX0065258	C3
HsaEX0065260	C3
HsaEX0068275	S
HsaEX0055693	S
HsaEX0026234	S
HsaEX0026235	C2
HsaEX0007405	S
HsaEX0038071	S
HsaEX0068482	C1
HsaEX0065864	S
HsaEX0065865	S
HsaEX0012344	C3
HsaEX0012345	C3
HsaEX0059772	C3
HsaEX0015939	S
HsaEX0037590	S
HsaEX0037591	S
HsaEX0049523	C3
HsaEX0049525	C3
HsaEX0049526	C3
HsaEX0049527	C3
HsaEX0071840	C3
HsaEX0024116	S
HsaEX0063667	C2
HsaEX0063668	C2
HsaEX0060873	C3
HsaEX0047300	C1
HsaEX0030360	S
HsaEX0026779	S
HsaEX0035718	S
HsaEX0031924	C2
HsaEX0031925	S
HsaEX0063438	S
HsaEX0029358	S
HsaEX0060613	C3
HsaEX0029094	S
HsaEX0010687	C2
HsaEX0010688	C3
HsaEX0010689	C2
HsaEX0010811	S
HsaEX0066745	S
HsaEX0023497	S
HsaEX0023498	C3
HsaEX0072285	C3
HsaEX0072286	C3
HsaEX0072287	C3
HsaEX0002966	S
HsaEX0061511	S
HsaEX0061512	S
HsaEX0061513	C3
HsaEX0003950	C3
HsaEX0003951	C2
HsaEX0003952	C1
HsaEX0026916	S
HsaEX0056650	C1
HsaEX0056651	S
HsaEX0034248	C3
HsaEX0034249	C3
HsaEX0013096	S
HsaEX0013098	C3
HsaEX0023847	C1
HsaEX0041844	S
HsaEX0041845	C2
HsaEX0061153	C2
HsaEX0004251	S
HsaEX0024768	S
HsaEX0024771	C3
HsaEX0024772	C3
HsaEX0024773	C2
HsaEX0024777	S
HsaEX0010897	S
HsaEX0027794	S
HsaEX0052794	S
HsaEX0062128	C2
HsaEX0062129	C1
HsaEX0024522	S
HsaEX0024523	S
HsaEX0067361	C1
HsaEX0067363	C2
HsaEX0067368	C3
HsaEX0067369	C1
HsaEX0021947	C3
HsaEX0022760	C2
HsaEX0022761	C2
HsaEX0044575	C3
HsaEX0044576	C1
HsaEX0064016	C1
HsaEX0061256	C3
HsaEX0061260	C3
HsaEX0037885	S
HsaEX0061668	S
HsaEX0061827	C3
HsaEX0061828	C3
HsaEX0061829	C3
HsaEX0061830	C2
HsaEX0030038	C3
HsaEX0030039	C3
HsaEX0006546	C1
HsaEX0006547	C1
HsaEX0005474	C1
HsaEX0024335	C3
HsaEX0011276	C3
HsaEX0011277	S
HsaEX0011280	S
HsaEX0011283	C1
HsaEX0052340	S
HsaEX0011293	C1
HsaEX0011298	C1
HsaEX0054077	C1
HsaEX0058230	C3
HsaEX0072910	S
HsaEX0072914	C3
HsaEX0072915	C1
HsaEX0072916	C3
HsaEX0072917	S
HsaEX0058892	C3
HsaEX0058893	C2
HsaEX0070804	S
HsaEX0070806	C2
HsaEX0017192	S
HsaEX0050684	C1
HsaEX0007296	S
HsaEX0058650	C3
HsaEX0058651	C1
HsaEX0003056	S
HsaEX0041968	C3
HsaEX0041969	S
HsaEX0012547	C2
HsaEX0073126	C3
HsaEX0020614	S
HsaEX0063365	C3
HsaEX0063366	C1
HsaEX0063071	S
HsaEX0002913	S
HsaEX0069231	S
HsaEX0042735	C2
HsaEX0042736	C3
HsaEX0011659	S
HsaEX0071060	S
HsaEX0008857	S
HsaEX0024273	C1
HsaEX0024276	S
HsaEX0024278	C3
HsaEX0045507	C2
HsaEX0024032	C2
HsaEX0024033	C1
HsaEX0029792	C3
HsaEX0029793	S
HsaEX0040479	S
HsaEX0049842	C3
HsaEX0049843	C1
HsaEX0008616	S
HsaEX0059685	S
HsaEX0059686	C2
HsaEX0059687	C3
HsaEX0059688	C2
HsaEX0059689	C3
HsaEX0059690	S
HsaEX0059691	S
HsaEX0005321	C3
HsaEX0005322	C1
HsaEX0014512	S
HsaEX0014513	C3
HsaEX0013461	C1
HsaEX0006708	C3
HsaEX0006709	S
HsaEX0006712	C1
HsaEX0013081	C1
HsaEX0013082	C2
HsaEX0013083	C2
HsaEX0021027	S
HsaEX0036844	C2
HsaEX0036845	C1
HsaEX0067441	S
HsaEX0018784	C1
HsaEX0065725	S
HsaEX0041445	C2
HsaEX0034035	C3
HsaEX0034036	C3
HsaEX0023898	S
HsaEX0023900	S
HsaEX0037065	S
HsaEX0042853	C3
HsaEX0042854	C3
HsaEX0042856	C1
HsaEX0069120	S
HsaEX0069123	C1
HsaEX0069125	C1
HsaEX0004153	C1
HsaEX0004154	C2
HsaEX0037269	S
HsaEX0042553	C3
HsaEX0042556	C2
HsaEX0001752	C3
HsaEX0051460	S
HsaEX0064577	S
HsaEX0047398	C1
HsaEX0004164	C2
HsaEX0004165	C1
HsaEX0008082	C1
HsaEX0056289	S
HsaEX0008021	C1
HsaEX0004915	S
HsaEX0034226	S
HsaEX0046389	C1
HsaEX0046393	S
HsaEX0024059	C2
HsaEX0018711	S
HsaEX0018714	S
HsaEX0061325	S
HsaEX0059350	C3
HsaEX0059354	C2
HsaEX0028273	C3
HsaEX0028274	C3
HsaEX0028275	C2
HsaEX0028276	S
HsaEX0014455	C3
HsaEX0014456	S
HsaEX0004040	S
HsaEX0015886	S
HsaEX0068921	S
HsaEX0068351	S
HsaEX0019412	S
HsaEX0004454	S
HsaEX0063996	C2
HsaEX0064000	C3
HsaEX0064001	C3
HsaEX0000281	C2
HsaEX0066242	S
HsaEX0042458	C1
HsaEX0044539	S
HsaEX0067538	C1
HsaEX0067539	S
HsaEX0067541	C3
HsaEX0040013	C2
HsaEX0069909	S
HsaEX0070401	C2
HsaEX0018305	S
HsaEX0072780	S
HsaEX0069667	C2
HsaEX0069678	C3
HsaEX0069679	C3
HsaEX0069683	C3
HsaEX0016053	S
HsaEX0032784	S
HsaEX0023926	C2
HsaEX0070587	C2
HsaEX0050543	C2
HsaEX0012884	C2
HsaEX0056007	S
HsaEX0010581	C1
HsaEX0010586	S
HsaEX0055459	C3
HsaEX0055460	C3
HsaEX0013710	C2
HsaEX0057734	S
HsaEX0058069	S
HsaEX0058070	C3
HsaEX0051551	S
HsaEX0043931	S
HsaEX0043932	C2
HsaEX0050427	S
HsaEX0026422	S
HsaEX0026423	C3
HsaEX0026424	C3
HsaEX0026860	S
HsaEX0023514	C3
HsaEX0023515	C1
HsaEX0043799	C3
[truncated: 4,910 more rows]

## Sheet: HeLa_T202_highdose
Event Name	Splice Type
10051@uc003fdl.1@uc003fdj.1uc010hwd.1	AFE
10057@uc010hxo.1@uc003fmf.1uc010hxl.1uc003fmg.1	ALE
10116@uc002arh.2@uc002arg.1	AFE
10144@uc003hsg.1@uc003hse.1uc003hsj.2	AFE
10144@uc003hsg.1@uc003hsf.1	AFE
10144@uc003hsg.1@uc003hsh.1	AFE
10144@uc003hsi.2uc037.uc003hsf.1	ALE
10144@uc010ikr.1@uc003hsf.1	AFE
10144@uc010ikr.1@uc003hsh.1	AFE
10168@uc003cnm.1@uc003cnn.1uc003cnp.1	ALE
10548@uc001wnd.1@uc001wnc.1	ALE
10626@uc002gow.1@uc002gor.1	AFE
10745@uc001edm.2@uc009wgp.1	AFE
10801@uc002jtt.2@uc002jtu.2	AFE
10973@uc003pqm.1@uc003pqk.1	ALE
10973@uc003pqm.1@uc010kcv.1	ALE
11016@uc001sea.2uc001seb.2@uc001sdy.1uc001sdz.1	ALE
11060@uc002ext.1@uc002exu.1uc002exv.1uc002exw.1	ALE
1107@uc002gjj.2@uc002gjh.2	AFE
11083@uc002ydv.1uc002ydw.1uc002ydx.1@uc002ydt.1uc002ydu.1	ALE
11100@uc002oqf.2@uc002oqd.2	AFE
11273@uc002drf.1@uc01507.uc002dre.1	AFE
114825@uc003lxw.1@uc003lxv.2	AFE
114884@uc003ceu.1@uc003cev.1	AFE
116985@uc001oss.1uc009yth.1@uc001osu.1	AFE
116985@uc001oss.1uc009yth.1@uc001osv.1	AFE
129293@uc010fgc.1@uc002sou.2	ALE
133418@uc010ivq.1@uc003jom.1uc010ivr.1	AFE
137695@uc003xsi.1@uc003xsg.1uc003xsh.1	ALE
143279@uc001khk.2@uc001khl.2uc009xty.1uc001khn.1	ALE
144132@uc001mdr.1@uc001mdp.1	AFE
1454@uc003avq.1@uc003avj.1uc003avk.1	ALE
1454@uc003avq.1@uc003avm.1	ALE
1460@uc003nvr.1@uc003nvs.1uc003nvt.1	ALE
1460@uc003rid.1@uc003rie.1uc003rif.1	ALE
1460@uc003sag.1@uc003sah.1uc003sai.1	ALE
1479@uc001mui.1@uc001muh.1	ALE
1479@uc001muj.1@uc001muh.1	ALE
1490@uc003qda.1@uc003qcz.1	AFE
151613@uc003fkk.1@uc003fkm.1	ALE
151613@uc003fkl.1@uc003fkm.1	ALE
1523@uc003uys.2uc003uyx.2@uc003uyt.1uc003uyu.1uc003uyv.1uc003uyw.1	ALE
155435@uc003wmg.2@uc003wme.2uc010lqj.1uc010lqk.1	AFE
160518@uc001rkk.1@uc001rkh.1uc001rki.1	ALE
160518@uc001rkk.1@uc009zjq.1	ALE
1665@uc003gqw.1@uc003gqx.1	AFE
1778@uc001ykt.1@uc001yks.1	AFE
1785@uc002mpw.1@uc002mps.1uc002mpt.1uc002mpu.1uc002mpv.1uc010dxl.1	AFE
1785@uc002mpx.1@uc002mps.1uc002mpt.1uc002mpu.1uc002mpv.1uc010dxl.1	AFE
1806@uc001drw.1@uc001drv.1	ALE
2034@uc002ruw.1@uc002ruv.1	AFE
2050@uc003uwm.1@uc003uwn.1uc010lhj.1	AFE
2064@uc002hsl.2uc002hsm.1@uc002hsn.1uc002hso.1uc010cwb.1	AFE
2073@uc001vpw.1@uc001vpt.2uc001vpu.1	AFE
219790@uc001jlx.2@uc001jlv.1uc001jlw.1	ALE
21@uc002cpz.1@uc002cpy.1uc010bsk.1	ALE
221955@uc003sqa.1@uc003sqd.2	AFE
221955@uc003sqb.1@uc003sqd.2	AFE
22982@uc009xhi.1@uc001ifp.1	ALE
23022@uc003irw.1@uc003irv.1	AFE
23095@uc001aqv.2@uc001aqw.2uc001aqx.2	ALE
23095@uc001aqv.2@uc001aqy.2uc001aqz.2uc001ara.2uc001arb.2	ALE
23140@uc002fxg.1@uc002fxe.1uc002fxk.1	AFE
23140@uc002fxh.2@uc002fxe.1uc002fxk.1	AFE
23140@uc002fxi.2@uc002fxe.1uc002fxk.1	AFE
23140@uc002fxj.1@uc002fxe.1uc002fxk.1	AFE
23244@uc003guw.2@uc010ifo.1uc003guv.2	ALE
23272@uc003dib.2@uc003die.2uc003did.2	AFE
23366@uc003tfe.2@uc003tfc.2uc003tfb.2uc003tfd.2	ALE
23405@uc001ydy.1@uc001ydx.2	AFE
23405@uc010avh.1@uc001ydx.2	AFE
23499@uc009vvr.1uc009vvs.1@uc009vvq.1	AFE
23644@uc002eut.1@uc002eur.1	AFE
252983@uc010dcc.1@uc002iuf.1uc010dcd.1	ALE
254048@uc003vuv.2@uc003vuu.2	ALE
25861@uc004bjb.2@uc004bix.1uc004biy.2uc004biz.2uc004bja.2	ALE
26056@uc002sis.2@uc002siu.2	AFE
26056@uc002sit.2@uc002siu.2	AFE
26091@uc001jnk.2@uc001jnj.2	ALE
26273@uc001mva.1uc001mvb.1@uc001muy.1uc001muz.1	ALE
26512@uc001vfm.1@uc001vfi.1uc001vfj.1uc001vfk.1uc001vfl.1	ALE
26586@uc001vgt.2@uc001vgu.2uc001vgv.2	ALE
27122@uc001mjx.1@uc001mju.1uc001mjv.1uc001mjw.1	ALE
27122@uc001mjx.1@uc009ygj.1	ALE
2744@uc002usd.2@uc002usf.2uc002ush.2	ALE
2775@uc002eit.2@uc002eiu.2	ALE
27@uc009wxf.1uc001gmk.2@uc001gmg.2	ALE
27@uc009wxf.1uc001gmk.2@uc001gmi.2uc001gmh.2uc001gmj.2	ALE
285753@uc003psv.2uc003psw.2@uc010kdk.1uc003psx.2uc010kdl.1uc003psy.2	ALE
2874@uc010cme.1@uc002gfz.1	AFE
29101@uc001age.1@uc001agd.1	ALE
2969@uc003uba.1@uc001081.uc003uay.1	AFE
2972@uc001yqk.2@uc001yqo.2	AFE
29980@uc002ysi.1@uc002ysm.1	AFE
29980@uc002ysi.1@uc010gme.1uc002ysk.1	AFE
29980@uc002ysj.1@uc002ysm.1	AFE
29980@uc002ysj.1@uc010gme.1uc002ysk.1	AFE
29985@uc002lwh.1@uc002lwg.1	ALE
3304@uc003rjw.2@uc003sbt.2	AFE
3304@uc003sbt.2@uc003rjw.2	ALE
3491@uc001dlg.1@uc001dle.1	AFE
3508@uc001oom.1@uc001ool.1	AFE
353376@uc003krc.1@uc003kre.1uc003krf.1	AFE
3556@uc003fsk.1uc003fsl.1uc010hzf.1@uc003fsm.1uc010hzg.1uc003fso.1	ALE
3658@uc002bdq.2@uc002bdr.2	ALE
3985@uc003akg.1@uc003akj.1uc003akk.1	AFE
4054@uc001oef.1@uc001oeh.1	AFE
4131@uc010iyy.1@uc010iyw.1uc003kbw.2	AFE
4133@uc002vdc.1@uc001962.uc002vdi.1	ALE
4288@uc009yaw.1@uc001lke.1uc001lkf.1	AFE
4292@uc010hgg.1uc01631.uc010hgp.1	ALE
4678@uc001cok.1@uc001coi.1uc001coh.1uc001coj.1uc001col.1	ALE
4744@uc003afp.2@uc003afo.1	AFE
4763@uc002hgf.1@uc002hgg.1uc002hgh.1uc010cso.1	ALE
4920@uc004ari.1@uc004arj.1uc004ark.2	AFE
4928@uc001lyj.1uc001lyk.1@uc001lyg.1uc001lyh.1uc001lyi.1	ALE
5066@uc003knz.1@uc003kns.1uc003knt.1uc003knu.1uc003knv.1uc003knw.1	AFE
50809@uc001bea.1@uc001bdx.1	AFE
50809@uc001beb.1@uc001bdx.1	AFE
51105@uc003ytq.1@uc003ytr.1uc010mdv.1uc003ytv.1	ALE
51105@uc003ytq.1@uc003ytt.1	ALE
51112@uc002qxl.1@uc002qxm.1uc002qxn.1	ALE
51134@uc001tdf.2@uc001tdd.1uc001tde.1	ALE
51283@uc002dcm.1uc002dcn.1@uc002dco.1uc002dcp.1	ALE
5136@uc002uor.1uc002uos.1@uc002uoq.1	ALE
51447@uc003cus.1uc003cur.1@uc003cuq.1uc003cup.1	ALE
51447@uc003cuv.1@uc003cuq.1uc003cup.1	ALE
51447@uc003cuw.1@uc003cuq.1uc003cup.1	ALE
5144@uc003jrt.2@uc003jrv.2	AFE
5144@uc003jru.2@uc003jrv.2	AFE
5144@uc003jru.2@uc003jrz.2uc003jsc.2	AFE
51512@uc003bhl.1@uc003bhm.1	ALE
51512@uc003bhm.1@uc003bhk.1	ALE
51535@uc001rmy.1uc01342.uc001rni.1	ALE
5325@uc003qjw.1@uc010khm.1	AFE
5325@uc010khm.1@uc003qki.1	AFE
53373@uc001tuy.1@uc001tuw.1	AFE
54014@uc002yxl.1@uc010goc.1uc002yxk.1	ALE
54014@uc002yxm.1@uc002yxl.1	ALE
54856@uc001fmb.2@uc001fly.1uc001fmc.1	AFE
54856@uc001fmb.2@uc001flz.2uc009wrh.1uc001fmd.2	AFE
54856@uc001fmb.2@uc001fma.1	AFE
54856@uc001fmb.2@uc009wri.1	AFE
54862@uc010dzh.1@uc002mxn.1	AFE
54906@uc001iik.2@uc001iij.2	AFE
54919@uc003sjc.2@uc010krz.1uc003siz.2	AFE
5494@uc001xex.2@uc001xew.2uc010apn.1uc001xey.2	ALE
5495@uc002rtt.1uc002rtv.1@uc002rtw.1	ALE
5495@uc002rtu.1@uc002rtw.1	ALE
55009@uc002lrx.2@uc002lrw.2	AFE
55082@uc010age.1@uc001vqk.2	ALE
55117@uc001szy.1@uc001szv.1	ALE
55117@uc001szy.1@uc001szw.1	ALE
55191@uc001oqp.1@uc001oqn.1	AFE
55191@uc001oqp.1@uc001oqo.1	AFE
5521@uc010jgm.1@uc003lof.2	AFE
5521@uc010jgm.1@uc003log.2	AFE
55283@uc001dkr.2@uc001dko.1uc001dkp.1uc001dkq.1	ALE
55283@uc009wck.1uc001dks.2@uc001dko.1uc001dkp.1uc001dkq.1	ALE
55323@uc002ast.1@uc002ass.1	ALE
55627@uc002tqp.1@uc002tqq.1uc002tqr.1	AFE
55668@uc001xsj.1uc001xsk.1@uc001xsh.1uc001xsi.1	ALE
55684@uc004cjh.1@uc004cji.1uc004cjj.1uc010nbs.1	ALE
55684@uc004cjh.1@uc010nbr.1	ALE
55697@uc010cfx.1@uc002ezm.1	AFE
55700@uc001cac.1@uc001bzz.1uc001caa.1uc001cab.1	AFE
55734@uc002xwl.1uc002xwm.1uc002xwn.1@uc002xwj.1uc002xwk.1	ALE
55758@uc001hie.1@uc001hif.1uc001hig.1	ALE
55863@uc001pan.1@uc001paq.1	ALE
55869@uc004eav.2@uc004eau.1	ALE
55973@uc003vek.1uc003vem.1@uc003vel.1	ALE
56654@uc004cks.1@uc004ckr.1uc004ckt.1uc004cku.1	AFE
56731@uc002ygt.1@uc002ygr.1	AFE
57018@uc003fbe.1@uc003fbi.1	AFE
57130@uc002nne.1@uc002nnh.2	AFE
5754@uc003oua.2@uc003ouh.1	ALE
57558@uc001ozc.2@uc001ozf.2	AFE
57558@uc001ozd.2@uc001ozf.2	AFE
57619@uc003hkg.1@uc003hke.1	AFE
57679@uc002uyr.1@uc002uyo.1	ALE
5936@uc001oiv.2@uc009yrh.1uc001oit.1uc009yri.1uc009yrk.1	AFE
5936@uc001oiw.1uc001oix.1@uc009yrh.1uc001oit.1uc009yri.1uc009yrk.1	AFE
5954@uc001mtk.1@uc001mtj.1	AFE
60626@uc001loh.1@uc001lof.1uc001log.1	AFE
63893@uc002jrl.2@uc002jrm.2uc002jrn.2	AFE
6418@uc004bvu.2@uc004bvt.2	AFE
64283@uc003kcx.1@uc010izf.1uc003kcz.2uc003kda.2	ALE
6430@uc001xln.1@uc001xll.1uc001xlo.1uc001xlp.1uc001xlq.1	ALE
64428@uc010brc.1@uc002cjp.1uc002cjq.1uc002cjr.1uc002cjs.1	ALE
65065@uc002uzr.1@uc002uzt.2uc002uzs.2	ALE
65220@uc009vkx.1@uc001aic.1	AFE
653145@uc001jev.1uc009xnn.1@uc001jew.1	ALE
667@uc003pdb.2@uc003pda.2	ALE
6711@uc002rxx.1uc002rxy.1@uc002rxu.1	ALE
6720@uc002grp.1@uc002grt.1uc002gru.1uc010cpq.1	AFE
6720@uc002grq.1@uc002grt.1uc002gru.1uc010cpq.1	AFE
6720@uc002grr.1@uc002grt.1uc002gru.1uc010cpq.1	AFE
7050@uc002kmb.1@uc002klz.1	AFE
7248@uc004ccc.1@uc004cca.1uc004ccb.2	ALE
7248@uc004ccd.1uc004cce.1@uc004cca.1uc004ccb.2	ALE
7267@uc002ywd.1@uc010gne.1	AFE
728340@uc010iyk.1uc1465.uc010ixh.1	ALE
7316@uc001ugw.2@uc001ugv.2	ALE
7474@uc010hmw.1@uc003dhn.1	AFE
780@uc003nrz.1@uc003nrs.1uc003nrt.1	AFE
780@uc003rem.1@uc003ree.1	AFE
780@uc003rwp.1@uc003rwh.1	AFE
780@uc003rwp.1@uc003rwi.1uc003rwj.1	AFE
7919@uc003ntr.1@uc003ntt.1	AFE
7919@uc003ntr.1@uc003ntv.1	AFE
7919@uc003rge.1@uc003rgg.1	AFE
7919@uc003rge.1@uc003rgi.1	AFE
7919@uc003ryg.1@uc003ryi.1	AFE
7919@uc003ryg.1@uc003ryk.1	AFE
79706@uc003uzi.1@uc003uzf.2	AFE
79706@uc003uzi.1@uc003uzg.2	AFE
79778@uc003skh.2@uc003skj.2	AFE
79778@uc003ski.2@uc003skj.2	AFE
80028@uc003soo.1@uc003son.2	ALE
80045@uc001apr.2@uc001apq.1	ALE
80119@uc002anr.1@uc002ant.1uc002anu.1	AFE
80142@uc004bti.1@uc004btk.1	AFE
80142@uc004bti.1@uc004btl.1	AFE
80174@uc002ihd.1@uc002ihe.2	ALE
80174@uc002ihd.1@uc002ihf.1	ALE
80254@uc003eqp.1@uc003eql.1uc003eqn.1uc003eqo.1	ALE
81786@uc003mna.1@uc003mmv.1uc003mmw.1uc003mmy.1uc003mmx.1uc003mmz.1	ALE
818@uc001jvv.1@uc001114.uc001jvu.1	ALE
83858@uc001afw.1uc001afx.1@uc001afv.1	AFE
84163@uc010lbt.1@uc003ubc.1	AFE
8434@uc003zyu.2@uc003zyv.1uc003zyw.1	ALE
8434@uc010mld.1@uc003zyv.1uc003zyw.1	ALE
84449@uc010dzq.1uc002mzl.2@uc002mzk.2uc002mzn.1	ALE
84750@uc003xjf.2uc003xjg.2uc003xjh.2@uc003xjc.1uc003xjd.1uc003xje.1	ALE
84750@uc003xji.1@uc003xjf.2uc003xjg.2uc003xjh.2	ALE
84897@uc009zbh.1@uc001qai.1	AFE
84899@uc001vov.1@uc001vot.1	AFE
8662@uc003sma.2@uc003slx.1uc003sly.1	AFE
8877@uc002jrg.1@uc002jrj.1	AFE
89797@uc009yhz.1@uc009yhy.1	AFE
89849@uc001otc.1@uc009ytj.1	ALE
90416@uc001zmc.1uc001zma.1uc001zmb.1@uc001zly.2	ALE
90522@uc002oht.2@uc002ohw.1	AFE
90522@uc002ohw.1uc002ohx.1uc002ohz.1uc002ohy.1uc002oia.1@uc002oht.2	ALE
90853@uc001btw.1@uc001btr.1	ALE
90853@uc001btw.1@uc001bts.1	ALE
90853@uc001btw.1@uc001btt.2uc001btu.2uc001btv.2	ALE
9117@uc003clj.1@uc003clh.1uc010hic.1uc003cli.1	ALE
9180@uc003jlm.1@uc003jln.1	ALE
9260@uc003mha.1@uc003mhb.1uc003mhc.1uc003mhf.2uc003mhg.1	AFE
94031@uc003gkz.2@uc003gla.1	ALE
94104@uc002yqr.2@uc002yql.1uc002yqm.1uc002yqn.1	ALE
9467@uc003bzp.1@uc003bzq.1	AFE
9467@uc003bzp.1@uc003bzr.1	AFE
9600@uc001olw.1@uc001oly.1uc001olz.1	AFE
9685@uc003lxg.1@uc003lxh.1	AFE
9730@uc003dbe.1@uc003dbf.1	ALE
987@uc010ipi.1@uc010ipj.1	AFE
9903@uc009vme.1@uc001anz.1uc001aoa.1	AFE
chr10:24871295:24871705:+@chr10:24871818:24873416:+@chr10:24873916:24876778:+	SE
chr10:24930913:24931038:-@chr10:24929723|24929865:24929581:-	A3SS
chr10:32190329:32190592:-@chr10:32183000:32183140:-@chr10:32181451:32181531:-	SE
chr10:45409689:45410360:-@chr10:45368566:45368658:-@chr10:45348564:45348743:-	SE
chr10:51890439:51890580:-@chr10:51863242:51863322:-@chr10:51771960:51774111:-	SE
chr10:71573604:71574596:-@chr10:71572527:71572615:-@chr10:71572430:71572526:-@chr10:71567739:71569903:-	MXE
chr1:101115620:101116047:-@chr1:101114938:101115008:-@chr1:101110516:101112574:-	SE
chr1:10162601:10163249:+@chr1:10163250:10163884:+	TandemUTR
chr1:107915782:107917474:-@chr1:107915304:107915781:-	TandemUTR
chr1:109307506:109307693:-@chr1:109306454:109306614:-@chr1:109294454:109294593:-	SE
chr11:10778213:10778471:-@chr11:10777675:10777897:-	RI
chr11:116738330:116738464:+@chr11:116739355:116739432:+@chr11:116747006:116747392:+	SE
chr1:111786170:111786238:-@chr1:111785644:111785749:-@chr1:111784035:111785534:-	SE
chr11:123997953:124001009:+@chr11:124001579:124001715:+@chr11:124001799:124001857:+@chr11:124002010:124002156:+	MXE
chr11:12967579:12967671:-@chr11:12966525:12966589:-@chr11:12943231:12943337:-@chr11:12939868:12940886:-	MXE
chr1:114025343:114025481:+@chr1:114026357:114026447:+@chr1:114027042:114030073:+	SE
chr1:114248750:114249143:-@chr1:114245900:114246030:-@chr1:114244049:114244545:-	SE
chr1:116952087:116952476:-@chr1:116950637:116950696:-@chr1:116947769:116948170:-	SE
chr11:18064989:18065177:-@chr11:18061851|18061854:18061658:-	A3SS
chr1:1324773:1324932:+@chr1:1325401:1325546:+	RI
chr11:33325974:33326135:+@chr11:33326288:33326350:+@chr11:33326644:33326940:+	SE
chr11:47531120:47531367:-@chr11:47477581:47477732:-@chr11:47466965:47467152:-	SE
chr11:47709502:47710347:-@chr11:47703865:47703964:-@chr11:47702596:47702906:-	SE
chr11:497113:497300:-@chr11:494824:494996:-@chr11:492062:492249:-	SE
chr1:150134108:150134294:-@chr1:150129083:150129314:-@chr1:150128314:150128473:-	SE
chr1:152459442:152459898:-@chr1:152458936:152459037:-@chr1:152453557:152453674:-	SE
chr11:62121658:62121760:-@chr11:62121364:62121463:-	RI
chr11:62380047:62380429:+@chr11:62394793:62394843:+@chr11:62395625:62395717:+	SE
chr11:62380047:62380429:+@chr11:62400835:62400927:+@chr11:62405067:62405495:+	SE
chr11:66192662:66193338:-@chr11:66190319:66190540:-@chr11:66189046:66189625:-	SE
chr11:67573124:67573337:+@chr11:67573706:67573831:+	RI
chr1:169824140:169824267:+@chr1:169826914:169826966:+@chr1:169827349:169829273:+	SE
chr11:71349444:71349585:+@chr11:71350846:71350983:+@chr11:71366780:71366929:+@chr11:71371455:71371931:+	MXE
chr11:82556105:82556588|82556195:+@chr11:82557118:82558685:+	A5SS
chr1:183542769:183542894:-@chr1:183542240:183542380:-@chr1:183541270:183541398:-	SE
chr11:85051081:85051149:-@chr11:85050329:85050441:-@chr11:85048840:85049289:-	SE
chr1:191256850:191256948:-@chr1:191256060:191256134:-@chr1:191252597:191254573:-	SE
chr1:200055683:200056504:+@chr1:200056505:200059095:+	TandemUTR
chr1:206025587:206025650:+@chr1:206030221:206030313:+@chr1:206033487:206035484:+	SE
chr12:101083637:101083791:+@chr12:101100457:101100535:+@chr12:101113859:101115519:+	SE
chr12:103046332:103046519:-@chr12:103044017:103044152:-@chr12:103041134:103041331:-	SE
chr12:107479370:107480641:+@chr12:107481965|107482184:107482297:+	A3SS
chr12:110440436:110440614:-@chr12:110438341:110438550:-@chr12:110434660:110435726:-	SE
chr12:110962668:110962765:-@chr12:110961416:110961526:-	RI
chr12:122652544:122652756:+@chr12:122656431:122656659:+@chr12:122657932:122659329:+	SE
chr1:21927650:21927799:-@chr1:21922978:21923175:-@chr1:21920730:21920844:-	SE
chr1:223954871:223955431:+@chr1:223964828:223964893:+@chr1:223970371:223970738:+	SE
chr12:26000839:26000984:-@chr12:26000427:26000547:-@chr12:25996407:25999441:-	SE
chr1:226394552:226394687:+@chr1:226395448:226395831:+@chr1:226399835:226400391:+	SE
chr12:47866661:47866883:-@chr12:47866360:47866502:-@chr12:47864829:47866040:-	SE
chr12:48003654:48003802:+@chr12:48003895:48003996:+@chr12:48005551:48005708:+	SE
chr12:48003654:48003802:+@chr12:48003895:48004087:+@chr12:48004262:48004436:+	SE
chr12:48010195:48010623:+@chr12:48010711:48010993:+	RI
chr12:50721861:50721980:+@chr12:50723853:50723962:+@chr12:50734378:50736210:+	SE
chr12:51861728:51862241|51862043:+@chr12:51864942:51865091:+	A5SS
chr12:55149628:55150067:+@chr12:55150068:55151032:+	TandemUTR
chr12:68265474:68265571:+@chr12:68265798:68266056:+@chr12:68266317:68266391:+	SE
chr12:6828990:6829283:-@chr12:6828748:6828838:-@chr12:6827259:6828623:-	SE
chr12:6828990:6829283:-@chr12:6828748:6828854:-@chr12:6827259:6828623:-	SE
chr1:27502699:27502873:+@chr1:27504137:27504271:+	RI
chr12:75768896:75770302:+@chr12:75770303:75771607:+	TandemUTR
chr12:90100563:90101032:-@chr12:90097270:90097594:-@chr12:90096250:90096493:-	SE
chr13:110094733:110095029:-@chr13:110092869|110094530:110092663:-	A3SS
chr13:112999432:112999811:+@chr13:113008801:113008922:+@chr13:113011959:113012178:+	SE
chr13:23140119:23140221:+@chr13:23140831:23141236:+@chr13:23145511:23148243:+	SE
chr13:48670499:48670711:+@chr13:48673270:48673366:+@chr13:48673937:48674103:+	SE
chr13:76498963:76499333:-@chr13:76493649:76493997:-@chr13:76490736:76490858:-	SE
chr13:76498963:76499333:-@chr13:76493793:76493997:-@chr13:76490736:76490858:-	SE
chr13:78809238:78809438:-@chr13:78806480:78806566:-	RI
chr13:78809438:78809238|78806480:-@chr13:78792144:78794598:-	A5SS
chr1:38236129:38235947|38235943:-@chr1:38235018:38235818:-	A5SS
chr1:39809608:39809493|39809356:-@chr1:39808009:39808261:-	A5SS
chr14:101448491:101448563:+@chr14:101453921:101454037:+@chr14:101461231:101464084:+	SE
chr14:104837828:104838690:-@chr14:104823678:104823758:-@chr14:104810103:104810276:-	SE
chr14:20807297:20807478:-@chr14:20801335|20801828:20801310:-	A3SS
chr14:20807297:20807478:-@chr14:20801666:20801828:-@chr14:20800903:20801335:-	SE
chr14:22605015:22606390:-@chr14:22603534|22603537:22603404:-	A3SS
chr14:23095792:23096353|23096083:+@chr14:23097744:23100010:+	A5SS
chr14:23102429:23102687:-@chr14:23101553:23102331:-	RI
chr14:30433004:30434366:-@chr14:30432817:30433003:-	TandemUTR
chr14:44737597:44737888|44737788:+@chr14:44738823:44739843:+	A5SS
chr14:49169755:49171698:-@chr14:49164480:49164623:-@chr14:49161637:49162516:-	SE
chr1:46427717:46427826:-@chr1:46427501:46427616:-@chr1:46426941:46427239:-	SE
chr15:38886599:38888730:+@chr15:38888898:38888948:+@chr15:38889342:38889881:+	SE
chr15:41906405:41906582:+@chr15:41907455|41907565:41907856:+	A3SS
chr15:43666614:43667015:+@chr15:43671625:43671766:+@chr15:43677370:43679052:+	SE
chr15:57274952:57275058:-@chr15:57267609:57267707:-@chr15:57257884:57258028:-	SE
chr15:64582750:64582921:-@chr15:64582263|64582556:64582004:-	A3SS
chr15:67519701:67519880:+@chr15:67520161:67520472:+@chr15:67524183:67524434:+	SE
chr15:82990583:82990419|82990208:-@chr15:82989706:82990071:-	A5SS
chr15:89313758:89313857:-@chr15:89313313:89313354:-@chr15:89310272:89311436:-	SE
chr15:99632983:99633089:-@chr15:99632320:99632409:-	RI
chr16:14936518:14936755:+@chr16:14938732:14939008:+@chr16:14943170:14943365:+	SE
chr16:179931:180135:-@chr16:178971:179339:-	RI
chr16:24849606:24850226:-@chr16:24846506:24846554:-@chr16:24838203:24839082:-	SE
chr16:28754755:28754944:+@chr16:28755550:28756059:+	RI
chr16:28754755:28754944:+@chr16:28755573:28756059:+	RI
chr16:29781637:29782026:-@chr16:29781408:29781457:-	RI
chr16:29919751:29919862:+@chr16:29920034:29923479:+@chr16:29924043:29925105:+	SE
chr16:29919751:29919862:+@chr16:29920236:29920352:+@chr16:29924043:29925105:+	SE
chr16:29920034:29923479|29920352:+@chr16:29924043:29925105:+	A5SS
chr16:3106429:3106549:+@chr16:3108907:3109017:+@chr16:3109258:3110525:+	SE
chr16:3213249:3213891:-@chr16:3212347:3213248:-	TandemUTR
chr16:3592120:3592309:-@chr16:3590981:3591193:-	RI
chr16:3768013:3768778:-@chr16:3767615:3767659:-@chr16:3764571:3764695:-	SE
chr16:56211107:56211294:+@chr16:56233000:56233121:+@chr16:56241666:56241768:+	SE
chr16:56211107:56211294:+@chr16:56233004:56233121:+@chr16:56241666:56241768:+	SE
chr16:57221133:57221289:-@chr16:57216078:57216199:-@chr16:57214687:57214814:-@chr16:57190415:57190916:-	MXE
chr16:66612707:66614755:+@chr16:66616819:66616898:+@chr16:66629410:66629553:+	SE
chr16:66879150:66879275:+@chr16:66881800:66881944:+@chr16:66882613:66882736:+	SE
chr16:73833869:73834489:-@chr16:73828582:73828743:-@chr16:73826288:73827385:-	SE
chr16:88154622:88154972:+@chr16:88155136|88155505:88155660:+	A3SS
chr16:88155136:88155248:+@chr16:88155449:88155660:+	RI
chr17:17680766:17681062:-@chr17:17667557:17667646:-@chr17:17664047:17664560:-	SE
chr17:2212153:2212314:+@chr17:2212882:2212949:+@chr17:2213033:2213178:+	SE
chr17:24006432:24007663:-@chr17:24002631:24002722:-@chr17:23999501:24000421:-	SE
chr17:27210233:27210469:-@chr17:27207931:27207997:-@chr17:27203944:27204162:-	SE
chr17:44845538:44845652:-@chr17:44844035:44844200:-@chr17:44841692:44841834:-	SE
chr17:5330432:5330728:+@chr17:5332240:5332633:+@chr17:5332867:5334858:+	SE
chr17:55139514:55139770:-@chr17:55131014:55132332:-@chr17:55129446:55130121:-	SE
chr17:59928590:59928649:-@chr17:59927129:59927353:-	RI
chr17:63301395:63301598:+@chr17:63312706:63312894:+@chr17:63318422:63318612:+	SE
chr17:7063888:7064240:+@chr17:7064507:7064572:+@chr17:7064647:7064719:+	SE
chr17:7063888:7064240:+@chr17:7064507:7064576:+@chr17:7064647:7064719:+	SE
chr17:7063888:7064240:+@chr17:7064507|7064647:7064719:+	A3SS
chr17:7066710:7066908:+@chr17:7067176:7067280:+	RI
chr17:7098626:7098846:+@chr17:7100900:7101081:+@chr17:7102631:7103985:+	SE
chr17:71507817:71508165:+@chr17:71509088:71509217:+	RI
chr17:7157949:7158031:-@chr17:7157611:7157764:-	RI
chr17:71893127:71893330:+@chr17:71893619:71893813:+	RI
chr17:71893127:71893330:+@chr17:71893661:71893813:+	RI
chr17:72243831:72245007:-@chr17:72243449:72243552:-@chr17:72241792:72242835:-	SE
chr17:75969942:75970122:+@chr17:75971374:75971465:+	RI
chr17:77259926:77260110:-@chr17:77259469:77259584:-	RI
chr17:8051410:8051219|8050783:-@chr17:8050534:8050682:-	A5SS
chr18:46066117:46066625:-@chr18:46065693:46065719:-@chr18:46065370:46065615:-	SE
chr19:10515399:10516001:+@chr19:10516385|10516459:10516542:+	A3SS
chr19:1566284:1566820:-@chr19:1563206:1563432:-@chr19:1560289:1562848:-	SE
chr19:1566685:1567237:-@chr19:1566284:1566484:-@chr19:1563118:1563432:-	SE
chr19:1566685:1567237:-@chr19:1566284:1566514:-@chr19:1563118:1563432:-	SE
chr19:1566685:1567237:-@chr19:1566284:1566519:-@chr19:1563118:1563432:-	SE
chr19:1566685:1567237:-@chr19:1566284:1566519:-@chr19:1563206:1563429:-@chr19:1560289:1562848:-	MXE
chr19:1566820:1566685|1566284:-@chr19:1563118:1563432:-	A5SS
chr19:19174600:19175205:-@chr19:19174279:19174384:-@chr19:19173222:19174207:-	SE
chr1:93398274:93401360:-@chr1:93396960:93397030:-@chr1:93393664:93394628:-	SE
chr19:3403480:3403664:+@chr19:3407548:3407633:+@chr19:3413750:3416437:+	SE
chr19:35124497:35125411:+@chr19:35153940:35153974:+@chr19:35167970:35168048:+	SE
chr19:39404095:39404483:+@chr19:39409153:39409209:+@chr19:39410110:39412260:+	SE
chr19:40923121:40923337:-@chr19:40922451:40922827:-@chr19:40921541:40922367:-	SE
chr1:95472294:95472459:+@chr1:95477921:95478053:+@chr1:95482355:95484801:+	SE
chr19:54860700:54860944:-@chr19:54859622:54859742:-@chr19:54858257:54858583:-	SE
chr19:5671020:5671176:-@chr19:5670715:5670827:-	RI
chr19:57213073:57213168:-@chr19:57212641:57212762:-@chr19:57208384:57212424:-	SE
chr19:62749637:62751173:-@chr19:62746831:62747763:-@chr19:62745016:62746423:-	SE
chr19:62836347:62836616:+@chr19:62837203:62837241:+@chr19:62837809:62837935:+	SE
chr1:98939961:98940047:+@chr1:98976381:98976533:+@chr1:98998198:98998644:+	SE
chr20:33716138:33716267:-@chr20:33706538:33706680:-@chr20:33684131:33684259:-	SE
chr20:43478138:43478397:+@chr20:43480826:43481033:+@chr20:43481349:43481449:+	SE
chr20:43906309:43906466:-@chr20:43905573:43905767:-@chr20:43902863:43904002:-	SE
chr20:56255784:56255968:-@chr20:56254245:56254714:-	RI
chr20:56523840:56524202:+@chr20:56527966:56528087:+@chr20:56531631:56531743:+	SE
chr20:8718822:8718908:+@chr20:8730703:8730820:+@chr20:8810269:8813557:+	SE
chr2:105837936:105838177:+@chr2:105864216:105864937:+@chr2:105875870:105877163:+	SE
chr2:113911739:113912069:+@chr2:113913067:113913164:+@chr2:113915398:113915884:+	SE
chr21:17899049:17899322:-@chr21:17898334:17898465:-@chr21:17892245:17893013:-	SE
chr21:32705902:32707192:+@chr21:32751776:32751899:+@chr21:32761875:32762266:+	SE
chr21:45117845:45118678:-@chr21:45109738:45109790:-@chr21:45100514:45100707:-	SE
chr21:45372451:45372916:+@chr21:45379058:45379175:+@chr21:45415953:45416102:+	SE
chr21:45466361:45466450:+@chr21:45469890:45470902:+	RI
chr21:45466361:45466623:+@chr21:45469890:45470902:+	RI
chr21:45466361:45467920|45466450:+@chr21:45469890:45470903:+	A5SS
chr21:45466361:45467920|45466623:+@chr21:45469890:45470903:+	A5SS
chr21:45466361:45467920:+@chr21:45469890:45470902:+	RI
chr2:177210436:177211143:-@chr2:177206339:177206714:-@chr2:177206007:177206099:-	SE
chr2:201845606:201845744:+@chr2:201849795:201850072:+@chr2:201857784:201858285:+	SE
chr2:201849795:201850072|201849936:+@chr2:201857784:201858285:+	A5SS
chr22:17814901:17815628:-@chr22:17811535:17811913:-@chr22:17808409:17809217:-	SE
chr22:17846606:17847347:-@chr22:17839210:17839331:-@chr22:17832725:17835526:-	SE
chr2:220017791:220018127|220017950:+@chr2:220020940:220022237:+	A5SS
chr22:20313597:20314360:-@chr22:20313299:20313476:-@chr22:20312378:20313076:-	SE
chr2:227408899:227409047:+@chr2:227412369:227412587:+@chr2:227437564:227438086:+	SE
chr22:28014595:28014775:+@chr22:28017551:28017588:+	RI
chr22:29152705:29152832:+@chr22:29153109:29153390:+@chr22:29154449:29155041:+	SE
chr22:29619622:29619720:+@chr22:29619804:29619988:+@chr22:29631824:29632056:+	SE
chr2:235525356:235525553:+@chr2:235568686:235568759:+@chr2:235608254:235608503:+	SE
chr22:39132967:39133278:+@chr22:39133363:39133518:+	RI
chr2:241827690:241827908:-@chr2:241826866|241826875:241826737:-	A3SS
chr22:41867112:41867199:-@chr22:41863027:41863248:-@chr22:41858156:41859436:-	SE
chr22:49311541:49311771:-@chr22:49311296:49311436:-@chr22:49308865:49311213:-	SE
chr22:49311541:49311771:-@chr22:49311296:49311451:-@chr22:49308865:49311213:-	SE
chr2:27738550:27738652:-@chr2:27737355:27737972:-	RI
chr2:44076442:44076648:-@chr2:44062881:44063077:-@chr2:44060469:44060591:-	SE
chr2:55314759:55315201:+@chr2:55315471:55315602:+	RI
chr2:62304053:62305196:+@chr2:62305197:62305370:+	TandemUTR
chr3:100840008:100840198:+@chr3:100892933:100893102:+@chr3:100946431:100946555:+	SE
chr3:102775629:102775813:+@chr3:102777985:102778328:+@chr3:102781123:102781300:+@chr3:102781376:102781538:+	MXE
chr3:102775629:102775813:+@chr3:102781123:102781300:+@chr3:102781376:102781538:+	SE
chr3:115258275:115258401:+@chr3:115258536:115258643:+@chr3:115266774:115266994:+	SE
chr3:123995154:123995355:-@chr3:123979258:123979443:-@chr3:123970238:123970419:-	SE
chr3:130109718:130109797:+@chr3:130110506:130110632:+	RI
chr3:143666629:143666772:-@chr3:143663472:143663622:-@chr3:143660759:143660915:-	SE
chr3:151168835:151169616:-@chr3:151166741|151167063:151165396:-	A3SS
chr3:161612808:161612935:+@chr3:161613012:161613331:+@chr3:161613955:161614236:+	SE
chr3:161612808:161613331|161612935:+@chr3:161613955:161614236:+	A5SS
chr3:184118586:184119539:+@chr3:184119540:184122111:+	TandemUTR
chr3:187985047:187985179:+@chr3:187986353:187986534:+	RI
chr3:187985047:187985179:+@chr3:187986366:187986534:+	RI
chr3:187985047:187986534|187985179:+@chr3:187986647:187990380:+	A5SS
chr3:187988264:187988365:+@chr3:187988793:187988899:+@chr3:187989608:187990761:+	SE
chr3:187988264:187988365:+@chr3:187988793:187988903:+@chr3:187989608:187990761:+	SE
chr3:42572426:42572491:-@chr3:42565153|42569944:42564463:-	A3SS
chr3:49798791:49798984:-@chr3:49760255:49760605:-@chr3:49750649:49750859:-	SE
chr3:49925657:49925796:-@chr3:49923963:49924448:-@chr3:49921300:49923321:-	SE
chr3:50334208:50334003|50333801:-@chr3:50332004:50332970:-	A5SS
chr3:52694805:52694973:-@chr3:52691148:52691289:-@chr3:52688630:52688782:-	SE
chr3:56633547:56633711:-@chr3:56632634|56632911:56631925:-	A3SS
chr3:65339976:65340269:-@chr3:65336460:65336663:-@chr3:65325568:65325661:-	SE
chr4:103942828:103942905:-@chr4:103941721:103941826:-	RI
chr4:103966777:103967475:-@chr4:103949940:103949971:-@chr4:103941721:103942905:-	SE
chr4:130002857:130004527:+@chr4:130004528:130004686:+	TandemUTR
chr4:141519725:141519796:+@chr4:141520176:141520256:+@chr4:141521566:141523160:+	SE
chr4:148626214:148626703:+@chr4:148660453:148660580:+@chr4:148673108:148673306:+	SE
chr4:53938569:53938847:+@chr4:53939997:53940041:+@chr4:53940149:53940188:+	SE
chr4:71910703:71910826:-@chr4:71909877:71910012:-	RI
chr4:71910705:71910826:-@chr4:71909877:71910012:-	RI
chr4:83566214:83566306:-@chr4:83565740:83565844:-@chr4:83563371:83565060:-	SE
chr4:88335500:88335866:-@chr4:88325427:88325747:-@chr4:88323379:88323565:-	SE
chr4:88335500:88335866:-@chr4:88325427:88325975:-@chr4:88323379:88323565:-	SE
chr5:132390088:132390195:-@chr5:132386402:132386497:-@chr5:132370350:132370511:-	SE
chr5:132390088:132390195:-@chr5:132386432:132386497:-@chr5:132370350:132370511:-	SE
chr5:137523657:137523761:-@chr5:137523143:137523187:-@chr5:137520470:137520855:-	SE
chr5:137531522:137532276:-@chr5:137530106:137530198:-@chr5:137529416:137529696:-	SE
chr5:137531522:137532276:-@chr5:137530106:137530315:-@chr5:137529416:137529696:-	SE
chr5:138800960:138801146:-@chr5:138792126:138792271:-@chr5:138789760:138789945:-	SE
chr5:143519029:143520152:-@chr5:143517917:143519028:-	TandemUTR
chr5:146753126:146753789:-@chr5:146750565:146753125:-	TandemUTR
chr5:150118614:150118850:-@chr5:150116172:150116242:-@chr5:150113234:150113412:-	SE
chr5:154218293:154218521:+@chr5:154224945:154225138:+@chr5:154230414:154230575:+	SE
chr5:157151289:157151581:-@chr5:157149099|157149153:157148949:-	A3SS
chr5:176892050:176892248:-@chr5:176891560:176891738:-@chr5:176890889:176891128:-	SE
chr5:176892050:176892248:-@chr5:176891560:176891807:-@chr5:176890889:176891128:-	SE
chr5:178977596:178977667:-@chr5:178977406:178977539:-	RI
chr5:21497649:21497732:+@chr5:21507328:21507512:+@chr5:21509223:21510322:+	SE
chr5:32348621:32348874:-@chr5:32312545:32312605:-@chr5:32309843:32309985:-	SE
chr5:496292:496405:+@chr5:498041:498179:+@chr5:499265:499464:+	SE
chr6:109803970:109804008:-@chr6:109798307:109798363:-@chr6:109794410:109796913:-	SE
chr6:123159668:123159812:+@chr6:123164154:123164250:+@chr6:123166508:123166677:+	SE
chr6:160029264:160029148|160029144:-@chr6:160025876:160026055:-	A5SS
chr6:170734070:170734201:-@chr6:170732758:170733278:-	RI
chr6:30137027:30137425:+@chr6:30137980:30138089:+	RI
chr6:35486732:35486972:+@chr6:35495882:35496036:+@chr6:35497575:35498138:+	SE
chr6:35544702:35544782:+@chr6:35545136:35545284:+	RI
chr6:42340420:42340570:-@chr6:42338976:42339284:-@chr6:42335055:42335439:-	SE
chr6:74286327:74287466:-@chr6:74285906|74285911:74285781:-	A3SS
chr6:84197315:84197819:-@chr6:84174206:84174339:-@chr6:84164805:84164954:-	SE
chr6:99481074:99481657:-@chr6:99471971:99472316:-@chr6:99460023:99460267:-	SE
chr7:100648320:100651797|100648486:+@chr7:100652605:100652775:+	A5SS
chr7:128166538:128166722:+@chr7:128174843:128175657:+@chr7:128175863:128176470:+	SE
chr7:149695873:149696963:+@chr7:149697693:149697890:+@chr7:149699250:149702067:+	SE
chr7:23537933:23538182:-@chr7:23528265:23528576:-@chr7:23527851:23527984:-	SE
chr7:23537933:23538182:-@chr7:23528276:23528576:-@chr7:23527851:23527984:-	SE
chr7:29995783:29995950:-@chr7:29975050:29975209:-@chr7:29961320:29961501:-	SE
chr7:43645573:43645805:-@chr7:43638349:43639532:-@chr7:43637136:43637906:-	SE
chr7:45111565:45113588:-@chr7:45110223:45110380:-@chr7:45109155:45109567:-	SE
chr7:5196342:5196650:+@chr7:5199275:5199328:+@chr7:5205733:5205815:+	SE
chr7:5196342:5196650:+@chr7:5205733:5205815:+@chr7:5220692:5220861:+	SE
chr7:5759003:5759136:-@chr7:5747801|5747972:5747130:-	A3SS
chr7:66401707:66401847:-@chr7:66399639:66399725:-@chr7:66398040:66398223:-	SE
chr7:71937888:71938298:+@chr7:71939208:71939329:+@chr7:71940118:71940314:+	SE
chr7:71937888:71938298:+@chr7:71939208:71939337:+@chr7:71940118:71940314:+	SE
chr7:72057143:72057283:-@chr7:72056773:72057072:-	RI
chr7:72630686:72631066:-@chr7:72626649:72627070:-@chr7:72625869:72626388:-	SE
chr7:87308884:87309517:-@chr7:87303981:87304061:-@chr7:87301750:87303612:-	SE
chr7:91713040:91713171:-@chr7:91712846:91712926:-@chr7:91712715:91712845:-@chr7:91712152:91712421:-	MXE
chr7:97339599:97339790:-@chr7:97337026:97337061:-@chr7:97336156:97336427:-	SE
chr7:98996066:98996254:+@chr7:98997447:98998053:+@chr7:98999422:99000264:+	SE
chr8:104405885:104406902:+@chr8:104409672:104409820:+@chr8:104411059:104411469:+	SE
chr8:133856753:133857073:+@chr8:133859220|133859224:133859339:+	A3SS
chr8:144750661:144750988:-@chr8:144742304:144743394:-@chr8:144740042:144740165:-	SE
chr8:145072940:145073038:-@chr8:145068660:145072040:-@chr8:145061309:145068551:-	SE
chr8:145668768:145668897:+@chr8:145668986:145669242:+	RI
chr8:38972889:38973345:-@chr8:38972081|38972470:38971994:-	A3SS
chr8:56826077:56826270:-@chr8:56818594:56818733:-@chr8:56813857:56815331:-	SE
chr8:60193727:60194398:+@chr8:60195070:60195184:+@chr8:60195449:60196951:+	SE
chr8:67641473:67641577:-@chr8:67640853:67641032:-@chr8:67636964:67639614:-	SE
chr8:68126019:68126130:-@chr8:68122474:68122648:-@chr8:68120601:68120774:-	SE
chr8:68136895:68137152:-@chr8:68134234|68136813:68134000:-	A3SS
chr9:116875703:116875966:-@chr9:116848510:116848782:-@chr9:116844319:116844441:-	SE
chr9:131438990:131439888:-@chr9:131436703:131438989:-	TandemUTR
chr9:132560700:132560801:+@chr9:132562790:132563459:+@chr9:132564537:132565093:+	SE
chr9:133357193:133357468:+@chr9:133359613:133359694:+@chr9:133360948:133365411:+	SE
chr9:134973196:134973614:-@chr9:134972293:134972508:-@chr9:134971853:134971956:-	SE
chr9:139633236:139633322:+@chr9:139725240:139725303:+@chr9:139730899:139731455:+	SE
chr9:168816:169109:-@chr9:167723:167820:-@chr9:165698:165784:-	SE
chr9:21994562:21995984:-@chr9:21992900:21994561:-	TandemUTR
chr9:33252700:33252828:-@chr9:33252103:33252244:-@chr9:33251085:33251167:-	SE
chr9:35727745:35727936:-@chr9:35726864:35727444:-	RI
chr9:68131483:68131652:+@chr9:68132925:68133050:+@chr9:68135674:68138200:+	SE
chr9:85773642:85774140:-@chr9:85772894:85773641:-	TandemUTR
chr9:94049654:94049480|94049476:-@chr9:94047062:94047174:-	A5SS
chr9:94517356:94517566:-@chr9:94513466:94515564:-	RI
chr9:97780164:97780318:+@chr9:97806623:97806804:+@chr9:97814328:97817100:+	SE
chrX:133386897:133387026:+@chrX:133387357:133390485:+	RI
chrX:133858513:133858730:-@chrX:133853175:133853336:-@chrX:133849310:133850888:-	SE
chrX:48282951:48283252:+@chrX:48284665:48284774:+@chrX:48302229:48302678:+	SE
chrX:48287833:48288355:+@chrX:48302229|48302490:48302678:+	A3SS

## Sheet: HaLa_T202_lowdose
Event Name	Splice Type
10051@uc003fdl.1@uc003fdj.1uc010hwd.1	AFE
10057@uc010hxo.1@uc003fmf.1uc010hxl.1uc003fmg.1	ALE
10116@uc002arh.2@uc002arg.1	AFE
10144@uc003hsg.1@uc003hse.1uc003hsj.2	AFE
10144@uc003hsg.1@uc003hsf.1	AFE
10144@uc003hsg.1@uc003hsh.1	AFE
10144@uc003hsi.2uc037.uc003hsf.1	ALE
10144@uc010ikr.1@uc003hsf.1	AFE
10144@uc010ikr.1@uc003hsh.1	AFE
10168@uc003cnm.1@uc003cnn.1uc003cnp.1	ALE
10548@uc001wnd.1@uc001wnc.1	ALE
10626@uc002gow.1@uc002gor.1	AFE
10745@uc001edm.2@uc009wgp.1	AFE
10801@uc002jtt.2@uc002jtu.2	AFE
10973@uc003pqm.1@uc003pqk.1	ALE
10973@uc003pqm.1@uc010kcv.1	ALE
11016@uc001sea.2uc001seb.2@uc001sdy.1uc001sdz.1	ALE
11060@uc002ext.1@uc002exu.1uc002exv.1uc002exw.1	ALE
1107@uc002gjj.2@uc002gjh.2	AFE
11083@uc002ydv.1uc002ydw.1uc002ydx.1@uc002ydt.1uc002ydu.1	ALE
11100@uc002oqf.2@uc002oqd.2	AFE
11273@uc002drf.1@uc01507.uc002dre.1	AFE
114825@uc003lxw.1@uc003lxv.2	AFE
114884@uc003ceu.1@uc003cev.1	AFE
116985@uc001oss.1uc009yth.1@uc001osu.1	AFE
116985@uc001oss.1uc009yth.1@uc001osv.1	AFE
129293@uc010fgc.1@uc002sou.2	ALE
133418@uc010ivq.1@uc003jom.1uc010ivr.1	AFE
137695@uc003xsi.1@uc003xsg.1uc003xsh.1	ALE
143279@uc001khk.2@uc001khl.2uc009xty.1uc001khn.1	ALE
144132@uc001mdr.1@uc001mdp.1	AFE
1454@uc003avq.1@uc003avj.1uc003avk.1	ALE
1454@uc003avq.1@uc003avm.1	ALE
1460@uc003nvr.1@uc003nvs.1uc003nvt.1	ALE
1460@uc003rid.1@uc003rie.1uc003rif.1	ALE
1460@uc003sag.1@uc003sah.1uc003sai.1	ALE
1479@uc001mui.1@uc001muh.1	ALE
1479@uc001muj.1@uc001muh.1	ALE
1490@uc003qda.1@uc003qcz.1	AFE
151613@uc003fkk.1@uc003fkm.1	ALE
151613@uc003fkl.1@uc003fkm.1	ALE
1523@uc003uys.2uc003uyx.2@uc003uyt.1uc003uyu.1uc003uyv.1uc003uyw.1	ALE
155435@uc003wmg.2@uc003wme.2uc010lqj.1uc010lqk.1	AFE
160518@uc001rkk.1@uc001rkh.1uc001rki.1	ALE
160518@uc001rkk.1@uc009zjq.1	ALE
1665@uc003gqw.1@uc003gqx.1	AFE
1778@uc001ykt.1@uc001yks.1	AFE
1785@uc002mpw.1@uc002mps.1uc002mpt.1uc002mpu.1uc002mpv.1uc010dxl.1	AFE
1785@uc002mpx.1@uc002mps.1uc002mpt.1uc002mpu.1uc002mpv.1uc010dxl.1	AFE
1806@uc001drw.1@uc001drv.1	ALE
2034@uc002ruw.1@uc002ruv.1	AFE
2050@uc003uwm.1@uc003uwn.1uc010lhj.1	AFE
2064@uc002hsl.2uc002hsm.1@uc002hsn.1uc002hso.1uc010cwb.1	AFE
2073@uc001vpw.1@uc001vpt.2uc001vpu.1	AFE
219790@uc001jlx.2@uc001jlv.1uc001jlw.1	ALE
21@uc002cpz.1@uc002cpy.1uc010bsk.1	ALE
221955@uc003sqa.1@uc003sqd.2	AFE
221955@uc003sqb.1@uc003sqd.2	AFE
22982@uc009xhi.1@uc001ifp.1	ALE
23022@uc003irw.1@uc003irv.1	AFE
23095@uc001aqv.2@uc001aqw.2uc001aqx.2	ALE
23095@uc001aqv.2@uc001aqy.2uc001aqz.2uc001ara.2uc001arb.2	ALE
23140@uc002fxg.1@uc002fxe.1uc002fxk.1	AFE
23140@uc002fxh.2@uc002fxe.1uc002fxk.1	AFE
23140@uc002fxi.2@uc002fxe.1uc002fxk.1	AFE
23140@uc002fxj.1@uc002fxe.1uc002fxk.1	AFE
23244@uc003guw.2@uc010ifo.1uc003guv.2	ALE
23272@uc003dib.2@uc003die.2uc003did.2	AFE
23366@uc003tfe.2@uc003tfc.2uc003tfb.2uc003tfd.2	ALE
23405@uc001ydy.1@uc001ydx.2	AFE
23405@uc010avh.1@uc001ydx.2	AFE
23499@uc009vvr.1uc009vvs.1@uc009vvq.1	AFE
23644@uc002eut.1@uc002eur.1	AFE
252983@uc010dcc.1@uc002iuf.1uc010dcd.1	ALE
254048@uc003vuv.2@uc003vuu.2	ALE
25861@uc004bjb.2@uc004bix.1uc004biy.2uc004biz.2uc004bja.2	ALE
26056@uc002sis.2@uc002siu.2	AFE
26056@uc002sit.2@uc002siu.2	AFE
26091@uc001jnk.2@uc001jnj.2	ALE
26273@uc001mva.1uc001mvb.1@uc001muy.1uc001muz.1	ALE
26512@uc001vfm.1@uc001vfi.1uc001vfj.1uc001vfk.1uc001vfl.1	ALE
26586@uc001vgt.2@uc001vgu.2uc001vgv.2	ALE
27122@uc001mjx.1@uc001mju.1uc001mjv.1uc001mjw.1	ALE
27122@uc001mjx.1@uc009ygj.1	ALE
2744@uc002usd.2@uc002usf.2uc002ush.2	ALE
2775@uc002eit.2@uc002eiu.2	ALE
27@uc009wxf.1uc001gmk.2@uc001gmg.2	ALE
27@uc009wxf.1uc001gmk.2@uc001gmi.2uc001gmh.2uc001gmj.2	ALE
285753@uc003psv.2uc003psw.2@uc010kdk.1uc003psx.2uc010kdl.1uc003psy.2	ALE
2874@uc010cme.1@uc002gfz.1	AFE
29101@uc001age.1@uc001agd.1	ALE
2969@uc003uba.1@uc001081.uc003uay.1	AFE
2972@uc001yqk.2@uc001yqo.2	AFE
29980@uc002ysi.1@uc002ysm.1	AFE
29980@uc002ysi.1@uc010gme.1uc002ysk.1	AFE
29980@uc002ysj.1@uc002ysm.1	AFE
29980@uc002ysj.1@uc010gme.1uc002ysk.1	AFE
29985@uc002lwh.1@uc002lwg.1	ALE
3304@uc003rjw.2@uc003sbt.2	AFE
3304@uc003sbt.2@uc003rjw.2	ALE
3491@uc001dlg.1@uc001dle.1	AFE
3508@uc001oom.1@uc001ool.1	AFE
353376@uc003krc.1@uc003kre.1uc003krf.1	AFE
3556@uc003fsk.1uc003fsl.1uc010hzf.1@uc003fsm.1uc010hzg.1uc003fso.1	ALE
3658@uc002bdq.2@uc002bdr.2	ALE
3985@uc003akg.1@uc003akj.1uc003akk.1	AFE
4054@uc001oef.1@uc001oeh.1	AFE
4131@uc010iyy.1@uc010iyw.1uc003kbw.2	AFE
4133@uc002vdc.1@uc001962.uc002vdi.1	ALE
4288@uc009yaw.1@uc001lke.1uc001lkf.1	AFE
4292@uc010hgg.1uc01631.uc010hgp.1	ALE
4678@uc001cok.1@uc001coi.1uc001coh.1uc001coj.1uc001col.1	ALE
4744@uc003afp.2@uc003afo.1	AFE
4763@uc002hgf.1@uc002hgg.1uc002hgh.1uc010cso.1	ALE
4920@uc004ari.1@uc004arj.1uc004ark.2	AFE
4928@uc001lyj.1uc001lyk.1@uc001lyg.1uc001lyh.1uc001lyi.1	ALE
5066@uc003knz.1@uc003kns.1uc003knt.1uc003knu.1uc003knv.1uc003knw.1	AFE
50809@uc001bea.1@uc001bdx.1	AFE
50809@uc001beb.1@uc001bdx.1	AFE
51105@uc003ytq.1@uc003ytr.1uc010mdv.1uc003ytv.1	ALE
51105@uc003ytq.1@uc003ytt.1	ALE
51112@uc002qxl.1@uc002qxm.1uc002qxn.1	ALE
51134@uc001tdf.2@uc001tdd.1uc001tde.1	ALE
51283@uc002dcm.1uc002dcn.1@uc002dco.1uc002dcp.1	ALE
5136@uc002uor.1uc002uos.1@uc002uoq.1	ALE
51447@uc003cus.1uc003cur.1@uc003cuq.1uc003cup.1	ALE
51447@uc003cuv.1@uc003cuq.1uc003cup.1	ALE
51447@uc003cuw.1@uc003cuq.1uc003cup.1	ALE
5144@uc003jrt.2@uc003jrv.2	AFE
5144@uc003jru.2@uc003jrv.2	AFE
5144@uc003jru.2@uc003jrz.2uc003jsc.2	AFE
51512@uc003bhl.1@uc003bhm.1	ALE
51512@uc003bhm.1@uc003bhk.1	ALE
51535@uc001rmy.1uc01342.uc001rni.1	ALE
5325@uc003qjw.1@uc010khm.1	AFE
5325@uc010khm.1@uc003qki.1	AFE
53373@uc001tuy.1@uc001tuw.1	AFE
54014@uc002yxl.1@uc010goc.1uc002yxk.1	ALE
54014@uc002yxm.1@uc002yxl.1	ALE
54856@uc001fmb.2@uc001fly.1uc001fmc.1	AFE
54856@uc001fmb.2@uc001flz.2uc009wrh.1uc001fmd.2	AFE
54856@uc001fmb.2@uc001fma.1	AFE
54856@uc001fmb.2@uc009wri.1	AFE
54862@uc010dzh.1@uc002mxn.1	AFE
54906@uc001iik.2@uc001iij.2	AFE
54919@uc003sjc.2@uc010krz.1uc003siz.2	AFE
5494@uc001xex.2@uc001xew.2uc010apn.1uc001xey.2	ALE
5495@uc002rtt.1uc002rtv.1@uc002rtw.1	ALE
5495@uc002rtu.1@uc002rtw.1	ALE
55009@uc002lrx.2@uc002lrw.2	AFE
55082@uc010age.1@uc001vqk.2	ALE
55117@uc001szy.1@uc001szv.1	ALE
55117@uc001szy.1@uc001szw.1	ALE
55191@uc001oqp.1@uc001oqn.1	AFE
55191@uc001oqp.1@uc001oqo.1	AFE
5521@uc010jgm.1@uc003lof.2	AFE
5521@uc010jgm.1@uc003log.2	AFE
55283@uc001dkr.2@uc001dko.1uc001dkp.1uc001dkq.1	ALE
55283@uc009wck.1uc001dks.2@uc001dko.1uc001dkp.1uc001dkq.1	ALE
55323@uc002ast.1@uc002ass.1	ALE
55627@uc002tqp.1@uc002tqq.1uc002tqr.1	AFE
55668@uc001xsj.1uc001xsk.1@uc001xsh.1uc001xsi.1	ALE
55684@uc004cjh.1@uc004cji.1uc004cjj.1uc010nbs.1	ALE
55684@uc004cjh.1@uc010nbr.1	ALE
55697@uc010cfx.1@uc002ezm.1	AFE
55700@uc001cac.1@uc001bzz.1uc001caa.1uc001cab.1	AFE
55734@uc002xwl.1uc002xwm.1uc002xwn.1@uc002xwj.1uc002xwk.1	ALE
55758@uc001hie.1@uc001hif.1uc001hig.1	ALE
55863@uc001pan.1@uc001paq.1	ALE
55869@uc004eav.2@uc004eau.1	ALE
55973@uc003vek.1uc003vem.1@uc003vel.1	ALE
56654@uc004cks.1@uc004ckr.1uc004ckt.1uc004cku.1	AFE
56731@uc002ygt.1@uc002ygr.1	AFE
57018@uc003fbe.1@uc003fbi.1	AFE
57130@uc002nne.1@uc002nnh.2	AFE
5754@uc003oua.2@uc003ouh.1	ALE
57558@uc001ozc.2@uc001ozf.2	AFE
57558@uc001ozd.2@uc001ozf.2	AFE
57619@uc003hkg.1@uc003hke.1	AFE
57679@uc002uyr.1@uc002uyo.1	ALE
5936@uc001oiv.2@uc009yrh.1uc001oit.1uc009yri.1uc009yrk.1	AFE
5936@uc001oiw.1uc001oix.1@uc009yrh.1uc001oit.1uc009yri.1uc009yrk.1	AFE
5954@uc001mtk.1@uc001mtj.1	AFE
60626@uc001loh.1@uc001lof.1uc001log.1	AFE
63893@uc002jrl.2@uc002jrm.2uc002jrn.2	AFE
6418@uc004bvu.2@uc004bvt.2	AFE
64283@uc003kcx.1@uc010izf.1uc003kcz.2uc003kda.2	ALE
6430@uc001xln.1@uc001xll.1uc001xlo.1uc001xlp.1uc001xlq.1	ALE
64428@uc010brc.1@uc002cjp.1uc002cjq.1uc002cjr.1uc002cjs.1	ALE
65065@uc002uzr.1@uc002uzt.2uc002uzs.2	ALE
65220@uc009vkx.1@uc001aic.1	AFE
653145@uc001jev.1uc009xnn.1@uc001jew.1	ALE
667@uc003pdb.2@uc003pda.2	ALE
6711@uc002rxx.1uc002rxy.1@uc002rxu.1	ALE
6720@uc002grp.1@uc002grt.1uc002gru.1uc010cpq.1	AFE
6720@uc002grq.1@uc002grt.1uc002gru.1uc010cpq.1	AFE
6720@uc002grr.1@uc002grt.1uc002gru.1uc010cpq.1	AFE
7050@uc002kmb.1@uc002klz.1	AFE
7248@uc004ccc.1@uc004cca.1uc004ccb.2	ALE
7248@uc004ccd.1uc004cce.1@uc004cca.1uc004ccb.2	ALE
7267@uc002ywd.1@uc010gne.1	AFE
728340@uc010iyk.1uc1465.uc010ixh.1	ALE
7316@uc001ugw.2@uc001ugv.2	ALE
7474@uc010hmw.1@uc003dhn.1	AFE
780@uc003nrz.1@uc003nrs.1uc003nrt.1	AFE
780@uc003rem.1@uc003ree.1	AFE
780@uc003rwp.1@uc003rwh.1	AFE
780@uc003rwp.1@uc003rwi.1uc003rwj.1	AFE
7919@uc003ntr.1@uc003ntt.1	AFE
7919@uc003ntr.1@uc003ntv.1	AFE
7919@uc003rge.1@uc003rgg.1	AFE
7919@uc003rge.1@uc003rgi.1	AFE
7919@uc003ryg.1@uc003ryi.1	AFE
7919@uc003ryg.1@uc003ryk.1	AFE
79706@uc003uzi.1@uc003uzf.2	AFE
79706@uc003uzi.1@uc003uzg.2	AFE
79778@uc003skh.2@uc003skj.2	AFE
79778@uc003ski.2@uc003skj.2	AFE
80028@uc003soo.1@uc003son.2	ALE
80045@uc001apr.2@uc001apq.1	ALE
80119@uc002anr.1@uc002ant.1uc002anu.1	AFE
80142@uc004bti.1@uc004btk.1	AFE
80142@uc004bti.1@uc004btl.1	AFE
80174@uc002ihd.1@uc002ihe.2	ALE
80174@uc002ihd.1@uc002ihf.1	ALE
80254@uc003eqp.1@uc003eql.1uc003eqn.1uc003eqo.1	ALE
81786@uc003mna.1@uc003mmv.1uc003mmw.1uc003mmy.1uc003mmx.1uc003mmz.1	ALE
818@uc001jvv.1@uc001114.uc001jvu.1	ALE
83858@uc001afw.1uc001afx.1@uc001afv.1	AFE
84163@uc010lbt.1@uc003ubc.1	AFE
8434@uc003zyu.2@uc003zyv.1uc003zyw.1	ALE
8434@uc010mld.1@uc003zyv.1uc003zyw.1	ALE
84449@uc010dzq.1uc002mzl.2@uc002mzk.2uc002mzn.1	ALE
84750@uc003xjf.2uc003xjg.2uc003xjh.2@uc003xjc.1uc003xjd.1uc003xje.1	ALE
84750@uc003xji.1@uc003xjf.2uc003xjg.2uc003xjh.2	ALE
84897@uc009zbh.1@uc001qai.1	AFE
84899@uc001vov.1@uc001vot.1	AFE
8662@uc003sma.2@uc003slx.1uc003sly.1	AFE
8877@uc002jrg.1@uc002jrj.1	AFE
89797@uc009yhz.1@uc009yhy.1	AFE
89849@uc001otc.1@uc009ytj.1	ALE
90416@uc001zmc.1uc001zma.1uc001zmb.1@uc001zly.2	ALE
90522@uc002oht.2@uc002ohw.1	AFE
90522@uc002ohw.1uc002ohx.1uc002ohz.1uc002ohy.1uc002oia.1@uc002oht.2	ALE
90853@uc001btw.1@uc001btr.1	ALE
90853@uc001btw.1@uc001bts.1	ALE
90853@uc001btw.1@uc001btt.2uc001btu.2uc001btv.2	ALE
9117@uc003clj.1@uc003clh.1uc010hic.1uc003cli.1	ALE
9180@uc003jlm.1@uc003jln.1	ALE
9260@uc003mha.1@uc003mhb.1uc003mhc.1uc003mhf.2uc003mhg.1	AFE
94031@uc003gkz.2@uc003gla.1	ALE
94104@uc002yqr.2@uc002yql.1uc002yqm.1uc002yqn.1	ALE
9467@uc003bzp.1@uc003bzq.1	AFE
9467@uc003bzp.1@uc003bzr.1	AFE
9600@uc001olw.1@uc001oly.1uc001olz.1	AFE
9685@uc003lxg.1@uc003lxh.1	AFE
9730@uc003dbe.1@uc003dbf.1	ALE
987@uc010ipi.1@uc010ipj.1	AFE
9903@uc009vme.1@uc001anz.1uc001aoa.1	AFE
chr10:24871295:24871705:+@chr10:24871818:24873416:+@chr10:24873916:24876778:+	SE
chr10:24930913:24931038:-@chr10:24929723|24929865:24929581:-	A3SS
chr10:32190329:32190592:-@chr10:32183000:32183140:-@chr10:32181451:32181531:-	SE
chr10:45409689:45410360:-@chr10:45368566:45368658:-@chr10:45348564:45348743:-	SE
chr10:51890439:51890580:-@chr10:51863242:51863322:-@chr10:51771960:51774111:-	SE
chr10:71573604:71574596:-@chr10:71572527:71572615:-@chr10:71572430:71572526:-@chr10:71567739:71569903:-	MXE
[truncated: 300 more rows]

## Sheet: overlap-sirna
$`T-202_High`
AAMP	ABCB8	ABHD11	ABI2
[truncated: 335 more rows]
