# Supplementary material for: Pharmacological systems analysis defines EIF4A3 functions in cell-cycle and RNA stress granule formation
Source: Commun Biol. 2019 May 3;2:165. doi: 10.1038/s42003-019-0391-9 (PMC6499833; doi:10.1038/s42003-019-0391-9)
Supplement: Supplementary file 9 — Supplementary Data 6 [file 42003_2019_391_MOESM9_ESM.xlsx]

## Sheet: HCT116_T_202.psi
eventName	FPKM (0 microM)	FPKM (0.5 microM)	FPKM (2 microM)	FPKM (5 microM)	FPKM (10 microM)	FPKM (20 microM)
SE:chr16:29721591:29721759:+@chr16:29722271:29722434:+@chr16:29722820:29724206:+	0.85	0.77	0.83	0.79	0.73	0.79
A3SS:chr16:65769603:65770966:-@chr16:65769501|65769511:65769414:-	0.89	0.84	0.67	0.84	0.74	0.87
SE:chr14:18719977:18720126:+@chr14:18726089:18726224:+@chr14:18750595:18753340:+	0.51	0.48	0.39	0.29	0.66	0.52
A3SS:chr12:123412625:123412796:-@chr12:123407302|123407305:123407141:-	0.41	0.62	0.39	0.51	0.73	0.56
RI:chr16:87453254:87453352:+@chr16:87453482:87453659:+	0.89	0.88	0.84	0.93	0.9	0.81
SE:chr2:27433110:27433403:-@chr2:27426685:27426770:-@chr2:27419118:27419949:-	0.21	0.31	0.24	0.13	0.31	0.17
AFE:51594@uc002rcb.1@uc010exl.1	0.61	0.71	0.3	0.57	0.62	0.62
SE:chr16:68705030:68705844:+@chr16:68706225:68706334:+@chr16:68711865:68712123:+	0.38	0.37	0.28	0.4	0.3	0.14
AFE:4784@uc002mwg.1@uc002mwd.1	0.43	0.57	0.51	0.44	0.58	0.51
SE:chr5:157151289:157151581:-@chr5:157150186:157150237:-@chr5:157148949:157149099:-	0.01	0.01	0.02	0.07	0.09	0.12
A5SS:chr16:14934424:14934634|14934604:+@chr16:14934725:14935646:+	0.8	0.93	0.85	0.76	0.85	0.82
SE:chr15:76959909:76959976:+@chr15:76964364:76964480:+@chr15:76965538:76965771:+	0.56	0.34	0.43	0.18	0.25	0.45
SE:chr12:6652643:6652867:-@chr12:6651777:6651959:-@chr12:6650187:6650265:-	0.29	0.45	0.48	0.52	0.51	0.54
MXE:chr19:41191296:41191535:-@chr19:41190959:41191109:-@chr19:41189507:41189686:-@chr19:41188075:41189413:-	0.33	0.4	0.51	0.54	0.49	0.55
MXE:chr7:65342600:65343692:+@chr7:65388933:65389131:+@chr7:65459247:65459293:+@chr7:65462317:65463182:+	0.89	0.82	0.79	0.82	0.75	0.82
AFE:150771@uc002svy.1@uc002svx.1	0.78	0.78	0.88	0.83	0.88	0.91
SE:chr6:35422822:35422905:+@chr6:35459332:35459489:+@chr6:35486742:35486972:+	0.09	0.2	0.07	0.16	0.17	0.09
AFE:340371@uc003yzz.1@uc003yzy.1	0.47	0.55	0.6	0.57	0.51	0.5
SE:chr18:42754020:42754127:-@chr18:42737488:42737596:-@chr18:42724541:42725015:-	0.24	0.32	0.28	0.54	0.36	0.36
SE:chr20:1321606:1321816:-@chr20:1321478:1321525:-@chr20:1303937:1304247:-	0.77	0.83	0.78	0.94	0.94	0.96
AFE:10307@uc010jfq.1@uc003lgb.1	0.42	0.41	0.39	0.42	0.33	0.49
ALE:55146@uc003sqg.1@uc03006.uc003sqn.1	0.07	0.08	0.14	0.22	0.2	0.25
A3SS:chr3:102775629:102775813:+@chr3:102781324|102781376:102781538:+	0.91	0.8	0.91	0.89	0.85	0.82
SE:chr1:70427363:70427554:-@chr1:70425536:70425609:-@chr1:70423056:70423185:-	0.91	0.78	0.82	0.75	0.9	0.78
AFE:4253@uc001wvj.2@uc001wvg.2uc001wvh.2uc001wvi.2	0.02	0.03	0.27	0.04	0.07	0.05
AFE:55074@uc003ymk.1uc003yml.1@uc003ymh.1	0.68	0.8	0.73	0.7	0.64	0.68
SE:chr19:7512334:7512570:+@chr19:7512870:7512953:+@chr19:7513447:7513556:+	0.84	0.74	0.79	0.71	0.73	0.7
RI:chr3:130372975:130373071:-@chr3:130372612:130372810:-	0.38	0.34	0.41	0.49	0.38	0.49
SE:chr9:105896365:105896550:+@chr9:105897426:105897654:+@chr9:105900548:105900670:+	0.92	0.95	0.91	0.83	0.84	0.94
A3SS:chr15:72985981:72986515:-@chr15:72984625|72985759:72984058:-	0.64	0.7	0.83	0.68	0.7	0.81
A5SS:chr16:65765566:65765868|65765744:+@chr16:65766025:65766539:+	0.74	0.71	0.76	0.82	0.87	0.82
A3SS:chr16:388209:389124:+@chr16:389296|389380:389481:+	0.25	0.17	0.2	0.24	0.16	0.15
A3SS:chr15:75543637:75543784:+@chr15:75546492|75546580:75546704:+	0.65	0.84	0.69	0.76	0.76	0.54
TandemUTR:chr7:93461472:93461476:-@chr7:93460495:93461471:-	0.53	0.43	0.45	0.43	0.51	0.64
MXE:chr3:42585361:42585569:-@chr3:42583240:42583332:-@chr3:42580261:42580476:-@chr3:42580019:42580182:-	0.69	0.77	0.92	0.84	0.73	0.67
A3SS:chr6:112033672:112034173:-@chr6:112029202|112029214:112029092:-	0.27	0.43	0.52	0.57	0.4	0.46
SE:chr11:46595402:46596016:+@chr11:46603447:46603543:+@chr11:46608033:46608226:+	0.09	0.11	0.22	0.12	0.1	0.08
A5SS:chr15:73427353:73427420|73427393:+@chr15:73428278:73429055:+	0.47	0.31	0.39	0.3	0.46	0.37
SE:chr15:70839801:70839921:-@chr15:70834950:70835048:-@chr15:70830689:70832289:-	0.33	0.43	0.32	0.23	0.31	0.19
RI:chr19:44618138:44618188:-@chr19:44616145:44616241:-	0.74	0.69	0.64	0.72	0.8	0.76
A5SS:chr7:150405800:150405330|150404933:-@chr7:150404635:150404852:-	0.85	0.79	0.79	0.67	0.82	0.77
ALE:84168@uc002sfe.1@uc002sff.1	0.69	0.63	0.63	0.74	0.74	0.7
AFE:10336@uc003gbg.1uc003gbh.1@uc003gbe.1	0.22	0.25	0.32	0.46	0.63	0.45
RI:chr7:4795989:4796086:+@chr7:4796616:4796748:+	0.48	0.7	0.53	0.59	0.73	0.74
AFE:10919@uc003sce.1@uc003sci.1uc003scj.1uc003sck.1	0.42	0.62	0.53	0.43	0.56	0.41
AFE:257218@uc003qlh.2@uc003qlg.1	0.77	0.71	0.65	0.69	0.9	0.85
A3SS:chr19:60878373:60878613:+@chr19:60881685|60881705:60882033:+	0.19	0.21	0.26	0.27	0.41	0.31
AFE:89910@uc001tot.1@uc001tor.2	0.45	0.85	0.75	0.68	0.53	0.76
SE:chr12:49728347:49729235:+@chr12:49732138:49732257:+@chr12:49733828:49733911:+	0.62	0.55	0.66	0.25	0.52	0.34
RI:chr8:144728504:144728658:-@chr8:144728098:144728406:-	0.61	0.59	0.65	0.51	0.68	0.71
AFE:9919@uc004cht.1@uc004chx.1	0.7	0.71	0.93	0.74	0.91	0.79
A3SS:chr19:59339785:59339880:+@chr19:59341090|59341146:59341365:+	0.19	0.14	0.09	0.16	0.24	0.18
SE:chr17:669429:669535:-@chr17:655058:655237:-@chr17:653672:653796:-	0.78	0.81	0.79	0.82	0.79	0.71
SE:chr13:41691822:41691930:+@chr13:41693400:41693530:+@chr13:41701235:41701891:+	0.42	0.44	0.19	0.29	0.38	0.25
ALE:79642@uc010imv.1@uc010imu.1	0.66	0.7	0.83	0.6	0.71	0.75
RI:chr17:5270015:5270343:+@chr17:5272115:5272255:+	0.75	0.64	0.59	0.57	0.38	0.37
SE:chr10:103336993:103338003:-@chr10:103332502:103332638:-@chr10:103326080:103330163:-	0.36	0.48	0.48	0.46	0.56	0.43
AFE:987@uc003ilu.2@uc003ily.2	0.76	0.89	0.84	0.85	0.93	0.89
SE:chr2:262037:262150:+@chr2:265140:265201:+@chr2:266980:267929:+	0.38	0.39	0.31	0.24	0.4	0.41
SE:chrX:15259633:15260035:-@chrX:15253957:15254089:-@chrX:15253063:15253195:-	0.54	0.57	0.77	0.76	0.53	0.86
TandemUTR:chr3:159744758:159745019:+@chr3:159745020:159745313:+	0.82	0.87	0.73	0.87	0.87	0.87
A3SS:chr19:49696090:49696414:-@chr19:49693264|49693269:49693176:-	0.8	0.72	0.84	0.74	0.78	0.86
TandemUTR:chr4:186660034:186660440:-@chr4:186659843:186660033:-	0.68	0.45	0.59	0.58	0.79	0.71
SE:chr19:12862995:12863209:+@chr19:12863301:12863474:+@chr19:12863645:12863788:+	0.1	0.18	0.24	0.2	0.25	0.28
AFE:285527@uc003gyi.1@uc003gyh.1uc003gyk.1uc003gym.1	0.69	0.28	0.48	0.68	0.69	0.62
SE:chr19:44524923:44525056:+@chr19:44536486:44536546:+@chr19:44539169:44539569:+	0.68	0.72	0.64	0.77	0.8	0.77
A3SS:chr1:32313131:32313265:+@chr1:32313791|32313855:32314010:+	0.52	0.62	0.4	0.52	0.53	0.43
TandemUTR:chr20:56723789:56723880:+@chr20:56723881:56724307:+	0.42	0.5	0.41	0.55	0.52	0.54
SE:chr18:57890886:57890938:-@chr18:57890534:57890578:-@chr18:57862041:57864192:-	0.14	0.38	0.25	0.16	0.18	0.18
AFE:64943@uc003den.1uc010hmi.1@uc010hmj.1	0.49	0.4	0.55	0.41	0.39	0.39
SE:chr22:27980192:27980276:+@chr22:27981260:27981350:+@chr22:27984806:27985587:+	0.19	0.15	0.2	0.17	0.12	0.37
AFE:6293@uc003shh.1@uc003shf.1	0.08	0.05	0.2	0.1	0.13	0.13
SE:chr15:73278261:73278555:+@chr15:73281355:73281453:+@chr15:73285393:73288218:+	0.51	0.66	0.75	0.7	0.67	0.54
A5SS:chr1:7924:7778|7469:-@chr1:6717:6918:-	0.33	0.42	0.56	0.49	0.42	0.44
AFE:257218@uc003qli.1@uc003qlg.1	0.85	0.74	0.81	0.8	0.81	0.81
SE:chr19:19277658:19277885:-@chr19:19275533:19275721:-@chr19:19275157:19275257:-	0.51	0.27	0.26	0.31	0.46	0.33
SE:chr10:124732778:124732976:+@chr10:124735806:124737010:+@chr10:124739680:124739940:+	0.39	0.45	0.5	0.21	0.19	0.22
ALE:5358@uc010nqg.1@uc004eqd.1uc004eqe.1	0.63	0.76	0.84	0.82	0.54	0.81
TandemUTR:chr6:39981275:39982109:-@chr6:39981070:39981274:-	0.46	0.49	0.36	0.41	0.35	0.47
A5SS:chr10:104476359:104476544|104476524:+@chr10:104476734:104476904:+	0.26	0.86	0.64	0.59	0.61	0.56
A5SS:chr19:4634641:4634489|4634485:-@chr19:4633704:4633850:-	0.13	0.2	0.2	0.15	0.05	0.18
SE:chr15:41263750:41265097:+@chr15:41265310:41265723:+@chr15:41268689:41269888:+	0.71	0.74	0.71	0.73	0.78	0.81
SE:chr16:66866095:66866653:+@chr16:66879150:66879275:+@chr16:66882613:66882736:+	0.87	0.79	0.81	0.88	0.78	0.6
SE:chr2:85424633:85424799:-@chr2:85424273:85424432:-@chr2:85422583:85424015:-	0.84	0.8	0.82	0.72	0.8	0.78
ALE:4152@uc010dow.1@uc002len.2	0.63	0.64	0.69	0.7	0.72	0.78
SE:chr1:168094806:168094977:-@chr1:168091561:168091722:-@chr1:168090014:168090729:-	0.25	0.32	0.31	0.2	0.22	0.32
SE:chr4:186619197:186619307:-@chr4:186619042:186619101:-@chr4:186616274:186618386:-	0.51	0.26	0.22	0.29	0.14	0.21
ALE:79618@uc003xhg.1@uc003xhc.2	0.83	0.7	0.74	0.79	0.8	0.76
SE:chr9:35596834:35596980:+@chr9:35597324:35597406:+@chr9:35597579:35597669:+	0.85	0.88	0.88	0.86	0.74	0.85
SE:chr16:88287183:88288141:+@chr16:88288574:88288697:+@chr16:88288840:88288979:+	0.68	0.73	0.62	0.76	0.68	0.78
RI:chr1:172101910:172101967:-@chr1:172101618:172101655:-	0.53	0.47	0.45	0.51	0.58	0.55
SE:chr2:230989115:230989287:+@chr2:230990550:230990624:+@chr2:231015896:231016058:+	0.46	0.55	0.46	0.47	0.42	0.38
AFE:221955@uc003spz.1@uc003sqc.1	0.06	0.05	0.04	0.09	0.14	0.08
A5SS:chr1:45014934:45015037|45015031:+@chr1:45015873:45016048:+	0.92	0.93	0.83	0.82	0.93	0.91
RI:chr17:7157949:7158031:-@chr17:7157611:7157764:-	0.21	0.15	0.18	0.19	0.28	0.54
A3SS:chr20:36554987:36555189:+@chr20:36559410|36559537:36559573:+	0.86	0.88	0.82	0.8	0.92	0.82
A3SS:chr22:49179188:49179430:+@chr22:49191984|49192030:49192170:+	0.58	0.56	0.5	0.63	0.53	0.57
SE:chr17:60401135:60402631:-@chr17:60399822:60399932:-@chr17:60399334:60399507:-	0.67	0.63	0.62	0.6	0.82	0.75
SE:chr14:22445244:22445417:-@chr14:22444655:22444708:-@chr14:22444385:22444502:-	0.61	0.54	0.46	0.42	0.53	0.66
A3SS:chr14:20527974:20528597:+@chr14:20530091|20530123:20530204:+	0.21	0.31	0.36	0.34	0.36	0.22
A5SS:chr3:32775954:32776071|32776067:+@chr3:32779229:32779931:+	0.16	0.24	0.16	0.16	0.27	0.34
A5SS:chr2:219234373:219234512|219234487:+@chr2:219234726:219234920:+	0.63	0.61	0.67	0.78	0.84	0.66
ALE:27185@uc001huy.1@uc001huz.1uc001hva.1	0.53	0.53	0.52	0.57	0.39	0.49
A3SS:chr2:202052079:202052499:+@chr2:202052976|202053000:202053814:+	0.06	0.12	0.11	0.26	0.33	0.23
SE:chr6:88360790:88360844:+@chr6:88368221:88368318:+@chr6:88369821:88369965:+	0.92	0.89	0.89	0.8	0.88	0.94
AFE:267004@uc001jht.1@uc001jhu.1	0.54	0.79	0.48	0.62	0.66	0.54
A3SS:chr13:110096315:110097587:-@chr13:110094831|110094954:110094733:-	0.11	0.27	0.29	0.49	0.61	0.57
MXE:chr8:126173039:126173263:-@chr8:126165259:126165446:-@chr8:126165137:126165200:-@chr8:126164312:126164682:-	0.83	0.78	0.74	0.89	0.86	0.81
ALE:6560@uc010cew.1@uc002eva.1	0.5	0.73	0.38	0.81	0.65	0.87
SE:chr14:67178656:67178833:+@chr14:67182113:67182272:+@chr14:67183114:67183705:+	0.81	0.89	0.89	0.94	0.92	0.94
SE:chr8:39059317:39059397:+@chr8:39059644:39059753:+@chr8:39066723:39066864:+	0.95	0.89	0.9	0.95	0.9	0.82
AFE:9524@uc002mze.1@uc002mzc.1	0.52	0.46	0.6	0.54	0.43	0.49
A5SS:chr6:58383305:58383155|58383110:-@chr6:58380074:58381414:-	0.6	0.47	0.67	0.49	0.49	0.72
SE:chr2:183288949:183289455:+@chr2:183289988:183290044:+@chr2:183291129:183291262:+	0.91	0.85	0.74	0.88	0.77	0.84
SE:chr19:62817400:62817683:+@chr19:62822592:62822688:+@chr19:62823340:62828243:+	0.34	0.4	0.34	0.3	0.5	0.39
A3SS:chr13:98768277:98768324:+@chr13:98790575|98790690:98790820:+	0.9	0.88	0.88	0.87	0.9	0.79
ALE:4853@uc009who.1@uc001eim.2	0.88	0.92	0.87	0.84	0.85	0.8
SE:chr2:201845606:201845744:+@chr2:201849795:201850072:+@chr2:201857784:201858285:+	0.3	0.31	0.39	0.34	0.37	0.42
A5SS:chr11:129612198:129612115|129611898:-@chr11:129601784:129609378:-	0.51	0.65	0.68	0.78	0.64	0.78
SE:chr15:98091073:98091293:-@chr15:98089446:98089735:-@chr15:98085055:98087459:-	0.81	0.95	0.92	0.91	0.96	0.97
A3SS:chr11:60454558:60454707:+@chr11:60455734|60455737:60455932:+	0.41	0.55	0.69	0.52	0.47	0.42
SE:chr1:114249294:114249920:+@chr1:114251141:114251306:+@chr1:114252154:114252336:+	0.32	0.44	0.29	0.4	0.31	0.37
AFE:90864@uc002cms.1@uc002cmu.1	0.77	0.71	0.61	0.68	0.82	0.64
SE:chr17:70280630:70280773:-@chr17:70280126:70280129:-@chr17:70279160:70280011:-	0.2	0.12	0.13	0.2	0.06	0.16
SE:chr7:130319352:130319408:-@chr7:130295168:130295269:-@chr7:130279458:130281134:-	0.28	0.21	0.35	0.4	0.27	0.29
SE:chr1:46579441:46579756:+@chr1:46582404:46582553:+@chr1:46583060:46584409:+	0.19	0.12	0.39	0.23	0.19	0.13
SE:chr2:27569760:27569849:-@chr2:27569037:27569161:-@chr2:27568248:27568849:-	0.73	0.57	0.63	0.81	0.67	0.8
A3SS:chr17:2546763:2546986:-@chr17:2546579|2546582:2546478:-	0.64	0.62	0.52	0.71	0.7	0.61
A5SS:chr3:69144640:69144356|69144209:-@chr3:69143777:69143832:-	0.39	0.3	0.2	0.56	0.44	0.6
ALE:55608@uc001vro.1@uc001vrm.1uc001vrn.1	0.44	0.44	0.49	0.58	0.6	0.67
AFE:7005@uc003okt.1@uc003oku.2uc010jvx.1	0.31	0.2	0.17	0.28	0.71	0.44
AFE:4650@uc002nfl.1@uc002nfj.1uc002nfk.1	0.94	0.93	0.88	0.83	0.84	0.91
SE:chr17:38243636:38243748:+@chr17:38244235:38244342:+@chr17:38244488:38244555:+	0.85	0.81	0.8	0.7	0.82	0.81
RI:chr22:17822325:17822353:-@chr22:17818144:17818267:-	0.58	0.58	0.6	0.65	0.6	0.68
SE:chr1:148395729:148395833:+@chr1:148396190:148396304:+@chr1:148397638:148398883:+	0.79	0.77	0.71	0.67	0.87	0.77
ALE:64769@uc001cbh.1@uc001cbd.1uc001cbe.1uc001cbg.1	0.41	0.56	0.48	0.7	0.58	0.53
TandemUTR:chr17:78493628:78493869:+@chr17:78493870:78494351:+	0.76	0.74	0.77	0.73	0.83	0.67
SE:chr2:64652931:64653706:+@chr2:64660124:64661911:+@chr2:64666060:64666183:+	0.49	0.53	0.41	0.39	0.49	0.5
SE:chr1:109820914:109821122:+@chr1:109821963:109822154:+@chr1:109823523:109826287:+	0.57	0.57	0.76	0.62	0.61	0.66
A5SS:chr3:173952634:173952956|173952920:+@chr3:173954993:173955144:+	0.54	0.62	0.48	0.52	0.51	0.43
ALE:91862@uc002fat.1@uc002fau.1uc010cge.1	0.51	0.53	0.56	0.63	0.66	0.66
A3SS:chr6:30971160:30971270:+@chr6:30972377|30972487:30972621:+	0.7	0.86	0.93	0.44	0.6	0.57
SE:chr7:98996066:98996254:+@chr7:98997447:98997532:+@chr7:98997927:98998053:+	0.6	0.56	0.63	0.57	0.43	0.47
A5SS:chr10:99501138:99502624|99501209:+@chr10:99502785:99507058:+	0.5	0.37	0.27	0.11	0.21	0.27
SE:chr7:23603472:23603749:+@chr7:23604111:23604195:+@chr7:23617315:23617697:+	0.58	0.64	0.85	0.81	0.7	0.85
SE:chr12:131776922:131777035:+@chr12:131787909:131788028:+@chr12:131791278:131791656:+	0.73	0.89	0.89	0.94	0.82	0.82
TandemUTR:chr2:165250582:165250700:-@chr2:165249558:165250581:-	0.62	0.54	0.56	0.42	0.58	0.46
A3SS:chr7:72755111:72755248:-@chr7:72753060|72753197:72752996:-	0.74	0.75	0.83	0.9	0.93	0.93
AFE:6603@uc010dea.1@uc010dec.1	0.84	0.96	0.92	0.83	0.8	0.83
AFE:8425@uc002ool.1@uc010ehb.1	0.53	0.59	0.54	0.62	0.65	0.68
SE:chr5:175320660:175320760:-@chr5:175319529:175319741:-@chr5:175277414:175277781:-	0.82	0.77	0.75	0.79	0.88	0.75
ALE:114803@uc001czd.2@uc009waa.1uc009wab.1	0.56	0.14	0.66	0.23	0.21	0.16
ALE:84545@uc001ksa.1uc001ksb.1@uc001kry.1	0.41	0.64	0.6	0.58	0.67	0.74
SE:chr1:1240763:1240940:-@chr1:1240647:1240681:-@chr1:1239544:1240205:-	0.9	0.86	0.92	0.78	0.76	0.85
SE:chr12:110965275:110965398:-@chr12:110964226:110964291:-@chr12:110961416:110962765:-	0.81	0.9	0.66	0.63	0.63	0.84
ALE:3749@uc001dzf.1@uc001dzh.1	0.37	0.26	0.37	0.22	0.3	0.29
AFE:6300@uc003bkp.1@uc003bkq.1	0.7	0.69	0.55	0.83	0.59	0.7
ALE:338699@uc009yvi.1@uc001pab.1	0.71	0.72	0.68	0.71	0.64	0.76
SE:chr2:144481219:144481572:-@chr2:144444690:144444799:-@chr2:144426810:144426880:-	0.75	0.76	0.79	0.59	0.45	0.51
AFE:27343@uc001kti.1@uc001ktl.1	0.79	0.66	0.77	0.77	0.73	0.54
TandemUTR:chr1:201543189:201543315:+@chr1:201543316:201545353:+	0.74	0.65	0.68	0.69	0.73	0.47
ALE:84163@uc003ubh.2@uc010lbt.1uc003ubc.1uc003ubd.1uc010lbu.1	0.41	0.47	0.28	0.32	0.23	0.53
SE:chr10:73904864:73905061:-@chr10:73852998:73853135:-@chr10:73837693:73837801:-	0.83	0.74	0.76	0.79	0.79	0.89
AFE:84444@uc002lve.1@uc002lvb.2	0.51	0.51	0.6	0.6	0.56	0.48
SE:chr6:35422822:35422905:+@chr6:35459332:35459646:+@chr6:35486742:35486972:+	0.19	0.18	0.17	0.29	0.27	0.38
A5SS:chr9:138864286:138864833|138864410:+@chr9:138865028:138865378:+	0.11	0.14	0.17	0.23	0.26	0.33
A3SS:chr12:48847151:48847554:-@chr12:48825016|48825111:48824819:-	0.23	0.2	0.23	0.35	0.31	0.28
RI:chr19:45596367:45596563:-@chr19:45591515:45595717:-	0.12	0.15	0.14	0.08	0.21	0.22
ALE:8731@uc002ksk.1@uc010dlk.1	0.68	0.79	0.76	0.82	0.83	0.75
SE:chr18:75578798:75579004:+@chr18:75597343:75597509:+@chr18:75614640:75615498:+	0.79	0.73	0.82	0.83	0.84	0.79
ALE:7919@uc003ntq.1uc002104.uc003rgk.1	0.08	0.14	0.24	0.11	0.1	0.35
A3SS:chr6:138241262:138242181:+@chr6:138242901|138242919:138243082:+	0.61	0.71	0.72	0.74	0.74	0.49
RI:chr20:205685:205786:-@chr20:204609:205520:-	0.35	0.19	0.47	0.32	0.28	0.16
SE:chr19:34897872:34898292:-@chr19:34891001:34891170:-@chr19:34881633:34885724:-	0.5	0.5	0.68	0.57	0.37	0.53
A3SS:chr10:35535829:35535985:+@chr10:35540188|35540590:35540764:+	0.93	0.81	0.92	0.93	0.95	0.9
A3SS:chr5:56240839:56241327:+@chr5:56242753|56242893:56243120:+	0.67	0.63	0.44	0.77	0.58	0.59
SE:chr16:51646446:51646490:+@chr16:51694631:51694660:+@chr16:51712713:51713393:+	0.14	0.11	0.23	0.32	0.2	0.21
ALE:89849@uc001otc.1@uc009ytj.1	0.35	0.46	0.4	0.21	0.1	0.15
AFE:7750@uc001umv.1@uc009zzn.1	0.09	0.2	0.14	0.09	0.11	0.07
ALE:80349@uc010blc.1@uc002bdn.1uc002bdo.1	0.06	0.12	0.08	0.22	0.07	0.12
TandemUTR:chr20:9984308:9984471:+@chr20:9984472:9985405:+	0.76	0.68	0.8	0.77	0.83	0.79
A5SS:chr1:145554227:145554330|145554326:+@chr1:145557246:145559487:+	0.1	0.18	0.05	0.06	0.12	0.17
AFE:4771@uc010gvp.1@uc003agb.2	0.9	0.81	0.72	0.67	0.68	0.82
AFE:55890@uc002jks.1@uc002jkr.1	0.46	0.46	0.54	0.64	0.41	0.5
ALE:79823@uc002rul.2@uc002rum.2	0.03	0.16	0.11	0.1	0.1	0.05
RI:chr10:47990431:47990751:+@chr10:47990832:47993872:+	0.51	0.86	0.48	0.72	0.87	0.75
AFE:11051@uc002eiz.1@uc002eja.1	0.84	0.83	0.78	0.87	0.92	0.79
A5SS:chr4:106858199:106858384|106858315:+@chr4:106859666:106860548:+	0.69	0.66	0.59	0.5	0.31	0.47
SE:chr11:4582885:4583367:-@chr11:4581051:4581146:-@chr11:4579478:4580218:-	0.77	0.65	0.74	0.72	0.64	0.74
SE:chr21:26029155:26029760:+@chr21:26035743:26035857:+@chr21:26039392:26039536:+	0.7	0.64	0.77	0.66	0.59	0.68
A3SS:chr11:35179205:35179318:+@chr11:35179791|35179794:35179910:+	0.72	0.64	0.52	0.46	0.62	0.5
A5SS:chr3:66517386:66517246|66517105:-@chr3:66516025:66516515:-	0.72	0.85	0.84	0.81	0.53	0.86
SE:chr22:42556273:42556411:-@chr22:42554727:42554853:-@chr22:42551717:42553326:-	0.48	0.69	0.52	0.65	0.64	0.59
AFE:576@uc001btq.1@uc001btn.1uc001bto.1	0.74	0.77	0.87	0.84	0.79	0.84
ALE:51085@uc003tyq.1@uc003typ.1	0.83	0.8	0.77	0.77	0.81	0.68
SE:chr14:23703112:23704004:+@chr14:23704106:23704232:+@chr14:23704896:23705011:+	0.08	0.24	0.25	0.09	0.16	0.11
A3SS:chr16:56248781:56248904:+@chr16:56250808|56250826:56251094:+	0.48	0.34	0.25	0.17	0.41	0.4
AFE:26589@uc002bmi.1@uc002bmj.2uc002bmk.2	0.71	0.75	0.66	0.87	0.41	0.61
SE:chr16:67237040:67237154:+@chr16:67267789:67267874:+@chr16:67269538:67269681:+	0.77	0.79	0.72	0.75	0.64	0.81
ALE:3980@uc002hij.1@uc002hik.1	0.76	0.67	0.74	0.61	0.73	0.66
AFE:10144@uc010ikr.1@uc003hsh.1	0.7	0.51	0.61	0.73	0.68	0.63
SE:chr7:51120357:51120495:-@chr7:51118249:51118419:-@chr7:51078427:51078883:-	0.79	0.65	0.67	0.67	0.59	0.72
ALE:6002@uc010ics.1uc010ict.1@uc003ggy.1	0.04	0.08	0.18	0.16	0.27	0.22
SE:chr2:73041768:73041885:-@chr2:73037617:73037740:-@chr2:73022671:73025736:-	0.17	0.19	0.14	0.19	0.23	0.12
SE:chr10:32257617:32257809:-@chr10:32239459:32239497:-@chr10:32237106:32237860:-	0.38	0.37	0.32	0.37	0.43	0.35
AFE:8438@uc001cpm.1@uc001cpl.1	0.43	0.43	0.39	0.31	0.33	0.31
MXE:chr12:56430973:56431140:-@chr12:56430658:56430815:-@chr12:56429504:56429554:-@chr12:56429232:56429367:-	0.39	0.36	0.29	0.33	0.37	0.35
SE:chr2:241148821:241149200:-@chr2:241117127:241117599:-@chr2:241113775:241113939:-	0.84	0.88	0.91	0.9	0.94	0.96
AFE:80279@uc002imx.1@uc002imr.1	0.4	0.52	0.56	0.65	0.47	0.47
A5SS:chr11:57183503:57184130|57183938:+@chr11:57184813:57185920:+	0.86	0.93	0.86	0.87	0.85	0.83
SE:chr11:119701045:119701287:+@chr11:119703360:119703559:+@chr11:119705896:119709608:+	0.83	0.77	0.86	0.93	0.87	0.83
A3SS:chr17:45573633:45573737:-@chr17:45572592|45572723:45572457:-	0.18	0.13	0.1	0.16	0.12	0.27
SE:chr1:19340428:19340605:-@chr1:19339869:19339973:-@chr1:19338164:19338301:-	0.43	0.45	0.45	0.33	0.61	0.64
SE:chr2:37312753:37312913:+@chr2:37318404:37318514:+@chr2:37322225:37323340:+	0.72	0.6	0.76	0.71	0.73	0.73
AFE:22891@uc001jlz.2uc001jmb.2uc001jmc.2@uc001jly.2	0.57	0.38	0.53	0.59	0.57	0.55
ALE:7716@uc010dcn.1@uc002ivf.1	0.84	0.64	0.81	0.86	0.74	0.75
SE:chr1:180821085:180822731:-@chr1:180819839:180819924:-@chr1:180817755:180818016:-	0.39	0.44	0.64	0.83	0.65	0.68
A5SS:chr1:234768802:234769016|234769012:+@chr1:234770487:234770610:+	0.16	0.13	0.19	0.1	0.09	0.1
A5SS:chr9:135329031:135328923|135328358:-@chr9:135326176:135328193:-	0.35	0.21	0.27	0.49	0.53	0.4
AFE:90102@uc003dyi.1@uc003dyd.1uc010hqa.1	0.66	0.65	0.68	0.52	0.58	0.54
SE:chr2:53867462:53868152:-@chr2:53846018:53846226:-@chr2:53831424:53831582:-	0.85	0.81	0.68	0.71	0.85	0.69
A5SS:chr7:100641717:100641594|100641592:-@chr7:100640332:100640674:-	0.89	0.88	0.83	0.85	0.96	0.89
AFE:6720@uc002grr.1@uc002grs.1	0.57	0.55	0.56	0.43	0.6	0.58
SE:chrX:53282229:53282402:-@chrX:53281690:53281739:-@chrX:53278780:53281091:-	0.3	0.11	0.13	0.1	0.13	0.15
MXE:chr11:643962:644152:-@chr11:641162:641407:-@chr11:639943:640019:-@chr11:634223:634654:-	0.16	0.13	0.27	0.19	0.1	0.09
SE:chr17:71270996:71271115:-@chr17:71270690:71270825:-@chr17:71270380:71270561:-	0.75	0.68	0.63	0.74	0.66	0.73
AFE:1434@uc002xtz.2@uc010ghy.1	0.51	0.44	0.53	0.53	0.48	0.38
ALE:288@uc001jlc.1@uc009xpa.1uc001jkx.1	0.52	0.55	0.65	0.48	0.46	0.54
SE:chr16:66857997:66858125:+@chr16:66865222:66865308:+@chr16:66866095:66866653:+	0.35	0.26	0.29	0.23	0.3	0.32
AFE:51088@uc010ifk.1@uc003gtp.1	0.44	0.39	0.56	0.59	0.65	0.51
AFE:23245@uc004bjo.1@uc004bjq.1uc004bjv.1	0.29	0.42	0.4	0.31	0.35	0.28
SE:chr8:142506221:142506351:+@chr8:142507032:142507106:+@chr8:142510209:142511736:+	0.6	0.67	0.46	0.7	0.74	0.7
AFE:375056@uc009xea.1@uc001hnl.1	0.74	0.72	0.67	0.71	0.67	0.78
SE:chr17:8051361:8051413:-@chr17:8050793:8050977:-@chr17:8050534:8050682:-	0.9	0.83	0.85	0.71	0.7	0.88
AFE:23203@uc004chn.1@uc004chm.1	0.58	0.46	0.4	0.41	0.5	0.53
SE:chr6:42376354:42376465:-@chr6:42343870:42345564:-@chr6:42341467:42341513:-	0.71	0.69	0.57	0.61	0.76	0.67
RI:chr1:28779011:28779080:-@chr1:28778632:28778686:-	0.51	0.69	0.72	0.72	0.7	0.67
SE:chr8:43071824:43071915:+@chr8:43076805:43076900:+@chr8:43077828:43078141:+	0.82	0.83	0.78	0.79	0.9	0.83
SE:chr2:241903189:241903698:+@chr2:241905587:241905687:+@chr2:241912304:241912329:+	0.53	0.15	0.49	0.4	0.36	0.42
RI:chr12:56395810:56396020:+@chr12:56396142:56396243:+	0.04	0.14	0.16	0.12	0.18	0.12
TandemUTR:chr16:47143:47447:+@chr16:47448:47669:+	0.61	0.73	0.32	0.27	0.22	0.45
SE:chrX:48559816:48559984:+@chrX:48560677:48560810:+@chrX:48561392:48561763:+	0.88	0.93	0.81	0.91	0.81	0.87
SE:chr2:114193201:114194274:-@chr2:114191800:114191895:-@chr2:114186620:114189242:-	0.56	0.72	0.48	0.45	0.39	0.38
AFE:728642@uc001ahj.2@uc009vkr.1uc009vks.1uc009vkt.1uc009vku.1uc009vkv.1	0.42	0.47	0.55	0.78	0.49	0.69
A5SS:chr17:7420566:7420738|7420732:+@chr17:7421098:7421207:+	0.57	0.54	0.64	0.65	0.51	0.61
SE:chr12:32608338:32608490:+@chr12:32620467:32620650:+@chr12:32626161:32627154:+	0.8	0.77	0.78	0.81	0.71	0.68
ALE:79925@uc003jjn.1@uc003jjo.1uc003jjr.1	0.52	0.49	0.43	0.54	0.45	0.59
AFE:27343@uc001ktd.1@uc001ktl.1	0.72	0.29	0.45	0.55	0.58	0.35
A5SS:chrX:48221293:48221519|48221500:+@chrX:48221781:48221850:+	0.08	0.05	0.22	0.1	0.11	0.18
SE:chr2:10716749:10716827:-@chr2:10715319:10715468:-@chr2:10712058:10712124:-	0.81	0.59	0.71	0.7	0.68	0.72
A3SS:chr10:100196554:100196707:-@chr10:100195151|100195160:100195047:-	0.85	0.9	0.78	0.91	0.82	0.83
A3SS:chr5:154159344:154159512:+@chr5:154159626|154159653:154159795:+	0.54	0.38	0.49	0.46	0.5	0.61
A5SS:chr16:1657964:1658195|1658186:+@chr16:1659003:1659167:+	0.19	0.08	0.36	0.22	0.26	0.4
RI:chr6:44308058:44308143:+@chr6:44308522:44308721:+	0.07	0.09	0.18	0.29	0.36	0.34
TandemUTR:chr17:45711668:45712148:+@chr17:45712149:45713845:+	0.4	0.23	0.32	0.33	0.26	0.49
RI:chr17:63164086:63164270:+@chr17:63164425:63164550:+	0.03	0.06	0.06	0.09	0.18	0.22
RI:chr5:98236021:98236159:-@chr5:98235655:98235805:-	0.14	0.06	0.11	0.17	0.61	0.56
SE:chr6:56954468:56954687:+@chr6:56965135:56965312:+@chr6:56980938:56983703:+	0.91	0.92	0.84	0.93	0.82	0.88
AFE:80205@uc002ehe.1uc002ehf.1@uc002egy.1	0.51	0.63	0.52	0.57	0.6	0.62
ALE:79585@uc002cwg.2uc002cwh.2@uc002cwd.1uc002cwf.1	0.64	0.37	0.43	0.48	0.45	0.54
A5SS:chr2:238763352:238763243|238763233:-@chr2:238761511:238761637:-	0.89	0.94	0.83	0.91	0.8	0.93
AFE:7812@uc001efi.1@uc009wgv.1uc001efn.1	0.56	0.43	0.46	0.55	0.5	0.52
AFE:4000@uc009wrp.1@uc001fnf.1	0.97	0.96	0.86	0.93	0.94	0.9
RI:chr19:2064335:2064412:-@chr19:2063859:2063966:-	0.61	0.66	0.51	0.69	0.78	0.69
ALE:3257@uc009xwa.1@uc001kpj.1uc001kpk.1	0.5	0.49	0.39	0.53	0.52	0.47
A3SS:chrX:46962223:46963007:+@chrX:46966604|46966616:46966685:+	0.51	0.77	0.51	0.63	0.77	0.84
AFE:5214@uc009xhu.1@uc009xhs.1	0.53	0.5	0.46	0.63	0.5	0.49
SE:chr22:41328720:41329110:-@chr22:41327915:41328006:-@chr22:41325648:41325743:-	0.76	0.62	0.59	0.57	0.72	0.63
A3SS:chr16:65823443:65823598:-@chr16:65823223|65823304:65823041:-	0.07	0.12	0.09	0.11	0.21	0.1
TandemUTR:chr11:71681991:71682057:-@chr11:71681131:71681990:-	0.53	0.61	0.59	0.45	0.45	0.53
RI:chr3:102781123:102781300:+@chr3:102781376:102781538:+	0.77	0.74	0.75	0.66	0.72	0.77
SE:chr12:48774487:48774622:+@chr12:48776900:48777022:+@chr12:48778764:48778865:+	0.95	0.91	0.88	0.82	0.82	0.86
SE:chr10:24862005:24862172:+@chr10:24865709:24865828:+@chr10:24873916:24876778:+	0.61	0.27	0.39	0.59	0.71	0.63
A5SS:chr8:1802099:1802179|1802175:+@chr8:1804767:1806707:+	0.36	0.42	0.65	0.4	0.46	0.55
MXE:chr4:456364:456490:-@chr4:451406:451470:-@chr4:421235:421300:-@chr4:406991:410908:-	0.55	0.64	0.68	0.77	0.71	0.75
RI:chr8:145719828:145720001:+@chr8:145720116:145720297:+	0.61	0.53	0.5	0.47	0.6	0.49
A5SS:chr3:49688493:49688952|49688656:+@chr3:49689046:49689137:+	0.47	0.4	0.52	0.63	0.58	0.67
A5SS:chr9:36194065:36194180|36194176:+@chr9:36201605:36202055:+	0.29	0.37	0.25	0.26	0.37	0.16
TandemUTR:chr11:93553683:93553794:+@chr11:93553795:93554780:+	0.59	0.67	0.66	0.57	0.64	0.56
RI:chr9:94517356:94517566:-@chr9:94513466:94515564:-	0.46	0.52	0.6	0.58	0.59	0.59
ALE:169841@uc004auo.2@uc004aum.1uc010mrk.1	0.69	0.71	0.78	0.73	0.72	0.79
TandemUTR:chr9:36152519:36152972:+@chr9:36152973:36153903:+	0.85	0.85	0.75	0.83	0.88	0.83
RI:chr19:41193636:41193819:-@chr19:41193309:41193387:-	0.66	0.75	0.83	0.83	0.76	0.85
SE:chr19:19174600:19175205:-@chr19:19174279:19174384:-@chr19:19173222:19174207:-	0.72	0.64	0.47	0.46	0.42	0.6
SE:chr11:107422207:107422306:+@chr11:107425827:107426003:+@chr11:107428597:107428738:+	0.84	0.82	0.9	0.85	0.94	0.85
A5SS:chr8:144728658:144728543|144728504:-@chr8:144728098:144728406:-	0.92	0.93	0.8	0.89	0.69	0.83
A3SS:chr14:23653193:23653973:+@chr14:23654592|23654595:23654798:+	0.85	0.75	0.87	0.72	0.87	0.63
AFE:8798@uc001qna.1@uc009zeh.1	0.49	0.39	0.4	0.53	0.44	0.67
SE:chr7:152153048:152153140:+@chr7:152180144:152180269:+@chr7:152182476:152183397:+	0.66	0.68	0.69	0.62	0.55	0.63
A3SS:chr7:148822228:148822866:-@chr7:148822094|148822139:148822013:-	0.64	0.67	0.68	0.58	0.63	0.61
ALE:85378@uc003bkd.1@uc003bka.1uc003bkb.1uc010har.1	0.42	0.63	0.54	0.5	0.56	0.48
SE:chr5:96169319:96169701:-@chr5:96166280:96166399:-@chr5:96164880:96165398:-	0.21	0.12	0.12	0.12	0.12	0.07
SE:chr2:74610225:74610547:+@chr2:74611076:74611147:+@chr2:74611252:74611456:+	0.54	0.48	0.4	0.5	0.44	0.54
A3SS:chr11:280390:280600:+@chr11:280658|280678:281113:+	0.35	0.17	0.27	0.15	0.13	0.16
SE:chr15:20860005:20860148:-@chr15:20858175:20858232:-@chr15:20854621:20855388:-	0.22	0.33	0.24	0.33	0.17	0.21
TandemUTR:chr6:2778730:2778839:-@chr6:2778254:2778729:-	0.52	0.6	0.5	0.53	0.57	0.46
SE:chr16:14936518:14936755:+@chr16:14938923:14939008:+@chr16:14943170:14943365:+	0.65	0.37	0.41	0.38	0.4	0.46
SE:chr12:123428736:123428883:-@chr12:123424912:123424962:-@chr12:123422521:123423109:-	0.45	0.31	0.35	0.31	0.38	0.33
A3SS:chr12:31118030:31118292:+@chr12:31122591|31122664:31122738:+	0.87	0.83	0.73	0.76	0.65	0.63
AFE:51400@uc009yty.1@uc001ouw.1	0.18	0.11	0.28	0.22	0.18	0.05
A3SS:chr15:71649544:71649817:-@chr15:71642639|71642651:71642630:-	0.87	0.89	0.86	0.9	0.84	0.72
AFE:23242@uc003tpp.2@uc003tpq.2uc003tps.1	0.7	0.55	0.79	0.37	0.52	0.37
SE:chr15:63365644:63366283:-@chr15:63342540:63342711:-@chr15:63339712:63340417:-	0.75	0.64	0.83	0.75	0.68	0.76
SE:chr7:72604433:72604508:-@chr7:72595814:72595906:-@chr7:72591982:72592318:-	0.85	0.85	0.87	0.71	0.89	0.73
A5SS:chr9:130522303:130522383|130522339:+@chr9:130522494:130523599:+	0.88	0.96	0.93	0.83	0.91	0.87
SE:chr7:99790702:99790799:+@chr7:99792309:99792442:+@chr7:99793779:99793925:+	0.84	0.86	0.87	0.84	0.71	0.87
AFE:3735@uc010cgz.1@uc002feq.1	0.57	0.56	0.44	0.52	0.6	0.52
A5SS:chr5:158528641:158528578|158528459:-@chr5:158522518:158522665:-	0.92	0.93	0.9	0.81	0.79	0.79
SE:chr10:97403037:97403152:-@chr10:97392739:97392953:-@chr10:97387034:97387183:-	0.89	0.81	0.8	0.78	0.84	0.9
SE:chr5:147785278:147785457:+@chr5:147786966:147787703:+@chr5:147793180:147793280:+	0.73	0.87	0.92	0.9	0.9	0.8
A3SS:chr1:153412321:153412428:-@chr1:153411728|153411992:153411665:-	0.83	0.7	0.78	0.78	0.82	0.81
SE:chr15:76680650:76681661:-@chr15:76675937:76676129:-@chr15:76672449:76672588:-	0.24	0.49	0.2	0.22	0.33	0.31
SE:chr10:95246348:95246670:+@chr10:95249787:95249981:+@chr10:95252860:95253135:+	0.84	0.81	0.79	0.74	0.74	0.73
A3SS:chr17:35443124:35443355:-@chr17:35442951|35442985:35442835:-	0.9	0.82	0.91	0.92	0.81	0.88
AFE:1375@uc003bml.1uc003bmm.1@uc003bmt.1	0.81	0.72	0.74	0.66	0.67	0.75
SE:chrX:53130439:53130773:+@chrX:53130861:53131006:+@chrX:53131134:53132320:+	0.74	0.71	0.66	0.59	0.74	0.64
A5SS:chr14:30428212:30428100|30428077:-@chr14:30424316:30425283:-	0.37	0.42	0.42	0.48	0.4	0.43
SE:chr12:62461066:62461221:+@chr12:62462588:62462751:+@chr12:62465017:62465436:+	0.36	0.13	0.24	0.18	0.2	0.15
A5SS:chr16:87400395:87400583|87400547:+@chr16:87400960:87401112:+	0.84	0.83	0.68	0.71	0.77	0.63
ALE:388591@uc001amf.1@uc001amj.1	0.51	0.47	0.4	0.5	0.44	0.39
AFE:6238@uc010gcm.1@uc002wpy.2	0.59	0.58	0.67	0.56	0.58	0.56
TandemUTR:chr10:93657495:93657928:-@chr10:93656323:93657494:-	0.82	0.65	0.74	0.47	0.74	0.64
SE:chr12:46831251:46831847:-@chr12:46830137:46830190:-@chr12:46827838:46830048:-	0.03	0.14	0.07	0.1	0.05	0.09
AFE:9374@uc003nzz.1@uc003sdu.1	0.45	0.48	0.54	0.49	0.4	0.58
ALE:84629@uc003soj.2@uc003soi.2	0.58	0.65	0.65	0.61	0.59	0.68
SE:chr19:50609959:50610058:-@chr19:50609061:50609132:-@chr19:50608532:50608843:-	0.77	0.69	0.64	0.76	0.77	0.79
SE:chr9:107507699:107507855:+@chr9:107550175:107550292:+@chr9:107575967:107578730:+	0.97	0.91	0.97	0.9	0.89	0.85
SE:chr21:33629700:33629823:+@chr21:33635175:33635350:+@chr21:33637444:33637598:+	0.93	0.84	0.91	0.81	0.76	0.92
A3SS:chr2:3179659:3179795:-@chr2:3176940|3176944:3176777:-	0.71	0.91	0.74	0.89	0.79	0.89
ALE:3084@uc003xip.1uc01726.uc003xiy.1@uc003xit.1	0.29	0.05	0.3	0.25	0.29	0.41
A3SS:chr1:54070751:54070852:-@chr1:54066314|54066434:54066260:-	0.81	0.85	0.75	0.67	0.8	0.78
ALE:56267@uc001dms.1@uc001dmp.1uc001dmq.1uc001dmr.1	0.45	0.44	0.42	0.39	0.37	0.34
SE:chr8:66719364:66719573:+@chr8:66737254:66737473:+@chr8:66744662:66744807:+	0.15	0.04	0.06	0.1	0.13	0.1
A5SS:chr7:75348619:75348744|75348740:+@chr7:75349083:75350012:+	0.22	0.09	0.09	0.16	0.1	0.07
AFE:10146@uc003luq.1@uc010jhy.1uc003lun.1	0.34	0.45	0.46	0.44	0.38	0.45
AFE:8859@uc003rlf.1@uc010kqo.1	0.93	0.88	0.83	0.88	0.84	0.94
SE:chr3:12304347:12304519:+@chr3:12328879:12328956:+@chr3:12396203:12396430:+	0.66	0.62	0.84	0.76	0.77	0.81
SE:chr6:119254637:119254719:-@chr6:119254002:119254147:-@chr6:119241122:119244160:-	0.7	0.46	0.7	0.59	0.68	0.57
AFE:54856@uc001flx.1@uc009wri.1	0.66	0.61	0.61	0.6	0.71	0.73
A5SS:chr9:101824329:101824145|101824141:-@chr9:101822719:101822834:-	0.09	0.15	0.15	0.1	0.2	0.1
AFE:4281@uc004ctd.2@uc004cte.2	0.68	0.63	0.7	0.58	0.65	0.68
ALE:51750@uc002yfv.1@uc002yft.1uc002yfu.1uc002yfx.1	0.78	0.65	0.69	0.67	0.73	0.78
A5SS:chr11:3339695:3339603|3339549:-@chr11:3335732:3338371:-	0.84	0.84	0.75	0.62	0.86	0.87
A3SS:chr8:22530878:22531022:+@chr8:22531154|22531157:22531236:+	0.82	0.91	0.92	0.73	0.93	0.93
SE:chr6:44332400:44333078:-@chr6:44332057:44332121:-@chr6:44329811:44331359:-	0.75	0.74	0.68	0.82	0.77	0.75
A3SS:chr9:33015206:33015381:+@chr9:33016477|33016480:33016614:+	0.33	0.59	0.2	0.16	0.35	0.15
AFE:4784@uc002mwg.1@uc002mwe.1	0.39	0.54	0.43	0.49	0.38	0.49
SE:chr11:67007073:67007304:+@chr11:67011053:67011232:+@chr11:67014085:67014301:+	0.91	0.93	0.89	0.85	0.81	0.9
SE:chr6:143527773:143528013:+@chr6:143549500:143549645:+@chr6:143550459:143553431:+	0.09	0.11	0.09	0.14	0.32	0.11
SE:chr7:43645573:43645805:-@chr7:43638349:43639532:-@chr7:43637136:43637906:-	0.48	0.31	0.28	0.26	0.29	0.31
TandemUTR:chr19:21699121:21701323:-@chr19:21698681:21699120:-	0.4	0.43	0.42	0.45	0.43	0.56
AFE:51321@uc002jgy.1@uc002jgr.1	0.62	0.52	0.63	0.53	0.58	0.63
RI:chr4:2904627:2904734:-@chr4:2904125:2904283:-	0.73	0.74	0.73	0.81	0.62	0.74
A3SS:chr7:101997388:101997477:-@chr7:101994636|101995737:101994550:-	0.64	0.6	0.44	0.56	0.59	0.56
ALE:54993@uc002bkq.1@uc010bmz.1	0.78	0.76	0.75	0.65	0.9	0.82
SE:chr6:56597287:56597385:-@chr6:56590743:56593472:-@chr6:56587339:56590175:-	0.74	0.86	0.8	0.8	0.92	0.77
A3SS:chr20:44425132:44425268:-@chr20:44420809|44421004:44420433:-	0.82	0.68	0.75	0.89	0.83	0.66
A5SS:chr16:22437960:22438236|22438091:+@chr16:22442642:22442770:+	0.75	0.81	0.74	0.82	0.71	0.86
AFE:50809@uc001bdy.1@uc001bdx.1	0.09	0.19	0.13	0.24	0.17	0.45
RI:chr19:2184997:2185060:-@chr19:2184153:2184904:-	0.16	0.25	0.24	0.23	0.22	0.3
SE:chr6:163795980:163796443:+@chr6:163819802:163819918:+@chr6:163876004:163876147:+	0.74	0.68	0.83	0.76	0.74	0.8
ALE:9898@uc001feo.1@uc001feq.2	0.18	0.09	0.16	0.18	0.1	0.19
TandemUTR:chr2:172349563:172350028:-@chr2:172349124:172349562:-	0.44	0.76	0.67	0.53	0.43	0.78
TandemUTR:chr10:51735483:51736906:-@chr10:51735368:51735482:-	0.13	0.2	0.21	0.06	0.17	0.07
A5SS:chr20:60146741:60146622|60146618:-@chr20:60145438:60145877:-	0.11	0.11	0.22	0.19	0.35	0.13
AFE:3164@uc009zmc.1@uc009zmb.1	0.74	0.7	0.71	0.69	0.69	0.8
SE:chr9:36180853:36181270:+@chr9:36187548:36187585:+@chr9:36188976:36189093:+	0.76	0.76	0.79	0.64	0.67	0.69
ALE:7024@uc009zly.1@uc001rxv.1uc009zlx.1	0.55	0.36	0.49	0.44	0.48	0.54
SE:chr2:241903189:241903698:+@chr2:241905587:241905682:+@chr2:241912304:241912329:+	0.46	0.12	0.37	0.35	0.39	0.4
AFE:54840@uc003zrj.1@uc003zrr.1	0.83	0.82	0.87	0.89	0.66	0.78
ALE:57205@uc003gxj.2@uc003gxk.1uc003gxl.1	0.93	0.91	0.79	0.93	0.95	0.93
AFE:22837@uc002ucn.1@uc002ucr.1	0.45	0.46	0.45	0.56	0.54	0.44
SE:chr22:37740033:37740330:+@chr22:37741546:37741649:+@chr22:37743717:37746304:+	0.55	0.55	0.5	0.51	0.44	0.53
A3SS:chr12:121295069:121295262:-@chr12:121293003|121293008:121292882:-	0.91	0.93	0.79	0.91	0.89	0.91
AFE:29893@uc002iaj.1@uc002iai.1uc002iak.1	0.82	0.78	0.9	0.84	0.87	0.84
AFE:2778@uc002yad.1@uc010gjs.1uc002yaa.1	0.78	0.51	0.73	0.74	0.82	0.83
AFE:7465@uc001mht.1@uc001mhs.1	0.49	0.46	0.51	0.36	0.17	0.27
A3SS:chr16:56241666:56241768:+@chr16:56242613|56242660:56243035:+	0.66	0.84	0.68	0.5	0.67	0.8
MXE:chr7:38184334:38184547:+@chr7:38207840:38207956:+@chr7:38208196:38208323:+@chr7:38213573:38214178:+	0.42	0.36	0.29	0.23	0.21	0.19
RI:chr11:65389858:65389941:+@chr11:65390033:65390485:+	0.16	0.22	0.13	0.12	0.25	0.23
SE:chr3:121064956:121065142:-@chr3:121044792:121044890:-@chr3:121022854:121028392:-	0.65	0.71	0.67	0.79	0.72	0.62
SE:chr12:47517992:47518130:-@chr12:47517574:47517707:-@chr12:47517331:47517443:-	0.78	0.78	0.88	0.85	0.91	0.76
SE:chr9:6782972:6783132:+@chr9:6795599:6795774:+@chr9:6804631:6805149:+	0.77	0.89	0.79	0.67	0.83	0.86
SE:chr14:101419522:101419652:+@chr14:101426327:101426386:+@chr14:101429090:101429198:+	0.52	0.53	0.44	0.41	0.65	0.53
SE:chr8:21979958:21980350:+@chr8:21980542:21980616:+@chr8:21980984:21981139:+	0.53	0.66	0.45	0.54	0.63	0.62
SE:chr14:66777575:66778003:+@chr14:66806171:66806253:+@chr14:66815720:66816007:+	0.68	0.54	0.64	0.65	0.64	0.57
SE:chr10:47975031:47975148:+@chr10:47977018:47977063:+@chr10:47990431:47993874:+	0.05	0.12	0.14	0.08	0.18	0.09
AFE:54856@uc001fme.2@uc001fly.1uc001fmc.1	0.88	0.66	0.82	0.89	0.87	0.78
SE:chr12:9731765:9731949:+@chr12:9736691:9736794:+@chr12:9738623:9743418:+	0.23	0.2	0.34	0.15	0.3	0.37
A3SS:chr5:138675350:138678324:+@chr5:138679285|138679317:138679326:+	0.52	0.66	0.33	0.6	0.47	0.46
ALE:84947@uc010kjq.1@uc003qrb.1uc003qrc.1	0.93	0.89	0.89	0.79	0.83	0.84
RI:chr6:144328988:144329060:-@chr6:144327617:144327648:-	0.57	0.49	0.52	0.41	0.47	0.53
ALE:23048@uc004byx.1uc004byy.1uc004byz.1@uc004byw.1	0.67	0.55	0.59	0.63	0.71	0.63
SE:chr3:47100214:47100876:-@chr3:47097410:47097577:-@chr3:47083564:47083612:-	0.11	0.04	0.13	0.16	0.1	0.08
AFE:23125@uc010ckv.1@uc002gah.1	0.64	0.63	0.69	0.61	0.55	0.56
SE:chr1:39673817:39674020:+@chr1:39674741:39674749:+@chr1:39676036:39676267:+	0.63	0.54	0.6	0.72	0.42	0.63
SE:chr1:153369789:153370734:+@chr1:153372603:153372668:+@chr1:153372830:153372880:+	0.92	0.9	0.82	0.82	0.83	0.89
RI:chr2:219807099:219807254:+@chr2:219807792:219808278:+	0.22	0.28	0.36	0.31	0.23	0.31
MXE:chr14:20801310:20801828:-@chr14:20774372:20774459:-@chr14:20772768:20772830:-@chr14:20771952:20772228:-	0.52	0.73	0.38	0.65	0.7	0.69
A5SS:chr19:41196164:41196086|41195763:-@chr19:41193083:41194206:-	0.27	0.53	0.39	0.12	0.16	0.54
ALE:9734@uc003sud.1uc003suf.1uc010kud.1@uc003suh.1	0.6	0.52	0.58	0.55	0.66	0.52
SE:chr1:53253135:53253303:+@chr1:53266238:53266331:+@chr1:53286118:53289877:+	0.08	0.06	0.13	0.1	0.08	0.25
SE:chr12:108399448:108399731:-@chr12:108391703:108393565:-@chr12:108382324:108382993:-	0.91	0.92	0.9	0.85	0.76	0.8
TandemUTR:chr4:1234922:1236370:+@chr4:1236371:1236795:+	0.2	0.12	0.22	0.19	0.18	0.15
SE:chr18:72857776:72858233:-@chr18:72829439:72829464:-@chr18:72819771:72821415:-	0.3	0.46	0.51	0.55	0.39	0.49
ALE:25832@uc001eqs.1uc01982.uc009wke.1	0.62	0.59	0.49	0.53	0.39	0.68
SE:chr17:30372503:30372916:-@chr17:30368655:30368738:-@chr17:30367502:30367712:-	0.7	0.6	0.55	0.62	0.7	0.63
A5SS:chr10:134966474:134966323|134966253:-@chr10:134963479:134963607:-	0.2	0.16	0.13	0.09	0.23	0.12
RI:chr19:40927866:40927953:-@chr19:40926811:40927162:-	0.81	0.61	0.49	0.59	0.58	0.37
ALE:636@uc001rkw.1@uc001rkv.1	0.5	0.46	0.54	0.64	0.72	0.58
SE:chr1:114025343:114025481:+@chr1:114026357:114026447:+@chr1:114027042:114030073:+	0.06	0.18	0.23	0.08	0.18	0.07
A3SS:chr1:155175964:155176326:-@chr1:155174875|155174929:155174834:-	0.17	0.08	0.35	0.17	0.09	0.14
SE:chr12:122415201:122415708:-@chr12:122398529:122398633:-@chr12:122395758:122396070:-	0.61	0.47	0.55	0.61	0.65	0.6
SE:chr11:45913763:45913882:-@chr11:45913248:45913373:-@chr11:45907446:45912352:-	0.19	0.14	0.09	0.25	0.17	0.18
ALE:80128@uc009wpg.1@uc001fhs.1uc001fhu.1	0.55	0.7	0.68	0.8	0.73	0.39
RI:chr17:7165908:7166053:-@chr17:7165603:7165830:-	0.08	0.2	0.14	0.13	0.18	0.13
MXE:chr2:203900804:203901599:+@chr2:203915165:203915198:+@chr2:203928122:203928292:+@chr2:203939845:203940387:+	0.07	0.15	0.13	0.1	0.06	0.21
ALE:252983@uc010dcc.1@uc002iuf.1uc010dcd.1	0.93	0.96	0.88	0.92	0.79	0.9
TandemUTR:chr12:62489139:62489151:+@chr12:62489152:62489604:+	0.54	0.48	0.45	0.6	0.51	0.42
SE:chrX:57021738:57021920:-@chrX:57021450:57021579:-@chrX:57019530:57020354:-	0.1	0.21	0.09	0.1	0.05	0.07
AFE:10443@uc001uuh.2@uc001uuj.2	0.54	0.56	0.64	0.75	0.85	0.89
SE:chr3:32751296:32751472:+@chr3:32753906:32753986:+@chr3:32775954:32776067:+	0.67	0.74	0.51	0.73	0.59	0.78
A5SS:chr3:48431760:48431625|48431589:-@chr3:48431212:48431454:-	0.43	0.64	0.59	0.6	0.46	0.63
ALE:5261@uc002dzl.1@uc002dzk.1	0.17	0.27	0.31	0.27	0.32	0.31
RI:chr1:76028225:76028330:+@chr1:76028425:76028547:+	0.74	0.55	0.72	0.89	0.73	0.69
A3SS:chr19:12862995:12863209:+@chr19:12863301|12863645:12863788:+	0.17	0.29	0.23	0.24	0.43	0.26
MXE:chr10:99884371:99884453:+@chr10:99913040:99913144:+@chr10:99941757:99941849:+@chr10:99957848:99959646:+	0.9	0.9	0.82	0.84	0.85	0.65
A5SS:chr1:32313791:32314014|32314010:+@chr1:32329863:32330199:+	0.17	0.16	0.14	0.47	0.15	0.12
A3SS:chr11:119701045:119701287:+@chr11:119703041|119703385:119703559:+	0.87	0.92	0.91	0.65	0.86	0.86
ALE:7837@uc002qxc.1@uc002qxa.1	0.6	0.54	0.51	0.6	0.6	0.63
ALE:84307@uc002kyi.1uc002kyk.1@uc010dmp.1	0.75	0.73	0.66	0.69	0.81	0.73
MXE:chr12:48847151:48847554:-@chr12:48834278:48834370:-@chr12:48827376:48827453:-@chr12:48824002:48824107:-	0.34	0.33	0.26	0.3	0.32	0.24
SE:chr6:107184135:107184273:+@chr6:107194669:107194774:+@chr6:107194917:107195076:+	0.02	0.03	0.01	0.03	0.07	0.11
SE:chr22:41325648:41325743:-@chr22:41323623:41323687:-@chr22:41322136:41322315:-	0.03	0.06	0.05	0.17	0.13	0.17
AFE:8648@uc010eyf.1@uc002rfi.1	0.24	0.3	0.21	0.38	0.27	0.18
SE:chr9:94909777:94909930:+@chr9:94912671:94912824:+@chr9:94914321:94914392:+	0.85	0.78	0.82	0.7	0.76	0.83
SE:chr1:226401730:226402023:+@chr1:226402695:226402863:+@chr1:226402989:226403308:+	0.58	0.75	0.72	0.58	0.74	0.55
SE:chr19:58593008:58593095:+@chr19:58597130:58597256:+@chr19:58602763:58607074:+	0.58	0.39	0.39	0.69	0.36	0.41
ALE:84726@uc010mzj.1@uc004can.2uc004cao.2uc004cap.2	0.65	0.69	0.65	0.6	0.58	0.56
TandemUTR:chr9:124622038:124622183:-@chr9:124620443:124622037:-	0.74	0.66	0.72	0.68	0.77	0.73
A3SS:chr21:42194800:42194927:-@chr21:42192525|42192540:42192231:-	0.92	0.8	0.8	0.71	0.84	0.91
SE:chr6:149985932:149986112:-@chr6:149966097:149966202:-@chr6:149964423:149964581:-	0.88	0.76	0.79	0.87	0.81	0.84
MXE:chr17:77142973:77143075:-@chr17:77141391:77141449:-@chr17:77138032:77138099:-@chr17:77134356:77136886:-	0.06	0.17	0.18	0.11	0.09	0.07
A5SS:chr6:31838176:31838924|31838326:+@chr6:31839171:31839926:+	0.97	0.95	0.95	0.85	0.87	0.67
A3SS:chr15:20579242:20579703:-@chr15:20572800|20572870:20572639:-	0.72	0.75	0.73	0.96	0.86	0.71
SE:chr15:97923429:97923832:+@chr15:97956158:97956239:+@chr15:97990706:97990901:+	0.54	0.49	0.74	0.86	0.95	0.92
SE:chr11:46914694:46914978:+@chr11:46965335:46965437:+@chr11:47030515:47031398:+	0.83	0.8	0.77	0.77	0.87	0.75
SE:chr15:75770117:75770298:-@chr15:75756486:75756571:-@chr15:75692420:75695297:-	0.12	0.48	0.19	0.15	0.08	0.25
A3SS:chr1:211481945:211482624:+@chr1:211501524|211501526:211501606:+	0.55	0.47	0.57	0.54	0.52	0.71
SE:chr12:31147137:31147221:+@chr12:31147518:31147596:+@chr12:31147778:31148992:+	0.64	0.8	0.87	0.78	0.63	0.6
SE:chr2:65185372:65185444:-@chr2:65178609:65178704:-@chr2:65168518:65169708:-	0.65	0.69	0.75	0.79	0.75	0.71
AFE:9659@uc001eme.1@uc001emf.1	0.87	0.87	0.82	0.68	0.87	0.77
SE:chr12:122213514:122213900:-@chr12:122212615:122212692:-@chr12:122211636:122211883:-	0.52	0.53	0.47	0.46	0.59	0.51
MXE:chr14:22540008:22540109:-@chr14:22539006:22539166:-@chr14:22538442:22538451:-@chr14:22537476:22538205:-	0.21	0.15	0.16	0.13	0.15	0.09
TandemUTR:chr15:76577540:76577849:+@chr15:76577850:76578545:+	0.97	0.97	0.96	0.95	0.86	0.95
AFE:89870@uc010jrx.1@uc010kpb.1	0.9	0.85	0.95	0.96	0.96	0.93
RI:chr13:40734184:40734467:-@chr13:40732629:40733051:-	0.22	0.29	0.35	0.27	0.28	0.14
RI:chr17:7420566:7420602:+@chr17:7421098:7421207:+	0.6	0.6	0.75	0.7	0.61	0.65
SE:chr19:60266148:60267179:-@chr19:60262337:60262455:-@chr19:60259833:60259988:-	0.72	0.72	0.81	0.78	0.83	0.81
AFE:4839@uc009zeq.1@uc001qpj.1	0.62	0.82	0.73	0.73	0.63	0.84
ALE:4149@uc001xii.1@uc010aql.1uc001xif.1uc001xig.1	0.63	0.41	0.64	0.34	0.54	0.43
A5SS:chr3:125158332:125157892|125157380:-@chr3:125150401:125150669:-	0.95	0.92	0.84	0.92	0.95	0.96
A3SS:chr4:4352555:4352725:+@chr4:4354617|4354939:4355719:+	0.88	0.79	0.78	0.9	0.89	0.74
A5SS:chr22:43945533:43945720|43945654:+@chr22:43946145:43947152:+	0.74	0.47	0.42	0.59	0.54	0.68
ALE:1535@uc002fle.1@uc002flb.1	0.07	0.08	0.08	0.38	0.36	0.29
AFE:57696@uc001ufk.1@uc001ufi.1	0.3	0.48	0.55	0.61	0.44	0.54
SE:chr12:861338:861500:+@chr12:862370:862486:+@chr12:862822:862995:+	0.68	0.54	0.56	0.56	0.66	0.51
AFE:4957@uc010myb.1@uc010myc.1	0.72	0.62	0.59	0.68	0.7	0.76
SE:chr22:29052662:29052957:-@chr22:29030520:29030619:-@chr22:29025047:29025540:-	0.76	0.83	0.9	0.75	0.73	0.74
SE:chr16:30035458:30035825:-@chr16:30034417:30034467:-@chr16:30031480:30033530:-	0.09	0.16	0.14	0.04	0.07	0.13
AFE:85463@uc001pkq.2@uc009yxw.1	0.55	0.51	0.61	0.51	0.48	0.48
SE:chr11:66897571:66897784:-@chr11:66891507:66891673:-@chr11:66888212:66889677:-	0.86	0.75	0.77	0.72	0.89	0.64
SE:chr2:111968933:111969208:-@chr2:111841535:111841623:-@chr2:111817974:111818285:-	0.32	0.41	0.56	0.57	0.41	0.45
SE:chr16:86575167:86575366:+@chr16:86595402:86595518:+@chr16:86597197:86597372:+	0.66	0.51	0.51	0.53	0.47	0.51
SE:chr7:50485493:50485582:-@chr7:50484310:50484915:-@chr7:50483373:50483481:-	0.84	0.76	0.79	0.81	0.61	0.8
ALE:9145@uc003axo.2uc003axp.2uc003axs.2@uc003axq.2	0.6	0.58	0.62	0.5	0.5	0.48
ALE:9687@uc002rbm.2@uc002rbk.1uc002rbp.1	0.65	0.64	0.45	0.72	0.6	0.69
SE:chr19:54860700:54860944:-@chr19:54859743:54859915:-@chr19:54858257:54858583:-	0.65	0.6	0.55	0.57	0.58	0.53
SE:chr4:17112440:17112580:-@chr4:17101379:17101466:-@chr4:17093753:17097957:-	0.16	0.18	0.24	0.28	0.35	0.32
SE:chr22:39034462:39034599:+@chr22:39036767:39036943:+@chr22:39038455:39038601:+	0.66	0.62	0.61	0.85	0.78	0.77
SE:chr11:222983:223215:-@chr11:220452:220641:-@chr11:211920:214239:-	0.22	0.18	0.38	0.53	0.23	0.39
SE:chr20:39595103:39595623:-@chr20:39576858:39577005:-@chr20:39574899:39575048:-	0.62	0.67	0.84	0.81	0.55	0.75
SE:chr15:76710473:76710582:-@chr15:76708364:76709342:-@chr15:76703171:76704688:-	0.86	0.71	0.69	0.69	0.83	0.85
MXE:chr11:47154643:47154913:-@chr11:47149791:47149927:-@chr11:47146036:47146170:-@chr11:47144887:47145013:-	0.12	0.07	0.2	0.24	0.14	0.52
A3SS:chr12:119121040:119121186:-@chr12:119120817|119120820:119120740:-	0.61	0.44	0.47	0.38	0.33	0.43
A3SS:chr19:1384738:1384826:+@chr19:1385736|1385739:1386680:+	0.72	0.6	0.64	0.85	0.71	0.73
AFE:116985@uc001osr.1@uc001osv.1	0.61	0.62	0.64	0.65	0.45	0.41
SE:chr15:73418379:73418498:+@chr15:73418602:73418738:+@chr15:73419359:73419671:+	0.19	0.18	0.24	0.31	0.24	0.22
AFE:84181@uc002xkb.1@uc002xkd.1	0.51	0.49	0.67	0.49	0.72	0.48
SE:chr4:1906669:1906787:+@chr4:1909976:1910057:+@chr4:1911179:1914365:+	0.87	0.92	0.84	0.78	0.88	0.86
A5SS:chr19:54684919:54685159|54684991:+@chr19:54685301:54685933:+	0.11	0.13	0.19	0.08	0.21	0.18
SE:chr1:159356521:159356646:+@chr1:159358642:159358752:+@chr1:159360555:159361932:+	0.13	0.17	0.11	0.19	0.09	0.14
SE:chr17:55658182:55658374:-@chr17:55655554:55655729:-@chr17:55654552:55654692:-	0.87	0.82	0.78	0.65	0.69	0.7
RI:chr16:671794:671881:+@chr16:672060:672077:+	0.53	0.63	0.73	0.53	0.6	0.46
A3SS:chr9:89779107:89779515:-@chr9:89778770|89778809:89778657:-	0.26	0.1	0.33	0.11	0.12	0.14
SE:chr4:146905590:146905782:-@chr4:146903692:146903724:-@chr4:146898229:146902200:-	0.3	0.33	0.37	0.31	0.37	0.45
SE:chr16:28754755:28754944:+@chr16:28755148:28755307:+@chr16:28755550:28756059:+	0.23	0.19	0.25	0.31	0.34	0.45
A3SS:chr2:42782922:42784962:+@chr2:42788547|42788555:42788698:+	0.86	0.74	0.61	0.77	0.72	0.72
AFE:10919@uc003sci.1uc003scj.1uc003sck.1@uc003nxv.1	0.61	0.48	0.54	0.39	0.5	0.68
A5SS:chr9:129981515:129981344|129981173:-@chr9:129980809:129981004:-	0.94	0.91	0.83	0.86	0.86	0.89
SE:chr10:126839386:126839620:-@chr10:126789549:126789652:-@chr10:126717556:126717714:-	0.49	0.57	0.57	0.47	0.44	0.41
SE:chr15:38469301:38469422:+@chr15:38470986:38471047:+@chr15:38471442:38471516:+	0.9	0.88	0.85	0.92	0.8	0.86
SE:chr2:8807693:8807922:-@chr2:8805468:8805581:-@chr2:8794449:8794580:-	0.77	0.74	0.41	0.55	0.63	0.6
SE:chr16:79588420:79590054:-@chr16:79582860:79583063:-@chr16:79572912:79572983:-	0.72	0.45	0.57	0.46	0.36	0.44
RI:chr13:114055761:114056058:+@chr13:114056141:114056252:+	0.62	0.73	0.59	0.64	0.61	0.6
SE:chr15:71712519:71712813:-@chr15:71671360:71671531:-@chr15:71653056:71653189:-	0.92	0.83	0.82	0.9	0.85	0.83
A5SS:chr17:4953887:4953730|4953413:-@chr17:4952945:4953071:-	0.89	0.81	0.87	0.92	0.93	0.9
SE:chr2:11218202:11218325:+@chr2:11229502:11229622:+@chr2:11235314:11236452:+	0.3	0.27	0.28	0.17	0.15	0.23
A3SS:chr6:144327617:144331289:-@chr6:144323372|144323410:144323303:-	0.23	0.41	0.54	0.5	0.42	0.56
SE:chr5:132126075:132126236:-@chr5:132125391:132125487:-@chr5:132125049:132125217:-	0.49	0.52	0.44	0.39	0.45	0.49
TandemUTR:chr5:148991947:148994277:+@chr5:148994278:148994724:+	0.8	0.88	0.77	0.54	0.81	0.79
SE:chr2:25704544:25704757:-@chr2:25683609:25683694:-@chr2:25672459:25672613:-	0.35	0.37	0.41	0.44	0.49	0.54
SE:chr8:125620447:125620886:-@chr8:125603573:125603622:-@chr8:125600164:125600303:-	0.33	0.39	0.52	0.22	0.34	0.67
AFE:55904@uc010ljh.1@uc010ljc.1	0.68	0.7	0.57	0.74	0.65	0.76
AFE:22905@uc002gvj.2@uc002gvh.1	0.72	0.68	0.83	0.78	0.86	0.82
RI:chr13:20453605:20453787:-@chr13:20451830:20451936:-	0.61	0.64	0.31	0.21	0.18	0.47
AFE:23314@uc002uvb.1@uc010fsq.1	0.51	0.35	0.57	0.49	0.49	0.55
A3SS:chr9:91124387:91124532:+@chr9:91130162|91130166:91130411:+	0.94	0.92	0.75	0.89	0.83	0.65
AFE:8904@uc002xdc.1@uc002xde.1	0.31	0.28	0.57	0.77	0.54	0.64
SE:chr1:116762604:116762766:-@chr1:116757907:116758058:-@chr1:116748856:116750293:-	0.44	0.1	0.18	0.23	0.19	0.2
A3SS:chr6:126247998:126248182:+@chr6:126251778|126251811:126252820:+	0.48	0.39	0.45	0.5	0.39	0.27
TandemUTR:chr16:19619299:19619509:+@chr16:19619510:19619947:+	0.62	0.72	0.78	0.63	0.71	0.66
MXE:chr2:74007461:74007687:+@chr2:74013233:74013318:+@chr2:74019545:74019657:+@chr2:74027354:74029353:+	0.68	0.57	0.59	0.6	0.6	0.63
SE:chrX:109447483:109448123:-@chrX:109394373:109394483:-@chrX:109346402:109346516:-	0.81	0.9	0.88	0.57	0.65	0.88
TandemUTR:chr2:170069338:170069391:+@chr2:170069392:170071410:+	0.6	0.49	0.5	0.44	0.43	0.48
SE:chr10:101408892:101409026:-@chr10:101403572:101403652:-@chr10:101363163:101363671:-	0.36	0.2	0.2	0.19	0.21	0.15
SE:chr22:39545145:39545345:-@chr22:39524973:39525033:-@chr22:39504959:39505075:-	0.46	0.39	0.53	0.46	0.43	0.59
MXE:chr14:74599926:74600017:-@chr14:74598140:74598218:-@chr14:74592903:74593016:-@chr14:74589677:74590115:-	0.62	0.42	0.52	0.63	0.49	0.49
SE:chr1:200247708:200247929:+@chr1:200248095:200248187:+@chr1:200248391:200248510:+	0.63	0.81	0.75	0.63	0.66	0.63
SE:chr5:76418692:76418904:-@chr5:76410175:76410309:-@chr5:76405025:76409476:-	0.85	0.82	0.79	0.64	0.77	0.86
ALE:26149@uc004abs.2uc010mmn.1@uc010mmm.1	0.85	0.77	0.75	0.79	0.7	0.79
SE:chr2:236482119:236482289:+@chr2:236504148:236504306:+@chr2:236541845:236542006:+	0.36	0.3	0.24	0.27	0.28	0.4
SE:chr15:20585588:20585865:-@chr15:20579242:20579363:-@chr15:20572639:20572870:-	0.23	0.17	0.21	0.31	0.51	0.39
A3SS:chr4:15249229:15249415:-@chr4:15247394|15247397:15247215:-	0.75	0.72	0.86	0.75	0.91	0.91
AFE:22985@uc001wir.2@uc001wis.2	0.88	0.64	0.66	0.77	0.56	0.42
AFE:4281@uc004ctd.2@uc004cti.2	0.67	0.63	0.7	0.58	0.66	0.68
SE:chr20:25336319:25336531:+@chr20:25346741:25346831:+@chr20:25353847:25353963:+	0.4	0.55	0.5	0.61	0.59	0.52
ALE:26097@uc009woi.1@uc009woj.1	0.48	0.46	0.51	0.63	0.46	0.51
SE:chr11:13441215:13441419:-@chr11:13423147:13423304:-@chr11:13399765:13399961:-	0.42	0.53	0.49	0.45	0.64	0.4
RI:chr10:102237774:102237845:-@chr10:102236393:102237542:-	0.48	0.71	0.72	0.67	0.68	0.49
ALE:347862@uc001lrf.1@uc001lrd.2	0.75	0.71	0.69	0.79	0.74	0.71
A5SS:chr11:6196569:6196406|6196364:-@chr11:6194376:6195956:-	0.42	0.3	0.37	0.28	0.44	0.33
ALE:7024@uc009zly.1@uc001rxw.1uc001rxx.1	0.56	0.47	0.49	0.27	0.51	0.58
ALE:55904@uc010ljh.1@uc003vcm.1uc010ljc.1uc010ljg.1	0.5	0.49	0.55	0.5	0.44	0.43
A5SS:chr3:52300016:52300978|52300167:+@chr3:52301316:52304312:+	0.74	0.72	0.78	0.79	0.77	0.86
A5SS:chr10:134975210:134975339|134975310:+@chr10:134976282:134976656:+	0.59	0.51	0.3	0.49	0.39	0.48
SE:chr12:122415201:122415708:-@chr12:122408309:122408352:-@chr12:122400810:122400941:-	0.06	0.07	0.2	0.21	0.14	0.17
SE:chr18:13103585:13103704:+@chr18:13104129:13104250:+@chr18:13106376:13106502:+	0.61	0.59	0.58	0.56	0.71	0.46
A5SS:chr1:44452609:44452704|44452700:+@chr1:44452962:44456728:+	0.14	0.06	0.17	0.14	0.12	0.08
A3SS:chr19:60482579:60483273:-@chr19:60480960|60481026:60480822:-	0.71	0.61	0.59	0.55	0.56	0.59
TandemUTR:chr10:91152029:91153591:+@chr10:91153592:91153720:+	0.65	0.68	0.5	0.54	0.63	0.25
RI:chr13:51446555:51447305:-@chr13:51446072:51446221:-	0.8	0.87	0.75	0.84	0.76	0.83
AFE:3609@uc002mpq.1@uc002mpp.2	0.38	0.45	0.36	0.14	0.14	0.14
A3SS:chr6:74286327:74287466:-@chr6:74285906|74285911:74285781:-	0.36	0.38	0.37	0.28	0.41	0.36
A5SS:chr12:19413894:19413999|19413980:+@chr12:19419732:19420601:+	0.96	0.87	0.92	0.82	0.87	0.91
MXE:chr2:219232623:219232710:+@chr2:219233004:219233133:+@chr2:219233274:219233388:+@chr2:219233906:219234487:+	0.67	0.54	0.51	0.46	0.61	0.54
A5SS:chr17:71408703:71408658|71408654:-@chr17:71407188:71407350:-	0.12	0.11	0.14	0.17	0.06	0.1
MXE:chr6:74034495:74036971:+@chr6:74042211:74042316:+@chr6:74046209:74046327:+@chr6:74051102:74051178:+	0.58	0.46	0.45	0.49	0.57	0.35
SE:chr6:30766598:30767037:-@chr6:30765781:30765999:-@chr6:30765032:30765208:-	0.61	0.5	0.48	0.58	0.58	0.65
AFE:288@uc001jkx.1@uc001jlb.1	0.64	0.51	0.55	0.55	0.6	0.52
A5SS:chr16:28754755:28754998|28754944:+@chr16:28755550:28756059:+	0.14	0.15	0.15	0.23	0.25	0.32
A5SS:chr3:53238492:53238336|53238332:-@chr3:53237737:53238193:-	0.07	0.14	0.1	0.03	0.04	0.09
SE:chr15:63703346:63705362:+@chr15:63717520:63717573:+@chr15:63718987:63719095:+	0.53	0.55	0.2	0.46	0.34	0.35
ALE:10379@uc010ali.1@uc001wmq.1uc010alj.1	0.77	0.86	0.87	0.76	0.82	0.8
AFE:93436@uc002nle.1@uc002nld.1	0.45	0.49	0.51	0.42	0.37	0.37
AFE:146705@uc002jzr.1@uc002jzs.1	0.61	0.54	0.74	0.5	0.57	0.47
AFE:8681@uc001zoq.2@uc001zon.2uc001zoo.2uc010bcn.1	0.4	0.56	0.49	0.59	0.49	0.45
SE:chr6:36554876:36554978:+@chr6:36555346:36555466:+@chr6:36557317:36557860:+	0.83	0.87	0.94	0.88	0.87	0.89
SE:chr3:142605459:142605563:+@chr3:142639775:142639897:+@chr3:142643921:142651324:+	0.23	0.21	0.32	0.27	0.19	0.16
SE:chr12:69202571:69202677:+@chr12:69207722:69207785:+@chr12:69218097:69218860:+	0.32	0.57	0.44	0.68	0.48	0.4
SE:chr16:2223013:2223185:+@chr16:2223440:2223653:+@chr16:2223887:2223992:+	0.87	0.76	0.87	0.73	0.79	0.93
RI:chr13:78809238:78809438:-@chr13:78806480:78806566:-	0.03	0.06	0.19	0.32	0.44	0.33
MXE:chr4:68249575:68249797:+@chr4:68251601:68251856:+@chr4:68265236:68265334:+@chr4:68268735:68271057:+	0.08	0.1	0.22	0.22	0.09	0.1
A5SS:chr12:46831715:46831660|46831615:-@chr12:46828733:46831355:-	0.35	0.16	0.36	0.22	0.18	0.26
AFE:1739@uc003fxm.2@uc010ial.1	0.95	0.89	0.84	0.92	0.92	0.93
ALE:23157@uc004ers.1@uc004erv.1	0.73	0.69	0.63	0.54	0.62	0.58
AFE:3191@uc010ege.1uc002ojj.1uc002ojp.1@uc010egf.1	0.13	0.13	0.22	0.35	0.74	0.35
A3SS:chr12:122280761:122281022:-@chr12:122278072|122278116:122277963:-	0.62	0.74	0.82	0.73	0.64	0.72
A5SS:chr10:73765695:73765544|73765367:-@chr10:73762594:73764381:-	0.07	0.16	0.2	0.36	0.46	0.49
SE:chr8:1881054:1881228:+@chr8:1888278:1888400:+@chr8:1892322:1894218:+	0.61	0.69	0.56	0.59	0.58	0.48
AFE:84162@uc003iek.2@uc010ins.1	0.34	0.42	0.49	0.45	0.36	0.44
SE:chr16:4724158:4724387:-@chr16:4721514:4721581:-@chr16:4718948:4720153:-	0.15	0.26	0.35	0.39	0.1	0.36
SE:chr1:143304915:143305322:+@chr1:143307211:143307309:+@chr1:143309869:143310681:+	0.17	0.27	0.43	0.33	0.27	0.28
SE:chr19:62755807:62755902:-@chr19:62749637:62751173:-@chr19:62745016:62746423:-	0.68	0.7	0.82	0.84	0.92	0.89
AFE:80149@uc001cbc.1@uc001cbb.2	0.67	0.59	0.71	0.75	0.78	0.74
RI:chr12:6830258:6830434:-@chr12:6829892:6830021:-	0.05	0.06	0.09	0.12	0.16	0.17
AFE:54882@uc010jfl.1@uc003lft.1uc003lfu.1	0.64	0.66	0.63	0.44	0.6	0.61
ALE:55500@uc001rfs.1@uc009ziz.1	0.93	0.9	0.92	0.88	0.73	0.87
A5SS:chr5:130843345:130843205|130843105:-@chr5:130835682:130836336:-	0.68	0.73	0.72	0.68	0.76	0.82
MXE:chr11:118499488:118499604:+@chr11:118502855:118502913:+@chr11:118504271:118504368:+@chr11:118506645:118508493:+	0.28	0.24	0.33	0.45	0.12	0.38
AFE:29803@uc003whe.2@uc010lpr.1	0.8	0.8	0.84	0.9	0.94	0.92
AFE:83637@uc003tlu.1@uc003tlt.1	0.74	0.89	0.82	0.61	0.67	0.53
AFE:3164@uc009zmc.1@uc001rzq.1	0.51	0.66	0.68	0.49	0.47	0.6
A5SS:chr15:73417749:73417814|73417781:+@chr15:73418040:73419272:+	0.62	0.65	0.41	0.42	0.48	0.3
TandemUTR:chr16:29790330:29790519:-@chr16:29789979:29790329:-	0.72	0.57	0.72	0.72	0.62	0.69
A5SS:chr17:8223979:8223844|8223833:-@chr17:8221559:8221735:-	0.41	0.54	0.4	0.46	0.46	0.45
SE:chr19:62781237:62781278:-@chr19:62778984:62779110:-@chr19:62774746:62776881:-	0.42	0.75	0.89	0.54	0.83	0.83
TandemUTR:chr20:34715257:34715335:-@chr20:34713586:34715256:-	0.45	0.45	0.44	0.5	0.53	0.57
SE:chr8:94822285:94822421:-@chr8:94818711:94818759:-@chr8:94809554:94817842:-	0.39	0.44	0.45	0.43	0.5	0.6
SE:chr19:60659528:60659668:-@chr19:60658815:60659024:-@chr19:60658439:60658557:-	0.78	0.87	0.82	0.85	0.92	0.85
SE:chr1:44988568:44988823:+@chr1:44991391:44991513:+@chr1:44991992:44992092:+	0.91	0.91	0.89	0.92	0.82	0.93
SE:chr20:33604981:33606260:+@chr20:33607218:33607314:+@chr20:33607392:33608294:+	0.91	0.95	0.9	0.8	0.88	0.95
A5SS:chr22:40601287:40601405|40601401:+@chr22:40601493:40601674:+	0.31	0.16	0.13	0.11	0.07	0.08
SE:chr8:103939417:103939554:-@chr8:103931391:103931548:-@chr8:103924955:103925151:-	0.21	0.16	0.26	0.28	0.26	0.25
SE:chr14:76641753:76641940:+@chr14:76645908:76646077:+@chr14:76649521:76653383:+	0.72	0.71	0.67	0.69	0.75	0.48
SE:chr4:48601258:48601408:-@chr4:48594578:48594631:-@chr4:48589546:48590827:-	0.79	0.87	0.93	0.74	0.73	0.87
TandemUTR:chr4:109174962:109175097:+@chr4:109175098:109175776:+	0.74	0.64	0.74	0.81	0.84	0.75
SE:chr11:18504898:18505354:-@chr11:18494222:18494287:-@chr11:18487665:18487788:-	0.17	0.06	0.21	0.17	0.19	0.17
SE:chr19:9790221:9790765:-@chr19:9784907:9784950:-@chr19:9781943:9783393:-	0.06	0.07	0.16	0.11	0.16	0.1
SE:chr17:17017955:17018114:+@chr17:17019332:17019451:+@chr17:17020465:17020551:+	0.98	0.91	0.95	0.94	0.85	0.93
SE:chr9:91260623:91260688:-@chr9:91222791:91222853:-@chr9:91210086:91210434:-	0.65	0.7	0.59	0.77	0.75	0.64
AFE:29057@uc004drl.1@uc004drp.1	0.49	0.42	0.45	0.46	0.47	0.53
RI:chr2:219818862:219819051:+@chr2:219819623:219819842:+	0.16	0.19	0.31	0.37	0.32	0.39
TandemUTR:chr3:50592852:50593107:+@chr3:50593108:50597219:+	0.61	0.52	0.62	0.73	0.75	0.57
MXE:chr16:56983551:56984192:+@chr16:56986507:56986623:+@chr16:56992514:56992572:+@chr16:56994503:56994740:+	0.21	0.1	0.06	0.05	0.13	0.18
A3SS:chr1:24176988:24177350:-@chr1:24174128|24174147:24174051:-	0.57	0.63	0.68	0.3	0.68	0.34
ALE:8558@uc002foa.2@uc002fob.2	0.83	0.95	0.9	0.98	0.87	0.87
AFE:60528@uc002gnv.2@uc002gnz.2uc002goa.2	0.06	0.06	0.09	0.31	0.41	0.3
SE:chr17:37229308:37229453:+@chr17:37229619:37229801:+@chr17:37230047:37230239:+	0.14	0.18	0.1	0.2	0.18	0.21
AFE:6396@uc003bvl.1@uc003bvn.1	0.56	0.53	0.53	0.66	0.49	0.54
A5SS:chr3:63983517:63983455|63983359:-@chr3:63983034:63983239:-	0.75	0.61	0.57	0.78	0.64	0.76
ALE:5371@uc002aww.1@uc002awl.1uc002awm.1uc002awy.1	0.17	0.22	0.19	0.2	0.18	0.12
A3SS:chr7:158165413:158165538:-@chr7:158161069|158161109:158160930:-	0.59	0.58	0.63	0.63	0.74	0.71
MXE:chr4:106849244:106849715:-@chr4:106848525:106848768:-@chr4:106844254:106844415:-@chr4:106840456:106840620:-	0.16	0.24	0.16	0.21	0.27	0.22
A5SS:chrX:15176978:15176787|15176722:-@chrX:15172030:15172673:-	0.35	0.31	0.25	0.66	0.47	0.22
AFE:10013@uc004dkv.1@uc004dku.2	0.61	0.69	0.55	0.56	0.38	0.62
A5SS:chr12:46646139:46646222|46646219:+@chr12:46646733:46647905:+	0.56	0.5	0.61	0.34	0.51	0.4
SE:chr19:45435716:45435838:-@chr19:45433985:45434132:-@chr19:45433637:45433851:-	0.42	0.49	0.43	0.47	0.5	0.36
SE:chr9:129202007:129202106:+@chr9:129204657:129204853:+@chr9:129205760:129205903:+	0.83	0.58	0.86	0.78	0.69	0.72
SE:chr8:26252323:26252420:+@chr8:26253336:26253410:+@chr8:26267901:26268066:+	0.05	0.12	0.05	0.12	0.28	0.15
SE:chr1:35258571:35258655:-@chr1:35257541:35257790:-@chr1:35253176:35253350:-	0.9	0.83	0.93	0.88	0.84	0.89
ALE:27185@uc001hvb.2@uc001huz.1uc001hva.1	0.72	0.63	0.84	0.82	0.74	0.74
SE:chrX:150874836:150878851:-@chrX:150874496:150874695:-@chrX:150872247:150874212:-	0.65	0.36	0.77	0.63	0.58	0.18
A5SS:chr13:110085816:110085975|110085936:+@chr13:110087477:110088067:+	0.5	0.19	0.36	0.22	0.3	0.11
TandemUTR:chr19:4396471:4396493:-@chr19:4396005:4396470:-	0.35	0.59	0.59	0.62	0.39	0.46
SE:chr11:1731609:1731707:-@chr11:1731339:1731476:-@chr11:1725473:1725925:-	0.87	0.7	0.85	0.86	0.88	0.95
MXE:chr11:74294932:74295149:-@chr11:74251674:74251714:-@chr11:74239781:74239896:-@chr11:74235753:74237155:-	0.77	0.62	0.67	0.55	0.68	0.76
A3SS:chr1:158498531:158498926:-@chr1:158497764|158497772:158497699:-	0.88	0.74	0.86	0.81	0.71	0.89
TandemUTR:chr5:157147097:157147230:-@chr5:157145871:157147096:-	0.76	0.83	0.8	0.79	0.8	0.87
ALE:8091@uc009zqq.1@uc001ssu.1	0.5	0.24	0.31	0.43	0.43	0.28
MXE:chr17:55324840:55325085:-@chr17:55322974:55323184:-@chr17:55310246:55310477:-@chr17:55298579:55298892:-	0.28	0.36	0.45	0.49	0.42	0.38
AFE:26030@uc010aqh.1@uc001xhn.1uc001xho.1	0.3	0.23	0.24	0.35	0.29	0.34
SE:chr3:126220796:126221131:-@chr3:126216247:126216546:-@chr3:126213919:126215524:-	0.56	0.55	0.54	0.62	0.7	0.61
SE:chr11:125586520:125586935:+@chr11:125604330:125604398:+@chr11:125610100:125610192:+	0.42	0.56	0.55	0.7	0.7	0.52
SE:chr2:75787157:75787285:-@chr2:75782833:75783057:-@chr2:75781824:75781921:-	0.91	0.9	0.88	0.9	0.78	0.91
RI:chr9:139628832:139629171:+@chr9:139629347:139629601:+	0.74	0.67	0.66	0.71	0.7	0.82
SE:chr12:74186531:74186656:-@chr12:74186363:74186446:-@chr12:74185062:74185301:-	0.9	0.94	0.89	0.65	0.71	0.71
AFE:9924@uc001skw.2@uc001skx.2	0.69	0.53	0.57	0.59	0.46	0.64
AFE:5308@uc003iac.1uc003iag.1@uc003iaf.1	0.11	0.08	0.14	0.23	0.26	0.17
SE:chr8:17874118:17874476:+@chr8:17882380:17882544:+@chr8:17887236:17887408:+	0.59	0.48	0.5	0.51	0.42	0.5
MXE:chr1:171951758:171951828:+@chr1:171960992:171961100:+@chr1:171962373:171962535:+@chr1:171969475:171970271:+	0.15	0.22	0.25	0.23	0.17	0.23
A3SS:chr12:52183078:52184520:+@chr12:52184663|52184749:52184866:+	0.61	0.21	0.2	0.38	0.23	0.48
MXE:chr12:1670409:1670640:+@chr12:1704143:1704262:+@chr12:1715506:1715663:+@chr12:1733685:1733941:+	0.84	0.84	0.73	0.86	0.81	0.91
TandemUTR:chr4:141762689:141762797:-@chr4:141761384:141762688:-	0.44	0.47	0.54	0.46	0.59	0.53
RI:chr1:1009596:1009749:-@chr1:1007068:1008230:-	0.37	0.34	0.26	0.13	0.12	0.18
RI:chr19:4397280:4397410:-@chr19:4397046:4397194:-	0.19	0.12	0.22	0.29	0.2	0.22
SE:chr3:180059971:180060105:-@chr3:180002275:180002416:-@chr3:179949448:179949718:-	0.14	0.08	0.15	0.39	0.21	0.14
A3SS:chr20:33086587:33086772:-@chr20:33072796|33072820:33072654:-	0.51	0.41	0.53	0.6	0.55	0.61
ALE:6160@uc002taq.2@uc010fiu.1	0.49	0.36	0.42	0.43	0.63	0.5
ALE:90102@uc003dyd.1@uc0337.uc003dyj.1	0.72	0.78	0.87	0.76	0.76	0.74
A5SS:chr10:103858924:103858782|103858776:-@chr10:103857081:103858070:-	0.56	0.53	0.62	0.54	0.51	0.54
TandemUTR:chr12:109414105:109414191:-@chr12:109413796:109414104:-	0.5	0.59	0.51	0.54	0.45	0.48
SE:chr3:161599773:161600231:+@chr3:161601082:161601447:+@chr3:161602397:161602575:+	0.84	0.78	0.81	0.77	0.75	0.61
A3SS:chr3:161599773:161600231:+@chr3:161601082|161601110:161601447:+	0.93	0.93	0.94	0.81	0.9	0.9
SE:chr6:161573058:161573324:-@chr6:161507270:161507439:-@chr6:161494368:161495332:-	0.84	0.8	0.73	0.57	0.66	0.7
AFE:10312@uc001oni.1@uc001onf.1	0.92	0.93	0.91	0.93	0.92	0.83
RI:chr9:138845994:138846134:+@chr9:138846535:138846643:+	0.67	0.32	0.21	0.7	0.15	0.11
SE:chr19:59401611:59402142:+@chr19:59402233:59402404:+@chr19:59403078:59403332:+	0.04	0.06	0.14	0.21	0.23	0.24
A3SS:chr4:20311134:20311508:+@chr4:20312231|20312240:20312388:+	0.32	0.38	0.41	0.43	0.36	0.28
A3SS:chrX:46988841:46988893:+@chrX:46989025|46989028:46989267:+	0.93	0.81	0.87	0.95	0.88	0.86
AFE:51428@uc003mhm.1@uc003mhn.1	0.11	0.17	0.16	0.17	0.23	0.23
MXE:chr19:6395162:6395312:-@chr19:6389735:6389832:-@chr19:6389202:6389323:-@chr19:6387092:6387475:-	0.33	0.18	0.69	0.62	0.28	0.22
AFE:31@uc002hnk.1@uc002hno.1	0.08	0.03	0.12	0.13	0.04	0.06
TandemUTR:chr5:64349904:64350164:+@chr5:64350165:64350342:+	0.24	0.49	0.56	0.55	0.55	0.59
SE:chr2:130845960:130846526:+@chr2:130846916:130846990:+@chr2:130847200:130849457:+	0.9	0.64	0.8	0.81	0.85	0.89
RI:chr7:72744862:72744912:+@chr7:72745595:72745680:+	0.09	0.21	0.04	0.31	0.51	0.13
TandemUTR:chr16:3716816:3717718:-@chr16:3716624:3716815:-	0.72	0.83	0.75	0.92	0.84	0.82
A3SS:chr16:66252636:66253081:+@chr16:66253297|66253300:66254178:+	0.19	0.26	0.48	0.34	0.27	0.29
SE:chr22:37520019:37520149:-@chr22:37506877:37506960:-@chr22:37504454:37505564:-	0.73	0.89	0.95	0.82	0.89	0.86
SE:chr16:88541835:88542723:+@chr16:88546467:88546591:+@chr16:88548152:88548285:+	0.51	0.12	0.29	0.16	0.14	0.2
ALE:23157@uc004eru.1@uc004ert.1	0.66	0.62	0.56	0.49	0.56	0.52
AFE:7844@uc002srm.1@uc002srn.1uc002srp.2	0.08	0.07	0.09	0.1	0.13	0.21
ALE:23322@uc002ehq.1@uc002ehn.1uc002ehp.1uc002eho.2uc010cbx.1	0.47	0.39	0.55	0.6	0.54	0.59
AFE:2771@uc003cyo.1@uc003cyq.1	0.77	0.47	0.68	0.62	0.82	0.87
A5SS:chr19:14384490:14384363|14384359:-@chr19:14382801:14383410:-	0.04	0.15	0.1	0.08	0.1	0.07
SE:chr16:66559843:66560066:-@chr16:66554869:66554963:-@chr16:66552979:66553110:-	0.59	0.64	0.54	0.64	0.59	0.51
A3SS:chr7:100328722:100330335:-@chr7:100328111|100328375:100327891:-	0.74	0.85	0.61	0.65	0.44	0.7
SE:chr12:120322227:120322404:+@chr12:120324928:120324993:+@chr12:120338345:120338795:+	0.45	0.49	0.48	0.61	0.59	0.51
A3SS:chr1:177317496:177318145:+@chr1:177318477|177318683:177318811:+	0.04	0.07	0.19	0.41	0.52	0.41
A3SS:chr3:50301882:50302197:-@chr3:50301791|50301795:50301690:-	0.95	0.9	0.91	0.84	0.95	0.96
RI:chr15:41481206:41481340:+@chr15:41483173:41483289:+	0.45	0.55	0.28	0.47	0.62	0.74
A3SS:chr6:99979812:99980255:-@chr6:99969287|99971025:99969169:-	0.49	0.38	0.73	0.53	0.54	0.3
SE:chr10:122616071:122616266:+@chr10:122616568:122616671:+@chr10:122620672:122620848:+	0.56	0.54	0.42	0.37	0.58	0.45
SE:chr7:97437018:97437718:-@chr7:97436253:97436300:-@chr7:97433654:97434225:-	0.78	0.87	0.77	0.75	0.89	0.96
ALE:10587@uc002zqs.2uc010grv.1@uc002zqk.1	0.24	0.34	0.18	0.22	0.15	0.19
AFE:7919@uc003ryh.1@uc003ryk.1	0.72	0.5	0.75	0.81	0.64	0.65
SE:chr7:89697122:89697286:+@chr7:89699587:89699734:+@chr7:89704141:89704933:+	0.62	0.4	0.43	0.63	0.49	0.52
SE:chr11:125706510:125706655:+@chr11:125713391:125713504:+@chr11:125718412:125718522:+	0.78	0.77	0.63	0.8	0.74	0.7
SE:chr17:5126282:5126539:+@chr17:5152713:5152841:+@chr17:5175968:5176171:+	0.82	0.75	0.82	0.89	0.93	0.83
AFE:57396@uc010jku.1@uc003mji.2	0.52	0.5	0.51	0.44	0.49	0.55
A3SS:chr10:62221654:62221817:+@chr10:62221887|62221912:62222053:+	0.1	0.09	0.09	0.06	0.18	0.09
A5SS:chr15:88247615:88247452|88247448:-@chr15:88240260:88246039:-	0.21	0.17	0.2	0.2	0.35	0.15
ALE:57669@uc010flk.1uc002tmh.2@uc002tmg.1uc010fll.1uc010flm.1	0.36	0.2	0.65	0.53	0.41	0.5
ALE:1356@uc003ewz.2@uc003eww.2	0.67	0.57	0.56	0.6	0.5	0.61
SE:chr1:9958237:9958420:+@chr1:9963676:9963815:+@chr1:9964946:9968146:+	0.79	0.69	0.79	0.71	0.77	0.59
ALE:548644@uc003vac.2@uc003vab.2	0.61	0.6	0.73	0.63	0.75	0.73
AFE:84059@uc003kjv.2@uc003kjt.1	0.64	0.71	0.62	0.76	0.56	0.51
SE:chr15:87432385:87432798:+@chr15:87457967:87458059:+@chr15:87460557:87460756:+	0.52	0.55	0.44	0.32	0.37	0.43
RI:chr1:26672781:26672816:+@chr1:26673163:26673213:+	0.4	0.54	0.47	0.42	0.43	0.62
SE:chr12:52349199:52349392:-@chr12:52322804:52322915:-@chr12:52321608:52321755:-	0.45	0.34	0.4	0.29	0.27	0.31
SE:chr17:55325189:55325468:+@chr17:55325939:55326067:+@chr17:55342705:55342754:+	0.21	0.25	0.26	0.12	0.29	0.32
AFE:221037@uc001jmo.1@uc001jmp.1	0.58	0.76	0.52	0.61	0.51	0.69
ALE:2185@uc003xfs.1@uc003xfn.1uc003xfo.1uc003xfp.1uc003xfq.1	0.96	0.92	0.94	0.89	0.92	0.85
AFE:29945@uc003grq.1@uc003gro.1	0.06	0.12	0.09	0.15	0.36	0.12
A3SS:chr14:23734392:23734769:-@chr14:23733876|23734082:23733721:-	0.87	0.83	0.81	0.88	0.93	0.9
SE:chr19:1308008:1309463:+@chr19:1309587:1309692:+@chr19:1311135:1312031:+	0.43	0.34	0.25	0.26	0.35	0.34
A5SS:chr9:129251462:129251377|129251374:-@chr9:129250090:129250523:-	0.43	0.46	0.37	0.5	0.29	0.39
A3SS:chr1:70443941:70444051:+@chr1:70459883|70459886:70460110:+	0.41	0.45	0.5	0.43	0.47	0.31
A5SS:chr2:27208203:27208046|27208040:-@chr2:27207128:27207880:-	0.23	0.19	0.14	0.37	0.22	0.22
SE:chr1:53137434:53137484:-@chr1:53135697:53135744:-@chr1:53134170:53134857:-	0.82	0.57	0.5	0.71	0.51	0.73
A3SS:chr20:41520415:41520563:+@chr20:41521207|41521359:41521474:+	0.79	0.88	0.79	0.92	0.9	0.85
RI:chr11:46521378:46521524:-@chr11:46520071:46521107:-	0.23	0.21	0.2	0.14	0.21	0.09
A3SS:chr2:27433110:27433403:-@chr2:27426770|27427003:27426685:-	0.51	0.75	0.81	0.77	0.84	0.62
RI:chr1:1238278:1238367:-@chr1:1237836:1238192:-	0.61	0.48	0.53	0.42	0.34	0.35
A3SS:chr8:22110698:22110878:+@chr8:22114576|22115261:22115386:+	0.38	0.64	0.43	0.44	0.42	0.34
AFE:54799@uc002itp.2@uc002itr.2	0.94	0.91	0.77	0.88	0.87	0.8
RI:chr2:27455255:27455425:-@chr2:27454838:27454986:-	0.79	0.85	0.83	0.88	0.78	0.94
RI:chr1:205999607:205999692:+@chr1:206001217:206001414:+	0.02	0.04	0.07	0.11	0.1	0.14
SE:chr6:130727846:130729362:+@chr6:130748011:130748074:+@chr6:130803245:130806262:+	0.41	0.47	0.43	0.49	0.41	0.38
SE:chr11:56951111:56951234:-@chr11:56950637:56950799:-@chr11:56949977:56950401:-	0.73	0.77	0.67	0.61	0.65	0.67
AFE:1107@uc002gjj.2@uc002gjh.2	0.44	0.42	0.36	0.38	0.55	0.34
A5SS:chr10:126092991:126092909|126092905:-@chr10:126090532:126090759:-	0.85	0.85	0.76	0.88	0.79	0.75
ALE:5998@uc004bhr.1uc004bhu.1@uc010muz.1uc004bhy.1	0.28	0.37	0.38	0.44	0.27	0.35
RI:chr1:71305047:71305205:-@chr1:71303949:71304019:-	0.76	0.84	0.74	0.79	0.78	0.85
SE:chr13:49554306:49554694:+@chr13:49555279:49555331:+@chr13:49576841:49579355:+	0.55	0.46	0.5	0.45	0.59	0.54
SE:chr5:137323204:137323351:-@chr5:137320065:137320130:-@chr5:137317754:137317964:-	0.35	0.17	0.39	0.29	0.34	0.31
RI:chr21:36330253:36330419:-@chr21:36328710:36330128:-	0.1	0.25	0.15	0.2	0.19	0.11
SE:chr20:60321539:60321701:-@chr20:60321339:60321461:-@chr20:60321083:60321231:-	0.6	0.56	0.66	0.57	0.62	0.55
AFE:780@uc003rwp.1@uc010kpi.1	0.78	0.89	0.83	0.89	0.92	0.72
AFE:728340@uc010ixh.1@uc003jwy.2	0.53	0.38	0.53	0.55	0.41	0.48
RI:chr11:8709289:8709332:-@chr11:8708073:8708584:-	0.86	0.6	0.82	0.86	0.68	0.76
SE:chr7:507279:507467:-@chr7:506594:506662:-@chr7:503421:504737:-	0.16	0.16	0.07	0.21	0.12	0.11
AFE:9857@uc001gnx.1@uc001gnr.1	0.77	0.82	0.86	0.86	0.89	0.94
AFE:3326@uc003oxc.1@uc003oxa.1	0.56	0.42	0.45	0.59	0.58	0.59
RI:chr3:113735806:113735874:-@chr3:113734047:113734317:-	0.11	0.22	0.22	0.35	0.27	0.31
SE:chr2:74635356:74636088:+@chr2:74636210:74636303:+@chr2:74636529:74636713:+	0.76	0.75	0.8	0.74	0.84	0.87
RI:chr22:28014595:28014775:+@chr22:28017551:28017588:+	0.24	0.32	0.33	0.46	0.53	0.48
A3SS:chr12:50851709:50851764:-@chr12:50851573|50851608:50849043:-	0.54	0.35	0.45	0.32	0.3	0.4
SE:chr18:50048722:50050029:+@chr18:50051728:50051853:+@chr18:50054294:50054458:+	0.8	0.81	0.72	0.81	0.65	0.58
AFE:6904@uc002kgb.1@uc002kfx.1uc002kfy.1uc002kfz.1	0.24	0.18	0.29	0.46	0.47	0.46
AFE:80223@uc003xkp.1@uc003xkm.1uc003xkn.1	0.28	0.26	0.34	0.47	0.66	0.65
A5SS:chr8:145987684:145987470|145987466:-@chr8:145986867:145986952:-	0.82	0.84	0.89	0.87	0.94	0.93
A3SS:chrX:39808533:39808796:-@chrX:39808047|39808149:39807805:-	0.26	0.44	0.45	0.27	0.57	0.34
SE:chr1:225817827:225818048:+@chr1:225900868:225900994:+@chr1:225908660:225910753:+	0.49	0.62	0.5	0.51	0.61	0.55
AFE:6778@uc001sna.1@uc009zpg.1	0.69	0.67	0.63	0.57	0.56	0.66
SE:chr15:48503867:48504003:+@chr15:48511827:48511988:+@chr15:48518498:48518666:+	0.2	0.2	0.15	0.2	0.3	0.18
ALE:728340@uc003jzc.2uc003jzb.2uc010ixy.1@uc003kay.1	0.46	0.41	0.32	0.44	0.46	0.42
ALE:9053@uc010kgr.1@uc003qgz.1	0.59	0.83	0.74	0.52	0.67	0.65
SE:chr3:33113507:33113698:-@chr3:33089040:33089209:-@chr3:33085316:33085466:-	0.68	0.57	0.73	0.63	0.68	0.67
SE:chr1:28037797:28037950:+@chr1:28040112:28040332:+@chr1:28042284:28042428:+	0.82	0.73	0.69	0.75	0.74	0.8
SE:chr1:10117633:10117831:+@chr1:10119712:10119850:+@chr1:10127585:10127684:+	0.9	0.89	0.95	0.9	0.88	0.83
SE:chr15:34974644:34974785:-@chr15:34974210:34974305:-@chr15:34970004:34971952:-	0.48	0.56	0.45	0.37	0.41	0.42
SE:chr6:135295607:135295863:-@chr6:135291885:135292046:-@chr6:135280129:135281698:-	0.48	0.57	0.34	0.21	0.54	0.19
ALE:4820@uc003clm.1uc003clq.1uc003clr.1@uc003clo.1uc003clp.1uc003cls.1	0.48	0.49	0.49	0.43	0.39	0.38
SE:chr6:42289996:42290060:-@chr6:42289836:42289908:-@chr6:42287497:42287633:-	0.93	0.85	0.87	0.8	0.64	0.87
A3SS:chr7:75346201:75346514:+@chr7:75349083|75349090:75349490:+	0.67	0.68	0.66	0.52	0.52	0.58
SE:chr14:104309747:104310474:-@chr14:104309104:104309198:-@chr14:104308127:104308229:-	0.09	0.18	0.13	0.1	0.07	0.06
SE:chr16:1776539:1776657:+@chr16:1776759:1776957:+@chr16:1777679:1777833:+	0.81	0.85	0.82	0.89	0.82	0.76
SE:chr5:92862419:92862622:-@chr5:92800165:92800203:-@chr5:92770818:92772971:-	0.73	0.64	0.7	0.74	0.87	0.83
ALE:90576@uc010dyt.1@uc002mts.2	0.01	0.02	0.09	0.22	0.37	0.45
RI:chr17:77259878:77260110:-@chr17:77259469:77259584:-	0.8	0.87	0.79	0.72	0.74	0.78
SE:chr1:94779681:94780003:-@chr1:94778716:94778928:-@chr1:94777850:94778512:-	0.01	0.05	0.01	0.04	0.13	0.06
ALE:5796@uc003qbm.2@uc003qbj.1uc010kfc.1uc003qbk.1	0.84	0.74	0.87	0.9	0.8	0.88
A5SS:chr19:5865951:5866157|5866076:+@chr19:5866232:5868243:+	0.06	0.07	0.05	0.19	0.09	0.11
SE:chr16:21518292:21518720:+@chr16:21531467:21531657:+@chr16:21536687:21536896:+	0.88	0.82	0.76	0.73	0.72	0.76
A5SS:chr17:71409596:71409441|71409388:-@chr17:71406834:71408703:-	0.77	0.86	0.4	0.68	0.85	0.85
AFE:2107@uc010jey.1@uc003ldc.2	0.83	0.85	0.83	0.86	0.93	0.86
SE:chr3:58373668:58373730:+@chr3:58381303:58381335:+@chr3:58385519:58386787:+	0.18	0.24	0.15	0.29	0.23	0.17
SE:chr2:135416652:135416714:+@chr2:135419827:135420022:+@chr2:135420141:135420635:+	0.34	0.42	0.41	0.17	0.12	0.18
SE:chr1:159403514:159403648:+@chr1:159404827:159404990:+@chr1:159405407:159406438:+	0.79	0.89	0.76	0.67	0.75	0.61
SE:chr1:239869807:239870324:-@chr1:239834185:239834504:-@chr1:239827671:239827922:-	0.51	0.4	0.29	0.34	0.29	0.56
SE:chr1:210261048:210261177:-@chr1:210260087:210260233:-@chr1:210256851:210256988:-	0.74	0.71	0.73	0.81	0.87	0.8
ALE:140545@uc003wms.2uc003wmt.2@uc003wmo.1uc010lqm.1uc003wmr.1	0.35	0.42	0.37	0.44	0.5	0.44
A5SS:chr19:10801803:10802059|10802054:+@chr19:10802657:10803586:+	0.1	0.07	0.02	0.14	0.09	0.07
SE:chr1:148507722:148508367:-@chr1:148506740:148506813:-@chr1:148503435:148506502:-	0.62	0.66	0.67	0.63	0.57	0.74
SE:chrX:46962223:46963007:+@chrX:46966616:46966685:+@chrX:46967895:46968178:+	0.08	0.11	0.06	0.12	0.19	0.12
AFE:25865@uc010ekt.1@uc002pfh.1	0.81	0.76	0.81	0.9	0.89	0.95
A3SS:chr10:100175565:100176363:-@chr10:100175431|100175467:100175288:-	0.55	0.66	0.52	0.68	0.62	0.52
A3SS:chr16:51895133:51896038:+@chr16:51897647|51897650:51897810:+	0.61	0.58	0.7	0.67	0.61	0.58
SE:chr17:4567932:4568067:+@chr17:4568305:4568389:+@chr17:4568656:4568728:+	0.87	0.87	0.85	0.83	0.84	0.93
AFE:2037@uc003qcd.1@uc003qce.1	0.74	0.85	0.76	0.73	0.78	0.8
AFE:113251@uc001rwt.1@uc001rwn.2	0.49	0.35	0.42	0.41	0.38	0.53
SE:chr6:30765803:30766739:-@chr6:30765032:30765226:-@chr6:30763803:30764698:-	0.36	0.4	0.51	0.46	0.36	0.41
AFE:10155@uc002qth.1@uc002qtg.1uc010eut.1	0.39	0.51	0.55	0.57	0.55	0.42
SE:chr9:45331341:45332171:+@chr9:45447894:45448072:+@chr9:45452964:45453608:+	0.35	0.52	0.17	0.25	0.63	0.31
SE:chr5:112365163:112365270:+@chr5:112367538:112367673:+@chr5:112371534:112372405:+	0.94	0.92	0.93	0.9	0.7	0.84
A3SS:chr17:16282897:16283453:+@chr17:16283620|16283699:16283742:+	0.67	0.42	0.58	0.79	0.89	0.78
SE:chr19:4634489:4634641:-@chr19:4633708:4633850:-@chr19:4630843:4630958:-	0.71	0.76	0.77	0.66	0.74	0.73
AFE:331@uc010nqv.1@uc010nqu.1	0.51	0.42	0.58	0.54	0.54	0.49
AFE:6122@uc003axg.1@uc003axh.1uc003axi.1	0.5	0.49	0.47	0.55	0.45	0.45
SE:chr10:16899320:16899541:-@chr10:16864039:16864089:-@chr10:16846395:16846515:-	0.76	0.67	0.61	0.68	0.74	0.72
SE:chr20:43013888:43014057:-@chr20:43010785:43010932:-@chr20:43005508:43005634:-	0.78	0.7	0.62	0.63	0.64	0.67
ALE:5293@uc001aqa.2@uc001aqb.2uc001aqe.2	0.77	0.74	0.73	0.63	0.72	0.66
SE:chr17:45982761:45983277:+@chr17:45983358:45983550:+@chr17:45983871:45984299:+	0.88	0.85	0.78	0.82	0.75	0.61
ALE:2091@uc010egr.1@uc002omn.1	0.63	0.56	0.49	0.52	0.53	0.47
SE:chr7:99914353:99914947:-@chr7:99912836:99913018:-@chr7:99909353:99909999:-	0.83	0.68	0.83	0.82	0.8	0.73
A5SS:chr8:43051516:43054741|43051664:+@chr8:43057418:43057513:+	0.24	0.32	0.6	0.8	0.83	0.77
TandemUTR:chr7:87673541:87673727:-@chr7:87672364:87673540:-	0.88	0.73	0.87	0.86	0.87	0.83
AFE:54840@uc003zrl.1@uc003zrr.1	0.78	0.77	0.81	0.84	0.66	0.81
ALE:2582@uc009vqq.1@uc001bia.1	0.52	0.44	0.57	0.48	0.38	0.62
TandemUTR:chr16:72897132:72897185:+@chr16:72897186:72897687:+	0.46	0.44	0.34	0.46	0.56	0.58
SE:chrX:100759149:100759230:-@chrX:100758938:100759016:-@chrX:100756764:100758412:-	0.03	0.05	0.09	0.15	0.13	0.08
AFE:92715@uc010ncl.1@uc004cnm.1	0.7	0.55	0.66	0.58	0.62	0.37
A3SS:chr2:127763735:127764319:-@chr2:127763547|127763565:127763383:-	0.11	0.05	0.17	0.09	0.06	0.18
ALE:90522@uc002oib.2@uc002oht.2	0.49	0.56	0.55	0.65	0.4	0.52
SE:chr5:168942935:168943471:+@chr5:168946781:168946954:+@chr5:168947976:168948425:+	0.36	0.38	0.37	0.18	0.22	0.28
SE:chr1:36411552:36411666:+@chr1:36413086:36413196:+@chr1:36414387:36414769:+	0.61	0.5	0.52	0.7	0.63	0.52
TandemUTR:chr14:53963660:53964280:-@chr14:53963398:53963659:-	0.45	0.42	0.35	0.38	0.45	0.39
RI:chr6:166658015:166658073:-@chr6:166656335:166656364:-	0.69	0.43	0.46	0.55	0.31	0.34
A3SS:chr6:43592443:43592706:-@chr6:43591829|43591906:43591605:-	0.05	0.09	0.1	0.09	0.12	0.16
AFE:5934@uc002ehj.1@uc002ehi.2	0.48	0.4	0.61	0.57	0.66	0.51
SE:chr17:59955868:59956007:+@chr17:59957506:59957598:+@chr17:59958470:59959300:+	0.74	0.65	0.76	0.64	0.5	0.64
SE:chr1:28375690:28376286:-@chr1:28371555:28371625:-@chr1:28346253:28350157:-	0.34	0.36	0.62	0.52	0.53	0.65
A5SS:chr5:180598783:180598678|180598598:-@chr5:180597705:180597845:-	0.39	0.29	0.34	0.32	0.39	0.35
SE:chr1:70484556:70485178:+@chr1:70485388:70485420:+@chr1:70488223:70488925:+	0.12	0.13	0.1	0.21	0.16	0.19
A5SS:chr7:1441309:1441268|1441263:-@chr7:1440521:1440834:-	0.49	0.75	0.72	0.89	0.88	0.83
A3SS:chr6:71290391:71290545:+@chr6:71290767|71291355:71293122:+	0.29	0.34	0.29	0.17	0.13	0.08
A3SS:chr12:55113077:55113178:-@chr12:55112572|55112575:55112420:-	0.77	0.84	0.85	0.9	0.79	0.72
SE:chr19:53814210:53814605:-@chr19:53813629:53813866:-@chr19:53812237:53812946:-	0.26	0.28	0.4	0.18	0.35	0.29
ALE:84614@uc001gjq.2@uc001gjp.1uc009wwp.1uc001gjr.1	0.6	0.55	0.69	0.55	0.56	0.63
A3SS:chr1:36416061:36416389:+@chr1:36416607|36416634:36416784:+	0.55	0.54	0.75	0.83	0.79	0.54
A5SS:chr9:37578929:37578808|37578750:-@chr9:37531181:37531771:-	0.48	0.73	0.64	0.57	0.64	0.76
A3SS:chr1:153846207:153847523:+@chr1:153847631|153847964:153848018:+	0.82	0.88	0.78	0.86	0.85	0.95
ALE:9764@uc002fis.2uc002fit.2@uc002fiu.1	0.6	0.42	0.57	0.46	0.6	0.47
A3SS:chr1:153518826:153519255:+@chr1:153520389|153520954:153521172:+	0.73	0.65	0.8	0.78	0.83	0.68
A3SS:chr3:52779710:52780002:-@chr3:52777622|52777660:52777394:-	0.73	0.75	0.64	0.58	0.63	0.69
AFE:9448@uc002tbl.1@uc010fiw.1	0.49	0.5	0.54	0.44	0.55	0.48
ALE:6904@uc002kgb.1@uc002kfz.1uc002kgc.1uc002kgd.1	0.81	0.82	0.76	0.88	0.71	0.88
SE:chr18:9553376:9553864:-@chr18:9552920:9553044:-@chr18:9551978:9552073:-	0.36	0.46	0.4	0.5	0.62	0.42
TandemUTR:chr15:66273192:66273405:-@chr15:66270481:66273191:-	0.81	0.74	0.77	0.62	0.61	0.52
A3SS:chr15:32304497:32304693:+@chr15:32305008|32305029:32305143:+	0.27	0.21	0.29	0.25	0.26	0.32
RI:chr14:20532793:20532900:+@chr14:20533164:20533232:+	0.53	0.73	0.78	0.75	0.73	0.84
SE:chr3:196870050:196870217:+@chr3:196873808:196873893:+@chr3:196874623:196874785:+	0.8	0.78	0.68	0.84	0.88	0.73
AFE:23293@uc002fud.1@uc002fub.1	0.68	0.71	0.68	0.63	0.48	0.67
A3SS:chr1:159412848:159412993:-@chr1:159412488|159412509:159412222:-	0.2	0.29	0.28	0.28	0.18	0.2
A3SS:chrX:23711211:23711747:+@chrX:23711838|23711892:23711921:+	0.47	0.24	0.24	0.13	0.23	0.29
SE:chr14:90751502:90751653:+@chr14:90759773:90759892:+@chr14:90760781:90761725:+	0.05	0.02	0.05	0.08	0.14	0.11
A3SS:chr17:5190809:5190944:+@chr17:5194470|5194491:5194648:+	0.67	0.79	0.68	0.78	0.69	0.85
A3SS:chr12:896066:896247:-@chr12:895910|895962:895771:-	0.17	0.24	0.08	0.18	0.36	0.24
SE:chr4:1910806:1911303:+@chr4:1913864:1913957:+@chr4:1922597:1922728:+	0.18	0.11	0.07	0.18	0.18	0.3
SE:chrX:47226802:47227289:-@chrX:47211753:47212103:-@chrX:47200615:47200741:-	0.9	0.89	0.89	0.94	0.93	0.82
A3SS:chr12:49735885:49736552:+@chr12:49738056|49738082:49738178:+	0.17	0.12	0.2	0.14	0.21	0.29
AFE:246243@uc002qxs.1@uc002qxt.1	0.38	0.17	0.28	0.2	0.25	0.26
SE:chr4:39591626:39591741:-@chr4:39588259:39588353:-@chr4:39586410:39586555:-	0.6	0.52	0.61	0.57	0.54	0.66
RI:chr12:12867404:12867520:+@chr12:12868071:12868217:+	0.06	0.1	0.08	0.2	0.17	0.37
SE:chr8:95759607:95759775:+@chr8:95774081:95774231:+@chr8:95778256:95778365:+	0.73	0.64	0.53	0.74	0.71	0.6
AFE:56996@uc003uwu.1@uc003uwq.2	0.71	0.71	0.68	0.59	0.88	0.78
MXE:chr1:63717023:63717092:-@chr1:63702108:63702207:-@chr1:63695393:63696632:-@chr1:63693149:63693227:-	0.7	0.7	0.81	0.62	0.74	0.74
TandemUTR:chr2:201483446:201484267:-@chr2:201483137:201483445:-	0.58	0.69	0.77	0.84	0.71	0.82
A5SS:chr8:19726594:19726767|19726763:+@chr8:19728217:19728350:+	0.2	0.11	0.08	0.1	0.1	0.16
SE:chr13:40734547:40734617:-@chr13:40733827:40733961:-@chr13:40732629:40733051:-	0.66	0.59	0.48	0.52	0.38	0.14
SE:chr16:65774666:65775444:-@chr16:65772994:65773101:-@chr16:65771445:65772070:-	0.3	0.33	0.19	0.09	0.14	0.29
AFE:84515@uc002wmm.1@uc002wmj.1uc002wml.1	0.04	0.13	0.09	0.1	0.16	0.09
AFE:50649@uc010fmx.1@uc002trz.1uc010fmw.1	0.55	0.62	0.5	0.51	0.55	0.53
A3SS:chr4:129986980:129987137:+@chr4:129989585|129989621:129989772:+	0.27	0.54	0.52	0.38	0.64	0.51
A3SS:chr1:177317496:177318145:+@chr1:177318477|177318543:177318811:+	0.22	0.38	0.57	0.67	0.73	0.56
ALE:116985@uc001osw.1@uc2678.uc001osv.1	0.85	0.85	0.83	0.86	0.85	0.75
SE:chr17:22645233:22645588:+@chr17:22654520:22654788:+@chr17:22655933:22656064:+	0.81	0.92	0.91	0.9	0.92	0.91
SE:chr14:44635056:44635181:+@chr14:44635377:44635711:+@chr14:44635840:44635958:+	0.33	0.27	0.38	0.4	0.33	0.68
SE:chr17:39619459:39619610:-@chr17:39615824:39615963:-@chr17:39614517:39614614:-	0.86	0.77	0.89	0.85	0.6	0.86
ALE:352954@uc003uuc.1@uc003uua.2	0.68	0.48	0.61	0.63	0.53	0.41
RI:chr1:23993301:23993402:+@chr1:23993504:23993677:+	0.26	0.24	0.37	0.58	0.49	0.65
TandemUTR:chr2:228127455:228128082:+@chr2:228128083:228129628:+	0.24	0.26	0.29	0.32	0.37	0.36
SE:chr15:48434474:48434919:-@chr15:48393905:48394159:-@chr15:48389180:48389287:-	0.1	0.07	0.17	0.12	0.13	0.14
TandemUTR:chr20:60979918:60981028:-@chr20:60979538:60979917:-	0.64	0.58	0.72	0.57	0.76	0.74
AFE:55667@uc003znt.2@uc003znq.1	0.74	0.79	0.8	0.61	0.69	0.75
ALE:3993@uc002jog.1uc010dgf.1@uc010dgg.1	0.45	0.51	0.51	0.64	0.57	0.5
ALE:29945@uc010iet.1uc010ieu.1@uc003gro.1uc003grp.1uc003grq.1	0.52	0.47	0.51	0.54	0.58	0.57
ALE:254531@uc010bav.1@uc001zig.1	0.97	0.86	0.86	0.84	0.92	0.96
SE:chr11:69199139:69199365:-@chr11:69197165:69197270:-@chr11:69195322:69195768:-	0.88	0.85	0.85	0.85	0.72	0.8
AFE:7703@uc002hqn.1@uc010cvo.1	0.75	0.68	0.6	0.51	0.4	0.77
TandemUTR:chr15:20599040:20600268:-@chr15:20594718:20599039:-	0.67	0.79	0.7	0.69	0.63	0.59
SE:chr11:853273:854511:+@chr11:855513:855614:+@chr11:855694:855825:+	0.9	0.78	0.9	0.91	0.92	0.84
AFE:54850@uc002mme.1@uc002mmh.1	0.55	0.61	0.46	0.65	0.51	0.59
A3SS:chr2:153283340:153285346:+@chr2:153299754|153299806:153299886:+	0.23	0.37	0.3	0.49	0.32	0.12
SE:chr2:85680525:85680652:-@chr2:85680159:85680336:-@chr2:85678710:85679951:-	0.93	0.8	0.88	0.91	0.76	0.92
SE:chr3:38512623:38513025:+@chr3:38514124:38514184:+@chr3:38517850:38517989:+	0.21	0.32	0.4	0.32	0.4	0.13
AFE:80144@uc003hlc.1@uc003hky.1	0.76	0.74	0.62	0.31	0.68	0.65
A5SS:chr16:88393141:88393081|88393075:-@chr16:88392265:88392988:-	0.93	0.84	0.9	0.83	0.91	0.88
ALE:10458@uc002jza.1uc002jzb.1uc002jzc.1@uc002jzg.1	0.97	0.96	0.96	0.94	0.89	0.85
AFE:80014@uc003ivo.2@uc003ivn.2	0.93	0.7	0.93	0.82	0.95	0.87
ALE:283537@uc001usk.2@uc001usg.1uc001ush.1uc001usi.1	0.17	0.09	0.24	0.08	0.12	0.15
AFE:146712@uc002kgf.1@uc002kgg.1	0.49	0.5	0.6	0.39	0.51	0.59
SE:chr21:46436223:46439003:-@chr21:46435408:46435577:-@chr21:46432788:46433163:-	0.63	0.78	0.88	0.94	0.92	0.84
AFE:257218@uc010kht.1@uc003qlk.1	0.75	0.65	0.77	0.68	0.68	0.7
AFE:166647@uc003gql.1@uc010ieo.1	0.5	0.49	0.52	0.65	0.45	0.38
AFE:55578@uc001uwd.1@uc001uwl.1	0.52	0.54	0.57	0.6	0.4	0.45
A3SS:chr12:131154495:131154668:+@chr12:131154876|131155065:131155802:+	0.66	0.73	0.45	0.72	0.71	0.73
A3SS:chr4:1196701:1196818:-@chr4:1196211|1196214:1195236:-	0.42	0.26	0.26	0.38	0.23	0.38
AFE:121512@uc001rlc.1@uc001rky.1	0.52	0.63	0.59	0.55	0.58	0.57
ALE:9053@uc010kgv.1@uc003qgz.1	0.62	0.63	0.56	0.53	0.65	0.63
A5SS:chr17:7788166:7788681|7788291:+@chr17:7789771:7790029:+	0.84	0.73	0.67	0.81	0.77	0.74
RI:chr19:1566685:1566820:-@chr19:1566284:1566514:-	0.07	0.07	0.13	0.19	0.16	0.11
A3SS:chr2:219650212:219650330:-@chr2:219649411|219649421:219648281:-	0.84	0.96	0.93	0.94	0.93	0.92
SE:chr8:23479566:23479794:+@chr8:23481780:23481836:+@chr8:23484793:23488921:+	0.74	0.65	0.74	0.71	0.62	0.66
A3SS:chr19:2068221:2068366:-@chr19:2067745|2067795:2067604:-	0.09	0.06	0.2	0.07	0.04	0.17
ALE:23113@uc003ouj.1uc003oum.1@uc003ouk.1uc003oul.1uc010jyk.1uc003oun.1	0.18	0.7	0.46	0.26	0.45	0.3
RI:chr19:12628385:12628501:-@chr19:12627508:12627693:-	0.13	0.21	0.16	0.12	0.14	0.37
AFE:90522@uc002oht.2@uc002ohy.1uc002oia.1uc002oib.2	0.42	0.47	0.57	0.38	0.48	0.51
AFE:541565@uc003xcg.1@uc003xce.1uc003xcf.1	0.73	0.82	0.67	0.71	0.71	0.66
SE:chr2:219818854:219819051:+@chr2:219819488:219819842:+@chr2:219820079:219820212:+	0.83	0.61	0.71	0.7	0.79	0.73
AFE:4212@uc001zjl.1@uc001zjo.1uc001zjp.1uc001zjr.1uc001zjs.1	0.84	0.75	0.66	0.87	0.65	0.8
RI:chr11:67573124:67573337:+@chr11:67573706:67573831:+	0.53	0.44	0.33	0.48	0.59	0.38
AFE:84083@uc002tuk.1@uc002tun.1	0.49	0.6	0.47	0.57	0.53	0.51
SE:chr3:184239508:184239617:-@chr3:184237700:184237916:-@chr3:184234473:184234559:-	0.75	0.79	0.69	0.74	0.81	0.83
SE:chr7:127837046:127837737:-@chr7:127836579:127836774:-@chr7:127833057:127833155:-	0.37	0.21	0.41	0.57	0.44	0.68
A3SS:chr16:56241660:56241764:+@chr16:56242598|56242613:56243035:+	0.18	0.13	0.42	0.17	0.3	0.14
ALE:1460@uc003sag.1@uc003sah.1uc003sai.1	0.37	0.29	0.47	0.53	0.49	0.5
TandemUTR:chr2:178111169:178111259:+@chr2:178111260:178112411:+	0.42	0.4	0.49	0.4	0.39	0.73
ALE:54828@uc002iyx.1@uc01652.uc002izd.2	0.71	0.84	0.8	0.79	0.64	0.9
ALE:144132@uc009yff.1@uc001mdx.1	0.65	0.78	0.66	0.77	0.9	0.82
SE:chr22:43942713:43942791:+@chr22:43945533:43945722:+@chr22:43946145:43947152:+	0.9	0.81	0.74	0.77	0.86	0.82
SE:chr1:148507722:148508367:-@chr1:148506981:148507151:-@chr1:148506380:148506813:-	0.74	0.78	0.68	0.69	0.69	0.67
A3SS:chr3:180227905:180228005:-@chr3:180225707|180225710:180224221:-	0.52	0.23	0.51	0.46	0.29	0.43
AFE:54840@uc003zrp.1@uc003zrv.1uc010mjn.1	0.47	0.34	0.58	0.47	0.46	0.53
MXE:chr6:127643069:127643178:+@chr6:127643354:127643442:+@chr6:127648046:127648186:+@chr6:127648888:127651195:+	0.16	0.17	0.22	0.18	0.3	0.43
RI:chr12:47866587:47866883:-@chr12:47866360:47866464:-	0.08	0.11	0.23	0.09	0.11	0.09
RI:chr2:27309684:27309908:+@chr2:27309998:27310180:+	0.09	0.11	0.11	0.2	0.28	0.28
SE:chr14:95899554:95899658:+@chr14:95915778:95915845:+@chr14:95918337:95918595:+	0.81	0.68	0.84	0.81	0.78	0.77
SE:chr12:118993809:118993988:+@chr12:118994698:118994916:+@chr12:119003074:119003204:+	0.7	0.85	0.63	0.7	0.66	0.74
SE:chr17:72234436:72234556:+@chr17:72237367:72237454:+@chr17:72240655:72241054:+	0.73	0.69	0.91	0.83	0.72	0.77
RI:chr3:48486090:48486246:-@chr3:48485764:48485976:-	0.13	0.11	0.07	0.11	0.12	0.25
SE:chr2:231437858:231438104:+@chr2:231446376:231446533:+@chr2:231448579:231448767:+	0.45	0.31	0.33	0.36	0.41	0.41
TandemUTR:chr15:74295863:74295953:-@chr15:74295691:74295862:-	0.51	0.53	0.62	0.36	0.62	0.54
A5SS:chr9:139627169:139627783|139627279:+@chr9:139627888:139628507:+	0.79	0.59	0.7	0.56	0.41	0.62
ALE:55105@uc001hlg.2@uc001hlf.1	0.6	0.44	0.46	0.41	0.3	0.33
AFE:8621@uc003thk.1@uc003thj.1	0.21	0.2	0.11	0.13	0.09	0.28
SE:chr3:38153935:38155523:+@chr3:38156883:38157087:+@chr3:38157252:38157343:+	0.83	0.89	0.9	0.76	0.83	0.83
SE:chr9:127345159:127345268:-@chr9:127308410:127308517:-@chr9:127286543:127286683:-	0.71	0.76	0.7	0.75	0.58	0.73
A3SS:chr11:3789056:3789230:+@chr11:3801689|3802076:3802182:+	0.87	0.79	0.74	0.75	0.87	0.77
SE:chr5:7923883:7924036:+@chr5:7926486:7926625:+@chr5:7928371:7928488:+	0.38	0.34	0.32	0.25	0.24	0.21
A5SS:chrX:153313806:153314129|153313916:+@chrX:153315748:153315986:+	0.37	0.18	0.17	0.17	0.22	0.24
A3SS:chr2:24137188:24137300:+@chr2:24139393|24139438:24140055:+	0.49	0.42	0.45	0.56	0.37	0.36
ALE:6493@uc002yvp.2@uc002yvr.1	0.5	0.43	0.54	0.58	0.64	0.62
SE:chr12:132091064:132093827:+@chr12:132094096:132094191:+@chr12:132096795:132099227:+	0.77	0.45	0.59	0.79	0.72	0.8
A3SS:chr15:64582750:64582921:-@chr15:64582263|64582556:64582004:-	0.74	0.62	0.67	0.64	0.72	0.69
A3SS:chr1:7778:7924:-@chr1:7231|7605:7096:-	0.42	0.56	0.52	0.57	0.47	0.41
A5SS:chr12:51578950:51578724|51578720:-@chr12:51578512:51578570:-	0.6	0.3	0.37	0.61	0.5	0.15
AFE:11064@uc010mvp.1@uc004bkz.1uc004bla.1	0.56	0.6	0.35	0.32	0.58	0.2
SE:chr12:51912025:51912306:-@chr12:51911220:51911283:-@chr12:51907390:51907738:-	0.47	0.53	0.53	0.5	0.72	0.41
SE:chrX:48317817:48318615:+@chrX:48318893:48318962:+@chrX:48319646:48319751:+	0.88	0.92	0.8	0.85	0.87	0.9
RI:chr7:74882806:74882984:+@chr7:74883195:74883405:+	0.78	0.51	0.4	0.5	0.63	0.63
AFE:4294@uc002onb.1@uc002ona.1	0.66	0.62	0.61	0.43	0.42	0.57
SE:chr15:56980751:56980778:-@chr15:56978960:56979428:-@chr15:56978294:56978343:-	0.57	0.43	0.52	0.5	0.65	0.5
SE:chr17:24013361:24013487:+@chr17:24023902:24024003:+@chr17:24024516:24024655:+	0.09	0.09	0.15	0.19	0.19	0.06
A5SS:chr14:23095792:23096353|23096083:+@chr14:23097744:23100010:+	0.85	0.86	0.67	0.75	0.88	0.76
SE:chr16:68247013:68247203:+@chr16:68251131:68251303:+@chr16:68261381:68261515:+	0.74	0.7	0.68	0.68	0.61	0.79
SE:chr10:111862525:111862663:+@chr10:111867090:111867170:+@chr10:111868335:111869102:+	0.74	0.71	0.45	0.59	0.47	0.57
SE:chr16:16350055:16350090:+@chr16:16351269:16351371:+@chr16:16351450:16351966:+	0.21	0.1	0.04	0.03	0.1	0.09
AFE:5884@uc003mos.1@uc003moz.1	0.62	0.65	0.36	0.55	0.63	0.56
AFE:1739@uc003fxm.2@uc003fxo.2uc003fxn.2	0.89	0.71	0.86	0.87	0.79	0.84
ALE:4610@uc001cet.1@uc001cer.1uc001ces.1	0.91	0.8	0.84	0.86	0.92	0.86
TandemUTR:chr22:39049191:39049533:+@chr22:39049534:39061758:+	0.84	0.9	0.9	0.83	0.74	0.82
SE:chr22:49311541:49311771:-@chr22:49311296:49311436:-@chr22:49308865:49311213:-	0.46	0.52	0.14	0.09	0.04	0.02
A5SS:chr17:45981646:45981851|45981847:+@chr17:45982345:45982672:+	0.09	0.1	0.26	0.06	0.11	0.07
TandemUTR:chr17:43492002:43493306:+@chr17:43493307:43493842:+	0.79	0.74	0.72	0.66	0.73	0.74
ALE:55869@uc010nlk.1@uc004eau.1	0.76	0.71	0.8	0.69	0.74	0.64
ALE:64324@uc003mfq.2@uc003mft.2uc003mfr.2	0.8	0.8	0.84	0.9	0.94	0.97
A3SS:chr6:33744270:33744389:+@chr6:33744711|33744729:33744911:+	0.18	0.08	0.11	0.07	0.09	0.08
AFE:55778@uc001yls.2@uc001ylq.1uc001ylr.2	0.64	0.6	0.75	0.66	0.74	0.76
SE:chr17:37220641:37221726:-@chr17:37219484:37219612:-@chr17:37217637:37217782:-	0.85	0.77	0.92	0.78	0.92	0.85
SE:chr13:27692368:27692515:+@chr13:27711716:27711833:+@chr13:27728429:27728676:+	0.11	0.2	0.17	0.1	0.18	0.13
A5SS:chr3:66510804:66511184|66511081:+@chr3:66511524:66511698:+	0.81	0.93	0.78	0.82	0.79	0.82
A3SS:chr11:6458129:6459263:-@chr11:6457874|6457915:6457778:-	0.2	0.36	0.28	0.31	0.47	0.17
AFE:5371@uc002awy.1@uc002awx.1	0.35	0.33	0.3	0.48	0.52	0.45
SE:chr2:190427210:190428099:+@chr2:190436714:190437086:+@chr2:190440770:190440900:+	0.89	0.92	0.96	0.95	0.95	0.82
A3SS:chr12:6828990:6829283:-@chr12:6828838|6828854:6828748:-	0.96	0.91	0.91	0.87	0.87	0.85
SE:chr3:15430532:15430673:-@chr3:15427756:15427948:-@chr3:15397786:15400698:-	0.95	0.89	0.9	0.82	0.89	0.91
SE:chr7:102011740:102011860:-@chr7:102010522:102010590:-@chr7:102007041:102010414:-	0.33	0.25	0.43	0.4	0.3	0.49
ALE:51150@uc001adj.1@uc001adh.2uc009vjv.1	0.92	0.9	0.86	0.76	0.77	0.81
AFE:85378@uc003bkd.1@uc003bkb.1uc010har.1uc010hau.1	0.67	0.71	0.78	0.74	0.65	0.67
ALE:51564@uc001rqk.2@uc001rqe.1uc001rqi.2uc001rqj.2	0.87	0.75	0.73	0.73	0.83	0.82
A3SS:chrX:108863024:108863288:-@chrX:108813260|108813303:108813021:-	0.06	0.09	0.08	0.12	0.18	0.11
SE:chr14:22549150:22549249:-@chr14:22538442:22538451:-@chr14:22537476:22538205:-	0.38	0.51	0.22	0.25	0.39	0.25
A3SS:chr22:49292877:49293035:-@chr22:49292330|49292399:49292077:-	0.06	0.09	0.07	0.16	0.15	0.12
AFE:10390@uc009wfz.1@uc001eai.1	0.55	0.43	0.41	0.45	0.34	0.57
SE:chr16:56044214:56044349:+@chr16:56049659:56049763:+@chr16:56050978:56052306:+	0.71	0.75	0.66	0.64	0.57	0.58
ALE:2968@uc010kmc.1@uc003ren.1uc003reo.1	0.65	0.49	0.6	0.61	0.82	0.58
SE:chr22:39594949:39595065:+@chr22:39595998:39596089:+@chr22:39607720:39608584:+	0.16	0.08	0.11	0.22	0.17	0.22
SE:chr4:85873559:85873786:-@chr4:85867038:85867088:-@chr4:85864603:85864771:-	0.12	0.12	0.12	0.1	0.32	0.2
A5SS:chr17:44750344:44749727|44749187:-@chr17:44745059:44745206:-	0.73	0.61	0.73	0.76	0.77	0.76
A3SS:chr19:10126581:10126732:-@chr19:10126406|10126449:10126262:-	0.66	0.63	0.61	0.54	0.5	0.59
SE:chr10:3204909:3205031:-@chr10:3202296:3202398:-@chr10:3199128:3199234:-	0.95	0.93	0.95	0.94	0.79	0.94
A3SS:chr16:88524344:88526588:+@chr16:88527024|88527048:88527276:+	0.59	0.64	0.5	0.6	0.38	0.32
SE:chr12:876906:877108:+@chr12:879903:880097:+@chr12:887274:887465:+	0.77	0.78	0.66	0.66	0.61	0.73
AFE:22990@uc001xmp.2@uc010arf.1	0.76	0.88	0.78	0.83	0.81	0.83
AFE:9585@uc001kgt.1@uc001kgr.1uc001kgs.1	0.51	0.82	0.42	0.45	0.74	0.41
AFE:169792@uc003zic.1@uc003zih.1	0.56	0.47	0.66	0.45	0.5	0.33
SE:chr10:43389994:43390129:-@chr10:43383353:43383475:-@chr10:43371798:43373625:-	0.51	0.46	0.47	0.5	0.55	0.64
SE:chr11:36611410:36611564:+@chr11:36614177:36614243:+@chr11:36626142:36626452:+	0.33	0.44	0.34	0.3	0.32	0.44
SE:chr22:36365003:36365799:+@chr22:36367079:36367121:+@chr22:36367327:36367431:+	0.75	0.68	0.63	0.82	0.85	0.64
A5SS:chr19:57317522:57317473|57317425:-@chr19:57307177:57312089:-	0.42	0.39	0.57	0.42	0.5	0.67
ALE:4292@uc010hgg.1uc01631.uc010hgp.1	0.72	0.62	0.72	0.73	0.73	0.7
AFE:26235@uc010kcp.1@uc003ppf.1	0.48	0.57	0.47	0.56	0.55	0.42
ALE:11078@uc003atq.1uc003atr.1@uc003atx.1	0.26	0.33	0.35	0.38	0.27	0.3
RI:chr1:153222473:153222497:+@chr1:153222942:153223166:+	0.23	0.35	0.17	0.3	0.41	0.37
SE:chr8:62759152:62759301:-@chr8:62757552:62757596:-@chr8:62755641:62756149:-	0.09	0.2	0.06	0.13	0.08	0.07
AFE:26030@uc001xhp.1@uc010aqh.1	0.74	0.78	0.82	0.83	0.78	0.71
ALE:2194@uc002kdw.1@uc002kdu.1	0.78	0.64	0.77	0.73	0.74	0.61
A3SS:chr6:31910882:31911207:+@chr6:31912051|31912183:31912273:+	0.33	0.55	0.33	0.46	0.48	0.52
A5SS:chr12:6516347:6516431|6516410:+@chr12:6516528:6516817:+	0.34	0.29	0.25	0.34	0.39	0.23
SE:chr3:12573513:12573675:+@chr3:12585374:12585496:+@chr3:12586570:12586759:+	0.82	0.78	0.75	0.73	0.65	0.63
A3SS:chr19:9790221:9790765:-@chr19:9786015|9786018:9785814:-	0.49	0.5	0.48	0.56	0.5	0.68
SE:chr14:59020914:59021064:+@chr14:59023202:59023275:+@chr14:59024145:59024299:+	0.87	0.69	0.81	0.63	0.68	0.6
AFE:3783@uc010eiz.1@uc002oxl.1	0.39	0.35	0.42	0.47	0.57	0.5
SE:chr13:19323495:19324330:-@chr13:19310840:19311125:-@chr13:19309524:19309961:-	0.73	0.62	0.82	0.74	0.84	0.87
SE:chr5:179909537:179909723:+@chr5:179912992:179913077:+@chr5:179924095:179924280:+	0.75	0.66	0.6	0.64	0.65	0.64
AFE:8509@uc009xro.1@uc001jvk.1	0.81	0.64	0.81	0.72	0.82	0.77
SE:chr15:72984548:72984625:-@chr15:72984058:72984106:-@chr15:72979381:72982180:-	0.69	0.91	0.91	0.81	0.86	0.69
AFE:5364@uc003csy.1@uc003csu.1	0.64	0.55	0.41	0.6	0.52	0.62
SE:chr7:30140951:30141439:+@chr7:30152318:30152440:+@chr7:30163579:30168906:+	0.79	0.78	0.76	0.72	0.73	0.64
SE:chr19:21740336:21740428:-@chr19:21719583:21719709:-@chr19:21697408:21702631:-	0.69	0.86	0.82	0.91	0.66	0.58
SE:chr6:76050838:76051425:-@chr6:76034077:76034184:-@chr6:76031667:76031774:-	0.8	0.71	0.81	0.81	0.82	0.82
SE:chr5:75016788:75017065:-@chr5:75009355:75009531:-@chr5:75005705:75006159:-	0.84	0.77	0.84	0.75	0.8	0.87
SE:chr6:107961356:107961507:+@chr6:108014977:108015072:+@chr6:108061411:108063366:+	0.7	0.58	0.55	0.74	0.65	0.74
SE:chr19:43587388:43587593:+@chr19:43587824:43587901:+@chr19:43587999:43591564:+	0.65	0.64	0.69	0.69	0.75	0.73
SE:chr8:95843104:95843238:+@chr8:95846587:95846718:+@chr8:95847115:95847213:+	0.91	0.89	0.86	0.76	0.81	0.85
RI:chr8:104508501:104508656:+@chr8:104512016:104512093:+	0.04	0.04	0.06	0.08	0.12	0.16
MXE:chr3:25753829:25753950:-@chr3:25752804:25752895:-@chr3:25752499:25752644:-@chr3:25750367:25750477:-	0.77	0.69	0.72	0.8	0.84	0.68
A3SS:chr22:28014577:28014775:+@chr22:28017551|28017554:28017588:+	0.65	0.54	0.67	0.6	0.56	0.53
AFE:23020@uc002svt.1@uc002svu.1	0.5	0.48	0.67	0.29	0.67	0.65
AFE:79661@uc002bad.1@uc002bae.1	0.91	0.82	0.8	0.78	0.81	0.74
AFE:7107@uc001hxr.1@uc001hxq.1	0.76	0.61	0.69	0.76	0.7	0.79
AFE:3275@uc002zjz.1@uc002zjw.2uc002zjy.1uc010gqm.1	0.64	0.81	0.8	0.68	0.75	0.75
SE:chr3:125931903:125932164:+@chr3:125936630:125936783:+@chr3:125939105:125940021:+	0.69	0.67	0.64	0.63	0.57	0.54
AFE:51177@uc001ets.1@uc001ett.1	0.81	0.88	0.85	0.88	0.92	0.84
A3SS:chr6:34958687:34959683:-@chr6:34956103|34956131:34956044:-	0.85	0.92	0.81	0.65	0.67	0.79
A3SS:chr8:133922981:133924302:+@chr8:133925580|133925583:133925745:+	0.08	0.2	0.04	0.06	0.08	0.14
SE:chr11:32904831:32905391:+@chr11:32906084:32906245:+@chr11:32909865:32913557:+	0.83	0.77	0.82	0.87	0.75	0.93
RI:chr11:93869418:93869765:+@chr11:93870885:93872397:+	0.2	0.29	0.37	0.28	0.31	0.24
SE:chr11:59118059:59118304:-@chr11:59117653:59117773:-@chr11:59105500:59105603:-	0.77	0.7	0.65	0.64	0.53	0.61
A5SS:chr22:34382372:34382468|34382443:+@chr22:34384608:34394412:+	0.5	0.64	0.53	0.59	0.5	0.37
SE:chr7:38184334:38184547:+@chr7:38185217:38185272:+@chr7:38213573:38214178:+	0.26	0.23	0.29	0.34	0.37	0.4
A3SS:chr13:114075182:114075369:+@chr13:114082417|114082426:114082577:+	0.66	0.9	0.76	0.8	0.63	0.88
TandemUTR:chr16:3954903:3955775:-@chr16:3952653:3954902:-	0.67	0.86	0.86	0.78	0.9	0.68
AFE:29980@uc002ysi.1@uc010gme.1uc002ysk.1	0.07	0.14	0.05	0.02	0.03	0.02
SE:chr2:32517769:32518258:+@chr2:32519901:32520034:+@chr2:32520637:32520798:+	0.59	0.73	0.71	0.72	0.49	0.76
AFE:6904@uc002kgd.1@uc010div.1	0.46	0.52	0.5	0.39	0.55	0.5
A3SS:chr16:57149878:57150079:-@chr16:57148395|57148398:57148252:-	0.84	0.8	0.79	0.66	0.81	0.84
A3SS:chr20:62047958:62048272:-@chr20:62047772|62047796:62047602:-	0.13	0.19	0.14	0.11	0.1	0.2
ALE:23545@uc001ufq.1@uc001ufr.1	0.92	0.86	0.88	0.73	0.77	0.8
SE:chr2:73815064:73815226:-@chr2:73813219:73813316:-@chr2:73811822:73812920:-	0.36	0.22	0.31	0.33	0.21	0.32
AFE:80144@uc003hla.1@uc003hkw.2uc003hkx.2	0.71	0.66	0.7	0.7	0.79	0.75
SE:chr5:159615134:159615293:-@chr5:159613714:159613920:-@chr5:159611237:159613383:-	0.07	0.2	0.19	0.12	0.2	0.14
AFE:25839@uc002eza.1@uc002ezc.1uc002ezd.1	0.47	0.39	0.75	0.55	0.56	0.53
ALE:9732@uc003vgb.1@uc003vfv.1uc003vfw.1uc003vfx.1uc003vfy.1	0.9	0.85	0.86	0.85	0.75	0.75
RI:chr9:138741319:138741359:-@chr9:138740584:138740689:-	0.51	0.78	0.52	0.51	0.63	0.63
A5SS:chr17:6291507:6291814|6291806:+@chr17:6293360:6293451:+	0.53	0.4	0.35	0.55	0.26	0.52
AFE:51520@uc003lnw.1@uc003lnx.1	0.42	0.17	0.44	0.68	0.68	0.6
SE:chr6:3208917:3208992:+@chr6:3209407:3209558:+@chr6:3212824:3213299:+	0.07	0.11	0.09	0.2	0.13	0.16
SE:chr5:7923883:7924036:+@chr5:7926486:7926639:+@chr5:7928371:7928488:+	0.72	0.56	0.66	0.5	0.53	0.45
SE:chr12:51702544:51702678:+@chr12:51708066:51708239:+@chr12:51713857:51714085:+	0.95	0.91	0.87	0.84	0.82	0.81
SE:chr15:20862603:20862978:-@chr15:20861806:20861894:-@chr15:20861450:20861588:-	0.17	0.1	0.16	0.12	0.09	0.07
A5SS:chr1:7231:7122|7096:-@chr1:6717:6918:-	0.88	0.9	0.81	0.84	0.88	0.93
SE:chr3:114215490:114215569:-@chr3:114214271:114214940:-@chr3:114212582:114212943:-	0.36	0.33	0.33	0.3	0.28	0.25
MXE:chr13:110356381:110356472:-@chr13:110353824:110353887:-@chr13:110351369:110351425:-@chr13:110343040:110343611:-	0.78	0.63	0.43	0.8	0.4	0.8
SE:chr3:147744944:147745343:-@chr3:147738473:147738521:-@chr3:147737017:147737042:-	0.28	0.15	0.38	0.13	0.1	0.29
SE:chr7:5196342:5196650:+@chr7:5205733:5205815:+@chr7:5220692:5220861:+	0.77	0.72	0.75	0.8	0.85	0.84
AFE:100129405@uc009wrf.1@uc001flw.2	0.72	0.5	0.66	0.63	0.72	0.62
SE:chr7:75421243:75421434:+@chr7:75438237:75438346:+@chr7:75439667:75440018:+	0.08	0.05	0.12	0.05	0.12	0.17
MXE:chr5:180593780:180593955:+@chr5:180594538:180594601:+@chr5:180594602:180594685:+@chr5:180594960:180595415:+	0.04	0.04	0.06	0.16	0.04	0.04
A5SS:chr6:35544702:35545040|35544782:+@chr6:35545136:35545284:+	0.17	0.2	0.26	0.31	0.36	0.33
MXE:chr9:138805558:138805697:+@chr9:138805899:138806050:+@chr9:138806051:138806303:+@chr9:138806524:138807077:+	0.36	0.5	0.32	0.31	0.38	0.33
SE:chr19:57082961:57084252:-@chr19:57081886:57081977:-@chr19:57075744:57075942:-	0.31	0.33	0.38	0.29	0.47	0.34
SE:chr15:61140450:61140525:+@chr15:61140965:61141040:+@chr15:61141467:61151122:+	0.49	0.36	0.39	0.44	0.57	0.29
A5SS:chr19:51943612:51943814|51943762:+@chr19:51950509:51953676:+	0.09	0.15	0.18	0.22	0.25	0.16
A3SS:chr8:75311997:75312092:-@chr8:75311544|75311824:75309489:-	0.53	0.69	0.64	0.59	0.56	0.6
ALE:10885@uc001ehh.1@uc001ehj.1	0.54	0.4	0.54	0.42	0.5	0.48
AFE:23255@uc010dkw.1@uc002knr.2	0.94	0.93	0.95	0.87	0.79	0.95
SE:chr2:9465693:9465984:-@chr2:9465029:9465164:-@chr2:9460932:9464485:-	0.76	0.67	0.65	0.63	0.69	0.71
RI:chr22:49036641:49036755:-@chr22:49036171:49036250:-	0.79	0.6	0.69	0.76	0.67	0.73
AFE:7701@uc002vil.1@uc002vin.1	0.74	0.72	0.68	0.6	0.61	0.64
AFE:55615@uc003bfh.1@uc010gzu.1uc003bey.1	0.56	0.79	0.82	0.83	0.8	0.9
SE:chr6:30632076:30633206:+@chr6:30637084:30637264:+@chr6:30637590:30637880:+	0.33	0.29	0.38	0.5	0.59	0.58
ALE:51776@uc002uhy.1@uc002uhz.1	0.59	0.61	0.62	0.56	0.51	0.53
SE:chr12:109548550:109548680:+@chr12:109550118:109550412:+@chr12:109550955:109552451:+	0.04	0.09	0.15	0.13	0.17	0.11
SE:chr2:36678524:36678836:-@chr2:36671550:36671658:-@chr2:36664000:36664116:-	0.61	0.53	0.53	0.56	0.5	0.52
SE:chr9:32560958:32561229:-@chr9:32548908:32548952:-@chr9:32542998:32543942:-	0.84	0.84	0.89	0.91	0.8	0.79
ALE:642475@uc010mfg.1@uc010mff.1	0.68	0.84	0.82	0.79	0.81	0.82
A3SS:chr16:4683548:4683881:+@chr16:4683980|4683986:4684240:+	0.56	0.6	0.56	0.65	0.6	0.51
TandemUTR:chr19:62457883:62465476:+@chr19:62465477:62465890:+	0.24	0.14	0.48	0.32	0.25	0.32
A3SS:chr7:100048289:100048828:+@chr7:100049036|100049066:100049265:+	0.83	0.84	0.83	0.78	0.93	0.88
A5SS:chr10:112048538:112048396|112048392:-@chr10:112047315:112047476:-	0.18	0.1	0.08	0.11	0.19	0.16
A3SS:chr16:57147189:57147313:-@chr16:57146834|57146942:57146656:-	0.75	0.67	0.65	0.76	0.71	0.64
SE:chr17:4157065:4157167:-@chr17:4146761:4146858:-@chr17:4139104:4139452:-	0.81	0.78	0.82	0.85	0.74	0.78
A5SS:chr11:124477915:124477840|124477238:-@chr11:124476307:124476409:-	0.82	0.75	0.69	0.64	0.57	0.71
A5SS:chr2:27738652:27738550|27738546:-@chr2:27737355:27737972:-	0.41	0.16	0.25	0.4	0.15	0.18
SE:chr7:65076717:65078624:-@chr7:65072704:65072788:-@chr7:65070153:65070329:-	0.65	0.57	0.63	0.63	0.67	0.65
SE:chr12:47347743:47347839:-@chr12:47342610:47342704:-@chr12:47340412:47340669:-	0.11	0.15	0.14	0.26	0.32	0.37
AFE:5876@uc001dha.1@uc001dgy.1	0.34	0.57	0.51	0.46	0.47	0.53
SE:chr5:922360:922519:-@chr5:921722:922234:-@chr5:918529:918696:-	0.48	0.51	0.59	0.73	0.65	0.58
RI:chr17:1563747:1564058:-@chr17:1561555:1562443:-	0.73	0.84	0.86	0.7	0.65	0.67
SE:chr4:107099506:107099732:+@chr4:107107794:107108050:+@chr4:107110991:107112276:+	0.42	0.18	0.19	0.32	0.32	0.32
TandemUTR:chr5:141013305:141013699:-@chr5:141013153:141013304:-	0.88	0.85	0.84	0.89	0.71	0.84
ALE:23587@uc002gfk.1@uc002gfj.1uc010cmb.1	0.23	0.32	0.4	0.39	0.35	0.28
SE:chr10:74476689:74476865:-@chr10:74473651:74473721:-@chr10:74460031:74460134:-	0.84	0.79	0.68	0.64	0.43	0.71
SE:chr17:17680766:17681062:-@chr17:17667557:17667646:-@chr17:17664047:17664560:-	0.07	0.13	0.18	0.2	0.24	0.24
A5SS:chr15:57538041:57538137|57538108:+@chr15:57539424:57540659:+	0.83	0.91	0.91	0.81	0.8	0.82
RI:chr11:410718:410860:-@chr11:409582:410615:-	0.71	0.65	0.69	0.66	0.84	0.75
SE:chr22:48196468:48196581:-@chr22:48196255:48196388:-@chr22:48194180:48195688:-	0.13	0.16	0.06	0.08	0.04	0.06
A3SS:chr15:72984058:72985759:-@chr15:72982177|72982180:72981998:-	0.65	0.63	0.55	0.71	0.58	0.82
RI:chr8:145620909:145621242:-@chr8:145619808:145620323:-	0.28	0.37	0.47	0.31	0.31	0.31
AFE:8372@uc003czc.1@uc003cze.1uc003czf.1uc003czj.1	0.8	0.47	0.56	0.33	0.56	0.58
SE:chr1:24614828:24614981:+@chr1:24618368:24618717:+@chr1:24639249:24639317:+	0.87	0.82	0.75	0.8	0.82	0.83
A5SS:chr14:90706100:90706298|90706287:+@chr14:90709386:90709536:+	0.76	0.75	0.74	0.73	0.88	0.62
A5SS:chr20:43478571:43478748|43478708:+@chr20:43480906:43481033:+	0.57	0.73	0.65	0.63	0.61	0.73
SE:chr1:224086103:224086283:+@chr1:224092978:224093205:+@chr1:224093541:224093670:+	0.8	0.69	0.74	0.81	0.83	0.77
A3SS:chr16:30196419:30196615:-@chr16:30196208|30196250:30196086:-	0.47	0.36	0.37	0.44	0.29	0.35
AFE:6238@uc010gcm.1@uc002wpw.1	0.56	0.55	0.64	0.51	0.51	0.51
SE:chr8:82914402:82914872:-@chr8:82904220:82904306:-@chr8:82898566:82898730:-	0.68	0.68	0.47	0.61	0.64	0.6
TandemUTR:chr5:132005955:132006065:+@chr5:132006066:132006359:+	0.63	0.55	0.6	0.66	0.58	0.51
TandemUTR:chr9:21994562:21995984:-@chr9:21992900:21994561:-	0.4	0.51	0.66	0.38	0.55	0.39
SE:chr7:75346201:75346514:+@chr7:75348619:75348744:+@chr7:75349083:75350012:+	0.15	0.08	0.13	0.16	0.18	0.25
A5SS:chr12:55281453:55281297|55281231:-@chr12:55280994:55281149:-	0.52	0.49	0.53	0.44	0.38	0.52
AFE:347918@uc001ujw.1@uc001ujt.2	0.2	0.16	0.12	0.41	0.41	0.4
A3SS:chr1:109558039:109558273:+@chr1:109565228|109565232:109565348:+	0.3	0.32	0.23	0.4	0.44	0.13
A5SS:chr16:88287307:88287380|88287376:+@chr16:88288082:88288734:+	0.37	0.23	0.18	0.12	0.08	0.13
A3SS:chr1:201363999:201364183:+@chr1:201364536|201364612:201364933:+	0.53	0.51	0.55	0.44	0.41	0.59
RI:chr5:180601776:180601951:-@chr5:180601098:180601169:-	0.41	0.48	0.68	0.91	0.94	0.94
AFE:81847@uc003qaw.1@uc003qav.1	0.76	0.73	0.74	0.56	0.75	0.7
SE:chr19:942955:943121:+@chr19:945019:945087:+@chr19:945212:945576:+	0.62	0.56	0.58	0.66	0.71	0.62
TandemUTR:chr5:102392668:102393150:+@chr5:102393151:102393319:+	0.46	0.53	0.51	0.5	0.58	0.55
A3SS:chr18:53439938:53440411:-@chr18:53438878|53438881:53438799:-	0.74	0.76	0.83	0.8	0.87	0.8
SE:chr16:29815644:29815943:-@chr16:29814081:29814282:-@chr16:29807362:29807547:-	0.93	0.88	0.82	0.89	0.94	0.92
A3SS:chr3:49740540:49740832:-@chr3:49740057|49740092:49739350:-	0.52	0.65	0.44	0.61	0.52	0.67
TandemUTR:chr8:86380830:86383443:+@chr8:86383444:86383554:+	0.5	0.4	0.45	0.55	0.56	0.66
SE:chr16:66855921:66855980:+@chr16:66857999:66858125:+@chr16:66866095:66866653:+	0.52	0.44	0.55	0.54	0.56	0.52
AFE:3856@uc009zmk.1@uc009zml.1	0.37	0.51	0.46	0.49	0.36	0.47
AFE:23762@uc003aja.1@uc003aix.1uc003aiy.1uc003aiz.1	0.92	0.94	0.81	0.9	0.86	0.75
SE:chr20:3688729:3688833:-@chr20:3687955:3688094:-@chr20:3687183:3687325:-	0.07	0.04	0.05	0.05	0.06	0.14
ALE:3983@uc009xyn.1uc009xyo.1uc009xyp.1@uc009xyh.1uc009xyi.1uc009xyl.1	0.55	0.62	0.44	0.57	0.55	0.43
ALE:3831@uc001ynm.1uc001ynn.1@uc001ynt.1	0.5	0.44	0.67	0.56	0.52	0.56
AFE:81846@uc001mic.2@uc001mif.2	0.81	0.7	0.79	0.78	0.75	0.77
A3SS:chr11:47556956:47557097:-@chr11:47556152|47556156:47555539:-	0.66	0.86	0.85	0.81	0.87	0.65
ALE:79759@uc010cag.1@uc010caf.1uc002eao.1	0.53	0.53	0.52	0.51	0.65	0.55
SE:chrX:110814849:110814987:+@chrX:110816021:110816058:+@chrX:110817771:110820056:+	0.11	0.1	0.2	0.07	0.11	0.12
RI:chr6:139292807:139292928:-@chr6:139289231:139289311:-	0.09	0.07	0.25	0.37	0.34	0.18
AFE:6122@uc010gxx.1@uc003axh.1uc003axi.1	0.49	0.45	0.4	0.29	0.5	0.48
RI:chr14:105001845:105001949:+@chr14:105002056:105002245:+	0.18	0.19	0.29	0.12	0.33	0.26
SE:chr17:56516610:56516707:+@chr17:56800470:56800637:+@chr17:56824120:56824981:+	0.77	0.67	0.64	0.74	0.8	0.75
SE:chr6:90144109:90144251:-@chr6:90138875:90139023:-@chr6:90129566:90134645:-	0.83	0.8	0.72	0.84	0.82	0.85
ALE:23476@uc002nau.2@uc002nas.1	0.6	0.34	0.39	0.42	0.66	0.63
AFE:285331@uc003dia.1@uc003dhw.1	0.41	0.54	0.55	0.62	0.53	0.36
SE:chr16:30001297:30001356:+@chr16:30001568:30001785:+@chr16:30002216:30002603:+	0.52	0.4	0.34	0.16	0.23	0.22
SE:chr2:74695599:74695784:-@chr2:74687690:74687858:-@chr2:74662309:74662482:-	0.76	0.8	0.64	0.73	0.75	0.71
AFE:6829@uc010egp.1@uc002olo.2uc002olq.2	0.51	0.46	0.7	0.7	0.67	0.57
SE:chr12:121275145:121276554:-@chr12:121268766:121268897:-@chr12:121267259:121267369:-	0.91	0.78	0.87	0.86	0.71	0.82
A5SS:chr18:46066296:46066117|46066092:-@chr18:46065370:46065615:-	0.03	0.06	0.08	0.08	0.1	0.17
ALE:4241@uc003fxl.2@uc003fxk.2	0.77	0.72	0.77	0.79	0.75	0.69
A3SS:chr9:139627888:139628042:+@chr9:139628254|139628305:139628487:+	0.12	0.1	0.04	0.06	0.19	0.23
SE:chr17:76827381:76827485:-@chr17:76826909:76827268:-@chr17:76825375:76825854:-	0.57	0.83	0.5	0.46	0.2	0.31
RI:chr16:1440495:1440668:-@chr16:1439278:1439329:-	0.75	0.69	0.74	0.81	0.84	0.82
SE:chr1:209541426:209544105:+@chr1:209552685:209552926:+@chr1:209553389:209556350:+	0.79	0.93	0.9	0.81	0.86	0.9
SE:chr17:75800465:75800668:-@chr17:75800263:75800317:-@chr17:75797659:75799405:-	0.05	0.03	0.1	0.13	0.06	0.06
SE:chr17:8099070:8099175:+@chr17:8099545:8099734:+@chr17:8099848:8099953:+	0.88	0.76	0.88	0.87	0.89	0.8
AFE:1105@uc010jbn.1@uc003knf.1	0.69	0.38	0.69	0.63	0.44	0.62
TandemUTR:chr1:37775084:37775934:-@chr1:37774727:37775083:-	0.73	0.82	0.8	0.83	0.83	0.91
SE:chr7:35807173:35807405:+@chr7:35869687:35869793:+@chr7:35878801:35878901:+	0.92	0.91	0.87	0.91	0.83	0.82
ALE:129293@uc010fgc.1@uc002sou.2	0.73	0.73	0.67	0.73	0.68	0.48
AFE:7919@uc003nts.1@uc003ntt.1	0.9	0.68	0.89	0.91	0.83	0.82
SE:chr13:40834167:40834295:+@chr13:40834867:40835009:+@chr13:40839575:40839788:+	0.19	0.19	0.29	0.28	0.4	0.2
A3SS:chr11:18064989:18065177:-@chr11:18061851|18061854:18061658:-	0.81	0.77	0.74	0.71	0.62	0.79
A3SS:chr5:150392041:150392154:-@chr5:150390427|150390501:150389697:-	0.79	0.85	0.68	0.9	0.73	0.76
A3SS:chr10:102036352:102036459:-@chr10:102035960|102036079:102035844:-	0.13	0.2	0.33	0.49	0.39	0.54
A3SS:chr16:2450087:2450172:+@chr16:2450285|2450625:2450695:+	0.81	0.68	0.69	0.41	0.66	0.66
SE:chr2:70533858:70533967:-@chr2:70532369:70532400:-@chr2:70529959:70530261:-	0.25	0.4	0.39	0.44	0.25	0.46
A5SS:chr7:98351282:98351447|98351390:+@chr7:98352982:98353238:+	0.76	0.54	0.66	0.52	0.84	0.6
MXE:chr19:58044152:58044695:-@chr19:58041623:58041676:-@chr19:58040244:58040361:-@chr19:58033079:58037216:-	0.84	0.87	0.82	0.8	0.71	0.77
ALE:51535@uc001rmy.1uc01342.uc001rni.1	0.36	0.28	0.27	0.24	0.25	0.23
A3SS:chr5:7928275:7928488:+@chr5:7931057|7931062:7931435:+	0.91	0.94	0.87	0.91	0.98	0.95
A3SS:chr1:40193371:40193644:+@chr1:40195346|40195350:40195480:+	0.92	0.85	0.93	0.91	0.93	0.98
RI:chr17:45138227:45138670:-@chr17:45137485:45137642:-	0.49	0.38	0.13	0.54	0.3	0.35
RI:chr5:140038771:140038896:-@chr5:140037424:140037522:-	0.73	0.72	0.82	0.76	0.68	0.8
SE:chr6:31720702:31720954:-@chr6:31720281:31720385:-@chr6:31719838:31719950:-	0.34	0.24	0.34	0.3	0.35	0.26
RI:chr14:23685257:23685289:-@chr14:23684759:23684821:-	0.53	0.47	0.41	0.6	0.47	0.51
SE:chr9:131702065:131702204:-@chr9:131697938:131698096:-@chr9:131689287:131692646:-	0.87	0.88	0.74	0.55	0.8	0.68
SE:chr15:97484450:97484520:+@chr15:97487095:97489541:+@chr15:97490478:97493324:+	0.88	0.86	0.72	0.77	0.82	0.79
SE:chr4:39283086:39283195:-@chr4:39234443:39234585:-@chr4:39224245:39230173:-	0.67	0.58	0.77	0.81	0.73	0.77
A3SS:chr11:93107439:93108066:-@chr11:93106211|93106233:93106164:-	0.45	0.35	0.22	0.28	0.2	0.26
SE:chr12:47780438:47781373:-@chr12:47777994:47778155:-@chr12:47777186:47777789:-	0.89	0.95	0.84	0.88	0.91	0.85
TandemUTR:chr3:143154026:143154043:-@chr3:143153044:143154025:-	0.56	0.47	0.58	0.47	0.57	0.51
ALE:2157@uc010nvi.1@uc004fms.1uc004fmt.1	0.7	0.57	0.67	0.57	0.62	0.56
SE:chr3:49106349:49106809:-@chr3:49104834:49104893:-@chr3:49089019:49089475:-	0.15	0.11	0.2	0.31	0.35	0.31
SE:chr19:50967739:50968682:-@chr19:50966869:50967026:-@chr19:50966662:50966763:-	0.84	0.83	0.88	0.95	0.91	0.94
AFE:63925@uc002xqv.1@uc002xqw.1	0.08	0.06	0.07	0.06	0.29	0.15
A5SS:chr10:38166646:38166551|38166547:-@chr10:38157699:38162050:-	0.25	0.27	0.23	0.37	0.12	0.4
AFE:10620@uc010bjs.1@uc002ayc.2uc002ayd.1uc002aye.1	0.76	0.73	0.87	0.88	0.83	0.69
RI:chr17:7159002:7159162:-@chr17:7158531:7158638:-	0.19	0.46	0.42	0.38	0.25	0.2
AFE:11322@uc002jui.1@uc010dhf.1	0.64	0.6	0.63	0.56	0.53	0.42
A5SS:chr22:20314050:20313891|20313832:-@chr22:20313299:20313696:-	0.65	0.6	0.53	0.51	0.57	0.71
AFE:57579@uc003pfo.1@uc003pfm.1	0.89	0.83	0.79	0.92	0.68	0.71
AFE:84561@uc003ehu.2uc010hry.1@uc010hrz.1	0.65	0.53	0.7	0.54	0.68	0.58
SE:chr1:16354930:16355169:-@chr1:16349978:16350045:-@chr1:16346970:16348129:-	0.51	0.49	0.5	0.76	0.88	0.84
SE:chr1:158498690:158498900:-@chr1:158497699:158497772:-@chr1:158480374:158480448:-	0.91	0.91	0.81	0.85	0.89	0.75
SE:chr14:101774408:101774549:-@chr14:101771255:101771358:-@chr14:101768625:101769879:-	0.53	0.24	0.42	0.21	0.18	0.22
ALE:55578@uc001uwl.1@uc03076.uc001uwk.1	0.31	0.22	0.22	0.36	0.39	0.4
ALE:868@uc003dwd.1@uc003dwa.1uc003dwb.1uc003dwc.1	0.89	0.81	0.83	0.91	0.92	0.94
AFE:84678@uc001uao.1@uc001uar.1	0.29	0.08	0.19	0.17	0.11	0.18
ALE:27@uc009wxf.1uc001gmk.2@uc001gmi.2uc001gmh.2uc001gmj.2	0.96	0.93	0.88	0.87	0.77	0.88
ALE:552900@uc002dxb.1uc002dxa.1@uc010bzc.1	0.84	0.69	0.52	0.77	0.61	0.77
AFE:253725@uc001jcv.1@uc001jcs.1uc001jct.1uc001jcu.1	0.33	0.62	0.55	0.53	0.46	0.54
SE:chr3:42635901:42638012:+@chr3:42643696:42643723:+@chr3:42647042:42647071:+	0.49	0.42	0.56	0.58	0.36	0.65
TandemUTR:chr13:48679532:48681730:+@chr13:48681731:48681916:+	0.21	0.26	0.24	0.17	0.1	0.19
ALE:10531@uc009xhv.1uc001igu.1@uc001igs.1uc001igt.1	0.54	0.5	0.46	0.56	0.58	0.66
SE:chr22:43938390:43938841:+@chr22:43940854:43940975:+@chr22:43942713:43943229:+	0.08	0.08	0.16	0.13	0.33	0.33
A5SS:chr1:45051633:45051799|45051758:+@chr1:45051897:45053765:+	0.46	0.36	0.25	0.34	0.25	0.43
SE:chr19:47566637:47566823:+@chr19:47567342:47567474:+@chr19:47571499:47574761:+	0.34	0.44	0.57	0.56	0.73	0.42
SE:chr9:133338716:133338932:+@chr9:133339662:133341743:+@chr9:133342952:133343157:+	0.75	0.6	0.73	0.81	0.8	0.84
SE:chr17:50333051:50333283:+@chr17:50337849:50337927:+@chr17:50345026:50345175:+	0.57	0.5	0.65	0.65	0.6	0.5
SE:chr14:52590906:52591097:-@chr14:52588312:52588395:-@chr14:52577425:52583417:-	0.34	0.41	0.45	0.31	0.35	0.3
SE:chr1:159367229:159368612:-@chr1:159360754:159360940:-@chr1:159360552:159360624:-	0.92	0.88	0.71	0.83	0.85	0.89
RI:chr16:28754755:28754998:+@chr16:28755573:28756059:+	0.47	0.46	0.51	0.58	0.56	0.64
A5SS:chr3:120420309:120420249|120420187:-@chr3:120413277:120417881:-	0.5	0.21	0.48	0.31	0.39	0.2
SE:chr4:26040618:26040773:+@chr4:26041139:26041242:+@chr4:26041412:26045851:+	0.77	0.66	0.75	0.7	0.67	0.6
A5SS:chr11:82376460:82376281|82376277:-@chr11:82361823:82371105:-	0.83	0.73	0.78	0.84	0.88	0.66
SE:chr22:29152705:29152832:+@chr22:29153109:29153390:+@chr22:29154449:29155041:+	0.65	0.58	0.5	0.44	0.31	0.24
TandemUTR:chr3:185371237:185371373:+@chr3:185371374:185374096:+	0.66	0.59	0.72	0.59	0.76	0.67
SE:chr3:144224385:144224596:+@chr3:144225507:144225550:+@chr3:144228681:144228785:+	0.96	0.93	0.94	0.82	0.82	0.88
A3SS:chr12:131154495:131154668:+@chr12:131154873|131154876:131155802:+	0.32	0.57	0.4	0.5	0.61	0.48
SE:chr2:130814951:130815082:-@chr2:130813603:130813805:-@chr2:130811976:130813275:-	0.17	0.07	0.18	0.2	0.28	0.26
SE:chr4:1922509:1922728:+@chr4:1923524:1923756:+@chr4:1924849:1925049:+	0.41	0.46	0.39	0.43	0.28	0.38
TandemUTR:chr11:859763:859856:-@chr11:858393:859762:-	0.56	0.48	0.39	0.55	0.48	0.63
A3SS:chr12:46821361:46821431:+@chr12:46821790|46821964:46822116:+	0.82	0.79	0.66	0.85	0.69	0.81
SE:chr5:36188602:36188901:+@chr5:36199504:36199619:+@chr5:36202378:36202521:+	0.51	0.46	0.48	0.41	0.54	0.51
RI:chr3:170996696:170996851:-@chr3:170993955:170994320:-	0.78	0.81	0.76	0.79	0.83	0.63
AFE:9581@uc002ruf.1uc002rug.1uc002ruh.1@uc010fax.1	0.87	0.83	0.75	0.76	0.71	0.8
SE:chrX:153952889:153953119:+@chrX:153953796:153953812:+@chrX:153954846:153954900:+	0.9	0.86	0.89	0.81	0.82	0.78
A3SS:chr1:54070751:54070852:-@chr1:54066434|54066453:54066260:-	0.05	0.09	0.1	0.27	0.07	0.13
SE:chr9:34636890:34637958:+@chr9:34638112:34638168:+@chr9:34638331:34638891:+	0.5	0.75	0.57	0.58	0.5	0.41
AFE:8893@uc003fmr.1@uc003fmq.1	0.94	0.79	0.92	0.88	0.94	0.86
SE:chrX:131343887:131343981:-@chrX:131343068:131343141:-@chrX:131339854:131341386:-	0.39	0.29	0.42	0.35	0.39	0.26
SE:chr18:52469246:52469854:-@chr18:52465678:52465764:-@chr18:52456572:52457268:-	0.19	0.23	0.35	0.22	0.53	0.19
RI:chr7:128638713:128638847:+@chr7:128639101:128640622:+	0.02	0.15	0.05	0.08	0.11	0.09
MXE:chr1:144322346:144322698:+@chr1:144327018:144327138:+@chr1:144352240:144352602:+@chr1:144357472:144357530:+	0.76	0.87	0.77	0.84	0.84	0.89
SE:chr11:74232861:74232976:-@chr11:74232547:74232652:-@chr11:74228680:74232146:-	0.26	0.16	0.16	0.16	0.2	0.33
SE:chr8:131193522:131193841:-@chr8:131173401:131173571:-@chr8:131161040:131161399:-	0.95	0.93	0.89	0.89	0.84	0.94
ALE:79969@uc003rdc.2uc003rdd.2@uc003rdh.2uc003rdi.2	0.29	0.33	0.31	0.26	0.2	0.16
A5SS:chr22:20313696:20313597|20313299:-@chr22:20312378:20313076:-	0.18	0.2	0.14	0.1	0.06	0.06
SE:chr19:8291741:8292252:-@chr19:8290185:8290278:-@chr19:8287380:8287529:-	0.29	0.11	0.26	0.19	0.09	0.07
A5SS:chr1:6918:6721|6717:-@chr1:4226:6628:-	0.24	0.12	0.27	0.36	0.13	0.12
SE:chr7:95637293:95637373:-@chr7:95613804:95613944:-@chr7:95598991:95599129:-	0.71	0.83	0.86	0.87	0.74	0.8
A5SS:chr20:30755952:30755903|30755899:-@chr20:30754166:30755534:-	0.4	0.42	0.32	0.38	0.44	0.38
ALE:84750@uc003xjf.2uc003xjg.2uc003xjh.2@uc003xjc.1uc003xjd.1uc003xje.1	0.54	0.52	0.44	0.45	0.49	0.46
RI:chr16:66526700:66526882:-@chr16:66526201:66526352:-	0.27	0.65	0.29	0.61	0.65	0.71
RI:chr17:40183489:40183571:+@chr17:40184834:40185163:+	0.84	0.72	0.88	0.88	0.77	0.92
SE:chr19:57910897:57910978:-@chr19:57902486:57902607:-@chr19:57896609:57901929:-	0.37	0.31	0.19	0.2	0.28	0.23
A5SS:chr17:72996404:72996545|72996541:+@chr17:72998419:72998536:+	0.12	0.12	0.06	0.17	0.11	0.08
TandemUTR:chr3:157028054:157028691:-@chr3:157027811:157028053:-	0.73	0.85	0.78	0.75	0.48	0.4
SE:chr11:65186873:65187140:-@chr11:65186226:65186252:-@chr11:65185680:65186135:-	0.7	0.73	0.62	0.82	0.91	0.72
A3SS:chr22:27989824:27991657:-@chr22:27986853|27986857:27986691:-	0.37	0.23	0.24	0.16	0.28	0.2
SE:chr7:64829463:64829516:-@chr7:64829179:64829352:-@chr7:64824175:64824532:-	0.85	0.74	0.56	0.72	0.65	0.59
AFE:1981@uc003foa.1@uc003fnu.2uc003fnv.2	0.53	0.71	0.69	0.78	0.69	0.32
SE:chr6:43651856:43652155:+@chr6:43658722:43658856:+@chr6:43673411:43673580:+	0.93	0.94	0.89	0.85	0.79	0.78
SE:chr2:160327637:160327750:+@chr2:160329383:160329431:+@chr2:160332041:160337323:+	0.74	0.79	0.81	0.85	0.86	0.8
SE:chr10:45409689:45410360:-@chr10:45368566:45368658:-@chr10:45348564:45348743:-	0.3	0.37	0.37	0.37	0.36	0.42
RI:chr16:28763052:28763156:-@chr16:28762772:28762923:-	0.18	0.22	0.31	0.46	0.34	0.39
RI:chr3:52486630:52486698:+@chr3:52487153:52487338:+	0.23	0.22	0.29	0.78	0.69	0.7
A5SS:chr11:65579123:65579367|65579362:+@chr11:65579582:65579632:+	0.07	0.09	0.25	0.13	0.12	0.11
RI:chr17:7421869:7421958:+@chr17:7422207:7422286:+	0.13	0.2	0.18	0.34	0.31	0.39
TandemUTR:chr19:5944527:5945844:-@chr19:5944173:5944526:-	0.39	0.37	0.35	0.41	0.45	0.46
AFE:2017@uc001opx.1@uc001opu.2uc001opv.2uc001opw.2	0.21	0.35	0.22	0.27	0.36	0.22
AFE:8379@uc003sle.1@uc003slg.1	0.64	0.57	0.53	0.61	0.54	0.5
SE:chr19:41196917:41196981:-@chr19:41196256:41196330:-@chr19:41193309:41196164:-	0.28	0.42	0.24	0.38	0.18	0.19
SE:chr11:47710665:47710798:-@chr11:47710245:47710347:-@chr11:47709409:47709689:-	0.28	0.26	0.4	0.47	0.55	0.6
SE:chr19:59062933:59063009:+@chr19:59064832:59064904:+@chr19:59068594:59071504:+	0.84	0.82	0.81	0.58	0.83	0.83
A3SS:chr4:717461:717578:+@chr4:717673|718720:718816:+	0.66	0.6	0.83	0.82	0.81	0.85
ALE:8509@uc009xro.1@uc001jvk.1	0.87	0.89	0.9	0.82	0.79	0.67
RI:chr2:99385539:99385695:-@chr2:99385139:99385241:-	0.7	0.82	0.9	0.86	0.87	0.8
TandemUTR:chr14:101878269:101878457:+@chr14:101878458:101878797:+	0.73	0.73	0.68	0.74	0.64	0.76
SE:chr1:61939194:61939285:-@chr1:61925052:61925181:-@chr1:61919306:61921806:-	0.89	0.77	0.42	0.59	0.65	0.58
A3SS:chr17:37973163:37974487:+@chr17:37974713|37974748:37974847:+	0.16	0.18	0.32	0.17	0.1	0.31
SE:chr3:185515671:185516338:+@chr3:185516554:185516700:+@chr3:185518199:185518298:+	0.19	0.14	0.17	0.2	0.26	0.09
A3SS:chr20:44426417:44426502:-@chr20:44420806|44420812:44420433:-	0.94	0.81	0.93	0.94	0.86	0.88
RI:chr6:146318016:146318183:-@chr6:146317519:146317682:-	0.79	0.78	0.89	0.9	0.78	0.8
SE:chr17:45979428:45979645:+@chr17:45980025:45980314:+@chr17:45980643:45981063:+	0.79	0.74	0.74	0.71	0.8	0.82
AFE:755@uc010gps.1@uc002zep.2uc002zeq.2uc002zer.2	0.72	0.49	0.73	0.84	0.88	0.85
TandemUTR:chr2:219755595:219756458:+@chr2:219756459:219756692:+	0.49	0.56	0.61	0.56	0.67	0.64
TandemUTR:chr17:40583420:40583801:+@chr17:40583802:40585249:+	0.67	0.74	0.8	0.78	0.66	0.66
AFE:55775@uc001xyd.1@uc001xya.1	0.85	0.83	0.9	0.86	0.84	0.78
SE:chr7:8075920:8077286:+@chr7:8091052:8091172:+@chr7:8092348:8095238:+	0.58	0.59	0.27	0.62	0.6	0.78
SE:chr18:12334131:12334246:-@chr18:12330196:12330400:-@chr18:12327340:12327534:-	0.75	0.72	0.63	0.71	0.66	0.7
SE:chr19:49977467:49977588:+@chr19:49979361:49979498:+@chr19:49985101:49985188:+	0.74	0.8	0.8	0.78	0.86	0.82
SE:chr15:63723320:63723905:+@chr15:63725004:63725095:+@chr15:63729774:63730334:+	0.88	0.9	0.76	0.9	0.88	0.9
AFE:339287@uc002hud.1@uc002hub.1	0.37	0.25	0.26	0.53	0.53	0.51
SE:chr5:74918607:74918639:+@chr5:74925459:74925630:+@chr5:74927803:74928759:+	0.69	0.77	0.68	0.8	0.66	0.72
SE:chr17:18633377:18633473:+@chr17:18634934:18635078:+@chr17:18641617:18641706:+	0.96	0.92	0.94	0.91	0.84	0.91
SE:chr17:17076827:17076940:-@chr17:17075833:17075921:-@chr17:17071913:17072200:-	0.69	0.81	0.51	0.68	0.67	0.72
RI:chr17:77259926:77260110:-@chr17:77259469:77259584:-	0.81	0.75	0.69	0.69	0.69	0.78
RI:chr16:359060:359221:-@chr16:358502:358627:-	0.04	0.14	0.07	0.11	0.18	0.18
TandemUTR:chr21:33870752:33871518:+@chr21:33871519:33871657:+	0.36	0.37	0.3	0.35	0.35	0.26
A5SS:chr16:70044754:70044707|70044647:-@chr16:70038834:70041289:-	0.8	0.89	0.74	0.91	0.88	0.91
A3SS:chr19:44061914:44061980:-@chr19:44061787|44061790:44061078:-	0.83	0.78	0.88	0.89	0.85	0.88
SE:chr13:100124999:100125175:-@chr13:100120538:100120824:-@chr13:100118481:100119049:-	0.64	0.65	0.67	0.56	0.74	0.66
SE:chr1:45572650:45572770:-@chr1:45571672:45571756:-@chr1:45571022:45571583:-	0.79	0.64	0.76	0.89	0.87	0.78
A5SS:chr10:103334666:103334625|103334349:-@chr10:103333255:103333428:-	0.84	0.74	0.81	0.66	0.85	0.75
SE:chr10:38346225:38346320:+@chr10:38368347:38368426:+@chr10:38383309:38389205:+	0.08	0.11	0.08	0.14	0.12	0.39
SE:chr11:18536351:18536453:-@chr11:18525003:18525173:-@chr11:18522746:18522919:-	0.8	0.69	0.75	0.74	0.87	0.72
SE:chr10:120857450:120857666:+@chr10:120861351:120861430:+@chr10:120867021:120867169:+	0.7	0.7	0.68	0.61	0.5	0.52
TandemUTR:chr19:44721291:44721847:-@chr19:44721183:44721290:-	0.16	0.1	0.12	0.09	0.11	0.05
AFE:25793@uc003amp.1uc003amr.1@uc003amt.1	0.79	0.81	0.8	0.57	0.7	0.74
SE:chr17:3538055:3538148:-@chr17:3531939:3532021:-@chr17:3529633:3529827:-	0.95	0.91	0.91	0.84	0.94	0.94
SE:chr4:103455848:103456010:-@chr4:103447616:103447785:-@chr4:103445169:103445291:-	0.84	0.7	0.92	0.82	0.9	0.77
A5SS:chr9:89778770:89778661|89778657:-@chr9:89771181:89776070:-	0.74	0.55	0.46	0.47	0.39	0.39
RI:chr19:7441012:7441201:+@chr19:7441423:7443363:+	0.77	0.82	0.67	0.76	0.84	0.84
AFE:58504@uc001jgr.1@uc001jgs.1	0.84	0.72	0.8	0.74	0.79	0.82
AFE:154075@uc003qbz.1@uc003qbx.1	0.84	0.84	0.71	0.77	0.7	0.76
A5SS:chr3:53244230:53244054|53244035:-@chr3:53241816:53242330:-	0.29	0.27	0.35	0.3	0.26	0.22
ALE:25788@uc003ygm.1uc003ygn.1@uc003ygk.1	0.37	0.48	0.47	0.32	0.23	0.35
ALE:7849@uc010fku.1@uc002tjk.1uc002tjj.1uc002tjl.1uc002tjm.1uc002tjn.1	0.94	0.84	0.94	0.87	0.7	0.81
SE:chr11:129510668:129510820:+@chr11:129512361:129512396:+@chr11:129515503:129515588:+	0.15	0.18	0.14	0.29	0.2	0.25
A5SS:chr9:131620747:131620620|131620453:-@chr9:131614321:131616322:-	0.03	0.06	0.12	0.27	0.38	0.37
SE:chr22:49413285:49413473:-@chr22:49412850:49413086:-@chr22:49411885:49412700:-	0.89	0.82	0.71	0.81	0.48	0.77
SE:chr6:74247119:74247249:+@chr6:74248484:74248688:+@chr6:74248893:74249064:+	0.85	0.83	0.83	0.79	0.75	0.9
AFE:60343@uc004flt.1uc004flu.1@uc004flw.1	0.44	0.76	0.5	0.68	0.46	0.59
TandemUTR:chr8:74120926:74122286:+@chr8:74122287:74122538:+	0.27	0.17	0.14	0.19	0.11	0.14
RI:chr20:61835383:61835535:+@chr20:61836501:61836620:+	0.45	0.43	0.58	0.64	0.6	0.65
ALE:55975@uc003svp.2uc003svq.2@uc003svr.2uc003svs.2uc003svt.1	0.77	0.81	0.81	0.88	0.86	0.93
AFE:9277@uc010jun.1@uc003ods.1	0.17	0.19	0.42	0.44	0.62	0.25
SE:chr8:8134662:8136612:+@chr8:8136778:8136894:+@chr8:8139031:8139797:+	0.52	0.63	0.63	0.54	0.25	0.18
SE:chr2:85927011:85927862:-@chr2:85925030:85925188:-@chr2:85919767:85921026:-	0.69	0.83	0.64	0.67	0.9	0.76
SE:chr17:18158638:18159132:-@chr17:18152921:18152980:-@chr17:18150589:18151005:-	0.91	0.84	0.82	0.64	0.75	0.66
RI:chr19:60877112:60877132:+@chr19:60877801:60877894:+	0.63	0.68	0.73	0.72	0.68	0.76
SE:chr1:114914136:114914216:-@chr1:114912258:114912400:-@chr1:114892105:114892341:-	0.91	0.92	0.9	0.71	0.78	0.87
SE:chr22:23272882:23273357:-@chr22:23269810:23269922:-@chr22:23266408:23269068:-	0.32	0.31	0.24	0.23	0.27	0.33
SE:chr9:132360075:132360231:+@chr9:132364713:132364778:+@chr9:132366184:132366517:+	0.71	0.63	0.59	0.69	0.62	0.75
A3SS:chr2:27210659:27211052:-@chr2:27210026|27210093:27209904:-	0.79	0.77	0.63	0.71	0.75	0.78
MXE:chr3:49314821:49314979:-@chr3:49312818:49313128:-@chr3:49310989:49311072:-@chr3:49310303:49310401:-	0.74	0.69	0.65	0.74	0.72	0.77
A5SS:chr19:12784897:12785024|12785020:+@chr19:12785142:12785462:+	0.05	0.06	0.13	0.06	0.03	0.03
SE:chr12:120257719:120257909:-@chr12:120253413:120253614:-@chr12:120252769:120252858:-	0.82	0.77	0.81	0.71	0.67	0.91
ALE:79623@uc010ezp.1@uc002rnq.1uc002rnr.1uc002rns.1	0.65	0.6	0.71	0.58	0.52	0.67
SE:chr4:55924867:55925195:+@chr4:55928512:55928646:+@chr4:55930756:55933138:+	0.76	0.83	0.75	0.81	0.75	0.7
RI:chr1:113042432:113042934:+@chr1:113043830:113043955:+	0.33	0.31	0.35	0.47	0.41	0.18
TandemUTR:chr17:23712401:23713216:+@chr17:23713217:23713406:+	0.38	0.55	0.42	0.48	0.44	0.55
ALE:3554@uc002tbp.1@uc010fix.1uc002tbq.1uc002tbr.1	0.89	0.8	0.67	0.8	0.76	0.85
AFE:10013@uc004dkw.1@uc010nig.1	0.61	0.54	0.51	0.49	0.59	0.54
TandemUTR:chr4:175475109:175475611:+@chr4:175475612:175478054:+	0.84	0.92	0.86	0.86	0.82	0.92
SE:chr21:33635175:33635350:+@chr21:33637711:33637852:+@chr21:33639422:33639536:+	0.86	0.73	0.67	0.8	0.86	0.75
SE:chr19:15346414:15346446:-@chr19:15345597:15345876:-@chr19:15344662:15345151:-	0.59	0.71	0.72	0.7	0.68	0.48
SE:chr17:5312615:5313110:-@chr17:5307573:5307733:-@chr17:5306363:5306590:-	0.64	0.52	0.62	0.55	0.64	0.55
A3SS:chr2:38944007:38944165:-@chr2:38942976|38942979:38942791:-	0.88	0.77	0.68	0.62	0.83	0.83
SE:chr2:238999877:239000499:+@chr2:239006929:239007075:+@chr2:239009091:239009653:+	0.88	0.72	0.91	0.94	0.95	0.91
AFE:55726@uc001rhj.2@uc001rhk.2	0.44	0.45	0.44	0.49	0.49	0.57
RI:chr20:34833242:34833290:-@chr20:34832690:34832794:-	0.75	0.72	0.63	0.74	0.76	0.63
SE:chr4:714741:714899:+@chr4:716189:716287:+@chr4:717461:718816:+	0.55	0.48	0.4	0.44	0.36	0.35
A5SS:chr2:48591983:48592120|48592111:+@chr2:48595358:48596035:+	0.09	0.06	0.15	0.18	0.24	0.12
SE:chr19:54188561:54188992:+@chr19:54198348:54198403:+@chr19:54199346:54199487:+	0.6	0.68	0.82	0.59	0.68	0.42
AFE:4281@uc010ndv.1@uc004ctg.2	0.87	0.79	0.87	0.9	0.83	0.85
SE:chr12:61001512:61001657:+@chr12:61005920:61005981:+@chr12:61035379:61035523:+	0.51	0.47	0.47	0.42	0.53	0.33
SE:chr4:164654676:164654760:+@chr4:164655915:164656063:+@chr4:164658036:164658726:+	0.94	0.91	0.92	0.92	0.76	0.84
ALE:2122@uc010hwn.1@uc012897.uc003ffl.2	0.63	0.47	0.66	0.66	0.67	0.52
MXE:chr1:6448087:6450219:-@chr1:6447199:6447366:-@chr1:6445276:6445310:-@chr1:6444622:6444821:-	0.24	0.31	0.56	0.47	0.22	0.47
AFE:64434@uc010lqp.1@uc003wmy.1	0.62	0.56	0.58	0.64	0.42	0.73
RI:chr1:247118953:247119143:-@chr1:247118650:247118839:-	0.68	0.57	0.71	0.72	0.48	0.68
MXE:chr22:22436826:22436900:+@chr22:22436980:22437089:+@chr22:22437564:22437644:+@chr22:22437908:22438420:+	0.55	0.29	0.46	0.52	0.35	0.37
MXE:chr14:75709642:75712786:+@chr14:75713988:75714027:+@chr14:75714084:75714138:+@chr14:75716860:75716945:+	0.4	0.41	0.58	0.45	0.61	0.69
SE:chr20:42573344:42573423:-@chr20:42571946:42572083:-@chr20:42568882:42569051:-	0.95	0.92	0.92	0.9	0.84	0.88
AFE:159195@uc001juq.1@uc001jup.2	0.53	0.44	0.54	0.46	0.46	0.59
AFE:4736@uc003okr.1@uc003okp.1	0.48	0.56	0.52	0.4	0.31	0.41
MXE:chr16:4243649:4243791:-@chr16:4241324:4242036:-@chr16:4238254:4238430:-@chr16:4235827:4237063:-	0.7	0.6	0.76	0.84	0.61	0.53
SE:chr16:83050713:83051908:+@chr16:83052501:83052707:+@chr16:83052821:83053434:+	0.13	0.22	0.34	0.16	0.27	0.2
SE:chr5:36716207:36716448:+@chr5:36719723:36719857:+@chr5:36721924:36724193:+	0.77	0.72	0.74	0.64	0.63	0.69
A3SS:chr5:176959707:176959867:+@chr5:176963673|176963786:176964148:+	0.1	0.06	0.05	0.18	0.14	0.16
A5SS:chr1:153446963:153448634|153447042:+@chr1:153448800:153448982:+	0.61	0.8	0.38	0.68	0.48	0.41
A3SS:chr16:75782336:75783031:+@chr16:75784835|75784849:75785175:+	0.13	0.07	0.2	0.14	0.15	0.1
A5SS:chr9:36194065:36194184|36194180:+@chr9:36201605:36202055:+	0.53	0.58	0.5	0.42	0.38	0.68
A5SS:chr3:171585015:171585247|171585109:+@chr3:171590705:171590946:+	0.9	0.9	0.79	0.86	0.83	0.87
SE:chr11:18522746:18522919:-@chr11:18514529:18514592:-@chr11:18507730:18510610:-	0.53	0.61	0.46	0.5	0.49	0.61
SE:chr11:62311450:62311575:+@chr11:62313071:62313258:+@chr11:62313340:62313474:+	0.61	0.51	0.53	0.56	0.62	0.49
SE:chr9:139006691:139006835:+@chr9:139006913:139006973:+@chr9:139007198:139007516:+	0.49	0.4	0.43	0.44	0.42	0.36
SE:chr12:103206626:103206948:+@chr12:103227667:103227858:+@chr12:103229198:103229344:+	0.06	0.12	0.15	0.14	0.21	0.17
AFE:5426@uc001ukq.1@uc001uks.1uc009zyu.1	0.55	0.42	0.53	0.53	0.61	0.59
ALE:10458@uc002jyz.2@uc002jze.1	0.23	0.27	0.27	0.23	0.17	0.17
SE:chr9:35651710:35651999:-@chr9:35650091:35650964:-@chr9:35648872:35649170:-	0.93	0.9	0.86	0.78	0.8	0.9
SE:chr10:45600963:45601085:+@chr10:45602066:45602128:+@chr10:45602489:45602701:+	0.72	0.8	0.71	0.75	0.72	0.6
A3SS:chr9:137532580:137532790:+@chr9:137533366|137533511:137533640:+	0.04	0.12	0.07	0.1	0.14	0.16
SE:chr3:162303909:162303999:-@chr3:162290442:162290544:-@chr3:162284365:162287270:-	0.12	0.16	0.09	0.28	0.16	0.09
MXE:chr11:3356844:3357027:-@chr11:3355423:3355706:-@chr11:3353303:3353468:-@chr11:3351383:3351462:-	0.81	0.7	0.93	0.9	0.97	0.95
SE:chr1:173259123:173259312:-@chr1:173256237:173256484:-@chr1:173253837:173254335:-	0.15	0.14	0.22	0.19	0.1	0.17
A3SS:chr14:104317470:104317598:-@chr14:104314152|104314169:104314041:-	0.21	0.1	0.23	0.11	0.18	0.07
A3SS:chrX:48340866:48342794:+@chrX:48342919|48342931:48343049:+	0.76	0.51	0.74	0.67	0.71	0.79
AFE:55466@uc002bdk.1@uc002bdi.1	0.45	0.5	0.56	0.55	0.48	0.69
AFE:23218@uc010hjo.1@uc010hjn.1	0.52	0.47	0.48	0.37	0.42	0.37
A5SS:chr1:114246030:114245904|114245900:-@chr1:114244216:114245528:-	0.8	0.81	0.38	0.81	0.69	0.74
AFE:27315@uc001lyt.1@uc001lyl.1	0.85	0.83	0.9	0.91	0.77	0.91
ALE:283450@uc001ttr.1@uc009zwc.1	0.87	0.8	0.74	0.64	0.77	0.8
SE:chr5:130794451:130794941:-@chr5:130792494:130792808:-@chr5:130787513:130790883:-	0.95	0.95	0.83	0.96	0.91	0.94
A5SS:chr22:20379683:20379785|20379781:+@chr22:20380156:20380827:+	0.73	0.76	0.74	0.76	0.71	0.56
RI:chr17:39754328:39754452:-@chr17:39753952:39754125:-	0.12	0.17	0.19	0.22	0.26	0.32
ALE:57724@uc002lbn.1@uc002lbm.1	0.91	0.84	0.81	0.75	0.8	0.76
TandemUTR:chr4:71774698:71774761:+@chr4:71774762:71775131:+	0.36	0.34	0.5	0.43	0.45	0.47
SE:chrX:130786931:130787074:-@chrX:130766681:130766746:-@chrX:130756385:130758040:-	0.53	0.41	0.27	0.55	0.32	0.22
SE:chrX:153437574:153437785:+@chrX:153439941:153440059:+@chrX:153443097:153443197:+	0.73	0.81	0.69	0.81	0.8	0.92
AFE:553115@uc001bte.1@uc001bth.1	0.5	0.43	0.66	0.5	0.53	0.55
A3SS:chr9:139006704:139007247:+@chr9:139007326|139007366:139007516:+	0.45	0.37	0.28	0.31	0.38	0.23
SE:chr19:18529573:18529724:+@chr19:18531910:18532360:+@chr19:18533846:18533971:+	0.16	0.06	0.17	0.11	0.25	0.11
SE:chr3:197176697:197176845:-@chr3:197174568:197174689:-@chr3:197171005:197171354:-	0.58	0.45	0.53	0.49	0.42	0.38
A3SS:chr15:83001411:83001583:-@chr15:82999639|82999644:82999364:-	0.68	0.69	0.72	0.6	0.73	0.81
AFE:55466@uc002bdm.1@uc002bdj.1	0.35	0.34	0.41	0.34	0.66	0.26
AFE:8425@uc002ool.1@uc002ook.1	0.6	0.54	0.52	0.63	0.43	0.6
AFE:81608@uc003had.1@uc003hac.1	0.62	0.77	0.66	0.73	0.72	0.83
SE:chr7:97339599:97339790:-@chr7:97338967:97339244:-@chr7:97336453:97337061:-	0.92	0.8	0.89	0.84	0.84	0.92
AFE:10051@uc003fdl.1@uc010hwc.1	0.31	0.31	0.39	0.64	0.41	0.79
A3SS:chr4:74224112:74224864:-@chr4:74219843|74219846:74219698:-	0.74	0.65	0.63	0.8	0.77	0.82
AFE:5378@uc002urn.1@uc010fry.1uc010frz.1	0.78	0.79	0.67	0.73	0.65	0.72
A3SS:chr2:9585366:9585534:-@chr2:9583824|9583844:9583691:-	0.1	0.23	0.26	0.23	0.13	0.32
A5SS:chr21:29303884:29303819|29303787:-@chr21:29302072:29302813:-	0.74	0.82	0.82	0.89	0.88	0.81
A5SS:chr16:239549:239658|239654:+@chr16:244381:244681:+	0.14	0.05	0.06	0.08	0.09	0.22
SE:chr2:27518737:27518811:+@chr2:27518950:27519134:+@chr2:27519213:27519272:+	0.59	0.78	0.72	0.75	0.73	0.81
SE:chr3:130761863:130761967:-@chr3:130761153:130761316:-@chr3:130759911:130760108:-	0.93	0.89	0.81	0.88	0.9	0.86
SE:chr4:456364:456490:-@chr4:451406:451470:-@chr4:423192:428221:-	0.13	0.13	0.11	0.21	0.1	0.22
A5SS:chr3:185446097:185445950|185445946:-@chr3:185445241:185445840:-	0.1	0.17	0.06	0.17	0.1	0.11
A5SS:chr7:142672207:142672511|142672307:+@chr7:142674832:142676331:+	0.75	0.73	0.78	0.8	0.7	0.9
SE:chr1:150134108:150134294:-@chr1:150129083:150129314:-@chr1:150128314:150128473:-	0.21	0.13	0.2	0.18	0.31	0.28
SE:chr3:58373668:58373730:+@chr3:58384228:58384261:+@chr3:58385519:58386787:+	0.1	0.1	0.09	0.21	0.1	0.1
SE:chr22:29142223:29142392:+@chr22:29152705:29152832:+@chr22:29154449:29155041:+	0.44	0.41	0.48	0.53	0.61	0.75
SE:chr6:26767648:26767963:-@chr6:26766765:26766853:-@chr6:26751866:26751935:-	0.94	0.95	0.89	0.9	0.81	0.89
SE:chrX:152840012:152840174:-@chrX:152839744:152839806:-@chrX:152839060:152839456:-	0.65	0.52	0.56	0.49	0.5	0.62
SE:chr11:67709824:67709971:-@chr11:67704171:67704243:-@chr11:67699061:67699226:-	0.29	0.19	0.24	0.31	0.33	0.22
SE:chr3:52296885:52296932:+@chr3:52299360:52299775:+@chr3:52300016:52300978:+	0.83	0.72	0.85	0.85	0.84	0.91
A3SS:chr16:48865544:48865610:+@chr16:48879294|48879324:48879762:+	0.68	0.77	0.71	0.37	0.73	0.81
SE:chr1:98899801:98900055:+@chr1:98900841:98900960:+@chr1:98923029:98923211:+	0.1	0.06	0.09	0.14	0.29	0.24
AFE:23224@uc010aqa.1@uc001xgk.2uc001xgl.1uc001xgm.1	0.9	0.87	0.84	0.85	0.75	0.86
A3SS:chr1:151875672:151877548:+@chr1:151881343|151881346:151881529:+	0.51	0.67	0.48	0.59	0.64	0.63
SE:chr3:109252115:109252187:-@chr3:109251156:109251188:-@chr3:109244629:109248829:-	0.62	0.73	0.73	0.74	0.61	0.73
SE:chr10:112053216:112054495:-@chr10:112050295:112050484:-@chr10:112047319:112048538:-	0.15	0.56	0.32	0.48	0.62	0.59
TandemUTR:chr1:204701388:204701462:+@chr1:204701463:204704397:+	0.48	0.49	0.62	0.49	0.49	0.48
AFE:24142@uc003czi.1@uc003cze.1uc003czf.1uc003czj.1	0.88	0.67	0.79	0.63	0.83	0.87
ALE:91966@uc004fdb.1uc01297.uc004fdh.1	0.29	0.35	0.26	0.26	0.21	0.29
SE:chr8:144750661:144750988:-@chr8:144745960:144746255:-@chr8:144743921:144744051:-	0.19	0.48	0.12	0.51	0.6	0.55
TandemUTR:chr14:34250968:34251820:-@chr14:34249402:34250967:-	0.4	0.46	0.36	0.38	0.34	0.3
ALE:11311@uc009wlm.1@uc001etp.1uc001etq.1	0.67	0.35	0.57	0.58	0.53	0.62
SE:chr19:54130069:54130180:+@chr19:54131101:54131264:+@chr19:54134518:54134770:+	0.65	0.35	0.43	0.39	0.28	0.21
SE:chr7:36412304:36412700:+@chr7:36416648:36416838:+@chr7:36421892:36422018:+	0.78	0.85	0.83	0.74	0.84	0.85
SE:chr6:33490480:33490899:+@chr6:33490990:33491088:+@chr6:33491348:33492190:+	0.58	0.5	0.54	0.5	0.65	0.45
SE:chr14:23810533:23810784:-@chr14:23809883:23809993:-@chr14:23809380:23809504:-	0.77	0.66	0.57	0.53	0.76	0.54
ALE:9734@uc003sud.1uc003suf.1uc010kud.1@uc003sua.1	0.73	0.59	0.59	0.7	0.67	0.61
SE:chr20:42116353:42116580:+@chr20:42127766:42128161:+@chr20:42128784:42128911:+	0.36	0.49	0.33	0.37	0.28	0.35
A5SS:chr20:30268073:30268185|30268111:+@chr20:30279727:30279919:+	0.89	0.87	0.82	0.71	0.89	0.89
RI:chr19:9312778:9312860:+@chr19:9313371:9315519:+	0.25	0.14	0.21	0.34	0.66	0.46
AFE:10717@uc001eea.1@uc001eeb.2uc001eec.2	0.76	0.77	0.77	0.76	0.54	0.59
SE:chr4:1689677:1690151:-@chr4:1689041:1689200:-@chr4:1687477:1688953:-	0.78	0.72	0.64	0.75	0.69	0.66
A3SS:chr19:54642093:54642536:-@chr19:54641664|54641763:54641620:-	0.77	0.83	0.82	0.77	0.74	0.68
A3SS:chr17:37793823:37794111:-@chr17:37754064|37754083:37753933:-	0.49	0.51	0.34	0.56	0.31	0.28
AFE:8924@uc001zbi.1@uc001zbl.1	0.89	0.91	0.8	0.95	0.95	0.91
ALE:6293@uc003shh.1@uc003shf.1uc003shg.1	0.6	0.48	0.41	0.58	0.51	0.49
TandemUTR:chr12:121258282:121258879:-@chr12:121258166:121258281:-	0.2	0.31	0.25	0.22	0.32	0.21
RI:chrX:48221293:48221500:+@chrX:48221781:48221850:+	0.1	0.09	0.17	0.18	0.22	0.21
SE:chr16:70688222:70688409:+@chr16:70689077:70689181:+@chr16:70690045:70690192:+	0.72	0.68	0.64	0.7	0.69	0.61
AFE:10495@uc004evv.1@uc004evy.1	0.79	0.67	0.72	0.81	0.66	0.88
SE:chr1:33726652:33726838:+@chr1:33727705:33727789:+@chr1:33729212:33730969:+	0.45	0.74	0.68	0.33	0.66	0.58
AFE:5700@uc001xyh.1@uc001xyf.1	0.43	0.53	0.5	0.64	0.73	0.59
A5SS:chr1:210854983:210855393|210855043:+@chr1:210858092:210859212:+	0.39	0.73	0.45	0.38	0.61	0.86
RI:chr17:39755702:39755746:-@chr17:39755313:39755446:-	0.74	0.32	0.45	0.49	0.11	0.23
AFE:84864@uc003dry.1@uc003dsb.1uc003dsc.1	0.91	0.81	0.93	0.93	0.92	0.94
A3SS:chr20:36508742:36509680:+@chr20:36510719|36510723:36510787:+	0.85	0.7	0.75	0.92	0.78	0.86
AFE:23597@uc004dan.1@uc004das.1	0.83	0.85	0.79	0.69	0.69	0.77
A5SS:chr12:44641907:44641750|44641746:-@chr12:44640236:44641372:-	0.17	0.1	0.14	0.06	0.12	0.08
RI:chr14:23684107:23684204:-@chr14:23683449:23683517:-	0.45	0.14	0.46	0.68	0.5	0.12
SE:chr5:82408896:82409070:-@chr5:82393452:82393486:-@chr5:82383343:82388729:-	0.86	0.71	0.74	0.71	0.78	0.76
SE:chr1:101320187:101321718:+@chr1:101323196:101323301:+@chr1:101324996:101325412:+	0.08	0.14	0.11	0.19	0.1	0.14
SE:chr1:159275294:159275407:-@chr1:159274965:159275108:-@chr1:159274045:159274489:-	0.36	0.37	0.34	0.41	0.33	0.44
SE:chr11:900775:900874:-@chr11:898542:898645:-@chr11:894706:894859:-	0.51	0.47	0.52	0.5	0.41	0.52
SE:chr7:100109040:100109482:+@chr7:100112094:100112132:+@chr7:100112252:100113219:+	0.49	0.77	0.6	0.74	0.73	0.84
SE:chr3:101019260:101019577:+@chr3:101211665:101211714:+@chr3:101348507:101348595:+	0.19	0.18	0.17	0.13	0.15	0.27
RI:chr16:87251824:87251938:-@chr16:87251345:87251491:-	0.08	0.25	0.12	0.2	0.35	0.09
SE:chr10:88588602:88588716:+@chr10:88625604:88625822:+@chr10:88639799:88639961:+	0.93	0.93	0.92	0.83	0.82	0.81
A5SS:chrX:62569096:62568988|62568969:-@chrX:62563163:62565586:-	0.81	0.58	0.67	0.58	0.84	0.78
SE:chr11:6457778:6458229:-@chr11:6456946:6457039:-@chr11:6456385:6456765:-	0.68	0.63	0.77	0.65	0.75	0.71
SE:chr10:126494888:126495171:+@chr10:126497943:126498009:+@chr10:126505154:126505344:+	0.93	0.83	0.9	0.79	0.93	0.9
SE:chr10:75176569:75176768:+@chr10:75180872:75181007:+@chr10:75189386:75189558:+	0.76	0.69	0.61	0.54	0.73	0.67
TandemUTR:chr3:44424178:44424244:+@chr3:44424245:44425933:+	0.51	0.44	0.64	0.68	0.48	0.37
A5SS:chr1:154186897:154186714|154186684:-@chr1:154183102:154184430:-	0.16	0.27	0.35	0.25	0.4	0.41
AFE:221927@uc003smh.2@uc003smi.1uc003smj.1	0.44	0.38	0.74	0.78	0.62	0.78
SE:chr19:45811874:45812192:+@chr19:45814635:45814766:+@chr19:45814846:45815019:+	0.85	0.81	0.8	0.85	0.94	0.89
A3SS:chr12:52180972:52181512:+@chr12:52182066|52182071:52182235:+	0.83	0.96	0.91	0.9	0.88	0.85
SE:chr7:63660738:63660947:-@chr7:63642119:63642245:-@chr7:63641520:63641615:-	0.86	0.74	0.89	0.87	0.9	0.88
AFE:728340@uc003jzc.2@uc003jwz.2	0.16	0.16	0.75	0.13	0.18	0.75
A5SS:chr7:100648320:100651797|100648436:+@chr7:100652605:100652775:+	0.5	0.22	0.54	0.51	0.45	0.3
ALE:93343@uc002ngn.1@uc002ngo.1uc002ngp.1uc002ngq.1	0.96	0.9	0.83	0.94	0.96	0.93
SE:chr1:35270003:35270161:-@chr1:35268735:35268901:-@chr1:35258571:35258655:-	0.85	0.88	0.88	0.91	0.7	0.79
AFE:23613@uc002xsr.1@uc002xtb.1uc002xtc.1uc002xtd.1uc002xtf.1uc002xth.2	0.47	0.46	0.55	0.44	0.45	0.45
SE:chrX:117396410:117396443:+@chrX:117405331:117405405:+@chrX:117410623:117411273:+	0.89	0.93	0.84	0.83	0.83	0.86
SE:chr16:660457:660558:+@chr16:660717:660774:+@chr16:660893:661406:+	0.69	0.9	0.71	0.84	0.41	0.33
SE:chr11:3785982:3786121:+@chr11:3801419:3801546:+@chr11:3801689:3802553:+	0.6	0.44	0.87	0.76	0.8	0.91
SE:chr20:42542022:42542498:+@chr20:42548650:42548760:+@chr20:42551318:42556658:+	0.67	0.58	0.71	0.62	0.6	0.5
RI:chr19:54345149:54345220:+@chr19:54345305:54346090:+	0.3	0.43	0.34	0.43	0.57	0.57
A3SS:chr6:31910882:31911207:+@chr6:31912055|31912180:31912277:+	0.19	0.46	0.51	0.49	0.36	0.28
SE:chr1:19577621:19577734:-@chr1:19556503:19556644:-@chr1:19555716:19555832:-	0.83	0.92	0.87	0.87	0.81	0.88
SE:chr2:86251842:86252211:-@chr2:86251383:86251478:-@chr2:86247142:86247278:-	0.69	0.63	0.75	0.68	0.67	0.67
A3SS:chr17:70280630:70280773:-@chr17:70280011|70280129:70279694:-	0.47	0.42	0.41	0.38	0.28	0.25
A3SS:chr17:57295427:57296085:-@chr17:57293708|57293712:57293590:-	0.61	0.66	0.68	0.59	0.63	0.79
RI:chr7:100048289:100048555:+@chr7:100048753:100048828:+	0.12	0.11	0.11	0.19	0.17	0.09
RI:chr19:6417477:6417620:+@chr19:6417962:6418232:+	0.61	0.7	0.58	0.6	0.55	0.48
SE:chr2:178986633:178987086:+@chr2:178988791:178988936:+@chr2:178999339:178999852:+	0.05	0.03	0.07	0.15	0.07	0.08
SE:chr19:19617683:19619568:-@chr19:19617456:19617599:-@chr19:19617000:19617341:-	0.93	0.84	0.95	0.91	0.88	0.9
SE:chr12:61035379:61035523:+@chr12:61054438:61054583:+@chr12:61061538:61061711:+	0.03	0.05	0.01	0.06	0.13	0.07
SE:chr11:124251555:124252038:+@chr11:124252391:124252415:+@chr11:124252625:124253902:+	0.28	0.19	0.14	0.19	0.19	0.22
A3SS:chr17:73634453:73634695:-@chr17:73634320|73634324:73634200:-	0.85	0.91	0.85	0.79	0.81	0.88
SE:chr12:48847151:48847554:-@chr12:48824819:48825019:-@chr12:48824253:48824414:-	0.58	0.38	0.57	0.31	0.24	0.37
TandemUTR:chr3:184118586:184119539:+@chr3:184119540:184122111:+	0.83	0.85	0.92	0.73	0.86	0.63
SE:chr19:18560805:18560887:+@chr19:18561289:18561493:+@chr19:18562664:18564147:+	0.94	0.91	0.93	0.31	0.66	0.64
SE:chr12:87066196:87066412:+@chr12:87071199:87071417:+@chr12:87072196:87072295:+	0.96	0.86	0.89	0.84	0.89	0.79
A5SS:chrX:23711838:23712441|23712129:+@chrX:23713366:23713467:+	0.89	0.95	0.94	0.77	0.8	0.71
AFE:6122@uc003axk.1@uc003axh.1uc003axi.1	0.39	0.52	0.55	0.43	0.53	0.55
SE:chr7:98911799:98912039:+@chr7:98913833:98913915:+@chr7:98915220:98917882:+	0.24	0.43	0.49	0.52	0.53	0.38
SE:chr21:33539126:33539249:+@chr21:33540429:33540657:+@chr21:33540893:33541067:+	0.1	0.15	0.13	0.11	0.02	0.08
SE:chr22:40895797:40895846:-@chr22:40894559:40894686:-@chr22:40885963:40887308:-	0.23	0.1	0.18	0.1	0.16	0.14
A3SS:chr9:91124387:91124532:+@chr9:91130162|91130283:91130411:+	0.67	0.56	0.53	0.68	0.63	0.4
SE:chr3:52570823:52571024:-@chr3:52567305:52567469:-@chr3:52563780:52563935:-	0.42	0.34	0.43	0.66	0.43	0.55
RI:chr6:117998716:117998811:-@chr6:117997428:117997592:-	0.1	0.05	0.1	0.11	0.35	0.18
SE:chr19:21142211:21142309:+@chr19:21150096:21150117:+@chr19:21157266:21162903:+	0.1	0.19	0.2	0.06	0.11	0.09
RI:chr7:99871407:99871623:-@chr7:99871190:99871326:-	0.29	0.58	0.43	0.48	0.34	0.37
A5SS:chr12:51975890:51976326|51975992:+@chr12:51977901:51977975:+	0.7	0.77	0.47	0.73	0.66	0.75
A3SS:chr15:80554674:80556136:-@chr15:80552677|80553009:80551131:-	0.7	0.75	0.7	0.68	0.63	0.61
A3SS:chr14:23654334:23654775:+@chr14:23655966|23656021:23656093:+	0.77	0.78	0.87	0.57	0.44	0.61
AFE:3191@uc002ojo.1@uc010ege.1uc002ojj.1uc002ojp.1	0.38	0.38	0.3	0.56	0.51	0.49
AFE:54856@uc001fmf.2@uc001fly.1uc001fmc.1	0.56	0.54	0.52	0.41	0.55	0.49
SE:chr3:9856868:9857489:-@chr3:9855716:9855855:-@chr3:9854486:9854891:-	0.79	0.82	0.71	0.8	0.8	0.72
SE:chr14:105029961:105030116:+@chr14:105031217:105031315:+@chr14:105034739:105035359:+	0.94	0.95	0.87	0.82	0.72	0.72
AFE:118@uc003gft.2@uc010ico.1uc003gfo.1uc003gfp.1uc003gfq.1uc003gfr.1	0.89	0.87	0.74	0.72	0.83	0.81
AFE:27343@uc001ktg.1uc001kth.1@uc001ktl.1	0.84	0.6	0.74	0.75	0.73	0.58
TandemUTR:chr1:21878304:21878495:-@chr1:21877981:21878303:-	0.72	0.6	0.68	0.64	0.53	0.78
A3SS:chr17:15952825:15952951:-@chr17:15945796|15945844:15945289:-	0.44	0.71	0.7	0.63	0.75	0.6
ALE:5527@uc001ykn.1@uc001ykk.1uc001yko.1uc001ykp.1	0.95	0.81	0.77	0.82	0.81	0.81
SE:chr16:2083546:2083740:-@chr16:2082956:2083095:-@chr16:2082482:2082594:-	0.48	0.48	0.69	0.57	0.64	0.68
A5SS:chr2:74572116:74572307|74572301:+@chr2:74572639:74575192:+	0.37	0.25	0.51	0.31	0.38	0.65
A3SS:chr14:69304608:69305144:+@chr14:69305268|69305652:69307010:+	0.44	0.44	0.49	0.89	0.97	0.95
SE:chr2:219966:221191:-@chr2:214864:214920:-@chr2:208136:209001:-	0.54	0.61	0.6	0.36	0.66	0.43
MXE:chr4:12987267:12987344:-@chr4:12982517:12982589:-@chr4:12980593:12980687:-@chr4:12978445:12979372:-	0.93	0.91	0.85	0.76	0.93	0.78
SE:chr16:65822834:65822953:-@chr16:65822592:65822753:-@chr16:65822005:65822195:-	0.72	0.64	0.79	0.56	0.66	0.63
SE:chr11:105453249:105453701:-@chr11:105452444:105452644:-@chr11:105434673:105435046:-	0.76	0.68	0.75	0.71	0.89	0.85
AFE:79598@uc003dvl.1@uc010hpm.1uc003dvk.1	0.61	0.46	0.49	0.42	0.4	0.47
SE:chr3:99722667:99722976:-@chr3:99720419:99720527:-@chr3:99717045:99718723:-	0.39	0.42	0.42	0.38	0.31	0.32
SE:chr7:63763897:63764098:+@chr7:63776990:63777149:+@chr7:63789061:63789187:+	0.4	0.46	0.47	0.55	0.4	0.53
SE:chr11:77492674:77492746:-@chr11:77491568:77491642:-@chr11:77489357:77489889:-	0.11	0.09	0.19	0.15	0.06	0.06
AFE:9053@uc010kgs.1@uc003qgz.1uc003qha.1uc010kgq.1	0.83	0.91	0.95	0.92	0.88	0.88
A3SS:chr7:100557099:100557245:+@chr7:100558394|100558530:100558665:+	0.47	0.61	0.54	0.68	0.58	0.63
SE:chr12:49728347:49729235:+@chr12:49736194:49736295:+@chr12:49736400:49736579:+	0.18	0.19	0.21	0.3	0.23	0.33
AFE:25799@uc002qsx.1@uc002qsw.1	0.56	0.63	0.66	0.69	0.73	0.79
A3SS:chrX:118647309:118647499:-@chrX:118634551|118634733:118633715:-	0.38	0.28	0.54	0.68	0.52	0.41
SE:chr20:43874662:43875510:+@chr20:43876430:43876516:+@chr20:43877436:43877586:+	0.43	0.47	0.26	0.29	0.21	0.22
AFE:861@uc002yul.1@uc002yuh.1uc002yui.1uc002yuo.1	0.83	0.83	0.68	0.87	0.88	0.85
A3SS:chr9:94440104:94440383:-@chr9:94437349|94437411:94437261:-	0.95	0.95	0.96	0.76	0.75	0.82
MXE:chr1:116762604:116762766:-@chr1:116757907:116758058:-@chr1:116755406:116755460:-@chr1:116748856:116750293:-	0.35	0.2	0.58	0.47	0.4	0.45
SE:chr6:26195488:26195723:+@chr6:26200892:26201167:+@chr6:26201326:26201439:+	0.85	0.73	0.89	0.83	0.84	0.9
SE:chr12:49728347:49729235:+@chr12:49733828:49733910:+@chr12:49735885:49736552:+	0.33	0.39	0.38	0.43	0.19	0.38
AFE:1375@uc003bmp.1@uc003bmt.1	0.43	0.37	0.45	0.38	0.59	0.41
TandemUTR:chr4:15773464:15773694:-@chr4:15772010:15773463:-	0.83	0.71	0.82	0.78	0.82	0.82
SE:chr16:637418:637545:+@chr16:637784:637850:+@chr16:638121:638477:+	0.62	0.56	0.55	0.43	0.61	0.52
SE:chr9:90193076:90193273:+@chr9:90223513:90223686:+@chr9:90231117:90231326:+	0.1	0.12	0.2	0.12	0.12	0.17
SE:chr15:18927610:18927809:-@chr15:18926459:18926609:-@chr15:18923500:18923714:-	0.67	0.73	0.65	0.59	0.72	0.69
RI:chr16:88155136:88155238:+@chr16:88155508:88155660:+	0.34	0.4	0.47	0.77	0.94	0.89
ALE:5371@uc002awk.1uc002awo.1@uc002awr.1uc002aws.1	0.76	0.91	0.91	0.77	0.82	0.78
SE:chr8:124222182:124222322:+@chr8:124223683:124223877:+@chr8:124226138:124226276:+	0.72	0.58	0.67	0.68	0.81	0.71
TandemUTR:chr2:225046869:225047204:-@chr2:225045709:225046868:-	0.64	0.68	0.8	0.7	0.4	0.56
ALE:201294@uc010dgq.1@uc002jpp.1	0.49	0.45	0.59	0.42	0.55	0.46
SE:chr20:33086587:33086772:-@chr20:33072654:33072820:-@chr20:33067472:33067603:-	0.81	0.71	0.69	0.81	0.81	0.72
AFE:4054@uc001oeh.1@uc001oej.1	0.73	0.55	0.71	0.41	0.74	0.58
A3SS:chr19:531379:531461:+@chr19:531646|531762:531782:+	0.47	0.62	0.56	0.54	0.57	0.58
A5SS:chr3:49028309:49028256|49028241:-@chr3:49027294:49028144:-	0.47	0.29	0.47	0.35	0.33	0.37
A3SS:chr8:103348351:103349483:-@chr8:103346679|103346682:103346504:-	0.85	0.77	0.81	0.86	0.58	0.7
SE:chr1:114768736:114768900:-@chr1:114765581:114765781:-@chr1:114754206:114754461:-	0.8	0.9	0.86	0.82	0.74	0.8
MXE:chr17:77445470:77445758:+@chr17:77445935:77446032:+@chr17:77450410:77450495:+@chr17:77451088:77452702:+	0.27	0.21	0.34	0.24	0.31	0.19
TandemUTR:chr4:2805359:2805814:+@chr4:2805815:2808569:+	0.64	0.83	0.81	0.88	0.85	0.9
A3SS:chr22:18328267:18328812:+@chr22:18329756|18330050:18330338:+	0.07	0.09	0.05	0.13	0.16	0.11
RI:chr1:1238752:1238835:-@chr1:1238278:1238367:-	0.48	0.52	0.41	0.66	0.31	0.33
SE:chr5:137531522:137532276:-@chr5:137530106:137530198:-@chr5:137529416:137529696:-	0.57	0.44	0.65	0.35	0.5	0.44
SE:chr1:109625764:109627262:-@chr1:109625282:109625396:-@chr1:109624915:109625191:-	0.84	0.85	0.84	0.78	0.74	0.72
A5SS:chr6:43574694:43574852|43574816:+@chr6:43576460:43578065:+	0.38	0.25	0.32	0.23	0.22	0.36
TandemUTR:chrX:132264116:132264559:-@chrX:132262726:132264115:-	0.75	0.62	0.67	0.84	0.81	0.75
ALE:26054@uc003pic.2uc003pif.1@uc003pid.2uc003pie.2	0.77	0.74	0.75	0.68	0.56	0.57
A5SS:chr15:33453101:33453014|33453010:-@chr15:33450373:33451696:-	0.25	0.09	0.13	0.24	0.12	0.24
A3SS:chr20:44187596:44190270:+@chr20:44190376|44190381:44190404:+	0.51	0.44	0.45	0.59	0.55	0.44
RI:chr17:22658897:22659060:+@chr17:22660253:22660425:+	0.89	0.69	0.85	0.76	0.58	0.4
MXE:chr18:57890886:57890938:-@chr18:57890534:57890578:-@chr18:57888603:57888719:-@chr18:57862041:57864192:-	0.26	0.42	0.6	0.42	0.41	0.31
ALE:10207@uc009waf.1@uc001dab.1	0.73	0.76	0.79	0.69	0.76	0.7
AFE:1894@uc003fim.1@uc003fih.2	0.18	0.26	0.27	0.3	0.27	0.3
AFE:10717@uc001eea.1@uc001eed.2	0.89	0.91	0.85	0.92	0.87	0.8
SE:chr1:240082217:240082336:+@chr1:240083283:240083406:+@chr1:240087270:240087407:+	0.69	0.77	0.78	0.74	0.73	0.79
ALE:1797@uc003sdd.1@uc003sdb.1	0.46	0.38	0.43	0.53	0.48	0.35
SE:chr17:73636288:73636457:-@chr17:73634453:73634582:-@chr17:73634200:73634324:-	0.64	0.44	0.44	0.48	0.66	0.56
SE:chr15:63596877:63597092:-@chr15:63595047:63595182:-@chr15:63591686:63591955:-	0.17	0.22	0.12	0.17	0.21	0.2
ALE:92345@uc003iqj.1@uc010iqw.1	0.56	0.61	0.51	0.5	0.57	0.53
RI:chr19:54530783:54530855:+@chr19:54531978:54532102:+	0.65	0.55	0.68	0.61	0.65	0.56
SE:chr9:85781730:85781786:-@chr9:85780197:85780240:-@chr9:85779252:85779324:-	0.76	0.72	0.69	0.77	0.79	0.8
SE:chr5:132101005:132101230:-@chr5:132097796:132098069:-@chr5:132089945:132090089:-	0.9	0.77	0.8	0.79	0.84	0.85
AFE:2972@uc001yqk.2@uc001yqo.2	0.85	0.91	0.8	0.8	0.89	0.63
SE:chr8:18111882:18111969:+@chr8:18112982:18113131:+@chr8:18114180:18114563:+	0.11	0.43	0.21	0.23	0.28	0.31
AFE:23353@uc003sjk.1@uc010ksa.1	0.7	0.63	0.79	0.8	0.8	0.82
SE:chr18:46056746:46056786:-@chr18:46056203:46056349:-@chr18:46055966:46056096:-	0.85	0.8	0.76	0.8	0.79	0.65
SE:chr11:68432189:68432381:+@chr11:68432578:68432675:+@chr11:68435484:68435647:+	0.39	0.49	0.6	0.49	0.47	0.53
A5SS:chr20:32155032:32154929|32154906:-@chr20:32149409:32150100:-	0.15	0.09	0.18	0.04	0.06	0.1
A3SS:chr5:139895131:139895307:+@chr5:139897107|139897158:139897358:+	0.39	0.33	0.45	0.36	0.53	0.41
ALE:26140@uc003btk.2@uc003btg.1	0.67	0.84	0.76	0.72	0.52	0.66
TandemUTR:chr4:157903123:157903690:-@chr4:157902214:157903122:-	0.9	0.78	0.87	0.8	0.73	0.8
AFE:780@uc003nrz.1@uc003nrv.1	0.72	0.74	0.61	0.68	0.68	0.52
RI:chr12:122027371:122027470:+@chr12:122028860:122029069:+	0.43	0.77	0.7	0.65	0.67	0.76
ALE:54904@uc003xlj.1@uc003xlh.1uc003xli.1uc010lwe.1	0.52	0.63	0.62	0.65	0.65	0.55
A5SS:chr10:126092991:126092809|126092677:-@chr10:126090532:126090759:-	0.1	0.05	0.08	0.26	0.46	0.49
SE:chr11:69611506:69611838:+@chr11:69626820:69626918:+@chr11:69627753:69627908:+	0.61	0.66	0.59	0.62	0.71	0.69
AFE:4780@uc002ulh.2@uc002uli.2	0.88	0.89	0.88	0.82	0.82	0.77
A5SS:chr12:52937743:52937565|52937561:-@chr12:52932092:52932278:-	0.06	0.04	0.06	0.14	0.14	0.04
A3SS:chr3:52618369:52619011:-@chr3:52612783|52612788:52612577:-	0.8	0.87	0.78	0.83	0.72	0.65
SE:chrX:53425878:53426029:-@chrX:53424664:53424733:-@chrX:53424266:53424376:-	0.68	0.76	0.74	0.75	0.77	0.66
AFE:80781@uc002zhk.1@uc002zhg.1	0.44	0.52	0.38	0.49	0.58	0.58
SE:chr2:218839410:218839953:-@chr2:218839022:218839114:-@chr2:218838338:218838913:-	0.84	0.77	0.67	0.75	0.69	0.62
ALE:5046@uc002bxf.1@uc010bpd.1uc002bwy.1uc010bpe.1	0.79	0.86	0.61	0.6	0.52	0.64
SE:chr12:64518566:64518616:+@chr12:64547536:64547854:+@chr12:64561790:64563522:+	0.15	0.07	0.1	0.16	0.41	0.44
SE:chr10:49184692:49184870:+@chr10:49186144:49186337:+@chr10:49203946:49204014:+	0.89	0.68	0.72	0.72	0.83	0.9
TandemUTR:chr5:139910273:139910467:-@chr5:139909850:139910272:-	0.72	0.82	0.73	0.51	0.82	0.67
SE:chr1:41284677:41284928:-@chr1:41279570:41279824:-@chr1:41275621:41275800:-	0.11	0.1	0.17	0.16	0.13	0.06
SE:chr1:44912590:44912819:-@chr1:44898433:44898554:-@chr1:44891506:44893468:-	0.62	0.51	0.5	0.47	0.48	0.5
MXE:chr7:148567674:148567826:+@chr7:148570919:148571009:+@chr7:148575638:148575727:+@chr7:148578183:148578605:+	0.7	0.31	0.52	0.65	0.5	0.61
SE:chr16:73828582:73828829:-@chr16:73828227:73828397:-@chr16:73826288:73827385:-	0.26	0.17	0.07	0.1	0.1	0.11
TandemUTR:chr15:72711925:72712004:-@chr15:72709950:72711924:-	0.49	0.56	0.37	0.46	0.61	0.47
A5SS:chr10:22647207:22647953|22647241:+@chr10:22655366:22656771:+	0.79	0.89	0.9	0.8	0.87	0.87
SE:chr1:16843728:16843799:-@chr1:16842110:16842227:-@chr1:16834109:16834250:-	0.68	0.87	0.76	0.53	0.8	0.77
A3SS:chr3:52714503:52715144:-@chr3:52714004|52714008:52713780:-	0.52	0.49	0.63	0.62	0.73	0.51
SE:chr1:116762604:116762766:-@chr1:116755406:116755460:-@chr1:116748856:116750293:-	0.36	0.22	0.18	0.26	0.15	0.27
SE:chr16:29919751:29919862:+@chr16:29920034:29920352:+@chr16:29924043:29925105:+	0.19	0.3	0.15	0.15	0.15	0.19
A3SS:chr12:6313518:6313683:-@chr12:6313292|6313317:6313164:-	0.26	0.09	0.18	0.16	0.11	0.11
A3SS:chr8:103426800:103426949:-@chr8:103424070|103424088:103423877:-	0.24	0.26	0.35	0.45	0.12	0.46
SE:chr1:239869807:239870324:-@chr1:239834345:239834504:-@chr1:239827671:239827922:-	0.26	0.1	0.2	0.22	0.19	0.39
SE:chr11:822843:823026:+@chr11:824535:824591:+@chr11:826063:826807:+	0.66	0.67	0.69	0.59	0.77	0.51
A3SS:chr7:150406943:150407398:-@chr7:150406719|150406721:150406582:-	0.75	0.5	0.65	0.56	0.57	0.49
AFE:55697@uc010cfx.1@uc010cfw.1	0.57	0.6	0.53	0.62	0.5	0.58
TandemUTR:chr14:69862744:69862801:-@chr14:69862536:69862743:-	0.66	0.45	0.51	0.43	0.49	0.4
A3SS:chr19:14382028:14382146:-@chr19:14381685|14381793:14381554:-	0.06	0.1	0.12	0.13	0.25	0.23
AFE:54737@uc001umi.2@uc001umf.1uc001umg.2uc001umh.1	0.7	0.75	0.84	0.92	0.89	0.77
SE:chr4:100135787:100136041:+@chr4:100145943:100146040:+@chr4:100169041:100169092:+	0.12	0.17	0.09	0.13	0.12	0.24
SE:chr2:74019545:74019657:+@chr2:74023807:74023910:+@chr2:74027354:74029353:+	0.05	0.13	0.21	0.08	0.08	0.07
AFE:4302@uc002hqk.2@uc010cvm.1uc002hqi.2	0.6	0.45	0.46	0.58	0.41	0.45
SE:chr12:54510011:54511134:+@chr12:54511308:54511400:+@chr12:54512922:54513089:+	0.55	0.59	0.72	0.31	0.69	0.32
SE:chr5:112225968:112226179:+@chr5:112228030:112228124:+@chr5:112228217:112231502:+	0.14	0.32	0.29	0.43	0.26	0.22
A3SS:chr19:43470887:43472760:+@chr19:43472998|43473017:43473055:+	0.2	0.09	0.14	0.24	0.27	0.19
SE:chr3:37267890:37267979:+@chr3:37290031:37290096:+@chr3:37298453:37298767:+	0.75	0.92	0.92	0.8	0.9	0.8
SE:chr7:99788123:99788682:+@chr7:99788769:99788829:+@chr7:99790702:99793925:+	0.51	0.55	0.48	0.72	0.74	0.71
SE:chr19:55211093:55211232:-@chr19:55204305:55204454:-@chr19:55202638:55202895:-	0.73	0.68	0.66	0.58	0.7	0.62
ALE:8091@uc001sst.1@uc001ssv.1	0.66	0.69	0.62	0.62	0.56	0.59
RI:chr10:47990431:47990725:+@chr10:47990832:47993872:+	0.64	0.75	0.5	0.83	0.91	0.77
SE:chr8:27705399:27705488:+@chr8:27706104:27706247:+@chr8:27712977:27713152:+	0.9	0.9	0.97	0.93	0.8	0.87
A3SS:chr7:26212130:26212655:+@chr7:26214611|26214661:26214700:+	0.87	0.88	0.76	0.74	0.88	0.78
AFE:7494@uc003aec.1@uc010gvl.1	0.18	0.12	0.33	0.66	0.85	0.26
AFE:10052@uc010czy.1@uc002ihk.1	0.69	0.74	0.65	0.56	0.45	0.48
AFE:780@uc003rem.1@uc003rei.1	0.67	0.75	0.68	0.65	0.64	0.49
SE:chr2:85699854:85699923:+@chr2:85702119:85702213:+@chr2:85704260:85704416:+	0.94	0.83	0.92	0.93	0.94	0.95
A5SS:chr6:43114703:43114558|43114282:-@chr6:43113333:43114188:-	0.55	0.57	0.65	0.54	0.79	0.75
AFE:25839@uc002ezb.1@uc002ezc.1uc002ezd.1	0.25	0.2	0.49	0.35	0.43	0.34
ALE:4281@uc004ctt.2uc00407.uc004ctj.2	0.42	0.4	0.52	0.44	0.55	0.51
RI:chr1:1324773:1324932:+@chr1:1325224:1325546:+	0.95	0.8	0.88	0.94	0.92	0.75
SE:chr15:88577905:88577939:-@chr15:88576883:88576977:-@chr15:88575593:88576563:-	0.19	0.31	0.22	0.3	0.32	0.18
AFE:9724@uc001vgd.1@uc001vga.1	0.6	0.53	0.52	0.45	0.59	0.55
ALE:8028@uc001iqw.1@uc001iqz.1	0.57	0.57	0.58	0.43	0.57	0.53
A3SS:chr8:144710667:144711334:+@chr8:144711675|144711691:144711764:+	0.39	0.36	0.45	0.47	0.48	0.28
TandemUTR:chr5:258070:258410:-@chr5:257875:258069:-	0.52	0.63	0.7	0.67	0.8	0.75
A5SS:chr2:224605012:224604808|224604804:-@chr2:224574285:224574883:-	0.65	0.55	0.46	0.42	0.48	0.49
SE:chr3:49352361:49352545:-@chr3:49347906:49348033:-@chr3:49340123:49340253:-	0.88	0.79	0.81	0.76	0.74	0.79
AFE:55578@uc001uwe.1@uc001uwi.1	0.33	0.43	0.37	0.34	0.63	0.5
AFE:5884@uc003jwl.1@uc003mpa.1	0.82	0.78	0.81	0.83	0.85	0.73
ALE:339287@uc002huc.2@uc002hua.2uc002hub.1uc002hud.1	0.4	0.39	0.46	0.56	0.61	0.64
SE:chr16:31412425:31412758:-@chr16:31412289:31412346:-@chr16:31411800:31411870:-	0.92	0.91	0.91	0.81	0.78	0.88
SE:chr17:77601567:77601720:-@chr17:77601083:77601171:-@chr17:77600842:77601007:-	0.31	0.4	0.33	0.41	0.36	0.49
A5SS:chr22:17424675:17424522|17424499:-@chr22:17413327:17416156:-	0.62	0.51	0.56	0.51	0.55	0.63
A5SS:chr22:43945533:43945688|43945654:+@chr22:43946145:43947152:+	0.35	0.32	0.61	0.59	0.47	0.7
SE:chr7:39739693:39740168:+@chr7:39769672:39769795:+@chr7:39773528:39773794:+	0.41	0.54	0.48	0.31	0.33	0.45
RI:chr11:65388767:65389192:+@chr11:65389267:65389370:+	0.53	0.62	0.7	0.8	0.56	0.7
TandemUTR:chr3:53877642:53877784:-@chr3:53876131:53877641:-	0.67	0.62	0.74	0.69	0.72	0.63
RI:chrX:48644454:48644605:+@chrX:48644953:48645016:+	0.82	0.77	0.75	0.85	0.87	0.84
AFE:26137@uc003ebi.1@uc003ebl.1	0.62	0.63	0.73	0.6	0.63	0.59
A3SS:chr1:159354508:159355802:+@chr1:159355907|159355923:159356026:+	0.06	0.17	0.08	0.15	0.07	0.1
TandemUTR:chr3:51394030:51396369:+@chr3:51396370:51396667:+	0.78	0.53	0.84	0.61	0.7	0.61
ALE:8648@uc010eye.1uc002rfj.1@uc002rfl.1	0.71	0.69	0.72	0.39	0.32	0.42
A5SS:chr7:130659724:130659602|130659551:-@chr7:130657876:130659167:-	0.16	0.15	0.59	0.3	0.43	0.36
AFE:667@uc003pcx.2@uc003pda.2	0.84	0.83	0.83	0.6	0.82	0.78
ALE:8662@uc003slz.1@uc003sma.2	0.72	0.85	0.81	0.82	0.88	0.81
TandemUTR:chr9:126951666:126951771:-@chr9:126951226:126951665:-	0.71	0.63	0.53	0.52	0.58	0.52
SE:chr1:20788028:20788363:+@chr1:20804008:20804119:+@chr1:20817532:20817988:+	0.56	0.47	0.66	0.53	0.63	0.57
SE:chr15:71671360:71671531:-@chr15:71666918:71667012:-@chr15:71653056:71653189:-	0.55	0.5	0.47	0.47	0.61	0.54
SE:chr19:40923121:40923337:-@chr19:40922451:40922827:-@chr19:40921541:40922367:-	0.49	0.45	0.54	0.52	0.7	0.54
A3SS:chr20:61843049:61843276:+@chr20:61843666|61843927:61844027:+	0.68	0.8	0.79	0.75	0.64	0.68
TandemUTR:chr2:98583376:98583645:-@chr2:98582295:98583375:-	0.88	0.78	0.85	0.8	0.75	0.64
SE:chr6:86444573:86445404:-@chr6:86444391:86444469:-@chr6:86443766:86443929:-	0.69	0.77	0.86	0.9	0.93	0.93
SE:chr8:1811236:1812307:+@chr8:1815621:1815737:+@chr8:1818208:1818322:+	0.57	0.46	0.44	0.38	0.32	0.47
A3SS:chr1:152836223:152836367:-@chr1:152836038|152836095:152835905:-	0.52	0.43	0.53	0.46	0.4	0.47
SE:chr16:65769603:65770966:-@chr16:65769414:65769501:-@chr16:65766509:65768379:-	0.39	0.56	0.49	0.44	0.35	0.52
A5SS:chr2:10480560:10483558|10480665:+@chr2:10483797:10484072:+	0.82	0.83	0.82	0.77	0.62	0.85
SE:chr17:31171141:31171192:+@chr17:31171281:31171356:+@chr17:31171449:31171554:+	0.76	0.79	0.8	0.79	0.62	0.82
SE:chrX:13685700:13685830:+@chrX:13686377:13686488:+@chrX:13688155:13688760:+	0.6	0.56	0.62	0.52	0.57	0.66
SE:chr16:49334174:49334253:+@chr16:49336142:49336278:+@chr16:49340961:49341614:+	0.1	0.12	0.09	0.27	0.11	0.3
RI:chr19:2060872:2060957:-@chr19:2060085:2060206:-	0.27	0.11	0.12	0.4	0.53	0.47
SE:chr11:64911084:64911168:+@chr11:64913408:64913575:+@chr11:64917620:64917802:+	0.86	0.88	0.85	0.78	0.81	0.91
AFE:10847@uc002dzg.1@uc002dze.1	0.38	0.73	0.26	0.58	0.68	0.63
ALE:9520@uc010dba.1@uc002ilr.2	0.5	0.39	0.54	0.46	0.54	0.57
AFE:1107@uc002gjh.2@uc002gjg.1	0.61	0.61	0.47	0.58	0.5	0.48
AFE:29057@uc004drq.1@uc004drk.1	0.49	0.51	0.48	0.5	0.59	0.55
ALE:51313@uc003ips.2@uc003ipp.2uc003ipq.2uc003ipr.2	0.19	0.11	0.22	0.21	0.24	0.24
A5SS:chr1:172101967:172101934|172101910:-@chr1:172100848:172101655:-	0.2	0.17	0.3	0.24	0.15	0.16
SE:chr14:101768625:101769879:-@chr14:101761185:101762498:-@chr14:101760590:101760884:-	0.41	0.2	0.23	0.28	0.31	0.3
A3SS:chr1:47507894:47508125:-@chr1:47501372|47501375:47501162:-	0.26	0.38	0.32	0.26	0.4	0.36
AFE:6472@uc001snk.1@uc001snf.1uc009zpk.1	0.58	0.45	0.45	0.42	0.49	0.53
SE:chr18:46754765:46754929:+@chr18:46764855:46764931:+@chr18:46827288:46827897:+	0.19	0.07	0.22	0.15	0.22	0.09
SE:chr17:70725875:70725996:+@chr17:70733032:70733154:+@chr17:70733388:70733639:+	0.89	0.78	0.88	0.82	0.81	0.74
TandemUTR:chr22:40785712:40786227:-@chr22:40784324:40785711:-	0.78	0.61	0.89	0.67	0.69	0.85
A5SS:chr15:82948055:82948568|82948435:+@chr15:82964837:82967953:+	0.83	0.78	0.77	0.89	0.64	0.81
ALE:285440@uc003iyx.1@uc003iyw.2	0.88	0.83	0.8	0.77	0.77	0.76
AFE:80162@uc001lov.2@uc001lor.2	0.52	0.43	0.61	0.61	0.59	0.54
A5SS:chr7:134504352:134504078|134504037:-@chr7:134503024:134503099:-	0.85	0.69	0.63	0.62	0.69	0.61
A3SS:chr19:55124395:55124799:-@chr19:55122884|55122917:55122763:-	0.33	0.48	0.45	0.49	0.47	0.41
SE:chr17:6856460:6856804:+@chr17:6857362:6857559:+@chr17:6857709:6857785:+	0.17	0.2	0.2	0.22	0.3	0.3
SE:chr20:33398381:33398489:-@chr20:33397918:33397964:-@chr20:33395327:33397640:-	0.13	0.23	0.42	0.33	0.25	0.33
TandemUTR:chr7:129557822:129557967:+@chr7:129557968:129560832:+	0.7	0.7	0.7	0.8	0.61	0.66
AFE:25914@uc002lkn.1@uc010dqp.1	0.6	0.68	0.56	0.7	0.67	0.7
A3SS:chr12:27047436:27047590:-@chr12:27043848|27043966:27043726:-	0.36	0.22	0.28	0.35	0.44	0.32
RI:chr16:30669928:30670039:+@chr16:30670371:30670425:+	0.6	0.69	0.63	0.65	0.78	0.83
A5SS:chr9:15459056:15458955|15458951:-@chr9:15458628:15458841:-	0.08	0.15	0.21	0.18	0.14	0.12
SE:chr19:5854623:5855063:-@chr19:5852346:5852465:-@chr19:5847916:5848008:-	0.19	0.21	0.22	0.27	0.17	0.15
AFE:23277@uc010ckc.1@uc002fux.1	0.82	0.9	0.88	0.85	0.93	0.82
TandemUTR:chr12:56460326:56462451:+@chr12:56462452:56462591:+	0.81	0.73	0.71	0.59	0.55	0.8
AFE:6878@uc003utg.1@uc003utk.1uc003utl.1	0.48	0.61	0.45	0.6	0.52	0.4
SE:chr11:72231844:72232021:-@chr11:72231314:72231534:-@chr11:72230147:72230276:-	0.7	0.64	0.65	0.9	0.7	0.61
SE:chr7:104440893:104442218:+@chr7:104465809:104465882:+@chr7:104468522:104468762:+	0.4	0.53	0.34	0.29	0.43	0.5
A3SS:chr19:40460734:40461535:+@chr19:40461689|40461713:40461817:+	0.96	0.88	0.85	0.91	0.92	0.91
AFE:54841@uc001vpv.1@uc001vps.1	0.91	0.9	0.84	0.83	0.94	0.94
AFE:57579@uc003pfm.1@uc003pfi.2	0.86	0.84	0.75	0.79	0.63	0.62
ALE:7750@uc001umq.2@uc001umr.1uc001ums.1uc001umt.1uc001umv.1uc001umw.1	0.91	0.9	0.84	0.91	0.76	0.87
MXE:chr5:92915223:92915325:-@chr5:92862419:92862622:-@chr5:92793827:92793922:-@chr5:92770818:92772971:-	0.24	0.27	0.1	0.27	0.1	0.21
AFE:55596@uc001ucm.1@uc001ucn.1	0.49	0.61	0.55	0.6	0.51	0.49
SE:chr9:132560700:132560801:+@chr9:132562790:132562835:+@chr9:132564537:132565093:+	0.42	0.67	0.66	0.79	0.58	0.55
SE:chr20:61975465:61975613:+@chr20:61990987:61991035:+@chr20:61991647:61993342:+	0.64	0.59	0.53	0.58	0.53	0.56
SE:chr14:101769778:101770243:-@chr14:101768625:101768761:-@chr14:101764927:101765747:-	0.91	0.6	0.88	0.79	0.7	0.78
SE:chr4:99433579:99433689:+@chr4:99483313:99483493:+@chr4:99492650:99492775:+	0.6	0.45	0.55	0.54	0.45	0.62
ALE:576@uc009vty.1@uc001btp.1	0.62	0.57	0.55	0.37	0.69	0.29
SE:chr12:132135342:132135507:+@chr12:132137183:132137245:+@chr12:132143613:132149968:+	0.09	0.32	0.25	0.23	0.2	0.27
SE:chr9:96256061:96256173:+@chr9:96258343:96258440:+@chr9:96260425:96262873:+	0.47	0.45	0.3	0.45	0.33	0.35
A5SS:chr19:9820766:9820987|9820877:+@chr19:9821209:9821359:+	0.74	0.88	0.85	0.83	0.69	0.72
ALE:84498@uc003qxo.1@uc003qxp.1	0.88	0.93	0.93	0.8	0.81	0.86
SE:chr7:50485493:50485582:-@chr7:50483373:50483476:-@chr7:50479323:50482489:-	0.41	0.28	0.31	0.28	0.24	0.22
RI:chr6:159003770:159003832:+@chr6:159006415:159006633:+	0.38	0.7	0.55	0.64	0.52	0.64
ALE:1356@uc003ewz.2@uc003ewx.2uc003ewy.2	0.7	0.55	0.61	0.57	0.55	0.55
SE:chr17:8279896:8280088:+@chr17:8287970:8288219:+@chr17:8288303:8288400:+	0.21	0.09	0.18	0.24	0.26	0.42
A5SS:chr6:28224073:28224595|28224581:+@chr6:28225240:28225381:+	0.3	0.07	0.11	0.08	0.17	0.18
ALE:675@uc001uua.1@uc001uub.1	0.68	0.72	0.64	0.76	0.75	0.73
RI:chr22:49000200:49000347:-@chr22:48999844:49000012:-	0.34	0.25	0.2	0.47	0.53	0.65
TandemUTR:chr5:54495803:54496343:+@chr5:54496344:54496490:+	0.43	0.33	0.42	0.46	0.48	0.46
A3SS:chr2:27738550:27738674:-@chr2:27737759|27737814:27737355:-	0.25	0.17	0.12	0.19	0.23	0.2
SE:chr19:54863920:54864006:+@chr19:54864093:54864184:+@chr19:54868767:54868990:+	0.93	0.92	0.87	0.79	0.87	0.88
SE:chr5:179854009:179854369:+@chr5:179855258:179855361:+@chr5:179888881:179888994:+	0.22	0.1	0.17	0.18	0.06	0.22
SE:chr21:39722927:39723190:-@chr21:39721968:39722299:-@chr21:39715355:39717286:-	0.54	0.71	0.43	0.65	0.83	0.6
TandemUTR:chr12:122029846:122029938:+@chr12:122029939:122030542:+	0.71	0.46	0.59	0.46	0.5	0.45
A3SS:chr4:916176:916328:+@chr4:931497|931904:931942:+	0.75	0.75	0.68	0.67	0.6	0.71
SE:chr19:9629685:9629866:-@chr19:9628223:9628329:-@chr19:9619975:9625557:-	0.69	0.65	0.48	0.62	0.65	0.69
AFE:57185@uc001bji.2@uc009vrc.1	0.45	0.57	0.59	0.58	0.55	0.47
A5SS:chr15:66145537:66145780|66145778:+@chr15:66165698:66166383:+	0.41	0.43	0.62	0.33	0.64	0.38
AFE:728689@uc010byi.1@uc002dpf.2	0.56	0.71	0.74	0.71	0.62	0.73
AFE:6709@uc004bvo.2@uc010mye.1uc010myf.1	0.5	0.52	0.4	0.4	0.64	0.33
A3SS:chr17:53849377:53849979:-@chr17:53848119|53848322:53847686:-	0.87	0.91	0.8	0.91	0.92	0.88
SE:chr14:57963863:57964084:-@chr14:57963525:57963713:-@chr14:57960479:57960566:-	0.86	0.74	0.79	0.86	0.84	0.89
RI:chr6:32047685:32047851:-@chr6:32047076:32047437:-	0.28	0.31	0.32	0.18	0.16	0.18
A5SS:chr1:44873804:44873925|44873847:+@chr1:44874289:44874753:+	0.59	0.57	0.44	0.56	0.71	0.59
A3SS:chr11:605097:605728:-@chr11:604984|605007:604797:-	0.82	0.79	0.38	0.81	0.75	0.4
A3SS:chr19:47488292:47488458:+@chr19:47488558|47488561:47488851:+	0.79	0.81	0.93	0.62	0.6	0.89
A3SS:chr1:158498531:158498926:-@chr1:158497764|158497811:158497699:-	0.13	0.17	0.23	0.16	0.16	0.27
SE:chr16:74232963:74233126:-@chr16:74227853:74227942:-@chr16:74227311:74227497:-	0.67	0.61	0.61	0.57	0.61	0.56
SE:chr12:68990942:68991064:+@chr12:68999345:68999411:+@chr12:69009470:69009680:+	0.61	0.66	0.55	0.55	0.6	0.52
ALE:55755@uc004bkh.1@uc010mvi.1uc004bke.1uc004bkf.1uc004bkg.1	0.59	0.56	0.55	0.53	0.68	0.51
RI:chr22:29859596:29859700:+@chr22:29859899:29860683:+	0.14	0.17	0.25	0.17	0.29	0.1
SE:chr16:5080434:5080567:-@chr16:5080086:5080351:-@chr16:5079109:5079258:-	0.95	0.86	0.9	0.83	0.82	0.83
AFE:5682@uc001mlj.1@uc001mlk.1	0.47	0.48	0.61	0.41	0.49	0.45
ALE:322@uc009yez.1@uc001mcy.1uc001mcz.1uc001mda.2uc001mdb.1uc001mdc.1	0.08	0.08	0.07	0.09	0.09	0.24
A3SS:chr17:75700767:75701105:+@chr17:75701239|75701270:75701421:+	0.22	0.12	0.29	0.21	0.23	0.16
TandemUTR:chr22:49268198:49269156:+@chr22:49269157:49271732:+	0.9	0.75	0.77	0.83	0.87	0.91
AFE:1778@uc001ykt.1@uc001yks.1	0.65	0.74	0.53	0.8	0.89	0.92
SE:chr1:46821487:46821588:-@chr1:46818789:46818886:-@chr1:46810659:46814913:-	0.89	0.88	0.87	0.82	0.85	0.78
A5SS:chr16:88310380:88310813|88310546:+@chr16:88311253:88312074:+	0.87	0.8	0.79	0.73	0.79	0.81
A5SS:chr12:6515921:6516034|6516024:+@chr12:6516111:6517423:+	0.27	0.15	0.2	0.19	0.33	0.28
SE:chr11:95194683:95194790:+@chr11:95195311:95195388:+@chr11:95200598:95200839:+	0.79	0.55	0.62	0.68	0.66	0.65
AFE:9070@uc003xku.2uc010lwa.1@uc003xkt.2	0.62	0.49	0.51	0.4	0.52	0.52
SE:chr19:58627039:58627093:+@chr19:58634893:58634998:+@chr19:58636861:58639737:+	0.51	0.68	0.73	0.63	0.69	0.65
TandemUTR:chrX:119544549:119544642:-@chrX:119544182:119544548:-	0.36	0.54	0.6	0.55	0.57	0.65
ALE:51604@uc010ghf.1@uc002xoh.1uc002xoj.1uc002xok.1uc002xol.1uc002xom.1	0.84	0.82	0.75	0.92	0.74	0.87
RI:chr22:49062122:49062298:-@chr22:49061916:49062055:-	0.13	0.14	0.16	0.15	0.15	0.26
RI:chrX:152829154:152829259:-@chrX:152828819:152829052:-	0.17	0.24	0.22	0.11	0.12	0.2
AFE:10664@uc002etm.1@uc002etl.1	0.91	0.69	0.73	0.71	0.79	0.9
SE:chr9:33432850:33433456:-@chr9:33432299:33432516:-@chr9:33431153:33432209:-	0.92	0.8	0.84	0.75	0.87	0.76
SE:chr3:47020989:47021084:+@chr3:47021466:47021590:+@chr3:47021675:47021815:+	0.91	0.87	0.89	0.73	0.81	0.89
ALE:63892@uc002rta.2@uc010far.1uc002rsw.2uc002rsx.2	0.57	0.68	0.7	0.63	0.56	0.66
SE:chr6:111994340:111994456:-@chr6:111990861:111990935:-@chr6:111984154:111987447:-	0.8	0.81	0.77	0.8	0.88	0.75
AFE:4784@uc002mwh.1@uc002mwf.1	0.47	0.42	0.54	0.62	0.5	0.52
SE:chr7:65694679:65694830:-@chr7:65679177:65679354:-@chr7:65675796:65675972:-	0.21	0.26	0.25	0.32	0.3	0.39
SE:chr10:35504530:35504639:+@chr10:35507823:35507920:+@chr10:35508068:35508781:+	0.91	0.86	0.85	0.78	0.86	0.79
A3SS:chr3:197078629:197081473:-@chr3:197078526|197078532:197078437:-	0.61	0.57	0.7	0.78	0.77	0.77
RI:chr22:20313891:20314050:-@chr22:20313597:20313696:-	0.78	0.9	0.84	0.84	0.85	0.91
AFE:80216@uc010imo.1@uc003iap.2	0.08	0.32	0.21	0.2	0.14	0.28
SE:chr7:24858648:24858778:-@chr7:24855213:24855320:-@chr7:24848423:24848557:-	0.57	0.58	0.58	0.52	0.69	0.73
A5SS:chrX:47307252:47307410|47307406:+@chrX:47307569:47307909:+	0.24	0.11	0.19	0.44	0.24	0.25
SE:chr9:35655029:35655284:-@chr9:35654753:35654847:-@chr9:35654124:35654489:-	0.81	0.78	0.71	0.83	0.82	0.8
SE:chr5:138657254:138657393:+@chr5:138671747:138671915:+@chr5:138678263:138679776:+	0.86	0.78	0.79	0.75	0.76	0.8
SE:chr1:145608576:145609268:-@chr1:145597699:145597778:-@chr1:145593900:145593987:-	0.38	0.48	0.32	0.66	0.38	0.56
MXE:chr1:205579365:205579385:+@chr1:205580359:205580476:+@chr1:205593975:205594067:+@chr1:205599514:205601066:+	0.55	0.27	0.17	0.62	0.5	0.69
RI:chr13:78794485:78794598:-@chr13:78792086:78792846:-	0.07	0.08	0.09	0.11	0.17	0.14
SE:chr1:111307766:111309159:-@chr1:111295433:111296960:-@chr1:111293996:111294268:-	0.6	0.52	0.49	0.37	0.31	0.25
TandemUTR:chr7:27168916:27169745:-@chr7:27168581:27168915:-	0.76	0.85	0.89	0.77	0.82	0.86
A3SS:chr11:65182765:65182869:-@chr11:65182364|65182546:65182334:-	0.84	0.71	0.8	0.78	0.73	0.77
AFE:340371@uc003yzz.1@uc010mfm.1	0.48	0.6	0.49	0.56	0.49	0.41
ALE:8434@uc003zyu.2@uc003zyv.1uc003zyw.1	0.32	0.13	0.2	0.28	0.19	0.2
MXE:chr15:73704732:73705087:-@chr15:73704111:73704331:-@chr15:73701738:73701886:-@chr15:73700290:73700452:-	0.18	0.25	0.27	0.42	0.32	0.52
A5SS:chr1:168774975:168775336|168775332:+@chr1:168778256:168778357:+	0.43	0.29	0.56	0.65	0.57	0.46
SE:chr10:35504530:35504639:+@chr10:35507806:35507920:+@chr10:35508068:35508781:+	0.9	0.84	0.88	0.8	0.85	0.72
SE:chr22:39677298:39677426:+@chr22:39689997:39690067:+@chr22:39693749:39693838:+	0.79	0.9	0.89	0.82	0.93	0.94
SE:chr2:171903940:171904310:-@chr2:171896560:171896623:-@chr2:171895315:171895454:-	0.61	0.48	0.47	0.68	0.49	0.63
AFE:65117@uc001uco.1@uc001ucr.1uc001ucu.1	0.82	0.87	0.86	0.71	0.87	0.75
SE:chr2:170385848:170386029:-@chr2:170384317:170384399:-@chr2:170376424:170377262:-	0.72	0.71	0.83	0.66	0.7	0.68
AFE:9091@uc002chp.1@uc010bqw.1	0.79	0.75	0.76	0.69	0.69	0.77
A5SS:chr7:44080654:44080522|44080255:-@chr7:44079907:44080149:-	0.49	0.81	0.35	0.67	0.61	0.56
AFE:132158@uc003ddr.1@uc003ddo.1	0.56	0.61	0.61	0.33	0.32	0.44
AFE:4820@uc003clr.1@uc003clq.1	0.68	0.59	0.65	0.58	0.6	0.67
AFE:55209@uc010hck.1@uc003brt.1	0.55	0.53	0.56	0.58	0.76	0.65
A3SS:chr17:73886301:73886484:+@chr17:73900152|73900190:73900341:+	0.45	0.41	0.34	0.39	0.61	0.43
A5SS:chr20:45301289:45301047|45300909:-@chr20:45298477:45298667:-	0.31	0.27	0.31	0.36	0.41	0.7
MXE:chr2:10454412:10454497:+@chr2:10463842:10463938:+@chr2:10466136:10466311:+@chr2:10477311:10477712:+	0.6	0.23	0.27	0.29	0.28	0.11
AFE:2521@uc010caj.1@uc002ebg.1uc002ebj.1	0.58	0.54	0.61	0.4	0.44	0.54
TandemUTR:chr15:68736324:68736447:-@chr15:68733945:68736323:-	0.53	0.54	0.56	0.56	0.65	0.45
AFE:10494@uc002wbk.1uc002wbl.1@uc002wbn.1uc002wbo.1	0.32	0.58	0.64	0.91	0.94	0.91
SE:chr1:177538435:177538560:+@chr1:177559195:177559253:+@chr1:177571264:177571419:+	0.67	0.51	0.53	0.63	0.63	0.64
A5SS:chr9:131620747:131620616|131620453:-@chr9:131614321:131616322:-	0.06	0.11	0.23	0.41	0.6	0.54
RI:chr3:50112969:50113042:+@chr3:50115520:50115603:+	0.53	0.55	0.56	0.68	0.6	0.67
SE:chr9:102156100:102156198:+@chr9:102192552:102192649:+@chr9:102194341:102195972:+	0.59	0.65	0.28	0.66	0.69	0.76
SE:chr8:87613853:87613924:+@chr8:87618907:87618990:+@chr8:87621589:87621678:+	0.89	0.78	0.84	0.82	0.85	0.79
SE:chr8:144171265:144171378:+@chr8:144171625:144171911:+@chr8:144173675:144173783:+	0.08	0.11	0.06	0.1	0.1	0.19
A3SS:chr3:52612577:52612788:-@chr3:52598308|52598311:52598126:-	0.76	0.58	0.64	0.67	0.77	0.63
AFE:6650@uc002chj.1@uc002chi.1	0.91	0.84	0.79	0.8	0.59	0.54
MXE:chr12:49080860:49081078:+@chr12:49082725:49082863:+@chr12:49096396:49096484:+@chr12:49107812:49107959:+	0.26	0.24	0.41	0.47	0.37	0.38
ALE:11030@uc003xib.1@uc003xic.1	0.51	0.43	0.71	0.7	0.61	0.41
ALE:7248@uc004ccc.1@uc004cca.1uc004ccb.2	0.62	0.54	0.7	0.63	0.65	0.66
SE:chr20:43896182:43897162:+@chr20:43901124:43901216:+@chr20:43902494:43904509:+	0.18	0.23	0.22	0.31	0.32	0.21
SE:chr9:102156100:102156198:+@chr9:102192552:102192669:+@chr9:102194341:102195972:+	0.47	0.54	0.41	0.42	0.33	0.56
ALE:23140@uc002fxj.1@uc002fxg.1	0.27	0.35	0.28	0.17	0.29	0.19
SE:chr4:2461862:2462027:+@chr4:2466092:2466277:+@chr4:2468532:2468825:+	0.16	0.03	0.12	0.1	0.07	0.24
ALE:9611@uc002gps.1uc013422.uc002gpo.1	0.58	0.41	0.63	0.46	0.63	0.55
RI:chr2:220074442:220074686:+@chr2:220074817:220075003:+	0.9	0.8	0.58	0.75	0.74	0.7
AFE:55125@uc002krv.1@uc002krs.1	0.74	0.59	0.74	0.83	0.82	0.86
AFE:63925@uc002xqy.2@uc002xqx.1	0.74	0.73	0.52	0.78	0.57	0.74
RI:chr17:39439423:39439603:+@chr17:39440217:39440388:+	0.03	0.05	0.09	0.13	0.56	0.34
AFE:10131@uc002cvs.1@uc002cvt.2	0.76	0.59	0.83	0.74	0.7	0.69
SE:chr4:159819892:159821209:+@chr4:159822173:159822216:+@chr4:159822797:159823026:+	0.05	0.16	0.09	0.08	0.07	0.09
ALE:388969@uc002sqd.1@uc002sqc.1	0.93	0.9	0.8	0.84	0.73	0.8
AFE:322@uc001mda.2@uc001mdc.1	0.95	0.85	0.97	0.94	0.89	0.89
ALE:9898@uc001fen.1@uc009wot.1	0.59	0.68	0.66	0.57	0.64	0.67
SE:chr6:74034495:74036971:+@chr6:74051080:74051178:+@chr6:74056977:74057780:+	0.33	0.43	0.54	0.46	0.55	0.48
RI:chr15:73417455:73417527:+@chr15:73418040:73418079:+	0.53	0.49	0.42	0.55	0.56	0.59
SE:chr16:16345666:16345810:+@chr16:16349885:16349945:+@chr16:16350055:16351367:+	0.47	0.64	0.33	0.72	0.41	0.32
SE:chr3:184102963:184103048:+@chr3:184108941:184108987:+@chr3:184114343:184118129:+	0.35	0.4	0.66	0.34	0.32	0.48
SE:chr2:172490293:172490397:+@chr2:172511474:172511549:+@chr2:172517645:172517765:+	0.82	0.79	0.86	0.8	0.9	0.8
SE:chr18:72857776:72858233:-@chr18:72830981:72831004:-@chr18:72825719:72829856:-	0.51	0.61	0.59	0.42	0.5	0.74
ALE:65981@uc001rjm.1@uc001rjk.2uc001rjl.2	0.82	0.87	0.84	0.78	0.85	0.71
AFE:4292@uc010hgj.1@uc010hgl.1	0.63	0.59	0.85	0.62	0.63	0.65
A5SS:chr12:6829283:6828990|6828748:-@chr12:6827259:6828623:-	0.31	0.23	0.26	0.33	0.32	0.32
SE:chr6:88272819:88272885:+@chr6:88273318:88273498:+@chr6:88274857:88275709:+	0.23	0.15	0.11	0.15	0.14	0.21
SE:chr17:38536751:38536813:+@chr17:38537831:38538035:+@chr17:38538142:38541867:+	0.07	0.26	0.24	0.25	0.17	0.21
A3SS:chr12:56197756:56200612:-@chr12:56197488|56197645:56197319:-	0.76	0.6	0.58	0.7	0.72	0.87
A3SS:chr22:40248354:40249228:+@chr22:40249780|40249784:40249891:+	0.7	0.82	0.68	0.78	0.79	0.73
A5SS:chr5:42842967:42842755|42840515:-@chr5:42835449:42837190:-	0.12	0.08	0.08	0.2	0.16	0.12
A5SS:chr2:97779299:97779113|97779109:-@chr2:97777825:97778010:-	0.11	0.16	0.08	0.22	0.14	0.08
AFE:80005@uc003xei.1@uc003xeh.1	0.57	0.53	0.59	0.55	0.47	0.55
ALE:57583@uc003qri.1@uc003qrm.2	0.71	0.58	0.49	0.59	0.69	0.61
AFE:29123@uc002fna.1@uc002fmy.1	0.85	0.85	0.86	0.87	0.74	0.76
SE:chr1:93575522:93577419:-@chr1:93564747:93564807:-@chr1:93563739:93564040:-	0.33	0.71	0.28	0.46	0.34	0.37
SE:chr2:38830175:38830351:-@chr2:38829544:38829819:-@chr2:38829225:38829299:-	0.02	0.06	0.04	0.09	0.16	0.18
SE:chr2:86254284:86254395:-@chr2:86251383:86251475:-@chr2:86247142:86247278:-	0.51	0.4	0.54	0.5	0.4	0.51
ALE:80119@uc002anu.1@uc002anr.1uc002ans.1uc002ant.1	0.24	0.29	0.22	0.22	0.2	0.15
AFE:55904@uc010ljd.1@uc010lja.1	0.58	0.68	0.61	0.54	0.61	0.7
A5SS:chr11:12116513:12116587|12116583:+@chr11:12140202:12140542:+	0.29	0.35	0.22	0.53	0.38	0.18
RI:chr17:44325770:44325817:+@chr17:44327517:44327695:+	0.59	0.24	0.57	0.61	0.37	0.63
SE:chr6:111910646:111911332:-@chr6:111899909:111900036:-@chr6:111844179:111844368:-	0.39	0.5	0.5	0.27	0.21	0.19
A5SS:chr11:790451:790384|790333:-@chr11:789185:790244:-	0.15	0.31	0.24	0.66	0.43	0.53
AFE:2597@uc001qox.1@uc001qoq.1	0.71	0.64	0.7	0.67	0.79	0.72
AFE:10134@uc004fid.1@uc004fie.1	0.33	0.2	0.2	0.15	0.15	0.17
SE:chr1:201362495:201363679:+@chr1:201364029:201364183:+@chr1:201364536:201365017:+	0.86	0.85	0.84	0.91	0.59	0.93
TandemUTR:chr17:30483199:30483567:-@chr17:30482480:30483198:-	0.46	0.54	0.67	0.49	0.73	0.7
AFE:23322@uc002ehn.1@uc002ehp.1uc002eho.2uc010cbx.1uc010cby.1	0.61	0.6	0.4	0.69	0.67	0.67
A5SS:chr2:100988853:100988969|100988965:+@chr2:101001892:101002951:+	0.2	0.12	0.15	0.16	0.31	0.39
A5SS:chr22:28025224:28025325|28025270:+@chr22:28025589:28025841:+	0.48	0.54	0.44	0.61	0.42	0.49
ALE:89910@uc009zvj.1@uc001top.1uc001toq.1uc001tos.1uc001tot.1	0.64	0.52	0.32	0.47	0.58	0.41
MXE:chr8:145486047:145486364:+@chr8:145486973:145487109:+@chr8:145501042:145501261:+@chr8:145503400:145504085:+	0.15	0.12	0.25	0.17	0.28	0.11
RI:chr9:34607882:34607968:-@chr9:34604707:34604765:-	0.64	0.56	0.46	0.5	0.52	0.51
A5SS:chr12:131759498:131759286|131759239:-@chr12:131758874:131758981:-	0.13	0.28	0.2	0.13	0.27	0.29
AFE:7036@uc010lhc.1@uc003uvw.1	0.59	0.52	0.71	0.7	0.61	0.56
SE:chr4:83566214:83566306:-@chr4:83565740:83565844:-@chr4:83563371:83565060:-	0.16	0.19	0.37	0.5	0.48	0.57
SE:chr17:59135433:59135701:-@chr17:59135097:59135139:-@chr17:59133924:59134843:-	0.64	0.61	0.58	0.7	0.59	0.63
SE:chr8:144420977:144421029:+@chr8:144422905:144423065:+@chr8:144428249:144429956:+	0.84	0.57	0.86	0.9	0.89	0.9
A5SS:chr14:34849697:34849856|34849849:+@chr14:34851838:34852016:+	0.1	0.13	0.1	0.09	0.2	0.16
SE:chr14:73608659:73608820:-@chr14:73608352:73608430:-@chr14:73607651:73607953:-	0.73	0.48	0.49	0.81	0.52	0.56
RI:chr2:27738546:27738652:-@chr2:27737355:27737972:-	0.39	0.52	0.53	0.34	0.43	0.48
A3SS:chr12:56197756:56200612:-@chr12:56197474|56197488:56197319:-	0.58	0.62	0.7	0.68	0.77	0.38
A3SS:chr12:50736537:50736696:+@chr12:50737108|50737195:50737310:+	0.91	0.87	0.79	0.91	0.78	0.81
SE:chr9:36347772:36347939:-@chr9:36346300:36346470:-@chr9:36343167:36343328:-	0.78	0.66	0.62	0.61	0.61	0.61
A3SS:chr5:31571608:31571757:+@chr5:31574345|31574348:31574553:+	0.49	0.5	0.53	0.28	0.48	0.77
SE:chr18:46754765:46754929:+@chr18:46764464:46764931:+@chr18:46827288:46827897:+	0.86	0.78	0.93	0.83	0.88	0.81
ALE:80013@uc001iof.1@uc001iod.1uc001ioe.1	0.97	0.93	0.95	0.87	0.86	0.88
SE:chr3:9829932:9830029:+@chr3:9832758:9832886:+@chr3:9834329:9837425:+	0.33	0.47	0.43	0.28	0.51	0.46
SE:chr17:54998770:54998937:+@chr17:55002661:55002806:+@chr17:55005259:55005378:+	0.68	0.65	0.69	0.66	0.57	0.75
RI:chr1:32455447:32455539:-@chr1:32454383:32455135:-	0.27	0.16	0.06	0.38	0.26	0.24
A3SS:chr16:3222422:3222548:-@chr16:3214611|3214614:3212341:-	0.69	0.72	0.64	0.68	0.58	0.59
RI:chr3:45935909:45938336:-@chr3:45934400:45935561:-	0.96	0.95	0.87	0.85	0.78	0.81
RI:chr3:48436637:48436670:-@chr3:48435990:48436087:-	0.6	0.61	0.56	0.6	0.49	0.29
ALE:6239@uc010jnw.1@uc003mxb.1uc003mxc.1uc010jnx.1uc003mxe.1	0.47	0.66	0.58	0.68	0.69	0.66
SE:chr3:50307144:50308054:-@chr3:50306067:50306156:-@chr3:50305264:50305950:-	0.56	0.5	0.68	0.66	0.53	0.66
A5SS:chr22:38100267:38100611|38100504:+@chr22:38102003:38102148:+	0.09	0.04	0.2	0.08	0.07	0.1
TandemUTR:chr17:45542460:45543421:+@chr17:45543422:45543732:+	0.22	0.25	0.29	0.3	0.24	0.32
A3SS:chr1:172104571:172104881:+@chr1:172105958|172105961:172106909:+	0.59	0.19	0.49	0.38	0.45	0.3
ALE:23195@uc003pno.1@uc003pnn.1	0.99	0.99	0.97	0.87	0.79	0.84
RI:chr2:96054960:96055078:-@chr2:96054248:96054318:-	0.62	0.48	0.52	0.43	0.55	0.48
A5SS:chr3:33854700:33854827|33854823:+@chr3:33858393:33858570:+	0.11	0.09	0.03	0.18	0.11	0.1
A3SS:chr1:11074137:11074241:-@chr1:11073819|11073823:11073658:-	0.97	0.93	0.96	0.94	0.93	0.85
SE:chr16:4663500:4663659:+@chr16:4667465:4667574:+@chr16:4671552:4671778:+	0.58	0.52	0.66	0.56	0.49	0.61
RI:chr16:1776539:1776957:+@chr16:1777679:1777833:+	0.08	0.24	0.18	0.19	0.3	0.4
SE:chr7:56108184:56108298:+@chr7:56109301:56109405:+@chr7:56109773:56109976:+	0.16	0.19	0.1	0.13	0.11	0.21
SE:chr7:56086325:56086790:-@chr7:56069148:56069293:-@chr7:56067116:56067164:-	0.82	0.78	0.66	0.55	0.5	0.42
ALE:10199@uc010feb.1@uc002sht.1	0.63	0.51	0.7	0.71	0.58	0.53
A3SS:chr3:140545488:140545730:+@chr3:140548410|140548413:140548576:+	0.71	0.7	0.67	0.82	0.75	0.76
TandemUTR:chr12:87113557:87113901:+@chr12:87113902:87116938:+	0.8	0.91	0.86	0.91	0.86	0.92
AFE:9138@uc002ose.1@uc002osd.1	0.58	0.56	0.49	0.59	0.48	0.6
ALE:6655@uc001wxt.2@uc010ans.1uc001wxs.2	0.88	0.94	0.85	0.74	0.8	0.81
A5SS:chr3:49116409:49116300|49116296:-@chr3:49115782:49116143:-	0.08	0.13	0.19	0.17	0.11	0.16
ALE:7918@uc003rhz.1uc001977.uc003saf.1	0.83	0.84	0.76	0.91	0.91	0.96
ALE:5271@uc002ljs.1@uc002lju.1uc002ljv.1	0.45	0.57	0.47	0.37	0.42	0.57
TandemUTR:chr17:63119155:63119501:+@chr17:63119502:63120109:+	0.31	0.41	0.3	0.36	0.31	0.39
SE:chr3:151012962:151013830:+@chr3:151052993:151053073:+@chr3:151072506:151072955:+	0.81	0.84	0.96	0.87	0.8	0.81
SE:chr6:32047685:32048048:-@chr6:32047076:32047337:-@chr6:32045571:32046903:-	0.94	0.91	0.92	0.86	0.97	0.9
TandemUTR:chr13:94077426:94078791:+@chr13:94078792:94079538:+	0.95	0.94	0.95	0.87	0.84	0.91
SE:chr17:17939760:17942398:+@chr17:17943056:17943116:+@chr17:17943672:17944474:+	0.76	0.7	0.83	0.84	0.88	0.79
SE:chr10:32190329:32190592:-@chr10:32183000:32183140:-@chr10:32181451:32181531:-	0.5	0.58	0.54	0.54	0.62	0.57
SE:chr13:113241241:113241823:+@chr13:113249616:113249695:+@chr13:113250619:113250768:+	0.64	0.5	0.61	0.45	0.5	0.62
A3SS:chrX:70530642:70530820:+@chrX:70533828|70533831:70534041:+	0.78	0.86	0.94	0.89	0.75	0.61
SE:chr2:85677361:85677565:+@chr2:85677738:85677812:+@chr2:85678079:85679681:+	0.88	0.73	0.86	0.85	0.92	0.87
SE:chrX:100193429:100193760:-@chrX:100192896:100193011:-@chrX:100183687:100183957:-	0.31	0.13	0.2	0.43	0.45	0.28
A3SS:chr1:226363585:226363706:-@chr1:226362798|226363221:226362761:-	0.54	0.69	0.55	0.63	0.64	0.67
A3SS:chr13:44045299:44048701:-@chr13:44012059|44012072:44011903:-	0.43	0.31	0.56	0.53	0.39	0.16
SE:chr8:22002616:22002755:+@chr8:22003218:22003311:+@chr8:22007897:22010503:+	0.19	0.41	0.72	0.34	0.58	0.39
ALE:6672@uc002vqs.2@uc002vqu.1uc010fxp.1	0.53	0.66	0.63	0.53	0.65	0.59
SE:chr17:70252575:70252663:+@chr17:70252742:70252818:+@chr17:70253040:70255070:+	0.62	0.52	0.75	0.36	0.72	0.64
SE:chr17:52413442:52413590:+@chr17:52417738:52417827:+@chr17:52420055:52420210:+	0.62	0.53	0.57	0.6	0.71	0.77
AFE:115024@uc002hxz.2@uc002hyc.2	0.69	0.48	0.55	0.67	0.6	0.47
RI:chr17:1585616:1585761:+@chr17:1586083:1586262:+	0.28	0.35	0.34	0.46	0.67	0.71
ALE:23236@uc002wmz.1@uc002wnb.1	0.52	0.7	0.47	0.38	0.46	0.51
SE:chr19:54188561:54188992:+@chr19:54189574:54190002:+@chr19:54194388:54194442:+	0.49	0.4	0.48	0.66	0.39	0.67
ALE:65268@uc004atk.2@uc004atj.1	0.71	0.63	0.67	0.6	0.46	0.36
SE:chr1:43087549:43088000:+@chr1:43088917:43089001:+@chr1:43089208:43090735:+	0.19	0.07	0.07	0.09	0.09	0.05
A5SS:chr11:64332147:64332044|64331939:-@chr11:64331600:64331728:-	0.88	0.86	0.64	0.76	0.73	0.69
SE:chr14:23638607:23638769:+@chr14:23639044:23639262:+@chr14:23641802:23641939:+	0.83	0.81	0.78	0.81	0.76	0.72
ALE:57787@uc002paz.1@uc002pba.1uc002pbb.1	0.8	0.76	0.46	0.79	0.44	0.61
A3SS:chr19:55122763:55124573:-@chr19:55106412|55106435:55106174:-	0.39	0.49	0.38	0.31	0.41	0.43
RI:chr2:220073087:220073184:+@chr2:220074442:220075003:+	0.09	0.15	0.24	0.15	0.26	0.19
MXE:chr18:75811712:75812018:-@chr18:75810507:75810643:-@chr18:75808255:75808329:-@chr18:75804317:75804450:-	0.48	0.51	0.63	0.49	0.41	0.4
SE:chr10:29744292:29744347:+@chr10:29787209:29787455:+@chr10:29811768:29815206:+	0.59	0.76	0.35	0.39	0.18	0.28
A5SS:chrX:128803737:128803576|128803436:-@chrX:128790638:128790798:-	0.63	0.47	0.48	0.59	0.59	0.66
SE:chr1:153846207:153847523:+@chr1:153847631:153847706:+@chr1:153847964:153848029:+	0.66	0.86	0.82	0.79	0.8	0.84
ALE:440081@uc001qvz.1@uc001qvx.2	0.65	0.59	0.45	0.51	0.46	0.47
RI:chr2:114116078:114116192:+@chr2:114117237:114117436:+	0.87	0.88	0.86	0.88	0.76	0.85
TandemUTR:chr17:32952675:32953154:-@chr17:32952044:32952674:-	0.78	0.63	0.64	0.38	0.32	0.33
A5SS:chr11:824530:824803|824745:+@chr11:826063:826807:+	0.24	0.16	0.24	0.28	0.14	0.15
A5SS:chr1:95482355:95482859|95482842:+@chr1:95484900:95485474:+	0.13	0.33	0.31	0.41	0.36	0.47
AFE:64777@uc003miq.1@uc003mip.1	0.06	0.08	0.07	0.17	0.19	0.21
A3SS:chr1:144322101:144322401:-@chr1:144320706|144320713:144320547:-	0.38	0.3	0.31	0.4	0.36	0.43
ALE:284131@uc002jyk.2uc002jyn.2@uc002jyl.1	0.48	0.6	0.47	0.45	0.54	0.39
A5SS:chr18:45272201:45272188|45272114:-@chr18:45271398:45271952:-	0.31	0.12	0.13	0.19	0.2	0.16
AFE:27032@uc003enu.1@uc003enm.1	0.14	0.19	0.19	0.59	0.63	0.57
A5SS:chr2:74023807:74023910|74023886:+@chr2:74027354:74029353:+	0.5	0.42	0.56	0.44	0.39	0.44
SE:chr18:148384:148714:+@chr18:152983:153174:+@chr18:153308:153453:+	0.03	0.01	0.08	0.07	0.14	0.15
AFE:54475@uc002hiz.1@uc002hiy.1	0.39	0.58	0.52	0.48	0.65	0.51
A5SS:chr7:98822244:98822358|98822352:+@chr7:98823598:98823820:+	0.28	0.45	0.49	0.53	0.63	0.6
SE:chr15:87432385:87432798:+@chr15:87457960:87458059:+@chr15:87460557:87460756:+	0.74	0.74	0.67	0.55	0.57	0.68
AFE:4650@uc002nfm.1@uc010eak.1uc002nfi.1	0.8	0.72	0.71	0.73	0.92	0.73
AFE:169792@uc003zie.1@uc003zih.1	0.41	0.38	0.51	0.36	0.35	0.2
A5SS:chr14:22461884:22461791|22461787:-@chr14:22460586:22461608:-	0.06	0.12	0.12	0.15	0.26	0.13
AFE:57579@uc010kan.1@uc003pfh.2	0.65	0.68	0.56	0.56	0.61	0.56
A5SS:chr17:70283441:70283356|70283333:-@chr17:70280330:70281419:-	0.26	0.24	0.18	0.11	0.09	0.27
SE:chr1:206025587:206025650:+@chr1:206030221:206030313:+@chr1:206033487:206035484:+	0.2	0.2	0.28	0.32	0.31	0.27
SE:chr8:82792972:82793014:-@chr8:82792039:82792078:-@chr8:82789594:82789904:-	0.89	0.8	0.78	0.62	0.67	0.72
SE:chr2:73815064:73815226:-@chr2:73813215:73813335:-@chr2:73811822:73812920:-	0.16	0.15	0.13	0.18	0.19	0.23
SE:chr2:219785353:219785457:-@chr2:219783900:219784074:-@chr2:219783677:219783789:-	0.8	0.8	0.77	0.75	0.78	0.62
SE:chr19:34791404:34791456:+@chr19:34793156:34793379:+@chr19:34794609:34794686:+	0.83	0.75	0.71	0.72	0.79	0.77
SE:chr10:5964975:5965136:-@chr10:5960066:5960256:-@chr10:5943697:5944660:-	0.68	0.87	0.85	0.71	0.78	0.84
ALE:8313@uc010den.1@uc002jfh.1uc002jfi.1	0.83	0.91	0.88	0.91	0.89	0.8
ALE:10458@uc002jyz.2@uc002jzd.1uc002jzh.1	0.21	0.25	0.26	0.21	0.15	0.16
SE:chr14:54046275:54046531:+@chr14:54058922:54059061:+@chr14:54066517:54067231:+	0.81	0.72	0.68	0.72	0.7	0.69
AFE:55683@uc002swo.2@uc010fhz.1	0.73	0.81	0.75	0.64	0.59	0.77
TandemUTR:chr19:18335393:18338152:+@chr19:18338153:18341760:+	0.81	0.76	0.89	0.76	0.7	0.86
TandemUTR:chr12:11935247:11935668:+@chr12:11935669:11937952:+	0.75	0.79	0.88	0.86	0.93	0.77
[truncated: 18,989 more rows]

## Sheet: HCT116_T_202_filtered.psi
eventName	FPKM (0 microM)	FPKM (0.5 microM)	FPKM (2 microM)	FPKM (5 microM)	FPKM (10 microM)	FPKM (20 microM)
A3SS:chr10:102036352:102036459:-@chr10:102035960|102036079:102035844:-	0.13	0.2	0.33	0.49	0.39	0.54
A3SS:chr10:112048396:112048558:-@chr10:112047476|112047493:112047315:-	0.04	0.04	0.05	0.19	0.12	0.1
A3SS:chr10:124703521:124703909:-@chr10:124702534|124702538:124702335:-	0.88	0.69	0.64	0.65	0.82	0.58
A3SS:chr10:124912118:124912334:+@chr10:124913326|124914553:124914871:+	0.58	0.6	0.58	0.53	0.48	0.48
A3SS:chr10:38423865:38424158:+@chr10:38424292|38424472:38424563:+	0.08	0.38	0.35	0.27	0.27	0.3
A3SS:chr11:118394202:118394597:-@chr11:118393465|118393973:118393282:-	0.34	0.41	0.43	0.48	0.51	0.53
A3SS:chr11:124174977:124175921:-@chr11:124149924|124150080:124149825:-	0.5	0.5	0.7	0.68	0.72	0.85
A3SS:chr11:28268329:28268520:+@chr11:28274876|28274920:28275054:+	0.51	0.36	0.14	0.35	0.5	0.41
A3SS:chr11:46571954:46572250:-@chr11:46526580|46526626:46526372:-	0.5	0.46	0.4	0.27	0.41	0.37
A3SS:chr11:47193069:47193390:+@chr11:47194321|47194463:47194599:+	0.01	0.02	0.03	0.06	0.17	0.16
A3SS:chr11:47193069:47193390:+@chr11:47194330|47194463:47194599:+	0.02	0.01	0.03	0.04	0.13	0.08
A3SS:chr11:63750098:63750301:-@chr11:63749018|63749628:63748849:-	0.22	0.61	0.38	0.55	0.6	0.46
A3SS:chr11:66958424:66958531:+@chr11:66958629|66959036:66959448:+	0.14	0.28	0.24	0.55	0.29	0.41
A3SS:chr11:68818160:68818619:+@chr11:68819276|68819370:68819538:+	0.61	0.57	0.54	0.58	0.49	0.61
A3SS:chr11:68818160:68818619:+@chr11:68819444|68819635:68821330:+	0.69	0.63	0.65	0.59	0.53	0.48
A3SS:chr11:82599544:82600120:+@chr11:82601343|82601669:82603890:+	0.61	0.62	0.49	0.3	0.39	0.49
A3SS:chr12:107479370:107480641:+@chr12:107481965|107482184:107482297:+	0.03	0.05	0.18	0.47	0.58	0.53
A3SS:chr12:122025192:122025883:+@chr12:122026311|122027154:122027267:+	0.22	0.43	0.39	0.55	0.43	0.48
A3SS:chr12:131115166:131115384:+@chr12:131117272|131117293:131117467:+	0.41	0.75	0.6	0.45	0.63	0.45
A3SS:chr12:31118030:31118292:+@chr12:31122591|31122664:31122738:+	0.87	0.83	0.73	0.76	0.65	0.63
A3SS:chr12:41122710:41122810:+@chr12:41125116|41126042:41126359:+	0.25	0.6	0.46	0.77	0.5	0.6
A3SS:chr12:46473419:46473638:-@chr12:46472054|46472719:46471921:-	0.13	0.22	0.23	0.53	0.43	0.5
A3SS:chr12:47517992:47518130:-@chr12:47517443|47517707:47517331:-	0.31	0.37	0.53	0.54	0.72	0.49
A3SS:chr13:110094733:110095029:-@chr13:110092869|110094530:110092663:-	0.33	0.53	0.62	0.57	0.57	0.62
A3SS:chr13:110096315:110097587:-@chr13:110094831|110094954:110094733:-	0.11	0.27	0.29	0.49	0.61	0.57
A3SS:chr13:51491050:51491280:+@chr13:51496143|51496723:51497074:+	0.99	0.95	0.97	0.9	0.81	0.77
A3SS:chr14:90717283:90717486:+@chr14:90725007|90725085:90725267:+	0.63	0.57	0.39	0.57	0.54	0.57
A3SS:chr15:20579242:20579703:-@chr15:20572800|20572870:20572639:-	0.72	0.75	0.73	0.96	0.86	0.71
A3SS:chr15:30709088:30709255:+@chr15:30712472|30712556:30712601:+	0.94	0.93	0.82	0.84	0.79	0.63
A3SS:chr15:41906405:41906582:+@chr15:41907455|41907565:41907856:+	0.86	0.75	0.63	0.51	0.45	0.41
A3SS:chr15:64582750:64582921:-@chr15:64582263|64582556:64582004:-	0.74	0.62	0.67	0.64	0.72	0.69
A3SS:chr16:1483347:1483607:+@chr16:1484248|1484283:1484618:+	0.48	0.49	0.48	0.67	0.77	0.67
A3SS:chr16:88154622:88154972:+@chr16:88155136|88155505:88155660:+	0.49	0.43	0.48	0.75	0.86	0.78
A3SS:chr17:39757605:39757743:-@chr17:39756471|39756694:39756372:-	0.13	0.26	0.38	0.33	0.29	0.27
A3SS:chr17:59933169:59933696:+@chr17:59935172|59935276:59935300:+	0.97	0.94	0.71	0.65	0.51	0.51
A3SS:chr17:72234517:72234855:+@chr17:72240655|72240970:72241054:+	0.53	0.64	0.62	0.85	0.88	0.9
A3SS:chr17:73911244:73911765:+@chr17:73922555|73922628:73922703:+	0.7	0.71	0.68	0.45	0.35	0.36
A3SS:chr17:77588615:77588863:-@chr17:77588178|77588253:77588024:-	0.12	0.12	0.14	0.21	0.34	0.26
A3SS:chr19:10367604:10367879:-@chr19:10367217|10367372:10367111:-	0.21	0.2	0.17	0.13	0.1	0.18
A3SS:chr19:14381554:14382984:-@chr19:14381259|14381457:14381115:-	0.48	0.51	0.49	0.67	0.7	0.69
A3SS:chr19:14382028:14382146:-@chr19:14381685|14381793:14381554:-	0.06	0.1	0.12	0.13	0.25	0.23
A3SS:chr19:17308496:17309473:+@chr19:17309683|17309817:17310064:+	0.13	0.09	0.2	0.36	0.47	0.36
A3SS:chr19:17308496:17309473:+@chr19:17309708|17309817:17310064:+	0.16	0.19	0.22	0.39	0.51	0.39
A3SS:chr19:18511181:18511269:-@chr19:18510243|18510246:18510026:-	0.87	0.65	0.78	0.8	0.6	0.77
A3SS:chr19:2690943:2691150:-@chr19:2688298|2688377:2688046:-	0.74	0.72	0.69	0.85	0.85	0.84
A3SS:chr19:40923121:40923337:-@chr19:40922827|40922829:40922451:-	0.43	0.54	0.83	0.64	0.9	0.5
A3SS:chr19:54646554:54646927:-@chr19:54645917|54646008:54645851:-	0.05	0.07	0.08	0.13	0.19	0.18
A3SS:chr19:60482579:60483273:-@chr19:60480960|60481026:60480822:-	0.71	0.61	0.59	0.55	0.56	0.59
A3SS:chr19:60878373:60878613:+@chr19:60881685|60881705:60882033:+	0.19	0.21	0.26	0.27	0.41	0.31
A3SS:chr19:7365999:7366133:+@chr19:7411075|7411230:7411368:+	0.21	0.39	0.54	0.64	0.72	0.58
A3SS:chr19:8279033:8279768:-@chr19:8276040|8276689:8275915:-	0.03	0.05	0.05	0.13	0.18	0.1
A3SS:chr1:1011121:1011255:-@chr1:1008230|1009749:1007068:-	0.32	0.3	0.22	0.12	0.1	0.16
A3SS:chr1:11962825:11963128:+@chr1:11964454|11964618:11964758:+	0.59	0.86	0.91	0.74	0.84	0.76
A3SS:chr1:1324773:1324928:+@chr1:1325222|1325401:1325546:+	0.12	0.24	0.24	0.25	0.32	0.44
A3SS:chr1:16551337:16551570:-@chr1:16515650|16515739:16515519:-	0.3	0.25	0.32	0.21	0.73	0.76
A3SS:chr1:16551337:16551570:-@chr1:16515653|16515809:16515519:-	0.05	0.08	0.17	0.13	0.31	0.34
A3SS:chr1:176690205:176690406:+@chr1:176692458|176692479:176692657:+	0.18	0.28	0.36	0.67	0.1	0.43
A3SS:chr1:177317496:177318145:+@chr1:177318477|177318543:177318811:+	0.22	0.38	0.57	0.67	0.73	0.56
A3SS:chr1:177317496:177318145:+@chr1:177318477|177318683:177318811:+	0.04	0.07	0.19	0.41	0.52	0.41
A3SS:chr1:177317496:177318145:+@chr1:177318477|177318698:177318811:+	0.02	0.03	0.09	0.24	0.44	0.32
A3SS:chr1:177317496:177318145:+@chr1:177318543|177318683:177318811:+	0.04	0.06	0.11	0.27	0.36	0.37
A3SS:chr1:177317496:177318145:+@chr1:177318543|177318698:177318811:+	0.02	0.02	0.05	0.15	0.28	0.28
A3SS:chr1:201244394:201244561:+@chr1:201250640|201250643:201250799:+	0.59	0.73	0.91	0.52	0.65	0.63
A3SS:chr1:204971807:204971887:+@chr1:204972006|204972543:204972831:+	0.18	0.12	0.09	0.07	0.09	0.12
A3SS:chr1:210848593:210848895:+@chr1:210854983|210855006:210855226:+	0.45	0.5	0.58	0.63	0.91	0.68
A3SS:chr1:240078656:240078952:+@chr1:240079034|240079037:240079141:+	0.97	0.84	0.79	0.94	0.92	0.85
A3SS:chr1:245388931:245388991:-@chr1:245387142|245387328:245386345:-	0.45	0.42	0.33	0.16	0.18	0.2
A3SS:chr1:35989438:35989694:-@chr1:35987840|35987999:35987821:-	0.94	0.94	0.81	0.71	0.53	0.7
A3SS:chr1:38035003:38035079:+@chr1:38037826|38038103:38039396:+	0.62	0.61	0.62	0.45	0.44	0.43
A3SS:chr1:44208855:44208967:+@chr1:44209165|44209225:44209448:+	0.03	0.1	0.1	0.08	0.2	0.18
A3SS:chr1:45580643:45580902:+@chr1:45580994|45581102:45581261:+	0.27	0.32	0.42	0.49	0.5	0.57
A3SS:chr1:94779681:94780003:-@chr1:94778928|94779210:94778716:-	0.91	0.53	0.9	0.96	0.87	0.85
A3SS:chr20:18087728:18087909:+@chr20:18090464|18090467:18090883:+	0.44	0.61	0.61	0.64	0.58	0.84
A3SS:chr20:44426417:44426502:-@chr20:44420812|44421004:44420433:-	0.77	0.58	0.44	0.6	0.58	0.72
A3SS:chr20:60961161:60961323:-@chr20:60959432|60959435:60959192:-	0.77	0.8	0.71	0.72	0.66	0.47
A3SS:chr21:46524335:46524479:-@chr21:46522059|46522184:46521869:-	0.06	0.08	0.07	0.18	0.2	0.23
A3SS:chr2:183309221:183309358:+@chr2:183312517|183313271:183313360:+	0.7	0.7	0.49	0.49	0.33	0.55
A3SS:chr2:241183114:241183394:+@chr2:241184024|241184409:241184611:+	0.27	0.38	0.64	0.56	0.6	0.75
A3SS:chr2:38830175:38830351:-@chr2:38829819|38829992:38829544:-	0.91	0.77	0.82	0.74	0.73	0.74
A3SS:chr2:64665856:64666183:+@chr2:64672523|64672526:64673643:+	0.45	0.77	0.78	0.63	0.69	0.6
A3SS:chr2:72968019:72968373:+@chr2:72968951|72969057:72969241:+	0.73	0.75	0.81	0.81	0.94	0.84
A3SS:chr3:102775629:102775813:+@chr3:102781123|102781324:102781538:+	0.07	0.07	0.13	0.16	0.16	0.17
A3SS:chr3:102775629:102775813:+@chr3:102781123|102781376:102781538:+	0.5	0.31	0.63	0.62	0.56	0.51
A3SS:chr3:102775629:102775813:+@chr3:102781324|102781376:102781538:+	0.91	0.8	0.91	0.89	0.85	0.82
A3SS:chr3:125132639:125132771:-@chr3:125116669|125117255:125115262:-	0.91	0.88	0.88	0.8	0.77	0.65
A3SS:chr3:151168835:151169616:-@chr3:151166741|151167063:151165396:-	0.53	0.48	0.48	0.47	0.44	0.43
A3SS:chr3:172068781:172068873:-@chr3:172068617|172068684:172068496:-	0.09	0.18	0.28	0.28	0.33	0.39
A3SS:chr3:42572426:42572491:-@chr3:42565153|42569944:42564463:-	0.34	0.32	0.29	0.19	0.13	0.11
A3SS:chr3:49130384:49130557:-@chr3:49130222|49130267:49130094:-	0.34	0.66	0.44	0.52	0.49	0.55
A3SS:chr4:834724:838591:-@chr4:833856|834197:833680:-	0.05	0.11	0.19	0.29	0.29	0.3
A3SS:chr5:112228217:112228328:+@chr5:112230968|112231000:112231503:+	0.11	0.21	0.2	0.15	0.18	0.1
A3SS:chr5:122754703:122754930:-@chr5:122753733|122753958:122753517:-	0.01	0.02	0.04	0.21	0.13	0.26
A3SS:chr5:134762651:134763374:-@chr5:134752692|134752715:134752511:-	0.58	0.54	0.52	0.71	0.93	0.79
A3SS:chr6:31871302:31871709:-@chr6:31870942|31871006:31870587:-	0.58	0.57	0.55	0.63	0.73	0.65
A3SS:chr6:43592443:43592706:-@chr6:43591829|43591903:43591605:-	0.06	0.1	0.11	0.13	0.16	0.18
A3SS:chr6:43592443:43592706:-@chr6:43591829|43591906:43591605:-	0.05	0.09	0.1	0.09	0.12	0.16
A3SS:chr6:71290391:71290545:+@chr6:71290767|71291355:71293122:+	0.29	0.34	0.29	0.17	0.13	0.08
A3SS:chr7:100302738:100303164:+@chr7:100303666|100303679:100303791:+	0.81	0.79	0.68	0.65	0.43	0.66
A3SS:chr7:72630686:72631066:-@chr7:72626779|72627070:72626649:-	0.1	0.09	0.1	0.25	0.22	0.27
A3SS:chr8:68136895:68137152:-@chr8:68134234|68136813:68134000:-	0.11	0.15	0.19	0.26	0.37	0.31
A3SS:chr9:110735965:110736499:-@chr9:110733157|110733300:110733098:-	0.91	0.83	0.88	0.71	0.58	0.66
A3SS:chr9:110735965:110736499:-@chr9:110733157|110733302:110733098:-	0.95	0.92	0.93	0.82	0.76	0.77
A3SS:chr9:131290266:131291399:+@chr9:131295516|131295519:131295695:+	0.14	0.31	0.37	0.6	0.22	0.37
A3SS:chr9:135232614:135232811:-@chr9:135224142|135224240:135223956:-	0.03	0.03	0.05	0.11	0.15	0.15
A3SS:chr9:19092522:19093115:-@chr9:19086705|19086767:19086672:-	0.97	0.96	0.85	0.67	0.55	0.43
A3SS:chr9:35727745:35727936:-@chr9:35727444|35727601:35726864:-	0.12	0.22	0.29	0.37	0.51	0.57
A3SS:chrX:108826029:108826081:-@chrX:108813260|108813437:108813021:-	0.38	0.48	0.5	0.67	0.82	0.78
A3SS:chrX:108826029:108826081:-@chrX:108813260|108813551:108813021:-	0.36	0.47	0.55	0.67	0.79	0.76
A3SS:chrX:108863024:108863288:-@chrX:108813260|108813437:108813021:-	0.18	0.2	0.22	0.29	0.39	0.34
A3SS:chrX:108863024:108863288:-@chrX:108813260|108813551:108813021:-	0.17	0.19	0.24	0.31	0.35	0.32
A3SS:chrX:108863024:108863288:-@chrX:108813303|108813437:108813021:-	0.33	0.36	0.39	0.43	0.53	0.49
A3SS:chrX:13617137:13617328:+@chrX:13631775|13631854:13631942:+	0.04	0.08	0.35	0.25	0.23	0.12
A3SS:chrX:148852881:148853442:-@chrX:148852687|148852779:148852498:-	0.82	0.67	0.65	0.65	0.62	0.66
A3SS:chrX:39808533:39808796:-@chrX:39808047|39808149:39807805:-	0.26	0.44	0.45	0.27	0.57	0.34
A3SS:chrX:47304676:47305594:+@chrX:47307025|47307252:47307406:+	0.32	0.45	0.38	0.65	0.64	0.75
A5SS:chr10:126092991:126092809|126092677:-@chr10:126090532:126090759:-	0.1	0.05	0.08	0.26	0.46	0.49
A5SS:chr10:126092991:126092905|126092677:-@chr10:126090532:126090759:-	0.04	0.01	0.03	0.1	0.26	0.13
A5SS:chr10:69768266:69768450|69768405:+@chr10:69768903:69770016:+	0.8	0.74	0.69	0.78	0.74	0.56
A5SS:chr10:73765695:73765544|73765367:-@chr10:73762594:73764381:-	0.07	0.16	0.2	0.36	0.46	0.49
A5SS:chr10:73765695:73765598|73765367:-@chr10:73762594:73764381:-	0.09	0.25	0.29	0.48	0.55	0.5
A5SS:chr11:123106903:123106409|123106405:-@chr11:123105533:123105743:-	0.83	0.41	0.74	0.64	0.48	0.52
A5SS:chr11:129612198:129612115|129611898:-@chr11:129601784:129609378:-	0.51	0.65	0.68	0.78	0.64	0.78
A5SS:chr11:67786962:67786775|67785891:-@chr11:67785507:67785769:-	0.67	0.62	0.49	0.5	0.39	0.34
A5SS:chr11:826251:826843|826442:+@chr11:827250:827354:+	0.29	0.46	0.5	0.53	0.48	0.65
A5SS:chr12:112255148:112254937|112254911:-@chr12:112243360:112243536:-	0.48	0.83	0.8	0.59	0.58	0.5
A5SS:chr12:12867404:12868217|12867520:+@chr12:12868741:12869308:+	0.67	0.64	0.71	0.78	0.82	0.89
A5SS:chr12:47335110:47335003|47334987:-@chr12:47333262:47334225:-	0.54	0.88	0.59	0.68	0.69	0.63
A5SS:chr12:48814752:48814596|48814450:-@chr12:48809575:48810744:-	0.05	0.05	0.12	0.23	0.25	0.3
A5SS:chr12:56398196:56398471|56398426:+@chr12:56399043:56400313:+	0.65	0.61	0.53	0.53	0.55	0.61
A5SS:chr13:78809438:78809238|78806480:-@chr13:78792144:78794598:-	0.1	0.12	0.4	0.73	0.8	0.73
A5SS:chr14:90751502:90751890|90751653:+@chr14:90760781:90761725:+	0.1	0.09	0.25	0.38	0.4	0.48
A5SS:chr14:91012063:91011947|91011908:-@chr14:91009336:91009467:-	0.41	0.68	0.64	0.57	0.72	0.84
A5SS:chr15:27783801:27783718|27783658:-@chr15:27778863:27781185:-	0.55	0.36	0.42	0.46	0.28	0.39
A5SS:chr15:43495077:43495299|43495269:+@chr15:43496759:43496889:+	0.18	0.23	0.35	0.54	0.53	0.46
A5SS:chr16:28754755:28754998|28754944:+@chr16:28755573:28756059:+	0.17	0.18	0.18	0.31	0.32	0.38
A5SS:chr16:28754755:28755307|28754944:+@chr16:28755550:28756059:+	0.24	0.23	0.31	0.44	0.49	0.63
A5SS:chr16:28754755:28755307|28754998:+@chr16:28755550:28756059:+	0.38	0.35	0.48	0.59	0.63	0.69
A5SS:chr16:28754755:28755312|28754944:+@chr16:28755550:28756059:+	0.18	0.15	0.25	0.34	0.38	0.51
A5SS:chr16:28754755:28755312|28754944:+@chr16:28755573:28756059:+	0.22	0.18	0.27	0.41	0.43	0.54
A5SS:chr16:28754755:28755312|28754998:+@chr16:28755550:28756059:+	0.29	0.24	0.38	0.46	0.51	0.58
A5SS:chr16:28754755:28755312|28754998:+@chr16:28755573:28756059:+	0.28	0.24	0.38	0.46	0.48	0.55
A5SS:chr16:30847289:30847452|30847321:+@chr16:30848895:30849406:+	0.21	0.21	0.2	0.58	0.39	0.23
A5SS:chr16:5023730:5023343|5023275:-@chr16:5020946:5021886:-	0.48	0.56	0.53	0.54	0.81	0.67
A5SS:chr16:88155136:88155298|88155281:+@chr16:88155487:88156300:+	0.11	0.12	0.12	0.22	0.28	0.23
A5SS:chr17:59928649:59928590|59927129:-@chr17:59924836:59926906:-	0.82	0.79	0.71	0.67	0.66	0.65
A5SS:chr17:8051410:8051219|8050783:-@chr17:8050534:8050682:-	0.27	0.28	0.4	0.55	0.54	0.64
A5SS:chr17:8051410:8051219|8050793:-@chr17:8050534:8050682:-	0.36	0.32	0.4	0.57	0.57	0.67
A5SS:chr18:46857006:46857148|46857144:+@chr18:46858624:46865413:+	0.05	0.07	0.05	0.06	0.24	0.2
A5SS:chr19:1566820:1566685|1566284:-@chr19:1563118:1563432:-	0.13	0.2	0.15	0.19	0.3	0.23
A5SS:chr19:1831114:1830920|1829663:-@chr19:1827971:1828686:-	0.11	0.16	0.15	0.23	0.18	0.24
A5SS:chr19:45432894:45432848|45432792:-@chr19:45428064:45431698:-	0.98	0.95	0.82	0.85	0.86	0.68
A5SS:chr19:55573218:55573506|55573489:+@chr19:55573591:55573865:+	0.6	0.29	0.64	0.5	0.39	0.49
A5SS:chr19:55573218:55573512|55573489:+@chr19:55573591:55573865:+	0.6	0.31	0.62	0.5	0.4	0.51
A5SS:chr19:59401956:59402404|59402142:+@chr19:59403078:59403332:+	0.02	0.03	0.07	0.11	0.13	0.16
A5SS:chr1:203330815:203330738|203330624:-@chr1:203321893:203324566:-	0.63	0.71	0.72	0.81	0.81	0.77
A5SS:chr1:32276023:32276307|32276224:+@chr1:32276740:32276807:+	0.03	0.03	0.04	0.08	0.16	0.24
A5SS:chr1:39809608:39809493|39809356:-@chr1:39808009:39808261:-	0.14	0.21	0.28	0.21	0.26	0.34
A5SS:chr1:42695505:42695825|42695608:+@chr1:42697861:42699487:+	0.07	0.1	0.28	0.35	0.36	0.33
A5SS:chr1:44208855:44209076|44208967:+@chr1:44209225:44209794:+	0.1	0.05	0.13	0.14	0.25	0.27
A5SS:chr1:44208855:44209076|44208985:+@chr1:44209225:44209794:+	0.13	0.12	0.19	0.25	0.4	0.45
A5SS:chr20:45301289:45301047|45300909:-@chr20:45298477:45298667:-	0.31	0.27	0.31	0.36	0.41	0.7
A5SS:chr20:47283512:47286175|47283653:+@chr20:47286277:47286454:+	0.15	0.12	0.37	0.26	0.48	0.59
A5SS:chr20:56998308:56998682|56998438:+@chr20:56999360:56999525:+	0.07	0.09	0.17	0.16	0.16	0.21
A5SS:chr20:60900384:60900846|60900465:+@chr20:60901253:60903533:+	0.5	0.47	0.49	0.33	0.36	0.25
A5SS:chr21:45466361:45467920|45466450:+@chr21:45469890:45470903:+	0.64	0.56	0.52	0.55	0.37	0.27
A5SS:chr22:20313696:20313597|20313299:-@chr22:20312378:20313076:-	0.18	0.2	0.14	0.1	0.06	0.06
A5SS:chr2:10483797:10484072|10483951:+@chr2:10484301:10485194:+	0.02	0.07	0.03	0.04	0.07	0.14
A5SS:chr2:220074442:220074686|220074545:+@chr2:220074817:220075003:+	0.02	0.06	0.1	0.11	0.15	0.19
A5SS:chr2:224350830:224350652|224350650:-@chr2:224338039:224338311:-	0.9	0.72	0.8	0.42	0.53	0.57
A5SS:chr2:238812948:238812907|238812867:-@chr2:238811642:238812631:-	0.91	0.79	0.86	0.67	0.4	0.64
A5SS:chr3:161612808:161613331|161612935:+@chr3:161613955:161614236:+	0.16	0.2	0.38	0.52	0.49	0.49
A5SS:chr4:83495178:83495108|83495072:-@chr4:83492675:83494331:-	0.28	0.27	0.76	0.71	0.89	0.81
A5SS:chr4:83982658:83982362|83982317:-@chr4:83969177:83969235:-	0.97	0.64	0.84	0.91	0.88	0.87
A5SS:chr5:110864713:110864683|110864599:-@chr5:110859628:110863703:-	0.89	0.87	0.87	0.85	0.73	0.42
A5SS:chr5:515272:515644|515422:+@chr5:517405:518387:+	0.12	0.27	0.24	0.29	0.46	0.51
A5SS:chr6:133177804:133178056|133177920:+@chr6:133179293:133179893:+	0.35	0.31	0.3	0.46	0.49	0.56
A5SS:chr6:26476197:26476474|26476257:+@chr6:26476772:26477119:+	0.03	0.29	0.21	0.21	0.32	0.45
A5SS:chr6:31838176:31838924|31838326:+@chr6:31839171:31839926:+	0.97	0.95	0.95	0.85	0.87	0.67
A5SS:chr6:35544702:35545040|35544782:+@chr6:35545136:35545284:+	0.17	0.2	0.26	0.31	0.36	0.33
A5SS:chr6:43291874:43292219|43292101:+@chr6:43296175:43296315:+	0.83	0.35	0.71	0.5	0.62	0.57
A5SS:chr6:74411047:74410851|74410847:-@chr6:74408135:74408368:-	0.08	0.09	0.16	0.14	0.14	0.5
A5SS:chr7:32886079:32885838|32885572:-@chr7:32880609:32881294:-	0.87	0.84	0.83	0.86	0.8	0.71
A5SS:chr8:11666364:11666508|11666503:+@chr8:11674516:11674868:+	0.19	0.18	0.13	0.1	0.2	0.03
A5SS:chr8:125600303:125600240|125600164:-@chr8:125597309:125597452:-	0.6	0.43	0.63	0.36	0.29	0.31
A5SS:chr8:144743394:144742621|144742304:-@chr8:144740042:144740162:-	0.95	0.97	0.96	0.86	0.7	0.88
A5SS:chr8:145709672:145709608|145709409:-@chr8:145708833:145709329:-	0.62	0.66	0.6	0.44	0.39	0.37
A5SS:chr8:23479566:23480271|23479794:+@chr8:23481780:23481836:+	0.98	0.94	0.82	0.76	0.86	0.73
A5SS:chr8:23479566:23480271|23479794:+@chr8:23484793:23488921:+	0.94	0.9	0.89	0.8	0.76	0.67
A5SS:chr8:23479566:23481836|23479794:+@chr8:23484793:23488921:+	0.97	0.96	0.94	0.87	0.78	0.66
A5SS:chr8:23479566:23481836|23480271:+@chr8:23484793:23488921:+	0.93	0.94	0.9	0.83	0.74	0.64
A5SS:chr8:41595574:41596027|41595653:+@chr8:41597569:41601677:+	0.02	0.04	0.08	0.13	0.16	0.2
A5SS:chr8:43051516:43054741|43051664:+@chr8:43057418:43057513:+	0.24	0.32	0.6	0.8	0.83	0.77
A5SS:chr9:124653329:124653200|124653181:-@chr9:124646656:124651922:-	0.46	0.77	0.52	0.78	0.67	0.56
A5SS:chr9:129925951:129925826|129925802:-@chr9:129924400:129925234:-	0.67	0.72	0.85	0.81	0.7	0.83
A5SS:chr9:129981515:129981344|129981173:-@chr9:129980809:129981004:-	0.94	0.91	0.83	0.86	0.86	0.89
A5SS:chr9:131620747:131620616|131620453:-@chr9:131614321:131616322:-	0.06	0.11	0.23	0.41	0.6	0.54
A5SS:chr9:131620747:131620620|131620453:-@chr9:131614321:131616322:-	0.03	0.06	0.12	0.27	0.38	0.37
A5SS:chr9:138864286:138864833|138864410:+@chr9:138865028:138865378:+	0.11	0.14	0.17	0.23	0.26	0.33
A5SS:chr9:138956739:138956319|138956028:-@chr9:138955524:138955957:-	0.18	0.25	0.33	0.38	0.42	0.46
A5SS:chr9:138956739:138956373|138956028:-@chr9:138955524:138955957:-	0.42	0.4	0.46	0.51	0.6	0.59
A5SS:chr9:139579427:139579358|139579166:-@chr9:139578674:139578879:-	0.69	0.25	0.69	0.54	0.32	0.53
A5SS:chr9:21961207:21960975|21960901:-@chr9:21957751:21958241:-	0.74	0.67	0.7	0.81	0.9	0.86
AFE:10025@uc010drw.1@uc002lqd.1uc002lqe.2uc002lqf.2	0.34	0.46	0.28	0.15	0.1	0.13
AFE:10051@uc003fdl.1@uc003fdh.1uc003fdi.1	0.12	0.12	0.19	0.34	0.43	0.7
AFE:10051@uc003fdl.1@uc010hwc.1	0.31	0.31	0.39	0.64	0.41	0.79
AFE:10221@uc010mdn.1@uc003yrx.1	0.72	0.69	0.73	0.81	0.87	0.81
AFE:10307@uc003lgb.1@uc003lgd.1uc003lge.1uc010jfn.1uc010jfo.1uc010jfr.1	0.39	0.49	0.47	0.58	0.83	0.46
AFE:10307@uc003lgc.1@uc003lgd.1uc003lge.1uc010jfn.1uc010jfo.1uc010jfr.1	0.4	0.43	0.45	0.55	0.86	0.59
AFE:10312@uc001oni.1@uc001ong.1	0.69	0.58	0.5	0.59	0.62	0.57
AFE:10327@uc001cof.1@uc001cod.1	0.15	0.18	0.18	0.23	0.27	0.25
AFE:10327@uc001cof.1@uc009vxw.1uc001coe.1	0.12	0.15	0.17	0.2	0.25	0.24
AFE:10329@uc001srs.1@uc001srq.1	0.68	0.55	0.74	0.74	0.89	0.83
AFE:10336@uc003gbg.1uc003gbh.1@uc003gbe.1	0.22	0.25	0.32	0.46	0.63	0.45
AFE:10336@uc003gbg.1uc003gbh.1@uc010ibh.1	0.31	0.36	0.48	0.6	0.74	0.64
AFE:10432@uc001oiu.2@uc009yrh.1uc001oit.1uc009yri.1uc009yrk.1	0.14	0.11	0.14	0.21	0.28	0.24
AFE:10493@uc010cyw.1@uc002icm.1	0.78	0.88	0.71	0.62	0.19	0.56
AFE:10494@uc002wbk.1uc002wbl.1@uc002wbm.1	0.36	0.41	0.58	0.76	0.82	0.73
AFE:10494@uc002wbk.1uc002wbl.1@uc002wbn.1uc002wbo.1	0.32	0.58	0.64	0.91	0.94	0.91
AFE:10494@uc002wbk.1uc002wbl.1@uc002wbp.1uc010fzo.1	0.36	0.6	0.72	0.89	0.91	0.86
AFE:10509@uc010bnv.1@uc002boz.1	0.95	0.71	0.92	0.97	0.96	0.97
AFE:10521@uc003avw.2@uc003avy.2uc003avx.2	0.25	0.28	0.37	0.67	0.71	0.64
AFE:10521@uc010gxp.1@uc003avy.2uc003avx.2	0.2	0.21	0.3	0.59	0.63	0.58
AFE:10528@uc002wgn.1@uc002wgi.1	0.26	0.27	0.25	0.33	0.33	0.36
AFE:10713@uc002sqb.1@uc010fgn.1uc002sqe.2uc002sqf.2uc002sqg.1uc010fgo.1	0.39	0.39	0.41	0.57	0.79	0.59
AFE:10919@uc003nxw.1@uc003nxy.1	0.29	0.34	0.33	0.34	0.38	0.45
AFE:10919@uc003rki.1@uc003rkk.1	0.29	0.34	0.33	0.34	0.38	0.45
AFE:10919@uc003scf.1@uc003sch.1	0.29	0.34	0.32	0.34	0.38	0.45
AFE:10921@uc002cpu.1@uc002cpv.1	0.84	0.87	0.86	0.93	0.96	0.96
AFE:11059@uc010mai.1@uc003ydt.1	0.77	0.65	0.8	0.9	0.87	0.95
AFE:11078@uc003atx.1uc010gxh.1@uc003atq.1	0.25	0.29	0.35	0.45	0.49	0.48
AFE:11100@uc002oqf.2@uc002oqd.2	0.36	0.22	0.24	0.43	0.43	0.38
AFE:11273@uc002drf.1@uc01507.uc002dre.1	0.83	0.75	0.85	0.97	0.93	0.96
AFE:114825@uc003lxw.1@uc003lxv.2	0.82	0.64	0.86	0.93	0.96	0.94
AFE:114883@uc001ctb.1@uc001csz.1	0.2	0.13	0.08	0.07	0.03	0.04
AFE:1152@uc001yne.1@uc001ynf.1	0.03	0.05	0.06	0.11	0.13	0.09
AFE:1152@uc001yne.1@uc010awr.1	0.05	0.06	0.08	0.19	0.38	0.18
AFE:121536@uc001reg.1@uc001ref.2uc001ree.2	0.86	0.95	0.9	0.72	0.43	0.71
AFE:122786@uc001wzg.1@uc001wzc.1uc001wzd.1	0.25	0.34	0.45	0.72	0.22	0.53
AFE:144132@uc001mea.2@uc001mdp.1	0.08	0.1	0.08	0.15	0.2	0.39
AFE:1453@uc002keh.1@uc002kef.1uc002kei.1uc002kej.1	0.03	0.04	0.06	0.14	0.24	0.18
AFE:152503@uc003imb.2@uc003ime.2	0.7	0.61	0.77	0.83	0.78	0.86
AFE:153769@uc003lnu.1@uc003lnt.1	0.92	0.54	0.74	0.71	0.51	0.74
AFE:1663@uc001rjx.1@uc001rjr.1uc001rjt.1uc001rjs.1	0.08	0.12	0.13	0.2	0.18	0.22
AFE:1663@uc001rjx.1@uc001rjv.1	0.15	0.2	0.23	0.33	0.28	0.5
AFE:1665@uc003gqw.1@uc003gqx.1	0.09	0.13	0.2	0.25	0.3	0.34
AFE:1778@uc001ykt.1@uc001yks.1	0.65	0.74	0.53	0.8	0.89	0.92
AFE:1785@uc002mpw.1@uc002mps.1uc002mpt.1uc002mpu.1uc002mpv.1uc010dxl.1	0.52	0.48	0.16	0.16	0.3	0.2
AFE:1854@uc001zwv.1uc001zww.1@uc001zws.1	0.06	0.19	0.05	0.03	0.06	0.08
AFE:196528@uc001rou.1@uc009zkg.1	0.72	0.73	0.71	0.77	0.84	0.81
AFE:2107@uc010jey.1@uc003ldc.2	0.83	0.85	0.83	0.86	0.93	0.86
AFE:2115@uc010ktv.1@uc003ssw.2	0.78	0.45	0.69	0.31	0.49	0.48
AFE:221477@uc003omy.1@uc003omv.1	0.73	0.73	0.23	0.66	0.51	0.36
AFE:221527@uc003scm.1@uc003rkp.1	0.05	0.09	0.09	0.05	0.09	0.17
AFE:22904@uc002lri.2@uc002lrk.2uc010dse.1	0.59	0.34	0.73	0.89	0.83	0.86
AFE:22985@uc001wir.2@uc001wis.2	0.88	0.64	0.66	0.77	0.56	0.42
AFE:23022@uc003irw.1@uc003iru.1	0.65	0.53	0.73	0.94	0.93	0.91
AFE:23022@uc003irw.1@uc003irv.1	0.15	0.18	0.09	0.02	0.02	0.03
AFE:23022@uc003irx.1@uc003irw.1	0.65	0.8	0.72	0.29	0.2	0.37
AFE:23076@uc002zdl.1@uc002zdk.1	0.51	0.46	0.63	0.91	0.93	0.84
AFE:2309@uc010kdj.1@uc003psk.2uc003psn.2	0.81	0.74	0.84	0.93	0.93	0.92
AFE:2309@uc010kdj.1@uc003psm.2	0.8	0.74	0.84	0.93	0.93	0.92
AFE:23129@uc003emw.2@uc003emx.2	0.54	0.53	0.52	0.34	0.2	0.26
AFE:2316@uc004fki.2@uc004fkk.2uc010nuu.1	0.45	0.5	0.45	0.4	0.35	0.38
AFE:23189@uc010mgx.1@uc003zgr.1	0.9	0.79	0.57	0.78	0.65	0.67
AFE:23190@uc002tus.1@uc002tur.1	0.31	0.46	0.39	0.42	0.61	0.48
AFE:23190@uc002tut.1@uc002tur.1	0.09	0.31	0.15	0.16	0.31	0.14
AFE:23196@uc004atx.2uc004aty.1@uc004atv.2uc004atw.1	0.61	0.57	0.47	0.44	0.38	0.37
AFE:23196@uc010mrg.1@uc004atv.2uc004atw.1	0.38	0.43	0.32	0.28	0.26	0.24
AFE:23230@uc004akt.2@uc010mpo.1	0.47	0.39	0.3	0.19	0.39	0.31
AFE:23259@uc003xld.1@uc003xla.1uc003xlb.1	0.21	0.22	0.27	0.35	0.43	0.52
AFE:23272@uc003dib.2@uc003die.2uc003did.2	0.7	0.67	0.67	0.78	0.92	0.79
AFE:23272@uc003dic.2@uc003die.2uc003did.2	0.03	0.04	0.03	0.1	0.31	0.1
AFE:23353@uc003sjk.1@uc003sjg.1	0.17	0.31	0.15	0.7	0.42	0.73
AFE:23367@uc010jie.1@uc003lvp.1	0.47	0.49	0.41	0.28	0.21	0.28
AFE:23405@uc001ydy.1@uc001ydw.2	0.82	0.75	0.75	0.61	0.74	0.77
AFE:23469@uc010kag.1@uc003peo.2	0.12	0.11	0.13	0.16	0.19	0.38
AFE:23469@uc010kag.1@uc003pep.1	0.71	0.63	0.82	0.54	0.5	0.27
AFE:2519@uc003qjn.2@uc003qjm.1	0.03	0.03	0.04	0.06	0.14	0.08
AFE:25793@uc003ams.1@uc003amu.1	0.38	0.61	0.44	0.41	0.3	0.38
AFE:25793@uc003amu.1@uc003amq.1	0.57	0.29	0.53	0.57	0.79	0.65
AFE:2580@uc003gbl.2@uc003gbm.2uc003gbn.2uc010ibk.1	0.74	0.76	0.51	0.34	0.3	0.42
AFE:2580@uc010ibi.1@uc003gbm.2uc003gbn.2uc010ibk.1	0.5	0.56	0.71	0.85	0.88	0.84
AFE:25831@uc001wra.1@uc001wrc.1	0.6	0.55	0.62	0.8	0.83	0.78
AFE:25831@uc001wrb.1@uc001wrc.1	0.79	0.76	0.8	0.92	0.93	0.89
AFE:25865@uc002pfg.1@uc002pfh.1	0.53	0.5	0.54	0.66	0.75	0.84
AFE:25865@uc002pfg.1@uc002pfi.1	0.56	0.53	0.47	0.53	0.21	0.25
AFE:25865@uc002pfg.1@uc002pfj.1	0.57	0.57	0.49	0.43	0.33	0.41
AFE:25865@uc010ekt.1@uc002pfh.1	0.81	0.76	0.81	0.9	0.89	0.95
AFE:25865@uc010ekt.1@uc002pfi.1	0.75	0.74	0.81	0.81	0.91	0.92
AFE:25865@uc010ekt.1@uc002pfj.1	0.26	0.29	0.2	0.13	0.15	0.18
AFE:25871@uc003dzq.1@uc003dzs.1	0.13	0.12	0.29	0.19	0.32	0.15
AFE:25984@uc010cxg.1@uc010cxf.1	0.74	0.54	0.62	0.74	0.66	0.76
AFE:25998@uc003pjj.1@uc010kbi.1	0.99	0.98	0.96	0.92	0.92	0.86
AFE:26009@uc001dhp.1@uc001dhr.1	0.58	0.57	0.59	0.68	0.71	0.66
AFE:26056@uc002sis.2@uc002siu.2	0.95	0.77	0.96	0.97	0.97	0.97
AFE:26056@uc002sit.2@uc002siu.2	0.86	0.51	0.88	0.92	0.92	0.93
AFE:26065@uc002nvc.2@uc002nvb.2uc002nva.2	0.07	0.09	0.08	0.15	0.23	0.12
AFE:26271@uc003qpg.1@uc003qph.1	0.68	0.77	0.74	0.68	0.93	0.81
AFE:27032@uc003enu.1@uc003enm.1	0.14	0.19	0.19	0.59	0.63	0.57
AFE:2729@uc003pbv.1@uc003pbw.1uc003pbx.1	0.33	0.27	0.33	0.6	0.86	0.72
AFE:27343@uc001ktd.1@uc001ktl.1	0.72	0.29	0.45	0.55	0.58	0.35
AFE:27343@uc001kte.1@uc001kti.1	0.25	0.19	0.11	0.11	0.05	0.07
AFE:2778@uc010gjr.1@uc010gjs.1uc002yaa.1	0.14	0.44	0.23	0.22	0.13	0.14
AFE:284001@uc010dik.1@uc002kdx.1	0.87	0.8	0.84	0.76	0.38	0.7
AFE:284001@uc010dik.1@uc002kdz.1	0.76	0.69	0.72	0.59	0.19	0.53
AFE:2874@uc010cme.1@uc002gfw.1	0.92	0.81	0.84	0.87	0.84	0.87
AFE:2874@uc010cme.1@uc002gfz.1	0.31	0.32	0.27	0.22	0.17	0.18
AFE:29123@uc002fna.1@uc002fne.1	0.56	0.55	0.55	0.59	0.46	0.44
AFE:2969@uc003uba.1@uc001081.uc003uay.1	0.37	0.38	0.26	0.2	0.04	0.09
AFE:29803@uc003whe.2@uc010lpr.1	0.8	0.8	0.84	0.9	0.94	0.92
AFE:3074@uc003kdd.1@uc003kde.2uc003kdf.2	0.27	0.18	0.37	0.72	0.88	0.73
AFE:3191@uc002ojk.1@uc010egf.1	0.07	0.09	0.14	0.34	0.7	0.3
AFE:3191@uc002ojl.1@uc010egf.1	0.06	0.08	0.12	0.36	0.7	0.34
AFE:3191@uc002ojo.1@uc010egf.1	0.08	0.07	0.1	0.39	0.73	0.35
AFE:3191@uc010ege.1uc002ojj.1uc002ojp.1@uc010egf.1	0.13	0.13	0.22	0.35	0.74	0.35
AFE:3191@uc010egf.1@uc010egg.1	0.84	0.82	0.89	0.97	0.99	0.96
AFE:3192@uc001iba.1@uc001ibb.1	0.66	0.67	0.68	0.64	0.5	0.63
AFE:3304@uc003rjw.2@uc003sbt.2	0.27	0.3	0.26	0.19	0.17	0.17
AFE:347918@uc001ujw.1@uc001ujt.2	0.2	0.16	0.12	0.41	0.41	0.4
AFE:353376@uc003krc.1@uc003kre.1uc003krf.1	0.42	0.2	0.37	0.66	0.77	0.75
AFE:3609@uc002mpp.2@uc002mpk.1uc002mpl.1uc002mpm.1uc002mpn.1uc002mpo.1	0.84	0.84	0.79	0.47	0.36	0.52
AFE:3609@uc002mpq.1@uc002mpk.1uc002mpl.1uc002mpm.1uc002mpn.1uc002mpo.1	0.05	0.06	0.07	0.12	0.21	0.11
AFE:374868@uc002lna.1@uc002lmz.1	0.54	0.51	0.76	0.66	0.59	0.88
AFE:3995@uc001nsm.1@uc001nsn.1	0.44	0.44	0.4	0.86	0.81	0.86
AFE:4101@uc004fga.1@uc004fgg.1	0.35	0.35	0.36	0.34	0.37	0.46
AFE:4101@uc004fga.1@uc004fgi.1	0.35	0.36	0.36	0.36	0.38	0.46
AFE:4101@uc004fga.1@uc010ntr.1	0.36	0.36	0.37	0.36	0.39	0.47
AFE:4101@uc004fga.1@uc010nts.1	0.61	0.59	0.59	0.61	0.57	0.49
AFE:4140@uc010awq.1@uc00858.uc010awp.1	0.42	0.82	0.68	0.85	0.48	0.45
AFE:4152@uc002lef.2@uc011951.uc002leo.2	0.29	0.31	0.26	0.37	0.08	0.26
AFE:4302@uc002hqk.2@uc002hqj.2	0.47	0.55	0.63	0.78	0.88	0.86
AFE:4595@uc001cnj.1@uc001cnm.1uc001cnl.1uc009vxp.1uc001cnn.1	0.87	0.71	0.82	0.52	0.43	0.49
AFE:4649@uc002atk.1uc002atm.1@uc002atn.1	0.65	0.51	0.57	0.55	0.44	0.48
AFE:4839@uc009zeq.1@uc001qpi.1uc001qpl.1uc001qpm.1	0.53	0.84	0.73	0.79	0.67	0.84
AFE:488@uc001tqn.2@uc001tql.2uc001tqk.2	0.23	0.2	0.41	0.58	0.8	0.71
AFE:5034@uc002kbl.1@uc002kbn.1	0.8	0.8	0.8	0.9	0.94	0.88
AFE:5066@uc003knz.1@uc003kns.1uc003knt.1uc003knu.1uc003knv.1uc003knw.1	0.15	0.28	0.17	0.05	0.06	0.06
AFE:50809@uc001bdv.1@uc001bdx.1	0.21	0.23	0.28	0.31	0.38	0.32
AFE:50809@uc001bea.1@uc001bdx.1	0.07	0.07	0.11	0.13	0.2	0.14
AFE:50809@uc001beb.1@uc001bdx.1	0.14	0.22	0.3	0.4	0.42	0.36
AFE:5141@uc002mon.2@uc002moj.2	0.13	0.1	0.15	0.48	0.45	0.41
AFE:51428@uc003mhm.1@uc003mhn.1	0.11	0.17	0.16	0.17	0.23	0.23
AFE:5151@uc002bll.1@uc010bnc.1	0.95	0.94	0.97	0.98	0.9	0.8
AFE:5151@uc002bll.1@uc010bnd.1	0.97	0.96	0.98	0.99	0.92	0.83
AFE:51807@uc002znx.1@uc002znr.2	0.84	0.85	0.68	0.57	0.57	0.52
AFE:54206@uc001apa.1@uc001aoz.1	0.48	0.33	0.55	0.76	0.79	0.77
AFE:5426@uc001ukq.1@uc001ukr.1	0.57	0.51	0.44	0.37	0.47	0.47
AFE:54455@uc001aye.2@uc001ayf.1	0.81	0.62	0.7	0.67	0.33	0.44
AFE:54455@uc001aye.2@uc001ayg.1	0.02	0.04	0.04	0.05	0.17	0.1
AFE:54902@uc002gpk.2uc002gpj.1@uc002gph.1	0.32	0.4	0.58	0.54	0.72	0.83
AFE:54910@uc002sxf.2uc002sxe.2@uc002sxg.2	0.35	0.49	0.46	0.34	0.44	0.78
AFE:55082@uc010age.1@uc001vqk.2	0.16	0.2	0.19	0.22	0.26	0.24
AFE:550@uc002sme.1@uc002smh.1	0.92	0.84	0.86	0.81	0.81	0.83
AFE:55125@uc002krv.1@uc002krt.1	0.37	0.41	0.42	0.39	0.52	0.52
AFE:55191@uc001oqp.1@uc001oqo.1	0.39	0.53	0.54	0.64	0.54	0.59
AFE:55209@uc010hck.1@uc003brt.1	0.55	0.53	0.56	0.58	0.76	0.65
AFE:55283@uc001dko.1@uc001dks.2	0.47	0.43	0.46	0.43	0.34	0.18
AFE:55608@uc001vrm.1@uc001vrn.1uc001vro.1uc001vrp.1	0.35	0.3	0.39	0.5	0.69	0.63
AFE:55612@uc002wmq.1@uc002wms.2	0.96	0.75	0.84	0.88	0.81	0.85
AFE:55615@uc003bfh.1@uc003bfa.1	0.2	0.23	0.31	0.53	0.58	0.62
AFE:55657@uc001iez.1@uc001ifc.1uc001ifd.1	0.4	0.32	0.56	0.52	0.91	0.81
AFE:55657@uc001ifa.1@uc001ifc.1uc001ifd.1	0.36	0.43	0.56	0.62	0.93	0.86
AFE:55657@uc001ifb.1@uc001ifc.1uc001ifd.1	0.37	0.38	0.53	0.51	0.88	0.84
AFE:55697@uc010cfx.1@uc002ezm.1	0.33	0.64	0.2	0.15	0.1	0.08
AFE:55704@uc002ryt.1@uc002rys.2	0.76	0.65	0.4	0.75	0.62	0.6
AFE:55716@uc001rtj.1@uc001rth.2uc001rti.2uc009zle.1	0.04	0.15	0.29	0.07	0.11	0.19
AFE:55716@uc001rtj.1@uc009zld.1	0.9	0.69	0.55	0.83	0.76	0.65
AFE:55904@uc010ljg.1@uc010lja.1	0.39	0.35	0.37	0.33	0.25	0.31
AFE:56834@uc001nze.1uc001nzf.2@uc009ypj.1	0.58	0.42	0.51	0.36	0.29	0.33
AFE:56996@uc003uwv.1@uc003uwr.1	0.18	0.25	0.21	0.25	0.36	0.16
AFE:57018@uc003fbe.1@uc003fbd.1uc003fbf.1	0.32	0.36	0.44	0.38	0.5	0.41
AFE:57018@uc003fbe.1@uc003fbi.1	0.24	0.27	0.34	0.31	0.38	0.31
AFE:57531@uc003pqt.1@uc003pqu.1uc010kcz.1	0.07	0.11	0.05	0.31	0.78	0.2
AFE:57531@uc010kcx.1@uc003pqu.1uc010kcz.1	0.42	0.53	0.41	0.64	0.93	0.61
AFE:57606@uc003gyb.1@uc003gya.2	0.17	0.38	0.23	0.09	0.09	0.06
AFE:57674@uc010dhx.1@uc002jyh.1	0.55	0.55	0.32	0.17	0.44	0.53
AFE:5792@uc001cju.1uc009vwt.1uc001cjv.1@uc001cjq.2uc001cjr.1uc001cjs.1	0.69	0.57	0.73	0.68	0.7	0.69
AFE:58191@uc002fyq.2@uc002fyr.2uc002fys.2	0.59	0.67	0.58	0.47	0.4	0.47
AFE:5884@uc003jwp.1@uc003jwg.1	0.82	0.65	0.79	0.79	0.37	0.73
AFE:5884@uc003jwp.1@uc003jwn.1	0.95	0.72	0.9	0.85	0.53	0.84
AFE:5936@uc001oiv.2@uc009yrh.1uc001oit.1uc009yri.1uc009yrk.1	0.19	0.18	0.24	0.33	0.4	0.34
AFE:5936@uc001oiw.1uc001oix.1@uc009yrh.1uc001oit.1uc009yri.1uc009yrk.1	0.5	0.46	0.55	0.66	0.74	0.68
AFE:5936@uc001oiy.1@uc009yrh.1uc001oit.1uc009yri.1uc009yrk.1	0.31	0.28	0.36	0.48	0.57	0.5
AFE:5936@uc001oiz.1@uc009yrh.1uc001oit.1uc009yri.1uc009yrk.1	0.14	0.13	0.17	0.25	0.33	0.28
AFE:5954@uc001mtk.1@uc001mtj.1	0.61	0.35	0.65	0.73	0.81	0.71
AFE:5962@uc001pks.1@uc009yxy.1uc009yya.1uc001pku.1	0.54	0.51	0.61	0.87	0.89	0.93
AFE:5976@uc002nkh.1@uc002nkf.1uc002nkg.1	0.11	0.1	0.16	0.33	0.51	0.23
AFE:5998@uc004bhz.1@uc004bhs.1	0.58	0.38	0.7	0.15	0.7	0.74
AFE:60528@uc002gnu.2@uc002gny.2	0.26	0.25	0.35	0.55	0.64	0.54
AFE:60528@uc002gnu.2@uc002gnz.2uc002goa.2	0.17	0.13	0.24	0.58	0.71	0.49
AFE:60528@uc002gnv.2@uc002gny.2	0.09	0.13	0.14	0.31	0.31	0.34
AFE:60528@uc002gnv.2@uc002gnz.2uc002goa.2	0.06	0.06	0.09	0.31	0.41	0.3
AFE:60528@uc002gnw.2@uc002gnz.2uc002goa.2	0.72	0.78	0.69	0.37	0.27	0.42
AFE:613@uc010gtx.1@uc002zww.1uc002zwx.1	0.43	0.74	0.51	0.53	0.6	0.53
AFE:6337@uc001qnv.1@uc001qnw.1	0.33	0.31	0.39	0.25	0.17	0.2
AFE:6337@uc001qnv.1@uc001qnx.1	0.22	0.22	0.27	0.18	0.1	0.14
AFE:63893@uc002jrl.2@uc002jrm.2uc002jrn.2	0.02	0.13	0.05	0.03	0.01	0.01
AFE:6396@uc003bvl.1@uc003bvq.1	0.23	0.31	0.39	0.41	0.44	0.44
AFE:6418@uc004bvu.2@uc004bvt.2	0.37	0.43	0.34	0.09	0.09	0.21
AFE:642846@uc009zgn.1@uc001qvn.2	0.23	0.35	0.39	0.37	0.44	0.51
AFE:6470@uc002gsz.1@uc002gtd.1	0.14	0.2	0.14	0.16	0.48	0.19
AFE:6470@uc002gtc.1@uc002gsz.1	0.23	0.34	0.45	0.5	0.43	0.42
AFE:6470@uc002gtc.1@uc002gta.1uc002gtb.1uc010cqb.1	0.05	0.08	0.15	0.22	0.39	0.4
AFE:6470@uc002gtc.1@uc002gtd.1	0.05	0.11	0.12	0.14	0.4	0.14
AFE:64755@uc002ech.1@uc002eci.1	0.1	0.22	0.25	0.28	0.41	0.22
AFE:64837@uc001ohe.1@uc001ohb.1	0.14	0.11	0.15	0.21	0.34	0.31
AFE:64895@uc002sak.1@uc002sai.1	0.41	0.56	0.56	0.43	0.77	0.33
AFE:64924@uc003jvk.1@uc003jvg.1uc003jvh.1	0.59	0.62	0.55	0.33	0.21	0.33
AFE:65123@uc001fcx.1uc001fcy.1@uc001fcu.1	0.95	0.89	0.93	0.89	0.82	0.88
AFE:6522@uc003wiu.2@uc003wit.2	0.06	0.14	0.08	0.28	0.22	0.22
AFE:653784@uc002tsx.1@uc002tsw.2	0.18	0.17	0.28	0.4	0.78	0.76
AFE:6584@uc010jdr.1@uc003kww.2uc003kwx.2	0.57	0.77	0.68	0.45	0.22	0.37
AFE:6597@uc002mqh.2@uc002mqe.2	0.37	0.25	0.45	0.52	0.57	0.65
AFE:6597@uc002mqh.2@uc010dxo.1uc002mqf.2	0.29	0.2	0.34	0.46	0.42	0.48
AFE:65985@uc009zyi.1@uc001uhc.1uc001uhd.1	0.14	0.14	0.22	0.81	0.68	0.36
AFE:65993@uc002cmn.1@uc002cmo.1uc002cmp.1	0.52	0.43	0.57	0.82	0.9	0.87
AFE:6650@uc002chj.1@uc002chh.1	0.92	0.84	0.81	0.81	0.61	0.56
AFE:6650@uc002chj.1@uc002chi.1	0.91	0.84	0.79	0.8	0.59	0.54
AFE:6744@uc002uom.1@uc002uoh.1uc002uoi.1uc002uoj.1	0.6	0.62	0.62	0.62	0.71	0.63
AFE:688@uc001vjd.1@uc001vje.1	0.55	0.58	0.58	0.59	0.7	0.59
AFE:6936@uc002snn.1@uc002sno.1uc002snp.2	0.39	0.55	0.4	0.29	0.1	0.27
AFE:6936@uc010ffs.1@uc002sno.1uc002snp.2	0.61	0.54	0.53	0.72	0.93	0.78
AFE:728340@uc003jwy.2@uc003kau.2	0.27	0.32	0.93	0.31	0.26	0.5
AFE:728340@uc003jwz.2@uc003kau.2	0.69	0.72	0.09	0.66	0.66	0.56
AFE:728340@uc003jwz.2@uc003kav.2	0.19	0.09	0.31	0.64	0.07	0.72
AFE:728340@uc003jzb.2@uc003jwy.2	0.35	0.37	0.33	0.78	0.39	0.81
AFE:728340@uc003jzb.2@uc003jwz.2	0.71	0.72	0.7	0.26	0.62	0.26
AFE:728340@uc003jzc.2@uc003jwy.2	0.11	0.11	0.71	0.1	0.17	0.69
AFE:728340@uc003jzc.2@uc003jwz.2	0.16	0.16	0.75	0.13	0.18	0.75
AFE:728340@uc003kav.2@uc003jwy.2	0.79	0.92	0.74	0.34	0.9	0.31
AFE:7390@uc001liv.2@uc001lix.2	0.78	0.9	0.68	0.7	0.34	0.45
AFE:7407@uc003nxf.1@uc003nxe.1	0.62	0.64	0.6	0.44	0.31	0.4
AFE:7407@uc003rjr.1@uc003rjq.1	0.63	0.64	0.6	0.44	0.31	0.4
AFE:7453@uc001yhe.1@uc001yhh.1	0.27	0.14	0.34	0.62	0.75	0.45
AFE:7453@uc001yhe.1@uc001yhi.1	0.22	0.13	0.39	0.7	0.79	0.49
AFE:7453@uc001yhe.1@uc001yhj.1	0.09	0.04	0.11	0.48	0.57	0.31
AFE:7466@uc003giz.1@uc003gix.1	0.07	0.07	0.07	0.13	0.35	0.15
AFE:7466@uc003giz.1@uc003giy.1	0.08	0.08	0.09	0.16	0.35	0.17
AFE:7469@uc003gek.1@uc003gem.1	0.09	0.13	0.16	0.11	0.33	0.1
AFE:7494@uc003aec.1@uc010gvl.1	0.18	0.12	0.33	0.66	0.85	0.26
AFE:7697@uc003tti.1@uc003ttg.1	0.68	0.75	0.69	0.52	0.42	0.49
AFE:7753@uc001pzc.1@uc001pzd.1	0.76	0.63	0.58	0.51	0.61	0.52
AFE:7753@uc001pzc.1@uc001pze.1	0.73	0.54	0.57	0.47	0.61	0.48
AFE:7753@uc001pzc.1@uc001pzf.1	0.2	0.35	0.41	0.43	0.38	0.45
AFE:7763@uc010mox.1@uc004aiw.2	0.78	0.86	0.77	0.46	0.33	0.51
AFE:7763@uc010mox.1@uc004aiy.2	0.79	0.86	0.78	0.5	0.35	0.53
AFE:7919@uc003ntr.1@uc003nts.1	0.15	0.14	0.2	0.35	0.33	0.33
AFE:7919@uc003ntr.1@uc003ntt.1	0.16	0.19	0.2	0.31	0.37	0.36
AFE:7919@uc003ntr.1@uc003ntu.1	0.35	0.37	0.42	0.54	0.63	0.61
AFE:7919@uc003ntr.1@uc003ntv.1	0.2	0.23	0.25	0.37	0.43	0.43
AFE:7919@uc003ntr.1@uc003ntw.1	0.58	0.54	0.51	0.39	0.31	0.31
AFE:7919@uc003ntr.1@uc003ntx.1	0.19	0.21	0.25	0.34	0.44	0.41
AFE:7919@uc003rge.1@uc003rgf.1	0.15	0.14	0.21	0.35	0.33	0.33
AFE:7919@uc003rge.1@uc003rgg.1	0.16	0.19	0.2	0.31	0.37	0.36
AFE:7919@uc003rge.1@uc003rgh.1	0.35	0.37	0.42	0.54	0.63	0.61
AFE:7919@uc003rge.1@uc003rgi.1	0.2	0.23	0.25	0.37	0.43	0.43
AFE:7919@uc003rge.1@uc003rgj.1	0.58	0.53	0.5	0.39	0.31	0.31
AFE:7919@uc003rge.1@uc003rgk.1	0.19	0.21	0.25	0.34	0.44	0.41
AFE:7919@uc003ryg.1@uc003ryh.1	0.15	0.14	0.21	0.35	0.33	0.33
AFE:7919@uc003ryg.1@uc003ryi.1	0.16	0.19	0.2	0.31	0.37	0.36
AFE:7919@uc003ryg.1@uc003ryj.1	0.34	0.37	0.42	0.54	0.63	0.61
AFE:7919@uc003ryg.1@uc003ryk.1	0.2	0.23	0.25	0.37	0.43	0.43
AFE:7919@uc003ryg.1@uc003ryl.1	0.58	0.54	0.51	0.39	0.31	0.31
AFE:7919@uc003ryg.1@uc003rym.1	0.19	0.21	0.25	0.34	0.44	0.41
AFE:79691@uc003eba.2@uc003eay.1	0.97	0.85	0.83	0.78	0.83	0.82
AFE:79706@uc003uzi.1@uc003uzf.2	0.46	0.41	0.53	0.59	0.68	0.51
AFE:79706@uc003uzi.1@uc003uzg.2	0.53	0.48	0.62	0.65	0.75	0.58
AFE:79784@uc002prs.1@uc002prq.1uc002prr.1uc010enu.1	0.73	0.43	0.87	0.87	0.8	0.84
AFE:80000@uc010dlr.1@uc002ktf.1uc010dlp.1	0.29	0.4	0.36	0.84	0.73	0.51
AFE:80024@uc001tuz.1@uc001tvd.1	0.93	0.96	0.96	0.8	0.74	0.73
AFE:80198@uc001ofx.2@uc001ofv.2	0.34	0.33	0.54	0.41	0.6	0.65
AFE:80223@uc003xkl.1@uc003xkm.1uc003xkn.1	0.28	0.22	0.3	0.48	0.65	0.64
AFE:80223@uc003xko.1@uc003xkm.1uc003xkn.1	0.29	0.23	0.31	0.5	0.66	0.64
AFE:80223@uc003xkp.1@uc003xkm.1uc003xkn.1	0.28	0.26	0.34	0.47	0.66	0.65
AFE:80324@uc001uji.1@uc001ujh.1	0.09	0.05	0.13	0.21	0.43	0.22
AFE:81037@uc003jcg.1@uc003jch.1	0.31	0.57	0.28	0.68	0.38	0.45
AFE:81786@uc003mmy.1@uc003mmz.1uc003mna.1	0.15	0.13	0.14	0.49	0.74	0.49
AFE:8289@uc009vsm.1@uc001bmt.1uc001bmu.1uc001bmv.1	0.14	0.21	0.16	0.04	0.02	0.03
AFE:831@uc003kmh.1uc010jbj.1@uc003kmg.1	0.52	0.26	0.19	0.27	0.23	0.25
AFE:83440@uc002avi.2@uc002avf.2uc002avg.2	0.17	0.24	0.29	0.66	0.68	0.59
AFE:83933@uc003bkk.1@uc003bkg.1uc010hav.1uc003bki.1	0.3	0.28	0.44	0.68	0.82	0.65
AFE:83933@uc003bkk.1@uc003bkh.1	0.32	0.27	0.46	0.65	0.64	0.55
AFE:84196@uc001bfa.1@uc001bfb.1uc009vqc.1uc001bfc.1uc001bfe.1uc001bff.1	0.12	0.09	0.09	0.54	0.73	0.36
AFE:84515@uc002wmm.1@uc002wmi.1uc002wmk.1uc010gbp.1	0.05	0.22	0.12	0.13	0.24	0.12
AFE:84515@uc002wmm.1@uc002wmj.1uc002wml.1	0.04	0.13	0.09	0.1	0.16	0.09
AFE:84886@uc001hub.1@uc001huc.1	0.21	0.19	0.33	0.54	0.64	0.52
AFE:84886@uc009xfh.1@uc001hub.1	0.28	0.27	0.43	0.63	0.73	0.63
AFE:84916@uc010cfj.1@uc002ewr.2uc002ews.2	0.8	0.54	0.62	0.36	0.66	0.52
AFE:84916@uc010cfj.1@uc002ewt.2	0.83	0.64	0.75	0.52	0.71	0.72
AFE:84916@uc010cfj.1@uc010cfi.1	0.19	0.48	0.46	0.65	0.34	0.61
AFE:85461@uc010fon.1@uc010fol.1uc002uag.1	0.11	0.13	0.12	0.52	0.35	0.36
AFE:8602@uc010icp.1@uc003ggj.1uc003ggk.2uc003ggl.2	0.45	0.47	0.52	0.31	0.2	0.24
AFE:8878@uc003mkx.1@uc003mkv.2uc003mkw.2	0.03	0.09	0.09	0.18	0.26	0.15
AFE:8893@uc003fmr.1@uc003fmq.1	0.94	0.79	0.92	0.88	0.94	0.86
AFE:8904@uc002xdc.1@uc002xdd.1	0.1	0.1	0.12	0.15	0.32	0.35
AFE:8904@uc002xdc.1@uc002xde.1	0.31	0.28	0.57	0.77	0.54	0.64
AFE:8904@uc002xdc.1@uc002xdf.1	0.11	0.11	0.13	0.15	0.35	0.34
AFE:8904@uc002xdc.1@uc002xdh.1	0.1	0.09	0.14	0.14	0.34	0.31
AFE:8904@uc002xdc.1@uc002xdk.1	0.28	0.28	0.31	0.37	0.68	0.74
AFE:8906@uc001wkj.1@uc001wkl.1	0.91	0.69	0.84	0.78	0.84	0.83
AFE:89845@uc010jyo.1@uc003ouz.1	0.2	0.25	0.26	0.23	0.36	0.34
AFE:9088@uc010bsy.1@uc002csm.1uc002csn.1uc002cso.1	0.15	0.12	0.14	0.19	0.31	0.22
AFE:9260@uc003mha.1@uc003mhb.1uc003mhc.1uc003mhf.2uc003mhg.1	0.11	0.2	0.15	0.3	0.5	0.23
AFE:9295@uc001dev.1@uc001des.1	0.23	0.31	0.33	0.41	0.57	0.55
AFE:9295@uc001dev.1@uc001deu.1	0.09	0.14	0.14	0.19	0.34	0.24
AFE:9295@uc001dev.1@uc009wbi.1uc009wbj.1uc001det.1	0.18	0.27	0.33	0.37	0.55	0.41
AFE:9295@uc001dew.1@uc001des.1	0.17	0.26	0.26	0.38	0.53	0.47
AFE:9295@uc001dew.1@uc001deu.1	0.06	0.11	0.1	0.17	0.31	0.19
AFE:9295@uc001dew.1@uc009wbi.1uc009wbj.1uc001det.1	0.13	0.23	0.26	0.34	0.51	0.34
AFE:9361@uc002mcx.1uc010dui.1@uc002mcz.1	0.93	0.96	0.87	0.72	0.56	0.73
AFE:94104@uc002yql.1@uc002yqn.1uc002yqp.1uc002yqq.1uc002yqr.2	0.13	0.26	0.24	0.21	0.43	0.19
AFE:9453@uc001hwx.1@uc001hwy.1	0.65	0.69	0.68	0.75	0.77	0.75
AFE:9685@uc003lxg.1@uc003lxh.1	0.67	0.66	0.5	0.33	0.27	0.26
AFE:9685@uc003lxg.1@uc003lxi.1	0.11	0.16	0.31	0.44	0.4	0.52
AFE:9685@uc003lxg.1@uc003lxj.1	0.11	0.19	0.41	0.39	0.33	0.41
AFE:9780@uc002flp.2@uc002flq.2	0.26	0.29	0.36	0.33	0.42	0.33
AFE:9857@uc001gnu.1@uc001gnt.1	0.71	0.65	0.75	0.83	0.89	0.95
AFE:9857@uc001gnw.1@uc001gnt.1	0.75	0.7	0.82	0.86	0.9	0.96
AFE:9857@uc001gnx.1@uc001gnt.1	0.79	0.74	0.84	0.9	0.91	0.96
AFE:9859@uc001hzv.1@uc001hzs.1uc001hzt.1uc001hzu.1	0.71	0.73	0.8	0.78	0.82	0.84
AFE:9882@uc001vjm.1@uc001vjl.1uc010aes.1	0.28	0.35	0.19	0.19	0.07	0.13
AFE:9903@uc009vme.1@uc001anz.1uc001aoa.1	0.26	0.28	0.2	0.11	0.07	0.1
AFE:9911@uc001hcd.2@uc001hbz.1	0.62	0.52	0.28	0.64	0.53	0.51
ALE:10014@uc002ifg.1uc002ifh.1@uc002ifd.1uc002ife.1uc002iff.1uc010czp.1	0.83	0.64	0.44	0.7	0.69	0.67
ALE:10016@uc003jas.2@uc010isx.1	0.19	0.27	0.28	0.27	0.43	0.45
ALE:10057@uc003fmh.1@uc003fmf.1uc010hxl.1uc003fmg.1	0.47	0.54	0.56	0.65	0.62	0.57
ALE:10057@uc010hxn.1@uc003fmf.1uc010hxl.1uc003fmg.1	0.46	0.53	0.55	0.64	0.61	0.56
ALE:10057@uc010hxo.1@uc003fmf.1uc010hxl.1uc003fmg.1	0.35	0.31	0.28	0.23	0.24	0.27
ALE:10127@uc002cup.1@uc002cuq.1	0.9	0.9	0.93	0.87	0.81	0.79
ALE:10144@uc003hsi.2uc037.uc003hsf.1	0.65	0.66	0.47	0.54	0.59	0.63
ALE:10168@uc003cnm.1@uc003cnn.1uc003cnp.1	0.54	0.53	0.48	0.38	0.35	0.31
ALE:10190@uc002taa.1@uc002szz.1	0.44	0.51	0.56	0.62	0.52	0.58
ALE:10207@uc001daa.2uc001dad.2@uc001dab.1	0.96	0.94	0.93	0.85	0.84	0.79
ALE:10399@uc010jls.1@uc003mnl.1	0.36	0.39	0.58	0.68	0.61	0.66
ALE:10458@uc002jyz.2@uc002jzg.1	0.13	0.16	0.15	0.19	0.32	0.43
ALE:10458@uc002jza.1uc002jzb.1uc002jzc.1@uc002jzd.1uc002jzh.1	0.58	0.57	0.56	0.49	0.4	0.46
ALE:10458@uc002jza.1uc002jzb.1uc002jzc.1@uc002jze.1	0.6	0.6	0.58	0.51	0.43	0.48
ALE:10458@uc002jza.1uc002jzb.1uc002jzc.1@uc002jzf.1	0.57	0.56	0.55	0.47	0.39	0.45
ALE:10458@uc002jza.1uc002jzb.1uc002jzc.1@uc002jzg.1	0.97	0.96	0.96	0.94	0.89	0.85
ALE:10458@uc002jze.1@uc002jzg.1	0.04	0.06	0.06	0.06	0.08	0.14
ALE:10548@uc001wnd.1@uc001wnb.1	0.81	0.76	0.73	0.6	0.61	0.63
ALE:10548@uc001wnd.1@uc001wnc.1	0.37	0.43	0.58	0.65	0.64	0.67
ALE:10847@uc010bzz.1@uc002dze.1uc002dzg.1	0.49	0.46	0.5	0.57	0.59	0.63
ALE:10914@uc001yfo.1@uc001yfp.1	0.95	0.92	0.78	0.8	0.75	0.78
ALE:10973@uc003pqm.1@uc003pqk.1	0.24	0.3	0.36	0.35	0.32	0.29
ALE:10973@uc003pqm.1@uc010kcv.1	0.42	0.54	0.52	0.53	0.5	0.41
ALE:11016@uc001sea.2uc001seb.2@uc001sdy.1uc001sdz.1	0.53	0.38	0.39	0.45	0.37	0.33
ALE:11030@uc010lvh.1@uc003xic.1	0.82	0.75	0.74	0.6	0.42	0.47
ALE:11030@uc010lvh.1@uc003xid.1uc003xie.1	0.84	0.78	0.78	0.63	0.45	0.46
ALE:1106@uc002bsm.1@uc002bso.1	0.92	0.82	0.6	0.41	0.24	0.22
ALE:11078@uc003atv.1@uc003att.1uc003atu.1uc003atw.1uc010gxh.1	0.33	0.29	0.4	0.42	0.47	0.38
ALE:11083@uc002ydv.1uc002ydw.1uc002ydx.1@uc002ydr.1uc002yds.1	0.44	0.46	0.58	0.78	0.83	0.87
ALE:11083@uc002ydv.1uc002ydw.1uc002ydx.1@uc002ydt.1uc002ydu.1	0.09	0.12	0.23	0.42	0.5	0.52
ALE:1121@uc004eev.2@uc004eet.1	0.84	0.82	0.78	0.79	0.79	0.72
ALE:112399@uc001wsb.1@uc001wry.1uc001wsa.2uc001wrz.1	0.42	0.4	0.35	0.33	0.23	0.27
ALE:114134@uc001rmf.2@uc001rmd.1	0.95	0.9	0.88	0.87	0.89	0.79
ALE:114825@uc003lxw.1@uc003lxv.2	0.8	0.75	0.77	0.74	0.73	0.69
ALE:115426@uc003zka.1@uc003zjy.1	0.12	0.17	0.21	0.24	0.21	0.21
ALE:117247@uc003pur.2@uc003pus.1uc003put.1	0.41	0.44	0.5	0.65	0.56	0.71
ALE:128977@uc002zpk.1@uc002zpi.2	0.45	0.38	0.34	0.3	0.28	0.21
ALE:1380@uc009xci.1@uc001hfv.1uc001hfw.1uc009xch.1	0.74	0.61	0.71	0.4	0.37	0.52
ALE:138241@uc004ain.1@uc010mot.1	0.21	0.09	0.09	0.09	0.04	0.05
ALE:143279@uc001khk.2@uc001khl.2uc009xty.1uc001khn.1	0.51	0.56	0.38	0.35	0.29	0.35
ALE:1454@uc003avp.1@uc003avn.1	0.19	0.24	0.13	0.07	0.07	0.05
ALE:1454@uc003avq.1@uc003avm.1	0.24	0.26	0.28	0.29	0.34	0.34
ALE:1454@uc003avq.1@uc003avn.1	0.84	0.78	0.9	0.94	0.95	0.96
ALE:1479@uc001muj.1@uc001muh.1	0.89	0.83	0.84	0.83	0.75	0.8
ALE:150082@uc002yxw.1uc002yxx.1@uc002yxu.1uc002yxv.1	0.72	0.58	0.61	0.37	0.44	0.55
ALE:151613@uc003fkk.1@uc003fkm.1	0.85	0.77	0.77	0.75	0.57	0.61
ALE:151613@uc003fkl.1@uc003fkm.1	0.77	0.66	0.64	0.62	0.43	0.5
ALE:152503@uc010ipm.1@uc003imb.2uc003imc.2uc010ipl.1uc003ime.2	0.49	0.59	0.43	0.42	0.34	0.36
ALE:152815@uc010iis.1@uc003him.1uc003hin.1uc010iiv.1	0.98	0.99	0.96	0.98	0.82	0.86
ALE:1535@uc002fld.1@uc002flb.1	0.07	0.09	0.11	0.44	0.34	0.29
ALE:1535@uc002fle.1@uc002flb.1	0.07	0.08	0.08	0.38	0.36	0.29
ALE:1535@uc010chx.1@uc002flb.1	0.06	0.06	0.09	0.28	0.32	0.27
ALE:160518@uc001rkk.1@uc001rkh.1uc001rki.1	0.41	0.43	0.47	0.49	0.56	0.56
ALE:160518@uc001rkk.1@uc009zjq.1	0.4	0.38	0.44	0.48	0.55	0.53
ALE:161823@uc001zrh.1@uc001zri.1	0.81	0.61	0.53	0.77	0.54	0.37
ALE:162394@uc002hje.2@uc002hjf.2	0.47	0.42	0.4	0.33	0.3	0.29
ALE:171586@uc002ktn.1@uc002ktk.1uc002ktl.1uc002ktm.1	0.01	0.04	0.05	0.06	0.12	0.08
ALE:171586@uc002kto.1@uc002ktn.1	0.61	0.43	0.36	0.09	0.08	0.18
ALE:201158@uc010cor.1@uc002goq.1	0.85	0.62	0.31	0.28	0.42	0.48
ALE:220108@uc001vfe.2@uc001vff.1uc001vfg.1	0.51	0.36	0.27	0.29	0.26	0.3
ALE:22902@uc003hfq.1@uc003hfr.1	0.19	0.24	0.26	0.32	0.31	0.34
ALE:23053@uc001jvg.1@uc001jve.1uc009xrl.1uc001jvf.1uc001jvi.1uc001jvj.1	0.37	0.34	0.14	0.23	0.23	0.18
ALE:23095@uc001aqv.2@uc001aqw.2uc001aqx.2	0.38	0.39	0.49	0.52	0.53	0.55
ALE:23095@uc001aqv.2@uc001aqy.2uc001aqz.2uc001ara.2uc001arb.2	0.38	0.39	0.48	0.51	0.51	0.54
ALE:23113@uc003ouj.1uc003oum.1@uc003ouk.1uc003oul.1uc010jyk.1uc003oun.1	0.18	0.7	0.46	0.26	0.45	0.3
ALE:23177@uc002sdj.2@uc002sdl.2uc002sdk.2	0.53	0.47	0.48	0.42	0.4	0.42
ALE:23178@uc002wap.2uc002waq.2@uc002wao.1uc010fzl.1	0.4	0.59	0.54	0.45	0.39	0.45
ALE:23181@uc002zjl.1@uc002zjo.1uc002zjs.1	0.95	0.76	0.68	0.62	0.61	0.48
ALE:23195@uc003pno.1@uc003pnn.1	0.99	0.99	0.97	0.87	0.79	0.84
ALE:23218@uc003cqq.1@uc003cqp.2uc010hjm.1uc010hjn.1uc010hjo.1	0.52	0.51	0.53	0.61	0.92	0.66
ALE:23230@uc004akt.2@uc004akq.2	0.06	0.21	0.1	0.28	0.2	0.22
ALE:23244@uc003guw.2@uc010ifo.1uc003guv.2	0.89	0.91	0.86	0.78	0.71	0.71
ALE:23318@uc001cub.2@uc001ctx.2uc001cty.2uc001ctz.2	0.17	0.19	0.23	0.21	0.29	0.44
ALE:23341@uc001awr.1@uc001aws.1uc001awt.1	0.98	0.95	0.85	0.76	0.67	0.68
ALE:23352@uc001bbk.1@uc001bbj.1	0.74	0.61	0.23	0.19	0.43	0.29
ALE:23549@uc002vlj.2@uc002vle.2	0.13	0.28	0.22	0.33	0.35	0.32
ALE:23567@uc003mfi.1uc003mfj.1@uc003mfk.1	0.9	0.92	0.81	0.76	0.69	0.77
ALE:23587@uc002gfk.1@uc002gfj.1uc010cmb.1	0.23	0.32	0.4	0.39	0.35	0.28
ALE:252983@uc010dcc.1@uc002iuf.1uc010dcd.1	0.93	0.96	0.88	0.92	0.79	0.9
ALE:254048@uc003vuv.2@uc003vuu.2	0.98	0.94	0.8	0.65	0.52	0.52
ALE:257218@uc003qlj.1@uc003qlg.1	0.12	0.09	0.12	0.71	0.21	0.3
ALE:26054@uc003pic.2uc003pif.1@uc003pid.2uc003pie.2	0.77	0.74	0.75	0.68	0.56	0.57
ALE:26091@uc001jnk.2@uc001jnj.2	0.08	0.25	0.15	0.44	0.37	0.48
ALE:26098@uc001lir.2@uc001lio.1uc001liq.1uc001lis.1uc001lit.1	0.92	0.85	0.85	0.76	0.8	0.82
ALE:26234@uc010idy.1@uc010idw.1uc003gob.1uc003goc.1uc010idx.1uc003god.1	0.98	0.94	0.91	0.84	0.87	0.89
ALE:26273@uc001mva.1uc001mvb.1@uc001muy.1uc001muz.1	0.88	0.82	0.71	0.76	0.69	0.75
ALE:27067@uc003xzo.1uc003xzp.1uc003xzq.1uc010lzk.1@uc003xzm.2uc003xzn.2	0.68	0.7	0.68	0.62	0.51	0.5
ALE:27097@uc001htr.1@uc001htq.1	0.3	0.34	0.28	0.24	0.2	0.2
ALE:27295@uc003ixy.2@uc003ixw.2uc003ixx.2	0.25	0.19	0.13	0.11	0.12	0.09
ALE:27@uc009wxf.1uc001gmk.2@uc001gmg.2	0.96	0.92	0.88	0.87	0.75	0.87
ALE:27@uc009wxf.1uc001gmk.2@uc001gmi.2uc001gmh.2uc001gmj.2	0.96	0.93	0.88	0.87	0.77	0.88
ALE:2802@uc001ula.1@uc001ukz.1	0.97	0.97	0.96	0.87	0.84	0.84
ALE:2804@uc010hrd.1@uc003eei.2uc003eej.2uc010hrc.1	0.63	0.63	0.58	0.55	0.45	0.42
ALE:283450@uc001ttr.1@uc009zwc.1	0.87	0.8	0.74	0.64	0.77	0.8
ALE:283989@uc002joe.1@uc002jof.1	0.96	0.93	0.9	0.86	0.86	0.85
ALE:285343@uc003cnb.2uc003cnc.2@uc010him.1uc003cnd.2uc003cne.2	0.53	0.5	0.54	0.63	0.64	0.68
ALE:285440@uc003iyx.1@uc003iyw.2	0.88	0.83	0.8	0.77	0.77	0.76
ALE:286826@uc009xel.1@uc001hqa.1uc001hqb.1uc001hqc.1	0.96	0.95	0.89	0.75	0.81	0.76
ALE:29082@uc001wnl.1uc001wnm.1@uc001wni.1uc001wnj.1	0.07	0.21	0.24	0.31	0.19	0.4
ALE:29123@uc002fnf.1uc002fng.1@uc002fna.1	0.6	0.69	0.66	0.73	0.66	0.64
ALE:29911@uc002mva.2@uc002muy.2uc002muz.2	0.49	0.78	0.82	0.43	0.48	0.51
ALE:29985@uc002lwh.1@uc002lwg.1	0.46	0.34	0.33	0.4	0.49	0.43
ALE:3084@uc003xip.1uc01721.uc003xja.1	0.33	0.04	0.29	0.3	0.33	0.47
ALE:3178@uc001sfp.1@uc009znj.1	0.04	0.07	0.09	0.11	0.15	0.16
ALE:3304@uc003sbt.2@uc003rjw.2	0.27	0.3	0.26	0.19	0.17	0.17
ALE:339287@uc002huc.2@uc002hua.2uc002hub.1uc002hud.1	0.4	0.39	0.46	0.56	0.61	0.64
ALE:351@uc010glk.1@uc002ylz.1uc002yma.1uc002ymb.1uc010glj.1	0.83	0.74	0.67	0.72	0.66	0.73
ALE:352954@uc003uuc.1@uc003uua.2	0.68	0.48	0.61	0.63	0.53	0.41
ALE:3658@uc002bdq.2@uc002bdr.2	0.99	0.98	0.92	0.72	0.71	0.69
ALE:3661@uc010ene.1@uc002poz.1	0.84	0.63	0.32	0.81	0.65	0.73
ALE:374868@uc002lmu.2@uc002lmz.1	0.02	0.08	0.03	0.1	0.16	0.12
ALE:3755@uc002xwb.2@uc002xwa.2	0.45	0.39	0.39	0.34	0.32	0.33
ALE:375748@uc004avt.2uc010mrz.1@uc010mry.1	0.01	0.01	0.03	0.09	0.15	0.1
ALE:3831@uc001ynm.1uc001ynn.1@uc001ynq.1uc001ynr.1	0.86	0.66	0.61	0.46	0.68	0.62
ALE:3831@uc001ynq.1uc001ynr.1@uc001yno.1	0.89	0.79	0.64	0.57	0.71	0.61
ALE:3831@uc001ynq.1uc001ynr.1@uc001ynt.1	0.83	0.7	0.44	0.42	0.68	0.58
ALE:388969@uc002sqd.1@uc002sqc.1	0.93	0.9	0.8	0.84	0.73	0.8
ALE:4139@uc001hml.2@uc001hmn.2uc009xdw.1uc001hmm.2uc001hmo.2	0.7	0.6	0.58	0.55	0.5	0.45
ALE:4152@uc002leh.2uc002lei.2uc002lej.2uc002lek.2@uc002lef.2uc002leg.2	0.65	0.65	0.69	0.7	0.72	0.78
ALE:4152@uc002lel.2uc002lem.2@uc002lef.2uc002leg.2	0.67	0.66	0.71	0.72	0.73	0.8
ALE:4152@uc002len.2@uc002lef.2uc002leg.2	0.62	0.62	0.66	0.67	0.69	0.77
ALE:4152@uc010dow.1@uc002leh.2uc002lei.2uc002lej.2uc002lek.2	0.66	0.66	0.72	0.72	0.74	0.8
ALE:4152@uc010dow.1@uc002lel.2uc002lem.2	0.68	0.68	0.73	0.74	0.76	0.81
ALE:4152@uc010dow.1@uc002len.2	0.63	0.64	0.69	0.7	0.72	0.78
ALE:4155@uc002lmr.1@uc002lml.1uc002lmn.1uc002lmp.1uc002lmq.1	0.96	0.98	0.95	0.92	0.85	0.87
ALE:4799@uc003zso.1@uc003zsq.1uc003zsr.1	0.3	0.31	0.25	0.22	0.23	0.18
ALE:4820@uc003clm.1uc003clq.1uc003clr.1@uc003clo.1uc003clp.1uc003cls.1	0.48	0.49	0.49	0.43	0.39	0.38
ALE:4835@uc003mup.1@uc003mus.2uc003mut.2	0.08	0.11	0.08	0.19	0.37	0.21
ALE:4836@uc010dad.1@uc002ihz.1	0.94	0.91	0.92	0.88	0.83	0.82
ALE:4928@uc001lyj.1uc001lyk.1@uc001lyg.1uc001lyh.1uc001lyi.1	0.74	0.73	0.61	0.48	0.48	0.5
ALE:4940@uc001tue.2@uc001tuf.2	0.21	0.16	0.16	0.36	0.41	0.5
ALE:5001@uc003vcd.1@uc003vcc.1	0.78	0.48	0.82	0.27	0.19	0.19
ALE:5046@uc002bxf.1@uc002bxc.1uc002bxd.1	0.6	0.8	0.44	0.39	0.24	0.38
ALE:5046@uc002bxf.1@uc010bpd.1uc002bwy.1uc010bpe.1	0.79	0.86	0.61	0.6	0.52	0.64
ALE:5089@uc003oaw.2@uc003oav.1	0.95	0.96	0.9	0.85	0.84	0.87
ALE:5089@uc003rnd.2@uc003rnc.1	0.95	0.96	0.9	0.85	0.84	0.87
ALE:5108@uc003wyh.2@uc003wyi.2uc003wyj.2uc003wyk.2	0.82	0.89	0.65	0.48	0.59	0.52
ALE:51105@uc003ytq.1@uc003ytr.1uc010mdv.1uc003ytv.1	0.95	0.89	0.86	0.77	0.76	0.8
ALE:51105@uc003ytq.1@uc003ytt.1	0.97	0.91	0.91	0.84	0.88	0.92
ALE:51105@uc003ytr.1uc010mdv.1uc003ytv.1@uc003ytt.1	0.61	0.54	0.61	0.63	0.71	0.75
ALE:51111@uc001ono.1uc001onp.1@uc009yse.1uc001onm.1uc001onn.1uc009ysf.1	0.26	0.19	0.23	0.33	0.32	0.36
ALE:51134@uc001tdf.2@uc001tdd.1uc001tde.1	0.28	0.3	0.46	0.59	0.51	0.47
ALE:51150@uc001adj.1@uc001adh.2uc009vjv.1	0.92	0.9	0.86	0.76	0.77	0.81
ALE:51150@uc001adj.1@uc001adi.2	0.91	0.89	0.84	0.73	0.74	0.79
ALE:51283@uc002dcm.1uc002dcn.1@uc002dco.1uc002dcp.1	0.62	0.51	0.56	0.63	0.65	0.64
ALE:51312@uc003xdn.1@uc003xdo.1	0.5	0.5	0.47	0.42	0.39	0.31
ALE:51322@uc009xlb.1@uc001iud.1uc001iue.1uc001iuf.1uc001iug.1uc001iuh.1	0.75	0.79	0.85	0.92	0.83	0.75
ALE:51447@uc003cus.1uc003cur.1@uc003cuq.1uc003cup.1	0.3	0.26	0.23	0.13	0.15	0.11
ALE:51447@uc003cuv.1@uc003cuq.1uc003cup.1	0.24	0.2	0.18	0.12	0.13	0.11
ALE:51447@uc003cuw.1@uc003cuq.1uc003cup.1	0.22	0.18	0.16	0.12	0.12	0.1
ALE:51512@uc003bhm.1@uc003bhk.1	0.96	0.89	0.72	0.72	0.66	0.69
ALE:51535@uc001rmy.1uc01342.uc001rni.1	0.36	0.28	0.27	0.24	0.25	0.23
ALE:51741@uc002ffi.1@uc002ffk.1uc002ffl.1uc010che.1	0.59	0.38	0.23	0.35	0.4	0.34
ALE:51747@uc002isq.2@uc002isr.1	0.23	0.27	0.2	0.15	0.12	0.11
ALE:5261@uc002dzl.1@uc002dzk.1	0.17	0.27	0.31	0.27	0.32	0.31
ALE:5371@uc002awq.1uc002awt.1@uc002awu.1uc002awv.1	0.33	0.7	0.73	0.28	0.48	0.38
ALE:5371@uc002awr.1uc002aws.1@uc002awu.1uc002awv.1	0.32	0.71	0.73	0.36	0.53	0.37
ALE:5371@uc002aww.1@uc002awq.1uc002awt.1	0.32	0.81	0.67	0.33	0.44	0.31
ALE:54014@uc002yxl.1@uc010goc.1uc002yxk.1	0.62	0.56	0.53	0.51	0.52	0.45
ALE:54014@uc002yxm.1@uc002yxl.1	0.49	0.45	0.32	0.21	0.16	0.13
ALE:54014@uc002yxm.1@uc010goc.1uc002yxk.1	0.62	0.61	0.7	0.79	0.85	0.84
ALE:54464@uc003euw.2@uc010huu.1uc003eus.1uc003eut.1uc003euu.1	0.97	0.88	0.92	0.8	0.73	0.76
ALE:54556@uc003vjl.2@uc003vjn.1uc003vjo.1	0.22	0.2	0.16	0.11	0.06	0.06
ALE:54556@uc003vjl.2@uc003vjp.1	0.36	0.41	0.48	0.57	0.73	0.73
ALE:54556@uc003vjm.1@uc003vjn.1uc003vjo.1	0.66	0.7	0.77	0.82	0.89	0.89
ALE:54556@uc003vjm.1@uc003vjp.1	0.24	0.29	0.38	0.44	0.59	0.59
ALE:54737@uc001umf.1@uc001umh.1	0.52	0.55	0.64	0.51	0.55	0.56
ALE:54780@uc009xzw.1@uc001lfs.1uc001lft.1	0.2	0.22	0.3	0.6	0.42	0.68
ALE:54780@uc009xzw.1@uc009xzv.1	0.19	0.23	0.29	0.58	0.4	0.68
ALE:54816@uc002adw.1@uc002adt.1uc002adu.1uc002adv.1uc010bfq.1	0.75	0.71	0.7	0.86	0.86	0.91
ALE:54816@uc002adx.1uc002ady.1@uc002adt.1uc002adu.1uc002adv.1uc010bfq.1	0.36	0.27	0.34	0.42	0.51	0.55
ALE:54856@uc009wrj.1uc001fme.2@uc001fmc.1uc001fmd.2uc009wri.1	0.97	0.99	0.97	0.94	0.89	0.87
ALE:54875@uc003zmw.1@uc003zmy.1	0.33	0.42	0.37	0.56	0.52	0.62
ALE:54875@uc003zmw.1@uc010mio.1	0.34	0.43	0.39	0.58	0.56	0.64
ALE:54875@uc003zmx.2@uc003zmy.1	0.54	0.62	0.59	0.77	0.67	0.68
ALE:54875@uc003zmx.2@uc010mio.1	0.57	0.64	0.62	0.79	0.68	0.69
ALE:54885@uc004emm.2@uc004emo.1	0.32	0.36	0.46	0.42	0.43	0.44
ALE:5494@uc001xex.2@uc001xew.2uc010apn.1uc001xey.2	0.68	0.69	0.54	0.41	0.32	0.31
ALE:55105@uc001hlg.2@uc001hlf.1	0.6	0.44	0.46	0.41	0.3	0.33
ALE:55146@uc003sqg.1@uc03006.uc003sqn.1	0.07	0.08	0.14	0.22	0.2	0.25
ALE:55217@uc004fno.1@uc004fnn.1	0.67	0.55	0.44	0.45	0.35	0.5
ALE:55238@uc002eoe.1@uc002eoc.1uc002eod.1	0.95	0.9	0.91	0.72	0.8	0.78
ALE:55323@uc002ast.1@uc002ass.1	0.78	0.48	0.56	0.65	0.57	0.56
ALE:55334@uc001xle.1@uc001xlf.2	0.51	0.49	0.51	0.48	0.41	0.38
ALE:55608@uc001vro.1@uc001vrm.1uc001vrn.1	0.44	0.44	0.49	0.58	0.6	0.67
ALE:55608@uc001vrp.1@uc001vrm.1uc001vrn.1	0.48	0.48	0.53	0.61	0.64	0.71
ALE:55668@uc001xsj.1uc001xsk.1@uc001xsh.1uc001xsi.1	0.14	0.16	0.15	0.27	0.3	0.21
ALE:55704@uc002ryw.2@uc002ryr.1	0.35	0.47	0.43	0.48	0.55	0.53
ALE:55704@uc002ryw.2@uc002ryt.1uc010fbw.1uc002ryu.1uc002ryv.1	0.74	0.59	0.66	0.57	0.5	0.49
ALE:55717@uc001lfd.1@uc009xzm.1	0.07	0.08	0.11	0.15	0.17	0.16
ALE:55717@uc001lfd.1@uc009xzn.1	0.07	0.08	0.11	0.15	0.17	0.16
ALE:55727@uc001ybr.1@uc001ybq.2	0.08	0.08	0.11	0.22	0.3	0.31
ALE:55775@uc001xyc.1@uc001xxy.1uc001xxz.1uc001xya.1uc010ato.1	0.48	0.55	0.56	0.58	0.6	0.57
ALE:55810@uc001qtt.1@uc001qtu.1	0.99	0.97	0.96	0.86	0.81	0.82
ALE:55814@uc003msj.1@uc003kbn.1	0.06	0.06	0.07	0.15	0.16	0.14
ALE:55863@uc001pan.1@uc001pao.1uc001pap.1	0.04	0.07	0.12	0.18	0.11	0.14
ALE:55863@uc001pan.1@uc001paq.1	0.1	0.15	0.24	0.34	0.24	0.28
ALE:56252@uc001xqm.1@uc001xqj.2	0.82	0.91	0.74	0.55	0.51	0.53
ALE:56647@uc001ljb.2@uc001ljc.2	0.18	0.15	0.24	0.3	0.31	0.32
ALE:56647@uc001ljc.2@uc001ljd.2	0.58	0.52	0.71	0.73	0.75	0.76
ALE:56658@uc003rup.1uc0967.uc003rcp.1	0.48	0.51	0.57	0.61	0.61	0.62
ALE:56890@uc001sua.2@uc001stz.2uc009zqv.1	0.41	0.4	0.38	0.32	0.19	0.25
ALE:57157@uc003ugp.2uc03036.uc003ugs.2	0.85	0.88	0.76	0.68	0.79	0.68
ALE:57589@uc003zjh.2@uc003zji.1	0.09	0.21	0.19	0.34	0.32	0.22
ALE:57679@uc002uyp.2@uc002uyo.1	0.97	0.97	0.95	0.93	0.84	0.8
ALE:57679@uc002uyq.1@uc002uyp.2	0.25	0.16	0.21	0.35	0.63	0.61
ALE:57679@uc002uyr.1@uc002uyp.2	0.96	0.96	0.94	0.9	0.81	0.73
ALE:58513@uc002neb.1uc002nec.1@uc002ndz.1uc002nea.1	0.79	0.91	0.84	0.96	0.95	0.96
ALE:6002@uc010ics.1uc010ict.1@uc003ggv.1	0.97	0.96	0.86	0.83	0.73	0.73
ALE:6002@uc010ics.1uc010ict.1@uc003ggy.1	0.04	0.08	0.18	0.16	0.27	0.22
ALE:6041@uc001gpk.2@uc001gpj.1uc009wxz.1	0.95	0.97	0.88	0.86	0.85	0.77
ALE:60526@uc002rec.1@uc002rea.1	0.67	0.63	0.51	0.49	0.48	0.45
ALE:6388@uc010crs.1@uc002hbw.1	0.04	0.08	0.09	0.12	0.14	0.21
ALE:63917@uc003wkv.1@uc003wkw.1	0.15	0.17	0.13	0.12	0.48	0.16
ALE:64324@uc003mfq.2@uc003mft.2uc003mfr.2	0.8	0.8	0.84	0.9	0.94	0.97
ALE:64434@uc010lqp.1@uc003wmy.1	0.91	0.9	0.88	0.81	0.76	0.75
ALE:646762@uc003taf.1@uc003tae.1	0.57	0.35	0.44	0.5	0.48	0.49
ALE:6493@uc002yvp.2@uc002yvr.1	0.5	0.43	0.54	0.58	0.64	0.62
ALE:65258@uc010dla.1@uc02226.uc002kqm.1	0.85	0.82	0.78	0.71	0.6	0.69
ALE:65268@uc010mrd.1@uc004atk.2	0.74	0.67	0.26	0.4	0.56	0.31
ALE:6535@uc010nui.1@uc004fib.2uc004fic.2	0.95	0.93	0.92	0.85	0.79	0.78
ALE:6711@uc002rxv.1@uc002rxx.1uc002rxy.1	0.14	0.17	0.2	0.23	0.26	0.23
ALE:6711@uc002rxx.1uc002rxy.1@uc002rxu.1	0.77	0.73	0.7	0.63	0.6	0.62
ALE:7112@uc001tfh.1@uc001tfj.1uc001tfk.1	0.41	0.38	0.36	0.32	0.31	0.29
ALE:7248@uc004ccd.1uc004cce.1@uc004cca.1uc004ccb.2	0.92	0.83	0.71	0.57	0.63	0.54
ALE:7248@uc004ccd.1uc004cce.1@uc004ccc.1	0.9	0.8	0.53	0.45	0.48	0.38
ALE:728130@uc001kes.2@uc009xte.1	0.31	0.18	0.12	0.19	0.09	0.17
ALE:728340@uc003jzc.2uc003jzb.2uc010ixy.1@uc003kax.1	0.13	0.13	0.16	0.23	0.27	0.24
ALE:728340@uc003jze.1@uc010iyk.1uc003kav.2uc003kau.2uc003kaw.2	0.34	0.37	0.42	0.55	0.66	0.61
ALE:728340@uc003kay.1@uc010iyk.1uc003kav.2uc003kau.2uc003kaw.2	0.66	0.63	0.49	0.61	0.64	0.59
ALE:728492@uc003mpy.1@uc003jyb.1	0.03	0.04	0.03	0.11	0.1	0.15
ALE:7385@uc002djz.1@uc002djx.1uc002djy.1	0.07	0.07	0.09	0.2	0.22	0.2
ALE:7468@uc003gdy.1uc003gea.1@uc010icd.1uc010ice.1uc003geh.1	0.5	0.46	0.37	0.34	0.36	0.34
ALE:7581@uc001izg.1@uc001izi.1	0.78	0.8	0.78	0.65	0.61	0.58
ALE:7581@uc001izh.1@uc001izi.1	0.78	0.8	0.77	0.66	0.62	0.58
ALE:7582@uc001jaf.1uc001jag.1@uc009xmg.1	0.75	0.8	0.71	0.71	0.48	0.53
ALE:79023@uc009zub.1@uc001tjc.1	0.11	0.1	0.41	0.65	0.86	0.66
ALE:79027@uc003urc.1uc0561.uc010lgd.1	0.36	0.39	0.4	0.33	0.29	0.26
ALE:79176@uc001kvj.1@uc001kvk.2uc001kvl.1	0.59	0.69	0.58	0.29	0.36	0.24
ALE:7918@uc003rhz.1uc001977.uc003saf.1	0.83	0.84	0.76	0.91	0.91	0.96
ALE:7919@uc003ntw.1uc002064.uc003ntv.1	0.57	0.69	0.81	0.81	0.81	0.89
ALE:7919@uc003ntw.1uc003ntx.1@uc003nts.1	0.19	0.21	0.22	0.35	0.41	0.33
ALE:7919@uc003rgj.1uc002089.uc003rgi.1	0.56	0.7	0.78	0.8	0.81	0.88
ALE:7919@uc003rgj.1uc003rgk.1@uc003rgf.1	0.19	0.21	0.22	0.35	0.4	0.33
ALE:7919@uc003ryl.1uc002084.uc003ryk.1	0.55	0.68	0.79	0.8	0.81	0.91
ALE:7919@uc003ryl.1uc003rym.1@uc003ryh.1	0.19	0.21	0.22	0.35	0.41	0.33
ALE:79364@uc003eix.1@uc003eiv.1	0.47	0.43	0.35	0.29	0.27	0.26
ALE:79664@uc010bgk.1@uc002ago.1uc002agp.1	0.84	0.81	0.8	0.7	0.72	0.73
ALE:79729@uc009vuz.1@uc001cah.1	0.53	0.59	0.48	0.41	0.26	0.46
ALE:79759@uc010cag.1@uc010caf.1uc002eao.1	0.53	0.53	0.52	0.51	0.65	0.55
ALE:79792@uc003yyi.1@uc010mfe.1uc003yyf.1uc003yyg.1uc003yyh.1	0.12	0.22	0.26	0.19	0.22	0.23
ALE:79830@uc001byl.1@uc001bym.1uc001byn.1uc001byo.1uc009vut.1	0.19	0.2	0.15	0.1	0.07	0.07
ALE:79890@uc001yar.1@uc001yas.1	0.52	0.47	0.17	0.15	0.14	0.24
ALE:79890@uc001yas.1@uc001yap.1uc010auk.1uc001yaq.1	0.93	0.93	0.77	0.77	0.67	0.81
ALE:79960@uc003igj.1uc003igm.1@uc003igk.1uc003igl.1	0.58	0.59	0.66	0.72	0.78	0.78
ALE:80006@uc010iwu.1@uc003jtz.2uc003jua.2uc003juc.2uc010iwv.1	0.69	0.63	0.63	0.66	0.61	0.56
ALE:80013@uc001iof.1@uc001iod.1uc001ioe.1	0.97	0.93	0.95	0.87	0.86	0.88
ALE:80128@uc009wpf.1@uc001fhs.1uc001fhu.1	0.62	0.93	0.9	0.83	0.91	0.67
ALE:80174@uc002ihd.1@uc002ihf.1	0.33	0.44	0.21	0.08	0.09	0.03
ALE:80174@uc002ihe.2@uc002ihf.1	0.84	0.83	0.78	0.79	0.7	0.72
ALE:80204@uc002rwf.1@uc010fbk.1uc010fbl.1uc002rwe.1	0.87	0.84	0.78	0.65	0.68	0.59
ALE:80207@uc002pck.2@uc002pcj.2	0.9	0.89	0.83	0.82	0.82	0.78
ALE:80216@uc003iam.2@uc003iaq.1uc003iar.1	0.42	0.34	0.87	0.62	0.33	0.22
ALE:8028@uc001iqr.1uc001iqq.1uc001iqu.1@uc001iqs.1uc001iqy.1	0.73	0.76	0.71	0.8	0.83	0.9
ALE:8028@uc001iqr.1uc001iqq.1uc001iqu.1@uc001iqt.1uc001ira.1	0.73	0.76	0.7	0.8	0.83	0.9
ALE:8028@uc001iqr.1uc001iqq.1uc001iqu.1@uc001iqz.1	0.53	0.6	0.54	0.66	0.77	0.81
ALE:8028@uc001iqz.1@uc001iqs.1uc001iqy.1	0.71	0.67	0.67	0.67	0.59	0.66
ALE:81488@uc002aev.1@uc002aem.1uc002aeo.1uc002aes.1uc002aet.2uc002aeu.2	0.42	0.38	0.35	0.32	0.3	0.33
ALE:8189@uc002pdq.1@uc002pdo.1uc002pdp.1	0.21	0.44	0.67	0.39	0.47	0.48
ALE:818@uc001jvv.1@uc001114.uc001jvu.1	0.93	0.93	0.88	0.83	0.84	0.82
ALE:84162@uc003iej.1@uc003ieh.1uc003iem.1	0.01	0.01	0.07	0.12	0.13	0.17
ALE:84168@uc002sfd.1@uc002sfe.1	0.88	0.85	0.77	0.63	0.64	0.47
ALE:84168@uc002sfd.1@uc002sfg.1	0.98	0.98	0.97	0.93	0.92	0.87
ALE:84444@uc002lve.1@uc002lvc.1	0.69	0.6	0.66	0.62	0.5	0.51
ALE:84451@uc001hvs.1@uc001hvt.2uc001hvu.2	0.91	0.91	0.84	0.81	0.78	0.81
ALE:84464@uc002cvq.1@uc002cvp.1	0.15	0.15	0.23	0.31	0.33	0.37
ALE:8458@uc001egx.1@uc001egy.1	0.9	0.85	0.84	0.8	0.76	0.73
ALE:84629@uc010ksx.1@uc003soi.2	0.31	0.34	0.32	0.23	0.12	0.22
ALE:84629@uc010ksx.1@uc003soj.2	0.38	0.49	0.46	0.33	0.17	0.37
ALE:84750@uc003xji.1@uc003xjf.2uc003xjg.2uc003xjh.2	0.83	0.83	0.94	0.9	0.9	0.9
ALE:84899@uc001vov.1uc001vow.1@uc001vot.1uc001vou.1	0.95	0.81	0.87	0.77	0.73	0.67
ALE:8500@uc001opn.1@uc001opo.1uc001opr.1uc001ops.1	0.9	0.87	0.92	0.84	0.75	0.71
ALE:8558@uc010cip.1@uc002fob.2	0.67	0.63	0.64	0.51	0.53	0.5
ALE:8558@uc010cip.1@uc002fog.2uc002fod.1	0.38	0.4	0.41	0.29	0.24	0.21
ALE:8558@uc010cip.1@uc010cio.1uc002foh.2uc002fof.1uc002foe.1	0.34	0.37	0.37	0.27	0.22	0.18
ALE:8703@uc009wud.1@uc001fyo.1uc001fyq.1uc001fyr.1uc001fys.1	0.94	0.94	0.92	0.85	0.83	0.85
ALE:8837@uc002uwy.2@uc002uxb.2uc002uxc.2uc002uxd.2uc010fsx.1uc002uxg.1	0.37	0.59	0.58	0.7	0.6	0.63
ALE:9014@uc010exc.1@uc002qzz.1uc010exd.1	0.94	0.97	0.95	0.87	0.82	0.78
ALE:90326@uc001aoc.2uc001aod.2@uc001aoe.1	0.81	0.78	0.76	0.74	0.71	0.72
ALE:9053@uc010kgr.1@uc003qha.1uc010kgq.1	0.73	0.28	0.54	0.89	0.43	0.49
ALE:90576@uc010dyt.1@uc002mts.2	0.01	0.02	0.09	0.22	0.37	0.45
ALE:9117@uc003clj.1@uc003clh.1uc010hic.1uc003cli.1	0.78	0.77	0.75	0.86	0.87	0.92
ALE:9180@uc003jlm.1@uc003jln.1	0.88	0.89	0.81	0.76	0.77	0.74
ALE:91833@uc001yky.1@uc001yld.1uc001yle.1	0.79	0.77	0.77	0.61	0.72	0.67
ALE:91833@uc001ykz.1uc001yla.1uc001ylb.1uc001ylf.1@uc001yld.1uc001yle.1	0.79	0.77	0.76	0.6	0.72	0.67
ALE:91862@uc002fat.1@uc002fau.1uc010cge.1	0.51	0.53	0.56	0.63	0.66	0.66
ALE:92105@uc001oyu.1@uc001oys.1	0.02	0.2	0.22	0.28	0.12	0.09
ALE:9380@uc010mlu.1@uc003zzt.1uc003zzu.1uc003zzw.1	0.09	0.2	0.2	0.34	0.34	0.27
ALE:94104@uc002yqq.1@uc002yqp.1	0.89	0.92	0.86	0.51	0.45	0.44
ALE:94104@uc002yqr.2@uc002yqq.1	0.35	0.37	0.26	0.26	0.24	0.19
ALE:9411@uc001dqk.2@uc001dqj.2	0.94	0.9	0.86	0.8	0.77	0.79
ALE:9411@uc001dql.2@uc001dqk.2	0.62	0.72	0.76	0.8	0.84	0.8
ALE:9414@uc004ahb.1@uc004ahe.1uc004ahf.1uc010mol.1	0.6	0.63	0.65	0.81	0.82	0.86
ALE:9414@uc004ahb.1@uc010mom.1	0.35	0.39	0.42	0.62	0.65	0.7
ALE:9472@uc010aml.1@uc001wrq.1	0.83	0.93	0.81	0.35	0.44	0.46
ALE:957@uc001xpj.1@uc001xpi.2	0.19	0.33	0.32	0.33	0.34	0.38
ALE:9611@uc002gpr.2@uc002gpl.1uc002gpm.1uc010coy.1uc002gpn.1uc002gpo.1	0.97	0.88	0.81	0.73	0.79	0.8
ALE:9611@uc002gpr.2@uc002gpp.1	0.05	0.16	0.27	0.42	0.35	0.35
ALE:9869@uc009wmf.1@uc009wmg.1	0.96	0.85	0.75	0.88	0.83	0.89
ALE:9895@uc010awl.1@uc001ylw.1	0.76	0.71	0.52	0.48	0.45	0.44
MXE:chr10:103335613:103335903:-@chr10:103335063:103335225:-@chr10:103332510:103332638:-@chr10:103326080:103330163:-	0.67	0.55	0.49	0.41	0.27	0.26
MXE:chr10:103336869:103336947:-@chr10:103335613:103335903:-@chr10:103333255:103333428:-@chr10:103332502:103332638:-	0.19	0.55	0.56	0.29	0.57	0.54
MXE:chr10:114907522:114907818:+@chr10:114908416:114908466:+@chr10:114910368:114910440:+@chr10:114915304:114917427:+	0.74	0.53	0.47	0.52	0.46	0.51
MXE:chr10:51276994:51277104:-@chr10:51271109:51271201:-@chr10:51263344:51263467:-@chr10:51261924:51262625:-	0.06	0.13	0.17	0.35	0.27	0.43
MXE:chr11:3356844:3357027:-@chr11:3355423:3355706:-@chr11:3351383:3351481:-@chr11:3349383:3349509:-	0.44	0.42	0.49	0.55	0.85	0.68
MXE:chr11:35167785:35168188:+@chr11:35176244:35176369:+@chr11:35188088:35188177:+@chr11:35192975:35193037:+	0.97	0.94	0.92	0.9	0.86	0.92
MXE:chr11:47154643:47154913:-@chr11:47149791:47149927:-@chr11:47146036:47146170:-@chr11:47144887:47145013:-	0.12	0.07	0.2	0.24	0.14	0.52
MXE:chr11:47531120:47531367:-@chr11:47514748:47514858:-@chr11:47484986:47485025:-@chr11:47466965:47467152:-	0.05	0.06	0.04	0.09	0.27	0.07
MXE:chr12:109664841:109665166:-@chr12:109658128:109658223:-@chr12:109656906:109657174:-@chr12:109653958:109654089:-	0.2	0.27	0.57	0.7	0.74	0.82
MXE:chr12:47866661:47866883:-@chr12:47866494:47866508:-@chr12:47866360:47866451:-@chr12:47864829:47866040:-	0.27	0.15	0.09	0.2	0.18	0.19
MXE:chr12:56430973:56431140:-@chr12:56430658:56430815:-@chr12:56429504:56429554:-@chr12:56429232:56429367:-	0.39	0.36	0.29	0.33	0.37	0.35
MXE:chr13:112578091:112578256:+@chr13:112580532:112580618:+@chr13:112582861:112582964:+@chr13:112584191:112589483:+	0.11	0.23	0.27	0.33	0.62	0.53
MXE:chr14:101345894:101346126:+@chr14:101355082:101355175:+@chr14:101367791:101367894:+@chr14:101392776:101392975:+	0.44	0.41	0.07	0.27	0.21	0.13
MXE:chr16:82772435:82772770:-@chr16:82772150:82772293:-@chr16:82771975:82772102:-@chr16:82771277:82771451:-	0.97	0.93	0.88	0.9	0.86	0.83
MXE:chr17:5326853:5326926:-@chr17:5325145:5325433:-@chr17:5324431:5324626:-@chr17:5324098:5324188:-	0.34	0.47	0.36	0.5	0.68	0.68
MXE:chr17:71359270:71359352:-@chr17:71357280:71357415:-@chr17:71356246:71356326:-@chr17:71355472:71355606:-	0.59	0.9	0.63	0.59	0.66	0.74
MXE:chr1:226660478:226661206:-@chr1:226656369:226656485:-@chr1:226651467:226651489:-@chr1:226647997:226651371:-	0.09	0.5	0.28	0.14	0.08	0.13
MXE:chr22:20295146:20295332:+@chr22:20298846:20298954:+@chr22:20302579:20302670:+@chr22:20305804:20308323:+	0.2	0.38	0.27	0.47	0.38	0.31
MXE:chr2:242096531:242096753:-@chr2:242096094:242096223:-@chr2:242092126:242092184:-@chr2:242089445:242089796:-	0.79	0.72	0.87	0.89	0.9	0.92
MXE:chr2:3360426:3360660:-@chr2:3337328:3337411:-@chr2:3240077:3240233:-@chr2:3196927:3197026:-	0.35	0.47	0.47	0.54	0.58	0.57
MXE:chr3:32701642:32701978:+@chr3:32709992:32709997:+@chr3:32720364:32720458:+@chr3:32725166:32725316:+	0.91	0.88	0.82	0.77	0.73	0.76
MXE:chr4:2815366:2815549:+@chr4:2831466:2831480:+@chr4:2839497:2839654:+@chr4:2847421:2847635:+	0.24	0.11	0.06	0.17	0.72	0.41
MXE:chr5:130526164:130526268:-@chr5:130525621:130526069:-@chr5:130524248:130524436:-@chr5:130522379:130523203:-	0.14	0.19	0.26	0.31	0.34	0.36
MXE:chr7:63660738:63660947:-@chr7:63642119:63642245:-@chr7:63633632:63633753:-@chr7:63617690:63620313:-	0.43	0.82	0.66	0.82	0.83	0.64
MXE:chr8:41554867:41554954:+@chr8:41561449:41561593:+@chr8:41573424:41573554:+@chr8:41574968:41575980:+	0.46	0.23	0.2	0.16	0.28	0.29
RI:chr10:101943045:101943178:-@chr10:101940616:101940715:-	0.04	0.06	0.21	0.18	0.48	0.46
RI:chr10:28943502:28943620:+@chr10:28945108:28945297:+	0.05	0.07	0.07	0.21	0.23	0.15
RI:chr10:47990431:47990751:+@chr10:47990832:47993872:+	0.51	0.86	0.48	0.72	0.87	0.75
RI:chr10:57789785:57790150:-@chr10:57789454:57789620:-	0.24	0.31	0.32	0.33	0.39	0.37
RI:chr10:73765367:73765695:-@chr10:73764269:73764381:-	0.82	0.76	0.63	0.58	0.5	0.43
RI:chr10:75198771:75198916:+@chr10:75199111:75199249:+	0.07	0.19	0.06	0.54	0.31	0.39
RI:chr10:75200044:75200235:+@chr10:75200473:75200562:+	0.06	0.28	0.16	0.37	0.45	0.56
RI:chr11:107480127:107480839:+@chr11:107482144:107482789:+	0.94	0.92	0.87	0.81	0.81	0.74
RI:chr11:10778213:10778471:-@chr11:10777675:10777879:-	0.02	0.02	0.05	0.1	0.13	0.15
RI:chr11:10778213:10778471:-@chr11:10777675:10777897:-	0.04	0.04	0.11	0.2	0.26	0.3
RI:chr11:10778367:10778471:-@chr11:10777675:10777879:-	0.3	0.32	0.45	0.6	0.6	0.65
RI:chr11:118404114:118404346:-@chr11:118403548:118403792:-	0.19	0.21	0.22	0.48	0.45	0.36
RI:chr11:47212884:47213003:+@chr11:47213397:47213539:+	0.27	0.23	0.26	0.45	0.81	0.61
RI:chr11:47212884:47213061:+@chr11:47213397:47213539:+	0.12	0.16	0.23	0.28	0.53	0.47
RI:chr11:47239368:47239576:+@chr11:47239674:47240145:+	0.18	0.25	0.31	0.28	0.47	0.56
RI:chr11:489825:489999:-@chr11:489015:489185:-	0.05	0.07	0.04	0.09	0.15	0.13
RI:chr11:62201566:62201880:-@chr11:62200861:62201053:-	0.05	0.17	0.1	0.07	0.08	0.09
RI:chr11:64289999:64290203:-@chr11:64288658:64289566:-	0.81	0.85	0.82	0.83	0.74	0.69
RI:chr11:6578955:6579408:-@chr11:6578732:6578861:-	0.09	0.13	0.23	0.24	0.31	0.25
RI:chr11:66958629:66958741:+@chr11:66959036:66959448:+	0.05	0.17	0.08	0.23	0.11	0.21
RI:chr11:67786775:67786962:-@chr11:67785538:67785769:-	0.7	0.67	0.57	0.55	0.43	0.36
RI:chr11:68819276:68819538:+@chr11:68819635:68821330:+	0.54	0.5	0.48	0.44	0.4	0.42
RI:chr11:793174:793647:-@chr11:792682:792891:-	0.31	0.42	0.41	0.53	0.43	0.37
RI:chr11:9261494:9261716:-@chr11:9258777:9259164:-	0.91	0.86	0.88	0.68	0.66	0.59
RI:chr11:93869418:93869765:+@chr11:93870885:93872397:+	0.2	0.29	0.37	0.28	0.31	0.24
RI:chr12:10653697:10653807:-@chr12:10651720:10651802:-	0.1	0.71	0.25	0.47	0.33	0.25
RI:chr12:110962668:110962765:-@chr12:110961416:110961526:-	0.19	0.19	0.38	0.73	0.82	0.61
RI:chr12:124001189:124001303:-@chr12:124000912:124001049:-	0.1	0.04	0.15	0.15	0.55	0.62
RI:chr12:12867404:12867520:+@chr12:12868071:12868217:+	0.06	0.1	0.08	0.2	0.17	0.37
RI:chr12:12867404:12867520:+@chr12:12868741:12868878:+	0.09	0.1	0.12	0.27	0.35	0.42
RI:chr12:30676096:30676212:-@chr12:30673190:30675158:-	0.13	0.19	0.17	0.2	0.26	0.21
RI:chr12:46460195:46460339:+@chr12:46462268:46462803:+	0.97	0.93	0.94	0.94	0.79	0.83
RI:chr12:47517574:47517707:-@chr12:47517331:47517443:-	0.05	0.1	0.12	0.13	0.36	0.35
RI:chr12:51968589:51968750:+@chr12:51969141:51969354:+	0.1	0.17	0.13	0.23	0.49	0.36
RI:chr12:56308172:56308312:-@chr12:56307668:56307908:-	0.12	0.23	0.29	0.36	0.43	0.35
RI:chr12:56308172:56308312:-@chr12:56307668:56307941:-	0.17	0.27	0.37	0.44	0.47	0.46
RI:chr12:86961507:86961623:+@chr12:86963490:86963687:+	0.02	0.04	0.06	0.14	0.08	0.12
RI:chr12:896066:896247:-@chr12:895771:895910:-	0.13	0.12	0.14	0.19	0.43	0.37
RI:chr12:93976213:93976396:-@chr12:93975638:93975785:-	0.34	0.55	0.73	0.47	0.6	0.79
RI:chr12:93976217:93976396:-@chr12:93975638:93975785:-	0.26	0.41	0.6	0.42	0.48	0.75
RI:chr12:97511884:97512044:+@chr12:97513638:97513757:+	0.08	0.12	0.21	0.21	0.29	0.34
RI:chr13:113022661:113022786:+@chr13:113023720:113023786:+	0.07	0.22	0.11	0.24	0.25	0.33
RI:chr13:114025698:114025857:+@chr13:114026834:114026925:+	0.11	0.12	0.16	0.63	0.32	0.3
RI:chr13:114027433:114027566:+@chr13:114028467:114028546:+	0.06	0.1	0.22	0.4	0.27	0.4
RI:chr13:78794485:78794598:-@chr13:78792086:78792846:-	0.07	0.08	0.09	0.11	0.17	0.14
RI:chr13:78809238:78809438:-@chr13:78806480:78806566:-	0.03	0.06	0.19	0.32	0.44	0.33
RI:chr14:104310631:104310761:-@chr14:104310260:104310474:-	0.06	0.08	0.06	0.16	0.25	0.22
RI:chr14:104310633:104310761:-@chr14:104310260:104310474:-	0.03	0.04	0.04	0.08	0.13	0.11
RI:chr14:19895395:19895519:+@chr14:19895637:19895902:+	0.15	0.32	0.37	0.41	0.39	0.39
RI:chr14:19993249:19993393:+@chr14:19993577:19994100:+	0.16	0.24	0.24	0.21	0.27	0.24
RI:chr15:32954170:32954357:-@chr15:32953321:32953492:-	0.03	0.05	0.05	0.12	0.11	0.25
RI:chr15:72919892:72920035:-@chr15:72919628:72919710:-	0.57	0.75	0.92	0.92	0.91	0.85
RI:chr15:73418379:73418738:+@chr15:73419096:73419272:+	0.39	0.65	0.62	0.6	0.53	0.6
RI:chr15:73440440:73440585:-@chr15:73439484:73439605:-	0.82	0.35	0.79	0.65	0.38	0.64
RI:chr16:1776539:1776657:+@chr16:1777679:1777833:+	0.18	0.39	0.3	0.49	0.5	0.41
RI:chr16:1776539:1776957:+@chr16:1777679:1777833:+	0.08	0.24	0.18	0.19	0.3	0.4
RI:chr16:1952738:1953258:-@chr16:1952499:1952651:-	0.17	0.2	0.19	0.24	0.26	0.28
RI:chr16:22401853:22402049:+@chr16:22402218:22402382:+	0.03	0.02	0.05	0.05	0.27	0.26
RI:chr16:28754100:28754221:+@chr16:28754368:28754580:+	0.06	0.07	0.13	0.37	0.48	0.4
RI:chr16:28754100:28754221:+@chr16:28754371:28754580:+	0.04	0.04	0.08	0.22	0.33	0.29
RI:chr16:28754755:28754944:+@chr16:28755148:28755307:+	0.61	0.78	0.69	0.71	0.73	0.87
RI:chr16:28754755:28754944:+@chr16:28755550:28756059:+	0.34	0.33	0.36	0.46	0.49	0.64
RI:chr16:28754755:28754944:+@chr16:28755573:28756059:+	0.38	0.38	0.39	0.54	0.52	0.64
RI:chr16:28754755:28754998:+@chr16:28755550:28756059:+	0.5	0.48	0.53	0.59	0.61	0.7
RI:chr16:28754755:28754998:+@chr16:28755573:28756059:+	0.47	0.46	0.51	0.58	0.56	0.64
RI:chr16:28763052:28763156:-@chr16:28762772:28762923:-	0.18	0.22	0.31	0.46	0.34	0.39
RI:chr16:28763547:28763684:-@chr16:28763136:28763373:-	0.11	0.19	0.22	0.2	0.23	0.22
RI:chr16:29781637:29782026:-@chr16:29781408:29781542:-	0.1	0.15	0.26	0.36	0.4	0.19
RI:chr16:359060:359221:-@chr16:358502:358627:-	0.04	0.14	0.07	0.11	0.18	0.18
RI:chr16:56706674:56706862:-@chr16:56706215:56706325:-	0.02	0.01	0.04	0.12	0.14	0.13
RI:chr16:65868914:65871947:+@chr16:65872115:65872210:+	0.6	0.76	0.78	0.91	0.63	0.64
RI:chr16:66526700:66526882:-@chr16:66526201:66526352:-	0.27	0.65	0.29	0.61	0.65	0.71
RI:chr16:670420:670685:+@chr16:671300:671351:+	0.19	0.48	0.35	0.47	0.75	0.38
RI:chr16:718795:718869:+@chr16:719010:719716:+	0.28	0.67	0.74	0.8	0.84	0.51
RI:chr16:718795:718896:+@chr16:719010:719716:+	0.27	0.53	0.69	0.63	0.58	0.48
RI:chr16:718795:718896:+@chr16:719289:719716:+	0.3	0.6	0.46	0.56	0.47	0.37
RI:chr16:719010:719089:+@chr16:719289:719716:+	0.35	0.59	0.43	0.41	0.43	0.39
RI:chr16:82772150:82772293:-@chr16:82771277:82771451:-	0.34	0.42	0.63	0.73	0.78	0.77
RI:chr16:84396044:84396260:+@chr16:84396840:84396971:+	0.04	0.08	0.13	0.12	0.16	0.11
RI:chr16:88155136:88155238:+@chr16:88155505:88155660:+	0.34	0.4	0.47	0.77	0.94	0.89
RI:chr16:88155136:88155238:+@chr16:88155508:88155660:+	0.34	0.4	0.47	0.77	0.94	0.89
RI:chr16:88155136:88155248:+@chr16:88155449:88155660:+	0.1	0.13	0.18	0.43	0.66	0.51
RI:chr16:88155136:88155277:+@chr16:88155487:88155660:+	0.02	0.04	0.04	0.09	0.13	0.12
RI:chr16:88155136:88155281:+@chr16:88155487:88155660:+	0.04	0.06	0.08	0.19	0.29	0.22
RI:chr16:88155136:88155298:+@chr16:88155487:88155660:+	0.04	0.06	0.09	0.2	0.29	0.22
RI:chr16:88630290:88630495:+@chr16:88631141:88631308:+	0.05	0.09	0.08	0.11	0.14	0.16
RI:chr17:22658897:22659060:+@chr17:22660253:22660425:+	0.89	0.69	0.85	0.76	0.58	0.4
RI:chr17:22658897:22659072:+@chr17:22660253:22660425:+	0.83	0.76	0.84	0.78	0.54	0.41
RI:chr17:23898822:23898994:-@chr17:23897853:23898554:-	0.15	0.21	0.18	0.25	0.28	0.2
RI:chr17:24926774:24926847:-@chr17:24926432:24926614:-	0.05	0.14	0.08	0.28	0.33	0.28
RI:chr17:37099556:37099701:+@chr17:37099866:37099967:+	0.33	0.65	0.63	0.77	0.5	0.48
RI:chr17:39439423:39439603:+@chr17:39440217:39440388:+	0.03	0.05	0.09	0.13	0.56	0.34
RI:chr17:39754328:39754452:-@chr17:39753952:39754125:-	0.12	0.17	0.19	0.22	0.26	0.32
RI:chr17:39755702:39755746:-@chr17:39755313:39755446:-	0.74	0.32	0.45	0.49	0.11	0.23
RI:chr17:4389483:4390011:-@chr17:4388946:4389019:-	0.94	0.89	0.92	0.8	0.72	0.82
RI:chr17:45138227:45138670:-@chr17:45137485:45137642:-	0.49	0.38	0.13	0.54	0.3	0.35
RI:chr17:4783100:4783252:-@chr17:4782809:4783015:-	0.05	0.07	0.09	0.11	0.13	0.17
RI:chr17:63164086:63164270:+@chr17:63164425:63164550:+	0.03	0.06	0.06	0.09	0.18	0.22
RI:chr17:70750012:70750149:-@chr17:70749291:70749372:-	0.15	0.25	0.2	0.35	0.57	0.63
RI:chr17:70769588:70769659:+@chr17:70770173:70770364:+	0.05	0.08	0.08	0.1	0.16	0.13
RI:chr17:7102631:7102726:+@chr17:7103614:7103983:+	0.26	0.35	0.51	0.74	0.63	0.52
RI:chr17:7159002:7159162:-@chr17:7158531:7158640:-	0.06	0.17	0.13	0.14	0.13	0.09
RI:chr17:72242738:72242835:-@chr17:72241800:72242239:-	0.9	0.88	0.76	0.55	0.47	0.42
RI:chr17:7226879:7227132:+@chr17:7227293:7227363:+	0.1	0.27	0.41	0.49	0.43	0.58
RI:chr17:7421869:7421958:+@chr17:7422207:7422286:+	0.13	0.2	0.18	0.34	0.31	0.39
RI:chr17:74505517:74505640:-@chr17:74504669:74505321:-	0.52	0.62	0.6	0.54	0.39	0.33
RI:chr17:77601567:77601720:-@chr17:77600842:77601007:-	0.24	0.39	0.37	0.49	0.46	0.56
RI:chr17:8051213:8051410:-@chr17:8050793:8050931:-	0.12	0.21	0.26	0.49	0.5	0.55
RI:chr17:8051219:8051410:-@chr17:8050793:8050931:-	0.08	0.14	0.18	0.37	0.38	0.45
RI:chr19:10652895:10653005:+@chr19:10653669:10653868:+	0.16	0.2	0.27	0.35	0.37	0.38
RI:chr19:1195314:1195439:+@chr19:1195736:1195823:+	0.74	0.75	0.73	0.72	0.73	0.93
RI:chr19:14381348:14381457:-@chr19:14381115:14381259:-	0.06	0.15	0.19	0.32	0.38	0.41
RI:chr19:14382028:14382146:-@chr19:14381554:14381685:-	0.09	0.22	0.29	0.46	0.51	0.59
RI:chr19:14382028:14382146:-@chr19:14381554:14381793:-	0.38	0.63	0.72	0.79	0.74	0.82
RI:chr19:14384825:14385036:-@chr19:14384363:14384523:-	0.04	0.05	0.1	0.09	0.15	0.12
RI:chr19:2222384:2222533:+@chr19:2222781:2222953:+	0.02	0.03	0.05	0.09	0.12	0.14
RI:chr19:3524690:3524798:+@chr19:3525381:3525584:+	0.16	0.23	0.33	0.2	0.36	0.33
RI:chr19:40729414:40729550:+@chr19:40729687:40729771:+	0.12	0.19	0.25	0.23	0.5	0.44
RI:chr19:43587999:43589557:+@chr19:43591231:43591563:+	0.21	0.16	0.12	0.11	0.13	0.08
RI:chr19:47163241:47163332:-@chr19:47162574:47162957:-	0.54	0.58	0.74	0.74	0.88	0.79
RI:chr19:51024068:51024303:-@chr19:51022935:51023016:-	0.06	0.06	0.07	0.13	0.16	0.19
RI:chr19:59349264:59349389:+@chr19:59350859:59351230:+	0.11	0.13	0.13	0.18	0.27	0.14
RI:chr19:60589750:60589873:+@chr19:60591115:60591228:+	0.1	0.16	0.16	0.17	0.2	0.21
RI:chr19:60589750:60589877:+@chr19:60591115:60591228:+	0.09	0.16	0.15	0.17	0.19	0.21
RI:chr19:9128288:9128412:+@chr19:9128944:9129070:+	0.34	0.71	0.62	0.86	0.92	0.91
RI:chr19:9128288:9128424:+@chr19:9128944:9129070:+	0.27	0.7	0.56	0.69	0.79	0.85
RI:chr19:963462:963572:-@chr19:963065:963187:-	0.35	0.7	0.53	0.59	0.42	0.33
RI:chr1:1009596:1009749:-@chr1:1007068:1008230:-	0.37	0.34	0.26	0.13	0.12	0.18
RI:chr1:1238030:1238192:-@chr1:1237836:1237943:-	0.33	0.59	0.5	0.55	0.44	0.65
RI:chr1:148709661:148710842:+@chr1:148710983:148712656:+	0.72	0.78	0.7	0.63	0.62	0.56
RI:chr1:153561517:153561593:+@chr1:153561731:153561905:+	0.21	0.15	0.18	0.32	0.68	0.23
RI:chr1:159410273:159410463:-@chr1:159410019:159410141:-	0.03	0.06	0.07	0.17	0.2	0.16
RI:chr1:200568988:200569086:-@chr1:200568761:200568844:-	0.4	0.66	0.68	0.91	0.78	0.8
RI:chr1:205999607:205999692:+@chr1:206001217:206001414:+	0.02	0.04	0.07	0.11	0.1	0.14
RI:chr1:231188461:231188909:-@chr1:231186505:231186846:-	0.67	0.63	0.51	0.46	0.39	0.33
RI:chr1:233390827:233391005:-@chr1:233390449:233390585:-	0.05	0.04	0.08	0.08	0.16	0.14
RI:chr1:23993301:23993402:+@chr1:23993504:23993677:+	0.26	0.24	0.37	0.58	0.49	0.65
RI:chr1:27502699:27502873:+@chr1:27504079:27504271:+	0.02	0.02	0.08	0.08	0.13	0.14
RI:chr1:32569864:32569994:+@chr1:32570278:32570430:+	0.02	0.02	0.05	0.11	0.21	0.2
RI:chr1:75002166:75002422:+@chr1:75004556:75004949:+	0.93	0.96	0.96	0.93	0.82	0.83
RI:chr20:2588676:2588822:-@chr20:2588345:2588439:-	0.14	0.39	0.34	0.51	0.37	0.57
RI:chr20:36484153:36484302:-@chr20:36483067:36483159:-	0.77	0.68	0.63	0.58	0.62	0.26
RI:chr20:370501:370687:-@chr20:370232:370333:-	0.06	0.21	0.11	0.11	0.38	0.26
RI:chr20:42967023:42967186:+@chr20:42968056:42968151:+	0.01	0.02	0.06	0.13	0.12	0.13
RI:chr20:61389361:61391293:+@chr20:61391475:61391585:+	0.75	0.79	0.67	0.66	0.59	0.54
RI:chr20:61835383:61835508:+@chr20:61836501:61836620:+	0.35	0.52	0.81	0.85	0.83	0.77
RI:chr21:39490294:39491211:-@chr21:39487613:39488547:-	0.98	0.9	0.86	0.76	0.73	0.76
RI:chr21:39642088:39642135:-@chr21:39638942:39639070:-	0.17	0.11	0.1	0.07	0.05	0.08
RI:chr21:42285671:42287286:-@chr21:42280009:42285067:-	0.82	0.8	0.88	0.73	0.62	0.64
RI:chr21:45466361:45466450:+@chr21:45469890:45470902:+	0.61	0.58	0.41	0.39	0.25	0.18
RI:chr21:45466361:45467920:+@chr21:45469890:45470902:+	0.72	0.65	0.47	0.39	0.28	0.25
RI:chr21:45511933:45512056:-@chr21:45508280:45509978:-	0.08	0.18	0.21	0.28	0.31	0.3
RI:chr21:46490970:46491228:-@chr21:46490649:46490746:-	0.35	0.42	0.84	0.7	0.87	0.83
RI:chr22:19685545:19686020:-@chr22:19684936:19685076:-	0.26	0.47	0.35	0.38	0.35	0.38
RI:chr22:28014595:28014775:+@chr22:28017551:28017588:+	0.24	0.32	0.33	0.46	0.53	0.48
RI:chr22:28024723:28024885:+@chr22:28025185:28025270:+	0.21	0.35	0.5	0.65	0.77	0.82
RI:chr22:28024723:28024885:+@chr22:28025224:28025270:+	0.04	0.06	0.09	0.17	0.28	0.32
RI:chr22:39132967:39133278:+@chr22:39133363:39133518:+	0.2	0.39	0.39	0.47	0.48	0.38
RI:chr22:45130005:45130149:+@chr22:45131403:45131898:+	0.07	0.19	0.17	0.17	0.15	0.2
RI:chr2:113134435:113134620:+@chr2:113135190:113135274:+	0.02	0.04	0.07	0.08	0.15	0.11
RI:chr2:114425767:114425892:+@chr2:114429670:114429753:+	0.02	0.01	0.1	0.13	0.12	0.11
RI:chr2:219818862:219819051:+@chr2:219819488:219819842:+	0.61	0.72	0.83	0.94	0.82	0.91
RI:chr2:219818862:219819051:+@chr2:219819623:219819842:+	0.16	0.19	0.31	0.37	0.32	0.39
RI:chr2:27309684:27309908:+@chr2:27309998:27310180:+	0.09	0.11	0.11	0.2	0.28	0.28
RI:chr2:74446150:74446292:-@chr2:74445710:74445876:-	0.03	0.04	0.06	0.09	0.15	0.21
RI:chr2:74607883:74607998:-@chr2:74607576:74607694:-	0.08	0.15	0.21	0.15	0.24	0.36
RI:chr2:74608575:74608956:-@chr2:74608371:74608473:-	0.6	0.76	0.74	0.79	0.88	0.8
RI:chr2:74609763:74609917:-@chr2:74609386:74609570:-	0.24	0.35	0.35	0.44	0.4	0.41
RI:chr2:74609767:74609917:-@chr2:74609386:74609570:-	0.16	0.25	0.27	0.33	0.3	0.33
RI:chr2:96297922:96298123:+@chr2:96298733:96298820:+	0.17	0.25	0.27	0.31	0.44	0.37
RI:chr3:113735806:113735874:-@chr3:113734047:113734317:-	0.11	0.22	0.22	0.35	0.27	0.31
RI:chr3:161600150:161600231:+@chr3:161601304:161601447:+	0.27	0.31	0.32	0.52	0.54	0.68
RI:chr3:180578823:180578925:+@chr3:180579067:180579296:+	0.05	0.04	0.05	0.11	0.15	0.29
RI:chr3:187985047:187985179:+@chr3:187986353:187986534:+	0.25	0.25	0.14	0.14	0.14	0.14
RI:chr3:187985047:187985179:+@chr3:187986366:187986534:+	0.22	0.21	0.12	0.11	0.12	0.12
RI:chr3:38142657:38143195:-@chr3:38142321:38142376:-	0.37	0.19	0.16	0.16	0.18	0.06
RI:chr3:45935909:45938336:-@chr3:45934400:45935561:-	0.96	0.95	0.87	0.85	0.78	0.81
RI:chr3:48613412:48613555:-@chr3:48613117:48613266:-	0.09	0.1	0.14	0.16	0.19	0.31
RI:chr3:48613412:48613555:-@chr3:48613117:48613277:-	0.04	0.06	0.07	0.09	0.12	0.17
RI:chr3:48613415:48613555:-@chr3:48613117:48613277:-	0.07	0.1	0.16	0.16	0.22	0.33
RI:chr3:48707527:48707858:-@chr3:48707131:48707278:-	0.58	0.37	0.35	0.28	0.24	0.3
RI:chr3:49017298:49017483:+@chr3:49018214:49018304:+	0.28	0.74	0.79	0.71	0.68	0.76
RI:chr3:49024072:49026553:+@chr3:49026647:49026730:+	0.18	0.25	0.27	0.29	0.44	0.46
RI:chr3:49045557:49045665:-@chr3:49045059:49045210:-	0.2	0.39	0.48	0.46	0.7	0.73
RI:chr3:49688493:49688656:+@chr3:49688815:49688952:+	0.04	0.11	0.07	0.09	0.2	0.11
RI:chr3:49688493:49688658:+@chr3:49688815:49688952:+	0.08	0.22	0.14	0.15	0.36	0.26
RI:chr3:52486630:52486698:+@chr3:52487153:52487338:+	0.23	0.22	0.29	0.78	0.69	0.7
RI:chr3:52699648:52699760:+@chr3:52700001:52700127:+	0.26	0.36	0.5	0.48	0.59	0.57
RI:chr4:71910703:71910826:-@chr4:71909877:71910012:-	0.12	0.12	0.41	0.61	0.71	0.72
RI:chr4:71910705:71910826:-@chr4:71909877:71910012:-	0.05	0.05	0.23	0.46	0.51	0.54
RI:chr5:137920990:137921084:-@chr5:137920362:137920454:-	0.07	0.14	0.14	0.21	0.24	0.19
RI:chr5:176663014:176663310:-@chr5:176662779:176662927:-	0.79	0.44	0.54	0.54	0.82	0.66
RI:chr5:178977596:178977667:-@chr5:178977406:178977539:-	0.06	0.11	0.16	0.29	0.3	0.27
RI:chr5:180601729:180601951:-@chr5:180601098:180601230:-	0.17	0.24	0.29	0.41	0.46	0.44
RI:chr5:180601729:180601951:-@chr5:180601098:180601245:-	0.13	0.17	0.23	0.35	0.39	0.38
RI:chr5:180601776:180601951:-@chr5:180601098:180601245:-	0.09	0.12	0.16	0.26	0.28	0.28
RI:chr5:180601780:180601951:-@chr5:180601098:180601245:-	0.05	0.07	0.09	0.14	0.16	0.16
RI:chr5:98236021:98236159:-@chr5:98235655:98235805:-	0.14	0.06	0.11	0.17	0.61	0.56
RI:chr6:35544702:35544782:+@chr6:35545136:35545284:+	0.17	0.23	0.3	0.39	0.44	0.43
RI:chr6:35544702:35545040:+@chr6:35545136:35545284:+	0.49	0.53	0.54	0.58	0.59	0.62
RI:chr6:43217888:43218015:+@chr6:43219133:43219336:+	0.12	0.25	0.29	0.33	0.37	0.54
RI:chr6:43217888:43218015:+@chr6:43219138:43219336:+	0.24	0.46	0.48	0.48	0.53	0.76
RI:chr6:43271785:43271981:+@chr6:43272361:43272578:+	0.04	0.11	0.14	0.16	0.32	0.25
RI:chr6:43595422:43595554:+@chr6:43595782:43595901:+	0.2	0.45	0.36	0.45	0.35	0.46
RI:chr6:44308058:44308143:+@chr6:44308522:44308721:+	0.07	0.09	0.18	0.29	0.36	0.34
RI:chr6:53065491:53065581:+@chr6:53066223:53066318:+	0.38	0.56	0.69	0.68	0.85	0.82
RI:chr6:7126356:7126521:+@chr6:7127102:7127314:+	0.49	0.82	0.76	0.9	0.93	0.89
RI:chr6:71291355:71291615:+@chr6:71292288:71293122:+	0.79	0.72	0.76	0.58	0.39	0.4
RI:chr7:100306132:100306301:+@chr7:100307101:100307279:+	0.04	0.05	0.06	0.09	0.14	0.13
RI:chr7:130844664:130844884:-@chr7:130844250:130844327:-	0.04	0.22	0.63	0.14	0.24	0.79
RI:chr7:2549750:2550122:-@chr7:2549364:2549483:-	0.1	0.18	0.19	0.22	0.19	0.26
RI:chr7:44080255:44080654:-@chr7:44079907:44080149:-	0.4	0.15	0.36	0.08	0.25	0.14
RI:chr7:74882806:74882984:+@chr7:74883195:74883405:+	0.78	0.51	0.4	0.5	0.63	0.63
RI:chr7:74883490:74883630:+@chr7:74883701:74884001:+	0.34	0.72	0.74	0.57	0.66	0.55
RI:chr7:74883490:74883634:+@chr7:74883701:74884001:+	0.32	0.74	0.78	0.6	0.71	0.61
RI:chr7:99788123:99788473:+@chr7:99788556:99788682:+	0.43	0.21	0.12	0.13	0.12	0.25
RI:chr7:99871407:99871623:-@chr7:99871190:99871326:-	0.29	0.58	0.43	0.48	0.34	0.37
RI:chr8:104508501:104508656:+@chr8:104512016:104512093:+	0.04	0.04	0.06	0.08	0.12	0.16
RI:chr8:145138034:145138234:+@chr8:145138401:145138529:+	0.06	0.09	0.12	0.11	0.12	0.16
RI:chr8:145620232:145620323:-@chr8:145619808:145620113:-	0.23	0.33	0.29	0.33	0.41	0.37
RI:chr8:145629779:145629950:-@chr8:145628476:145628651:-	0.09	0.12	0.13	0.2	0.25	0.28
RI:chr8:23479566:23479794:+@chr8:23481780:23481836:+	0.96	0.94	0.8	0.75	0.83	0.68
RI:chr9:129865474:129866000:-@chr9:129863331:129863926:-	0.56	0.42	0.43	0.26	0.12	0.11
RI:chr9:129925030:129925234:-@chr9:129924462:129924579:-	0.42	0.5	0.74	0.66	0.65	0.64
RI:chr9:129925034:129925234:-@chr9:129924462:129924579:-	0.09	0.13	0.23	0.17	0.23	0.22
RI:chr9:138147123:138148691:-@chr9:138146256:138146617:-	0.95	0.94	0.94	0.75	0.66	0.71
RI:chr9:139627888:139628042:+@chr9:139628305:139628487:+	0.09	0.08	0.1	0.23	0.39	0.24
RI:chr9:35727745:35727936:-@chr9:35726864:35727444:-	0.25	0.29	0.38	0.55	0.69	0.68
RI:chr9:94517356:94517566:-@chr9:94513466:94515564:-	0.46	0.52	0.6	0.58	0.59	0.59
RI:chrX:133386897:133387026:+@chrX:133387357:133390485:+	0.26	0.2	0.33	0.49	0.47	0.52
RI:chrX:153233143:153233258:-@chrX:153232471:153232603:-	0.14	0.23	0.2	0.24	0.26	0.31
RI:chrX:48666072:48666273:-@chrX:48665854:48665967:-	0.03	0.02	0.14	0.11	0.25	0.15
RI:chrX:48916679:48916774:+@chrX:48917626:48917716:+	0.18	0.32	0.38	0.75	0.61	0.62
RI:chrX:48921565:48921768:-@chrX:48921286:48921472:-	0.05	0.05	0.08	0.18	0.4	0.27
SE:chr10:103336993:103338003:-@chr10:103333255:103333428:-@chr10:103332502:103332638:-	0.56	0.33	0.15	0.56	0.37	0.3
SE:chr10:103336993:103338003:-@chr10:103335063:103335225:-@chr10:103334349:103334666:-	0.89	0.57	0.72	0.68	0.53	0.44
SE:chr10:103350917:103351083:+@chr10:103358618:103358684:+@chr10:103359114:103359415:+	0.59	0.45	0.43	0.38	0.54	0.48
SE:chr10:104942983:104943270:-@chr10:104930932:104931075:-@chr10:104924603:104924729:-	0.93	0.88	0.78	0.7	0.6	0.83
SE:chr10:105146156:105146268:-@chr10:105145493:105145779:-@chr10:105143946:105144141:-	0.95	0.91	0.73	0.75	0.81	0.78
SE:chr10:105740423:105740587:+@chr10:105742346:105742394:+@chr10:105742732:105742881:+	0.43	0.16	0.25	0.32	0.26	0.35
SE:chr10:112053216:112054495:-@chr10:112050295:112050484:-@chr10:112047319:112048538:-	0.15	0.56	0.32	0.48	0.62	0.59
SE:chr10:11934002:11934220:+@chr10:11944917:11945047:+@chr10:11948536:11948788:+	0.06	0.05	0.12	0.17	0.18	0.21
SE:chr10:124729546:124730201:+@chr10:124732239:124732530:+@chr10:124732778:124735734:+	0.95	0.92	0.92	0.78	0.71	0.73
SE:chr10:126443951:126444350:-@chr10:126440859:126441117:-@chr10:126437396:126439062:-	0.4	0.43	0.42	0.53	0.47	0.45
SE:chr10:15302949:15303066:-@chr10:15298001:15298055:-@chr10:15293643:15296606:-	0.44	0.38	0.37	0.24	0.23	0.2
SE:chr10:15302949:15303066:-@chr10:15298001:15298115:-@chr10:15293643:15296606:-	0.68	0.63	0.65	0.48	0.48	0.4
SE:chr10:16518949:16519052:+@chr10:16549137:16549215:+@chr10:16566342:16566821:+	0.19	0.34	0.34	0.31	0.33	0.43
SE:chr10:34666209:34666360:-@chr10:34665133:34665177:-@chr10:34660051:34660278:-	0.63	0.58	0.31	0.48	0.6	0.68
SE:chr10:3817105:3817473:-@chr10:3815408:3815473:-@chr10:3811258:3814406:-	0.06	0.03	0.07	0.09	0.2	0.13
SE:chr10:6170955:6171162:+@chr10:6179017:6179157:+@chr10:6183240:6183356:+	0.78	0.67	0.84	0.9	0.97	0.95
SE:chr10:69321166:69321318:+@chr10:69335926:69336050:+@chr10:69336553:69336991:+	0.09	0.26	0.13	0.32	0.32	0.23
SE:chr10:74597630:74597859:-@chr10:74593497:74593714:-@chr10:74590198:74590315:-	0.9	0.84	0.83	0.75	0.84	0.81
SE:chr10:75176569:75176768:+@chr10:75180872:75181007:+@chr10:75189386:75189558:+	0.76	0.69	0.61	0.54	0.73	0.67
SE:chr10:76643785:76643834:+@chr10:76647652:76647755:+@chr10:76648827:76649120:+	0.06	0.14	0.14	0.24	0.25	0.26
SE:chr10:81955079:81955321:-@chr10:81930677:81931191:-@chr10:81925843:81925891:-	0.18	0.14	0.16	0.44	0.79	0.57
SE:chr10:89258073:89258270:+@chr10:89270773:89270906:+@chr10:89301819:89303197:+	0.82	0.78	0.67	0.66	0.63	0.52
SE:chr10:91512375:91512572:+@chr10:91516004:91516309:+@chr10:91518027:91518128:+	0.09	0.05	0.09	0.45	0.55	0.47
SE:chr10:95246348:95246670:+@chr10:95249787:95249981:+@chr10:95252860:95253135:+	0.84	0.81	0.79	0.74	0.74	0.73
SE:chr10:99195897:99196100:+@chr10:99200104:99200283:+@chr10:99201418:99201665:+	0.12	0.08	0.11	0.16	0.42	0.24
SE:chr11:111462574:111462984:-@chr11:111461901:111462244:-@chr11:111458617:111461396:-	0.23	0.2	0.26	0.31	0.34	0.36
SE:chr11:111462574:111462984:-@chr11:111461912:111462244:-@chr11:111458617:111461396:-	0.28	0.25	0.32	0.38	0.43	0.43
SE:chr11:117857640:117858017:+@chr11:117858347:117858420:+@chr11:117860108:117860794:+	0.95	0.9	0.78	0.83	0.72	0.64
SE:chr11:11819546:11820347:+@chr11:11851923:11851982:+@chr11:11858300:11858503:+	0.07	0.37	0.14	0.15	0.23	0.31
SE:chr11:118476938:118478062:-@chr11:118476550:118476747:-@chr11:118475453:118476328:-	0.86	0.8	0.75	0.56	0.82	0.79
SE:chr11:118482642:118484015:+@chr11:118486024:118486119:+@chr11:118486481:118486600:+	0.93	0.58	0.64	0.54	0.71	0.81
SE:chr11:35167785:35168188:+@chr11:35188088:35188177:+@chr11:35189369:35190301:+	0.78	0.76	0.73	0.75	0.65	0.67
SE:chr11:47710665:47710798:-@chr11:47710245:47710347:-@chr11:47709409:47709689:-	0.28	0.26	0.4	0.47	0.55	0.6
SE:chr11:523453:523612:-@chr11:523277:523358:-@chr11:522242:522755:-	0.05	0.16	0.13	0.12	0.19	0.11
SE:chr11:5483375:5483458:-@chr11:5259715:5259757:-@chr11:5247605:5247962:-	0.19	0.36	0.42	0.32	0.3	0.38
SE:chr11:59118059:59118304:-@chr11:59117653:59117773:-@chr11:59105500:59105603:-	0.77	0.7	0.65	0.64	0.53	0.61
SE:chr11:60945438:60945656:-@chr11:60944518:60944578:-@chr11:60943970:60944142:-	0.49	0.36	0.39	0.29	0.36	0.42
SE:chr11:64542619:64542781:+@chr11:64544467:64544547:+@chr11:64545769:64546234:+	0.7	0.61	0.65	0.64	0.65	0.53
SE:chr11:65424288:65424573:-@chr11:65418061:65418168:-@chr11:65414730:65417343:-	0.78	0.73	0.83	0.92	0.98	0.95
SE:chr11:66140484:66141104:+@chr11:66148261:66148371:+@chr11:66150508:66153966:+	0.97	0.98	0.92	0.9	0.63	0.9
SE:chr11:66192662:66193338:-@chr11:66190319:66190540:-@chr11:66189046:66189625:-	0.03	0.05	0.27	0.36	0.49	0.47
SE:chr11:66369213:66369284:+@chr11:66369547:66369609:+@chr11:66369907:66370593:+	0.91	0.81	0.77	0.6	0.62	0.63
SE:chr11:70863089:70863220:+@chr11:70864727:70866132:+@chr11:70867089:70868968:+	0.37	0.31	0.58	0.71	0.66	0.78
SE:chr11:82303402:82303541:+@chr11:82317467:82317628:+@chr11:82320422:82323349:+	0.69	0.63	0.42	0.53	0.51	0.57
SE:chr11:9265825:9266212:-@chr11:9264578:9264716:-@chr11:9258772:9261716:-	0.95	0.79	0.88	0.83	0.92	0.75
SE:chr11:93128024:93128200:+@chr11:93130130:93130279:+@chr11:93132556:93132672:+	0.91	0.67	0.59	0.63	0.92	0.92
SE:chr12:101100457:101100535:+@chr12:101113220:101113355:+@chr12:101113859:101115519:+	0.38	0.4	0.35	0.17	0.29	0.21
SE:chr12:10256670:10257085:+@chr12:10257702:10257840:+@chr12:10261929:10262007:+	0.02	0.03	0.03	0.09	0.09	0.29
SE:chr12:10256670:10257085:+@chr12:10257702:10258053:+@chr12:10258535:10258645:+	0.03	0.05	0.1	0.21	0.19	0.3
SE:chr12:103206626:103206948:+@chr12:103227667:103227858:+@chr12:103229198:103229344:+	0.06	0.12	0.15	0.14	0.21	0.17
SE:chr12:103206626:103206948:+@chr12:103227667:103228007:+@chr12:103229198:103229344:+	0.11	0.14	0.18	0.25	0.26	0.26
SE:chr12:10407571:10407899:+@chr12:10416907:10417003:+@chr12:10417901:10418002:+	0.06	0.22	0.37	0.32	0.17	0.2
SE:chr12:10653697:10653807:-@chr12:10652964:10653249:-@chr12:10651720:10651802:-	0.23	0.59	0.43	0.69	0.7	0.61
SE:chr12:10657305:10657490:-@chr12:10656506:10656844:-@chr12:10654484:10654546:-	0.08	0.11	0.08	0.12	0.21	0.23
SE:chr12:108970551:108971058:-@chr12:108966608:108966721:-@chr12:108963227:108964647:-	0.41	0.2	0.06	0.22	0.19	0.17
SE:chr12:109664841:109665166:-@chr12:109656906:109657174:-@chr12:109653958:109654089:-	0.01	0.02	0.05	0.13	0.28	0.24
SE:chr12:121577348:121577512:-@chr12:121573299:121573406:-@chr12:121572643:121572799:-	0.04	0.09	0.16	0.19	0.13	0.19
SE:chr12:127865273:127865568:-@chr12:127860441:127860551:-@chr12:127859894:127859971:-	0.94	0.84	0.74	0.63	0.51	0.58
SE:chr12:127865273:127865568:-@chr12:127860441:127860609:-@chr12:127859894:127859971:-	0.95	0.86	0.82	0.59	0.63	0.66
SE:chr12:130806971:130807142:+@chr12:130814954:130815184:+@chr12:130816616:130816806:+	0.7	0.74	0.72	0.74	0.81	0.85
SE:chr12:131776922:131777035:+@chr12:131787909:131788028:+@chr12:131791278:131791656:+	0.73	0.89	0.89	0.94	0.82	0.82
SE:chr12:272186:272596:-@chr12:265553:265634:-@chr12:259484:265089:-	0.43	0.31	0.33	0.19	0.16	0.17
SE:chr12:27835908:27836101:+@chr12:27841447:27841549:+@chr12:27841915:27847241:+	0.24	0.18	0.3	0.45	0.42	0.49
SE:chr12:31370225:31370572:-@chr12:31349183:31349324:-@chr12:31342278:31342425:-	0.39	0.43	0.48	0.47	0.48	0.54
SE:chr12:47347743:47347839:-@chr12:47342610:47342704:-@chr12:47340412:47340669:-	0.11	0.15	0.14	0.26	0.32	0.37
SE:chr12:47683807:47683972:-@chr12:47683604:47683645:-@chr12:47683194:47683340:-	0.19	0.18	0.09	0.11	0.05	0.12
SE:chr12:47866661:47866883:-@chr12:47866360:47866451:-@chr12:47864829:47866040:-	0.21	0.12	0.07	0.14	0.14	0.16
SE:chr12:47866661:47866883:-@chr12:47866360:47866502:-@chr12:47864829:47866040:-	0.23	0.14	0.1	0.19	0.17	0.22
SE:chr12:47866661:47866883:-@chr12:47866360:47866508:-@chr12:47864829:47866040:-	0.33	0.18	0.21	0.27	0.25	0.32
SE:chr12:48705448:48705574:-@chr12:48696685:48696765:-@chr12:48686484:48686686:-	0.44	0.3	0.58	0.16	0.09	0.2
SE:chr12:49728351:49728528:+@chr12:49735885:49736071:+@chr12:49736400:49736579:+	0.44	0.32	0.27	0.21	0.15	0.16
SE:chr12:51702544:51702678:+@chr12:51708066:51708239:+@chr12:51713857:51714085:+	0.95	0.91	0.87	0.84	0.82	0.81
SE:chr12:51912025:51912306:-@chr12:51911220:51911283:-@chr12:51907390:51907738:-	0.47	0.53	0.53	0.5	0.72	0.41
SE:chr12:51983085:51983244:+@chr12:51986249:51986371:+@chr12:51986731:51986912:+	0.89	0.81	0.84	0.76	0.72	0.68
SE:chr12:52962624:52962925:+@chr12:52963130:52963285:+@chr12:52963863:52964018:+	0.54	0.45	0.45	0.47	0.43	0.45
SE:chr12:55323454:55323638:-@chr12:55322724:55322735:-@chr12:55322509:55322631:-	0.35	0.41	0.56	0.56	0.59	0.71
SE:chr12:6652643:6652867:-@chr12:6651777:6651959:-@chr12:6650187:6650265:-	0.29	0.45	0.48	0.52	0.51	0.54
SE:chr12:6658373:6658610:-@chr12:6658090:6658137:-@chr12:6657554:6657887:-	0.44	0.36	0.31	0.31	0.28	0.33
SE:chr12:6946595:6946759:-@chr12:6945839:6945924:-@chr12:6944782:6945130:-	0.93	0.91	0.89	0.83	0.87	0.85
SE:chr12:74070885:74070976:-@chr12:74070369:74070428:-@chr12:74051126:74051529:-	0.08	0.49	0.25	0.55	0.41	0.61
SE:chr12:93377464:93377895:-@chr12:93353182:93353234:-@chr12:93329869:93330498:-	0.12	0.32	0.29	0.29	0.36	0.29
SE:chr13:106009781:106010006:-@chr13:106007908:106007965:-@chr13:106007397:106007480:-	0.03	0.03	0.09	0.16	0.2	0.22
SE:chr13:110101382:110101581:-@chr13:110098666:110099645:-@chr13:110096315:110097587:-	0.41	0.42	0.58	0.87	0.89	0.9
SE:chr13:110113799:110117473:-@chr13:110100985:110101448:-@chr13:110096315:110097587:-	0.85	0.63	0.52	0.39	0.59	0.71
SE:chr13:40735621:40735717:-@chr13:40734547:40734617:-@chr13:40732629:40733051:-	0.21	0.22	0.53	0.52	0.56	0.44
SE:chr13:42816674:42816886:-@chr13:42798555:42798661:-@chr13:42794489:42794637:-	0.67	0.44	0.26	0.55	0.64	0.71
SE:chr13:48670499:48670711:+@chr13:48673270:48673366:+@chr13:48673937:48674103:+	0.05	0.13	0.11	0.31	0.28	0.2
SE:chr14:101768625:101769879:-@chr14:101767797:101767911:-@chr14:101764927:101765747:-	0.27	0.35	0.48	0.59	0.43	0.42
SE:chr14:101769778:101770243:-@chr14:101768625:101768798:-@chr14:101764927:101765747:-	0.93	0.61	0.92	0.79	0.81	0.83
SE:chr14:19895050:19895148:+@chr14:19895395:19895519:+@chr14:19895637:19895903:+	0.98	0.95	0.94	0.89	0.9	0.87
SE:chr14:22608525:22608666:-@chr14:22606363:22607720:-@chr14:22605015:22605057:-	0.38	0.37	0.58	0.75	0.54	0.83
SE:chr14:35365144:35365615:+@chr14:35368752:35368864:+@chr14:35370367:35370457:+	0.15	0.27	0.34	0.38	0.28	0.62
SE:chr14:35859417:35859633:-@chr14:35855650:35855769:-@chr14:35853648:35853872:-	0.52	0.42	0.41	0.37	0.35	0.34
SE:chr14:49650753:49650872:-@chr14:49649083:49649187:-@chr14:49645092:49646181:-	0.3	0.41	0.54	0.46	0.51	0.52
SE:chr14:59020914:59021064:+@chr14:59023184:59023275:+@chr14:59024145:59024299:+	0.96	0.91	0.92	0.89	0.84	0.75
SE:chr14:59813476:59813562:+@chr14:59813784:59813836:+@chr14:59819155:59820008:+	0.18	0.29	0.08	0.23	0.27	0.66
SE:chr14:64580782:64580914:+@chr14:64589709:64589820:+@chr14:64591046:64591160:+	0.92	0.48	0.79	0.83	0.68	0.83
SE:chr14:72823571:72823775:-@chr14:72818820:72818966:-@chr14:72811568:72813754:-	0.8	0.7	0.88	0.42	0.73	0.65
SE:chr14:74599926:74600017:-@chr14:74598140:74598218:-@chr14:74589677:74590115:-	0.21	0.34	0.3	0.19	0.41	0.45
SE:chr15:20585588:20585865:-@chr15:20579242:20579363:-@chr15:20572639:20572870:-	0.23	0.17	0.21	0.31	0.51	0.39
SE:chr15:41673184:41673857:+@chr15:41674369:41674660:+@chr15:41674864:41674959:+	0.85	0.46	0.64	0.58	0.52	0.58
SE:chr15:48276989:48277198:+@chr15:48281976:48282134:+@chr15:48284728:48284852:+	0.95	0.78	0.85	0.74	0.82	0.68
SE:chr15:57184569:57184783:+@chr15:57186813:57187161:+@chr15:57193935:57194105:+	0.55	0.4	0.44	0.49	0.41	0.39
SE:chr15:63029115:63029246:+@chr15:63030222:63030501:+@chr15:63036495:63038095:+	0.31	0.59	0.64	0.55	0.62	0.74
SE:chr15:63546069:63546204:-@chr15:63543152:63543297:-@chr15:63535616:63535762:-	0.8	0.48	0.61	0.74	0.79	0.72
SE:chr15:63609810:63610109:+@chr15:63613740:63613825:+@chr15:63615112:63615225:+	0.06	0.15	0.16	0.22	0.42	0.42
SE:chr15:67519701:67519880:+@chr15:67520161:67520472:+@chr15:67524183:67524434:+	0.31	0.32	0.41	0.39	0.47	0.51
SE:chr15:70851177:70851239:-@chr15:70839801:70839921:-@chr15:70830689:70832289:-	0.14	0.16	0.26	0.36	0.27	0.37
SE:chr15:81285129:81285294:+@chr15:81287517:81287645:+@chr15:81288906:81289187:+	0.32	0.34	0.37	0.42	0.5	0.61
SE:chr15:81489892:81490524:-@chr15:81488372:81488484:-@chr15:81480431:81480518:-	0.11	0.1	0.29	0.46	0.44	0.36
SE:chr15:81516145:81516301:-@chr15:81509829:81509934:-@chr15:81501484:81501681:-	0.65	0.57	0.6	0.56	0.5	0.56
SE:chr15:87257482:87257688:-@chr15:87254027:87254158:-@chr15:87251430:87251611:-	0.77	0.64	0.68	0.87	0.95	0.95
SE:chr15:89325982:89326260:-@chr15:89325733:89325903:-@chr15:89325118:89325267:-	0.76	0.72	0.73	0.71	0.65	0.69
SE:chr15:97923429:97923832:+@chr15:97956158:97956239:+@chr15:97990706:97990901:+	0.54	0.49	0.74	0.86	0.95	0.92
SE:chr15:98091073:98091293:-@chr15:98089283:98089735:-@chr15:98085055:98087459:-	0.4	0.77	0.74	0.61	0.77	0.86
SE:chr15:99592810:99593305:-@chr15:99545721:99545947:-@chr15:99533447:99536708:-	0.06	0.07	0.11	0.17	0.25	0.23
SE:chr16:11722934:11723027:-@chr16:11701809:11701921:-@chr16:11699482:11699682:-	0.95	0.89	0.83	0.87	0.72	0.71
SE:chr16:1340060:1340236:-@chr16:1339891:1339954:-@chr16:1338879:1339610:-	0.54	0.44	0.5	0.52	0.47	0.48
SE:chr16:14080646:14080712:+@chr16:14094079:14094240:+@chr16:14141902:14146306:+	0.71	0.53	0.54	0.4	0.47	0.3
SE:chr16:1954451:1954828:-@chr16:1953655:1954367:-@chr16:1952499:1953258:-	0.4	0.43	0.34	0.19	0.16	0.17
SE:chr16:1954451:1954828:-@chr16:1954274:1954367:-@chr16:1952499:1953258:-	0.72	0.7	0.69	0.71	0.85	0.74
SE:chr16:1954451:1954828:-@chr16:1954278:1954367:-@chr16:1952499:1953258:-	0.86	0.85	0.86	0.89	0.97	0.91
SE:chr16:21518292:21518720:+@chr16:21531467:21531657:+@chr16:21536687:21536896:+	0.88	0.82	0.76	0.73	0.72	0.76
SE:chr16:28754755:28754944:+@chr16:28755148:28755307:+@chr16:28755550:28756059:+	0.23	0.19	0.25	0.31	0.34	0.45
SE:chr16:28754755:28754944:+@chr16:28755148:28755312:+@chr16:28755550:28756059:+	0.13	0.09	0.16	0.22	0.23	0.27
SE:chr16:29373321:29374271:+@chr16:29374366:29374707:+@chr16:29376454:29376581:+	0.3	0.6	0.33	0.12	0.06	0.06
SE:chr16:3010314:3010493:+@chr16:3011217:3011321:+@chr16:3011557:3011691:+	0.63	0.56	0.61	0.78	0.79	0.7
SE:chr16:30112709:30113613:+@chr16:30113708:30114049:+@chr16:30115796:30115923:+	0.3	0.66	0.39	0.14	0.07	0.07
SE:chr16:3783388:3783628:-@chr16:3781983:3782096:-@chr16:3772686:3772928:-	0.7	0.59	0.49	0.6	0.61	0.56
SE:chr16:45700895:45701123:-@chr16:45677638:45677751:-@chr16:45672932:45675213:-	0.58	0.48	0.52	0.43	0.45	0.33
SE:chr16:626095:626367:-@chr16:625613:625775:-@chr16:625061:625341:-	0.5	0.7	0.7	0.58	0.7	0.6
SE:chr16:65774666:65775444:-@chr16:65773010:65773101:-@chr16:65771445:65772070:-	0.39	0.36	0.22	0.07	0.09	0.28
SE:chr16:66612707:66614755:+@chr16:66616819:66616898:+@chr16:66629410:66629553:+	0.82	0.85	0.83	0.71	0.4	0.62
SE:chr16:67712457:67712574:-@chr16:67711511:67711612:-@chr16:67709414:67709929:-	0.19	0.19	0.4	0.54	0.77	0.83
SE:chr16:70513878:70514084:+@chr16:70516173:70516221:+@chr16:70519018:70522216:+	0.49	0.34	0.32	0.28	0.23	0.21
SE:chr16:727187:728313:-@chr16:726267:726399:-@chr16:723703:724872:-	0.85	0.83	0.81	0.45	0.72	0.56
SE:chr16:73258185:73258308:-@chr16:73256023:73256144:-@chr16:73251844:73252850:-	0.41	0.4	0.33	0.27	0.27	0.17
SE:chr16:73744308:73744365:+@chr16:73758169:73758295:+@chr16:73760652:73763633:+	0.93	0.5	0.75	0.85	0.9	0.91
SE:chr16:73828582:73828829:-@chr16:73828227:73828397:-@chr16:73826288:73827385:-	0.26	0.17	0.07	0.1	0.1	0.11
SE:chr16:73828582:73828829:-@chr16:73828281:73828397:-@chr16:73826288:73827385:-	0.61	0.43	0.4	0.42	0.34	0.5
SE:chr16:73833869:73834489:-@chr16:73828582:73828743:-@chr16:73826288:73827385:-	0.62	0.58	0.5	0.34	0.38	0.28
SE:chr16:73896423:73896837:-@chr16:73893156:73893304:-@chr16:73884623:73885441:-	0.04	0.05	0.04	0.14	0.12	0.12
SE:chr16:74024688:74024929:-@chr16:74005977:74006094:-@chr16:74003909:74004153:-	0.73	0.66	0.67	0.65	0.64	0.61
SE:chr16:74232963:74233126:-@chr16:74227853:74227942:-@chr16:74227311:74227497:-	0.67	0.61	0.61	0.57	0.61	0.56
SE:chr16:79687237:79687514:-@chr16:79681707:79681786:-@chr16:79675422:79675700:-	0.63	0.55	0.58	0.81	0.92	0.86
SE:chr16:83208945:83209203:-@chr16:83208608:83208690:-@chr16:83181212:83181369:-	0.57	0.57	0.56	0.64	0.68	0.67
SE:chr16:87495413:87495565:-@chr16:87491987:87492061:-@chr16:87486153:87486394:-	0.42	0.15	0.26	0.35	0.29	0.53
SE:chr16:88154622:88154972:+@chr16:88155136:88155238:+@chr16:88155505:88155660:+	0.68	0.63	0.65	0.79	0.83	0.78
SE:chr17:17661735:17661961:-@chr17:17661295:17661496:-@chr17:17660997:17661175:-	0.82	0.69	0.73	0.76	0.75	0.72
SE:chr17:17680766:17681062:-@chr17:17667557:17667646:-@chr17:17664047:17664560:-	0.07	0.13	0.18	0.2	0.24	0.24
SE:chr17:21057996:21058529:-@chr17:21054841:21055132:-@chr17:21041200:21042745:-	0.32	0.31	0.34	0.42	0.44	0.45
SE:chr17:27559239:27559441:+@chr17:27562248:27562370:+@chr17:27575748:27576903:+	0.12	0.26	0.19	0.23	0.23	0.2
SE:chr17:30484471:30484630:-@chr17:30484303:30484373:-@chr17:30479874:30483581:-	0.67	0.71	0.67	0.53	0.41	0.57
SE:chr17:3439850:3440148:-@chr17:3438231:3438410:-@chr17:3435778:3435969:-	0.49	0.57	0.69	0.92	0.72	0.85
SE:chr17:35444896:35445128:-@chr17:35444695:35444751:-@chr17:35443124:35443235:-	0.28	0.1	0.21	0.18	0.29	0.2
SE:chr17:3573731:3573896:-@chr17:3573331:3573426:-@chr17:3570350:3570445:-	0.19	0.09	0.19	0.25	0.3	0.36
SE:chr17:37422884:37423241:-@chr17:37408903:37409101:-@chr17:37406026:37406114:-	0.03	0.08	0.07	0.17	0.09	0.27
SE:chr17:38220068:38220558:-@chr17:38217199:38217341:-@chr17:38215405:38216472:-	0.69	0.62	0.59	0.55	0.53	0.56
SE:chr17:4157065:4157167:-@chr17:4139269:4139452:-@chr17:4132842:4132965:-	0.92	0.51	0.72	0.54	0.7	0.65
SE:chr17:42364432:42364564:+@chr17:42367394:42367534:+@chr17:42370964:42374552:+	0.88	0.83	0.77	0.82	0.84	0.81
SE:chr17:44377042:44377478:-@chr17:44376286:44376336:-@chr17:44373285:44373423:-	0.49	0.44	0.53	0.54	0.79	0.62
SE:chr17:45788871:45789133:+@chr17:45789417:45789612:+@chr17:45790567:45793510:+	0.89	0.84	0.86	0.73	0.79	0.81
SE:chr17:45788871:45789133:+@chr17:45789478:45789612:+@chr17:45790567:45793510:+	0.8	0.7	0.69	0.58	0.63	0.7
SE:chr17:5300041:5300226:-@chr17:5299204:5299315:-@chr17:5297865:5298024:-	0.67	0.49	0.58	0.56	0.57	0.6
SE:chr17:5325145:5325433:-@chr17:5324431:5324587:-@chr17:5324098:5324188:-	0.67	0.24	0.71	0.29	0.13	0.22
SE:chr17:54135556:54135689:+@chr17:54138238:54138382:+@chr17:54142219:54142350:+	0.04	0.06	0.16	0.19	0.31	0.29
SE:chr17:55139514:55139770:-@chr17:55131014:55132332:-@chr17:55129446:55130121:-	0.09	0.13	0.2	0.22	0.28	0.29
SE:chr17:59955868:59956007:+@chr17:59957506:59957598:+@chr17:59958470:59959300:+	0.74	0.65	0.76	0.64	0.5	0.64
SE:chr17:63354933:63355179:+@chr17:63355537:63355698:+@chr17:63355914:63356065:+	0.13	0.11	0.02	0.1	0.06	0.04
SE:chr17:68099937:68100585:-@chr17:67938864:67938960:-@chr17:67935972:67936034:-	0.81	0.34	0.28	0.45	0.57	0.4
SE:chr17:68734899:68734998:-@chr17:68720412:68720474:-@chr17:68714806:68717502:-	0.22	0.26	0.26	0.22	0.37	0.25
SE:chr17:71409388:71409614:-@chr17:71408873:71408949:-@chr17:71406834:71408703:-	0.97	0.97	0.92	0.9	0.66	0.74
SE:chr17:72065442:72065534:+@chr17:72066051:72066277:+@chr17:72066622:72066720:+	0.3	0.53	0.46	0.86	0.8	0.79
SE:chr17:72243831:72245007:-@chr17:72243449:72243552:-@chr17:72241792:72242835:-	0.06	0.07	0.16	0.24	0.31	0.34
SE:chr17:73911244:73911765:+@chr17:73922628:73922703:+@chr17:73927222:73935642:+	0.42	0.41	0.54	0.67	0.67	0.67
SE:chr17:7414723:7414806:+@chr17:7414925:7414975:+@chr17:7415415:7416011:+	0.97	0.98	0.96	0.9	0.94	0.85
SE:chr17:7421869:7421958:+@chr17:7422212:7422286:+@chr17:7422384:7423048:+	0.98	0.99	0.94	0.91	0.91	0.88
SE:chr17:74517341:74517472:-@chr17:74505825:74505963:-@chr17:74504669:74505640:-	0.04	0.04	0.03	0.06	0.07	0.14
SE:chr17:7531420:7531642:-@chr17:7520425:7520665:-@chr17:7519096:7519279:-	0.87	0.59	0.44	0.49	0.74	0.45
SE:chr17:77469207:77469362:-@chr17:77468994:77469135:-@chr17:77466779:77468887:-	0.91	0.85	0.81	0.7	0.33	0.77
SE:chr17:77824471:77824896:-@chr17:77816847:77816961:-@chr17:77804181:77806742:-	0.76	0.66	0.68	0.63	0.6	0.63
SE:chr17:77824471:77824896:-@chr17:77816851:77816961:-@chr17:77804181:77806742:-	0.81	0.74	0.74	0.71	0.69	0.71
SE:chr18:13661861:13661972:-@chr18:13660870:13660967:-@chr18:13653341:13656712:-	0.15	0.13	0.07	0.1	0.05	0.04
SE:chr18:673246:673395:-@chr18:668696:668737:-@chr18:667743:667872:-	0.86	0.46	0.66	0.8	0.51	0.68
SE:chr18:75838586:75838905:-@chr18:75837706:75837775:-@chr18:75831800:75834844:-	0.14	0.19	0.21	0.28	0.34	0.24
SE:chr18:75849228:75849581:-@chr18:75838586:75838689:-@chr18:75831800:75834844:-	0.79	0.74	0.69	0.67	0.63	0.61
SE:chr18:75849228:75849581:-@chr18:75847590:75847738:-@chr18:75838319:75838689:-	0.34	0.35	0.38	0.58	0.52	0.63
SE:chr19:12706127:12706589:-@chr19:12703158:12703235:-@chr19:12702447:12702882:-	0.75	0.72	0.71	0.73	0.85	0.79
SE:chr19:12706127:12706589:-@chr19:12703158:12703371:-@chr19:12702447:12702882:-	0.39	0.32	0.36	0.5	0.67	0.54
SE:chr19:13736685:13736923:+@chr19:13737768:13737943:+@chr19:13740173:13740551:+	0.96	0.8	0.67	0.64	0.83	0.94
SE:chr19:14452405:14452708:-@chr19:14452117:14452297:-@chr19:14451224:14451336:-	0.94	0.82	0.88	0.87	0.92	0.89
SE:chr19:15401397:15401900:-@chr19:15399921:15400319:-@chr19:15398789:15399344:-	0.48	0.68	0.55	0.45	0.46	0.5
SE:chr19:16625846:16625936:-@chr19:16624416:16624772:-@chr19:16615954:16619072:-	0.17	0.14	0.23	0.3	0.33	0.34
SE:chr19:19027074:19027205:+@chr19:19027600:19027737:+@chr19:19029225:19029986:+	0.83	0.82	0.76	0.66	0.56	0.64
SE:chr19:19277658:19277885:-@chr19:19275533:19275656:-@chr19:19275157:19275257:-	0.82	0.69	0.53	0.62	0.78	0.64
SE:chr19:21283888:21283983:-@chr19:21281460:21281583:-@chr19:21265703:21269381:-	0.05	0.15	0.12	0.31	0.44	0.44
SE:chr19:2187154:2187951:-@chr19:2186761:2186989:-@chr19:2184152:2185060:-	0.27	0.23	0.19	0.15	0.09	0.17
SE:chr19:3501982:3502656:-@chr19:3499121:3499265:-@chr19:3498846:3499028:-	0.8	0.66	0.68	0.72	0.71	0.67
SE:chr19:40452189:40452442:+@chr19:40452546:40452746:+@chr19:40453190:40453340:+	0.91	0.83	0.79	0.72	0.79	0.65
SE:chr19:41191296:41191535:-@chr19:41189867:41190010:-@chr19:41189492:41189686:-	0.73	0.72	0.48	0.58	0.68	0.4
SE:chr19:4353640:4353811:+@chr19:4356909:4356959:+@chr19:4359900:4360756:+	0.55	0.52	0.58	0.63	0.79	0.63
SE:chr19:43556818:43557441:+@chr19:43558640:43558934:+@chr19:43561720:43561914:+	0.41	0.32	0.3	0.35	0.33	0.32
SE:chr19:44026322:44026394:-@chr19:44024093:44024162:-@chr19:44022576:44023039:-	0.02	0.06	0.05	0.09	0.17	0.21
SE:chr19:48863573:48863683:-@chr19:48861308:48861448:-@chr19:48852471:48852632:-	0.81	0.75	0.56	0.59	0.6	0.42
SE:chr19:50227523:50227847:+@chr19:50229342:50229626:+@chr19:50232503:50233296:+	0.26	0.39	0.31	0.34	0.55	0.45
SE:chr19:51796352:51796534:+@chr19:51800924:51800954:+@chr19:51803294:51803437:+	0.43	0.37	0.49	0.64	0.72	0.62
SE:chr19:52364915:52365020:+@chr19:52375243:52375400:+@chr19:52392330:52392474:+	0.03	0.05	0.09	0.13	0.14	0.13
SE:chr19:54186371:54186607:-@chr19:54182263:54182454:-@chr19:54180919:54181104:-	0.85	0.68	0.8	0.87	0.77	0.77
SE:chr19:54656688:54656869:+@chr19:54656953:54657105:+@chr19:54657639:54657824:+	0.86	0.8	0.69	0.59	0.91	0.78
SE:chr19:59397167:59397289:+@chr19:59401956:59402404:+@chr19:59403078:59403332:+	0.34	0.31	0.35	0.42	0.49	0.5
SE:chr19:59401611:59402142:+@chr19:59402233:59402404:+@chr19:59403078:59403332:+	0.04	0.06	0.14	0.21	0.23	0.24
SE:chr19:63677048:63679375:+@chr19:63679619:63679683:+@chr19:63680358:63681376:+	0.1	0.26	0.11	0.51	0.31	0.52
SE:chr19:756013:756187:+@chr19:756492:756569:+@chr19:757408:757556:+	0.51	0.38	0.43	0.68	0.77	0.67
SE:chr19:756013:756187:+@chr19:756513:756569:+@chr19:757408:757556:+	0.26	0.17	0.18	0.42	0.58	0.48
SE:chr19:8279033:8279768:-@chr19:8275915:8276040:-@chr19:8274739:8274972:-	0.7	0.63	0.69	0.69	0.82	0.72
SE:chr19:8279033:8279768:-@chr19:8275915:8276689:-@chr19:8274739:8274972:-	0.22	0.17	0.23	0.28	0.46	0.29
SE:chr19:8397493:8397688:+@chr19:8401542:8401751:+@chr19:8409272:8409901:+	0.86	0.71	0.7	0.71	0.77	0.64
SE:chr19:962366:962611:-@chr19:962095:962194:-@chr19:960647:961894:-	0.68	0.63	0.59	0.58	0.63	0.55
SE:chr1:111307766:111309159:-@chr1:111295433:111296960:-@chr1:111293996:111294268:-	0.6	0.52	0.49	0.37	0.31	0.25
SE:chr1:112886096:112886235:-@chr1:112884924:112885017:-@chr1:112867352:112870256:-	0.32	0.22	0.84	0.74	0.61	0.75
SE:chr1:113018831:113019194:+@chr1:113033080:113033283:+@chr1:113033560:113033795:+	0.94	0.79	0.85	0.91	0.81	0.85
SE:chr1:114248750:114249143:-@chr1:114245900:114246030:-@chr1:114244049:114244545:-	0.84	0.7	0.47	0.15	0.18	0.12
SE:chr1:1300240:1300444:-@chr1:1299948:1300033:-@chr1:1299243:1299688:-	0.77	0.65	0.78	0.84	0.92	0.88
SE:chr1:150148460:150148908:-@chr1:150146421:150146506:-@chr1:150133451:150134294:-	0.27	0.15	0.3	0.52	0.6	0.54
SE:chr1:152459442:152459898:-@chr1:152458936:152459037:-@chr1:152453557:152453674:-	0.55	0.46	0.45	0.46	0.48	0.48
SE:chr1:153374912:153375091:+@chr1:153375399:153375496:+@chr1:153377079:153377198:+	0.83	0.56	0.58	0.57	0.44	0.81
SE:chr1:153906735:153909146:-@chr1:153905042:153905192:-@chr1:153895869:153897838:-	0.92	0.84	0.82	0.73	0.71	0.76
SE:chr1:154530433:154530651:-@chr1:154529735:154529991:-@chr1:154528376:154529624:-	0.93	0.8	0.83	0.87	0.82	0.86
SE:chr1:159354508:159355802:+@chr1:159355923:159356026:+@chr1:159356233:159356366:+	0.85	0.69	0.7	0.7	0.78	0.64
SE:chr1:16354930:16355169:-@chr1:16349978:16350045:-@chr1:16346970:16348129:-	0.51	0.49	0.5	0.76	0.88	0.84
SE:chr1:16826227:16826371:-@chr1:16825435:16825581:-@chr1:16824460:16825087:-	0.72	0.66	0.61	0.43	0.5	0.57
SE:chr1:177317496:177318145:+@chr1:177318477:177318811:+@chr1:177323669:177324221:+	0.15	0.15	0.35	0.66	0.64	0.58
SE:chr1:177317496:177318145:+@chr1:177318543:177318811:+@chr1:177323669:177324221:+	0.17	0.13	0.3	0.6	0.51	0.56
SE:chr1:201129935:201130033:-@chr1:201128990:201129176:-@chr1:201126847:201128410:-	0.86	0.67	0.77	0.86	0.88	0.85
SE:chr1:201251711:201251891:+@chr1:201253507:201253670:+@chr1:201254232:201254312:+	0.11	0.05	0.24	0.31	0.34	0.36
SE:chr1:202385454:202385713:-@chr1:202382393:202382515:-@chr1:202377066:202377208:-	0.92	0.74	0.77	0.79	0.86	0.7
SE:chr1:21424330:21424520:-@chr1:21420827:21420922:-@chr1:21416326:21419211:-	0.74	0.69	0.67	0.64	0.6	0.59
SE:chr1:22224586:22224723:+@chr1:22226494:22226614:+@chr1:22229360:22230303:+	0.09	0.11	0.23	0.19	0.25	0.31
SE:chr1:226394552:226394687:+@chr1:226395448:226395831:+@chr1:226399835:226400391:+	0.8	0.39	0.5	0.72	0.57	0.71
SE:chr1:240080334:240080511:+@chr1:240082217:240082336:+@chr1:240083283:240083406:+	0.6	0.51	0.53	0.35	0.33	0.42
SE:chr1:33055376:33056347:-@chr1:33048775:33048954:-@chr1:33044670:33044799:-	0.89	0.77	0.8	0.79	0.8	0.73
SE:chr1:33055376:33056347:-@chr1:33048779:33048954:-@chr1:33044670:33044799:-	0.93	0.82	0.85	0.83	0.85	0.78
SE:chr1:36623911:36624111:-@chr1:36606040:36606272:-@chr1:36599409:36599528:-	0.42	0.52	0.59	0.65	0.74	0.81
SE:chr1:43004765:43005486:-@chr1:43000581:43000733:-@chr1:42997459:42997648:-	0.71	0.86	0.75	0.86	0.85	0.91
SE:chr1:51647795:51647956:-@chr1:51646395:51646592:-@chr1:51644165:51644368:-	0.78	0.68	0.61	0.69	0.68	0.71
SE:chr1:54184311:54184810:+@chr1:54186049:54186082:+@chr1:54190247:54190733:+	0.35	0.41	0.46	0.4	0.41	0.4
SE:chr1:76024306:76024547:+@chr1:76024973:76025138:+@chr1:76025770:76028790:+	0.23	0.28	0.25	0.68	0.77	0.64
SE:chr1:78184803:78186111:-@chr1:78183779:78183915:-@chr1:78182324:78182542:-	0.19	0.34	0.6	0.72	0.61	0.79
SE:chr1:8008805:8009005:-@chr1:8005040:8005114:-@chr1:7997822:7998339:-	0.04	0.03	0.05	0.11	0.13	0.17
SE:chr1:85497629:85497943:-@chr1:85497206:85497332:-@chr1:85496795:85496993:-	0.16	0.14	0.19	0.33	0.38	0.38
SE:chr1:94779681:94780003:-@chr1:94778716:94778928:-@chr1:94777850:94778512:-	0.01	0.05	0.01	0.04	0.13	0.06
SE:chr1:94779681:94780003:-@chr1:94778716:94779210:-@chr1:94777850:94778512:-	0.09	0.08	0.09	0.16	0.34	0.24
SE:chr20:1321606:1321816:-@chr20:1321478:1321525:-@chr20:1303937:1304247:-	0.77	0.83	0.78	0.94	0.94	0.96
SE:chr20:18516535:18516759:+@chr20:18522375:18522465:+@chr20:18524650:18524885:+	0.92	0.82	0.92	0.97	0.99	0.98
SE:chr20:25336319:25336531:+@chr20:25346741:25346831:+@chr20:25353847:25353963:+	0.4	0.55	0.5	0.61	0.59	0.52
SE:chr20:35157590:35157832:-@chr20:35150806:35150939:-@chr20:35129803:35130003:-	0.73	0.66	0.66	0.46	0.69	0.58
SE:chr20:36227005:36227187:-@chr20:36223236:36223415:-@chr20:36217663:36217905:-	0.86	0.59	0.49	0.69	0.68	0.68
SE:chr20:41520415:41520563:+@chr20:41521207:41521371:+@chr20:41521825:41521949:+	0.04	0.04	0.04	0.13	0.25	0.3
SE:chr20:41520415:41520563:+@chr20:41521207:41521474:+@chr20:41521825:41521949:+	0.07	0.08	0.14	0.24	0.35	0.4
SE:chr20:41520415:41520563:+@chr20:41521359:41521474:+@chr20:41521825:41521949:+	0.02	0.03	0.04	0.07	0.12	0.17
SE:chr20:44001261:44001385:+@chr20:44002521:44002658:+@chr20:44002855:44002985:+	0.86	0.75	0.52	0.68	0.74	0.67
SE:chr20:44151863:44152004:-@chr20:44141433:44141499:-@chr20:44132256:44132582:-	0.48	0.48	0.53	0.74	0.93	0.87
SE:chr20:47238060:47238421:-@chr20:47215941:47216229:-@chr20:47203877:47204015:-	0.21	0.2	0.09	0.19	0.22	0.16
SE:chr20:47330313:47330514:+@chr20:47330847:47330908:+@chr20:47338989:47339639:+	0.63	0.75	0.78	0.84	0.88	0.88
SE:chr20:48978595:48978769:-@chr20:48954710:48954793:-@chr20:48953833:48953945:-	0.08	0.18	0.07	0.13	0.37	0.19
SE:chr20:5041607:5041747:-@chr20:5040146:5040251:-@chr20:5037804:5038091:-	0.45	0.35	0.2	0.42	0.25	0.17
SE:chr20:5898963:5901842:+@chr20:5905935:5906025:+@chr20:5906522:5906663:+	0.11	0.38	0.22	0.32	0.21	0.44
SE:chr20:60311999:60312232:+@chr20:60312912:60313028:+@chr20:60314648:60314791:+	0.76	0.74	0.72	0.66	0.67	0.64
SE:chr20:60900384:60900465:+@chr20:60900650:60900846:+@chr20:60901253:60903533:+	0.86	0.78	0.82	0.56	0.58	0.44
SE:chr20:61760112:61760256:+@chr20:61761030:61761301:+@chr20:61763095:61763293:+	0.92	0.82	0.74	0.81	0.79	0.78
SE:chr20:62126352:62126490:+@chr20:62127736:62127855:+@chr20:62128779:62128955:+	0.72	0.61	0.51	0.53	0.66	0.65
SE:chr21:34367687:34367915:+@chr21:34419511:34419646:+@chr21:34436578:34437205:+	0.53	0.4	0.41	0.46	0.42	0.42
SE:chr21:39642088:39642373:-@chr21:39639626:39641088:-@chr21:39638933:39639070:-	0.55	0.55	0.41	0.37	0.34	0.34
SE:chr21:42296075:42296139:-@chr21:42295528:42295681:-@chr21:42279885:42287286:-	0.05	0.17	0.36	0.08	0.27	0.19
SE:chr21:45117845:45118678:-@chr21:45109738:45109790:-@chr21:45100514:45100707:-	0.34	0.23	0.31	0.48	0.63	0.42
SE:chr21:45511933:45512056:-@chr21:45510365:45510570:-@chr21:45508271:45509978:-	0.1	0.16	0.24	0.23	0.27	0.36
SE:chr22:18188751:18188898:-@chr22:18188121:18188246:-@chr22:18179808:18179970:-	0.86	0.43	0.49	0.71	0.55	0.53
SE:chr22:20313597:20314360:-@chr22:20313299:20313476:-@chr22:20312378:20313076:-	0.33	0.38	0.27	0.19	0.17	0.19
SE:chr22:22549229:22549358:+@chr22:22554646:22554833:+@chr22:22554946:22556616:+	0.81	0.84	0.85	0.73	0.79	0.21
SE:chr22:28329545:28330101:+@chr22:28365079:28365201:+@chr22:28368191:28368274:+	0.24	0.38	0.33	0.45	0.65	0.49
SE:chr22:29152705:29152832:+@chr22:29153109:29153390:+@chr22:29154449:29155041:+	0.65	0.58	0.5	0.44	0.31	0.24
SE:chr22:29152705:29152832:+@chr22:29153158:29153390:+@chr22:29154449:29155041:+	0.76	0.72	0.65	0.58	0.45	0.37
SE:chr22:29152705:29152832:+@chr22:29153158:29153394:+@chr22:29154449:29155041:+	0.52	0.5	0.42	0.31	0.25	0.23
SE:chr22:29152705:29152832:+@chr22:29153227:29153390:+@chr22:29154449:29155041:+	0.66	0.61	0.57	0.46	0.41	0.32
SE:chr22:30356790:30357371:-@chr22:30353989:30354196:-@chr22:30351567:30352002:-	0.21	0.44	0.39	0.49	0.33	0.63
SE:chr22:35230508:35230765:-@chr22:35230091:35230360:-@chr22:35227234:35227400:-	0.55	0.67	0.6	0.75	0.82	0.77
SE:chr22:37218007:37218066:-@chr22:37215174:37215409:-@chr22:37213824:37214066:-	0.05	0.04	0.09	0.1	0.13	0.19
SE:chr22:37431682:37432098:+@chr22:37434796:37434907:+@chr22:37441858:37442346:+	0.73	0.65	0.71	0.77	0.95	0.79
SE:chr22:37740033:37740330:+@chr22:37741546:37741702:+@chr22:37743717:37746304:+	0.76	0.69	0.65	0.69	0.64	0.72
SE:chr22:40805640:40805904:+@chr22:40807875:40808015:+@chr22:40809069:40811387:+	0.88	0.74	0.8	0.81	0.74	0.82
SE:chr22:41328720:41329110:-@chr22:41327915:41328006:-@chr22:41325648:41325743:-	0.76	0.62	0.59	0.57	0.72	0.63
SE:chr22:41328720:41329110:-@chr22:41327920:41328006:-@chr22:41325648:41325743:-	0.86	0.74	0.71	0.69	0.82	0.73
SE:chr22:43938390:43938841:+@chr22:43940854:43940975:+@chr22:43942713:43943229:+	0.08	0.08	0.16	0.13	0.33	0.33
SE:chr22:43946145:43946228:+@chr22:43946354:43946582:+@chr22:43950439:43950625:+	0.03	0.04	0.12	0.08	0.18	0.2
SE:chr22:45064387:45064460:+@chr22:45066764:45066889:+@chr22:45067352:45068569:+	0.09	0.18	0.18	0.19	0.35	0.25
SE:chr22:48981535:48982146:+@chr22:48985475:48985580:+@chr22:48986873:48989272:+	0.13	0.17	0.23	0.37	0.52	0.26
SE:chr22:49413240:49413473:-@chr22:49412850:49413106:-@chr22:49411885:49412700:-	0.8	0.64	0.65	0.9	0.32	0.69
SE:chr2:108642426:108642652:+@chr2:108653669:108653735:+@chr2:108655213:108655333:+	0.64	0.69	0.66	0.68	0.36	0.53
SE:chr2:109728664:109729072:-@chr2:109689447:109689633:-@chr2:109682681:109682842:-	0.92	0.85	0.72	0.66	0.83	0.74
SE:chr2:172433437:172433586:-@chr2:172420590:172420705:-@chr2:172409125:172409264:-	0.71	0.43	0.55	0.66	0.33	0.42
SE:chr2:174537379:174537616:-@chr2:174536735:174536857:-@chr2:174527847:174529206:-	0.63	0.75	0.55	0.41	0.38	0.32
SE:chr2:219229117:219229439:-@chr2:219224668:219225038:-@chr2:219223326:219223493:-	0.3	0.41	0.41	0.47	0.56	0.53
SE:chr2:219229117:219229439:-@chr2:219224668:219225267:-@chr2:219223326:219223493:-	0.45	0.54	0.51	0.58	0.69	0.68
SE:chr2:219807099:219808278:+@chr2:219808440:219808551:+@chr2:219808674:219808841:+	0.66	0.68	0.55	0.61	0.43	0.32
SE:chr2:227408899:227409047:+@chr2:227412369:227412587:+@chr2:227437564:227438086:+	0.46	0.23	0.17	0.15	0.23	0.11
SE:chr2:231437858:231438104:+@chr2:231446376:231446516:+@chr2:231448579:231448767:+	0.54	0.4	0.4	0.45	0.52	0.49
SE:chr2:231437858:231438104:+@chr2:231446376:231446533:+@chr2:231448579:231448767:+	0.45	0.31	0.33	0.36	0.41	0.41
SE:chr2:233140032:233140168:+@chr2:233147217:233147295:+@chr2:233153858:233157844:+	0.23	0.08	0.09	0.09	0.13	0.2
SE:chr2:238813205:238813504:-@chr2:238813041:238813127:-@chr2:238811649:238812948:-	0.66	0.77	0.55	0.26	0.1	0.24
SE:chr2:241183114:241183394:+@chr2:241184024:241184242:+@chr2:241184409:241184792:+	0.16	0.22	0.61	0.53	0.51	0.66
SE:chr2:241183114:241183394:+@chr2:241184409:241184611:+@chr2:241185978:241186177:+	0.91	0.86	0.64	0.59	0.64	0.52
SE:chr2:241184024:241184611:+@chr2:241184771:241185032:+@chr2:241185978:241186177:+	0.93	0.91	0.87	0.7	0.51	0.62
SE:chr2:241184024:241184611:+@chr2:241184940:241185032:+@chr2:241185978:241186177:+	0.68	0.68	0.56	0.33	0.18	0.21
SE:chr2:241903189:241903698:+@chr2:241905587:241905682:+@chr2:241912304:241912329:+	0.46	0.12	0.37	0.35	0.39	0.4
SE:chr2:241903189:241903698:+@chr2:241905587:241905687:+@chr2:241912304:241912329:+	0.53	0.15	0.49	0.4	0.36	0.42
SE:chr2:27388586:27388960:-@chr2:27388271:27388323:-@chr2:27385862:27386353:-	0.98	0.88	0.9	0.7	0.78	0.89
SE:chr2:27433110:27433403:-@chr2:27426685:27427003:-@chr2:27419118:27419949:-	0.26	0.36	0.37	0.28	0.48	0.31
SE:chr2:28945949:28946780:-@chr2:28941387:28941489:-@chr2:28937488:28937678:-	0.66	0.58	0.52	0.52	0.45	0.47
SE:chr2:38457789:38458015:-@chr2:38423914:38424158:-@chr2:38399481:38399665:-	0.85	0.75	0.78	0.67	0.56	0.52
SE:chr2:38830175:38830351:-@chr2:38829544:38829819:-@chr2:38829225:38829299:-	0.02	0.06	0.04	0.09	0.16	0.18
SE:chr2:38830175:38830351:-@chr2:38829544:38829992:-@chr2:38829225:38829299:-	0.09	0.14	0.1	0.14	0.24	0.27
SE:chr2:43975188:43977351:-@chr2:43970866:43971005:-@chr2:43970377:43970519:-	0.09	0.18	0.17	0.33	0.27	0.25
SE:chr2:44076442:44076648:-@chr2:44062881:44063077:-@chr2:44060469:44060591:-	0.77	0.67	0.78	0.9	0.94	0.88
SE:chr2:44419790:44420006:-@chr2:44418994:44419179:-@chr2:44413102:44413299:-	0.89	0.76	0.65	0.75	0.73	0.71
SE:chr2:53954980:53955135:-@chr2:53950005:53950179:-@chr2:53947388:53947521:-	0.47	0.5	0.52	0.48	0.63	0.72
SE:chr2:74520988:74521266:-@chr2:74520186:74520612:-@chr2:74512390:74513301:-	0.71	0.78	0.68	0.54	0.34	0.46
SE:chr2:74656073:74656214:-@chr2:74640786:74640926:-@chr2:74638518:74639509:-	0.63	0.63	0.63	0.61	0.48	0.3
SE:chr2:8807693:8807922:-@chr2:8805468:8805581:-@chr2:8794449:8794580:-	0.77	0.74	0.41	0.55	0.63	0.6
SE:chr2:96887352:96887564:-@chr2:96882865:96883068:-@chr2:96877277:96877908:-	0.97	0.87	0.85	0.92	0.91	0.95
SE:chr3:115258275:115258401:+@chr3:115258536:115258643:+@chr3:115266774:115266994:+	0.54	0.39	0.34	0.4	0.46	0.38
SE:chr3:122991610:122991752:-@chr3:122989821:122989969:-@chr3:122983280:122983411:-	0.66	0.77	0.62	0.44	0.36	0.45
SE:chr3:125162681:125163254:-@chr3:125157380:125158332:-@chr3:125150401:125150669:-	0.78	0.91	0.64	0.59	0.48	0.52
SE:chr3:125162681:125163254:-@chr3:125157892:125158332:-@chr3:125150401:125150669:-	0.65	0.83	0.41	0.33	0.22	0.21
SE:chr3:12573513:12573675:+@chr3:12585374:12585456:+@chr3:12586570:12586759:+	0.88	0.84	0.81	0.79	0.73	0.71
SE:chr3:12573513:12573675:+@chr3:12585374:12585496:+@chr3:12586570:12586759:+	0.82	0.78	0.75	0.73	0.65	0.63
SE:chr3:12573513:12573675:+@chr3:12585374:12585502:+@chr3:12586570:12586759:+	0.86	0.82	0.8	0.81	0.7	0.7
SE:chr3:125931903:125932164:+@chr3:125936630:125936783:+@chr3:125939105:125940021:+	0.69	0.67	0.64	0.63	0.57	0.54
SE:chr3:128818812:128818938:+@chr3:128819502:128819614:+@chr3:128820560:128820811:+	0.74	0.62	0.62	0.69	0.66	0.69
SE:chr3:131081842:131082095:-@chr3:131058783:131058938:-@chr3:131048581:131049945:-	0.52	0.28	0.42	0.5	0.35	0.33
SE:chr3:133884933:133885078:-@chr3:133884237:133884352:-@chr3:133882143:133883624:-	0.46	0.42	0.44	0.92	0.63	0.59
SE:chr3:135404264:135404408:-@chr3:135396616:135396716:-@chr3:135393383:135393508:-	0.77	0.51	0.53	0.68	0.33	0.6
SE:chr3:140591080:140591212:-@chr3:140586536:140586961:-@chr3:140581559:140584967:-	0.46	0.53	0.6	0.75	0.59	0.64
SE:chr3:14141437:14141706:+@chr3:14145356:14145586:+@chr3:14145913:14146422:+	0.05	0.12	0.07	0.08	0.18	0.16
SE:chr3:147744944:147745343:-@chr3:147737013:147737042:-@chr3:147733947:147734027:-	0.09	0.37	0.15	0.48	0.56	0.28
SE:chr3:147744944:147745343:-@chr3:147737017:147737042:-@chr3:147733947:147734027:-	0.66	0.82	0.79	0.88	0.9	0.83
SE:chr3:150197219:150197369:+@chr3:150209753:150209879:+@chr3:150224530:150224749:+	0.56	0.41	0.51	0.37	0.48	0.46
SE:chr3:15222662:15223108:+@chr3:15228615:15228723:+@chr3:15233936:15234093:+	0.8	0.78	0.68	0.58	0.68	0.52
SE:chr3:161599773:161600231:+@chr3:161601304:161601447:+@chr3:161602397:161602575:+	0.94	0.91	0.89	0.84	0.61	0.5
SE:chr3:161612808:161612935:+@chr3:161613012:161613331:+@chr3:161613955:161614236:+	0.17	0.18	0.34	0.47	0.53	0.51
SE:chr3:185449227:185449453:-@chr3:185446195:185446294:-@chr3:185445950:185446097:-	0.55	0.47	0.5	0.49	0.43	0.4
SE:chr3:186697310:186697463:-@chr3:186695105:186695243:-@chr3:186688777:186692239:-	0.93	0.87	0.78	0.85	0.73	0.81
SE:chr3:187138307:187138618:-@chr3:187132059:187132334:-@chr3:187127083:187127216:-	0.2	0.24	0.23	0.35	0.52	0.56
SE:chr3:187984915:187985179:+@chr3:187985445:187985593:+@chr3:187986647:187990380:+	0.41	0.48	0.71	0.69	0.69	0.67
SE:chr3:187988264:187988365:+@chr3:187988793:187988899:+@chr3:187989608:187990761:+	0.52	0.78	0.93	0.9	0.9	0.92
SE:chr3:187988264:187988365:+@chr3:187988793:187988903:+@chr3:187989608:187990761:+	0.6	0.82	0.95	0.94	0.94	0.95
SE:chr3:37111287:37111403:-@chr3:37107962:37108033:-@chr3:37100131:37100301:-	0.07	0.2	0.62	0.18	0.28	0.17
SE:chr3:44645397:44646040:+@chr3:44647310:44647442:+@chr3:44647558:44647717:+	0.01	0.03	0.08	0.08	0.09	0.17
SE:chr3:47298989:47299613:-@chr3:47293776:47293869:-@chr3:47291717:47291984:-	0.6	0.48	0.39	0.45	0.53	0.37
SE:chr3:47298989:47299613:-@chr3:47293776:47293873:-@chr3:47291717:47291984:-	0.76	0.66	0.64	0.67	0.72	0.61
SE:chr3:47938259:47938372:-@chr3:47935213:47935335:-@chr3:47932445:47933668:-	0.75	0.77	0.68	0.6	0.53	0.62
SE:chr3:48707527:48708024:-@chr3:48707131:48707261:-@chr3:48706414:48706962:-	0.5	0.4	0.08	0.32	0.43	0.29
SE:chr3:49106349:49106809:-@chr3:49104834:49104893:-@chr3:49089019:49089475:-	0.15	0.11	0.2	0.31	0.35	0.31
SE:chr3:49798791:49798984:-@chr3:49760255:49760605:-@chr3:49750649:49750859:-	0.58	0.58	0.58	0.67	0.79	0.76
SE:chr3:50340389:50340685:-@chr3:50339463:50339659:-@chr3:50338792:50338912:-	0.02	0.02	0.02	0.13	0.19	0.21
SE:chr3:52498392:52498734:+@chr3:52499088:52499287:+@chr3:52499761:52499889:+	0.61	0.31	0.5	0.36	0.25	0.32
SE:chr3:52498392:52498734:+@chr3:52499131:52499287:+@chr3:52499761:52499889:+	0.85	0.73	0.8	0.74	0.67	0.59
SE:chr3:8518393:8518666:+@chr3:8549423:8549511:+@chr3:8553871:8554326:+	0.8	0.68	0.56	0.3	0.62	0.62
SE:chr3:88272810:88272918:-@chr3:88189859:88190063:-@chr3:88183790:88187839:-	0.94	0.88	0.74	0.9	0.86	0.9
SE:chr4:10068039:10068130:-@chr4:10065527:10065710:-@chr4:10050598:10057261:-	0.39	0.45	0.49	0.69	0.44	0.69
SE:chr4:120353188:120353476:+@chr4:120354673:120354825:+@chr4:120358153:120362075:+	0.31	0.48	0.5	0.32	0.58	0.43
SE:chr4:149187493:149187652:+@chr4:149203749:149203901:+@chr4:149205017:149205108:+	0.89	0.78	0.68	0.8	0.69	0.39
SE:chr4:153675543:153675766:-@chr4:153553082:153553131:-@chr4:153551762:153552474:-	0.15	0.12	0.15	0.23	0.29	0.35
SE:chr4:169989731:169989897:+@chr4:170035449:170036120:+@chr4:170048648:170048783:+	0.67	0.68	0.4	0.22	0.11	0.35
SE:chr4:170908262:170908451:-@chr4:170906470:170906568:-@chr4:170899683:170899833:-	0.61	0.43	0.5	0.53	0.39	0.52
SE:chr4:17112440:17112580:-@chr4:17101379:17101466:-@chr4:17093753:17097957:-	0.16	0.18	0.24	0.28	0.35	0.32
SE:chr4:17421168:17421480:-@chr4:17420258:17420413:-@chr4:17415828:17415946:-	0.12	0.2	0.24	0.25	0.35	0.41
SE:chr4:2213576:2213689:-@chr4:2213045:2213362:-@chr4:2211563:2212618:-	0.43	0.51	0.44	0.29	0.21	0.32
SE:chr4:44375205:44375359:+@chr4:44377215:44377326:+@chr4:44377468:44377616:+	0.93	0.89	0.81	0.71	0.64	0.52
SE:chr4:53951933:53952063:+@chr4:53952354:53952422:+@chr4:53960654:53960763:+	0.35	0.53	0.43	0.71	0.6	0.9
SE:chr4:56939071:56939387:-@chr4:56932374:56932566:-@chr4:56914327:56916346:-	0.84	0.6	0.82	0.73	0.74	0.7
SE:chr4:77284567:77284650:-@chr4:77284315:77284469:-@chr4:77276363:77276589:-	0.79	0.88	0.9	0.88	0.96	0.86
SE:chr4:78206426:78206582:-@chr4:78196139:78196277:-@chr4:78195327:78195557:-	0.94	0.88	0.87	0.87	0.78	0.8
SE:chr4:79034317:79034428:+@chr4:79047124:79047388:+@chr4:79049444:79049550:+	0.03	0.01	0.18	0.28	0.24	0.26
SE:chr4:80079218:80079614:-@chr4:80075299:80075461:-@chr4:80070344:80070503:-	0.73	0.56	0.57	0.5	0.65	0.71
SE:chr4:83566214:83566306:-@chr4:83565740:83565844:-@chr4:83563371:83565060:-	0.16	0.19	0.37	0.5	0.48	0.57
SE:chr4:83845460:83845590:-@chr4:83820884:83821089:-@chr4:83776768:83777000:-	0.92	0.86	0.86	0.68	0.86	0.86
SE:chr4:88335500:88335866:-@chr4:88325427:88325747:-@chr4:88323379:88323565:-	0.47	0.35	0.32	0.23	0.48	0.32
SE:chr4:88335500:88335866:-@chr4:88325427:88325975:-@chr4:88323379:88323565:-	0.69	0.51	0.48	0.48	0.58	0.57
SE:chr5:131752502:131752612:+@chr5:131754281:131754495:+@chr5:131756024:131756206:+	0.82	0.75	0.62	0.8	0.39	0.7
SE:chr5:132326850:132327253:-@chr5:132301240:132301331:-@chr5:132300658:132300784:-	0.3	0.17	0.34	0.15	0.73	0.43
SE:chr5:145868846:145869001:+@chr5:145869823:145869916:+@chr5:145870197:145871715:+	0.1	0.09	0.16	0.17	0.24	0.25
SE:chr5:157151289:157151581:-@chr5:157150186:157150237:-@chr5:157148949:157149099:-	0.01	0.01	0.02	0.07	0.09	0.12
SE:chr5:175721211:175721577:-@chr5:175710222:175710341:-@chr5:175707859:175707965:-	0.61	0.44	0.36	0.24	0.49	0.54
SE:chr5:177592099:177592481:-@chr5:177591012:177591130:-@chr5:177589547:177589706:-	0.96	0.89	0.68	0.88	0.81	0.84
SE:chr5:32270825:32270992:-@chr5:32269636:32269797:-@chr5:32262868:32266210:-	0.91	0.78	0.78	0.81	0.82	0.76
SE:chr5:32274864:32275036:-@chr5:32270825:32270992:-@chr5:32262868:32266210:-	0.42	0.61	0.6	0.69	0.6	0.62
SE:chr5:37094750:37095024:+@chr5:37096703:37096877:+@chr5:37099649:37101678:+	0.84	0.71	0.72	0.79	0.76	0.79
SE:chr5:506485:507166:+@chr5:510004:510121:+@chr5:511015:511140:+	0.7	0.6	0.63	0.6	0.5	0.64
SE:chr5:65384990:65386535:+@chr5:65406608:65406814:+@chr5:65407900:65408533:+	0.92	0.92	0.92	0.82	0.57	0.61
SE:chr5:7923883:7924036:+@chr5:7926486:7926639:+@chr5:7928371:7928488:+	0.72	0.56	0.66	0.5	0.53	0.45
SE:chr5:82843678:82843971:+@chr5:82868582:82873843:+@chr5:82877112:82877225:+	0.99	0.96	0.96	0.95	0.91	0.87
SE:chr6:111302680:111303111:+@chr6:111318150:111318252:+@chr6:111320057:111320099:+	0.38	0.55	0.5	0.41	0.56	0.62
SE:chr6:111302680:111303111:+@chr6:111320057:111320099:+@chr6:111320195:111320723:+	0.31	0.31	0.47	0.58	0.64	0.63
SE:chr6:116998790:116999511:+@chr6:117000714:117000841:+@chr6:117001914:117002027:+	0.16	0.17	0.21	0.29	0.49	0.37
SE:chr6:116998790:116999511:+@chr6:117001914:117002027:+@chr6:117008151:117008216:+	0.81	0.8	0.83	0.91	0.91	0.98
SE:chr6:117094490:117095063:-@chr6:117088592:117088702:-@chr6:117086659:117086780:-	0.8	0.58	0.63	0.62	0.67	0.66
SE:chr6:127643069:127643178:+@chr6:127648888:127649015:+@chr6:127649454:127653252:+	0.22	0.13	0.12	0.15	0.06	0.15
SE:chr6:136632268:136633019:-@chr6:136631972:136632134:-@chr6:136630993:136631170:-	0.06	0.06	0.1	0.16	0.24	0.26
SE:chr6:160033683:160033885:-@chr6:160029148:160029264:-@chr6:160025876:160026055:-	0.56	0.51	0.51	0.46	0.54	0.57
SE:chr6:16237294:16237619:+@chr6:16238767:16238962:+@chr6:16249835:16250020:+	0.8	0.71	0.83	0.58	0.64	0.43
SE:chr6:26476182:26476257:+@chr6:26476390:26476474:+@chr6:26476772:26477119:+	0.1	0.39	0.29	0.3	0.52	0.53
SE:chr6:30632076:30633206:+@chr6:30637084:30637264:+@chr6:30637590:30637880:+	0.33	0.29	0.38	0.5	0.59	0.58
SE:chr6:31838176:31838326:+@chr6:31838546:31838924:+@chr6:31839171:31839926:+	0.9	0.79	0.89	0.67	0.66	0.47
SE:chr6:31910882:31911207:+@chr6:31912051:31912273:+@chr6:31912992:31913191:+	0.48	0.37	0.39	0.43	0.21	0.36
SE:chr6:31910882:31911207:+@chr6:31912055:31912273:+@chr6:31912992:31913191:+	0.49	0.38	0.43	0.43	0.24	0.35
SE:chr6:31910882:31911207:+@chr6:31912183:31912273:+@chr6:31912992:31913191:+	0.47	0.38	0.4	0.5	0.2	0.35
SE:chr6:34956044:34956131:-@chr6:34955722:34955818:-@chr6:34953531:34954475:-	0.86	0.78	0.64	0.79	0.76	0.69
SE:chr6:35486732:35486972:+@chr6:35495882:35496036:+@chr6:35497575:35498138:+	0.84	0.8	0.65	0.84	0.76	0.81
SE:chr6:36674604:36674738:+@chr6:36675576:36676031:+@chr6:36676907:36676945:+	0.09	0.1	0.19	0.56	0.41	0.5
SE:chr6:37429726:37430029:+@chr6:37434937:37435096:+@chr6:37436200:37436328:+	0.06	0.08	0.1	0.13	0.13	0.17
SE:chr6:4005646:4007532:+@chr6:4007790:4007993:+@chr6:4008307:4010215:+	0.16	0.23	0.41	0.27	0.38	0.32
SE:chr6:43089773:43090064:+@chr6:43092850:43093062:+@chr6:43093235:43093488:+	0.85	0.82	0.77	0.73	0.76	0.77
SE:chr6:43591605:43592674:-@chr6:43589304:43589349:-@chr6:43588745:43589167:-	0.93	0.93	0.93	0.73	0.86	0.59
SE:chr6:53038081:53038549:+@chr6:53043814:53043904:+@chr6:53046238:53046718:+	0.53	0.41	0.43	0.4	0.37	0.45
SE:chr6:53321574:53321952:-@chr6:53247847:53248018:-@chr6:53240155:53242027:-	0.24	0.32	0.38	0.34	0.4	0.46
SE:chr6:89912485:89913047:+@chr6:89914963:89915012:+@chr6:89915703:89915855:+	0.04	0.13	0.12	0.26	0.42	0.11
SE:chr6:97451341:97451515:-@chr6:97450681:97450750:-@chr6:97443910:97445988:-	0.04	0.03	0.04	0.09	0.14	0.13
SE:chr7:107176348:107176728:+@chr7:107180226:107180298:+@chr7:107181092:107181192:+	0.24	0.25	0.24	0.55	0.49	0.52
SE:chr7:107387372:107387515:-@chr7:107386930:107387161:-@chr7:107383148:107383311:-	0.94	0.74	0.81	0.76	0.67	0.67
SE:chr7:128481941:128482462:-@chr7:128468847:128469007:-@chr7:128447161:128447285:-	0.04	0.09	0.07	0.19	0.2	0.27
SE:chr7:139825429:139825812:-@chr7:139818152:139818280:-@chr7:139805976:139806205:-	0.81	0.72	0.73	0.83	0.63	0.61
SE:chr7:142270636:142271207:+@chr7:142271511:142271575:+@chr7:142271846:142272626:+	0.37	0.53	0.47	0.58	0.84	0.45
SE:chr7:149650733:149651582:+@chr7:149653863:149654032:+@chr7:149664740:149666178:+	0.93	0.81	0.8	0.72	0.83	0.88
SE:chr7:151422013:151422540:+@chr7:151428816:151428939:+@chr7:151431130:151432909:+	0.84	0.82	0.71	0.74	0.65	0.72
SE:chr7:151422013:151422540:+@chr7:151428843:151428939:+@chr7:151431130:151432909:+	0.65	0.6	0.44	0.48	0.39	0.52
SE:chr7:156439558:156439753:+@chr7:156444061:156444311:+@chr7:156445306:156445708:+	0.09	0.1	0.1	0.12	0.18	0.21
SE:chr7:23537933:23538182:-@chr7:23528265:23528576:-@chr7:23527851:23527984:-	0.08	0.12	0.17	0.24	0.3	0.32
SE:chr7:23537933:23538182:-@chr7:23528276:23528576:-@chr7:23527851:23527984:-	0.08	0.12	0.17	0.23	0.29	0.32
SE:chr7:23537933:23538182:-@chr7:23528498:23528576:-@chr7:23527851:23527984:-	0.03	0.05	0.09	0.08	0.17	0.14
SE:chr7:24579420:24579737:+@chr7:24629807:24629928:+@chr7:24647860:24648012:+	0.61	0.52	0.45	0.84	0.83	0.93
SE:chr7:2553484:2553638:-@chr7:2551069:2551213:-@chr7:2548280:2550122:-	0.75	0.54	0.66	0.66	0.74	0.75
SE:chr7:2553484:2553638:-@chr7:2551069:2551216:-@chr7:2548280:2550122:-	0.83	0.68	0.76	0.75	0.8	0.82
SE:chr7:30600706:30601284:+@chr7:30604937:30605042:+@chr7:30606088:30606190:+	0.9	0.87	0.85	0.88	0.72	0.82
SE:chr7:43645573:43645805:-@chr7:43638349:43639532:-@chr7:43637136:43637906:-	0.48	0.31	0.28	0.26	0.29	0.31
SE:chr7:44992649:44993084:-@chr7:44992145:44992221:-@chr7:44989148:44990550:-	0.73	0.85	0.92	0.97	0.91	0.94
SE:chr7:45111565:45113588:-@chr7:45110223:45110380:-@chr7:45109155:45109567:-	0.86	0.79	0.65	0.5	0.47	0.53
SE:chr7:48100738:48100949:+@chr7:48107946:48108108:+@chr7:48112995:48113204:+	0.72	0.66	0.32	0.67	0.73	0.67
SE:chr7:66401707:66401847:-@chr7:66399639:66399725:-@chr7:66398040:66398223:-	0.75	0.64	0.62	0.39	0.33	0.34
SE:chr7:72360631:72360799:-@chr7:72360364:72360486:-@chr7:72356892:72357030:-	0.94	0.82	0.62	0.64	0.67	0.52
SE:chr7:72360631:72360799:-@chr7:72360364:72360508:-@chr7:72356892:72357030:-	0.9	0.63	0.43	0.33	0.35	0.22
SE:chr7:72630686:72631066:-@chr7:72626649:72627070:-@chr7:72625869:72626388:-	0.28	0.21	0.23	0.41	0.56	0.44
SE:chr7:72789828:72790064:-@chr7:72789195:72789376:-@chr7:72788360:72788957:-	0.92	0.83	0.71	0.92	0.83	0.77
SE:chr7:72789828:72790064:-@chr7:72789195:72789486:-@chr7:72788360:72788957:-	0.86	0.68	0.57	0.85	0.79	0.71
SE:chr7:72789828:72790064:-@chr7:72789335:72789486:-@chr7:72788360:72788957:-	0.13	0.18	0.2	0.23	0.36	0.21
SE:chr7:73951704:73951887:+@chr7:73954940:73955028:+@chr7:73959619:73961811:+	0.29	0.8	0.38	0.37	0.75	0.5
SE:chr7:75346201:75346514:+@chr7:75348619:75348740:+@chr7:75349083:75350012:+	0.21	0.12	0.19	0.25	0.3	0.36
SE:chr7:75346201:75346514:+@chr7:75348619:75348744:+@chr7:75349083:75350012:+	0.15	0.08	0.13	0.16	0.18	0.25
SE:chr7:98846623:98846745:+@chr7:98847309:98847542:+@chr7:98851697:98852326:+	0.08	0.11	0.35	0.43	0.41	0.37
SE:chr7:99771625:99771896:+@chr7:99773738:99773823:+@chr7:99774332:99774453:+	0.86	0.67	0.81	0.83	0.74	0.75
SE:chr8:100848178:100848374:+@chr8:100858179:100858360:+@chr8:100860086:100860435:+	0.66	0.73	0.95	0.79	0.83	0.81
SE:chr8:102286839:102287136:-@chr8:102283737:102283851:-@chr8:102282424:102283147:-	0.11	0.1	0.12	0.2	0.24	0.22
SE:chr8:104405885:104406902:+@chr8:104409672:104409820:+@chr8:104411059:104411469:+	0.77	0.72	0.61	0.62	0.53	0.55
SE:chr8:107765650:107765763:+@chr8:107774132:107774281:+@chr8:107784310:107784494:+	0.94	0.87	0.89	0.91	0.56	0.9
SE:chr8:11720918:11721133:+@chr8:11725162:11725338:+@chr8:11726436:11729429:+	0.84	0.83	0.8	0.76	0.76	0.69
SE:chr8:135718886:135719137:-@chr8:135691895:135692080:-@chr8:135690154:135690304:-	0.89	0.47	0.63	0.64	0.8	0.45
SE:chr8:144750661:144750988:-@chr8:144742304:144743394:-@chr8:144740042:144740165:-	0.51	0.54	0.57	0.69	0.7	0.71
SE:chr8:144750661:144750988:-@chr8:144742621:144743394:-@chr8:144740042:144740162:-	0.84	0.89	0.86	0.93	0.96	0.95
SE:chr8:144750661:144750988:-@chr8:144747206:144747384:-@chr8:144745960:144746206:-	0.23	0.15	0.55	0.67	0.78	0.51
SE:chr8:145209228:145209695:+@chr8:145210015:145210194:+@chr8:145210280:145210752:+	0.86	0.79	0.84	0.9	0.98	0.97
SE:chr8:145486047:145486364:+@chr8:145486973:145487109:+@chr8:145503400:145504085:+	0.14	0.14	0.19	0.23	0.3	0.45
SE:chr8:22503021:22503199:+@chr8:22505009:22505126:+@chr8:22507191:22507756:+	0.73	0.58	0.68	0.57	0.65	0.67
SE:chr8:28407642:28407779:+@chr8:28413369:28413414:+@chr8:28416106:28416638:+	0.56	0.43	0.44	0.75	0.89	0.63
SE:chr8:38222417:38222625:+@chr8:38222908:38222975:+@chr8:38224388:38224510:+	0.35	0.67	0.43	0.35	0.28	0.28
SE:chr8:38281262:38281432:-@chr8:38276119:38276265:-@chr8:38272467:38272627:-	0.52	0.57	0.48	0.41	0.15	0.66
SE:chr8:42028576:42028701:-@chr8:42026295:42026382:-@chr8:42025053:42025977:-	0.4	0.46	0.33	0.48	0.56	0.63
SE:chr8:48857492:48858121:-@chr8:48857276:48857368:-@chr8:48854118:48854207:-	0.99	0.93	0.91	0.9	0.96	0.87
SE:chr8:632478:632612:-@chr8:630898:631096:-@chr8:613289:614047:-	0.04	0.12	0.13	0.15	0.12	0.13
SE:chr8:68126019:68126130:-@chr8:68122474:68122648:-@chr8:68120601:68120774:-	0.07	0.1	0.23	0.29	0.44	0.26
SE:chr8:75425173:75425368:+@chr8:75426064:75426256:+@chr8:75434927:75435100:+	0.72	0.72	0.57	0.71	0.6	0.52
SE:chr8:92122048:92122468:-@chr8:92105693:92105770:-@chr8:92102660:92102808:-	0.02	0.08	0.15	0.15	0.19	0.23
SE:chr8:95759607:95759775:+@chr8:95778256:95778365:+@chr8:95787329:95788894:+	0.67	0.5	0.53	0.51	0.53	0.5
SE:chr9:113433446:113433844:+@chr9:113444958:113445195:+@chr9:113449208:113449360:+	0.65	0.46	0.73	0.88	0.94	0.92
SE:chr9:122971710:122971915:+@chr9:122973507:122973647:+@chr9:122975342:122976899:+	0.59	0.76	0.68	0.67	0.92	0.64
SE:chr9:130626172:130626373:-@chr9:130625847:130625994:-@chr9:130621751:130624933:-	0.89	0.83	0.78	0.73	0.74	0.81
SE:chr9:139128138:139128301:-@chr9:139127479:139127560:-@chr9:139126758:139127392:-	0.66	0.57	0.53	0.52	0.51	0.45
SE:chr9:14110439:14110623:-@chr9:14092421:14092509:-@chr9:14070489:14078325:-	0.3	0.59	0.41	0.72	0.55	0.8
SE:chr9:36180853:36181270:+@chr9:36187548:36187592:+@chr9:36188981:36189093:+	0.54	0.6	0.54	0.29	0.31	0.31
SE:chr9:36180853:36181270:+@chr9:36188976:36189093:+@chr9:36194065:36194176:+	0.65	0.67	0.67	0.71	0.84	0.73
SE:chr9:36180853:36181270:+@chr9:36188981:36189093:+@chr9:36194065:36194176:+	0.64	0.66	0.68	0.7	0.82	0.71
SE:chr9:36641743:36641874:+@chr9:36647238:36647360:+@chr9:36655347:36655578:+	0.7	0.59	0.58	0.56	0.56	0.49
SE:chr9:5795611:5795785:-@chr9:5795027:5795217:-@chr9:5791176:5791328:-	0.81	0.55	0.51	0.52	0.73	0.68
SE:chr9:6410912:6411142:+@chr9:6423914:6424173:+@chr9:6450573:6450791:+	0.91	0.85	0.74	0.61	0.72	0.62
SE:chr9:74169432:74169983:-@chr9:74168202:74168342:-@chr9:74164846:74165523:-	0.63	0.37	0.53	0.59	0.7	0.71
SE:chr9:74169432:74169983:-@chr9:74168206:74168342:-@chr9:74164846:74165523:-	0.74	0.54	0.67	0.74	0.84	0.83
SE:chr9:88106011:88106336:-@chr9:88103502:88103565:-@chr9:88092468:88093479:-	0.52	0.36	0.31	0.23	0.42	0.35
SE:chr9:99487026:99487143:-@chr9:99484303:99484533:-@chr9:99477012:99477690:-	0.13	0.16	0.26	0.33	0.42	0.45
SE:chrX:102826755:102828303:-@chrX:102820079:102820184:-@chrX:102817078:102818635:-	0.72	0.64	0.56	0.64	0.58	0.56
SE:chrX:118254239:118254682:+@chrX:118258273:118258455:+@chrX:118261142:118262459:+	0.62	0.5	0.59	0.59	0.62	0.57
SE:chrX:118254239:118254682:+@chrX:118258302:118258455:+@chrX:118261142:118262459:+	0.65	0.54	0.62	0.63	0.66	0.61
SE:chrX:119486989:119487247:-@chrX:119474530:119474652:-@chrX:119473240:119473453:-	0.44	0.32	0.36	0.35	0.34	0.32
SE:chrX:128805353:128805590:-@chrX:128803271:128803737:-@chrX:128790638:128790798:-	0.98	0.8	0.67	0.66	0.63	0.68
SE:chrX:128805353:128805590:-@chrX:128803432:128803737:-@chrX:128790638:128790798:-	0.98	0.86	0.76	0.74	0.74	0.77
SE:chrX:128805353:128805590:-@chrX:128803436:128803613:-@chrX:128790638:128790798:-	0.96	0.67	0.54	0.59	0.59	0.58
SE:chrX:128805353:128805590:-@chrX:128803436:128803737:-@chrX:128790638:128790798:-	0.98	0.89	0.78	0.78	0.79	0.82
SE:chrX:128805353:128805590:-@chrX:128803576:128803737:-@chrX:128790638:128790798:-	0.98	0.89	0.78	0.74	0.74	0.78
SE:chrX:128990291:128990517:+@chrX:128996111:128996332:+@chrX:128999023:128999213:+	0.86	0.6	0.84	0.75	0.79	0.86
SE:chrX:129071981:129072188:-@chrX:129042911:129043194:-@chrX:129036237:129036408:-	0.66	0.71	0.69	0.93	0.89	0.88
SE:chrX:133858513:133858730:-@chrX:133853175:133853336:-@chrX:133849310:133850888:-	0.45	0.38	0.33	0.32	0.34	0.35
SE:chrX:152935082:152935289:-@chrX:152934677:152934742:-@chrX:152932687:152932923:-	0.73	0.6	0.65	0.65	0.69	0.64
SE:chrX:74292665:74292900:-@chrX:74249446:74249532:-@chrX:74235502:74235621:-	0.75	0.62	0.5	0.62	0.65	0.58
TandemUTR:chr10:116611289:116613657:+@chr10:116613658:116614466:+	0.62	0.82	0.84	0.86	0.82	0.93
TandemUTR:chr10:93028053:93030721:+@chr10:93030722:93033999:+	0.63	0.63	0.61	0.57	0.57	0.49
TandemUTR:chr11:1438795:1439546:+@chr11:1439547:1440492:+	0.31	0.31	0.38	0.63	0.85	0.34
TandemUTR:chr11:68137161:68138636:+@chr11:68138637:68139378:+	0.6	0.66	0.64	0.66	0.74	0.68
TandemUTR:chr14:57945138:57945503:-@chr14:57944967:57945137:-	0.73	0.73	0.76	0.32	0.21	0.3
TandemUTR:chr14:66919910:66920330:+@chr14:66920331:66922986:+	0.39	0.44	0.44	0.37	0.29	0.27
TandemUTR:chr15:47068274:47071731:-@chr15:47068125:47068273:-	0.45	0.7	0.6	0.89	0.76	0.77
TandemUTR:chr15:73290510:73290924:+@chr15:73290925:73291561:+	0.87	0.7	0.51	0.62	0.56	0.52
TandemUTR:chr17:32952675:32953154:-@chr17:32952044:32952674:-	0.78	0.63	0.64	0.38	0.32	0.33
TandemUTR:chr17:4007125:4007621:+@chr17:4007622:4007740:+	0.32	0.54	0.73	0.55	0.57	0.83
TandemUTR:chr17:43492002:43493306:+@chr17:43493307:43493842:+	0.79	0.74	0.72	0.66	0.73	0.74
TandemUTR:chr17:59128906:59129642:-@chr17:59126993:59128905:-	0.15	0.27	0.4	0.49	0.69	0.74
TandemUTR:chr17:594611:594854:-@chr17:594410:594610:-	0.76	0.45	0.5	0.48	0.22	0.53
TandemUTR:chr17:59971934:59972426:-@chr17:59970953:59971933:-	0.58	0.78	0.82	0.84	0.77	0.78
TandemUTR:chr17:78152664:78153555:+@chr17:78153556:78155767:+	0.49	0.49	0.41	0.37	0.31	0.31
TandemUTR:chr19:50978882:50979339:-@chr19:50978043:50978881:-	0.57	0.78	0.73	0.9	0.74	0.89
TandemUTR:chr1:226429837:226430706:+@chr1:226430707:226436581:+	0.37	0.38	0.39	0.25	0.26	0.22
TandemUTR:chr20:47937880:47940339:+@chr20:47940340:47942186:+	0.6	0.51	0.54	0.94	0.77	0.76
TandemUTR:chr22:19634133:19637889:+@chr22:19637890:19638035:+	0.28	0.23	0.33	0.42	0.55	0.46
TandemUTR:chr22:21987709:21988142:+@chr22:21988143:21990221:+	0.22	0.2	0.2	0.2	0.41	0.29
TandemUTR:chr22:34952614:34953394:-@chr22:34952199:34952613:-	0.17	0.28	0.23	0.2	0.61	0.21
TandemUTR:chr2:113675463:113676963:+@chr2:113676964:113677274:+	0.15	0.23	0.67	0.48	0.29	0.36
TandemUTR:chr2:201483446:201484267:-@chr2:201483137:201483445:-	0.58	0.69	0.77	0.84	0.71	0.82
TandemUTR:chr2:228127455:228128082:+@chr2:228128083:228129628:+	0.24	0.26	0.29	0.32	0.37	0.36
TandemUTR:chr2:95211581:95212446:+@chr2:95212447:95213789:+	0.76	0.51	0.4	0.65	0.51	0.37
TandemUTR:chr3:114206444:114207071:-@chr3:114203979:114206443:-	0.34	0.42	0.3	0.25	0.21	0.22
TandemUTR:chr3:184879768:184881427:+@chr3:184881428:184884987:+	0.68	0.57	0.33	0.55	0.55	0.46
TandemUTR:chr3:198993177:198995197:+@chr3:198995198:198995566:+	0.48	0.39	0.4	0.4	0.35	0.4
TandemUTR:chr3:51406543:51406869:+@chr3:51406870:51409686:+	0.71	0.44	0.43	0.44	0.32	0.45
TandemUTR:chr3:9961075:9961716:+@chr3:9961717:9962090:+	0.13	0.19	0.25	0.25	0.35	0.66
TandemUTR:chr5:114886335:114887902:-@chr5:114884502:114886334:-	0.35	0.39	0.35	0.32	0.28	0.25
TandemUTR:chr5:162877947:162878735:+@chr5:162878736:162878906:+	0.37	0.39	0.39	0.62	0.39	0.42
TandemUTR:chr6:57156947:57157657:+@chr6:57157658:57157942:+	0.3	0.25	0.19	0.21	0.22	0.22
TandemUTR:chr8:9671656:9673811:+@chr8:9673812:9677266:+	0.66	0.63	0.72	0.62	0.71	0.84
TandemUTR:chr9:33907235:33907986:+@chr9:33907987:33910402:+	0.27	0.28	0.27	0.19	0.18	0.17
TandemUTR:chr9:85773642:85774140:-@chr9:85772894:85773641:-	0.72	0.83	0.83	0.75	0.77	0.8

## Sheet: HCT116_T_595.psi
eventName	FPKM (0 microM)	FPKM (0.5 microM)	FPKM (2 microM)	FPKM (5 microM)	FPKM (10 microM)	FPKM (20 microM)
SE:chr16:29721591:29721759:+@chr16:29722271:29722434:+@chr16:29722820:29724206:+	0.85	0.83	0.9	0.84	0.78	0.89
A3SS:chr1:153505903:153506131:-@chr1:153505207|153505210:153505123:-	0.85	0.81	0.58	0.7	0.68	0.46
A3SS:chr16:65769603:65770966:-@chr16:65769501|65769511:65769414:-	0.89	0.81	0.89	0.73	0.75	0.87
SE:chr14:18719977:18720126:+@chr14:18726089:18726224:+@chr14:18750595:18753340:+	0.51	0.59	0.68	0.37	0.78	0.68
A3SS:chr12:123412625:123412796:-@chr12:123407302|123407305:123407141:-	0.41	0.3	0.6	0.34	0.69	0.56
MXE:chr21:37660965:37661800:+@chr21:37704742:37704842:+@chr21:37709662:37709737:+@chr21:37714471:37714556:+	0.48	0.33	0.4	0.44	0.33	0.57
RI:chr16:87453254:87453352:+@chr16:87453482:87453659:+	0.89	0.91	0.83	0.93	0.89	0.91
SE:chr11:62285695:62285952:+@chr11:62286590:62286914:+@chr11:62289230:62289280:+	0.89	0.72	0.86	0.84	0.87	0.83
AFE:51594@uc002rcb.1@uc010exl.1	0.61	0.68	0.7	0.69	0.51	0.7
SE:chr16:68705030:68705844:+@chr16:68706225:68706334:+@chr16:68711865:68712123:+	0.38	0.44	0.12	0.32	0.35	0.3
AFE:4784@uc002mwg.1@uc002mwd.1	0.43	0.5	0.62	0.55	0.5	0.53
A5SS:chr16:14934424:14934634|14934604:+@chr16:14934725:14935646:+	0.8	0.84	0.65	0.84	0.85	0.89
SE:chr15:76959909:76959976:+@chr15:76964364:76964480:+@chr15:76965538:76965771:+	0.56	0.16	0.52	0.24	0.33	0.12
ALE:23301@uc002sbx.2@uc010fcp.1uc002sby.1uc002sbz.1uc002scb.1	0.88	0.82	0.79	0.85	0.83	0.69
SE:chr12:6652643:6652867:-@chr12:6651777:6651959:-@chr12:6650187:6650265:-	0.29	0.46	0.4	0.44	0.53	0.42
MXE:chr19:41191296:41191535:-@chr19:41190959:41191109:-@chr19:41189507:41189686:-@chr19:41188075:41189413:-	0.33	0.31	0.39	0.35	0.52	0.38
MXE:chr7:65342600:65343692:+@chr7:65388933:65389131:+@chr7:65459247:65459293:+@chr7:65462317:65463182:+	0.89	0.88	0.78	0.75	0.78	0.77
AFE:150771@uc002svy.1@uc002svx.1	0.78	0.84	0.86	0.77	0.9	0.81
A3SS:chr3:48456402:48456517:-@chr3:48451424|48451550:48451231:-	0.85	0.86	0.86	0.87	0.76	0.83
SE:chr18:42754020:42754127:-@chr18:42737488:42737596:-@chr18:42724541:42725015:-	0.24	0.17	0.32	0.17	0.32	0.27
SE:chr20:1321606:1321816:-@chr20:1321478:1321525:-@chr20:1303937:1304247:-	0.77	0.85	0.75	0.83	0.8	0.74
AFE:10307@uc010jfq.1@uc003lgb.1	0.42	0.52	0.5	0.44	0.59	0.57
ALE:55146@uc003sqg.1@uc03006.uc003sqn.1	0.07	0.08	0.06	0.16	0.2	0.24
SE:chr1:70427363:70427554:-@chr1:70425536:70425609:-@chr1:70423056:70423185:-	0.91	0.83	0.91	0.89	0.8	0.86
SE:chr19:7512334:7512570:+@chr19:7512870:7512953:+@chr19:7513447:7513556:+	0.84	0.71	0.65	0.64	0.85	0.69
AFE:10919@uc003nxv.1@uc003nxy.1	0.56	0.64	0.55	0.52	0.56	0.52
RI:chr3:130372975:130373071:-@chr3:130372612:130372810:-	0.38	0.36	0.35	0.24	0.51	0.32
A3SS:chr15:72985981:72986515:-@chr15:72984625|72985759:72984058:-	0.64	0.71	0.74	0.66	0.77	0.77
A3SS:chr16:388209:389124:+@chr16:389296|389380:389481:+	0.25	0.09	0.17	0.2	0.11	0.11
A3SS:chr15:75543637:75543784:+@chr15:75546492|75546580:75546704:+	0.65	0.85	0.71	0.75	0.83	0.74
TandemUTR:chr7:93461472:93461476:-@chr7:93460495:93461471:-	0.53	0.29	0.44	0.5	0.43	0.61
MXE:chr3:42585361:42585569:-@chr3:42583240:42583332:-@chr3:42580261:42580476:-@chr3:42580019:42580182:-	0.69	0.78	0.75	0.82	0.73	0.85
A3SS:chr6:112033672:112034173:-@chr6:112029202|112029214:112029092:-	0.27	0.45	0.36	0.49	0.26	0.4
SE:chr16:2873181:2873368:+@chr16:2885222:2885322:+@chr16:2886354:2886773:+	0.52	0.55	0.5	0.49	0.46	0.42
SE:chr11:46595402:46596016:+@chr11:46603447:46603543:+@chr11:46608033:46608226:+	0.09	0.1	0.11	0.17	0.15	0.28
A5SS:chr15:73427353:73427420|73427393:+@chr15:73428278:73429055:+	0.47	0.38	0.55	0.42	0.25	0.31
SE:chr15:70839801:70839921:-@chr15:70834950:70835048:-@chr15:70830689:70832289:-	0.33	0.42	0.48	0.43	0.28	0.28
A5SS:chr7:150405800:150405330|150404933:-@chr7:150404635:150404852:-	0.85	0.78	0.84	0.74	0.89	0.77
ALE:84168@uc002sfe.1@uc002sff.1	0.69	0.68	0.69	0.64	0.73	0.59
AFE:10336@uc003gbg.1uc003gbh.1@uc003gbe.1	0.22	0.22	0.18	0.24	0.22	0.29
AFE:10919@uc003sce.1@uc003sci.1uc003scj.1uc003sck.1	0.42	0.48	0.46	0.6	0.52	0.53
AFE:257218@uc003qlh.2@uc003qlg.1	0.77	0.79	0.67	0.82	0.79	0.77
A3SS:chr19:60878373:60878613:+@chr19:60881685|60881705:60882033:+	0.19	0.18	0.27	0.19	0.17	0.2
AFE:89910@uc001tot.1@uc001tor.2	0.45	0.81	0.77	0.69	0.58	0.86
SE:chr16:31029223:31030041:+@chr16:31030122:31030211:+@chr16:31030691:31031613:+	0.72	0.77	0.68	0.68	0.66	0.75
RI:chr8:144728504:144728658:-@chr8:144728098:144728406:-	0.61	0.56	0.65	0.62	0.68	0.7
A5SS:chrX:128803737:128803436|128803432:-@chrX:128790638:128790798:-	0.07	0.04	0.1	0.08	0.14	0.09
AFE:9919@uc004cht.1@uc004chx.1	0.7	0.72	0.9	0.7	0.7	0.88
A3SS:chr19:59339785:59339880:+@chr19:59341090|59341146:59341365:+	0.19	0.12	0.17	0.1	0.15	0.24
SE:chr17:669429:669535:-@chr17:655058:655237:-@chr17:653672:653796:-	0.78	0.85	0.79	0.75	0.88	0.72
SE:chr13:41691822:41691930:+@chr13:41693400:41693530:+@chr13:41701235:41701891:+	0.42	0.37	0.23	0.31	0.3	0.18
AFE:406@uc001mky.1@uc001mko.1	0.88	0.8	0.88	0.9	0.91	0.85
ALE:79642@uc010imv.1@uc010imu.1	0.66	0.53	0.63	0.62	0.64	0.71
SE:chr13:114034126:114034251:+@chr13:114040655:114040807:+@chr13:114042912:114045525:+	0.95	0.97	0.91	0.93	0.86	0.89
RI:chr17:5270015:5270343:+@chr17:5272115:5272255:+	0.75	0.53	0.4	0.77	0.5	0.53
SE:chr10:103336993:103338003:-@chr10:103332502:103332638:-@chr10:103326080:103330163:-	0.36	0.51	0.51	0.48	0.51	0.47
AFE:54947@uc002eic.1@uc002eib.1	0.03	0.04	0.02	0.04	0.04	0.17
SE:chr2:262037:262150:+@chr2:265140:265201:+@chr2:266980:267929:+	0.38	0.43	0.45	0.3	0.39	0.35
AFE:4436@uc010fbg.1@uc010fbf.1uc002rvy.1uc002rvz.2	0.79	0.89	0.86	0.77	0.8	0.75
SE:chrX:15259633:15260035:-@chrX:15253957:15254089:-@chrX:15253063:15253195:-	0.54	0.58	0.71	0.7	0.6	0.67
A3SS:chr19:49696090:49696414:-@chr19:49693264|49693269:49693176:-	0.8	0.89	0.79	0.87	0.82	0.65
TandemUTR:chr4:186660034:186660440:-@chr4:186659843:186660033:-	0.68	0.84	0.61	0.76	0.87	0.76
AFE:130617@uc002vkb.1@uc002vjy.1uc002vjz.1uc002vka.1	0.81	0.81	0.7	0.84	0.79	0.55
SE:chr19:12862995:12863209:+@chr19:12863301:12863474:+@chr19:12863645:12863788:+	0.1	0.16	0.05	0.21	0.15	0.26
AFE:285527@uc003gyi.1@uc003gyh.1uc003gyk.1uc003gym.1	0.69	0.46	0.59	0.51	0.4	0.59
A3SS:chr1:32313131:32313265:+@chr1:32313791|32313855:32314010:+	0.52	0.46	0.44	0.51	0.55	0.53
TandemUTR:chr20:56723789:56723880:+@chr20:56723881:56724307:+	0.42	0.41	0.52	0.56	0.39	0.58
SE:chr18:57890886:57890938:-@chr18:57890534:57890578:-@chr18:57862041:57864192:-	0.14	0.48	0.25	0.17	0.13	0.31
AFE:64943@uc003den.1uc010hmi.1@uc010hmj.1	0.49	0.51	0.41	0.53	0.49	0.51
SE:chr22:27980192:27980276:+@chr22:27981260:27981350:+@chr22:27984806:27985587:+	0.19	0.3	0.27	0.45	0.09	0.35
SE:chr15:73278261:73278555:+@chr15:73281355:73281453:+@chr15:73285393:73288218:+	0.51	0.7	0.6	0.6	0.73	0.75
A5SS:chr1:7924:7778|7469:-@chr1:6717:6918:-	0.33	0.45	0.53	0.58	0.38	0.48
AFE:257218@uc003qli.1@uc003qlg.1	0.85	0.84	0.82	0.73	0.77	0.74
ALE:5893@uc001qiw.1@uc001qis.1uc001qit.1uc001qiu.1	0.61	0.64	0.51	0.65	0.58	0.75
SE:chr19:19277658:19277885:-@chr19:19275533:19275721:-@chr19:19275157:19275257:-	0.51	0.31	0.4	0.75	0.49	0.38
ALE:5358@uc010nqg.1@uc004eqd.1uc004eqe.1	0.63	0.82	0.75	0.81	0.79	0.73
TandemUTR:chr6:39981275:39982109:-@chr6:39981070:39981274:-	0.46	0.39	0.41	0.51	0.53	0.46
A5SS:chr10:104476359:104476544|104476524:+@chr10:104476734:104476904:+	0.26	0.29	0.8	0.55	0.54	0.37
A5SS:chr19:4634641:4634489|4634485:-@chr19:4633704:4633850:-	0.13	0.16	0.23	0.07	0.21	0.13
SE:chr15:41263750:41265097:+@chr15:41265310:41265723:+@chr15:41268689:41269888:+	0.71	0.84	0.9	0.81	0.52	0.71
SE:chr16:66866095:66866653:+@chr16:66879150:66879275:+@chr16:66882613:66882736:+	0.87	0.91	0.9	0.86	0.84	0.74
ALE:4152@uc010dow.1@uc002len.2	0.63	0.69	0.62	0.62	0.68	0.74
SE:chr1:168094806:168094977:-@chr1:168091561:168091722:-@chr1:168090014:168090729:-	0.25	0.18	0.19	0.26	0.38	0.15
SE:chr4:186619197:186619307:-@chr4:186619042:186619101:-@chr4:186616274:186618386:-	0.51	0.36	0.54	0.15	0.13	0.15
ALE:79618@uc003xhg.1@uc003xhc.2	0.83	0.81	0.75	0.69	0.71	0.69
SE:chr12:121276465:121277153:-@chr12:121275145:121275248:-@chr12:121268766:121268897:-	0.94	0.77	0.83	0.77	0.93	0.87
SE:chr16:88287183:88288141:+@chr16:88288574:88288697:+@chr16:88288840:88288979:+	0.68	0.75	0.79	0.71	0.74	0.87
RI:chr1:172101910:172101967:-@chr1:172101618:172101655:-	0.53	0.47	0.56	0.5	0.46	0.43
A5SS:chr10:3814406:3813959|3813833:-@chr10:3812298:3812421:-	0.89	0.83	0.88	0.85	0.75	0.8
SE:chr2:230989115:230989287:+@chr2:230990550:230990624:+@chr2:231015896:231016058:+	0.46	0.46	0.59	0.51	0.49	0.47
A3SS:chr7:21951924:21952227:-@chr7:21923037|21923077:21922897:-	0.05	0.07	0.13	0.03	0.06	0.05
A5SS:chr1:45014934:45015037|45015031:+@chr1:45015873:45016048:+	0.92	0.94	0.86	0.86	0.79	0.94
A3SS:chr22:49179188:49179430:+@chr22:49191984|49192030:49192170:+	0.58	0.54	0.59	0.56	0.5	0.7
SE:chr17:60401135:60402631:-@chr17:60399822:60399932:-@chr17:60399334:60399507:-	0.67	0.71	0.46	0.48	0.77	0.6
SE:chr14:22445244:22445417:-@chr14:22444655:22444708:-@chr14:22444385:22444502:-	0.61	0.62	0.73	0.59	0.74	0.72
A3SS:chr14:20527974:20528597:+@chr14:20530091|20530123:20530204:+	0.21	0.39	0.39	0.46	0.18	0.4
A5SS:chr3:32775954:32776071|32776067:+@chr3:32779229:32779931:+	0.16	0.26	0.15	0.18	0.25	0.24
A5SS:chr2:219234373:219234512|219234487:+@chr2:219234726:219234920:+	0.63	0.85	0.86	0.71	0.58	0.83
ALE:27185@uc001huy.1@uc001huz.1uc001hva.1	0.53	0.55	0.45	0.43	0.5	0.55
A3SS:chr2:202052079:202052499:+@chr2:202052976|202053000:202053814:+	0.06	0.04	0.07	0.1	0.15	0.18
SE:chr6:88360790:88360844:+@chr6:88368221:88368318:+@chr6:88369821:88369965:+	0.92	0.85	0.81	0.86	0.85	0.8
A3SS:chr13:110096315:110097587:-@chr13:110094831|110094954:110094733:-	0.11	0.25	0.45	0.4	0.4	0.4
ALE:6560@uc010cew.1@uc002eva.1	0.5	0.7	0.69	0.66	0.84	0.68
SE:chr14:67178656:67178833:+@chr14:67182113:67182272:+@chr14:67183114:67183705:+	0.81	0.94	0.91	0.9	0.92	0.95
AFE:9524@uc002mze.1@uc002mzc.1	0.52	0.62	0.5	0.48	0.48	0.56
A5SS:chr6:58383305:58383155|58383110:-@chr6:58380074:58381414:-	0.6	0.62	0.7	0.87	0.59	0.58
SE:chr2:183288949:183289455:+@chr2:183289988:183290044:+@chr2:183291129:183291262:+	0.91	0.8	0.81	0.82	0.83	0.7
SE:chr19:62817400:62817683:+@chr19:62822592:62822688:+@chr19:62823340:62828243:+	0.34	0.3	0.42	0.41	0.39	0.49
SE:chr2:201845606:201845744:+@chr2:201849795:201850072:+@chr2:201857784:201858285:+	0.3	0.2	0.25	0.32	0.27	0.22
A5SS:chr11:129612198:129612115|129611898:-@chr11:129601784:129609378:-	0.51	0.61	0.53	0.7	0.67	0.72
SE:chr15:98091073:98091293:-@chr15:98089446:98089735:-@chr15:98085055:98087459:-	0.81	0.84	0.83	0.91	0.93	0.92
A3SS:chr11:60454558:60454707:+@chr11:60455734|60455737:60455932:+	0.41	0.48	0.41	0.63	0.4	0.43
SE:chr1:114249294:114249920:+@chr1:114251141:114251306:+@chr1:114252154:114252336:+	0.32	0.47	0.54	0.44	0.45	0.42
AFE:90864@uc002cms.1@uc002cmu.1	0.77	0.68	0.79	0.54	0.72	0.7
SE:chr17:70280630:70280773:-@chr17:70280126:70280129:-@chr17:70279160:70280011:-	0.2	0.11	0.1	0.1	0.23	0.12
SE:chr7:130319352:130319408:-@chr7:130295168:130295269:-@chr7:130279458:130281134:-	0.28	0.56	0.3	0.48	0.39	0.26
SE:chr1:46579441:46579756:+@chr1:46582404:46582553:+@chr1:46583060:46584409:+	0.19	0.17	0.25	0.32	0.28	0.17
SE:chr2:27569760:27569849:-@chr2:27569037:27569161:-@chr2:27568248:27568849:-	0.73	0.74	0.72	0.84	0.7	0.74
A3SS:chr17:2546763:2546986:-@chr17:2546579|2546582:2546478:-	0.64	0.73	0.62	0.77	0.71	0.64
ALE:55608@uc001vro.1@uc001vrm.1uc001vrn.1	0.44	0.49	0.5	0.59	0.61	0.64
AFE:7005@uc003okt.1@uc003oku.2uc010jvx.1	0.31	0.15	0.12	0.19	0.14	0.12
SE:chr17:38243636:38243748:+@chr17:38244235:38244342:+@chr17:38244488:38244555:+	0.85	0.76	0.79	0.76	0.8	0.72
SE:chr19:19005384:19005739:+@chr19:19005940:19006047:+@chr19:19009361:19009516:+	0.92	0.91	0.68	0.87	0.88	0.86
RI:chr22:17822325:17822353:-@chr22:17818144:17818267:-	0.58	0.58	0.5	0.68	0.72	0.69
SE:chr1:148395729:148395833:+@chr1:148396190:148396304:+@chr1:148397638:148398883:+	0.79	0.89	0.84	0.86	0.77	0.75
ALE:64769@uc001cbh.1@uc001cbd.1uc001cbe.1uc001cbg.1	0.41	0.65	0.53	0.57	0.58	0.45
TandemUTR:chr17:78493628:78493869:+@chr17:78493870:78494351:+	0.76	0.84	0.75	0.55	0.84	0.83
SE:chr2:64652931:64653706:+@chr2:64660124:64661911:+@chr2:64666060:64666183:+	0.49	0.36	0.51	0.4	0.65	0.6
SE:chr1:109820914:109821122:+@chr1:109821963:109822154:+@chr1:109823523:109826287:+	0.57	0.51	0.56	0.54	0.72	0.31
A3SS:chr6:30971160:30971270:+@chr6:30972377|30972487:30972621:+	0.7	0.75	0.82	0.75	0.8	0.87
SE:chr7:98996066:98996254:+@chr7:98997447:98997532:+@chr7:98997927:98998053:+	0.6	0.56	0.44	0.65	0.75	0.59
A5SS:chr10:99501138:99502624|99501209:+@chr10:99502785:99507058:+	0.5	0.52	0.13	0.28	0.15	0.3
SE:chr7:23603472:23603749:+@chr7:23604111:23604195:+@chr7:23617315:23617697:+	0.58	0.51	0.75	0.58	0.62	0.68
SE:chr14:89555413:89555515:+@chr14:89569203:89569311:+@chr14:89579167:89580870:+	0.89	0.85	0.84	0.78	0.82	0.82
AFE:55777@uc002two.1@uc002twn.1	0.69	0.72	0.77	0.55	0.76	0.68
SE:chr12:131776922:131777035:+@chr12:131787909:131788028:+@chr12:131791278:131791656:+	0.73	0.88	0.85	0.81	0.87	0.85
TandemUTR:chr2:165250582:165250700:-@chr2:165249558:165250581:-	0.62	0.39	0.58	0.48	0.42	0.59
A3SS:chr7:72755111:72755248:-@chr7:72753060|72753197:72752996:-	0.74	0.8	0.81	0.74	0.89	0.87
AFE:8425@uc002ool.1@uc010ehb.1	0.53	0.61	0.56	0.52	0.59	0.65
SE:chr5:175320660:175320760:-@chr5:175319529:175319741:-@chr5:175277414:175277781:-	0.82	0.76	0.88	0.85	0.86	0.81
ALE:114803@uc001czd.2@uc009waa.1uc009wab.1	0.56	0.39	0.61	0.52	0.7	0.21
ALE:84545@uc001ksa.1uc001ksb.1@uc001kry.1	0.41	0.55	0.61	0.67	0.52	0.61
SE:chr1:227660531:227660666:-@chr1:227654895:227655013:-@chr1:227652895:227652975:-	0.9	0.93	0.91	0.87	0.81	0.88
ALE:421@uc002zra.1@uc002zqz.1	0.32	0.27	0.26	0.35	0.37	0.22
SE:chr1:1240763:1240940:-@chr1:1240647:1240681:-@chr1:1239544:1240205:-	0.9	0.9	0.82	0.95	0.79	0.81
SE:chr12:110965275:110965398:-@chr12:110964226:110964291:-@chr12:110961416:110962765:-	0.81	0.79	0.91	0.82	0.72	0.49
ALE:3749@uc001dzf.1@uc001dzh.1	0.37	0.41	0.36	0.31	0.31	0.23
AFE:116988@uc003wjk.1@uc003wjh.1	0.91	0.8	0.87	0.91	0.91	0.95
ALE:338699@uc009yvi.1@uc001pab.1	0.71	0.68	0.61	0.64	0.75	0.74
SE:chr2:144481219:144481572:-@chr2:144444690:144444799:-@chr2:144426810:144426880:-	0.75	0.8	0.53	0.85	0.63	0.73
AFE:27343@uc001kti.1@uc001ktl.1	0.79	0.71	0.49	0.74	0.73	0.66
TandemUTR:chr1:201543189:201543315:+@chr1:201543316:201545353:+	0.74	0.62	0.66	0.66	0.75	0.68
ALE:84163@uc003ubh.2@uc010lbt.1uc003ubc.1uc003ubd.1uc010lbu.1	0.41	0.5	0.49	0.39	0.45	0.54
MXE:chr16:24728172:24728303:+@chr16:24733969:24734127:+@chr16:24734177:24734297:+@chr16:24735638:24735778:+	0.97	0.91	0.95	0.98	0.96	0.87
AFE:11284@uc002pqg.1@uc002pqi.1	0.78	0.73	0.77	0.8	0.8	0.85
AFE:84444@uc002lve.1@uc002lvb.2	0.51	0.48	0.57	0.61	0.59	0.37
SE:chr6:35422822:35422905:+@chr6:35459332:35459646:+@chr6:35486742:35486972:+	0.19	0.33	0.14	0.1	0.3	0.18
SE:chr15:62455995:62456180:-@chr15:62445238:62445327:-@chr15:62379571:62379975:-	0.95	0.94	0.93	0.91	0.88	0.79
A5SS:chr9:138864286:138864833|138864410:+@chr9:138865028:138865378:+	0.11	0.14	0.08	0.15	0.22	0.27
A3SS:chr12:48847151:48847554:-@chr12:48825016|48825111:48824819:-	0.23	0.19	0.38	0.11	0.16	0.39
RI:chr19:45596367:45596563:-@chr19:45591515:45595717:-	0.12	0.26	0.05	0.18	0.1	0.13
ALE:8731@uc002ksk.1@uc010dlk.1	0.68	0.7	0.64	0.74	0.73	0.81
ALE:7919@uc003ntq.1uc002104.uc003rgk.1	0.08	0.12	0.08	0.08	0.13	0.19
A3SS:chr6:138241262:138242181:+@chr6:138242901|138242919:138243082:+	0.61	0.62	0.55	0.66	0.6	0.6
RI:chr20:205685:205786:-@chr20:204609:205520:-	0.35	0.41	0.3	0.45	0.4	0.35
SE:chr19:34897872:34898292:-@chr19:34891001:34891170:-@chr19:34881633:34885724:-	0.5	0.53	0.49	0.51	0.41	0.53
A3SS:chr5:56240839:56241327:+@chr5:56242753|56242893:56243120:+	0.67	0.61	0.71	0.65	0.51	0.54
SE:chr16:51646446:51646490:+@chr16:51694631:51694660:+@chr16:51712713:51713393:+	0.14	0.1	0.22	0.19	0.18	0.22
ALE:89849@uc001otc.1@uc009ytj.1	0.35	0.41	0.4	0.46	0.23	0.2
AFE:7750@uc001umv.1@uc009zzn.1	0.09	0.13	0.16	0.14	0.19	0.17
ALE:80349@uc010blc.1@uc002bdn.1uc002bdo.1	0.06	0.09	0.08	0.1	0.11	0.16
ALE:92154@uc002ezk.1@uc002ezj.1	0.55	0.58	0.6	0.45	0.6	0.56
A5SS:chr1:145554227:145554330|145554326:+@chr1:145557246:145559487:+	0.1	0.06	0.06	0.18	0.14	0.11
AFE:4771@uc010gvp.1@uc003agb.2	0.9	0.91	0.94	0.81	0.87	0.8
SE:chr17:59141583:59141706:-@chr17:59138339:59138510:-@chr17:59133932:59137831:-	0.88	0.85	0.81	0.84	0.88	0.96
AFE:55890@uc002jks.1@uc002jkr.1	0.46	0.53	0.56	0.55	0.62	0.39
RI:chr10:47990431:47990751:+@chr10:47990832:47993872:+	0.51	0.78	0.77	0.7	0.72	0.74
A5SS:chr4:106858199:106858384|106858315:+@chr4:106859666:106860548:+	0.69	0.7	0.62	0.6	0.34	0.52
SE:chr11:4582885:4583367:-@chr11:4581051:4581146:-@chr11:4579478:4580218:-	0.77	0.62	0.73	0.62	0.64	0.58
A3SS:chr11:35179205:35179318:+@chr11:35179791|35179794:35179910:+	0.72	0.67	0.52	0.59	0.77	0.64
A5SS:chr3:66517386:66517246|66517105:-@chr3:66516025:66516515:-	0.72	0.79	0.79	0.57	0.9	0.58
SE:chr22:42556273:42556411:-@chr22:42554727:42554853:-@chr22:42551717:42553326:-	0.48	0.46	0.68	0.55	0.56	0.52
AFE:576@uc001btq.1@uc001btn.1uc001bto.1	0.74	0.79	0.84	0.8	0.87	0.85
SE:chr14:23703112:23704004:+@chr14:23704106:23704232:+@chr14:23704896:23705011:+	0.08	0.05	0.26	0.1	0.1	0.22
A3SS:chr16:56248781:56248904:+@chr16:56250808|56250826:56251094:+	0.48	0.51	0.3	0.16	0.45	0.53
SE:chr20:3783205:3783388:+@chr20:3789979:3790151:+@chr20:3790901:3791060:+	0.8	0.9	0.92	0.86	0.83	0.81
AFE:26589@uc002bmi.1@uc002bmj.2uc002bmk.2	0.71	0.63	0.74	0.82	0.88	0.8
SE:chr16:67237040:67237154:+@chr16:67267789:67267874:+@chr16:67269538:67269681:+	0.77	0.68	0.63	0.77	0.81	0.66
SE:chr7:43971991:43972085:-@chr7:43968097:43968214:-@chr7:43958035:43959320:-	0.17	0.14	0.15	0.25	0.16	0.22
ALE:3980@uc002hij.1@uc002hik.1	0.76	0.76	0.78	0.72	0.68	0.67
AFE:10144@uc010ikr.1@uc003hsh.1	0.7	0.44	0.64	0.76	0.68	0.47
AFE:4292@uc010hgp.1@uc010hgi.1	0.68	0.56	0.71	0.75	0.38	0.82
SE:chr7:51120357:51120495:-@chr7:51118249:51118419:-@chr7:51078427:51078883:-	0.79	0.66	0.5	0.76	0.78	0.73
ALE:6002@uc010ics.1uc010ict.1@uc003ggy.1	0.04	0.07	0.08	0.22	0.18	0.27
SE:chr2:73041768:73041885:-@chr2:73037617:73037740:-@chr2:73022671:73025736:-	0.17	0.08	0.1	0.26	0.23	0.18
AFE:8438@uc001cpm.1@uc001cpl.1	0.43	0.41	0.37	0.33	0.32	0.34
AFE:80279@uc002imx.1@uc002imr.1	0.4	0.63	0.47	0.44	0.5	0.51
SE:chr11:119701045:119701287:+@chr11:119703360:119703559:+@chr11:119705896:119709608:+	0.83	0.82	0.92	0.87	0.82	0.89
A3SS:chr17:45573633:45573737:-@chr17:45572592|45572723:45572457:-	0.18	0.16	0.06	0.09	0.04	0.2
SE:chr1:19340428:19340605:-@chr1:19339869:19339973:-@chr1:19338164:19338301:-	0.43	0.58	0.42	0.55	0.41	0.39
SE:chr2:37312753:37312913:+@chr2:37318404:37318514:+@chr2:37322225:37323340:+	0.72	0.59	0.7	0.78	0.79	0.71
AFE:22891@uc001jlz.2uc001jmb.2uc001jmc.2@uc001jly.2	0.57	0.43	0.43	0.47	0.39	0.51
A3SS:chr16:2195734:2195877:+@chr16:2196033|2196063:2196216:+	0.55	0.65	0.53	0.59	0.43	0.61
ALE:7716@uc010dcn.1@uc002ivf.1	0.84	0.91	0.88	0.68	0.65	0.82
SE:chr1:180821085:180822731:-@chr1:180819839:180819924:-@chr1:180817755:180818016:-	0.39	0.8	0.69	0.57	0.59	0.6
A5SS:chr9:135329031:135328923|135328358:-@chr9:135326176:135328193:-	0.35	0.36	0.22	0.3	0.52	0.42
SE:chr2:53867462:53868152:-@chr2:53846018:53846226:-@chr2:53831424:53831582:-	0.85	0.74	0.77	0.81	0.84	0.6
AFE:6720@uc002grr.1@uc002grs.1	0.57	0.54	0.49	0.51	0.41	0.52
SE:chr2:190785927:190789079:-@chr2:190781851:190781884:-@chr2:190776746:190778203:-	0.67	0.71	0.6	0.73	0.51	0.55
SE:chrX:53282229:53282402:-@chrX:53281690:53281739:-@chrX:53278780:53281091:-	0.3	0.14	0.2	0.36	0.08	0.2
MXE:chr11:643962:644152:-@chr11:641162:641407:-@chr11:639943:640019:-@chr11:634223:634654:-	0.16	0.16	0.33	0.22	0.1	0.22
SE:chr8:67914988:67915899:+@chr8:67918241:67918336:+@chr8:67921982:67922141:+	0.91	0.94	0.91	0.91	0.82	0.9
SE:chr17:71270996:71271115:-@chr17:71270690:71270825:-@chr17:71270380:71270561:-	0.75	0.73	0.74	0.6	0.73	0.75
AFE:1434@uc002xtz.2@uc010ghy.1	0.51	0.48	0.5	0.59	0.55	0.42
ALE:288@uc001jlc.1@uc009xpa.1uc001jkx.1	0.52	0.48	0.63	0.5	0.45	0.56
AFE:51088@uc010ifk.1@uc003gtp.1	0.44	0.67	0.59	0.76	0.76	0.54
AFE:23245@uc004bjo.1@uc004bjq.1uc004bjv.1	0.29	0.36	0.46	0.43	0.37	0.44
SE:chr1:154519329:154519480:+@chr1:154519812:154519840:+@chr1:154521599:154522888:+	0.12	0.06	0.13	0.15	0.08	0.04
SE:chr8:142506221:142506351:+@chr8:142507032:142507106:+@chr8:142510209:142511736:+	0.6	0.63	0.16	0.34	0.42	0.82
AFE:375056@uc009xea.1@uc001hnl.1	0.74	0.76	0.67	0.62	0.75	0.67
AFE:55890@uc002jku.2@uc002jkp.1uc002jkq.1	0.16	0.1	0.12	0.24	0.21	0.15
SE:chr17:8051361:8051413:-@chr17:8050793:8050977:-@chr17:8050534:8050682:-	0.9	0.9	0.84	0.76	0.83	0.83
AFE:23203@uc004chn.1@uc004chm.1	0.58	0.55	0.54	0.51	0.44	0.37
ALE:127294@uc001bio.2@uc001bil.2uc001bim.2uc001bin.2	0.8	0.91	0.85	0.85	0.8	0.85
RI:chr1:28779011:28779080:-@chr1:28778632:28778686:-	0.51	0.5	0.64	0.73	0.81	0.76
SE:chr2:241903189:241903698:+@chr2:241905587:241905687:+@chr2:241912304:241912329:+	0.53	0.39	0.33	0.41	0.49	0.45
RI:chr12:56395810:56396020:+@chr12:56396142:56396243:+	0.04	0.13	0.14	0.19	0.23	0.11
TandemUTR:chr16:47143:47447:+@chr16:47448:47669:+	0.61	0.6	0.21	0.33	0.26	0.79
SE:chr2:114193201:114194274:-@chr2:114191800:114191895:-@chr2:114186620:114189242:-	0.56	0.63	0.63	0.55	0.92	0.75
RI:chr5:140028660:140028759:+@chr5:140028848:140029017:+	0.22	0.34	0.26	0.42	0.44	0.5
AFE:728642@uc001ahj.2@uc009vkr.1uc009vks.1uc009vkt.1uc009vku.1uc009vkv.1	0.42	0.56	0.7	0.49	0.67	0.58
A5SS:chr17:7420566:7420738|7420732:+@chr17:7421098:7421207:+	0.57	0.59	0.47	0.6	0.49	0.63
SE:chr12:32608338:32608490:+@chr12:32620467:32620650:+@chr12:32626161:32627154:+	0.8	0.78	0.61	0.75	0.69	0.62
ALE:79925@uc003jjn.1@uc003jjo.1uc003jjr.1	0.52	0.34	0.51	0.59	0.53	0.6
SE:chr11:111229313:111229418:-@chr11:111220534:111220656:-@chr11:111216588:111216742:-	0.81	0.76	0.82	0.77	0.87	0.86
A5SS:chr2:30310775:30310881|30310877:+@chr2:30333803:30336403:+	0.34	0.49	0.43	0.54	0.29	0.44
AFE:27343@uc001ktd.1@uc001ktl.1	0.72	0.26	0.17	0.65	0.42	0.47
A5SS:chrX:48221293:48221519|48221500:+@chrX:48221781:48221850:+	0.08	0.06	0.1	0.2	0.09	0.07
A3SS:chr1:241394209:241396041:-@chr1:241386272|241386380:241386146:-	0.72	0.66	0.66	0.75	0.63	0.73
SE:chr2:10716749:10716827:-@chr2:10715319:10715468:-@chr2:10712058:10712124:-	0.81	0.75	0.7	0.7	0.76	0.8
A3SS:chr5:154159344:154159512:+@chr5:154159626|154159653:154159795:+	0.54	0.45	0.55	0.55	0.53	0.41
A5SS:chr16:1657964:1658195|1658186:+@chr16:1659003:1659167:+	0.19	0.64	0.3	0.5	0.61	0.56
RI:chr6:44308058:44308143:+@chr6:44308522:44308721:+	0.07	0.07	0.12	0.18	0.29	0.4
TandemUTR:chr17:45711668:45712148:+@chr17:45712149:45713845:+	0.4	0.19	0.35	0.32	0.35	0.4
RI:chr5:98236021:98236159:-@chr5:98235655:98235805:-	0.14	0.06	0.03	0.09	0.24	0.31
AFE:80205@uc002ehe.1uc002ehf.1@uc002egy.1	0.51	0.61	0.51	0.61	0.44	0.57
ALE:79585@uc002cwg.2uc002cwh.2@uc002cwd.1uc002cwf.1	0.64	0.55	0.63	0.62	0.62	0.44
ALE:3257@uc009xwa.1@uc001kpj.1uc001kpk.1	0.5	0.53	0.48	0.42	0.44	0.46
RI:chr3:44416851:44417083:+@chr3:44417699:44417830:+	0.01	0.02	0.04	0.16	0.05	0.08
A3SS:chrX:46962223:46963007:+@chrX:46966604|46966616:46966685:+	0.51	0.68	0.6	0.5	0.66	0.66
AFE:5214@uc009xhu.1@uc009xhs.1	0.53	0.47	0.64	0.49	0.58	0.47
SE:chr22:41328720:41329110:-@chr22:41327915:41328006:-@chr22:41325648:41325743:-	0.76	0.67	0.73	0.64	0.65	0.73
A3SS:chr16:65823443:65823598:-@chr16:65823223|65823304:65823041:-	0.07	0.09	0.07	0.1	0.19	0.21
RI:chr3:102781123:102781300:+@chr3:102781376:102781538:+	0.77	0.7	0.86	0.79	0.79	0.59
SE:chr12:48774487:48774622:+@chr12:48776900:48777022:+@chr12:48778764:48778865:+	0.95	0.82	0.86	0.86	0.73	0.94
SE:chr10:24862005:24862172:+@chr10:24865709:24865828:+@chr10:24873916:24876778:+	0.61	0.27	0.39	0.62	0.57	0.77
A5SS:chr8:1802099:1802179|1802175:+@chr8:1804767:1806707:+	0.36	0.25	0.45	0.34	0.36	0.46
MXE:chr4:456364:456490:-@chr4:451406:451470:-@chr4:421235:421300:-@chr4:406991:410908:-	0.55	0.55	0.79	0.85	0.63	0.64
A5SS:chr3:49688493:49688952|49688656:+@chr3:49689046:49689137:+	0.47	0.41	0.57	0.62	0.71	0.81
A5SS:chr9:36194065:36194180|36194176:+@chr9:36201605:36202055:+	0.29	0.37	0.29	0.19	0.35	0.12
TandemUTR:chr11:93553683:93553794:+@chr11:93553795:93554780:+	0.59	0.62	0.61	0.66	0.62	0.54
ALE:169841@uc004auo.2@uc004aum.1uc010mrk.1	0.69	0.73	0.75	0.73	0.79	0.67
A3SS:chr11:1732708:1732834:-@chr11:1731937|1731944:1731800:-	0.65	0.69	0.67	0.69	0.47	0.67
SE:chr19:19174600:19175205:-@chr19:19174279:19174384:-@chr19:19173222:19174207:-	0.72	0.43	0.51	0.52	0.4	0.54
SE:chr11:107422207:107422306:+@chr11:107425827:107426003:+@chr11:107428597:107428738:+	0.84	0.78	0.88	0.86	0.87	0.65
SE:chr12:119451126:119451347:-@chr12:119444400:119444549:-@chr12:119438749:119438974:-	0.75	0.69	0.73	0.82	0.7	0.67
A5SS:chr8:144728658:144728543|144728504:-@chr8:144728098:144728406:-	0.92	0.71	0.81	0.81	0.8	0.87
A3SS:chr14:23653193:23653973:+@chr14:23654592|23654595:23654798:+	0.85	0.84	0.81	0.74	0.62	0.65
SE:chr7:152153048:152153140:+@chr7:152180144:152180269:+@chr7:152182476:152183397:+	0.66	0.79	0.5	0.71	0.59	0.72
A3SS:chr7:148822228:148822866:-@chr7:148822094|148822139:148822013:-	0.64	0.63	0.6	0.67	0.69	0.71
ALE:85378@uc003bkd.1@uc003bka.1uc003bkb.1uc010har.1	0.42	0.49	0.67	0.59	0.58	0.58
SE:chr5:96169319:96169701:-@chr5:96166280:96166399:-@chr5:96164880:96165398:-	0.21	0.07	0.23	0.1	0.12	0.17
SE:chr1:93088993:93089100:-@chr1:93085328:93085504:-@chr1:93078004:93082340:-	0.91	0.85	0.86	0.86	0.83	0.75
A3SS:chr11:280390:280600:+@chr11:280658|280678:281113:+	0.35	0.14	0.18	0.14	0.17	0.14
SE:chr16:14936518:14936755:+@chr16:14938923:14939008:+@chr16:14943170:14943365:+	0.65	0.34	0.41	0.48	0.52	0.46
SE:chr12:123428736:123428883:-@chr12:123424912:123424962:-@chr12:123422521:123423109:-	0.45	0.43	0.37	0.39	0.28	0.42
A5SS:chr5:43591858:43591689|43591685:-@chr5:43583587:43583772:-	0.09	0.11	0.09	0.12	0.09	0.21
A3SS:chr12:31118030:31118292:+@chr12:31122591|31122664:31122738:+	0.87	0.85	0.92	0.79	0.82	0.86
A3SS:chr15:71649544:71649817:-@chr15:71642639|71642651:71642630:-	0.87	0.91	0.88	0.8	0.88	0.86
SE:chr15:63365644:63366283:-@chr15:63342540:63342711:-@chr15:63339712:63340417:-	0.75	0.67	0.71	0.81	0.86	0.72
SE:chr7:72604433:72604508:-@chr7:72595814:72595906:-@chr7:72591982:72592318:-	0.85	0.86	0.83	0.7	0.81	0.63
AFE:3735@uc010cgz.1@uc002feq.1	0.57	0.55	0.64	0.57	0.43	0.35
SE:chr5:147785278:147785457:+@chr5:147786966:147787703:+@chr5:147793180:147793280:+	0.73	0.81	0.74	0.73	0.92	0.91
A5SS:chr4:504845:505062|505038:+@chr4:505449:506632:+	0.5	0.56	0.53	0.43	0.5	0.47
SE:chr15:76680650:76681661:-@chr15:76675937:76676129:-@chr15:76672449:76672588:-	0.24	0.38	0.32	0.24	0.16	0.21
A5SS:chr5:56246445:56246554|56246550:+@chr5:56248399:56248932:+	0.15	0.37	0.22	0.21	0.1	0.26
SE:chr10:95246348:95246670:+@chr10:95249787:95249981:+@chr10:95252860:95253135:+	0.84	0.79	0.79	0.81	0.8	0.73
A3SS:chr17:35443124:35443355:-@chr17:35442951|35442985:35442835:-	0.9	0.93	0.77	0.91	0.86	0.69
TandemUTR:chr17:76024536:76024896:+@chr17:76024897:76026476:+	0.72	0.72	0.6	0.58	0.52	0.56
AFE:1375@uc003bml.1uc003bmm.1@uc003bmt.1	0.81	0.72	0.71	0.72	0.8	0.56
SE:chrX:53130439:53130773:+@chrX:53130861:53131006:+@chrX:53131134:53132320:+	0.74	0.75	0.7	0.68	0.63	0.83
A5SS:chr14:30428212:30428100|30428077:-@chr14:30424316:30425283:-	0.37	0.58	0.25	0.47	0.39	0.41
SE:chr12:62461066:62461221:+@chr12:62462588:62462751:+@chr12:62465017:62465436:+	0.36	0.25	0.37	0.44	0.31	0.26
A5SS:chr16:87400395:87400583|87400547:+@chr16:87400960:87401112:+	0.84	0.74	0.72	0.69	0.72	0.7
ALE:388591@uc001amf.1@uc001amj.1	0.51	0.53	0.47	0.76	0.4	0.58
TandemUTR:chr10:93657495:93657928:-@chr10:93656323:93657494:-	0.82	0.69	0.73	0.76	0.79	0.74
AFE:9374@uc003nzz.1@uc003sdu.1	0.45	0.46	0.62	0.69	0.55	0.58
A3SS:chr16:79597840:79598220:-@chr16:79589457|79589579:79589391:-	0.23	0.18	0.19	0.24	0.17	0.27
SE:chr19:50609959:50610058:-@chr19:50609061:50609132:-@chr19:50608532:50608843:-	0.77	0.69	0.81	0.73	0.74	0.84
SE:chr21:33629700:33629823:+@chr21:33635175:33635350:+@chr21:33637444:33637598:+	0.93	0.87	0.81	0.85	0.91	0.86
A3SS:chr2:3179659:3179795:-@chr2:3176940|3176944:3176777:-	0.71	0.82	0.86	0.8	0.88	0.79
A3SS:chr1:54070751:54070852:-@chr1:54066314|54066434:54066260:-	0.81	0.86	0.81	0.74	0.76	0.67
SE:chr8:66719364:66719573:+@chr8:66737254:66737473:+@chr8:66744662:66744807:+	0.15	0.07	0.03	0.06	0.1	0.07
A5SS:chr7:75348619:75348744|75348740:+@chr7:75349083:75350012:+	0.22	0.14	0.08	0.14	0.17	0.18
AFE:10146@uc003luq.1@uc010jhy.1uc003lun.1	0.34	0.37	0.37	0.46	0.47	0.46
SE:chr3:37036805:37036958:+@chr3:37040361:37040453:+@chr3:37042132:37042502:+	0.07	0.2	0.09	0.13	0.08	0.07
AFE:8859@uc003rlf.1@uc010kqo.1	0.93	0.95	0.93	0.78	0.92	0.91
SE:chr3:12304347:12304519:+@chr3:12328879:12328956:+@chr3:12396203:12396430:+	0.66	0.45	0.46	0.53	0.67	0.55
SE:chr6:119254637:119254719:-@chr6:119254002:119254147:-@chr6:119241122:119244160:-	0.7	0.51	0.56	0.64	0.69	0.44
AFE:54856@uc001flx.1@uc009wri.1	0.66	0.53	0.71	0.47	0.66	0.59
AFE:4281@uc004ctd.2@uc004cte.2	0.68	0.63	0.64	0.69	0.58	0.65
A5SS:chr11:3339695:3339603|3339549:-@chr11:3335732:3338371:-	0.84	0.82	0.67	0.86	0.74	0.74
SE:chr6:44332400:44333078:-@chr6:44332057:44332121:-@chr6:44329811:44331359:-	0.75	0.73	0.73	0.7	0.7	0.64
A3SS:chr9:33015206:33015381:+@chr9:33016477|33016480:33016614:+	0.33	0.48	0.33	0.36	0.44	0.16
AFE:4784@uc002mwg.1@uc002mwe.1	0.39	0.55	0.56	0.59	0.6	0.56
SE:chr20:34669532:34669635:+@chr20:34671418:34671575:+@chr20:34673827:34674381:+	0.44	0.49	0.49	0.54	0.46	0.45
SE:chr6:143527773:143528013:+@chr6:143549500:143549645:+@chr6:143550459:143553431:+	0.09	0.12	0.14	0.11	0.13	0.19
TandemUTR:chr19:21699121:21701323:-@chr19:21698681:21699120:-	0.4	0.58	0.36	0.41	0.66	0.6
AFE:51321@uc002jgy.1@uc002jgr.1	0.62	0.57	0.54	0.51	0.65	0.51
RI:chr4:2904627:2904734:-@chr4:2904125:2904283:-	0.73	0.65	0.78	0.69	0.68	0.74
A3SS:chr7:101997388:101997477:-@chr7:101994636|101995737:101994550:-	0.64	0.54	0.5	0.57	0.69	0.62
ALE:54993@uc002bkq.1@uc010bmz.1	0.78	0.89	0.85	0.87	0.86	0.8
SE:chr6:56597287:56597385:-@chr6:56590743:56593472:-@chr6:56587339:56590175:-	0.74	0.9	0.83	0.89	0.88	0.88
A3SS:chr20:44425132:44425268:-@chr20:44420809|44421004:44420433:-	0.82	0.81	0.58	0.63	0.73	0.82
A5SS:chr16:22437960:22438236|22438091:+@chr16:22442642:22442770:+	0.75	0.76	0.73	0.63	0.67	0.69
AFE:50809@uc001bdy.1@uc001bdx.1	0.09	0.09	0.18	0.18	0.2	0.34
ALE:9898@uc001feo.1@uc001feq.2	0.18	0.13	0.13	0.26	0.12	0.22
TandemUTR:chr2:172349563:172350028:-@chr2:172349124:172349562:-	0.44	0.36	0.6	0.49	0.52	0.45
TandemUTR:chr10:51735483:51736906:-@chr10:51735368:51735482:-	0.13	0.23	0.13	0.03	0.11	0.12
AFE:3164@uc009zmc.1@uc009zmb.1	0.74	0.72	0.68	0.61	0.76	0.73
ALE:7024@uc009zly.1@uc001rxv.1uc009zlx.1	0.55	0.54	0.48	0.56	0.46	0.49
SE:chr2:241903189:241903698:+@chr2:241905587:241905682:+@chr2:241912304:241912329:+	0.46	0.39	0.27	0.42	0.45	0.45
AFE:54840@uc003zrj.1@uc003zrr.1	0.83	0.77	0.8	0.8	0.88	0.9
A3SS:chr17:70252575:70252663:+@chr17:70252742|70253040:70255068:+	0.24	0.31	0.21	0.17	0.16	0.34
AFE:22837@uc002ucn.1@uc002ucr.1	0.45	0.56	0.4	0.48	0.51	0.47
SE:chr22:37740033:37740330:+@chr22:37741546:37741649:+@chr22:37743717:37746304:+	0.55	0.53	0.45	0.46	0.43	0.54
A3SS:chr12:121295069:121295262:-@chr12:121293003|121293008:121292882:-	0.91	0.94	0.87	0.79	0.9	0.84
AFE:2778@uc002yad.1@uc010gjs.1uc002yaa.1	0.78	0.67	0.66	0.7	0.69	0.64
RI:chr6:31232779:31232845:-@chr6:31232487:31232700:-	0.05	0.05	0.09	0.12	0.05	0.17
AFE:7465@uc001mht.1@uc001mhs.1	0.49	0.55	0.43	0.84	0.67	0.58
A3SS:chr16:56241666:56241768:+@chr16:56242613|56242660:56243035:+	0.66	0.78	0.61	0.71	0.9	0.8
MXE:chr7:38184334:38184547:+@chr7:38207840:38207956:+@chr7:38208196:38208323:+@chr7:38213573:38214178:+	0.42	0.28	0.22	0.37	0.17	0.33
RI:chr11:65389858:65389941:+@chr11:65390033:65390485:+	0.16	0.28	0.08	0.24	0.22	0.19
SE:chr3:121064956:121065142:-@chr3:121044792:121044890:-@chr3:121022854:121028392:-	0.65	0.62	0.65	0.62	0.67	0.57
SE:chr12:47517992:47518130:-@chr12:47517574:47517707:-@chr12:47517331:47517443:-	0.78	0.78	0.88	0.77	0.89	0.75
SE:chr9:6782972:6783132:+@chr9:6795599:6795774:+@chr9:6804631:6805149:+	0.77	0.78	0.86	0.6	0.77	0.74
SE:chr14:101419522:101419652:+@chr14:101426327:101426386:+@chr14:101429090:101429198:+	0.52	0.33	0.45	0.47	0.83	0.63
RI:chr1:45014934:45015031:+@chr1:45015873:45016048:+	0.19	0.17	0.25	0.19	0.26	0.29
SE:chr8:21979958:21980350:+@chr8:21980542:21980616:+@chr8:21980984:21981139:+	0.53	0.5	0.57	0.55	0.72	0.71
AFE:144132@uc009yfg.1@uc001mds.1	0.85	0.9	0.72	0.86	0.73	0.8
SE:chr14:66777575:66778003:+@chr14:66806171:66806253:+@chr14:66815720:66816007:+	0.68	0.61	0.6	0.59	0.67	0.7
ALE:22982@uc009xhi.1@uc001ifp.1	0.89	0.86	0.9	0.81	0.94	0.87
SE:chr10:47975031:47975148:+@chr10:47977018:47977063:+@chr10:47990431:47993874:+	0.05	0.08	0.07	0.08	0.06	0.18
AFE:54856@uc001fme.2@uc001fly.1uc001fmc.1	0.88	0.76	0.83	0.7	0.76	0.87
SE:chr12:9731765:9731949:+@chr12:9736691:9736794:+@chr12:9738623:9743418:+	0.23	0.24	0.27	0.18	0.47	0.49
AFE:56992@uc010hir.1@uc003cnx.2	0.63	0.75	0.68	0.73	0.6	0.58
SE:chr22:29393449:29393873:-@chr22:29390942:29391108:-@chr22:29387450:29390067:-	0.15	0.14	0.19	0.25	0.25	0.19
A5SS:chr11:124252267:124252415|124252290:+@chr11:124252625:124253902:+	0.62	0.65	0.74	0.69	0.52	0.38
SE:chr11:77018456:77018603:-@chr11:77013652:77013763:-@chr11:77010810:77011366:-	0.52	0.56	0.56	0.62	0.49	0.48
ALE:23048@uc004byx.1uc004byy.1uc004byz.1@uc004byw.1	0.67	0.64	0.68	0.64	0.64	0.58
AFE:23125@uc010ckv.1@uc002gah.1	0.64	0.48	0.55	0.53	0.52	0.68
SE:chr1:39673817:39674020:+@chr1:39674741:39674749:+@chr1:39676036:39676267:+	0.63	0.4	0.47	0.38	0.37	0.41
SE:chr1:153369789:153370734:+@chr1:153372603:153372668:+@chr1:153372830:153372880:+	0.92	0.9	0.86	0.85	0.85	0.76
RI:chr2:219807099:219807254:+@chr2:219807792:219808278:+	0.22	0.18	0.18	0.24	0.25	0.36
SE:chr14:99896644:99896752:-@chr14:99890537:99890656:-@chr14:99889777:99889959:-	0.75	0.74	0.69	0.79	0.74	0.76
AFE:474170@uc002ikq.1@uc002ikn.1	0.88	0.84	0.81	0.8	0.83	0.73
MXE:chr14:20801310:20801828:-@chr14:20774372:20774459:-@chr14:20772768:20772830:-@chr14:20771952:20772228:-	0.52	0.6	0.68	0.43	0.36	0.56
ALE:9734@uc003sud.1uc003suf.1uc010kud.1@uc003suh.1	0.6	0.59	0.51	0.65	0.53	0.56
SE:chr12:108399448:108399731:-@chr12:108391703:108393565:-@chr12:108382324:108382993:-	0.91	0.83	0.85	0.75	0.88	0.81
TandemUTR:chr4:1234922:1236370:+@chr4:1236371:1236795:+	0.2	0.17	0.17	0.1	0.14	0.29
SE:chr18:72857776:72858233:-@chr18:72829439:72829464:-@chr18:72819771:72821415:-	0.3	0.46	0.41	0.48	0.33	0.47
ALE:25832@uc001eqs.1uc01982.uc009wke.1	0.62	0.46	0.48	0.51	0.63	0.47
SE:chr17:30372503:30372916:-@chr17:30368655:30368738:-@chr17:30367502:30367712:-	0.7	0.57	0.72	0.62	0.71	0.62
A5SS:chr10:134966474:134966323|134966253:-@chr10:134963479:134963607:-	0.2	0.3	0.07	0.22	0.14	0.1
RI:chr19:40927866:40927953:-@chr19:40926811:40927162:-	0.81	0.73	0.39	0.71	0.71	0.68
ALE:636@uc001rkw.1@uc001rkv.1	0.5	0.6	0.58	0.59	0.72	0.61
SE:chr1:114025343:114025481:+@chr1:114026357:114026447:+@chr1:114027042:114030073:+	0.06	0.11	0.19	0.06	0.06	0.17
A3SS:chr1:155175964:155176326:-@chr1:155174875|155174929:155174834:-	0.17	0.38	0.34	0.37	0.53	0.28
SE:chr12:122415201:122415708:-@chr12:122398529:122398633:-@chr12:122395758:122396070:-	0.61	0.48	0.61	0.64	0.51	0.49
SE:chr11:45913763:45913882:-@chr11:45913248:45913373:-@chr11:45907446:45912352:-	0.19	0.09	0.15	0.16	0.18	0.22
ALE:80128@uc009wpg.1@uc001fhs.1uc001fhu.1	0.55	0.7	0.4	0.7	0.74	0.73
MXE:chr2:203900804:203901599:+@chr2:203915165:203915198:+@chr2:203928122:203928292:+@chr2:203939845:203940387:+	0.07	0.07	0.11	0.26	0.16	0.27
SE:chrX:57021738:57021920:-@chrX:57021450:57021579:-@chrX:57019530:57020354:-	0.1	0.17	0.12	0.07	0.09	0.13
AFE:10443@uc001uuh.2@uc001uuj.2	0.54	0.47	0.53	0.79	0.68	0.75
SE:chr3:32751296:32751472:+@chr3:32753906:32753986:+@chr3:32775954:32776067:+	0.67	0.72	0.71	0.74	0.69	0.8
A5SS:chr3:48431760:48431625|48431589:-@chr3:48431212:48431454:-	0.43	0.5	0.67	0.74	0.77	0.62
ALE:5261@uc002dzl.1@uc002dzk.1	0.17	0.22	0.25	0.26	0.37	0.33
A3SS:chr10:104151795:104151906:+@chr10:104151999|104152002:104152271:+	0.63	0.55	0.52	0.46	0.42	0.49
AFE:55148@uc010auq.1@uc001ybm.2uc001ybn.2	0.08	0.06	0.13	0.16	0.05	0.09
RI:chr1:76028225:76028330:+@chr1:76028425:76028547:+	0.74	0.75	0.76	0.83	0.88	0.68
A3SS:chr19:12862995:12863209:+@chr19:12863301|12863645:12863788:+	0.17	0.23	0.13	0.27	0.18	0.31
MXE:chr10:99884371:99884453:+@chr10:99913040:99913144:+@chr10:99941757:99941849:+@chr10:99957848:99959646:+	0.9	0.82	0.86	0.81	0.8	0.66
A5SS:chr1:32313791:32314014|32314010:+@chr1:32329863:32330199:+	0.17	0.29	0.41	0.25	0.13	0.14
AFE:6484@uc001qdz.1@uc009zcd.1	0.85	0.87	0.88	0.73	0.82	0.83
A3SS:chr11:119701045:119701287:+@chr11:119703041|119703385:119703559:+	0.87	0.85	0.81	0.82	0.78	0.9
AFE:9147@uc001wwz.1@uc001wxd.1	0.69	0.71	0.76	0.74	0.75	0.61
ALE:7837@uc002qxc.1@uc002qxa.1	0.6	0.62	0.54	0.55	0.55	0.41
MXE:chr12:48847151:48847554:-@chr12:48834278:48834370:-@chr12:48827376:48827453:-@chr12:48824002:48824107:-	0.34	0.29	0.38	0.22	0.23	0.3
AFE:29057@uc004drr.1@uc004drk.1	0.39	0.42	0.41	0.5	0.46	0.47
AFE:51347@uc001twv.1@uc001tww.1	0.07	0.09	0.1	0.1	0.08	0.2
SE:chr9:94909777:94909930:+@chr9:94912671:94912824:+@chr9:94914321:94914392:+	0.85	0.82	0.74	0.76	0.73	0.78
SE:chr1:226401730:226402023:+@chr1:226402695:226402863:+@chr1:226402989:226403308:+	0.58	0.68	0.57	0.72	0.74	0.68
SE:chr19:58593008:58593095:+@chr19:58597130:58597256:+@chr19:58602763:58607074:+	0.58	0.57	0.66	0.78	0.61	0.48
AFE:85302@uc010dgr.1@uc002jqc.2uc002jqd.1	0.7	0.68	0.82	0.6	0.39	0.77
TandemUTR:chr9:124622038:124622183:-@chr9:124620443:124622037:-	0.74	0.79	0.77	0.63	0.64	0.7
A3SS:chr21:42194800:42194927:-@chr21:42192525|42192540:42192231:-	0.92	0.69	0.93	0.84	0.9	0.75
SE:chr6:149985932:149986112:-@chr6:149966097:149966202:-@chr6:149964423:149964581:-	0.88	0.89	0.76	0.94	0.85	0.84
MXE:chr17:77142973:77143075:-@chr17:77141391:77141449:-@chr17:77138032:77138099:-@chr17:77134356:77136886:-	0.06	0.09	0.12	0.12	0.13	0.29
A5SS:chr6:31838176:31838924|31838326:+@chr6:31839171:31839926:+	0.97	0.95	0.97	0.87	0.9	0.85
SE:chr15:97923429:97923832:+@chr15:97956158:97956239:+@chr15:97990706:97990901:+	0.54	0.57	0.35	0.36	0.37	0.37
SE:chr11:46914694:46914978:+@chr11:46965335:46965437:+@chr11:47030515:47031398:+	0.83	0.71	0.77	0.82	0.73	0.77
ALE:128@uc003huk.1@uc003huj.1	0.32	0.34	0.38	0.23	0.31	0.34
SE:chr15:75770117:75770298:-@chr15:75756486:75756571:-@chr15:75692420:75695297:-	0.12	0.13	0.24	0.15	0.14	0.13
SE:chr20:35260431:35261042:+@chr20:35262264:35262311:+@chr20:35265702:35265777:+	0.07	0.06	0.15	0.1	0.09	0.04
A3SS:chr1:211481945:211482624:+@chr1:211501524|211501526:211501606:+	0.55	0.49	0.69	0.78	0.73	0.5
SE:chr12:31147137:31147221:+@chr12:31147518:31147596:+@chr12:31147778:31148992:+	0.64	0.83	0.69	0.79	0.84	0.86
AFE:9659@uc001eme.1@uc001emf.1	0.87	0.91	0.7	0.86	0.82	0.88
SE:chr12:122213514:122213900:-@chr12:122212615:122212692:-@chr12:122211636:122211883:-	0.52	0.36	0.6	0.57	0.5	0.46
MXE:chr14:22540008:22540109:-@chr14:22539006:22539166:-@chr14:22538442:22538451:-@chr14:22537476:22538205:-	0.21	0.09	0.38	0.26	0.13	0.21
SE:chr17:17420959:17421112:-@chr17:17366319:17366434:-@chr17:17356548:17356693:-	0.75	0.65	0.75	0.87	0.81	0.85
RI:chr13:40734184:40734467:-@chr13:40732629:40733051:-	0.22	0.26	0.21	0.24	0.25	0.31
RI:chr17:7420566:7420602:+@chr17:7421098:7421207:+	0.6	0.64	0.48	0.63	0.8	0.73
SE:chr19:60266148:60267179:-@chr19:60262337:60262455:-@chr19:60259833:60259988:-	0.72	0.73	0.75	0.81	0.79	0.7
AFE:4839@uc009zeq.1@uc001qpj.1	0.62	0.69	0.71	0.78	0.77	0.64
ALE:4149@uc001xii.1@uc010aql.1uc001xif.1uc001xig.1	0.63	0.63	0.43	0.45	0.57	0.57
TandemUTR:chr14:52264085:52264220:+@chr14:52264221:52264460:+	0.8	0.71	0.72	0.75	0.69	0.81
A5SS:chr22:43945533:43945720|43945654:+@chr22:43946145:43947152:+	0.74	0.46	0.3	0.57	0.41	0.54
AFE:57696@uc001ufk.1@uc001ufi.1	0.3	0.52	0.49	0.55	0.59	0.6
AFE:116985@uc001osw.1@uc001osv.1	0.35	0.66	0.65	0.4	0.68	0.6
SE:chr22:22549229:22549358:+@chr22:22554682:22554833:+@chr22:22554946:22556616:+	0.64	0.55	0.32	0.79	0.66	0.85
SE:chr12:861338:861500:+@chr12:862370:862486:+@chr12:862822:862995:+	0.68	0.59	0.57	0.54	0.5	0.51
SE:chr22:29052662:29052957:-@chr22:29030520:29030619:-@chr22:29025047:29025540:-	0.76	0.83	0.8	0.89	0.76	0.85
AFE:85463@uc001pkq.2@uc009yxw.1	0.55	0.49	0.44	0.49	0.52	0.44
SE:chr11:66897571:66897784:-@chr11:66891507:66891673:-@chr11:66888212:66889677:-	0.86	0.67	0.8	0.61	0.73	0.62
AFE:322@uc001mcz.1@uc001mdb.1	0.81	0.79	0.79	0.76	0.68	0.77
SE:chr22:29807304:29807442:+@chr22:29809165:29809295:+@chr22:29813951:29814518:+	0.73	0.71	0.7	0.68	0.69	0.62
SE:chr2:111968933:111969208:-@chr2:111841535:111841623:-@chr2:111817974:111818285:-	0.32	0.47	0.61	0.43	0.4	0.52
SE:chr16:86575167:86575366:+@chr16:86595402:86595518:+@chr16:86597197:86597372:+	0.66	0.4	0.55	0.53	0.49	0.53
SE:chr7:50485493:50485582:-@chr7:50484310:50484915:-@chr7:50483373:50483481:-	0.84	0.85	0.79	0.69	0.7	0.75
ALE:9145@uc003axo.2uc003axp.2uc003axs.2@uc003axq.2	0.6	0.63	0.52	0.56	0.66	0.48
ALE:9687@uc002rbm.2@uc002rbk.1uc002rbp.1	0.65	0.62	0.72	0.76	0.76	0.68
SE:chr19:54860700:54860944:-@chr19:54859743:54859915:-@chr19:54858257:54858583:-	0.65	0.59	0.52	0.6	0.47	0.5
SE:chr4:17112440:17112580:-@chr4:17101379:17101466:-@chr4:17093753:17097957:-	0.16	0.25	0.2	0.32	0.27	0.24
A5SS:chr17:4526206:4526080|4526078:-@chr17:4525318:4525928:-	0.15	0.18	0.12	0.28	0.21	0.15
SE:chr11:222983:223215:-@chr11:220452:220641:-@chr11:211920:214239:-	0.22	0.23	0.24	0.24	0.05	0.52
TandemUTR:chr21:45015607:45015718:-@chr21:45013396:45015606:-	0.64	0.64	0.71	0.66	0.58	0.52
SE:chr20:39595103:39595623:-@chr20:39576858:39577005:-@chr20:39574899:39575048:-	0.62	0.77	0.67	0.8	0.73	0.72
SE:chr15:76710473:76710582:-@chr15:76708364:76709342:-@chr15:76703171:76704688:-	0.86	0.75	0.74	0.41	0.77	0.64
A3SS:chr12:119121040:119121186:-@chr12:119120817|119120820:119120740:-	0.61	0.38	0.55	0.36	0.48	0.53
A3SS:chr19:1384738:1384826:+@chr19:1385736|1385739:1386680:+	0.72	0.68	0.82	0.8	0.82	0.79
AFE:116985@uc001osr.1@uc001osv.1	0.61	0.64	0.64	0.83	0.58	0.72
SE:chr15:73418379:73418498:+@chr15:73418602:73418738:+@chr15:73419359:73419671:+	0.19	0.14	0.26	0.14	0.25	0.2
AFE:84181@uc002xkb.1@uc002xkd.1	0.51	0.55	0.42	0.5	0.44	0.5
AFE:11176@uc001slo.1@uc001slq.1	0.91	0.78	0.9	0.91	0.84	0.88
A5SS:chr19:54684919:54685159|54684991:+@chr19:54685301:54685933:+	0.11	0.07	0.28	0.16	0.09	0.15
SE:chr1:159356521:159356646:+@chr1:159358642:159358752:+@chr1:159360555:159361932:+	0.13	0.15	0.31	0.25	0.14	0.14
SE:chr17:55658182:55658374:-@chr17:55655554:55655729:-@chr17:55654552:55654692:-	0.87	0.72	0.73	0.71	0.81	0.57
RI:chr16:671794:671881:+@chr16:672060:672077:+	0.53	0.53	0.48	0.49	0.6	0.57
A3SS:chr9:89779107:89779515:-@chr9:89778770|89778809:89778657:-	0.26	0.1	0.31	0.21	0.2	0.29
A5SS:chr20:25209585:25209748|25209746:+@chr20:25210669:25210783:+	0.9	0.89	0.84	0.84	0.74	0.91
SE:chr4:146905590:146905782:-@chr4:146903692:146903724:-@chr4:146898229:146902200:-	0.3	0.56	0.48	0.45	0.45	0.35
SE:chr16:28754755:28754944:+@chr16:28755148:28755307:+@chr16:28755550:28756059:+	0.23	0.21	0.18	0.27	0.4	0.36
AFE:10919@uc003sci.1uc003scj.1uc003sck.1@uc003nxv.1	0.61	0.63	0.49	0.56	0.4	0.47
SE:chr2:8807693:8807922:-@chr2:8805468:8805581:-@chr2:8794449:8794580:-	0.77	0.71	0.66	0.66	0.86	0.54
TandemUTR:chr16:88332155:88332473:+@chr16:88332474:88333753:+	0.92	0.93	0.83	0.88	0.93	0.94
SE:chr16:79588420:79590054:-@chr16:79582860:79583063:-@chr16:79572912:79572983:-	0.72	0.53	0.71	0.47	0.59	0.71
RI:chr13:114055761:114056058:+@chr13:114056141:114056252:+	0.62	0.54	0.68	0.57	0.54	0.61
SE:chr15:71712519:71712813:-@chr15:71671360:71671531:-@chr15:71653056:71653189:-	0.92	0.88	0.87	0.84	0.85	0.8
A5SS:chr17:4953887:4953730|4953413:-@chr17:4952945:4953071:-	0.89	0.88	0.92	0.9	0.94	0.77
SE:chr2:11218202:11218325:+@chr2:11229502:11229622:+@chr2:11235314:11236452:+	0.3	0.51	0.24	0.4	0.17	0.26
A3SS:chr6:144327617:144331289:-@chr6:144323372|144323410:144323303:-	0.23	0.55	0.53	0.44	0.47	0.29
SE:chr5:132126075:132126236:-@chr5:132125391:132125487:-@chr5:132125049:132125217:-	0.49	0.48	0.45	0.54	0.53	0.42
TandemUTR:chr5:148991947:148994277:+@chr5:148994278:148994724:+	0.8	0.87	0.71	0.76	0.82	0.78
SE:chr13:76549284:76549523:-@chr13:76548887:76548985:-@chr13:76542767:76542847:-	0.87	0.94	0.92	0.89	0.92	0.82
SE:chr2:25704544:25704757:-@chr2:25683609:25683694:-@chr2:25672459:25672613:-	0.35	0.55	0.27	0.28	0.62	0.41
AFE:55904@uc010ljh.1@uc010ljc.1	0.68	0.76	0.44	0.61	0.71	0.74
AFE:22905@uc002gvj.2@uc002gvh.1	0.72	0.7	0.82	0.67	0.85	0.77
RI:chr13:20453605:20453787:-@chr13:20451830:20451936:-	0.61	0.44	0.42	0.59	0.35	0.32
AFE:23314@uc002uvb.1@uc010fsq.1	0.51	0.72	0.67	0.37	0.73	0.69
A3SS:chr9:91124387:91124532:+@chr9:91130162|91130166:91130411:+	0.94	0.84	0.76	0.73	0.9	0.72
AFE:8904@uc002xdc.1@uc002xde.1	0.31	0.51	0.27	0.42	0.56	0.55
SE:chr1:116762604:116762766:-@chr1:116757907:116758058:-@chr1:116748856:116750293:-	0.44	0.1	0.2	0.2	0.09	0.28
A3SS:chr6:126247998:126248182:+@chr6:126251778|126251811:126252820:+	0.48	0.35	0.34	0.64	0.6	0.62
MXE:chr2:74007461:74007687:+@chr2:74013233:74013318:+@chr2:74019545:74019657:+@chr2:74027354:74029353:+	0.68	0.62	0.58	0.63	0.54	0.61
AFE:57730@uc010fid.1@uc010fie.1	0.88	0.75	0.78	0.79	0.86	0.86
SE:chrX:109447483:109448123:-@chrX:109394373:109394483:-@chrX:109346402:109346516:-	0.81	0.75	0.82	0.71	0.85	0.69
TandemUTR:chr2:170069338:170069391:+@chr2:170069392:170071410:+	0.6	0.5	0.59	0.51	0.42	0.47
SE:chr9:4730937:4731314:-@chr9:4712506:4712625:-@chr9:4709134:4709307:-	0.7	0.65	0.66	0.66	0.67	0.58
ALE:817@uc003ibn.1@uc003ibi.1	0.8	0.86	0.91	0.85	0.91	0.85
SE:chr10:101408892:101409026:-@chr10:101403572:101403652:-@chr10:101363163:101363671:-	0.36	0.23	0.35	0.26	0.13	0.1
SE:chr22:39545145:39545345:-@chr22:39524973:39525033:-@chr22:39504959:39505075:-	0.46	0.51	0.58	0.57	0.44	0.62
SE:chr1:200247708:200247929:+@chr1:200248095:200248187:+@chr1:200248391:200248510:+	0.63	0.73	0.82	0.73	0.71	0.8
SE:chr5:76418692:76418904:-@chr5:76410175:76410309:-@chr5:76405025:76409476:-	0.85	0.83	0.73	0.91	0.68	0.68
ALE:26149@uc004abs.2uc010mmn.1@uc010mmm.1	0.85	0.82	0.76	0.7	0.84	0.75
SE:chr2:236482119:236482289:+@chr2:236504148:236504306:+@chr2:236541845:236542006:+	0.36	0.41	0.38	0.44	0.4	0.32
A3SS:chr4:15249229:15249415:-@chr4:15247394|15247397:15247215:-	0.75	0.85	0.7	0.78	0.88	0.83
AFE:22985@uc001wir.2@uc001wis.2	0.88	0.8	0.73	0.82	0.56	0.59
SE:chr20:25336319:25336531:+@chr20:25346741:25346831:+@chr20:25353847:25353963:+	0.4	0.45	0.51	0.57	0.58	0.6
ALE:26097@uc009woi.1@uc009woj.1	0.48	0.44	0.43	0.39	0.63	0.55
RI:chr10:102237774:102237845:-@chr10:102236393:102237542:-	0.48	0.52	0.84	0.81	0.62	0.85
ALE:347862@uc001lrf.1@uc001lrd.2	0.75	0.69	0.68	0.81	0.75	0.59
A5SS:chr11:6196569:6196406|6196364:-@chr11:6194376:6195956:-	0.42	0.46	0.41	0.36	0.42	0.6
ALE:7024@uc009zly.1@uc001rxw.1uc001rxx.1	0.56	0.49	0.77	0.65	0.53	0.48
ALE:55904@uc010ljh.1@uc003vcm.1uc010ljc.1uc010ljg.1	0.5	0.45	0.59	0.4	0.47	0.55
A5SS:chr3:52300016:52300978|52300167:+@chr3:52301316:52304312:+	0.74	0.61	0.53	0.78	0.83	0.77
AFE:80162@uc001lou.2@uc001lot.2	0.6	0.66	0.56	0.68	0.59	0.64
A5SS:chr10:134975210:134975339|134975310:+@chr10:134976282:134976656:+	0.59	0.41	0.71	0.4	0.31	0.36
SE:chr12:122415201:122415708:-@chr12:122408309:122408352:-@chr12:122400810:122400941:-	0.06	0.04	0.15	0.18	0.22	0.1
A3SS:chr16:69064387:69064757:+@chr16:69065533|69065539:69065743:+	0.77	0.63	0.84	0.74	0.62	0.56
TandemUTR:chr10:91152029:91153591:+@chr10:91153592:91153720:+	0.65	0.55	0.37	0.34	0.67	0.39
AFE:3609@uc002mpq.1@uc002mpp.2	0.38	0.16	0.27	0.55	0.33	0.39
SE:chr3:130385309:130385500:-@chr3:130373218:130373304:-@chr3:130372612:130373071:-	0.89	0.94	0.92	0.91	0.92	0.82
MXE:chr5:55307800:55307899:-@chr5:55301345:55301440:-@chr5:55295731:55295897:-@chr5:55294937:55295091:-	0.82	0.92	0.89	0.91	0.94	0.84
A5SS:chr12:19413894:19413999|19413980:+@chr12:19419732:19420601:+	0.96	0.92	0.9	0.72	0.93	0.9
ALE:157680@uc003yiu.1@uc003yiv.1uc003yiw.1	0.64	0.56	0.65	0.53	0.55	0.58
MXE:chr2:219232623:219232710:+@chr2:219233004:219233133:+@chr2:219233274:219233388:+@chr2:219233906:219234487:+	0.67	0.75	0.68	0.64	0.6	0.64
SE:chr6:30766598:30767037:-@chr6:30765781:30765999:-@chr6:30765032:30765208:-	0.61	0.45	0.46	0.65	0.61	0.51
SE:chr15:58465519:58466587:-@chr15:58461833:58461915:-@chr15:58443920:58444014:-	0.93	0.96	0.94	0.91	0.85	0.94
A5SS:chr16:28754755:28754998|28754944:+@chr16:28755550:28756059:+	0.14	0.17	0.12	0.22	0.33	0.26
A5SS:chr1:1264682:1264530|1264526:-@chr1:1263583:1263896:-	0.06	0.09	0.15	0.17	0.11	0.09
SE:chr15:63703346:63705362:+@chr15:63717520:63717573:+@chr15:63718987:63719095:+	0.53	0.52	0.27	0.42	0.46	0.36
ALE:10379@uc010ali.1@uc001wmq.1uc010alj.1	0.77	0.82	0.84	0.81	0.75	0.63
AFE:93436@uc002nle.1@uc002nld.1	0.45	0.46	0.4	0.36	0.4	0.48
AFE:146705@uc002jzr.1@uc002jzs.1	0.61	0.71	0.67	0.48	0.48	0.77
AFE:8681@uc001zoq.2@uc001zon.2uc001zoo.2uc010bcn.1	0.4	0.64	0.58	0.5	0.46	0.54
SE:chr6:36554876:36554978:+@chr6:36555346:36555466:+@chr6:36557317:36557860:+	0.83	0.89	0.84	0.92	0.95	0.86
A3SS:chr17:70655246:70655343:-@chr17:70643940|70643967:70642957:-	0.51	0.47	0.59	0.6	0.74	0.68
AFE:4207@uc002nln.1@uc002nlo.1	0.78	0.68	0.67	0.67	0.75	0.66
SE:chr12:69202571:69202677:+@chr12:69207722:69207785:+@chr12:69218097:69218860:+	0.32	0.46	0.49	0.47	0.29	0.47
RI:chr13:78809238:78809438:-@chr13:78806480:78806566:-	0.03	0.06	0.09	0.2	0.16	0.35
SE:chr4:106374503:106377957:+@chr4:106381945:106382035:+@chr4:106383440:106383743:+	0.83	0.81	0.83	0.9	0.81	0.72
ALE:80128@uc001fhr.2uc001fhv.2@uc001fhs.1uc001fhu.1	0.47	0.49	0.64	0.6	0.5	0.52
A5SS:chr12:46831715:46831660|46831615:-@chr12:46828733:46831355:-	0.35	0.21	0.27	0.34	0.24	0.41
ALE:23157@uc004ers.1@uc004erv.1	0.73	0.48	0.59	0.6	0.6	0.53
A3SS:chr12:122280761:122281022:-@chr12:122278072|122278116:122277963:-	0.62	0.66	0.55	0.66	0.59	0.66
A5SS:chr10:73765695:73765544|73765367:-@chr10:73762594:73764381:-	0.07	0.13	0.18	0.17	0.18	0.29
A5SS:chr1:45251395:45251613|45251474:+@chr1:45251853:45252835:+	0.92	0.88	0.85	0.86	0.88	0.8
A5SS:chr1:11113421:11113182|11113173:-@chr1:11112382:11112482:-	0.93	0.94	0.92	0.83	0.91	0.91
SE:chr16:4724158:4724387:-@chr16:4721514:4721581:-@chr16:4718948:4720153:-	0.15	0.21	0.4	0.29	0.22	0.09
SE:chr1:143304915:143305322:+@chr1:143307211:143307309:+@chr1:143309869:143310681:+	0.17	0.05	0.2	0.38	0.11	0.41
SE:chr19:62755807:62755902:-@chr19:62749637:62751173:-@chr19:62745016:62746423:-	0.68	0.78	0.76	0.8	0.88	0.49
A5SS:chr5:130843345:130843205|130843105:-@chr5:130835682:130836336:-	0.68	0.76	0.74	0.53	0.73	0.68
MXE:chr11:118499488:118499604:+@chr11:118502855:118502913:+@chr11:118504271:118504368:+@chr11:118506645:118508493:+	0.28	0.21	0.16	0.23	0.13	0.17
AFE:83637@uc003tlu.1@uc003tlt.1	0.74	0.67	0.72	0.62	0.59	0.51
A5SS:chr15:73417749:73417814|73417781:+@chr15:73418040:73419272:+	0.62	0.54	0.4	0.51	0.54	0.46
SE:chr17:16059401:16059608:-@chr17:16042640:16042758:-@chr17:16038501:16038678:-	0.21	0.06	0.14	0.17	0.11	0.1
SE:chr19:62781237:62781278:-@chr19:62778984:62779110:-@chr19:62774746:62776881:-	0.42	0.65	0.81	0.69	0.73	0.62
A5SS:chr14:44737597:44737888|44737788:+@chr14:44738823:44739843:+	0.69	0.78	0.68	0.67	0.68	0.61
A3SS:chr17:39782052:39782445:+@chr17:39782519|39782561:39782645:+	0.09	0.12	0.07	0.07	0.14	0.24
TandemUTR:chr20:34715257:34715335:-@chr20:34713586:34715256:-	0.45	0.39	0.49	0.49	0.52	0.44
SE:chr8:94822285:94822421:-@chr8:94818711:94818759:-@chr8:94809554:94817842:-	0.39	0.43	0.49	0.44	0.5	0.34
SE:chr4:99483313:99483435:+@chr4:99492650:99492775:+@chr4:99519191:99519964:+	0.78	0.9	0.8	0.67	0.69	0.85
SE:chr19:60659528:60659668:-@chr19:60658815:60659024:-@chr19:60658439:60658557:-	0.78	0.84	0.74	0.85	0.81	0.84
SE:chr20:33604981:33606260:+@chr20:33607218:33607314:+@chr20:33607392:33608294:+	0.91	0.85	0.86	0.89	0.86	0.76
A5SS:chr22:40601287:40601405|40601401:+@chr22:40601493:40601674:+	0.31	0.1	0.07	0.07	0.08	0.15
SE:chr4:26039440:26039580:+@chr4:26040618:26040773:+@chr4:26041139:26041242:+	0.94	0.94	0.94	0.92	0.9	0.79
SE:chr14:76641753:76641940:+@chr14:76645908:76646077:+@chr14:76649521:76653383:+	0.72	0.66	0.57	0.68	0.74	0.63
AFE:51773@uc001oym.1@uc001oyn.1uc001oyo.1	0.83	0.93	0.88	0.85	0.9	0.75
SE:chr11:18504898:18505354:-@chr11:18494222:18494287:-@chr11:18487665:18487788:-	0.17	0.2	0.23	0.3	0.15	0.26
SE:chr19:9790221:9790765:-@chr19:9784907:9784950:-@chr19:9781943:9783393:-	0.06	0.09	0.1	0.16	0.11	0.06
SE:chr9:91260623:91260688:-@chr9:91222791:91222853:-@chr9:91210086:91210434:-	0.65	0.86	0.89	0.83	0.76	0.87
RI:chr2:219818862:219819051:+@chr2:219819623:219819842:+	0.16	0.11	0.16	0.22	0.31	0.31
TandemUTR:chr3:50592852:50593107:+@chr3:50593108:50597219:+	0.61	0.58	0.67	0.72	0.55	0.57
MXE:chr16:56983551:56984192:+@chr16:56986507:56986623:+@chr16:56992514:56992572:+@chr16:56994503:56994740:+	0.21	0.04	0.28	0.07	0.1	0.17
A3SS:chr1:24176988:24177350:-@chr1:24174128|24174147:24174051:-	0.57	0.71	0.67	0.58	0.79	0.74
SE:chr6:31724955:31725151:-@chr6:31724667:31724720:-@chr6:31724433:31724507:-	0.96	0.97	0.94	0.87	0.98	0.95
ALE:8558@uc002foa.2@uc002fob.2	0.83	0.95	0.81	0.91	0.94	0.93
AFE:6396@uc003bvl.1@uc003bvn.1	0.56	0.61	0.47	0.48	0.58	0.4
A5SS:chr3:63983517:63983455|63983359:-@chr3:63983034:63983239:-	0.75	0.73	0.73	0.7	0.89	0.88
ALE:5371@uc002aww.1@uc002awl.1uc002awm.1uc002awy.1	0.17	0.14	0.23	0.13	0.14	0.11
A3SS:chr7:158165413:158165538:-@chr7:158161069|158161109:158160930:-	0.59	0.62	0.7	0.63	0.7	0.61
A5SS:chrX:15176978:15176787|15176722:-@chrX:15172030:15172673:-	0.35	0.13	0.18	0.28	0.24	0.35
AFE:10013@uc004dkv.1@uc004dku.2	0.61	0.32	0.55	0.62	0.41	0.57
A5SS:chr12:46646139:46646222|46646219:+@chr12:46646733:46647905:+	0.56	0.51	0.51	0.55	0.61	0.47
SE:chr19:45435716:45435838:-@chr19:45433985:45434132:-@chr19:45433637:45433851:-	0.42	0.44	0.38	0.49	0.49	0.38
SE:chr8:26252323:26252420:+@chr8:26253336:26253410:+@chr8:26267901:26268066:+	0.05	0.18	0.05	0.13	0.14	0.18
SE:chr12:119660466:119660636:+@chr12:119660719:119660856:+@chr12:119661006:119661101:+	0.87	0.93	0.89	0.89	0.87	0.83
ALE:27185@uc001hvb.2@uc001huz.1uc001hva.1	0.72	0.79	0.71	0.83	0.8	0.69
SE:chrX:150874836:150878851:-@chrX:150874496:150874695:-@chrX:150872247:150874212:-	0.65	0.35	0.56	0.64	0.7	0.56
A5SS:chr13:110085816:110085975|110085936:+@chr13:110087477:110088067:+	0.5	0.35	0.16	0.26	0.13	0.28
TandemUTR:chr19:4396471:4396493:-@chr19:4396005:4396470:-	0.35	0.67	0.47	0.55	0.52	0.44
MXE:chr11:74294932:74295149:-@chr11:74251674:74251714:-@chr11:74239781:74239896:-@chr11:74235753:74237155:-	0.77	0.7	0.83	0.8	0.51	0.64
A3SS:chr1:158498531:158498926:-@chr1:158497764|158497772:158497699:-	0.88	0.91	0.77	0.84	0.82	0.85
MXE:chr17:55324840:55325085:-@chr17:55322974:55323184:-@chr17:55310246:55310477:-@chr17:55298579:55298892:-	0.28	0.38	0.38	0.41	0.32	0.4
SE:chr3:126220796:126221131:-@chr3:126216247:126216546:-@chr3:126213919:126215524:-	0.56	0.65	0.77	0.8	0.78	0.49
SE:chr2:75787157:75787285:-@chr2:75782833:75783057:-@chr2:75781824:75781921:-	0.91	0.89	0.74	0.73	0.82	0.87
RI:chr9:139628832:139629171:+@chr9:139629347:139629601:+	0.74	0.63	0.79	0.64	0.72	0.69
SE:chr12:74186531:74186656:-@chr12:74186363:74186446:-@chr12:74185062:74185301:-	0.9	0.91	0.9	0.92	0.76	0.81
AFE:9924@uc001skw.2@uc001skx.2	0.69	0.48	0.45	0.55	0.67	0.62
AFE:5308@uc003iac.1uc003iag.1@uc003iaf.1	0.11	0.08	0.14	0.06	0.14	0.23
SE:chr8:17874118:17874476:+@chr8:17882380:17882544:+@chr8:17887236:17887408:+	0.59	0.58	0.47	0.57	0.43	0.61
MXE:chr1:171951758:171951828:+@chr1:171960992:171961100:+@chr1:171962373:171962535:+@chr1:171969475:171970271:+	0.15	0.28	0.21	0.22	0.36	0.27
A3SS:chr12:52183078:52184520:+@chr12:52184663|52184749:52184866:+	0.61	0.53	0.46	0.35	0.29	0.64
MXE:chr12:1670409:1670640:+@chr12:1704143:1704262:+@chr12:1715506:1715663:+@chr12:1733685:1733941:+	0.84	0.82	0.72	0.92	0.92	0.83
TandemUTR:chr4:141762689:141762797:-@chr4:141761384:141762688:-	0.44	0.5	0.5	0.46	0.47	0.61
RI:chr1:1009596:1009749:-@chr1:1007068:1008230:-	0.37	0.27	0.23	0.2	0.14	0.14
RI:chr19:4397280:4397410:-@chr19:4397046:4397194:-	0.19	0.16	0.15	0.27	0.18	0.23
A5SS:chr16:2252433:2252280|2252276:-@chr16:2245587:2245728:-	0.15	0.15	0.14	0.2	0.09	0.21
SE:chr3:180059971:180060105:-@chr3:180002275:180002416:-@chr3:179949448:179949718:-	0.14	0.09	0.19	0.19	0.14	0.14
A3SS:chr20:33086587:33086772:-@chr20:33072796|33072820:33072654:-	0.51	0.55	0.52	0.44	0.59	0.68
TandemUTR:chr12:109272493:109273163:+@chr12:109273164:109273281:+	0.91	0.67	0.81	0.61	0.88	0.84
ALE:6160@uc002taq.2@uc010fiu.1	0.49	0.5	0.46	0.42	0.5	0.52
ALE:90102@uc003dyd.1@uc0337.uc003dyj.1	0.72	0.75	0.9	0.82	0.78	0.79
TandemUTR:chr12:109414105:109414191:-@chr12:109413796:109414104:-	0.5	0.6	0.61	0.53	0.53	0.44
SE:chr11:124984539:124984694:+@chr11:124986533:124986624:+@chr11:124987697:124987852:+	0.51	0.59	0.52	0.5	0.49	0.47
SE:chr3:161599773:161600231:+@chr3:161601082:161601447:+@chr3:161602397:161602575:+	0.84	0.96	0.78	0.9	0.89	0.84
A3SS:chr3:161599773:161600231:+@chr3:161601082|161601110:161601447:+	0.93	0.96	0.71	0.87	0.91	0.84
SE:chr6:161573058:161573324:-@chr6:161507270:161507439:-@chr6:161494368:161495332:-	0.84	0.86	0.8	0.72	0.86	0.54
AFE:10312@uc001oni.1@uc001onf.1	0.92	0.9	0.82	0.87	0.92	0.91
SE:chr19:59401611:59402142:+@chr19:59402233:59402404:+@chr19:59403078:59403332:+	0.04	0.04	0.06	0.12	0.18	0.2
A3SS:chr4:20311134:20311508:+@chr4:20312231|20312240:20312388:+	0.32	0.42	0.33	0.47	0.44	0.43
A3SS:chrX:46988841:46988893:+@chrX:46989025|46989028:46989267:+	0.93	0.75	0.8	0.92	0.93	0.83
A3SS:chr1:16824857:16825087:-@chr1:16819106|16819327:16818927:-	0.2	0.2	0.26	0.47	0.1	0.18
A3SS:chr2:220074442:220074545:+@chr2:220074817|220074878:220075003:+	0.83	0.86	0.89	0.85	0.87	0.74
SE:chr2:130845960:130846526:+@chr2:130846916:130846990:+@chr2:130847200:130849457:+	0.9	0.91	0.81	0.75	0.79	0.87
RI:chr7:72744862:72744912:+@chr7:72745595:72745680:+	0.09	0.25	0.4	0.05	0.51	0.15
TandemUTR:chr16:3716816:3717718:-@chr16:3716624:3716815:-	0.72	0.92	0.86	0.84	0.76	0.89
A3SS:chr16:66252636:66253081:+@chr16:66253297|66253300:66254178:+	0.19	0.38	0.37	0.32	0.41	0.35
SE:chr22:37520019:37520149:-@chr22:37506877:37506960:-@chr22:37504454:37505564:-	0.73	0.63	0.81	0.88	0.81	0.74
SE:chr16:88541835:88542723:+@chr16:88546467:88546591:+@chr16:88548152:88548285:+	0.51	0.28	0.12	0.24	0.1	0.14
ALE:23157@uc004eru.1@uc004ert.1	0.66	0.43	0.51	0.49	0.56	0.45
AFE:93643@uc003ovh.1@uc003ovd.1uc003ove.1	0.46	0.45	0.42	0.48	0.55	0.44
AFE:7844@uc002srm.1@uc002srn.1uc002srp.2	0.08	0.03	0.09	0.06	0.14	0.08
ALE:23322@uc002ehq.1@uc002ehn.1uc002ehp.1uc002eho.2uc010cbx.1	0.47	0.52	0.46	0.57	0.6	0.64
AFE:2771@uc003cyo.1@uc003cyq.1	0.77	0.63	0.45	0.53	0.48	0.51
A5SS:chr19:14384490:14384363|14384359:-@chr19:14382801:14383410:-	0.04	0.06	0.06	0.11	0.09	0.14
SE:chr17:18098118:18098221:-@chr17:18097583:18097758:-@chr17:18097340:18097497:-	0.75	0.91	0.92	0.84	0.79	0.85
SE:chr16:66559843:66560066:-@chr16:66554869:66554963:-@chr16:66552979:66553110:-	0.59	0.53	0.53	0.65	0.48	0.54
A3SS:chr1:177317496:177318145:+@chr1:177318477|177318683:177318811:+	0.04	0.05	0.04	0.03	0.13	0.16
A3SS:chr3:50301882:50302197:-@chr3:50301791|50301795:50301690:-	0.95	0.89	0.89	0.83	0.92	0.88
RI:chr15:41481206:41481340:+@chr15:41483173:41483289:+	0.45	0.4	0.33	0.35	0.39	0.61
AFE:9857@uc001gnw.1@uc009wxl.1	0.46	0.47	0.65	0.5	0.57	0.52
A3SS:chr6:99979812:99980255:-@chr6:99969287|99971025:99969169:-	0.49	0.55	0.44	0.49	0.53	0.48
SE:chr10:122616071:122616266:+@chr10:122616568:122616671:+@chr10:122620672:122620848:+	0.56	0.5	0.53	0.59	0.42	0.34
ALE:9204@uc001byi.2uc001byj.2uc001byk.2@uc009vuq.1	0.98	0.94	0.94	0.86	0.9	0.9
SE:chr7:97437018:97437718:-@chr7:97436253:97436300:-@chr7:97433654:97434225:-	0.78	0.76	0.7	0.83	0.84	0.89
TandemUTR:chr3:125116168:125116314:-@chr3:125115260:125116167:-	0.8	0.83	0.75	0.7	0.8	0.74
AFE:7919@uc003ryh.1@uc003ryk.1	0.72	0.5	0.59	0.54	0.59	0.58
SE:chr7:89697122:89697286:+@chr7:89699587:89699734:+@chr7:89704141:89704933:+	0.62	0.53	0.59	0.74	0.7	0.53
SE:chr11:125706510:125706655:+@chr11:125713391:125713504:+@chr11:125718412:125718522:+	0.78	0.66	0.7	0.79	0.73	0.74
A5SS:chr19:18965549:18965457|18965447:-@chr19:18962697:18962958:-	0.69	0.34	0.36	0.67	0.33	0.58
TandemUTR:chr6:24531901:24532470:+@chr6:24532471:24533795:+	0.55	0.54	0.56	0.45	0.53	0.51
AFE:57396@uc010jku.1@uc003mji.2	0.52	0.39	0.41	0.43	0.32	0.53
A5SS:chr15:88247615:88247452|88247448:-@chr15:88240260:88246039:-	0.21	0.12	0.15	0.46	0.11	0.1
ALE:57669@uc010flk.1uc002tmh.2@uc002tmg.1uc010fll.1uc010flm.1	0.36	0.13	0.32	0.2	0.36	0.35
SE:chr1:9958237:9958420:+@chr1:9963676:9963815:+@chr1:9964946:9968146:+	0.79	0.76	0.71	0.83	0.78	0.72
ALE:548644@uc003vac.2@uc003vab.2	0.61	0.72	0.68	0.79	0.61	0.65
AFE:84059@uc003kjv.2@uc003kjt.1	0.64	0.81	0.81	0.74	0.55	0.56
SE:chr15:87432385:87432798:+@chr15:87457967:87458059:+@chr15:87460557:87460756:+	0.52	0.39	0.4	0.35	0.4	0.33
RI:chr1:26672781:26672816:+@chr1:26673163:26673213:+	0.4	0.51	0.52	0.45	0.51	0.45
TandemUTR:chr1:184909478:184910106:-@chr1:184907586:184909477:-	0.77	0.8	0.71	0.68	0.79	0.66
AFE:221037@uc001jmo.1@uc001jmp.1	0.58	0.5	0.8	0.56	0.56	0.72
AFE:29945@uc003grq.1@uc003gro.1	0.06	0.11	0.04	0.23	0.19	0.21
SE:chr19:1308008:1309463:+@chr19:1309587:1309692:+@chr19:1311135:1312031:+	0.43	0.28	0.38	0.36	0.29	0.38
A5SS:chr2:27208203:27208046|27208040:-@chr2:27207128:27207880:-	0.23	0.28	0.21	0.21	0.15	0.22
SE:chr1:53137434:53137484:-@chr1:53135697:53135744:-@chr1:53134170:53134857:-	0.82	0.83	0.65	0.75	0.64	0.79
A5SS:chr3:37030927:37031043|37031039:+@chr3:37042132:37042502:+	0.29	0.51	0.16	0.36	0.21	0.48
A3SS:chr20:41520415:41520563:+@chr20:41521207|41521359:41521474:+	0.79	0.86	0.79	0.79	0.75	0.87
RI:chr11:46521378:46521524:-@chr11:46520071:46521107:-	0.23	0.26	0.23	0.16	0.09	0.1
A3SS:chr2:27433110:27433403:-@chr2:27426770|27427003:27426685:-	0.51	0.7	0.82	0.63	0.85	0.81
RI:chr1:1238278:1238367:-@chr1:1237836:1238192:-	0.61	0.5	0.31	0.39	0.47	0.34
A3SS:chr8:22110698:22110878:+@chr8:22114576|22115261:22115386:+	0.38	0.5	0.67	0.48	0.39	0.6
SE:chr1:1182235:1182373:-@chr1:1181288:1181363:-@chr1:1179151:1180730:-	0.5	0.49	0.48	0.41	0.51	0.44
AFE:54799@uc002itp.2@uc002itr.2	0.94	0.89	0.92	0.9	0.87	0.64
RI:chr2:27455255:27455425:-@chr2:27454838:27454986:-	0.79	0.82	0.85	0.73	0.84	0.71
RI:chr1:205999607:205999692:+@chr1:206001217:206001414:+	0.02	0.01	0.03	0.08	0.19	0.14
SE:chr6:130727846:130729362:+@chr6:130748011:130748074:+@chr6:130803245:130806262:+	0.41	0.37	0.44	0.51	0.46	0.44
SE:chr11:56951111:56951234:-@chr11:56950637:56950799:-@chr11:56949977:56950401:-	0.73	0.73	0.73	0.65	0.61	0.54
AFE:1107@uc002gjj.2@uc002gjh.2	0.44	0.47	0.34	0.37	0.47	0.43
A5SS:chr10:126092991:126092909|126092905:-@chr10:126090532:126090759:-	0.85	0.72	0.65	0.74	0.73	0.86
ALE:5998@uc004bhr.1uc004bhu.1@uc010muz.1uc004bhy.1	0.28	0.29	0.21	0.19	0.33	0.17
SE:chr5:137323204:137323351:-@chr5:137320065:137320130:-@chr5:137317754:137317964:-	0.35	0.14	0.36	0.51	0.49	0.38
AFE:133418@uc010ivq.1@uc003jom.1uc010ivr.1	0.55	0.53	0.55	0.68	0.56	0.56
RI:chr21:36330253:36330419:-@chr21:36328710:36330128:-	0.1	0.17	0.26	0.32	0.24	0.11
SE:chr20:60321539:60321701:-@chr20:60321339:60321461:-@chr20:60321083:60321231:-	0.6	0.51	0.47	0.57	0.54	0.59
AFE:780@uc003rwp.1@uc010kpi.1	0.78	0.83	0.85	0.87	0.77	0.9
SE:chr10:112669087:112669405:+@chr10:112735376:112735513:+@chr10:112750163:112750293:+	0.94	0.93	0.91	0.89	0.83	0.93
RI:chr11:8709289:8709332:-@chr11:8708073:8708584:-	0.86	0.88	0.79	0.84	0.63	0.63
SE:chr7:507279:507467:-@chr7:506594:506662:-@chr7:503421:504737:-	0.16	0.2	0.1	0.2	0.1	0.17
SE:chr21:45530021:45530271:-@chr21:45526692:45526802:-@chr21:45522319:45522512:-	0.82	0.91	0.9	0.9	0.85	0.69
AFE:9857@uc001gnx.1@uc001gnr.1	0.77	0.87	0.82	0.86	0.75	0.76
AFE:3326@uc003oxc.1@uc003oxa.1	0.56	0.55	0.43	0.58	0.51	0.58
RI:chr3:113735806:113735874:-@chr3:113734047:113734317:-	0.11	0.13	0.24	0.22	0.27	0.21
SE:chr2:74635356:74636088:+@chr2:74636210:74636303:+@chr2:74636529:74636713:+	0.76	0.89	0.73	0.8	0.85	0.71
RI:chr16:57107607:57107748:+@chr16:57109806:57109948:+	0.82	0.78	0.67	0.79	0.83	0.79
RI:chr22:28014595:28014775:+@chr22:28017551:28017588:+	0.24	0.57	0.43	0.59	0.63	0.66
A3SS:chr12:50851709:50851764:-@chr12:50851573|50851608:50849043:-	0.54	0.46	0.61	0.53	0.44	0.57
SE:chr18:50048722:50050029:+@chr18:50051728:50051853:+@chr18:50054294:50054458:+	0.8	0.87	0.88	0.58	0.78	0.85
AFE:6904@uc002kgb.1@uc002kfx.1uc002kfy.1uc002kfz.1	0.24	0.25	0.21	0.13	0.16	0.24
AFE:80223@uc003xkp.1@uc003xkm.1uc003xkn.1	0.28	0.35	0.31	0.28	0.29	0.22
A5SS:chr8:145987684:145987470|145987466:-@chr8:145986867:145986952:-	0.82	0.77	0.76	0.83	0.93	0.88
A3SS:chrX:39808533:39808796:-@chrX:39808047|39808149:39807805:-	0.26	0.38	0.38	0.29	0.32	0.45
[truncated: 19,392 more rows]

## Sheet: HCT116_T_595_filtered.psi
eventName	FPKM (0 microM)	FPKM (0.5 microM)	FPKM (2 microM)	FPKM (5 microM)	FPKM (10 microM)	FPKM (20 microM)
[truncated: 987 more rows]

[truncated: 8 more sheets: HCT116_T_598.psi, HCT116_T_598_filtered.psi, HeLa_T_202.psi, HeLa_T_202_filtered.psi, HeLa_T_595.psi, HeLa_T_595_filtered.psi, HeLa_T_598.psi, HeLa_T_598_filtered.psi]
