# Supplementary material for: Pharmacological systems analysis defines EIF4A3 functions in cell-cycle and RNA stress granule formation
Source: Commun Biol. 2019 May 3;2:165. doi: 10.1038/s42003-019-0391-9 (PMC6499833; doi:10.1038/s42003-019-0391-9)
Supplement: Supplementary file 10 — Supplementary Data 7 [file 42003_2019_391_MOESM10_ESM.xlsx]

## Sheet: HCT116_T_202.up
Events
A3SS.chr10.102036352.102036459...chr10.102035960.102036079.102035844..
A3SS.chr10.112048396.112048558...chr10.112047476.112047493.112047315..
A3SS.chr11.118394202.118394597...chr11.118393465.118393973.118393282..
A3SS.chr11.124174977.124175921...chr11.124149924.124150080.124149825..
A3SS.chr11.47193069.47193390...chr11.47194321.47194463.47194599..
A3SS.chr11.47193069.47193390...chr11.47194330.47194463.47194599..
A3SS.chr11.63750098.63750301...chr11.63749018.63749628.63748849..
A3SS.chr11.66958424.66958531...chr11.66958629.66959036.66959448..
A3SS.chr12.107479370.107480641...chr12.107481965.107482184.107482297..
A3SS.chr12.122025192.122025883...chr12.122026311.122027154.122027267..
A3SS.chr12.41122710.41122810...chr12.41125116.41126042.41126359..
A3SS.chr12.46473419.46473638...chr12.46472054.46472719.46471921..
A3SS.chr12.47517992.47518130...chr12.47517443.47517707.47517331..
A3SS.chr13.110094733.110095029...chr13.110092869.110094530.110092663..
A3SS.chr13.110096315.110097587...chr13.110094831.110094954.110094733..
A3SS.chr15.20579242.20579703...chr15.20572800.20572870.20572639..
A3SS.chr16.1483347.1483607...chr16.1484248.1484283.1484618..
A3SS.chr16.88154622.88154972...chr16.88155136.88155505.88155660..
A3SS.chr17.39757605.39757743...chr17.39756471.39756694.39756372..
A3SS.chr17.72234517.72234855...chr17.72240655.72240970.72241054..
A3SS.chr17.77588615.77588863...chr17.77588178.77588253.77588024..
A3SS.chr19.14381554.14382984...chr19.14381259.14381457.14381115..
A3SS.chr19.14382028.14382146...chr19.14381685.14381793.14381554..
A3SS.chr19.17308496.17309473...chr19.17309683.17309817.17310064..
A3SS.chr19.17308496.17309473...chr19.17309708.17309817.17310064..
A3SS.chr19.2690943.2691150...chr19.2688298.2688377.2688046..
A3SS.chr19.40923121.40923337...chr19.40922827.40922829.40922451..
A3SS.chr19.54646554.54646927...chr19.54645917.54646008.54645851..
A3SS.chr19.60878373.60878613...chr19.60881685.60881705.60882033..
A3SS.chr19.7365999.7366133...chr19.7411075.7411230.7411368..
A3SS.chr19.8279033.8279768...chr19.8276040.8276689.8275915..
A3SS.chr1.1324773.1324928...chr1.1325222.1325401.1325546..
A3SS.chr1.16551337.16551570...chr1.16515650.16515739.16515519..
A3SS.chr1.16551337.16551570...chr1.16515653.16515809.16515519..
A3SS.chr1.177317496.177318145...chr1.177318477.177318543.177318811..
A3SS.chr1.177317496.177318145...chr1.177318477.177318683.177318811..
A3SS.chr1.177317496.177318145...chr1.177318477.177318698.177318811..
A3SS.chr1.177317496.177318145...chr1.177318543.177318683.177318811..
A3SS.chr1.177317496.177318145...chr1.177318543.177318698.177318811..
A3SS.chr1.210848593.210848895...chr1.210854983.210855006.210855226..
A3SS.chr1.44208855.44208967...chr1.44209165.44209225.44209448..
A3SS.chr1.45580643.45580902...chr1.45580994.45581102.45581261..
A3SS.chr1.94779681.94780003...chr1.94778928.94779210.94778716..
A3SS.chr20.18087728.18087909...chr20.18090464.18090467.18090883..
A3SS.chr21.46524335.46524479...chr21.46522059.46522184.46521869..
A3SS.chr2.241183114.241183394...chr2.241184024.241184409.241184611..
A3SS.chr2.72968019.72968373...chr2.72968951.72969057.72969241..
A3SS.chr3.102775629.102775813...chr3.102781123.102781324.102781538..
A3SS.chr3.102775629.102775813...chr3.102781123.102781376.102781538..
A3SS.chr3.172068781.172068873...chr3.172068617.172068684.172068496..
A3SS.chr4.834724.838591...chr4.833856.834197.833680..
A3SS.chr5.122754703.122754930...chr5.122753733.122753958.122753517..
A3SS.chr5.134762651.134763374...chr5.134752692.134752715.134752511..
A3SS.chr6.31871302.31871709...chr6.31870942.31871006.31870587..
A3SS.chr6.43592443.43592706...chr6.43591829.43591903.43591605..
A3SS.chr6.43592443.43592706...chr6.43591829.43591906.43591605..
A3SS.chr7.72630686.72631066...chr7.72626779.72627070.72626649..
A3SS.chr8.68136895.68137152...chr8.68134234.68136813.68134000..
A3SS.chr9.131290266.131291399...chr9.131295516.131295519.131295695..
A3SS.chr9.135232614.135232811...chr9.135224142.135224240.135223956..
A3SS.chr9.35727745.35727936...chr9.35727444.35727601.35726864..
A3SS.chrX.108826029.108826081...chrX.108813260.108813437.108813021..
A3SS.chrX.108826029.108826081...chrX.108813260.108813551.108813021..
A3SS.chrX.108863024.108863288...chrX.108813260.108813437.108813021..
A3SS.chrX.108863024.108863288...chrX.108813260.108813551.108813021..
A3SS.chrX.108863024.108863288...chrX.108813303.108813437.108813021..
A3SS.chrX.13617137.13617328...chrX.13631775.13631854.13631942..
A3SS.chrX.39808533.39808796...chrX.39808047.39808149.39807805..
A3SS.chrX.47304676.47305594...chrX.47307025.47307252.47307406..
A5SS.chr10.126092991.126092809.126092677...chr10.126090532.126090759..
A5SS.chr10.126092991.126092905.126092677...chr10.126090532.126090759..
A5SS.chr10.73765695.73765544.73765367...chr10.73762594.73764381..
A5SS.chr10.73765695.73765598.73765367...chr10.73762594.73764381..
A5SS.chr11.129612198.129612115.129611898...chr11.129601784.129609378..
A5SS.chr11.826251.826843.826442...chr11.827250.827354..
A5SS.chr12.12867404.12868217.12867520...chr12.12868741.12869308..
A5SS.chr12.48814752.48814596.48814450...chr12.48809575.48810744..
A5SS.chr13.78809438.78809238.78806480...chr13.78792144.78794598..
A5SS.chr14.90751502.90751890.90751653...chr14.90760781.90761725..
A5SS.chr14.91012063.91011947.91011908...chr14.91009336.91009467..
A5SS.chr15.43495077.43495299.43495269...chr15.43496759.43496889..
A5SS.chr16.28754755.28754998.28754944...chr16.28755573.28756059..
A5SS.chr16.28754755.28755307.28754944...chr16.28755550.28756059..
A5SS.chr16.28754755.28755307.28754998...chr16.28755550.28756059..
A5SS.chr16.28754755.28755312.28754944...chr16.28755550.28756059..
A5SS.chr16.28754755.28755312.28754944...chr16.28755573.28756059..
A5SS.chr16.28754755.28755312.28754998...chr16.28755550.28756059..
A5SS.chr16.28754755.28755312.28754998...chr16.28755573.28756059..
A5SS.chr16.30847289.30847452.30847321...chr16.30848895.30849406..
A5SS.chr16.5023730.5023343.5023275...chr16.5020946.5021886..
A5SS.chr16.88155136.88155298.88155281...chr16.88155487.88156300..
A5SS.chr17.8051410.8051219.8050783...chr17.8050534.8050682..
A5SS.chr17.8051410.8051219.8050793...chr17.8050534.8050682..
A5SS.chr18.46857006.46857148.46857144...chr18.46858624.46865413..
A5SS.chr19.1566820.1566685.1566284...chr19.1563118.1563432..
A5SS.chr19.1831114.1830920.1829663...chr19.1827971.1828686..
A5SS.chr19.59401956.59402404.59402142...chr19.59403078.59403332..
A5SS.chr1.203330815.203330738.203330624...chr1.203321893.203324566..
A5SS.chr1.32276023.32276307.32276224...chr1.32276740.32276807..
A5SS.chr1.39809608.39809493.39809356...chr1.39808009.39808261..
A5SS.chr1.42695505.42695825.42695608...chr1.42697861.42699487..
A5SS.chr1.44208855.44209076.44208967...chr1.44209225.44209794..
A5SS.chr1.44208855.44209076.44208985...chr1.44209225.44209794..
A5SS.chr20.45301289.45301047.45300909...chr20.45298477.45298667..
A5SS.chr20.47283512.47286175.47283653...chr20.47286277.47286454..
A5SS.chr20.56998308.56998682.56998438...chr20.56999360.56999525..
A5SS.chr2.10483797.10484072.10483951...chr2.10484301.10485194..
A5SS.chr2.220074442.220074686.220074545...chr2.220074817.220075003..
A5SS.chr3.161612808.161613331.161612935...chr3.161613955.161614236..
A5SS.chr4.83495178.83495108.83495072...chr4.83492675.83494331..
A5SS.chr5.515272.515644.515422...chr5.517405.518387..
A5SS.chr6.133177804.133178056.133177920...chr6.133179293.133179893..
A5SS.chr6.26476197.26476474.26476257...chr6.26476772.26477119..
A5SS.chr6.35544702.35545040.35544782...chr6.35545136.35545284..
A5SS.chr6.74411047.74410851.74410847...chr6.74408135.74408368..
A5SS.chr8.41595574.41596027.41595653...chr8.41597569.41601677..
A5SS.chr8.43051516.43054741.43051664...chr8.43057418.43057513..
A5SS.chr9.129925951.129925826.129925802...chr9.129924400.129925234..
A5SS.chr9.131620747.131620616.131620453...chr9.131614321.131616322..
A5SS.chr9.131620747.131620620.131620453...chr9.131614321.131616322..
A5SS.chr9.138864286.138864833.138864410...chr9.138865028.138865378..
A5SS.chr9.138956739.138956319.138956028...chr9.138955524.138955957..
A5SS.chr9.138956739.138956373.138956028...chr9.138955524.138955957..
A5SS.chr9.21961207.21960975.21960901...chr9.21957751.21958241..
AFE.10051.uc003fdl.1.uc003fdh.1uc003fdi.1
AFE.10051.uc003fdl.1.uc010hwc.1
AFE.10221.uc010mdn.1.uc003yrx.1
AFE.10307.uc003lgb.1.uc003lgd.1uc003lge.1uc010jfn.1uc010jfo.1uc010jfr.1
AFE.10307.uc003lgc.1.uc003lgd.1uc003lge.1uc010jfn.1uc010jfo.1uc010jfr.1
AFE.10327.uc001cof.1.uc001cod.1
AFE.10327.uc001cof.1.uc009vxw.1uc001coe.1
AFE.10329.uc001srs.1.uc001srq.1
AFE.10336.uc003gbg.1uc003gbh.1.uc003gbe.1
AFE.10336.uc003gbg.1uc003gbh.1.uc010ibh.1
AFE.10432.uc001oiu.2.uc009yrh.1uc001oit.1uc009yri.1uc009yrk.1
AFE.10494.uc002wbk.1uc002wbl.1.uc002wbm.1
AFE.10494.uc002wbk.1uc002wbl.1.uc002wbn.1uc002wbo.1
AFE.10494.uc002wbk.1uc002wbl.1.uc002wbp.1uc010fzo.1
AFE.10509.uc010bnv.1.uc002boz.1
AFE.10521.uc003avw.2.uc003avy.2uc003avx.2
AFE.10521.uc010gxp.1.uc003avy.2uc003avx.2
AFE.10528.uc002wgn.1.uc002wgi.1
AFE.10713.uc002sqb.1.uc010fgn.1uc002sqe.2uc002sqf.2uc002sqg.1uc010fgo.1
AFE.10919.uc003nxw.1.uc003nxy.1
AFE.10919.uc003rki.1.uc003rkk.1
AFE.10919.uc003scf.1.uc003sch.1
AFE.10921.uc002cpu.1.uc002cpv.1
AFE.11059.uc010mai.1.uc003ydt.1
AFE.11078.uc003atx.1uc010gxh.1.uc003atq.1
AFE.11100.uc002oqf.2.uc002oqd.2
AFE.11273.uc002drf.1.uc01507.uc002dre.1
AFE.114825.uc003lxw.1.uc003lxv.2
AFE.1152.uc001yne.1.uc001ynf.1
AFE.1152.uc001yne.1.uc010awr.1
AFE.122786.uc001wzg.1.uc001wzc.1uc001wzd.1
AFE.144132.uc001mea.2.uc001mdp.1
AFE.1453.uc002keh.1.uc002kef.1uc002kei.1uc002kej.1
AFE.152503.uc003imb.2.uc003ime.2
AFE.1663.uc001rjx.1.uc001rjr.1uc001rjt.1uc001rjs.1
AFE.1663.uc001rjx.1.uc001rjv.1
AFE.1665.uc003gqw.1.uc003gqx.1
AFE.1778.uc001ykt.1.uc001yks.1
AFE.196528.uc001rou.1.uc009zkg.1
AFE.2107.uc010jey.1.uc003ldc.2
AFE.221527.uc003scm.1.uc003rkp.1
AFE.22904.uc002lri.2.uc002lrk.2uc010dse.1
AFE.23022.uc003irw.1.uc003iru.1
AFE.23076.uc002zdl.1.uc002zdk.1
AFE.2309.uc010kdj.1.uc003psk.2uc003psn.2
AFE.2309.uc010kdj.1.uc003psm.2
AFE.23190.uc002tus.1.uc002tur.1
AFE.23259.uc003xld.1.uc003xla.1uc003xlb.1
AFE.23272.uc003dib.2.uc003die.2uc003did.2
AFE.23272.uc003dic.2.uc003die.2uc003did.2
AFE.23353.uc003sjk.1.uc003sjg.1
AFE.23469.uc010kag.1.uc003peo.2
AFE.2519.uc003qjn.2.uc003qjm.1
AFE.25793.uc003amu.1.uc003amq.1
AFE.2580.uc010ibi.1.uc003gbm.2uc003gbn.2uc010ibk.1
AFE.25831.uc001wra.1.uc001wrc.1
AFE.25831.uc001wrb.1.uc001wrc.1
AFE.25865.uc002pfg.1.uc002pfh.1
AFE.25865.uc010ekt.1.uc002pfh.1
AFE.25865.uc010ekt.1.uc002pfi.1
AFE.25871.uc003dzq.1.uc003dzs.1
AFE.25984.uc010cxg.1.uc010cxf.1
AFE.26009.uc001dhp.1.uc001dhr.1
AFE.26056.uc002sis.2.uc002siu.2
AFE.26056.uc002sit.2.uc002siu.2
AFE.26065.uc002nvc.2.uc002nvb.2uc002nva.2
AFE.26271.uc003qpg.1.uc003qph.1
AFE.27032.uc003enu.1.uc003enm.1
AFE.2729.uc003pbv.1.uc003pbw.1uc003pbx.1
AFE.29803.uc003whe.2.uc010lpr.1
AFE.3074.uc003kdd.1.uc003kde.2uc003kdf.2
AFE.3191.uc002ojk.1.uc010egf.1
AFE.3191.uc002ojl.1.uc010egf.1
AFE.3191.uc002ojo.1.uc010egf.1
AFE.3191.uc010ege.1uc002ojj.1uc002ojp.1.uc010egf.1
AFE.3191.uc010egf.1.uc010egg.1
AFE.347918.uc001ujw.1.uc001ujt.2
AFE.353376.uc003krc.1.uc003kre.1uc003krf.1
AFE.3609.uc002mpq.1.uc002mpk.1uc002mpl.1uc002mpm.1uc002mpn.1uc002mpo.1
AFE.374868.uc002lna.1.uc002lmz.1
AFE.3995.uc001nsm.1.uc001nsn.1
AFE.4101.uc004fga.1.uc004fgg.1
AFE.4101.uc004fga.1.uc004fgi.1
AFE.4101.uc004fga.1.uc010ntr.1
AFE.4302.uc002hqk.2.uc002hqj.2
AFE.4839.uc009zeq.1.uc001qpi.1uc001qpl.1uc001qpm.1
AFE.488.uc001tqn.2.uc001tql.2uc001tqk.2
AFE.5034.uc002kbl.1.uc002kbn.1
AFE.50809.uc001bdv.1.uc001bdx.1
AFE.50809.uc001bea.1.uc001bdx.1
AFE.50809.uc001beb.1.uc001bdx.1
AFE.5141.uc002mon.2.uc002moj.2
AFE.51428.uc003mhm.1.uc003mhn.1
AFE.54206.uc001apa.1.uc001aoz.1
AFE.54455.uc001aye.2.uc001ayg.1
AFE.54902.uc002gpk.2uc002gpj.1.uc002gph.1
AFE.54910.uc002sxf.2uc002sxe.2.uc002sxg.2
AFE.55082.uc010age.1.uc001vqk.2
AFE.55125.uc002krv.1.uc002krt.1
AFE.55191.uc001oqp.1.uc001oqo.1
AFE.55209.uc010hck.1.uc003brt.1
AFE.55608.uc001vrm.1.uc001vrn.1uc001vro.1uc001vrp.1
AFE.55615.uc003bfh.1.uc003bfa.1
AFE.55657.uc001iez.1.uc001ifc.1uc001ifd.1
AFE.55657.uc001ifa.1.uc001ifc.1uc001ifd.1
AFE.55657.uc001ifb.1.uc001ifc.1uc001ifd.1
AFE.56996.uc003uwv.1.uc003uwr.1
AFE.57018.uc003fbe.1.uc003fbd.1uc003fbf.1
AFE.57018.uc003fbe.1.uc003fbi.1
AFE.57531.uc003pqt.1.uc003pqu.1uc010kcz.1
AFE.57531.uc010kcx.1.uc003pqu.1uc010kcz.1
AFE.5792.uc001cju.1uc009vwt.1uc001cjv.1.uc001cjq.2uc001cjr.1uc001cjs.1
AFE.5936.uc001oiv.2.uc009yrh.1uc001oit.1uc009yri.1uc009yrk.1
AFE.5936.uc001oiw.1uc001oix.1.uc009yrh.1uc001oit.1uc009yri.1uc009yrk.1
AFE.5936.uc001oiy.1.uc009yrh.1uc001oit.1uc009yri.1uc009yrk.1
AFE.5936.uc001oiz.1.uc009yrh.1uc001oit.1uc009yri.1uc009yrk.1
AFE.5954.uc001mtk.1.uc001mtj.1
AFE.5962.uc001pks.1.uc009yxy.1uc009yya.1uc001pku.1
AFE.5976.uc002nkh.1.uc002nkf.1uc002nkg.1
AFE.60528.uc002gnu.2.uc002gny.2
AFE.60528.uc002gnu.2.uc002gnz.2uc002goa.2
AFE.60528.uc002gnv.2.uc002gny.2
AFE.60528.uc002gnv.2.uc002gnz.2uc002goa.2
AFE.6396.uc003bvl.1.uc003bvq.1
AFE.642846.uc009zgn.1.uc001qvn.2
AFE.6470.uc002gsz.1.uc002gtd.1
AFE.6470.uc002gtc.1.uc002gsz.1
AFE.6470.uc002gtc.1.uc002gta.1uc002gtb.1uc010cqb.1
AFE.6470.uc002gtc.1.uc002gtd.1
AFE.64755.uc002ech.1.uc002eci.1
AFE.64837.uc001ohe.1.uc001ohb.1
AFE.6522.uc003wiu.2.uc003wit.2
AFE.653784.uc002tsx.1.uc002tsw.2
AFE.6597.uc002mqh.2.uc002mqe.2
AFE.6597.uc002mqh.2.uc010dxo.1uc002mqf.2
AFE.65985.uc009zyi.1.uc001uhc.1uc001uhd.1
AFE.65993.uc002cmn.1.uc002cmo.1uc002cmp.1
AFE.6744.uc002uom.1.uc002uoh.1uc002uoi.1uc002uoj.1
AFE.688.uc001vjd.1.uc001vje.1
AFE.6936.uc010ffs.1.uc002sno.1uc002snp.2
AFE.728340.uc003jwz.2.uc003kav.2
AFE.728340.uc003jzb.2.uc003jwy.2
AFE.7453.uc001yhe.1.uc001yhh.1
AFE.7453.uc001yhe.1.uc001yhi.1
AFE.7453.uc001yhe.1.uc001yhj.1
AFE.7466.uc003giz.1.uc003gix.1
AFE.7466.uc003giz.1.uc003giy.1
AFE.7469.uc003gek.1.uc003gem.1
AFE.7494.uc003aec.1.uc010gvl.1
AFE.7753.uc001pzc.1.uc001pzf.1
AFE.7919.uc003ntr.1.uc003nts.1
AFE.7919.uc003ntr.1.uc003ntt.1
AFE.7919.uc003ntr.1.uc003ntu.1
AFE.7919.uc003ntr.1.uc003ntv.1
AFE.7919.uc003ntr.1.uc003ntx.1
AFE.7919.uc003rge.1.uc003rgf.1
AFE.7919.uc003rge.1.uc003rgg.1
AFE.7919.uc003rge.1.uc003rgh.1
AFE.7919.uc003rge.1.uc003rgi.1
AFE.7919.uc003rge.1.uc003rgk.1
AFE.7919.uc003ryg.1.uc003ryh.1
AFE.7919.uc003ryg.1.uc003ryi.1
AFE.7919.uc003ryg.1.uc003ryj.1
AFE.7919.uc003ryg.1.uc003ryk.1
AFE.7919.uc003ryg.1.uc003rym.1
AFE.79706.uc003uzi.1.uc003uzf.2
AFE.79706.uc003uzi.1.uc003uzg.2
AFE.79784.uc002prs.1.uc002prq.1uc002prr.1uc010enu.1
AFE.80000.uc010dlr.1.uc002ktf.1uc010dlp.1
AFE.80198.uc001ofx.2.uc001ofv.2
AFE.80223.uc003xkl.1.uc003xkm.1uc003xkn.1
AFE.80223.uc003xko.1.uc003xkm.1uc003xkn.1
AFE.80223.uc003xkp.1.uc003xkm.1uc003xkn.1
AFE.80324.uc001uji.1.uc001ujh.1
AFE.81786.uc003mmy.1.uc003mmz.1uc003mna.1
AFE.83440.uc002avi.2.uc002avf.2uc002avg.2
AFE.83933.uc003bkk.1.uc003bkg.1uc010hav.1uc003bki.1
AFE.83933.uc003bkk.1.uc003bkh.1
AFE.84196.uc001bfa.1.uc001bfb.1uc009vqc.1uc001bfc.1uc001bfe.1uc001bff.1
AFE.84515.uc002wmm.1.uc002wmi.1uc002wmk.1uc010gbp.1
AFE.84515.uc002wmm.1.uc002wmj.1uc002wml.1
AFE.84886.uc001hub.1.uc001huc.1
AFE.84886.uc009xfh.1.uc001hub.1
AFE.84916.uc010cfj.1.uc010cfi.1
AFE.85461.uc010fon.1.uc010fol.1uc002uag.1
AFE.8878.uc003mkx.1.uc003mkv.2uc003mkw.2
AFE.8904.uc002xdc.1.uc002xdd.1
AFE.8904.uc002xdc.1.uc002xde.1
AFE.8904.uc002xdc.1.uc002xdf.1
AFE.8904.uc002xdc.1.uc002xdh.1
AFE.8904.uc002xdc.1.uc002xdk.1
AFE.89845.uc010jyo.1.uc003ouz.1
AFE.9088.uc010bsy.1.uc002csm.1uc002csn.1uc002cso.1
AFE.9260.uc003mha.1.uc003mhb.1uc003mhc.1uc003mhf.2uc003mhg.1
AFE.9295.uc001dev.1.uc001des.1
AFE.9295.uc001dev.1.uc001deu.1
AFE.9295.uc001dev.1.uc009wbi.1uc009wbj.1uc001det.1
AFE.9295.uc001dew.1.uc001des.1
AFE.9295.uc001dew.1.uc001deu.1
AFE.9295.uc001dew.1.uc009wbi.1uc009wbj.1uc001det.1
AFE.94104.uc002yql.1.uc002yqn.1uc002yqp.1uc002yqq.1uc002yqr.2
AFE.9453.uc001hwx.1.uc001hwy.1
AFE.9685.uc003lxg.1.uc003lxi.1
AFE.9685.uc003lxg.1.uc003lxj.1
AFE.9780.uc002flp.2.uc002flq.2
AFE.9857.uc001gnu.1.uc001gnt.1
AFE.9857.uc001gnw.1.uc001gnt.1
AFE.9857.uc001gnx.1.uc001gnt.1
AFE.9859.uc001hzv.1.uc001hzs.1uc001hzt.1uc001hzu.1
ALE.10016.uc003jas.2.uc010isx.1
ALE.10057.uc003fmh.1.uc003fmf.1uc010hxl.1uc003fmg.1
ALE.10057.uc010hxn.1.uc003fmf.1uc010hxl.1uc003fmg.1
ALE.10190.uc002taa.1.uc002szz.1
ALE.10399.uc010jls.1.uc003mnl.1
ALE.10458.uc002jyz.2.uc002jzg.1
ALE.10458.uc002jze.1.uc002jzg.1
ALE.10548.uc001wnd.1.uc001wnc.1
ALE.10847.uc010bzz.1.uc002dze.1uc002dzg.1
ALE.10973.uc003pqm.1.uc003pqk.1
ALE.11078.uc003atv.1.uc003att.1uc003atu.1uc003atw.1uc010gxh.1
ALE.11083.uc002ydv.1uc002ydw.1uc002ydx.1.uc002ydr.1uc002yds.1
ALE.11083.uc002ydv.1uc002ydw.1uc002ydx.1.uc002ydt.1uc002ydu.1
ALE.115426.uc003zka.1.uc003zjy.1
ALE.117247.uc003pur.2.uc003pus.1uc003put.1
ALE.1454.uc003avq.1.uc003avm.1
ALE.1454.uc003avq.1.uc003avn.1
ALE.1535.uc002fld.1.uc002flb.1
ALE.1535.uc002fle.1.uc002flb.1
ALE.1535.uc010chx.1.uc002flb.1
ALE.160518.uc001rkk.1.uc001rkh.1uc001rki.1
ALE.160518.uc001rkk.1.uc009zjq.1
ALE.171586.uc002ktn.1.uc002ktk.1uc002ktl.1uc002ktm.1
ALE.22902.uc003hfq.1.uc003hfr.1
ALE.23095.uc001aqv.2.uc001aqw.2uc001aqx.2
ALE.23095.uc001aqv.2.uc001aqy.2uc001aqz.2uc001ara.2uc001arb.2
ALE.23218.uc003cqq.1.uc003cqp.2uc010hjm.1uc010hjn.1uc010hjo.1
ALE.23230.uc004akt.2.uc004akq.2
ALE.23318.uc001cub.2.uc001ctx.2uc001cty.2uc001ctz.2
ALE.23549.uc002vlj.2.uc002vle.2
ALE.23587.uc002gfk.1.uc002gfj.1uc010cmb.1
ALE.257218.uc003qlj.1.uc003qlg.1
ALE.26091.uc001jnk.2.uc001jnj.2
ALE.285343.uc003cnb.2uc003cnc.2.uc010him.1uc003cnd.2uc003cne.2
ALE.29082.uc001wnl.1uc001wnm.1.uc001wni.1uc001wnj.1
ALE.29985.uc002lwh.1.uc002lwg.1
ALE.3084.uc003xip.1uc01721.uc003xja.1
ALE.3178.uc001sfp.1.uc009znj.1
ALE.339287.uc002huc.2.uc002hua.2uc002hub.1uc002hud.1
ALE.374868.uc002lmu.2.uc002lmz.1
ALE.375748.uc004avt.2uc010mrz.1.uc010mry.1
ALE.4152.uc002leh.2uc002lei.2uc002lej.2uc002lek.2.uc002lef.2uc002leg.2
ALE.4152.uc002lel.2uc002lem.2.uc002lef.2uc002leg.2
ALE.4152.uc002len.2.uc002lef.2uc002leg.2
ALE.4152.uc010dow.1.uc002leh.2uc002lei.2uc002lej.2uc002lek.2
ALE.4152.uc010dow.1.uc002lel.2uc002lem.2
ALE.4152.uc010dow.1.uc002len.2
ALE.4835.uc003mup.1.uc003mus.2uc003mut.2
ALE.4940.uc001tue.2.uc001tuf.2
ALE.51105.uc003ytr.1uc010mdv.1uc003ytv.1.uc003ytt.1
ALE.51111.uc001ono.1uc001onp.1.uc009yse.1uc001onm.1uc001onn.1uc009ysf.1
ALE.51134.uc001tdf.2.uc001tdd.1uc001tde.1
ALE.51283.uc002dcm.1uc002dcn.1.uc002dco.1uc002dcp.1
ALE.5261.uc002dzl.1.uc002dzk.1
ALE.54014.uc002yxm.1.uc010goc.1uc002yxk.1
ALE.54556.uc003vjl.2.uc003vjp.1
ALE.54556.uc003vjm.1.uc003vjn.1uc003vjo.1
ALE.54556.uc003vjm.1.uc003vjp.1
ALE.54780.uc009xzw.1.uc001lfs.1uc001lft.1
ALE.54780.uc009xzw.1.uc009xzv.1
ALE.54816.uc002adw.1.uc002adt.1uc002adu.1uc002adv.1uc010bfq.1
ALE.54816.uc002adx.1uc002ady.1.uc002adt.1uc002adu.1uc002adv.1uc010bfq.1
ALE.54875.uc003zmw.1.uc003zmy.1
ALE.54875.uc003zmw.1.uc010mio.1
ALE.54875.uc003zmx.2.uc003zmy.1
ALE.54875.uc003zmx.2.uc010mio.1
ALE.54885.uc004emm.2.uc004emo.1
ALE.55146.uc003sqg.1.uc03006.uc003sqn.1
ALE.55608.uc001vro.1.uc001vrm.1uc001vrn.1
ALE.55608.uc001vrp.1.uc001vrm.1uc001vrn.1
ALE.55668.uc001xsj.1uc001xsk.1.uc001xsh.1uc001xsi.1
ALE.55704.uc002ryw.2.uc002ryr.1
ALE.55717.uc001lfd.1.uc009xzm.1
ALE.55717.uc001lfd.1.uc009xzn.1
ALE.55727.uc001ybr.1.uc001ybq.2
ALE.55775.uc001xyc.1.uc001xxy.1uc001xxz.1uc001xya.1uc010ato.1
ALE.55814.uc003msj.1.uc003kbn.1
ALE.55863.uc001pan.1.uc001pao.1uc001pap.1
ALE.55863.uc001pan.1.uc001paq.1
ALE.56647.uc001ljb.2.uc001ljc.2
ALE.56647.uc001ljc.2.uc001ljd.2
ALE.56658.uc003rup.1uc0967.uc003rcp.1
ALE.57589.uc003zjh.2.uc003zji.1
ALE.57679.uc002uyq.1.uc002uyp.2
ALE.58513.uc002neb.1uc002nec.1.uc002ndz.1uc002nea.1
ALE.6002.uc010ics.1uc010ict.1.uc003ggy.1
ALE.6388.uc010crs.1.uc002hbw.1
ALE.63917.uc003wkv.1.uc003wkw.1
ALE.64324.uc003mfq.2.uc003mft.2uc003mfr.2
ALE.6493.uc002yvp.2.uc002yvr.1
ALE.6711.uc002rxv.1.uc002rxx.1uc002rxy.1
ALE.728340.uc003jzc.2uc003jzb.2uc010ixy.1.uc003kax.1
ALE.728340.uc003jze.1.uc010iyk.1uc003kav.2uc003kau.2uc003kaw.2
ALE.728492.uc003mpy.1.uc003jyb.1
ALE.7385.uc002djz.1.uc002djx.1uc002djy.1
ALE.79023.uc009zub.1.uc001tjc.1
ALE.7918.uc003rhz.1uc001977.uc003saf.1
ALE.7919.uc003ntw.1uc002064.uc003ntv.1
ALE.7919.uc003ntw.1uc003ntx.1.uc003nts.1
ALE.7919.uc003rgj.1uc002089.uc003rgi.1
ALE.7919.uc003rgj.1uc003rgk.1.uc003rgf.1
ALE.7919.uc003ryl.1uc002084.uc003ryk.1
ALE.7919.uc003ryl.1uc003rym.1.uc003ryh.1
ALE.79759.uc010cag.1.uc010caf.1uc002eao.1
ALE.79792.uc003yyi.1.uc010mfe.1uc003yyf.1uc003yyg.1uc003yyh.1
ALE.79960.uc003igj.1uc003igm.1.uc003igk.1uc003igl.1
ALE.8028.uc001iqr.1uc001iqq.1uc001iqu.1.uc001iqs.1uc001iqy.1
ALE.8028.uc001iqr.1uc001iqq.1uc001iqu.1.uc001iqt.1uc001ira.1
ALE.8028.uc001iqr.1uc001iqq.1uc001iqu.1.uc001iqz.1
ALE.8189.uc002pdq.1.uc002pdo.1uc002pdp.1
ALE.84162.uc003iej.1.uc003ieh.1uc003iem.1
ALE.84464.uc002cvq.1.uc002cvp.1
ALE.84750.uc003xji.1.uc003xjf.2uc003xjg.2uc003xjh.2
ALE.8837.uc002uwy.2.uc002uxb.2uc002uxc.2uc002uxd.2uc010fsx.1uc002uxg.1
ALE.90576.uc010dyt.1.uc002mts.2
ALE.9117.uc003clj.1.uc003clh.1uc010hic.1uc003cli.1
ALE.91862.uc002fat.1.uc002fau.1uc010cge.1
ALE.9380.uc010mlu.1.uc003zzt.1uc003zzu.1uc003zzw.1
ALE.9411.uc001dql.2.uc001dqk.2
ALE.9414.uc004ahb.1.uc004ahe.1uc004ahf.1uc010mol.1
ALE.9414.uc004ahb.1.uc010mom.1
ALE.957.uc001xpj.1.uc001xpi.2
ALE.9611.uc002gpr.2.uc002gpp.1
MXE.chr10.103336869.103336947...chr10.103335613.103335903...chr10.103333255.103333428...chr10.103332502.103332638..
MXE.chr10.51276994.51277104...chr10.51271109.51271201...chr10.51263344.51263467...chr10.51261924.51262625..
MXE.chr11.3356844.3357027...chr11.3355423.3355706...chr11.3351383.3351481...chr11.3349383.3349509..
MXE.chr11.47154643.47154913...chr11.47149791.47149927...chr11.47146036.47146170...chr11.47144887.47145013..
MXE.chr11.47531120.47531367...chr11.47514748.47514858...chr11.47484986.47485025...chr11.47466965.47467152..
MXE.chr12.109664841.109665166...chr12.109658128.109658223...chr12.109656906.109657174...chr12.109653958.109654089..
MXE.chr13.112578091.112578256...chr13.112580532.112580618...chr13.112582861.112582964...chr13.112584191.112589483..
MXE.chr17.5326853.5326926...chr17.5325145.5325433...chr17.5324431.5324626...chr17.5324098.5324188..
MXE.chr22.20295146.20295332...chr22.20298846.20298954...chr22.20302579.20302670...chr22.20305804.20308323..
MXE.chr2.242096531.242096753...chr2.242096094.242096223...chr2.242092126.242092184...chr2.242089445.242089796..
MXE.chr2.3360426.3360660...chr2.3337328.3337411...chr2.3240077.3240233...chr2.3196927.3197026..
MXE.chr4.2815366.2815549...chr4.2831466.2831480...chr4.2839497.2839654...chr4.2847421.2847635..
MXE.chr5.130526164.130526268...chr5.130525621.130526069...chr5.130524248.130524436...chr5.130522379.130523203..
MXE.chr7.63660738.63660947...chr7.63642119.63642245...chr7.63633632.63633753...chr7.63617690.63620313..
RI.chr10.101943045.101943178...chr10.101940616.101940715..
RI.chr10.28943502.28943620...chr10.28945108.28945297..
RI.chr10.47990431.47990751...chr10.47990832.47993872..
RI.chr10.57789785.57790150...chr10.57789454.57789620..
RI.chr10.75198771.75198916...chr10.75199111.75199249..
RI.chr10.75200044.75200235...chr10.75200473.75200562..
RI.chr11.10778213.10778471...chr11.10777675.10777879..
RI.chr11.10778213.10778471...chr11.10777675.10777897..
RI.chr11.10778367.10778471...chr11.10777675.10777879..
RI.chr11.118404114.118404346...chr11.118403548.118403792..
RI.chr11.47212884.47213003...chr11.47213397.47213539..
RI.chr11.47212884.47213061...chr11.47213397.47213539..
RI.chr11.47239368.47239576...chr11.47239674.47240145..
RI.chr11.489825.489999...chr11.489015.489185..
RI.chr11.6578955.6579408...chr11.6578732.6578861..
RI.chr11.66958629.66958741...chr11.66959036.66959448..
RI.chr11.793174.793647...chr11.792682.792891..
RI.chr12.110962668.110962765...chr12.110961416.110961526..
RI.chr12.124001189.124001303...chr12.124000912.124001049..
RI.chr12.12867404.12867520...chr12.12868071.12868217..
RI.chr12.12867404.12867520...chr12.12868741.12868878..
RI.chr12.30676096.30676212...chr12.30673190.30675158..
RI.chr12.47517574.47517707...chr12.47517331.47517443..
RI.chr12.51968589.51968750...chr12.51969141.51969354..
RI.chr12.56308172.56308312...chr12.56307668.56307908..
RI.chr12.56308172.56308312...chr12.56307668.56307941..
RI.chr12.86961507.86961623...chr12.86963490.86963687..
RI.chr12.896066.896247...chr12.895771.895910..
RI.chr12.93976213.93976396...chr12.93975638.93975785..
RI.chr12.93976217.93976396...chr12.93975638.93975785..
RI.chr12.97511884.97512044...chr12.97513638.97513757..
RI.chr13.113022661.113022786...chr13.113023720.113023786..
RI.chr13.114025698.114025857...chr13.114026834.114026925..
RI.chr13.114027433.114027566...chr13.114028467.114028546..
RI.chr13.78794485.78794598...chr13.78792086.78792846..
RI.chr13.78809238.78809438...chr13.78806480.78806566..
RI.chr14.104310631.104310761...chr14.104310260.104310474..
RI.chr14.104310633.104310761...chr14.104310260.104310474..
RI.chr14.19895395.19895519...chr14.19895637.19895902..
RI.chr14.19993249.19993393...chr14.19993577.19994100..
RI.chr15.32954170.32954357...chr15.32953321.32953492..
RI.chr15.72919892.72920035...chr15.72919628.72919710..
RI.chr16.1776539.1776657...chr16.1777679.1777833..
RI.chr16.1776539.1776957...chr16.1777679.1777833..
RI.chr16.1952738.1953258...chr16.1952499.1952651..
RI.chr16.22401853.22402049...chr16.22402218.22402382..
RI.chr16.28754100.28754221...chr16.28754368.28754580..
RI.chr16.28754100.28754221...chr16.28754371.28754580..
RI.chr16.28754755.28754944...chr16.28755148.28755307..
RI.chr16.28754755.28754944...chr16.28755550.28756059..
RI.chr16.28754755.28754944...chr16.28755573.28756059..
RI.chr16.28754755.28754998...chr16.28755550.28756059..
RI.chr16.28754755.28754998...chr16.28755573.28756059..
RI.chr16.28763052.28763156...chr16.28762772.28762923..
RI.chr16.28763547.28763684...chr16.28763136.28763373..
RI.chr16.29781637.29782026...chr16.29781408.29781542..
RI.chr16.359060.359221...chr16.358502.358627..
RI.chr16.56706674.56706862...chr16.56706215.56706325..
RI.chr16.66526700.66526882...chr16.66526201.66526352..
RI.chr16.670420.670685...chr16.671300.671351..
RI.chr16.718795.718869...chr16.719010.719716..
RI.chr16.718795.718896...chr16.719010.719716..
RI.chr16.82772150.82772293...chr16.82771277.82771451..
RI.chr16.84396044.84396260...chr16.84396840.84396971..
RI.chr16.88155136.88155238...chr16.88155505.88155660..
RI.chr16.88155136.88155238...chr16.88155508.88155660..
RI.chr16.88155136.88155248...chr16.88155449.88155660..
RI.chr16.88155136.88155277...chr16.88155487.88155660..
RI.chr16.88155136.88155281...chr16.88155487.88155660..
RI.chr16.88155136.88155298...chr16.88155487.88155660..
RI.chr16.88630290.88630495...chr16.88631141.88631308..
RI.chr17.23898822.23898994...chr17.23897853.23898554..
RI.chr17.24926774.24926847...chr17.24926432.24926614..
RI.chr17.39439423.39439603...chr17.39440217.39440388..
RI.chr17.39754328.39754452...chr17.39753952.39754125..
RI.chr17.4783100.4783252...chr17.4782809.4783015..
RI.chr17.63164086.63164270...chr17.63164425.63164550..
RI.chr17.70750012.70750149...chr17.70749291.70749372..
RI.chr17.70769588.70769659...chr17.70770173.70770364..
RI.chr17.7102631.7102726...chr17.7103614.7103983..
RI.chr17.7226879.7227132...chr17.7227293.7227363..
RI.chr17.7421869.7421958...chr17.7422207.7422286..
RI.chr17.77601567.77601720...chr17.77600842.77601007..
RI.chr17.8051213.8051410...chr17.8050793.8050931..
RI.chr17.8051219.8051410...chr17.8050793.8050931..
RI.chr19.10652895.10653005...chr19.10653669.10653868..
RI.chr19.1195314.1195439...chr19.1195736.1195823..
RI.chr19.14381348.14381457...chr19.14381115.14381259..
RI.chr19.14382028.14382146...chr19.14381554.14381685..
RI.chr19.14382028.14382146...chr19.14381554.14381793..
RI.chr19.14384825.14385036...chr19.14384363.14384523..
RI.chr19.2222384.2222533...chr19.2222781.2222953..
RI.chr19.3524690.3524798...chr19.3525381.3525584..
RI.chr19.40729414.40729550...chr19.40729687.40729771..
RI.chr19.47163241.47163332...chr19.47162574.47162957..
RI.chr19.51024068.51024303...chr19.51022935.51023016..
RI.chr19.59349264.59349389...chr19.59350859.59351230..
RI.chr19.60589750.60589873...chr19.60591115.60591228..
RI.chr19.60589750.60589877...chr19.60591115.60591228..
RI.chr19.9128288.9128412...chr19.9128944.9129070..
RI.chr19.9128288.9128424...chr19.9128944.9129070..
RI.chr1.1238030.1238192...chr1.1237836.1237943..
RI.chr1.153561517.153561593...chr1.153561731.153561905..
RI.chr1.159410273.159410463...chr1.159410019.159410141..
RI.chr1.200568988.200569086...chr1.200568761.200568844..
RI.chr1.205999607.205999692...chr1.206001217.206001414..
RI.chr1.233390827.233391005...chr1.233390449.233390585..
RI.chr1.23993301.23993402...chr1.23993504.23993677..
RI.chr1.27502699.27502873...chr1.27504079.27504271..
RI.chr1.32569864.32569994...chr1.32570278.32570430..
RI.chr20.2588676.2588822...chr20.2588345.2588439..
RI.chr20.370501.370687...chr20.370232.370333..
RI.chr20.42967023.42967186...chr20.42968056.42968151..
RI.chr20.61835383.61835508...chr20.61836501.61836620..
RI.chr21.45511933.45512056...chr21.45508280.45509978..
RI.chr21.46490970.46491228...chr21.46490649.46490746..
RI.chr22.28014595.28014775...chr22.28017551.28017588..
RI.chr22.28024723.28024885...chr22.28025185.28025270..
RI.chr22.28024723.28024885...chr22.28025224.28025270..
RI.chr22.39132967.39133278...chr22.39133363.39133518..
RI.chr22.45130005.45130149...chr22.45131403.45131898..
RI.chr2.113134435.113134620...chr2.113135190.113135274..
RI.chr2.114425767.114425892...chr2.114429670.114429753..
RI.chr2.219818862.219819051...chr2.219819488.219819842..
RI.chr2.219818862.219819051...chr2.219819623.219819842..
RI.chr2.27309684.27309908...chr2.27309998.27310180..
RI.chr2.74446150.74446292...chr2.74445710.74445876..
RI.chr2.74607883.74607998...chr2.74607576.74607694..
RI.chr2.74608575.74608956...chr2.74608371.74608473..
RI.chr2.74609763.74609917...chr2.74609386.74609570..
RI.chr2.74609767.74609917...chr2.74609386.74609570..
RI.chr2.96297922.96298123...chr2.96298733.96298820..
RI.chr3.113735806.113735874...chr3.113734047.113734317..
RI.chr3.161600150.161600231...chr3.161601304.161601447..
RI.chr3.180578823.180578925...chr3.180579067.180579296..
RI.chr3.48613412.48613555...chr3.48613117.48613266..
RI.chr3.48613412.48613555...chr3.48613117.48613277..
RI.chr3.48613415.48613555...chr3.48613117.48613277..
RI.chr3.49017298.49017483...chr3.49018214.49018304..
RI.chr3.49024072.49026553...chr3.49026647.49026730..
RI.chr3.49045557.49045665...chr3.49045059.49045210..
RI.chr3.49688493.49688656...chr3.49688815.49688952..
RI.chr3.49688493.49688658...chr3.49688815.49688952..
RI.chr3.52486630.52486698...chr3.52487153.52487338..
RI.chr3.52699648.52699760...chr3.52700001.52700127..
RI.chr4.71910703.71910826...chr4.71909877.71910012..
RI.chr4.71910705.71910826...chr4.71909877.71910012..
RI.chr5.137920990.137921084...chr5.137920362.137920454..
RI.chr5.178977596.178977667...chr5.178977406.178977539..
RI.chr5.180601729.180601951...chr5.180601098.180601230..
RI.chr5.180601729.180601951...chr5.180601098.180601245..
RI.chr5.180601776.180601951...chr5.180601098.180601245..
RI.chr5.180601780.180601951...chr5.180601098.180601245..
RI.chr5.98236021.98236159...chr5.98235655.98235805..
RI.chr6.35544702.35544782...chr6.35545136.35545284..
RI.chr6.35544702.35545040...chr6.35545136.35545284..
RI.chr6.43217888.43218015...chr6.43219133.43219336..
RI.chr6.43217888.43218015...chr6.43219138.43219336..
RI.chr6.43271785.43271981...chr6.43272361.43272578..
RI.chr6.43595422.43595554...chr6.43595782.43595901..
RI.chr6.44308058.44308143...chr6.44308522.44308721..
RI.chr6.53065491.53065581...chr6.53066223.53066318..
RI.chr6.7126356.7126521...chr6.7127102.7127314..
RI.chr7.100306132.100306301...chr7.100307101.100307279..
RI.chr7.130844664.130844884...chr7.130844250.130844327..
RI.chr7.2549750.2550122...chr7.2549364.2549483..
RI.chr7.74883490.74883634...chr7.74883701.74884001..
RI.chr8.104508501.104508656...chr8.104512016.104512093..
RI.chr8.145138034.145138234...chr8.145138401.145138529..
RI.chr8.145620232.145620323...chr8.145619808.145620113..
RI.chr8.145629779.145629950...chr8.145628476.145628651..
RI.chr9.129925030.129925234...chr9.129924462.129924579..
RI.chr9.129925034.129925234...chr9.129924462.129924579..
RI.chr9.139627888.139628042...chr9.139628305.139628487..
RI.chr9.35727745.35727936...chr9.35726864.35727444..
RI.chr9.94517356.94517566...chr9.94513466.94515564..
RI.chrX.133386897.133387026...chrX.133387357.133390485..
RI.chrX.153233143.153233258...chrX.153232471.153232603..
RI.chrX.48666072.48666273...chrX.48665854.48665967..
RI.chrX.48916679.48916774...chrX.48917626.48917716..
RI.chrX.48921565.48921768...chrX.48921286.48921472..
SE.chr10.112053216.112054495...chr10.112050295.112050484...chr10.112047319.112048538..
SE.chr10.11934002.11934220...chr10.11944917.11945047...chr10.11948536.11948788..
SE.chr10.126443951.126444350...chr10.126440859.126441117...chr10.126437396.126439062..
SE.chr10.16518949.16519052...chr10.16549137.16549215...chr10.16566342.16566821..
SE.chr10.3817105.3817473...chr10.3815408.3815473...chr10.3811258.3814406..
SE.chr10.6170955.6171162...chr10.6179017.6179157...chr10.6183240.6183356..
SE.chr10.69321166.69321318...chr10.69335926.69336050...chr10.69336553.69336991..
SE.chr10.76643785.76643834...chr10.76647652.76647755...chr10.76648827.76649120..
SE.chr10.81955079.81955321...chr10.81930677.81931191...chr10.81925843.81925891..
SE.chr10.91512375.91512572...chr10.91516004.91516309...chr10.91518027.91518128..
SE.chr10.99195897.99196100...chr10.99200104.99200283...chr10.99201418.99201665..
SE.chr11.111462574.111462984...chr11.111461901.111462244...chr11.111458617.111461396..
SE.chr11.111462574.111462984...chr11.111461912.111462244...chr11.111458617.111461396..
SE.chr11.47710665.47710798...chr11.47710245.47710347...chr11.47709409.47709689..
SE.chr11.523453.523612...chr11.523277.523358...chr11.522242.522755..
SE.chr11.5483375.5483458...chr11.5259715.5259757...chr11.5247605.5247962..
SE.chr11.65424288.65424573...chr11.65418061.65418168...chr11.65414730.65417343..
SE.chr11.66192662.66193338...chr11.66190319.66190540...chr11.66189046.66189625..
SE.chr11.70863089.70863220...chr11.70864727.70866132...chr11.70867089.70868968..
SE.chr11.93128024.93128200...chr11.93130130.93130279...chr11.93132556.93132672..
SE.chr12.10256670.10257085...chr12.10257702.10257840...chr12.10261929.10262007..
SE.chr12.10256670.10257085...chr12.10257702.10258053...chr12.10258535.10258645..
SE.chr12.103206626.103206948...chr12.103227667.103227858...chr12.103229198.103229344..
SE.chr12.103206626.103206948...chr12.103227667.103228007...chr12.103229198.103229344..
SE.chr12.10653697.10653807...chr12.10652964.10653249...chr12.10651720.10651802..
SE.chr12.10657305.10657490...chr12.10656506.10656844...chr12.10654484.10654546..
SE.chr12.109664841.109665166...chr12.109656906.109657174...chr12.109653958.109654089..
SE.chr12.121577348.121577512...chr12.121573299.121573406...chr12.121572643.121572799..
SE.chr12.130806971.130807142...chr12.130814954.130815184...chr12.130816616.130816806..
SE.chr12.27835908.27836101...chr12.27841447.27841549...chr12.27841915.27847241..
SE.chr12.31370225.31370572...chr12.31349183.31349324...chr12.31342278.31342425..
SE.chr12.47347743.47347839...chr12.47342610.47342704...chr12.47340412.47340669..
SE.chr12.55323454.55323638...chr12.55322724.55322735...chr12.55322509.55322631..
SE.chr12.6652643.6652867...chr12.6651777.6651959...chr12.6650187.6650265..
SE.chr12.74070885.74070976...chr12.74070369.74070428...chr12.74051126.74051529..
SE.chr12.93377464.93377895...chr12.93353182.93353234...chr12.93329869.93330498..
SE.chr13.106009781.106010006...chr13.106007908.106007965...chr13.106007397.106007480..
SE.chr13.110101382.110101581...chr13.110098666.110099645...chr13.110096315.110097587..
SE.chr13.40735621.40735717...chr13.40734547.40734617...chr13.40732629.40733051..
SE.chr13.42816674.42816886...chr13.42798555.42798661...chr13.42794489.42794637..
SE.chr13.48670499.48670711...chr13.48673270.48673366...chr13.48673937.48674103..
SE.chr14.101768625.101769879...chr14.101767797.101767911...chr14.101764927.101765747..
SE.chr14.22608525.22608666...chr14.22606363.22607720...chr14.22605015.22605057..
SE.chr14.35365144.35365615...chr14.35368752.35368864...chr14.35370367.35370457..
SE.chr14.49650753.49650872...chr14.49649083.49649187...chr14.49645092.49646181..
SE.chr14.59813476.59813562...chr14.59813784.59813836...chr14.59819155.59820008..
SE.chr14.74599926.74600017...chr14.74598140.74598218...chr14.74589677.74590115..
SE.chr15.20585588.20585865...chr15.20579242.20579363...chr15.20572639.20572870..
SE.chr15.63029115.63029246...chr15.63030222.63030501...chr15.63036495.63038095..
SE.chr15.63546069.63546204...chr15.63543152.63543297...chr15.63535616.63535762..
SE.chr15.63609810.63610109...chr15.63613740.63613825...chr15.63615112.63615225..
SE.chr15.67519701.67519880...chr15.67520161.67520472...chr15.67524183.67524434..
SE.chr15.70851177.70851239...chr15.70839801.70839921...chr15.70830689.70832289..
SE.chr15.81285129.81285294...chr15.81287517.81287645...chr15.81288906.81289187..
SE.chr15.81489892.81490524...chr15.81488372.81488484...chr15.81480431.81480518..
SE.chr15.87257482.87257688...chr15.87254027.87254158...chr15.87251430.87251611..
SE.chr15.97923429.97923832...chr15.97956158.97956239...chr15.97990706.97990901..
SE.chr15.98091073.98091293...chr15.98089283.98089735...chr15.98085055.98087459..
SE.chr15.99592810.99593305...chr15.99545721.99545947...chr15.99533447.99536708..
SE.chr16.1954451.1954828...chr16.1954274.1954367...chr16.1952499.1953258..
SE.chr16.1954451.1954828...chr16.1954278.1954367...chr16.1952499.1953258..
SE.chr16.28754755.28754944...chr16.28755148.28755307...chr16.28755550.28756059..
SE.chr16.28754755.28754944...chr16.28755148.28755312...chr16.28755550.28756059..
SE.chr16.3010314.3010493...chr16.3011217.3011321...chr16.3011557.3011691..
SE.chr16.67712457.67712574...chr16.67711511.67711612...chr16.67709414.67709929..
SE.chr16.73744308.73744365...chr16.73758169.73758295...chr16.73760652.73763633..
SE.chr16.73896423.73896837...chr16.73893156.73893304...chr16.73884623.73885441..
SE.chr16.79687237.79687514...chr16.79681707.79681786...chr16.79675422.79675700..
SE.chr16.83208945.83209203...chr16.83208608.83208690...chr16.83181212.83181369..
SE.chr16.87495413.87495565...chr16.87491987.87492061...chr16.87486153.87486394..
SE.chr16.88154622.88154972...chr16.88155136.88155238...chr16.88155505.88155660..
SE.chr17.17680766.17681062...chr17.17667557.17667646...chr17.17664047.17664560..
SE.chr17.21057996.21058529...chr17.21054841.21055132...chr17.21041200.21042745..
SE.chr17.27559239.27559441...chr17.27562248.27562370...chr17.27575748.27576903..
SE.chr17.3439850.3440148...chr17.3438231.3438410...chr17.3435778.3435969..
SE.chr17.3573731.3573896...chr17.3573331.3573426...chr17.3570350.3570445..
SE.chr17.37422884.37423241...chr17.37408903.37409101...chr17.37406026.37406114..
SE.chr17.44377042.44377478...chr17.44376286.44376336...chr17.44373285.44373423..
SE.chr17.54135556.54135689...chr17.54138238.54138382...chr17.54142219.54142350..
SE.chr17.55139514.55139770...chr17.55131014.55132332...chr17.55129446.55130121..
SE.chr17.68734899.68734998...chr17.68720412.68720474...chr17.68714806.68717502..
SE.chr17.72065442.72065534...chr17.72066051.72066277...chr17.72066622.72066720..
SE.chr17.72243831.72245007...chr17.72243449.72243552...chr17.72241792.72242835..
SE.chr17.73911244.73911765...chr17.73922628.73922703...chr17.73927222.73935642..
SE.chr17.74517341.74517472...chr17.74505825.74505963...chr17.74504669.74505640..
SE.chr18.75838586.75838905...chr18.75837706.75837775...chr18.75831800.75834844..
SE.chr18.75849228.75849581...chr18.75847590.75847738...chr18.75838319.75838689..
SE.chr19.12706127.12706589...chr19.12703158.12703235...chr19.12702447.12702882..
SE.chr19.12706127.12706589...chr19.12703158.12703371...chr19.12702447.12702882..
SE.chr19.16625846.16625936...chr19.16624416.16624772...chr19.16615954.16619072..
SE.chr19.21283888.21283983...chr19.21281460.21281583...chr19.21265703.21269381..
SE.chr19.4353640.4353811...chr19.4356909.4356959...chr19.4359900.4360756..
SE.chr19.44026322.44026394...chr19.44024093.44024162...chr19.44022576.44023039..
SE.chr19.50227523.50227847...chr19.50229342.50229626...chr19.50232503.50233296..
SE.chr19.51796352.51796534...chr19.51800924.51800954...chr19.51803294.51803437..
SE.chr19.52364915.52365020...chr19.52375243.52375400...chr19.52392330.52392474..
SE.chr19.59397167.59397289...chr19.59401956.59402404...chr19.59403078.59403332..
SE.chr19.59401611.59402142...chr19.59402233.59402404...chr19.59403078.59403332..
SE.chr19.63677048.63679375...chr19.63679619.63679683...chr19.63680358.63681376..
SE.chr19.756013.756187...chr19.756492.756569...chr19.757408.757556..
SE.chr19.756013.756187...chr19.756513.756569...chr19.757408.757556..
SE.chr19.8279033.8279768...chr19.8275915.8276040...chr19.8274739.8274972..
SE.chr19.8279033.8279768...chr19.8275915.8276689...chr19.8274739.8274972..
SE.chr1.112886096.112886235...chr1.112884924.112885017...chr1.112867352.112870256..
SE.chr1.1300240.1300444...chr1.1299948.1300033...chr1.1299243.1299688..
SE.chr1.150148460.150148908...chr1.150146421.150146506...chr1.150133451.150134294..
SE.chr1.16354930.16355169...chr1.16349978.16350045...chr1.16346970.16348129..
SE.chr1.177317496.177318145...chr1.177318477.177318811...chr1.177323669.177324221..
SE.chr1.177317496.177318145...chr1.177318543.177318811...chr1.177323669.177324221..
SE.chr1.201129935.201130033...chr1.201128990.201129176...chr1.201126847.201128410..
SE.chr1.201251711.201251891...chr1.201253507.201253670...chr1.201254232.201254312..
SE.chr1.22224586.22224723...chr1.22226494.22226614...chr1.22229360.22230303..
SE.chr1.36623911.36624111...chr1.36606040.36606272...chr1.36599409.36599528..
SE.chr1.43004765.43005486...chr1.43000581.43000733...chr1.42997459.42997648..
SE.chr1.76024306.76024547...chr1.76024973.76025138...chr1.76025770.76028790..
SE.chr1.78184803.78186111...chr1.78183779.78183915...chr1.78182324.78182542..
SE.chr1.8008805.8009005...chr1.8005040.8005114...chr1.7997822.7998339..
SE.chr1.85497629.85497943...chr1.85497206.85497332...chr1.85496795.85496993..
SE.chr1.94779681.94780003...chr1.94778716.94778928...chr1.94777850.94778512..
SE.chr1.94779681.94780003...chr1.94778716.94779210...chr1.94777850.94778512..
SE.chr20.1321606.1321816...chr20.1321478.1321525...chr20.1303937.1304247..
SE.chr20.18516535.18516759...chr20.18522375.18522465...chr20.18524650.18524885..
SE.chr20.25336319.25336531...chr20.25346741.25346831...chr20.25353847.25353963..
SE.chr20.41520415.41520563...chr20.41521207.41521371...chr20.41521825.41521949..
SE.chr20.41520415.41520563...chr20.41521207.41521474...chr20.41521825.41521949..
SE.chr20.41520415.41520563...chr20.41521359.41521474...chr20.41521825.41521949..
SE.chr20.44151863.44152004...chr20.44141433.44141499...chr20.44132256.44132582..
SE.chr20.47330313.47330514...chr20.47330847.47330908...chr20.47338989.47339639..
SE.chr20.48978595.48978769...chr20.48954710.48954793...chr20.48953833.48953945..
SE.chr20.5898963.5901842...chr20.5905935.5906025...chr20.5906522.5906663..
SE.chr21.45117845.45118678...chr21.45109738.45109790...chr21.45100514.45100707..
SE.chr21.45511933.45512056...chr21.45510365.45510570...chr21.45508271.45509978..
SE.chr22.28329545.28330101...chr22.28365079.28365201...chr22.28368191.28368274..
SE.chr22.30356790.30357371...chr22.30353989.30354196...chr22.30351567.30352002..
SE.chr22.35230508.35230765...chr22.35230091.35230360...chr22.35227234.35227400..
SE.chr22.37218007.37218066...chr22.37215174.37215409...chr22.37213824.37214066..
SE.chr22.37431682.37432098...chr22.37434796.37434907...chr22.37441858.37442346..
SE.chr22.43938390.43938841...chr22.43940854.43940975...chr22.43942713.43943229..
SE.chr22.43946145.43946228...chr22.43946354.43946582...chr22.43950439.43950625..
SE.chr22.45064387.45064460...chr22.45066764.45066889...chr22.45067352.45068569..
SE.chr22.48981535.48982146...chr22.48985475.48985580...chr22.48986873.48989272..
SE.chr2.219229117.219229439...chr2.219224668.219225038...chr2.219223326.219223493..
SE.chr2.219229117.219229439...chr2.219224668.219225267...chr2.219223326.219223493..
SE.chr2.241183114.241183394...chr2.241184024.241184242...chr2.241184409.241184792..
SE.chr2.27433110.27433403...chr2.27426685.27427003...chr2.27419118.27419949..
SE.chr2.38830175.38830351...chr2.38829544.38829819...chr2.38829225.38829299..
SE.chr2.38830175.38830351...chr2.38829544.38829992...chr2.38829225.38829299..
SE.chr2.43975188.43977351...chr2.43970866.43971005...chr2.43970377.43970519..
SE.chr2.44076442.44076648...chr2.44062881.44063077...chr2.44060469.44060591..
SE.chr2.53954980.53955135...chr2.53950005.53950179...chr2.53947388.53947521..
SE.chr3.133884933.133885078...chr3.133884237.133884352...chr3.133882143.133883624..
SE.chr3.140591080.140591212...chr3.140586536.140586961...chr3.140581559.140584967..
SE.chr3.14141437.14141706...chr3.14145356.14145586...chr3.14145913.14146422..
SE.chr3.147744944.147745343...chr3.147737013.147737042...chr3.147733947.147734027..
SE.chr3.147744944.147745343...chr3.147737017.147737042...chr3.147733947.147734027..
SE.chr3.161612808.161612935...chr3.161613012.161613331...chr3.161613955.161614236..
SE.chr3.187138307.187138618...chr3.187132059.187132334...chr3.187127083.187127216..
SE.chr3.187984915.187985179...chr3.187985445.187985593...chr3.187986647.187990380..
SE.chr3.187988264.187988365...chr3.187988793.187988899...chr3.187989608.187990761..
SE.chr3.187988264.187988365...chr3.187988793.187988903...chr3.187989608.187990761..
SE.chr3.44645397.44646040...chr3.44647310.44647442...chr3.44647558.44647717..
SE.chr3.49106349.49106809...chr3.49104834.49104893...chr3.49089019.49089475..
SE.chr3.49798791.49798984...chr3.49760255.49760605...chr3.49750649.49750859..
SE.chr3.50340389.50340685...chr3.50339463.50339659...chr3.50338792.50338912..
SE.chr4.10068039.10068130...chr4.10065527.10065710...chr4.10050598.10057261..
SE.chr4.120353188.120353476...chr4.120354673.120354825...chr4.120358153.120362075..
SE.chr4.153675543.153675766...chr4.153553082.153553131...chr4.153551762.153552474..
SE.chr4.17112440.17112580...chr4.17101379.17101466...chr4.17093753.17097957..
SE.chr4.17421168.17421480...chr4.17420258.17420413...chr4.17415828.17415946..
SE.chr4.53951933.53952063...chr4.53952354.53952422...chr4.53960654.53960763..
SE.chr4.77284567.77284650...chr4.77284315.77284469...chr4.77276363.77276589..
SE.chr4.79034317.79034428...chr4.79047124.79047388...chr4.79049444.79049550..
SE.chr4.83566214.83566306...chr4.83565740.83565844...chr4.83563371.83565060..
SE.chr5.132326850.132327253...chr5.132301240.132301331...chr5.132300658.132300784..
SE.chr5.145868846.145869001...chr5.145869823.145869916...chr5.145870197.145871715..
SE.chr5.157151289.157151581...chr5.157150186.157150237...chr5.157148949.157149099..
SE.chr5.32274864.32275036...chr5.32270825.32270992...chr5.32262868.32266210..
SE.chr6.111302680.111303111...chr6.111318150.111318252...chr6.111320057.111320099..
SE.chr6.111302680.111303111...chr6.111320057.111320099...chr6.111320195.111320723..
SE.chr6.116998790.116999511...chr6.117000714.117000841...chr6.117001914.117002027..
SE.chr6.116998790.116999511...chr6.117001914.117002027...chr6.117008151.117008216..
SE.chr6.136632268.136633019...chr6.136631972.136632134...chr6.136630993.136631170..
SE.chr6.26476182.26476257...chr6.26476390.26476474...chr6.26476772.26477119..
SE.chr6.30632076.30633206...chr6.30637084.30637264...chr6.30637590.30637880..
SE.chr6.36674604.36674738...chr6.36675576.36676031...chr6.36676907.36676945..
SE.chr6.37429726.37430029...chr6.37434937.37435096...chr6.37436200.37436328..
SE.chr6.4005646.4007532...chr6.4007790.4007993...chr6.4008307.4010215..
SE.chr6.53321574.53321952...chr6.53247847.53248018...chr6.53240155.53242027..
SE.chr6.89912485.89913047...chr6.89914963.89915012...chr6.89915703.89915855..
SE.chr6.97451341.97451515...chr6.97450681.97450750...chr6.97443910.97445988..
SE.chr7.107176348.107176728...chr7.107180226.107180298...chr7.107181092.107181192..
SE.chr7.128481941.128482462...chr7.128468847.128469007...chr7.128447161.128447285..
SE.chr7.142270636.142271207...chr7.142271511.142271575...chr7.142271846.142272626..
SE.chr7.156439558.156439753...chr7.156444061.156444311...chr7.156445306.156445708..
SE.chr7.23537933.23538182...chr7.23528265.23528576...chr7.23527851.23527984..
SE.chr7.23537933.23538182...chr7.23528276.23528576...chr7.23527851.23527984..
SE.chr7.23537933.23538182...chr7.23528498.23528576...chr7.23527851.23527984..
SE.chr7.24579420.24579737...chr7.24629807.24629928...chr7.24647860.24648012..
SE.chr7.2553484.2553638...chr7.2551069.2551213...chr7.2548280.2550122..
SE.chr7.2553484.2553638...chr7.2551069.2551216...chr7.2548280.2550122..
SE.chr7.44992649.44993084...chr7.44992145.44992221...chr7.44989148.44990550..
SE.chr7.72630686.72631066...chr7.72626649.72627070...chr7.72625869.72626388..
SE.chr7.72789828.72790064...chr7.72789335.72789486...chr7.72788360.72788957..
SE.chr7.75346201.75346514...chr7.75348619.75348740...chr7.75349083.75350012..
SE.chr7.75346201.75346514...chr7.75348619.75348744...chr7.75349083.75350012..
SE.chr7.98846623.98846745...chr7.98847309.98847542...chr7.98851697.98852326..
SE.chr8.100848178.100848374...chr8.100858179.100858360...chr8.100860086.100860435..
SE.chr8.102286839.102287136...chr8.102283737.102283851...chr8.102282424.102283147..
SE.chr8.144750661.144750988...chr8.144742304.144743394...chr8.144740042.144740165..
SE.chr8.144750661.144750988...chr8.144742621.144743394...chr8.144740042.144740162..
SE.chr8.144750661.144750988...chr8.144747206.144747384...chr8.144745960.144746206..
SE.chr8.145209228.145209695...chr8.145210015.145210194...chr8.145210280.145210752..
SE.chr8.145486047.145486364...chr8.145486973.145487109...chr8.145503400.145504085..
SE.chr8.28407642.28407779...chr8.28413369.28413414...chr8.28416106.28416638..
SE.chr8.42028576.42028701...chr8.42026295.42026382...chr8.42025053.42025977..
SE.chr8.632478.632612...chr8.630898.631096...chr8.613289.614047..
SE.chr8.68126019.68126130...chr8.68122474.68122648...chr8.68120601.68120774..
SE.chr8.92122048.92122468...chr8.92105693.92105770...chr8.92102660.92102808..
SE.chr9.113433446.113433844...chr9.113444958.113445195...chr9.113449208.113449360..
SE.chr9.122971710.122971915...chr9.122973507.122973647...chr9.122975342.122976899..
SE.chr9.14110439.14110623...chr9.14092421.14092509...chr9.14070489.14078325..
SE.chr9.36180853.36181270...chr9.36188976.36189093...chr9.36194065.36194176..
SE.chr9.36180853.36181270...chr9.36188981.36189093...chr9.36194065.36194176..
SE.chr9.74169432.74169983...chr9.74168202.74168342...chr9.74164846.74165523..
SE.chr9.74169432.74169983...chr9.74168206.74168342...chr9.74164846.74165523..
SE.chr9.99487026.99487143...chr9.99484303.99484533...chr9.99477012.99477690..
SE.chrX.118254239.118254682...chrX.118258302.118258455...chrX.118261142.118262459..
SE.chrX.129071981.129072188...chrX.129042911.129043194...chrX.129036237.129036408..
TandemUTR.chr10.116611289.116613657...chr10.116613658.116614466..
TandemUTR.chr11.1438795.1439546...chr11.1439547.1440492..
TandemUTR.chr11.68137161.68138636...chr11.68138637.68139378..
TandemUTR.chr15.47068274.47071731...chr15.47068125.47068273..
TandemUTR.chr17.4007125.4007621...chr17.4007622.4007740..
TandemUTR.chr17.59128906.59129642...chr17.59126993.59128905..
TandemUTR.chr17.59971934.59972426...chr17.59970953.59971933..
TandemUTR.chr19.50978882.50979339...chr19.50978043.50978881..
TandemUTR.chr20.47937880.47940339...chr20.47940340.47942186..
TandemUTR.chr22.19634133.19637889...chr22.19637890.19638035..
TandemUTR.chr22.21987709.21988142...chr22.21988143.21990221..
TandemUTR.chr22.34952614.34953394...chr22.34952199.34952613..
TandemUTR.chr2.201483446.201484267...chr2.201483137.201483445..
TandemUTR.chr2.228127455.228128082...chr2.228128083.228129628..
TandemUTR.chr3.9961075.9961716...chr3.9961717.9962090..
TandemUTR.chr5.162877947.162878735...chr5.162878736.162878906..
TandemUTR.chr8.9671656.9673811...chr8.9673812.9677266..

## Sheet: HCT116_T_202.down
Events
A3SS.chr10.124703521.124703909...chr10.124702534.124702538.124702335..
A3SS.chr10.124912118.124912334...chr10.124913326.124914553.124914871..
A3SS.chr11.46571954.46572250...chr11.46526580.46526626.46526372..
A3SS.chr11.68818160.68818619...chr11.68819276.68819370.68819538..
A3SS.chr11.68818160.68818619...chr11.68819444.68819635.68821330..
A3SS.chr11.82599544.82600120...chr11.82601343.82601669.82603890..
A3SS.chr12.31118030.31118292...chr12.31122591.31122664.31122738..
A3SS.chr13.51491050.51491280...chr13.51496143.51496723.51497074..
A3SS.chr15.30709088.30709255...chr15.30712472.30712556.30712601..
A3SS.chr15.41906405.41906582...chr15.41907455.41907565.41907856..
A3SS.chr17.59933169.59933696...chr17.59935172.59935276.59935300..
A3SS.chr17.73911244.73911765...chr17.73922555.73922628.73922703..
A3SS.chr19.10367604.10367879...chr19.10367217.10367372.10367111..
A3SS.chr19.18511181.18511269...chr19.18510243.18510246.18510026..
A3SS.chr19.60482579.60483273...chr19.60480960.60481026.60480822..
A3SS.chr1.1011121.1011255...chr1.1008230.1009749.1007068..
A3SS.chr1.204971807.204971887...chr1.204972006.204972543.204972831..
A3SS.chr1.245388931.245388991...chr1.245387142.245387328.245386345..
A3SS.chr1.35989438.35989694...chr1.35987840.35987999.35987821..
A3SS.chr1.38035003.38035079...chr1.38037826.38038103.38039396..
A3SS.chr20.60961161.60961323...chr20.60959432.60959435.60959192..
A3SS.chr2.183309221.183309358...chr2.183312517.183313271.183313360..
A3SS.chr2.38830175.38830351...chr2.38829819.38829992.38829544..
A3SS.chr3.102775629.102775813...chr3.102781324.102781376.102781538..
A3SS.chr3.125132639.125132771...chr3.125116669.125117255.125115262..
A3SS.chr3.151168835.151169616...chr3.151166741.151167063.151165396..
A3SS.chr3.42572426.42572491...chr3.42565153.42569944.42564463..
A3SS.chr6.71290391.71290545...chr6.71290767.71291355.71293122..
A3SS.chr7.100302738.100303164...chr7.100303666.100303679.100303791..
A3SS.chr9.110735965.110736499...chr9.110733157.110733300.110733098..
A3SS.chr9.110735965.110736499...chr9.110733157.110733302.110733098..
A3SS.chr9.19092522.19093115...chr9.19086705.19086767.19086672..
A3SS.chrX.148852881.148853442...chrX.148852687.148852779.148852498..
A5SS.chr10.69768266.69768450.69768405...chr10.69768903.69770016..
A5SS.chr11.123106903.123106409.123106405...chr11.123105533.123105743..
A5SS.chr11.67786962.67786775.67785891...chr11.67785507.67785769..
A5SS.chr12.56398196.56398471.56398426...chr12.56399043.56400313..
A5SS.chr15.27783801.27783718.27783658...chr15.27778863.27781185..
A5SS.chr17.59928649.59928590.59927129...chr17.59924836.59926906..
A5SS.chr19.45432894.45432848.45432792...chr19.45428064.45431698..
A5SS.chr20.60900384.60900846.60900465...chr20.60901253.60903533..
A5SS.chr21.45466361.45467920.45466450...chr21.45469890.45470903..
A5SS.chr22.20313696.20313597.20313299...chr22.20312378.20313076..
A5SS.chr2.224350830.224350652.224350650...chr2.224338039.224338311..
A5SS.chr2.238812948.238812907.238812867...chr2.238811642.238812631..
A5SS.chr5.110864713.110864683.110864599...chr5.110859628.110863703..
A5SS.chr6.31838176.31838924.31838326...chr6.31839171.31839926..
A5SS.chr7.32886079.32885838.32885572...chr7.32880609.32881294..
A5SS.chr8.11666364.11666508.11666503...chr8.11674516.11674868..
A5SS.chr8.125600303.125600240.125600164...chr8.125597309.125597452..
A5SS.chr8.144743394.144742621.144742304...chr8.144740042.144740162..
A5SS.chr8.145709672.145709608.145709409...chr8.145708833.145709329..
A5SS.chr8.23479566.23480271.23479794...chr8.23481780.23481836..
A5SS.chr8.23479566.23480271.23479794...chr8.23484793.23488921..
A5SS.chr8.23479566.23481836.23479794...chr8.23484793.23488921..
A5SS.chr8.23479566.23481836.23480271...chr8.23484793.23488921..
A5SS.chr9.129981515.129981344.129981173...chr9.129980809.129981004..
AFE.10025.uc010drw.1.uc002lqd.1uc002lqe.2uc002lqf.2
AFE.10493.uc010cyw.1.uc002icm.1
AFE.114883.uc001ctb.1.uc001csz.1
AFE.121536.uc001reg.1.uc001ref.2uc001ree.2
AFE.153769.uc003lnu.1.uc003lnt.1
AFE.1785.uc002mpw.1.uc002mps.1uc002mpt.1uc002mpu.1uc002mpv.1uc010dxl.1
AFE.1854.uc001zwv.1uc001zww.1.uc001zws.1
AFE.2115.uc010ktv.1.uc003ssw.2
AFE.221477.uc003omy.1.uc003omv.1
AFE.22985.uc001wir.2.uc001wis.2
AFE.23022.uc003irw.1.uc003irv.1
AFE.23022.uc003irx.1.uc003irw.1
AFE.23129.uc003emw.2.uc003emx.2
AFE.2316.uc004fki.2.uc004fkk.2uc010nuu.1
AFE.23196.uc004atx.2uc004aty.1.uc004atv.2uc004atw.1
AFE.23196.uc010mrg.1.uc004atv.2uc004atw.1
AFE.23230.uc004akt.2.uc010mpo.1
AFE.23367.uc010jie.1.uc003lvp.1
AFE.23405.uc001ydy.1.uc001ydw.2
AFE.23469.uc010kag.1.uc003pep.1
AFE.25793.uc003ams.1.uc003amu.1
AFE.2580.uc003gbl.2.uc003gbm.2uc003gbn.2uc010ibk.1
AFE.25865.uc002pfg.1.uc002pfi.1
AFE.25865.uc002pfg.1.uc002pfj.1
AFE.25865.uc010ekt.1.uc002pfj.1
AFE.25998.uc003pjj.1.uc010kbi.1
AFE.27343.uc001kte.1.uc001kti.1
AFE.2778.uc010gjr.1.uc010gjs.1uc002yaa.1
AFE.284001.uc010dik.1.uc002kdx.1
AFE.284001.uc010dik.1.uc002kdz.1
AFE.2874.uc010cme.1.uc002gfz.1
AFE.29123.uc002fna.1.uc002fne.1
AFE.2969.uc003uba.1.uc001081.uc003uay.1
AFE.3192.uc001iba.1.uc001ibb.1
AFE.3304.uc003rjw.2.uc003sbt.2
AFE.3609.uc002mpp.2.uc002mpk.1uc002mpl.1uc002mpm.1uc002mpn.1uc002mpo.1
AFE.4101.uc004fga.1.uc010nts.1
AFE.4152.uc002lef.2.uc011951.uc002leo.2
AFE.4595.uc001cnj.1.uc001cnm.1uc001cnl.1uc009vxp.1uc001cnn.1
AFE.4649.uc002atk.1uc002atm.1.uc002atn.1
AFE.5066.uc003knz.1.uc003kns.1uc003knt.1uc003knu.1uc003knv.1uc003knw.1
AFE.5151.uc002bll.1.uc010bnc.1
AFE.5151.uc002bll.1.uc010bnd.1
AFE.51807.uc002znx.1.uc002znr.2
AFE.5426.uc001ukq.1.uc001ukr.1
AFE.54455.uc001aye.2.uc001ayf.1
AFE.550.uc002sme.1.uc002smh.1
AFE.55283.uc001dko.1.uc001dks.2
AFE.55697.uc010cfx.1.uc002ezm.1
AFE.55904.uc010ljg.1.uc010lja.1
AFE.56834.uc001nze.1uc001nzf.2.uc009ypj.1
AFE.57606.uc003gyb.1.uc003gya.2
AFE.57674.uc010dhx.1.uc002jyh.1
AFE.58191.uc002fyq.2.uc002fyr.2uc002fys.2
AFE.5884.uc003jwp.1.uc003jwg.1
AFE.5884.uc003jwp.1.uc003jwn.1
AFE.60528.uc002gnw.2.uc002gnz.2uc002goa.2
AFE.6337.uc001qnv.1.uc001qnw.1
AFE.6337.uc001qnv.1.uc001qnx.1
AFE.63893.uc002jrl.2.uc002jrm.2uc002jrn.2
AFE.6418.uc004bvu.2.uc004bvt.2
AFE.64924.uc003jvk.1.uc003jvg.1uc003jvh.1
AFE.65123.uc001fcx.1uc001fcy.1.uc001fcu.1
AFE.6584.uc010jdr.1.uc003kww.2uc003kwx.2
AFE.6650.uc002chj.1.uc002chh.1
AFE.6650.uc002chj.1.uc002chi.1
AFE.6936.uc002snn.1.uc002sno.1uc002snp.2
AFE.728340.uc003jzb.2.uc003jwz.2
AFE.728340.uc003kav.2.uc003jwy.2
AFE.7390.uc001liv.2.uc001lix.2
AFE.7407.uc003nxf.1.uc003nxe.1
AFE.7407.uc003rjr.1.uc003rjq.1
AFE.7697.uc003tti.1.uc003ttg.1
AFE.7753.uc001pzc.1.uc001pzd.1
AFE.7753.uc001pzc.1.uc001pze.1
AFE.7763.uc010mox.1.uc004aiw.2
AFE.7763.uc010mox.1.uc004aiy.2
AFE.7919.uc003ntr.1.uc003ntw.1
AFE.7919.uc003rge.1.uc003rgj.1
AFE.7919.uc003ryg.1.uc003ryl.1
AFE.79691.uc003eba.2.uc003eay.1
AFE.80024.uc001tuz.1.uc001tvd.1
AFE.8289.uc009vsm.1.uc001bmt.1uc001bmu.1uc001bmv.1
AFE.84916.uc010cfj.1.uc002ewr.2uc002ews.2
AFE.84916.uc010cfj.1.uc002ewt.2
AFE.8602.uc010icp.1.uc003ggj.1uc003ggk.2uc003ggl.2
AFE.9361.uc002mcx.1uc010dui.1.uc002mcz.1
AFE.9685.uc003lxg.1.uc003lxh.1
AFE.9882.uc001vjm.1.uc001vjl.1uc010aes.1
AFE.9903.uc009vme.1.uc001anz.1uc001aoa.1
ALE.10057.uc010hxo.1.uc003fmf.1uc010hxl.1uc003fmg.1
ALE.10127.uc002cup.1.uc002cuq.1
ALE.10168.uc003cnm.1.uc003cnn.1uc003cnp.1
ALE.10207.uc001daa.2uc001dad.2.uc001dab.1
ALE.10458.uc002jza.1uc002jzb.1uc002jzc.1.uc002jzd.1uc002jzh.1
ALE.10458.uc002jza.1uc002jzb.1uc002jzc.1.uc002jze.1
ALE.10458.uc002jza.1uc002jzb.1uc002jzc.1.uc002jzf.1
ALE.10458.uc002jza.1uc002jzb.1uc002jzc.1.uc002jzg.1
ALE.10548.uc001wnd.1.uc001wnb.1
ALE.10914.uc001yfo.1.uc001yfp.1
ALE.11016.uc001sea.2uc001seb.2.uc001sdy.1uc001sdz.1
ALE.11030.uc010lvh.1.uc003xic.1
ALE.11030.uc010lvh.1.uc003xid.1uc003xie.1
ALE.1106.uc002bsm.1.uc002bso.1
ALE.1121.uc004eev.2.uc004eet.1
ALE.112399.uc001wsb.1.uc001wry.1uc001wsa.2uc001wrz.1
ALE.114134.uc001rmf.2.uc001rmd.1
ALE.114825.uc003lxw.1.uc003lxv.2
ALE.128977.uc002zpk.1.uc002zpi.2
ALE.1380.uc009xci.1.uc001hfv.1uc001hfw.1uc009xch.1
ALE.138241.uc004ain.1.uc010mot.1
ALE.143279.uc001khk.2.uc001khl.2uc009xty.1uc001khn.1
ALE.1454.uc003avp.1.uc003avn.1
ALE.1479.uc001muj.1.uc001muh.1
ALE.150082.uc002yxw.1uc002yxx.1.uc002yxu.1uc002yxv.1
ALE.151613.uc003fkk.1.uc003fkm.1
ALE.151613.uc003fkl.1.uc003fkm.1
ALE.152503.uc010ipm.1.uc003imb.2uc003imc.2uc010ipl.1uc003ime.2
ALE.152815.uc010iis.1.uc003him.1uc003hin.1uc010iiv.1
ALE.161823.uc001zrh.1.uc001zri.1
ALE.162394.uc002hje.2.uc002hjf.2
ALE.171586.uc002kto.1.uc002ktn.1
ALE.201158.uc010cor.1.uc002goq.1
ALE.220108.uc001vfe.2.uc001vff.1uc001vfg.1
ALE.23053.uc001jvg.1.uc001jve.1uc009xrl.1uc001jvf.1uc001jvi.1uc001jvj.1
ALE.23177.uc002sdj.2.uc002sdl.2uc002sdk.2
ALE.23178.uc002wap.2uc002waq.2.uc002wao.1uc010fzl.1
ALE.23181.uc002zjl.1.uc002zjo.1uc002zjs.1
ALE.23195.uc003pno.1.uc003pnn.1
ALE.23244.uc003guw.2.uc010ifo.1uc003guv.2
ALE.23341.uc001awr.1.uc001aws.1uc001awt.1
ALE.23352.uc001bbk.1.uc001bbj.1
ALE.23567.uc003mfi.1uc003mfj.1.uc003mfk.1
ALE.252983.uc010dcc.1.uc002iuf.1uc010dcd.1
ALE.254048.uc003vuv.2.uc003vuu.2
ALE.26054.uc003pic.2uc003pif.1.uc003pid.2uc003pie.2
ALE.26098.uc001lir.2.uc001lio.1uc001liq.1uc001lis.1uc001lit.1
ALE.26234.uc010idy.1.uc010idw.1uc003gob.1uc003goc.1uc010idx.1uc003god.1
ALE.26273.uc001mva.1uc001mvb.1.uc001muy.1uc001muz.1
ALE.27067.uc003xzo.1uc003xzp.1uc003xzq.1uc010lzk.1.uc003xzm.2uc003xzn.2
ALE.27097.uc001htr.1.uc001htq.1
ALE.27295.uc003ixy.2.uc003ixw.2uc003ixx.2
ALE.27.uc009wxf.1uc001gmk.2.uc001gmg.2
ALE.27.uc009wxf.1uc001gmk.2.uc001gmi.2uc001gmh.2uc001gmj.2
ALE.2802.uc001ula.1.uc001ukz.1
ALE.2804.uc010hrd.1.uc003eei.2uc003eej.2uc010hrc.1
ALE.283450.uc001ttr.1.uc009zwc.1
ALE.283989.uc002joe.1.uc002jof.1
ALE.285440.uc003iyx.1.uc003iyw.2
ALE.286826.uc009xel.1.uc001hqa.1uc001hqb.1uc001hqc.1
ALE.29911.uc002mva.2.uc002muy.2uc002muz.2
ALE.3304.uc003sbt.2.uc003rjw.2
ALE.351.uc010glk.1.uc002ylz.1uc002yma.1uc002ymb.1uc010glj.1
ALE.352954.uc003uuc.1.uc003uua.2
ALE.3658.uc002bdq.2.uc002bdr.2
ALE.3755.uc002xwb.2.uc002xwa.2
ALE.3831.uc001ynm.1uc001ynn.1.uc001ynq.1uc001ynr.1
ALE.3831.uc001ynq.1uc001ynr.1.uc001yno.1
ALE.3831.uc001ynq.1uc001ynr.1.uc001ynt.1
ALE.388969.uc002sqd.1.uc002sqc.1
ALE.4139.uc001hml.2.uc001hmn.2uc009xdw.1uc001hmm.2uc001hmo.2
ALE.4155.uc002lmr.1.uc002lml.1uc002lmn.1uc002lmp.1uc002lmq.1
ALE.4799.uc003zso.1.uc003zsq.1uc003zsr.1
ALE.4820.uc003clm.1uc003clq.1uc003clr.1.uc003clo.1uc003clp.1uc003cls.1
ALE.4836.uc010dad.1.uc002ihz.1
ALE.4928.uc001lyj.1uc001lyk.1.uc001lyg.1uc001lyh.1uc001lyi.1
ALE.5001.uc003vcd.1.uc003vcc.1
ALE.5046.uc002bxf.1.uc002bxc.1uc002bxd.1
ALE.5046.uc002bxf.1.uc010bpd.1uc002bwy.1uc010bpe.1
ALE.5089.uc003oaw.2.uc003oav.1
ALE.5089.uc003rnd.2.uc003rnc.1
ALE.5108.uc003wyh.2.uc003wyi.2uc003wyj.2uc003wyk.2
ALE.51105.uc003ytq.1.uc003ytr.1uc010mdv.1uc003ytv.1
ALE.51105.uc003ytq.1.uc003ytt.1
ALE.51150.uc001adj.1.uc001adh.2uc009vjv.1
ALE.51150.uc001adj.1.uc001adi.2
ALE.51312.uc003xdn.1.uc003xdo.1
ALE.51447.uc003cus.1uc003cur.1.uc003cuq.1uc003cup.1
ALE.51447.uc003cuv.1.uc003cuq.1uc003cup.1
ALE.51447.uc003cuw.1.uc003cuq.1uc003cup.1
ALE.51512.uc003bhm.1.uc003bhk.1
ALE.51535.uc001rmy.1uc01342.uc001rni.1
ALE.51747.uc002isq.2.uc002isr.1
ALE.5371.uc002aww.1.uc002awq.1uc002awt.1
ALE.54014.uc002yxl.1.uc010goc.1uc002yxk.1
ALE.54014.uc002yxm.1.uc002yxl.1
ALE.54464.uc003euw.2.uc010huu.1uc003eus.1uc003eut.1uc003euu.1
ALE.54556.uc003vjl.2.uc003vjn.1uc003vjo.1
ALE.54856.uc009wrj.1uc001fme.2.uc001fmc.1uc001fmd.2uc009wri.1
ALE.5494.uc001xex.2.uc001xew.2uc010apn.1uc001xey.2
ALE.55105.uc001hlg.2.uc001hlf.1
ALE.55217.uc004fno.1.uc004fnn.1
ALE.55238.uc002eoe.1.uc002eoc.1uc002eod.1
ALE.55323.uc002ast.1.uc002ass.1
ALE.55334.uc001xle.1.uc001xlf.2
ALE.55704.uc002ryw.2.uc002ryt.1uc010fbw.1uc002ryu.1uc002ryv.1
ALE.55810.uc001qtt.1.uc001qtu.1
ALE.56252.uc001xqm.1.uc001xqj.2
ALE.56890.uc001sua.2.uc001stz.2uc009zqv.1
ALE.57157.uc003ugp.2uc03036.uc003ugs.2
ALE.57679.uc002uyp.2.uc002uyo.1
ALE.57679.uc002uyr.1.uc002uyp.2
ALE.6002.uc010ics.1uc010ict.1.uc003ggv.1
ALE.6041.uc001gpk.2.uc001gpj.1uc009wxz.1
ALE.60526.uc002rec.1.uc002rea.1
ALE.64434.uc010lqp.1.uc003wmy.1
ALE.65258.uc010dla.1.uc02226.uc002kqm.1
ALE.65268.uc010mrd.1.uc004atk.2
ALE.6535.uc010nui.1.uc004fib.2uc004fic.2
ALE.6711.uc002rxx.1uc002rxy.1.uc002rxu.1
ALE.7112.uc001tfh.1.uc001tfj.1uc001tfk.1
ALE.7248.uc004ccd.1uc004cce.1.uc004cca.1uc004ccb.2
ALE.7248.uc004ccd.1uc004cce.1.uc004ccc.1
ALE.728130.uc001kes.2.uc009xte.1
ALE.7468.uc003gdy.1uc003gea.1.uc010icd.1uc010ice.1uc003geh.1
ALE.7581.uc001izg.1.uc001izi.1
ALE.7581.uc001izh.1.uc001izi.1
ALE.7582.uc001jaf.1uc001jag.1.uc009xmg.1
ALE.79027.uc003urc.1uc0561.uc010lgd.1
ALE.79176.uc001kvj.1.uc001kvk.2uc001kvl.1
ALE.79364.uc003eix.1.uc003eiv.1
ALE.79664.uc010bgk.1.uc002ago.1uc002agp.1
ALE.79729.uc009vuz.1.uc001cah.1
ALE.79830.uc001byl.1.uc001bym.1uc001byn.1uc001byo.1uc009vut.1
ALE.79890.uc001yar.1.uc001yas.1
ALE.79890.uc001yas.1.uc001yap.1uc010auk.1uc001yaq.1
ALE.80006.uc010iwu.1.uc003jtz.2uc003jua.2uc003juc.2uc010iwv.1
ALE.80013.uc001iof.1.uc001iod.1uc001ioe.1
ALE.80174.uc002ihd.1.uc002ihf.1
ALE.80174.uc002ihe.2.uc002ihf.1
ALE.80204.uc002rwf.1.uc010fbk.1uc010fbl.1uc002rwe.1
ALE.80207.uc002pck.2.uc002pcj.2
ALE.8028.uc001iqz.1.uc001iqs.1uc001iqy.1
ALE.81488.uc002aev.1.uc002aem.1uc002aeo.1uc002aes.1uc002aet.2uc002aeu.2
ALE.818.uc001jvv.1.uc001114.uc001jvu.1
ALE.84168.uc002sfd.1.uc002sfe.1
ALE.84168.uc002sfd.1.uc002sfg.1
ALE.84444.uc002lve.1.uc002lvc.1
ALE.84451.uc001hvs.1.uc001hvt.2uc001hvu.2
ALE.8458.uc001egx.1.uc001egy.1
ALE.84629.uc010ksx.1.uc003soi.2
ALE.84629.uc010ksx.1.uc003soj.2
ALE.84899.uc001vov.1uc001vow.1.uc001vot.1uc001vou.1
ALE.8500.uc001opn.1.uc001opo.1uc001opr.1uc001ops.1
ALE.8558.uc010cip.1.uc002fob.2
ALE.8558.uc010cip.1.uc002fog.2uc002fod.1
ALE.8558.uc010cip.1.uc010cio.1uc002foh.2uc002fof.1uc002foe.1
ALE.8703.uc009wud.1.uc001fyo.1uc001fyq.1uc001fyr.1uc001fys.1
ALE.9014.uc010exc.1.uc002qzz.1uc010exd.1
ALE.90326.uc001aoc.2uc001aod.2.uc001aoe.1
ALE.9180.uc003jlm.1.uc003jln.1
ALE.91833.uc001yky.1.uc001yld.1uc001yle.1
ALE.91833.uc001ykz.1uc001yla.1uc001ylb.1uc001ylf.1.uc001yld.1uc001yle.1
ALE.94104.uc002yqq.1.uc002yqp.1
ALE.94104.uc002yqr.2.uc002yqq.1
ALE.9411.uc001dqk.2.uc001dqj.2
ALE.9472.uc010aml.1.uc001wrq.1
ALE.9611.uc002gpr.2.uc002gpl.1uc002gpm.1uc010coy.1uc002gpn.1uc002gpo.1
ALE.9895.uc010awl.1.uc001ylw.1
MXE.chr10.103335613.103335903...chr10.103335063.103335225...chr10.103332510.103332638...chr10.103326080.103330163..
MXE.chr11.35167785.35168188...chr11.35176244.35176369...chr11.35188088.35188177...chr11.35192975.35193037..
MXE.chr14.101345894.101346126...chr14.101355082.101355175...chr14.101367791.101367894...chr14.101392776.101392975..
MXE.chr16.82772435.82772770...chr16.82772150.82772293...chr16.82771975.82772102...chr16.82771277.82771451..
MXE.chr1.226660478.226661206...chr1.226656369.226656485...chr1.226651467.226651489...chr1.226647997.226651371..
MXE.chr3.32701642.32701978...chr3.32709992.32709997...chr3.32720364.32720458...chr3.32725166.32725316..
RI.chr10.73765367.73765695...chr10.73764269.73764381..
RI.chr11.107480127.107480839...chr11.107482144.107482789..
RI.chr11.64289999.64290203...chr11.64288658.64289566..
RI.chr11.67786775.67786962...chr11.67785538.67785769..
RI.chr11.68819276.68819538...chr11.68819635.68821330..
RI.chr11.9261494.9261716...chr11.9258777.9259164..
RI.chr12.46460195.46460339...chr12.46462268.46462803..
RI.chr15.73440440.73440585...chr15.73439484.73439605..
RI.chr17.22658897.22659060...chr17.22660253.22660425..
RI.chr17.22658897.22659072...chr17.22660253.22660425..
RI.chr17.39755702.39755746...chr17.39755313.39755446..
RI.chr17.4389483.4390011...chr17.4388946.4389019..
RI.chr17.72242738.72242835...chr17.72241800.72242239..
RI.chr17.74505517.74505640...chr17.74504669.74505321..
RI.chr19.43587999.43589557...chr19.43591231.43591563..
RI.chr1.1009596.1009749...chr1.1007068.1008230..
RI.chr1.148709661.148710842...chr1.148710983.148712656..
RI.chr1.231188461.231188909...chr1.231186505.231186846..
RI.chr1.75002166.75002422...chr1.75004556.75004949..
RI.chr20.36484153.36484302...chr20.36483067.36483159..
RI.chr20.61389361.61391293...chr20.61391475.61391585..
RI.chr21.39490294.39491211...chr21.39487613.39488547..
RI.chr21.39642088.39642135...chr21.39638942.39639070..
RI.chr21.42285671.42287286...chr21.42280009.42285067..
RI.chr21.45466361.45466450...chr21.45469890.45470902..
RI.chr21.45466361.45467920...chr21.45469890.45470902..
RI.chr3.187985047.187985179...chr3.187986353.187986534..
RI.chr3.187985047.187985179...chr3.187986366.187986534..
RI.chr3.38142657.38143195...chr3.38142321.38142376..
RI.chr3.45935909.45938336...chr3.45934400.45935561..
RI.chr3.48707527.48707858...chr3.48707131.48707278..
RI.chr6.71291355.71291615...chr6.71292288.71293122..
RI.chr7.44080255.44080654...chr7.44079907.44080149..
RI.chr7.99788123.99788473...chr7.99788556.99788682..
RI.chr8.23479566.23479794...chr8.23481780.23481836..
RI.chr9.129865474.129866000...chr9.129863331.129863926..
RI.chr9.138147123.138148691...chr9.138146256.138146617..
SE.chr10.103336993.103338003...chr10.103335063.103335225...chr10.103334349.103334666..
SE.chr10.104942983.104943270...chr10.104930932.104931075...chr10.104924603.104924729..
SE.chr10.105146156.105146268...chr10.105145493.105145779...chr10.105143946.105144141..
SE.chr10.124729546.124730201...chr10.124732239.124732530...chr10.124732778.124735734..
SE.chr10.15302949.15303066...chr10.15298001.15298055...chr10.15293643.15296606..
SE.chr10.15302949.15303066...chr10.15298001.15298115...chr10.15293643.15296606..
SE.chr10.74597630.74597859...chr10.74593497.74593714...chr10.74590198.74590315..
SE.chr10.89258073.89258270...chr10.89270773.89270906...chr10.89301819.89303197..
SE.chr10.95246348.95246670...chr10.95249787.95249981...chr10.95252860.95253135..
SE.chr11.117857640.117858017...chr11.117858347.117858420...chr11.117860108.117860794..
SE.chr11.118476938.118478062...chr11.118476550.118476747...chr11.118475453.118476328..
SE.chr11.35167785.35168188...chr11.35188088.35188177...chr11.35189369.35190301..
SE.chr11.59118059.59118304...chr11.59117653.59117773...chr11.59105500.59105603..
SE.chr11.60945438.60945656...chr11.60944518.60944578...chr11.60943970.60944142..
SE.chr11.64542619.64542781...chr11.64544467.64544547...chr11.64545769.64546234..
SE.chr11.66140484.66141104...chr11.66148261.66148371...chr11.66150508.66153966..
SE.chr11.66369213.66369284...chr11.66369547.66369609...chr11.66369907.66370593..
SE.chr11.9265825.9266212...chr11.9264578.9264716...chr11.9258772.9261716..
SE.chr12.101100457.101100535...chr12.101113220.101113355...chr12.101113859.101115519..
SE.chr12.127865273.127865568...chr12.127860441.127860551...chr12.127859894.127859971..
SE.chr12.127865273.127865568...chr12.127860441.127860609...chr12.127859894.127859971..
SE.chr12.272186.272596...chr12.265553.265634...chr12.259484.265089..
SE.chr12.47683807.47683972...chr12.47683604.47683645...chr12.47683194.47683340..
SE.chr12.48705448.48705574...chr12.48696685.48696765...chr12.48686484.48686686..
SE.chr12.49728351.49728528...chr12.49735885.49736071...chr12.49736400.49736579..
SE.chr12.51702544.51702678...chr12.51708066.51708239...chr12.51713857.51714085..
SE.chr12.51983085.51983244...chr12.51986249.51986371...chr12.51986731.51986912..
SE.chr12.52962624.52962925...chr12.52963130.52963285...chr12.52963863.52964018..
SE.chr12.6658373.6658610...chr12.6658090.6658137...chr12.6657554.6657887..
SE.chr12.6946595.6946759...chr12.6945839.6945924...chr12.6944782.6945130..
SE.chr13.110113799.110117473...chr13.110100985.110101448...chr13.110096315.110097587..
SE.chr14.19895050.19895148...chr14.19895395.19895519...chr14.19895637.19895903..
SE.chr14.35859417.35859633...chr14.35855650.35855769...chr14.35853648.35853872..
SE.chr14.59020914.59021064...chr14.59023184.59023275...chr14.59024145.59024299..
SE.chr14.72823571.72823775...chr14.72818820.72818966...chr14.72811568.72813754..
SE.chr15.41673184.41673857...chr15.41674369.41674660...chr15.41674864.41674959..
SE.chr15.48276989.48277198...chr15.48281976.48282134...chr15.48284728.48284852..
SE.chr15.57184569.57184783...chr15.57186813.57187161...chr15.57193935.57194105..
SE.chr15.81516145.81516301...chr15.81509829.81509934...chr15.81501484.81501681..
SE.chr15.89325982.89326260...chr15.89325733.89325903...chr15.89325118.89325267..
SE.chr16.11722934.11723027...chr16.11701809.11701921...chr16.11699482.11699682..
SE.chr16.14080646.14080712...chr16.14094079.14094240...chr16.14141902.14146306..
SE.chr16.1954451.1954828...chr16.1953655.1954367...chr16.1952499.1953258..
SE.chr16.21518292.21518720...chr16.21531467.21531657...chr16.21536687.21536896..
SE.chr16.29373321.29374271...chr16.29374366.29374707...chr16.29376454.29376581..
SE.chr16.30112709.30113613...chr16.30113708.30114049...chr16.30115796.30115923..
SE.chr16.45700895.45701123...chr16.45677638.45677751...chr16.45672932.45675213..
SE.chr16.65774666.65775444...chr16.65773010.65773101...chr16.65771445.65772070..
SE.chr16.66612707.66614755...chr16.66616819.66616898...chr16.66629410.66629553..
SE.chr16.70513878.70514084...chr16.70516173.70516221...chr16.70519018.70522216..
SE.chr16.727187.728313...chr16.726267.726399...chr16.723703.724872..
SE.chr16.73258185.73258308...chr16.73256023.73256144...chr16.73251844.73252850..
SE.chr16.73828582.73828829...chr16.73828227.73828397...chr16.73826288.73827385..
SE.chr16.73828582.73828829...chr16.73828281.73828397...chr16.73826288.73827385..
SE.chr16.73833869.73834489...chr16.73828582.73828743...chr16.73826288.73827385..
SE.chr16.74024688.74024929...chr16.74005977.74006094...chr16.74003909.74004153..
SE.chr16.74232963.74233126...chr16.74227853.74227942...chr16.74227311.74227497..
SE.chr17.17661735.17661961...chr17.17661295.17661496...chr17.17660997.17661175..
SE.chr17.30484471.30484630...chr17.30484303.30484373...chr17.30479874.30483581..
SE.chr17.38220068.38220558...chr17.38217199.38217341...chr17.38215405.38216472..
SE.chr17.4157065.4157167...chr17.4139269.4139452...chr17.4132842.4132965..
SE.chr17.45788871.45789133...chr17.45789417.45789612...chr17.45790567.45793510..
SE.chr17.45788871.45789133...chr17.45789478.45789612...chr17.45790567.45793510..
SE.chr17.5325145.5325433...chr17.5324431.5324587...chr17.5324098.5324188..
SE.chr17.59955868.59956007...chr17.59957506.59957598...chr17.59958470.59959300..
SE.chr17.63354933.63355179...chr17.63355537.63355698...chr17.63355914.63356065..
SE.chr17.71409388.71409614...chr17.71408873.71408949...chr17.71406834.71408703..
SE.chr17.7414723.7414806...chr17.7414925.7414975...chr17.7415415.7416011..
SE.chr17.7421869.7421958...chr17.7422212.7422286...chr17.7422384.7423048..
SE.chr17.77469207.77469362...chr17.77468994.77469135...chr17.77466779.77468887..
SE.chr17.77824471.77824896...chr17.77816847.77816961...chr17.77804181.77806742..
SE.chr17.77824471.77824896...chr17.77816851.77816961...chr17.77804181.77806742..
SE.chr18.13661861.13661972...chr18.13660870.13660967...chr18.13653341.13656712..
SE.chr18.75849228.75849581...chr18.75838586.75838689...chr18.75831800.75834844..
SE.chr19.15401397.15401900...chr19.15399921.15400319...chr19.15398789.15399344..
SE.chr19.19027074.19027205...chr19.19027600.19027737...chr19.19029225.19029986..
SE.chr19.2187154.2187951...chr19.2186761.2186989...chr19.2184152.2185060..
SE.chr19.3501982.3502656...chr19.3499121.3499265...chr19.3498846.3499028..
SE.chr19.40452189.40452442...chr19.40452546.40452746...chr19.40453190.40453340..
SE.chr19.41191296.41191535...chr19.41189867.41190010...chr19.41189492.41189686..
SE.chr19.48863573.48863683...chr19.48861308.48861448...chr19.48852471.48852632..
SE.chr19.8397493.8397688...chr19.8401542.8401751...chr19.8409272.8409901..
SE.chr19.962366.962611...chr19.962095.962194...chr19.960647.961894..
SE.chr1.111307766.111309159...chr1.111295433.111296960...chr1.111293996.111294268..
SE.chr1.113018831.113019194...chr1.113033080.113033283...chr1.113033560.113033795..
SE.chr1.114248750.114249143...chr1.114245900.114246030...chr1.114244049.114244545..
SE.chr1.153374912.153375091...chr1.153375399.153375496...chr1.153377079.153377198..
SE.chr1.153906735.153909146...chr1.153905042.153905192...chr1.153895869.153897838..
SE.chr1.154530433.154530651...chr1.154529735.154529991...chr1.154528376.154529624..
SE.chr1.159354508.159355802...chr1.159355923.159356026...chr1.159356233.159356366..
SE.chr1.16826227.16826371...chr1.16825435.16825581...chr1.16824460.16825087..
SE.chr1.202385454.202385713...chr1.202382393.202382515...chr1.202377066.202377208..
SE.chr1.21424330.21424520...chr1.21420827.21420922...chr1.21416326.21419211..
SE.chr1.240080334.240080511...chr1.240082217.240082336...chr1.240083283.240083406..
SE.chr1.33055376.33056347...chr1.33048775.33048954...chr1.33044670.33044799..
SE.chr1.33055376.33056347...chr1.33048779.33048954...chr1.33044670.33044799..
SE.chr20.35157590.35157832...chr20.35150806.35150939...chr20.35129803.35130003..
SE.chr20.5041607.5041747...chr20.5040146.5040251...chr20.5037804.5038091..
SE.chr20.60311999.60312232...chr20.60312912.60313028...chr20.60314648.60314791..
SE.chr20.60900384.60900465...chr20.60900650.60900846...chr20.60901253.60903533..
SE.chr21.34367687.34367915...chr21.34419511.34419646...chr21.34436578.34437205..
SE.chr21.39642088.39642373...chr21.39639626.39641088...chr21.39638933.39639070..
SE.chr22.18188751.18188898...chr22.18188121.18188246...chr22.18179808.18179970..
SE.chr22.20313597.20314360...chr22.20313299.20313476...chr22.20312378.20313076..
SE.chr22.22549229.22549358...chr22.22554646.22554833...chr22.22554946.22556616..
SE.chr22.29152705.29152832...chr22.29153109.29153390...chr22.29154449.29155041..
SE.chr22.29152705.29152832...chr22.29153158.29153390...chr22.29154449.29155041..
SE.chr22.29152705.29152832...chr22.29153158.29153394...chr22.29154449.29155041..
SE.chr22.29152705.29152832...chr22.29153227.29153390...chr22.29154449.29155041..
SE.chr22.37740033.37740330...chr22.37741546.37741702...chr22.37743717.37746304..
SE.chr22.40805640.40805904...chr22.40807875.40808015...chr22.40809069.40811387..
SE.chr22.49413240.49413473...chr22.49412850.49413106...chr22.49411885.49412700..
SE.chr2.108642426.108642652...chr2.108653669.108653735...chr2.108655213.108655333..
SE.chr2.109728664.109729072...chr2.109689447.109689633...chr2.109682681.109682842..
SE.chr2.172433437.172433586...chr2.172420590.172420705...chr2.172409125.172409264..
SE.chr2.174537379.174537616...chr2.174536735.174536857...chr2.174527847.174529206..
SE.chr2.219807099.219808278...chr2.219808440.219808551...chr2.219808674.219808841..
SE.chr2.227408899.227409047...chr2.227412369.227412587...chr2.227437564.227438086..
SE.chr2.238813205.238813504...chr2.238813041.238813127...chr2.238811649.238812948..
SE.chr2.241183114.241183394...chr2.241184409.241184611...chr2.241185978.241186177..
SE.chr2.241184024.241184611...chr2.241184771.241185032...chr2.241185978.241186177..
SE.chr2.241184024.241184611...chr2.241184940.241185032...chr2.241185978.241186177..
SE.chr2.27388586.27388960...chr2.27388271.27388323...chr2.27385862.27386353..
SE.chr2.28945949.28946780...chr2.28941387.28941489...chr2.28937488.28937678..
SE.chr2.38457789.38458015...chr2.38423914.38424158...chr2.38399481.38399665..
SE.chr2.74520988.74521266...chr2.74520186.74520612...chr2.74512390.74513301..
SE.chr2.74656073.74656214...chr2.74640786.74640926...chr2.74638518.74639509..
SE.chr3.122991610.122991752...chr3.122989821.122989969...chr3.122983280.122983411..
SE.chr3.125162681.125163254...chr3.125157380.125158332...chr3.125150401.125150669..
SE.chr3.125162681.125163254...chr3.125157892.125158332...chr3.125150401.125150669..
SE.chr3.12573513.12573675...chr3.12585374.12585456...chr3.12586570.12586759..
SE.chr3.12573513.12573675...chr3.12585374.12585496...chr3.12586570.12586759..
SE.chr3.12573513.12573675...chr3.12585374.12585502...chr3.12586570.12586759..
SE.chr3.125931903.125932164...chr3.125936630.125936783...chr3.125939105.125940021..
SE.chr3.131081842.131082095...chr3.131058783.131058938...chr3.131048581.131049945..
SE.chr3.135404264.135404408...chr3.135396616.135396716...chr3.135393383.135393508..
SE.chr3.150197219.150197369...chr3.150209753.150209879...chr3.150224530.150224749..
SE.chr3.15222662.15223108...chr3.15228615.15228723...chr3.15233936.15234093..
SE.chr3.161599773.161600231...chr3.161601304.161601447...chr3.161602397.161602575..
SE.chr3.185449227.185449453...chr3.185446195.185446294...chr3.185445950.185446097..
SE.chr3.186697310.186697463...chr3.186695105.186695243...chr3.186688777.186692239..
SE.chr3.47298989.47299613...chr3.47293776.47293869...chr3.47291717.47291984..
SE.chr3.47298989.47299613...chr3.47293776.47293873...chr3.47291717.47291984..
SE.chr3.47938259.47938372...chr3.47935213.47935335...chr3.47932445.47933668..
SE.chr3.52498392.52498734...chr3.52499088.52499287...chr3.52499761.52499889..
SE.chr3.52498392.52498734...chr3.52499131.52499287...chr3.52499761.52499889..
SE.chr3.8518393.8518666...chr3.8549423.8549511...chr3.8553871.8554326..
SE.chr4.149187493.149187652...chr4.149203749.149203901...chr4.149205017.149205108..
SE.chr4.169989731.169989897...chr4.170035449.170036120...chr4.170048648.170048783..
SE.chr4.170908262.170908451...chr4.170906470.170906568...chr4.170899683.170899833..
SE.chr4.2213576.2213689...chr4.2213045.2213362...chr4.2211563.2212618..
SE.chr4.44375205.44375359...chr4.44377215.44377326...chr4.44377468.44377616..
SE.chr4.78206426.78206582...chr4.78196139.78196277...chr4.78195327.78195557..
SE.chr4.83845460.83845590...chr4.83820884.83821089...chr4.83776768.83777000..
SE.chr5.131752502.131752612...chr5.131754281.131754495...chr5.131756024.131756206..
SE.chr5.32270825.32270992...chr5.32269636.32269797...chr5.32262868.32266210..
SE.chr5.506485.507166...chr5.510004.510121...chr5.511015.511140..
SE.chr5.65384990.65386535...chr5.65406608.65406814...chr5.65407900.65408533..
SE.chr5.7923883.7924036...chr5.7926486.7926639...chr5.7928371.7928488..
SE.chr5.82843678.82843971...chr5.82868582.82873843...chr5.82877112.82877225..
SE.chr6.117094490.117095063...chr6.117088592.117088702...chr6.117086659.117086780..
SE.chr6.127643069.127643178...chr6.127648888.127649015...chr6.127649454.127653252..
SE.chr6.16237294.16237619...chr6.16238767.16238962...chr6.16249835.16250020..
SE.chr6.31838176.31838326...chr6.31838546.31838924...chr6.31839171.31839926..
SE.chr6.31910882.31911207...chr6.31912051.31912273...chr6.31912992.31913191..
SE.chr6.31910882.31911207...chr6.31912055.31912273...chr6.31912992.31913191..
SE.chr6.31910882.31911207...chr6.31912183.31912273...chr6.31912992.31913191..
SE.chr6.43089773.43090064...chr6.43092850.43093062...chr6.43093235.43093488..
SE.chr6.43591605.43592674...chr6.43589304.43589349...chr6.43588745.43589167..
SE.chr6.53038081.53038549...chr6.53043814.53043904...chr6.53046238.53046718..
SE.chr7.107387372.107387515...chr7.107386930.107387161...chr7.107383148.107383311..
SE.chr7.139825429.139825812...chr7.139818152.139818280...chr7.139805976.139806205..
SE.chr7.151422013.151422540...chr7.151428816.151428939...chr7.151431130.151432909..
SE.chr7.151422013.151422540...chr7.151428843.151428939...chr7.151431130.151432909..
SE.chr7.30600706.30601284...chr7.30604937.30605042...chr7.30606088.30606190..
SE.chr7.43645573.43645805...chr7.43638349.43639532...chr7.43637136.43637906..
SE.chr7.45111565.45113588...chr7.45110223.45110380...chr7.45109155.45109567..
SE.chr7.66401707.66401847...chr7.66399639.66399725...chr7.66398040.66398223..
SE.chr7.72360631.72360799...chr7.72360364.72360486...chr7.72356892.72357030..
SE.chr7.72360631.72360799...chr7.72360364.72360508...chr7.72356892.72357030..
SE.chr8.104405885.104406902...chr8.104409672.104409820...chr8.104411059.104411469..
SE.chr8.107765650.107765763...chr8.107774132.107774281...chr8.107784310.107784494..
SE.chr8.11720918.11721133...chr8.11725162.11725338...chr8.11726436.11729429..
SE.chr8.38222417.38222625...chr8.38222908.38222975...chr8.38224388.38224510..
SE.chr8.38281262.38281432...chr8.38276119.38276265...chr8.38272467.38272627..
SE.chr8.48857492.48858121...chr8.48857276.48857368...chr8.48854118.48854207..
SE.chr8.75425173.75425368...chr8.75426064.75426256...chr8.75434927.75435100..
SE.chr8.95759607.95759775...chr8.95778256.95778365...chr8.95787329.95788894..
SE.chr9.130626172.130626373...chr9.130625847.130625994...chr9.130621751.130624933..
SE.chr9.139128138.139128301...chr9.139127479.139127560...chr9.139126758.139127392..
SE.chr9.36180853.36181270...chr9.36187548.36187592...chr9.36188981.36189093..
SE.chr9.36641743.36641874...chr9.36647238.36647360...chr9.36655347.36655578..
SE.chr9.6410912.6411142...chr9.6423914.6424173...chr9.6450573.6450791..
SE.chrX.119486989.119487247...chrX.119474530.119474652...chrX.119473240.119473453..
SE.chrX.128805353.128805590...chrX.128803271.128803737...chrX.128790638.128790798..
SE.chrX.128805353.128805590...chrX.128803432.128803737...chrX.128790638.128790798..
SE.chrX.128805353.128805590...chrX.128803436.128803737...chrX.128790638.128790798..
SE.chrX.128805353.128805590...chrX.128803576.128803737...chrX.128790638.128790798..
SE.chrX.133858513.133858730...chrX.133853175.133853336...chrX.133849310.133850888..
TandemUTR.chr10.93028053.93030721...chr10.93030722.93033999..
TandemUTR.chr14.57945138.57945503...chr14.57944967.57945137..
TandemUTR.chr14.66919910.66920330...chr14.66920331.66922986..
TandemUTR.chr17.32952675.32953154...chr17.32952044.32952674..
TandemUTR.chr17.43492002.43493306...chr17.43493307.43493842..
TandemUTR.chr17.594611.594854...chr17.594410.594610..
TandemUTR.chr17.78152664.78153555...chr17.78153556.78155767..
TandemUTR.chr1.226429837.226430706...chr1.226430707.226436581..
TandemUTR.chr3.114206444.114207071...chr3.114203979.114206443..
TandemUTR.chr3.198993177.198995197...chr3.198995198.198995566..
TandemUTR.chr3.51406543.51406869...chr3.51406870.51409686..
TandemUTR.chr5.114886335.114887902...chr5.114884502.114886334..
TandemUTR.chr6.57156947.57157657...chr6.57157658.57157942..
TandemUTR.chr9.33907235.33907986...chr9.33907987.33910402..

## Sheet: HCT116_T_595.up
Events
A3SS.chr10.38423865.38424158...chr10.38424292.38424472.38424563..
A3SS.chr11.118394202.118394597...chr11.118393465.118393973.118393282..
A3SS.chr12.107479370.107480641...chr12.107481965.107482184.107482297..
A3SS.chr12.46473419.46473638...chr12.46472054.46472719.46471921..
A3SS.chr14.22443310.22443375...chr14.22441431.22443239.22441236..
A3SS.chr14.69304608.69305144...chr14.69305268.69305652.69307010..
A3SS.chr16.3127163.3127681...chr16.3128356.3128420.3128543..
A3SS.chr16.56032185.56032423...chr16.56030708.56030747.56030595..
A3SS.chr19.14381554.14382984...chr19.14381259.14381457.14381115..
A3SS.chr19.40923121.40923337...chr19.40922827.40922829.40922451..
A3SS.chr19.7365999.7366133...chr19.7411075.7411230.7411368..
A3SS.chr1.177317496.177318145...chr1.177318543.177318683.177318811..
A3SS.chr1.201244394.201244561...chr1.201250640.201250643.201250799..
A3SS.chr1.37712706.37712817...chr1.37713647.37713650.37714127..
A3SS.chr1.44208855.44208967...chr1.44209165.44209225.44209448..
A3SS.chr1.45580643.45580902...chr1.45580994.45581102.45581261..
A3SS.chr1.47507894.47508125...chr1.47501321.47501375.47501162..
A3SS.chr2.241183114.241183394...chr2.241184024.241184409.241184611..
A3SS.chr2.64665856.64666183...chr2.64672523.64672526.64673643..
A3SS.chr3.102775629.102775813...chr3.102781123.102781324.102781538..
A3SS.chr3.172068781.172068873...chr3.172068617.172068684.172068496..
A3SS.chr7.98996066.98996254...chr7.98997447.98997927.98998053..
A3SS.chr8.68136895.68137152...chr8.68134234.68136813.68134000..
A3SS.chr9.35727745.35727936...chr9.35727444.35727601.35726864..
A3SS.chrX.108826029.108826081...chrX.108813260.108813551.108813021..
A3SS.chrX.108863024.108863288...chrX.108813260.108813437.108813021..
A3SS.chrX.108863024.108863288...chrX.108813260.108813551.108813021..
A3SS.chrX.108863024.108863288...chrX.108813303.108813437.108813021..
A3SS.chrX.108863024.108863288...chrX.108813303.108813551.108813021..
A5SS.chr10.73765695.73765544.73765367...chr10.73762594.73764381..
A5SS.chr10.73765695.73765598.73765367...chr10.73762594.73764381..
A5SS.chr12.112255148.112254937.112254911...chr12.112243360.112243536..
A5SS.chr12.48814752.48814596.48814450...chr12.48809575.48810744..
A5SS.chr13.40733961.40733827.40733719...chr13.40732629.40733051..
A5SS.chr13.78809438.78809238.78806480...chr13.78792144.78794598..
A5SS.chr14.90751502.90751890.90751653...chr14.90760781.90761725..
A5SS.chr16.1657964.1658195.1658186...chr16.1659003.1659167..
A5SS.chr16.28754755.28754998.28754944...chr16.28755550.28756059..
A5SS.chr16.28754755.28755307.28754944...chr16.28755550.28756059..
A5SS.chr16.28754755.28755307.28754998...chr16.28755550.28756059..
A5SS.chr16.28754755.28755312.28754944...chr16.28755550.28756059..
A5SS.chr16.28754755.28755312.28754944...chr16.28755573.28756059..
A5SS.chr16.28754755.28755312.28754998...chr16.28755550.28756059..
A5SS.chr16.28754755.28755312.28754998...chr16.28755573.28756059..
A5SS.chr16.29920034.29923479.29920352...chr16.29924043.29925105..
A5SS.chr17.8051410.8051219.8050783...chr17.8050534.8050682..
A5SS.chr1.39809608.39809493.39809356...chr1.39808009.39808261..
A5SS.chr1.42695505.42695825.42695608...chr1.42697861.42699487..
A5SS.chr1.44208855.44209076.44208967...chr1.44209225.44209794..
A5SS.chr1.44208855.44209076.44208969...chr1.44209225.44209794..
A5SS.chr1.44208855.44209076.44208985...chr1.44209225.44209794..
A5SS.chr20.47283512.47286175.47283653...chr20.47286277.47286454..
A5SS.chr20.61797125.61797447.61797277...chr20.61797575.61798988..
A5SS.chr2.220074442.220074686.220074545...chr2.220074817.220075003..
A5SS.chr3.109000060.109000257.109000248...chr3.109002632.109002818..
A5SS.chr4.83495178.83495108.83495072...chr4.83492675.83494331..
A5SS.chr6.35544702.35545040.35544782...chr6.35545136.35545284..
A5SS.chr7.107993702.107993632.107993510...chr7.107989664.107992785..
A5SS.chr8.12080443.12080294.12080152...chr8.12076834.12078624..
A5SS.chr8.41595574.41596027.41595653...chr8.41597569.41601677..
A5SS.chr8.43051516.43054741.43051664...chr8.43057418.43057513..
A5SS.chr9.131620747.131620616.131620453...chr9.131614321.131616322..
A5SS.chr9.131620747.131620620.131620453...chr9.131614321.131616322..
A5SS.chr9.138864286.138864833.138864410...chr9.138865028.138865378..
A5SS.chr9.138956739.138956319.138956028...chr9.138955524.138955957..
A5SS.chr9.83457023.83456949.83456919...chr9.83438128.83439036..
AFE.10327.uc001cof.1.uc001cod.1
AFE.10327.uc001cof.1.uc009vxw.1uc001coe.1
AFE.10494.uc002wbk.1uc002wbl.1.uc002wbn.1uc002wbo.1
AFE.10494.uc002wbk.1uc002wbl.1.uc002wbp.1uc010fzo.1
AFE.11064.uc010mvo.1.uc004bkz.1uc004bla.1
AFE.11078.uc003atx.1uc010gxh.1.uc003atq.1
AFE.11100.uc010ehn.1.uc002oqc.2
AFE.11100.uc010ehn.1.uc002oqe.2
AFE.11201.uc010dpg.1.uc002lfl.1
AFE.11325.uc002jby.1.uc002jbu.1
AFE.127002.uc001dxt.1.uc001dxs.1
AFE.132320.uc003igo.2.uc003igp.2uc003igq.2uc010iob.1uc003igr.2uc003igt.2
AFE.152503.uc003imb.2.uc010ipl.1
AFE.1663.uc001rjx.1.uc001rjr.1uc001rjt.1uc001rjs.1
AFE.1663.uc001rjx.1.uc001rjv.1
AFE.1665.uc003gqw.1.uc003gqx.1
AFE.166647.uc003gql.1.uc003gqm.1uc003gqo.2
AFE.1854.uc001zwv.1uc001zww.1.uc001zws.1
AFE.1936.uc003yyq.1.uc003yyu.1
AFE.2065.uc001sjk.1.uc001sjg.1uc001sjh.1
AFE.23022.uc003irw.1.uc003irv.1
AFE.23022.uc003irx.1.uc003irw.1
AFE.23196.uc010mrg.1.uc004atv.2uc004atw.1
AFE.23269.uc001zoi.2.uc001zog.1
AFE.23269.uc001zoi.2.uc001zoh.1
AFE.25865.uc002pfe.1uc002pff.1.uc002pfg.1
AFE.4140.uc010awq.1.uc00858.uc010awp.1
AFE.4430.uc002usu.1.uc002usq.1uc010fsg.1
AFE.474170.uc010dax.1.uc002ikn.1
AFE.5066.uc003knz.1.uc003kns.1uc003knt.1uc003knu.1uc003knv.1uc003knw.1
AFE.50809.uc001bdv.1.uc001bdx.1
AFE.50809.uc001bdw.1.uc001bdx.1
AFE.50809.uc001beb.1.uc001bdx.1
AFE.5108.uc003wyk.2.uc003wyh.2uc010lta.1uc003wyi.2
AFE.51586.uc002zsu.1.uc002zsn.1
AFE.55072.uc001wmo.1.uc010alg.1
AFE.55139.uc002vkh.1.uc002vkj.1
AFE.55262.uc010lgp.1.uc003utr.1
AFE.55578.uc001uwd.1.uc001uwg.1uc001uwj.1uc001uwk.1
AFE.55697.uc010cfx.1.uc002ezm.1
AFE.55795.uc001vtb.1.uc001vtd.1uc001vte.1uc001vtf.1
AFE.57606.uc003gyb.1.uc003gya.2
AFE.613.uc010gtx.1.uc002zww.1uc002zwx.1
AFE.642846.uc009zgn.1.uc001qvn.2
AFE.6470.uc002gtc.1.uc002gsz.1
AFE.64787.uc001lqx.1.uc001lqv.1
AFE.728340.uc003jwy.2.uc003kau.2
AFE.728340.uc003jzc.2.uc003jwy.2
AFE.728340.uc003jzc.2.uc003jwz.2
AFE.7514.uc002sbg.1.uc002sbk.1
AFE.7753.uc001pzc.1.uc001pzf.1
AFE.7919.uc003ntr.1.uc003ntt.1
AFE.7919.uc003ntr.1.uc003ntu.1
AFE.7919.uc003ntr.1.uc003ntv.1
AFE.7919.uc003ntr.1.uc003ntx.1
AFE.7919.uc003rge.1.uc003rgg.1
AFE.7919.uc003rge.1.uc003rgh.1
AFE.7919.uc003rge.1.uc003rgi.1
AFE.7919.uc003rge.1.uc003rgk.1
AFE.7919.uc003ryg.1.uc003ryi.1
AFE.7919.uc003ryg.1.uc003ryj.1
AFE.7919.uc003ryg.1.uc003ryk.1
AFE.7919.uc003ryg.1.uc003rym.1
AFE.81608.uc003had.1.uc003hac.1
AFE.8904.uc002xdc.1.uc002xdd.1
AFE.8904.uc002xdc.1.uc002xdf.1
AFE.8904.uc002xdc.1.uc002xdh.1
AFE.9147.uc001wxa.1.uc001wxb.1
AFE.9295.uc001dev.1.uc001des.1
AFE.9295.uc001dev.1.uc009wbi.1uc009wbj.1uc001det.1
AFE.9295.uc001dew.1.uc001des.1
AFE.9295.uc001dew.1.uc009wbi.1uc009wbj.1uc001det.1
AFE.9424.uc002oid.1.uc002oic.1
AFE.9685.uc003lxg.1.uc003lxi.1
AFE.9780.uc002flp.2.uc002flq.2
ALE.10142.uc003ulj.2.uc003ulf.1uc003ulg.1uc003ulh.1uc003uli.1uc003ull.1
ALE.10458.uc002jyz.2.uc002jzg.1
ALE.10548.uc001wnd.1.uc001wnc.1
ALE.10669.uc010eyr.1uc010eys.1uc002rir.1.uc002rip.1
ALE.10973.uc003pqm.1.uc003pqk.1
ALE.11083.uc002ydv.1uc002ydw.1uc002ydx.1.uc002ydr.1uc002yds.1
ALE.11083.uc002ydv.1uc002ydw.1uc002ydx.1.uc002ydt.1uc002ydu.1
ALE.115426.uc003zka.1.uc003zjy.1
ALE.1292.uc002zhz.1.uc002zia.1uc002zib.1
ALE.1390.uc001ixx.1.uc00591.uc001iys.1
ALE.1390.uc001ixx.1.uc00596.uc001iyt.1
ALE.140545.uc003wms.2uc003wmt.2.uc003wmo.1uc010lqm.1uc003wmr.1
ALE.1515.uc010msj.1.uc004awt.1uc010msi.1uc004awu.1
ALE.158399.uc010mud.1.uc004bff.2
ALE.160518.uc001rkk.1.uc001rkh.1uc001rki.1
ALE.196294.uc009yjo.1.uc001msy.1uc001msz.1
ALE.2145.uc010cyo.1uc010cyp.1uc010cyq.1.uc002iaz.1uc002iba.1
ALE.22902.uc003hfq.1.uc003hfr.1
ALE.22976.uc003wlr.1.uc003wlp.1
ALE.23095.uc001aqv.2.uc001aqw.2uc001aqx.2
ALE.23095.uc001aqv.2.uc001aqy.2uc001aqz.2uc001ara.2uc001arb.2
ALE.23318.uc001cub.2.uc001cua.1
ALE.23549.uc002vlj.2.uc002vle.2
ALE.26091.uc001jnk.2.uc001jnj.2
ALE.26512.uc001vfm.1.uc001vfi.1uc001vfj.1uc001vfk.1uc001vfl.1
ALE.266977.uc003oyu.1.uc003oyt.1
ALE.285343.uc003cnb.2uc003cnc.2.uc010him.1uc003cnd.2uc003cne.2
ALE.29123.uc002fnf.1uc002fng.1.uc002fna.1
ALE.29911.uc002mva.2.uc002muy.2uc002muz.2
ALE.339287.uc002huc.2.uc002hua.2uc002hub.1uc002hud.1
ALE.375748.uc004avt.2uc010mrz.1.uc010mry.1
ALE.389362.uc003mvj.2.uc010jnl.1uc010jnm.1
ALE.4678.uc001cok.1.uc001coi.1uc001coh.1uc001coj.1uc001col.1
ALE.4835.uc003mup.1.uc003mus.2uc003mut.2
ALE.51105.uc003ytr.1uc010mdv.1uc003ytv.1.uc003ytt.1
ALE.51111.uc001ono.1uc001onp.1.uc009yse.1uc001onm.1uc001onn.1uc009ysf.1
ALE.51134.uc001tdf.2.uc001tdd.1uc001tde.1
ALE.51283.uc002dcm.1uc002dcn.1.uc002dco.1uc002dcp.1
ALE.5261.uc002dzl.1.uc002dzk.1
ALE.5359.uc003ewa.2.uc003evx.2uc003evy.2
ALE.5371.uc002aww.1.uc002awu.1uc002awv.1
ALE.54014.uc002yxm.1.uc010goc.1uc002yxk.1
ALE.54556.uc003vjl.2.uc003vjp.1
ALE.54556.uc003vjm.1.uc003vjn.1uc003vjo.1
ALE.54556.uc003vjm.1.uc003vjp.1
ALE.54780.uc009xzw.1.uc001lfs.1uc001lft.1
ALE.54780.uc009xzw.1.uc009xzv.1
ALE.54813.uc001wvt.2.uc001wvq.1uc001wvr.1
ALE.54816.uc002adx.1uc002ady.1.uc002adt.1uc002adu.1uc002adv.1uc010bfq.1
ALE.54885.uc004emm.2.uc004emo.1
ALE.55132.uc003ifz.1.uc003igc.2
ALE.55146.uc003sqg.1.uc03006.uc003sqn.1
ALE.55608.uc001vro.1.uc001vrm.1uc001vrn.1
ALE.55608.uc001vrp.1.uc001vrm.1uc001vrn.1
ALE.55727.uc001ybr.1.uc001ybq.2
ALE.55814.uc003msj.1.uc003kbn.1
ALE.55863.uc001pan.1.uc001pao.1uc001pap.1
ALE.55863.uc001pan.1.uc001paq.1
ALE.55973.uc003vek.1uc003vem.1.uc003vel.1
ALE.56647.uc001ljb.2.uc001ljc.2
ALE.56647.uc001ljc.2.uc001ljd.2
ALE.56658.uc003rup.1uc0967.uc003rcp.1
ALE.57589.uc003zjh.2.uc003zji.1
ALE.5796.uc003qbm.2.uc003qbj.1uc010kfc.1uc003qbk.1
ALE.6002.uc010ics.1uc010ict.1.uc003ggy.1
ALE.6430.uc001xln.1.uc001xll.1uc001xlo.1uc001xlp.1uc001xlq.1
ALE.64324.uc003mfq.2.uc003mft.2uc003mfr.2
ALE.6493.uc002yvp.2.uc002yvr.1
ALE.728340.uc003jww.1.uc003jzc.2uc003jzb.2uc010ixy.1
ALE.728340.uc003jzc.2uc003jzb.2uc010ixy.1.uc003kax.1
ALE.79023.uc009zub.1.uc001tjc.1
ALE.7919.uc003ntw.1uc003ntx.1.uc003nts.1
ALE.7919.uc003rgj.1uc003rgk.1.uc003rgf.1
ALE.7919.uc003ryl.1uc003rym.1.uc003ryh.1
ALE.79792.uc003yyi.1.uc010mfe.1uc003yyf.1uc003yyg.1uc003yyh.1
ALE.79960.uc003igj.1uc003igm.1.uc003igk.1uc003igl.1
ALE.8028.uc001iqr.1uc001iqq.1uc001iqu.1.uc001iqz.1
ALE.8091.uc001ssu.1.uc001ssw.1
ALE.8091.uc001ssv.1.uc001ssw.1
ALE.84162.uc003iej.1.uc003ieh.1uc003iem.1
ALE.84196.uc001bfd.1.uc001bfa.1uc001bfb.1uc009vqc.1uc001bfc.1
ALE.84629.uc010ksx.1.uc003soi.2
ALE.84629.uc010ksx.1.uc003soj.2
ALE.84750.uc003xji.1.uc003xjf.2uc003xjg.2uc003xjh.2
ALE.8893.uc010hxs.1.uc003fmp.1uc003fmq.1uc003fmr.1
ALE.90025.uc003pjr.2.uc003pjp.1
ALE.90576.uc010dyt.1.uc002mts.2
ALE.9344.uc002dva.1uc010bzm.1uc002dvd.1.uc002dvc.1
ALE.9380.uc010mlu.1.uc003zzt.1uc003zzu.1uc003zzw.1
ALE.9411.uc001dql.2.uc001dqk.2
ALE.9470.uc002vsz.1.uc002vta.1
MXE.chr12.109664841.109665166...chr12.109658128.109658223...chr12.109656906.109657174...chr12.109653958.109654089..
MXE.chr13.49408267.49408637...chr13.49400059.49400222...chr13.49393615.49393717...chr13.49384838.49387297..
MXE.chr14.103457560.103457656...chr14.103457030.103457298...chr14.103454095.103454214...chr14.103450818.103451279..
MXE.chr1.226660478.226661206...chr1.226656369.226656485...chr1.226651467.226651489...chr1.226647997.226651371..
MXE.chr4.4003788.4003868...chr4.4000735.4000865...chr4.3999271.3999584...chr4.3994417.3996029..
MXE.chr5.130526164.130526268...chr5.130525621.130526069...chr5.130524248.130524436...chr5.130522379.130523203..
RI.chr10.101943045.101943178...chr10.101940616.101940715..
RI.chr10.28943502.28943620...chr10.28945108.28945297..
RI.chr10.28943502.28943620...chr10.28945111.28945297..
RI.chr10.73765544.73765695...chr10.73764269.73764381..
RI.chr10.75200044.75200235...chr10.75200473.75200562..
RI.chr11.10778213.10778471...chr11.10777675.10777897..
RI.chr11.10778367.10778471...chr11.10777675.10777879..
RI.chr11.14492525.14492613...chr11.14491939.14492009..
RI.chr11.47212884.47213061...chr11.47213397.47213539..
RI.chr11.64559568.64559711...chr11.64562620.64562877..
RI.chr12.122027371.122027470...chr12.122028860.122029069..
RI.chr12.12867404.12867520...chr12.12868071.12868217..
RI.chr12.30676096.30676212...chr12.30673190.30675158..
RI.chr12.30760709.30760877...chr12.30759160.30759342..
RI.chr12.30760709.30760877...chr12.30759160.30759345..
RI.chr12.31133245.31133352...chr12.31133604.31134295..
RI.chr12.47517574.47517707...chr12.47517331.47517443..
RI.chr12.86961507.86961623...chr12.86963490.86963687..
RI.chr12.97511884.97512044...chr12.97513638.97513757..
RI.chr13.114025698.114025857...chr13.114026834.114026925..
RI.chr13.114027433.114027566...chr13.114028467.114028546..
RI.chr13.78809238.78809438...chr13.78806480.78806566..
RI.chr14.19833311.19833525...chr14.19829982.19830126..
RI.chr14.19895395.19895519...chr14.19895637.19895902..
RI.chr14.22467546.22467664...chr14.22467175.22467260..
RI.chr15.32954170.32954357...chr15.32953321.32953492..
RI.chr16.1768136.1768614...chr16.1767948.1768050..
RI.chr16.1776539.1776957...chr16.1777679.1777833..
RI.chr16.2518454.2518720...chr16.2518996.2519097..
RI.chr16.28754100.28754221...chr16.28754368.28754580..
RI.chr16.28754100.28754221...chr16.28754371.28754580..
RI.chr16.28754755.28754944...chr16.28755550.28756059..
RI.chr16.28754755.28754944...chr16.28755573.28756059..
RI.chr16.29382167.29382483...chr16.29382982.29383162..
RI.chr16.359060.359221...chr16.358502.358627..
RI.chr16.359069.359221...chr16.358502.358636..
RI.chr16.66526700.66526882...chr16.66526201.66526352..
RI.chr16.718795.718896...chr16.719289.719716..
RI.chr16.82772150.82772293...chr16.82771277.82771451..
RI.chr16.88155136.88155248...chr16.88155449.88155660..
RI.chr17.39754328.39754452...chr17.39753952.39754125..
RI.chr17.59928590.59928649...chr17.59927129.59927353..
RI.chr17.70769588.70769659...chr17.70770173.70770364..
RI.chr17.7102631.7102726...chr17.7103614.7103983..
RI.chr17.77588615.77588712...chr17.77588024.77588178..
RI.chr17.8051213.8051410...chr17.8050793.8050931..
RI.chr17.8051219.8051410...chr17.8050793.8050931..
RI.chr18.2544668.2545037...chr18.2542694.2542763..
RI.chr19.10652895.10653005...chr19.10653669.10653868..
RI.chr19.1222980.1225439...chr19.1225648.1225806..
RI.chr19.14381348.14381457...chr19.14381115.14381259..
RI.chr19.14382028.14382146...chr19.14381554.14381685..
RI.chr19.14382028.14382146...chr19.14381554.14381793..
RI.chr19.19623498.19623606...chr19.19621550.19621749..
RI.chr19.43490077.43490232...chr19.43489908.43490001..
RI.chr19.59349264.59349389...chr19.59350859.59351230..
RI.chr19.9128288.9128412...chr19.9128944.9129070..
RI.chr19.9128288.9128424...chr19.9128944.9129070..
RI.chr1.144296156.144296193...chr1.144296713.144297903..
RI.chr1.153229259.153229357...chr1.153229439.153229628..
RI.chr1.159410273.159410463...chr1.159410019.159410141..
RI.chr1.17185887.17186038...chr1.17185545.17185714..
RI.chr1.205999607.205999692...chr1.206001217.206001414..
RI.chr1.233390827.233391005...chr1.233390449.233390585..
RI.chr1.27502699.27502873...chr1.27504079.27504271..
RI.chr1.28779659.28779745...chr1.28778632.28779080..
RI.chr1.32569864.32569994...chr1.32570278.32570430..
RI.chr20.42967023.42967186...chr20.42968056.42968151..
RI.chr21.45511933.45512056...chr21.45508280.45509978..
RI.chr21.46490970.46491228...chr21.46490649.46490746..
RI.chr22.17822272.17822353...chr22.17818144.17818267..
RI.chr22.28014595.28014775...chr22.28017551.28017588..
RI.chr22.28014595.28014775...chr22.28017554.28017588..
RI.chr22.28024723.28024885...chr22.28025185.28025270..
RI.chr22.28024723.28024885...chr22.28025224.28025270..
RI.chr2.114425767.114425892...chr2.114429670.114429753..
RI.chr2.219818862.219819051...chr2.219819623.219819842..
RI.chr2.74609763.74609917...chr2.74609386.74609570..
RI.chr2.74609767.74609917...chr2.74609386.74609570..
RI.chr2.96297922.96298123...chr2.96298733.96298820..
RI.chr3.113735806.113735874...chr3.113734047.113734317..
RI.chr3.185343534.185343624...chr3.185343924.185344047..
RI.chr3.49017298.49017483...chr3.49018214.49018304..
RI.chr3.49024072.49026553...chr3.49026647.49026730..
RI.chr3.49045557.49045665...chr3.49045059.49045210..
RI.chr3.52699648.52699760...chr3.52700001.52700127..
RI.chr4.71910703.71910826...chr4.71909877.71910012..
RI.chr4.71910705.71910826...chr4.71909877.71910012..
RI.chr5.137920990.137921084...chr5.137920362.137920454..
RI.chr5.178977596.178977667...chr5.178977406.178977539..
RI.chr5.180601729.180601951...chr5.180601098.180601230..
RI.chr5.180601729.180601951...chr5.180601098.180601245..
RI.chr5.180601776.180601951...chr5.180601098.180601245..
RI.chr5.52432946.52433096...chr5.52431998.52432121..
RI.chr5.65493998.65494176...chr5.65495376.65495506..
RI.chr6.35544702.35544782...chr6.35545136.35545284..
RI.chr6.35544702.35545040...chr6.35545136.35545284..
RI.chr6.43217888.43218015...chr6.43219133.43219336..
RI.chr6.43217888.43218015...chr6.43219138.43219336..
RI.chr6.44308058.44308143...chr6.44308522.44308721..
RI.chr7.130844664.130844884...chr7.130844250.130844327..
RI.chr7.150404933.150406112...chr7.150404646.150404852..
RI.chr7.74883490.74883630...chr7.74883701.74884001..
RI.chr8.145138034.145138234...chr8.145138401.145138529..
RI.chr8.145629779.145629950...chr8.145628476.145628651..
RI.chr8.145709038.145709329...chr8.145708833.145708962..
RI.chr9.35727745.35727936...chr9.35726864.35727444..
RI.chr9.85473920.85474062...chr9.85471085.85471168..
RI.chrX.133386897.133387026...chrX.133387357.133390485..
RI.chrX.153232471.153233258...chrX.153231593.153231769..
RI.chrX.153233143.153233258...chrX.153232471.153232603..
RI.chrX.48916679.48916774...chrX.48917626.48917716..
SE.chr10.112053216.112054495...chr10.112050295.112050484...chr10.112047319.112048538..
SE.chr10.11934002.11934220...chr10.11944917.11945047...chr10.11948536.11948788..
SE.chr10.3817105.3817473...chr10.3815408.3815473...chr10.3811258.3814406..
SE.chr11.111462574.111462984...chr11.111461901.111462244...chr11.111458617.111461396..
SE.chr11.111462574.111462984...chr11.111461912.111462244...chr11.111458617.111461396..
SE.chr11.44928804.44929184...chr11.44917293.44917422...chr11.44916334.44916493..
SE.chr11.46595402.46596016...chr11.46608171.46608226...chr11.46622405.46622486..
SE.chr11.523453.523612...chr11.523277.523358...chr11.522242.522755..
SE.chr11.6456544.6457260...chr11.6456385.6456458...chr11.6455847.6456004..
SE.chr11.66192662.66193338...chr11.66190319.66190540...chr11.66189046.66189625..
SE.chr12.110975745.110975844...chr12.110971670.110971798...chr12.110970479.110970630..
SE.chr12.47347743.47347839...chr12.47342610.47342704...chr12.47340412.47340669..
SE.chr12.55323454.55323638...chr12.55322724.55322735...chr12.55322509.55322631..
SE.chr12.6652643.6652867...chr12.6651777.6651959...chr12.6650187.6650265..
SE.chr12.67290900.67291090...chr12.67321081.67321200...chr12.67328746.67329298..
SE.chr13.110101382.110101581...chr13.110098666.110099645...chr13.110096315.110097587..
SE.chr14.22448532.22448644...chr14.22447382.22447448...chr14.22443578.22445417..
SE.chr15.47235247.47235505...chr15.47241229.47241350...chr15.47280651.47280739..
SE.chr15.47235247.47235505...chr15.47241253.47241350...chr15.47280651.47280739..
SE.chr15.81489892.81490524...chr15.81488372.81488484...chr15.81480431.81480518..
SE.chr15.99592810.99593305...chr15.99545721.99545947...chr15.99533447.99536708..
SE.chr16.109125.109254...chr16.107300.107374...chr16.102621.102774..
SE.chr16.23311202.23311345...chr16.23310784.23311056...chr16.23307312.23307908..
SE.chr16.28754755.28754944...chr16.28755148.28755307...chr16.28755550.28756059..
SE.chr16.28754755.28754944...chr16.28755148.28755312...chr16.28755550.28756059..
SE.chr16.29373321.29374271...chr16.29374366.29374707...chr16.29376454.29376581..
SE.chr16.29919751.29919862...chr16.29920034.29923479...chr16.29924043.29925105..
SE.chr16.30112709.30113613...chr16.30113708.30114049...chr16.30115796.30115923..
SE.chr16.3272944.3274206...chr16.3276024.3276150...chr16.3278455.3278571..
SE.chr16.67712457.67712574...chr16.67711511.67711612...chr16.67709414.67709929..
SE.chr17.21057996.21058529...chr17.21054841.21055132...chr17.21041200.21042745..
SE.chr17.21057996.21058529...chr17.21054972.21055132...chr17.21041200.21042745..
SE.chr17.3573731.3573896...chr17.3573331.3573426...chr17.3570350.3570445..
SE.chr17.55139514.55139770...chr17.55131014.55132332...chr17.55129446.55130121..
SE.chr17.70797030.70797638...chr17.70796064.70796267...chr17.70794309.70794478..
SE.chr17.71292404.71292660...chr17.71316624.71316715...chr17.71317436.71317645..
SE.chr17.72065442.72065534...chr17.72066051.72066277...chr17.72066622.72066720..
SE.chr17.72243831.72245007...chr17.72243449.72243552...chr17.72241792.72242835..
SE.chr18.75838586.75838905...chr18.75837706.75837775...chr18.75831800.75834844..
SE.chr19.12582732.12582896...chr19.12584040.12584130...chr19.12595514.12595640..
SE.chr19.1566284.1566820...chr19.1563206.1563432...chr19.1560289.1562848..
SE.chr19.16625846.16625936...chr19.16624416.16624772...chr19.16615954.16619072..
SE.chr19.59301053.59301130...chr19.59301475.59301565...chr19.59301930.59302803..
SE.chr19.59401611.59402142...chr19.59402233.59402404...chr19.59403078.59403332..
SE.chr1.148507722.148508367...chr1.148506981.148507015...chr1.148506380.148506813..
SE.chr1.240078656.240078952...chr1.240079037.240079141...chr1.240080334.240080511..
SE.chr1.36623911.36624111...chr1.36606040.36606272...chr1.36599409.36599528..
SE.chr1.65052975.65053111...chr1.65063525.65063662...chr1.65069110.65072879..
SE.chr1.76024306.76024547...chr1.76024973.76025138...chr1.76025770.76028790..
SE.chr1.78184803.78186111...chr1.78183779.78183915...chr1.78182324.78182542..
SE.chr1.85497629.85497943...chr1.85497206.85497332...chr1.85496795.85496993..
SE.chr20.25336319.25336531...chr20.25346741.25346831...chr20.25353847.25353963..
SE.chr20.41520415.41520563...chr20.41521207.41521371...chr20.41521825.41521949..
SE.chr20.41520415.41520563...chr20.41521207.41521474...chr20.41521825.41521949..
SE.chr20.41520415.41520563...chr20.41521359.41521474...chr20.41521825.41521949..
SE.chr20.47330313.47330514...chr20.47330847.47330908...chr20.47338989.47339639..
SE.chr21.43186447.43186560...chr21.43190199.43190226...chr21.43196361.43197455..
SE.chr22.30356790.30357371...chr22.30353989.30354196...chr22.30351567.30352002..
SE.chr22.35745621.35745761...chr22.35749739.35749914...chr22.35750179.35755800..
SE.chr22.44110873.44110956...chr22.44112379.44112513...chr22.44114931.44117337..
SE.chr2.113911739.113912069...chr2.113913067.113913164...chr2.113915398.113915884..
SE.chr2.114193201.114194274...chr2.114191800.114191895...chr2.114186620.114189242..
SE.chr2.114193201.114194274...chr2.114191800.114191897...chr2.114186620.114189242..
SE.chr2.176842383.176842643...chr2.176843190.176843393...chr2.176869834.176869881..
SE.chr2.207738436.207739154...chr2.207721951.207722169...chr2.207696731.207697373..
SE.chr2.219791091.219793418...chr2.219790636.219790773...chr2.219789330.219789798..
SE.chr3.10294950.10295146...chr3.10295348.10295444...chr3.10295569.10295849..
SE.chr3.187138307.187138618...chr3.187132059.187132334...chr3.187127083.187127216..
SE.chr3.187984915.187985179...chr3.187985445.187985593...chr3.187986647.187990380..
SE.chr3.187987250.187987747...chr3.187987962.187988067...chr3.187988286.187990377..
SE.chr3.187988264.187988365...chr3.187988793.187988899...chr3.187989608.187990761..
SE.chr3.187988264.187988365...chr3.187988793.187988903...chr3.187989608.187990761..
SE.chr3.19967302.19967557...chr3.19987044.19987213...chr3.19992097.19992248..
SE.chr3.37111287.37111403...chr3.37107962.37108033...chr3.37100131.37100301..
SE.chr4.107457113.107457200...chr4.107461472.107462057...chr4.107465591.107465724..
SE.chr4.166253349.166253526...chr4.166252251.166252281...chr4.166243552.166243698..
SE.chr4.30530856.30531089...chr4.30560840.30560935...chr4.30753193.30757527..
SE.chr4.53951933.53952063...chr4.53952354.53952422...chr4.53960654.53960763..
SE.chr4.55956528.55957320...chr4.55964160.55964262...chr4.55972538.55973317..
SE.chr4.83566214.83566306...chr4.83565740.83565844...chr4.83563371.83565060..
SE.chr5.145868846.145869001...chr5.145869823.145869916...chr5.145870197.145871715..
SE.chr5.32274864.32275036...chr5.32270825.32270992...chr5.32262868.32266210..
SE.chr6.111302680.111303111...chr6.111318150.111318252...chr6.111320057.111320099..
SE.chr6.111302680.111303111...chr6.111320057.111320099...chr6.111320195.111320723..
SE.chr6.136632268.136633019...chr6.136631972.136632134...chr6.136630993.136631170..
SE.chr6.30632076.30633206...chr6.30637084.30637264...chr6.30637590.30637880..
SE.chr6.35417930.35418436...chr6.35422822.35422905...chr6.35486742.35486972..
SE.chr6.36674604.36674738...chr6.36675576.36676031...chr6.36676907.36676945..
SE.chr6.4005646.4007532...chr6.4007790.4007866...chr6.4008307.4010215..
SE.chr7.107997170.107997430...chr7.107993510.107993702...chr7.107989664.107992785..
SE.chr7.128481941.128482462...chr7.128468847.128469007...chr7.128447161.128447285..
SE.chr7.23537933.23538182...chr7.23528265.23528576...chr7.23527851.23527984..
SE.chr7.23537933.23538182...chr7.23528276.23528576...chr7.23527851.23527984..
SE.chr7.4991067.4991232...chr7.5001632.5001739...chr7.5002767.5004870..
SE.chr7.56086325.56086790...chr7.56078335.56078448...chr7.56075574.56077830..
SE.chr7.63892211.63892384...chr7.63912731.63912857...chr7.63929264.63932114..
SE.chr7.8075920.8077286...chr7.8091052.8091172...chr7.8092348.8095238..
SE.chr7.98846623.98846745...chr7.98847309.98847542...chr7.98851697.98852326..
SE.chr8.144750661.144750988...chr8.144742304.144743394...chr8.144740042.144740165..
SE.chr8.145072940.145073038...chr8.145068660.145072040...chr8.145061309.145068551..
SE.chr8.17841480.17841650...chr8.17841831.17841947...chr8.17848975.17849152..
SE.chr8.42028576.42028701...chr8.42026295.42026382...chr8.42025053.42025977..
SE.chr8.68126019.68126130...chr8.68122474.68122648...chr8.68120601.68120774..
SE.chr8.8692285.8692411...chr8.8685244.8685354...chr8.8678273.8680975..
SE.chr9.131290266.131291399...chr9.131304497.131305239...chr9.131305423.131310122..
SE.chr9.6483826.6483932...chr9.6485585.6487103...chr9.6487198.6487360..
SE.chr9.99487026.99487143...chr9.99484303.99484533...chr9.99477012.99477690..
SE.chrX.119268630.119268860...chrX.119270552.119270653...chrX.119271297.119276281..
SE.chrX.153952163.153952831...chrX.153947375.153947526...chrX.153947088.153947258..
TandemUTR.chr12.56438947.56439466...chr12.56439467.56439809..
TandemUTR.chr22.34952614.34953394...chr22.34952199.34952613..
TandemUTR.chr2.201483446.201484267...chr2.201483137.201483445..
TandemUTR.chr3.8999169.9002201...chr3.8997273.8999168..
TandemUTR.chr5.110125381.110126383...chr5.110126384.110126688..
TandemUTR.chr9.135617191.135619003...chr9.135616835.135617190..
TandemUTR.chr9.7788342.7788571...chr9.7786498.7788341..
TandemUTR.chrX.7278302.7281107...chrX.7281108.7282682..

## Sheet: HCT116_T_595.down
Events
A3SS.chr11.46571954.46572250...chr11.46526580.46526626.46526372..
A3SS.chr12.110763514.110765192...chr12.110762190.110762664.110761955..
A3SS.chr12.67940091.67940244...chr12.67942417.67942420.67942609..
A3SS.chr13.112260511.112260728...chr13.112258535.112258539.112258367..
A3SS.chr14.89492620.89492897...chr14.89499205.89499322.89499770..
A3SS.chr14.94641161.94641336...chr14.94640139.94640216.94639436..
A3SS.chr16.670089.670685...chr16.671064.671300.671351..
A3SS.chr17.59933169.59933696...chr17.59935172.59935276.59935300..
A3SS.chr1.148507722.148508367...chr1.148507015.148507151.148506981..
A3SS.chr1.16405262.16405635...chr1.16405155.16405165.16405013..
A3SS.chr3.42572426.42572491...chr3.42565153.42569944.42564463..
A3SS.chr7.74953077.74953504...chr7.74951469.74951513.74951411..
A3SS.chr9.135272561.135272986...chr9.135269898.135269952.135269606..
A3SS.chrX.148852881.148853442...chrX.148852687.148852779.148852498..
A5SS.chr11.123106903.123106409.123106405...chr11.123105533.123105743..
A5SS.chr17.6289120.6289448.6289386...chr17.6291507.6291815..
A5SS.chr3.197285393.197285198.197285194...chr3.197283271.197283420..
A5SS.chr6.56546644.56546489.56546436...chr6.56545504.56545821..
A5SS.chr6.97822599.97822469.97817932...chr6.97808070.97809330..
A5SS.chr8.23479566.23481836.23479794...chr8.23484793.23488921..
A5SS.chr8.23479566.23481836.23480271...chr8.23484793.23488921..
AFE.10142.uc003uli.1.uc003uld.2uc003ule.1uc003ulf.1uc003ulg.1uc003ulh.1
AFE.10142.uc003ulk.2.uc003uld.2uc003ule.1uc003ulf.1uc003ulg.1uc003ulh.1
AFE.153769.uc003lnu.1.uc003lnt.1
AFE.23041.uc001srh.1.uc001srd.1uc001sre.1uc009zqj.1
AFE.23272.uc003dib.2.uc003die.2uc003did.2
AFE.23405.uc010avh.1.uc001ydw.2
AFE.23461.uc002jid.1.uc002jif.1
AFE.25821.uc003phc.1.uc003pgy.2uc010kav.1uc003pgz.2
AFE.284273.uc010dqv.1.uc002llx.1
AFE.2874.uc010cme.1.uc002gfz.1
AFE.4649.uc002atk.1uc002atm.1.uc002atn.1
AFE.474170.uc002ikq.1.uc002ikn.1
AFE.51157.uc002qlp.1.uc002qlm.1
AFE.54455.uc001aye.2.uc001ayf.1
AFE.55716.uc001rtj.1.uc009zld.1
AFE.728340.uc003jwz.2.uc003kau.2
AFE.728340.uc003jwz.2.uc003kav.2
AFE.7919.uc003ntr.1.uc003ntw.1
AFE.7919.uc003rge.1.uc003rgj.1
AFE.7919.uc003ryg.1.uc003ryl.1
AFE.81669.uc001afg.1.uc001afh.1uc001afi.1
AFE.8837.uc010fsz.1.uc002uxd.2
AFE.92906.uc002rqv.1.uc002rqw.1
AFE.9884.uc002ikj.1.uc002ikg.1
AFE.9911.uc001hcc.1.uc001hbz.1
AFE.9911.uc001hcd.2.uc001hbz.1
ALE.10168.uc003cnm.1.uc003cnn.1uc003cnp.1
ALE.10458.uc002jza.1uc002jzb.1uc002jzc.1.uc002jzd.1uc002jzh.1
ALE.10458.uc002jza.1uc002jzb.1uc002jzc.1.uc002jze.1
ALE.10458.uc002jza.1uc002jzb.1uc002jzc.1.uc002jzf.1
ALE.10548.uc001wnd.1.uc001wnb.1
ALE.1106.uc002bsm.1.uc002bso.1
ALE.114825.uc003lxw.1.uc003lxv.2
ALE.128977.uc002zpk.1.uc002zpi.2
ALE.132320.uc003igt.2.uc003ign.2uc003igo.2uc003igp.2uc003igq.2uc010iob.1
ALE.201158.uc010cor.1.uc002goq.1
ALE.23053.uc001jvg.1.uc001jve.1uc009xrl.1uc001jvf.1uc001jvi.1uc001jvj.1
ALE.23157.uc004ers.1.uc004eru.1
ALE.23157.uc004ers.1.uc004erv.1
ALE.23157.uc004erv.1.uc004ert.1
ALE.23177.uc002sdj.2.uc002sdl.2uc002sdk.2
ALE.23244.uc003guw.2.uc010ifo.1uc003guv.2
ALE.23341.uc001awr.1.uc001aws.1uc001awt.1
ALE.23352.uc001bbk.1.uc001bbj.1
ALE.23567.uc003mfi.1uc003mfj.1.uc003mfk.1
ALE.254048.uc003vuv.2.uc003vuu.2
ALE.26234.uc010idy.1.uc010idw.1uc003gob.1uc003goc.1uc010idx.1uc003god.1
ALE.26273.uc001mva.1uc001mvb.1.uc001muy.1uc001muz.1
ALE.27295.uc003ixy.2.uc003ixw.2uc003ixx.2
ALE.2804.uc010hrd.1.uc003eei.2uc003eej.2uc010hrc.1
ALE.286826.uc009xel.1.uc001hqa.1uc001hqb.1uc001hqc.1
ALE.3658.uc002bdq.2.uc002bdr.2
ALE.4799.uc003zso.1.uc003zsq.1uc003zsr.1
ALE.4836.uc010dad.1.uc002ihz.1
ALE.5108.uc003wyh.2.uc003wyi.2uc003wyj.2uc003wyk.2
ALE.51105.uc003ytq.1.uc003ytr.1uc010mdv.1uc003ytv.1
ALE.51512.uc003bhm.1.uc003bhk.1
ALE.54014.uc002yxm.1.uc002yxl.1
ALE.54464.uc003euw.2.uc010huu.1uc003eus.1uc003eut.1uc003euu.1
ALE.54556.uc003vjl.2.uc003vjn.1uc003vjo.1
ALE.5494.uc001xex.2.uc001xew.2uc010apn.1uc001xey.2
ALE.55810.uc001qtt.1.uc001qtu.1
ALE.56890.uc001sua.2.uc001stz.2uc009zqv.1
ALE.64434.uc010lqp.1.uc003wmy.1
ALE.6535.uc010nui.1.uc004fib.2uc004fic.2
ALE.7112.uc001tfh.1.uc001tfj.1uc001tfk.1
ALE.7248.uc004ccd.1uc004cce.1.uc004cca.1uc004ccb.2
ALE.79664.uc010bgk.1.uc002ago.1uc002agp.1
ALE.79664.uc010bgk.1.uc002agq.2
ALE.80006.uc010iwu.1.uc003jtz.2uc003jua.2uc003juc.2uc010iwv.1
ALE.80013.uc001iof.1.uc001iod.1uc001ioe.1
ALE.8028.uc001iqz.1.uc001iqs.1uc001iqy.1
ALE.8100.uc001unl.1.uc001unk.2
ALE.9014.uc010exc.1.uc002qzz.1uc010exd.1
ALE.9411.uc001dqk.2.uc001dqj.2
ALE.9472.uc010aml.1.uc001wrq.1
MXE.chr10.114907522.114907818...chr10.114908416.114908466...chr10.114910368.114910440...chr10.114915304.114917427..
MXE.chr12.67290900.67291090...chr12.67304718.67304920...chr12.67321081.67321200...chr12.67328746.67329298..
MXE.chr18.70319304.70319687...chr18.70324064.70324226...chr18.70327073.70327143...chr18.70329028.70329498..
RI.chr11.68819276.68819538...chr11.68819635.68821330..
RI.chr17.72242738.72242835...chr17.72241800.72242239..
RI.chr20.61389361.61391293...chr20.61391475.61391585..
RI.chr21.45466361.45466450...chr21.45469890.45470902..
RI.chr21.45466361.45466623...chr21.45469890.45470902..
RI.chr21.45466361.45467920...chr21.45469890.45470902..
RI.chr5.176663014.176663310...chr5.176662779.176662927..
RI.chr6.71291355.71291615...chr6.71292288.71293122..
RI.chr9.138147123.138148691...chr9.138146256.138146617..
SE.chr10.124729546.124730201...chr10.124732239.124732530...chr10.124732778.124735734..
SE.chr10.72245706.72245888...chr10.72246573.72246642...chr10.72274236.72274401..
SE.chr10.89258073.89258270...chr10.89270773.89270906...chr10.89301819.89303197..
SE.chr10.95246348.95246670...chr10.95249787.95249981...chr10.95252860.95253135..
SE.chr11.105455404.105455629...chr11.105466494.105466615...chr11.105467253.105467414..
SE.chr11.64542619.64542781...chr11.64544467.64544547...chr11.64545769.64546234..
SE.chr11.66369213.66369284...chr11.66369547.66369609...chr11.66369907.66370593..
SE.chr11.66897571.66897784...chr11.66891507.66891673...chr11.66888212.66889677..
SE.chr11.71401589.71404954...chr11.71401095.71401136...chr11.71399480.71399548..
SE.chr12.12401287.12401710...chr12.12405422.12405550...chr12.12479829.12480086..
SE.chr12.51702544.51702678...chr12.51708066.51708239...chr12.51713857.51714085..
SE.chr12.77782580.77783020...chr12.77873373.77873477...chr12.77895710.77895842..
SE.chr13.20229594.20229756...chr13.20209862.20209944...chr13.20203898.20204260..
SE.chr13.98790575.98790820...chr13.98818042.98818161...chr13.98835483.98836756..
SE.chr14.35859417.35859633...chr14.35855650.35855769...chr14.35853648.35853872..
SE.chr15.48276989.48277198...chr15.48281976.48282134...chr15.48284728.48284852..
SE.chr15.56828971.56829476...chr15.56797068.56797218...chr15.56744588.56744688..
SE.chr15.76959909.76959976...chr15.76964364.76964480...chr15.76965538.76965771..
SE.chr15.81516145.81516301...chr15.81509829.81509934...chr15.81501484.81501681..
SE.chr16.19465673.19466837...chr16.19467338.19467423...chr16.19470019.19472231..
SE.chr16.70513878.70514084...chr16.70516173.70516221...chr16.70519018.70522216..
SE.chr16.73258185.73258308...chr16.73256023.73256144...chr16.73251844.73252850..
SE.chr16.74024688.74024929...chr16.74005977.74006094...chr16.74003909.74004153..
SE.chr17.17661735.17661961...chr17.17661295.17661496...chr17.17660997.17661175..
SE.chr17.30484471.30484630...chr17.30484303.30484373...chr17.30479874.30483581..
SE.chr17.35629066.35629270...chr17.35666169.35666300...chr17.35670313.35670775..
SE.chr17.45788871.45789133...chr17.45789417.45789612...chr17.45790567.45793510..
SE.chr17.55658182.55658374...chr17.55655554.55655729...chr17.55654552.55654692..
SE.chr17.7414398.7414535...chr17.7414723.7414806...chr17.7415415.7416011..
SE.chr18.27925703.27926196...chr18.27926661.27926847...chr18.27945715.27945880..
SE.chr18.75849228.75849581...chr18.75838586.75838689...chr18.75831800.75834844..
SE.chr19.19027074.19027205...chr19.19027600.19027737...chr19.19029225.19029986..
SE.chr19.40182743.40183230...chr19.40188429.40188675...chr19.40191863.40192073..
SE.chr19.43556818.43557441...chr19.43558640.43558934...chr19.43561720.43561914..
SE.chr1.109220364.109221373...chr1.109229420.109229723...chr1.109241009.109241230..
SE.chr1.109220364.109221373...chr1.109229652.109229723...chr1.109241009.109241230..
SE.chr1.111307766.111309159...chr1.111295433.111296960...chr1.111293996.111294268..
SE.chr1.145608576.145609268...chr1.145598386.145598514...chr1.145598135.145598265..
SE.chr1.16648175.16651097...chr1.16654900.16654975...chr1.16657924.16659529..
SE.chr1.185147003.185147144...chr1.185168518.185168654...chr1.185174763.185174985..
SE.chr1.234806142.234806300...chr1.234804584.234804826...chr1.234803923.234804256..
SE.chr1.33055376.33056347...chr1.33048775.33048954...chr1.33044670.33044799..
SE.chr1.33055376.33056347...chr1.33048779.33048954...chr1.33044670.33044799..
SE.chr1.63692177.63692233...chr1.63685065.63685115...chr1.63678624.63679362..
SE.chr1.68470465.68471270...chr1.68432226.68432492...chr1.68397394.68397518..
SE.chr1.93421505.93421640...chr1.93422123.93422291...chr1.93424490.93424648..
SE.chr20.30259287.30259529...chr20.30261535.30261656...chr20.30266733.30266915..
SE.chr20.34561405.34562428...chr20.34586067.34586162...chr20.34587668.34587894..
SE.chr20.36227005.36227187...chr20.36223236.36223415...chr20.36217663.36217905..
SE.chr20.43482562.43482747...chr20.43483437.43483637...chr20.43486270.43486435..
SE.chr21.45117845.45118678...chr21.45109738.45109790...chr21.45100514.45100707..
SE.chr22.29152705.29152832...chr22.29153109.29153390...chr22.29154449.29155041..
SE.chr22.29152705.29152832...chr22.29153158.29153390...chr22.29154449.29155041..
SE.chr22.29152705.29152832...chr22.29153158.29153394...chr22.29154449.29155041..
SE.chr22.29152705.29152832...chr22.29153227.29153390...chr22.29154449.29155041..
SE.chr2.101235696.101236372...chr2.101240685.101240849...chr2.101245433.101245585..
SE.chr2.172433437.172433586...chr2.172420590.172420705...chr2.172409125.172409264..
SE.chr2.203900804.203901599...chr2.203939849.203940012...chr2.203953176.203953352..
SE.chr2.231437858.231438104...chr2.231446376.231446516...chr2.231448579.231448767..
SE.chr2.231437858.231438104...chr2.231446376.231446533...chr2.231448579.231448767..
SE.chr2.242147214.242147791...chr2.242150436.242150564...chr2.242158213.242158376..
SE.chr2.27388586.27388960...chr2.27388271.27388323...chr2.27385862.27386353..
SE.chr2.27461346.27463529...chr2.27461044.27461138...chr2.27459737.27460463..
SE.chr2.44076442.44076648...chr2.44062881.44063077...chr2.44060469.44060591..
SE.chr2.53867462.53868152...chr2.53846002.53846226...chr2.53831424.53831582..
SE.chr2.53867462.53868152...chr2.53846018.53846226...chr2.53831424.53831582..
SE.chr3.32373869.32374042...chr3.32384368.32384484...chr3.32386380.32386822..
SE.chr3.47938259.47938372...chr3.47935213.47935335...chr3.47932445.47933668..
SE.chr3.9802000.9802109...chr3.9800706.9800897...chr3.9796644.9797233..
SE.chr3.9802000.9802109...chr3.9800712.9800897...chr3.9796644.9797233..
SE.chr4.109791190.109791399...chr4.109796169.109796262...chr4.109807852.109808429..
SE.chr4.170908262.170908451...chr4.170906470.170906568...chr4.170899683.170899833..
SE.chr4.78206426.78206582...chr4.78196139.78196277...chr4.78195327.78195557..
SE.chr5.154218293.154218521...chr5.154222960.154223148...chr5.154224945.154225138..
SE.chr5.154218293.154218521...chr5.154224945.154225138...chr5.154230414.154230575..
SE.chr5.286592.286760...chr5.288259.288454...chr5.289543.289714..
SE.chr6.107203477.107203769...chr6.107206777.107206952...chr6.107207035.107208710..
SE.chr6.109282121.109282381...chr6.109286095.109286167...chr6.109296720.109297003..
SE.chr6.135417480.135417729...chr6.135404832.135404957...chr6.135402404.135402598..
SE.chr6.167344291.167344371...chr6.167346986.167347045...chr6.167355887.167356113..
SE.chr6.97822469.97822599...chr6.97817932.97818045...chr6.97808070.97809330..
SE.chr7.139825429.139825812...chr7.139818152.139818280...chr7.139805976.139806205..
SE.chr7.45111565.45113588...chr7.45110223.45110380...chr7.45109155.45109567..
SE.chr7.56086325.56086790...chr7.56069148.56069341...chr7.56067116.56067164..
SE.chr7.72360631.72360799...chr7.72360364.72360486...chr7.72356892.72357030..
SE.chr7.72360631.72360799...chr7.72360364.72360508...chr7.72356892.72357030..
SE.chr8.11720918.11721133...chr8.11725162.11725338...chr8.11726436.11729429..
SE.chr8.22503021.22503199...chr8.22505009.22505126...chr8.22507191.22507756..
SE.chr8.95759607.95759775...chr8.95778256.95778365...chr8.95787329.95788894..
SE.chr9.123961727.123961921...chr9.123954345.123954508...chr9.123950192.123950377..
SE.chr9.88106011.88106336...chr9.88103502.88103565...chr9.88092468.88093479..
SE.chrX.119486989.119487247...chrX.119474530.119474652...chrX.119473240.119473453..
TandemUTR.chr10.124803271.124804646...chr10.124804647.124807796..
TandemUTR.chr15.73290510.73290924...chr15.73290925.73291561..
TandemUTR.chr16.47133902.47134314...chr16.47130136.47133901..
TandemUTR.chr4.95429708.95430995...chr4.95430996.95431466..

## Sheet: Hela_T_202.up
Events
A3SS.chr11.118394202.118394597...chr11.118393465.118393973.118393282..
A3SS.chr11.123997953.124001009...chr11.124001919.124002010.124002156..
A3SS.chr11.47193069.47193390...chr11.47194321.47194463.47194599..
A3SS.chr11.66958424.66958531...chr11.66958629.66959036.66959448..
A3SS.chr12.107479370.107480641...chr12.107481965.107482184.107482297..
A3SS.chr12.132123946.132124204...chr12.132127759.132127937.132128141..
A3SS.chr12.46473419.46473638...chr12.46472054.46472719.46471921..
A3SS.chr14.22443310.22443375...chr14.22441431.22443239.22441236..
A3SS.chr14.69304608.69305144...chr14.69305268.69305652.69307010..
A3SS.chr16.88154622.88154972...chr16.88155136.88155505.88155660..
A3SS.chr19.14381554.14382984...chr19.14381259.14381457.14381115..
A3SS.chr19.14382028.14382146...chr19.14381685.14381793.14381554..
A3SS.chr19.18560805.18561493...chr19.18562084.18562664.18562743..
A3SS.chr19.54646554.54646927...chr19.54645917.54646008.54645851..
A3SS.chr1.159985828.159986559...chr1.159988069.159988082.159988195..
A3SS.chr1.45580643.45580902...chr1.45580994.45581102.45581261..
A3SS.chr2.241183114.241183394...chr2.241184024.241184409.241184611..
A3SS.chr3.102775629.102775813...chr3.102781123.102781324.102781538..
A3SS.chr3.172068781.172068873...chr3.172068617.172068684.172068496..
A3SS.chr3.65339976.65340269...chr3.65336627.65336663.65336460..
A3SS.chr4.186302912.186303398...chr4.186303503.186303907.186304047..
A3SS.chr4.1923524.1923756...chr4.1924277.1924849.1925049..
A3SS.chr5.175744828.175744934...chr5.175743890.175743893.175743555..
A3SS.chr6.35544149.35544628...chr6.35544702.35545136.35545284..
A3SS.chr6.43592443.43592706...chr6.43591829.43591903.43591605..
A3SS.chr6.43592443.43592706...chr6.43591829.43591906.43591605..
A3SS.chr7.72630686.72631066...chr7.72626779.72627070.72626649..
A3SS.chr7.72630686.72631066...chr7.72626837.72627070.72626649..
A3SS.chr7.98996066.98996254...chr7.98997447.98997927.98998053..
A3SS.chr8.38972889.38973345...chr8.38972081.38972369.38971994..
A3SS.chr8.68136895.68137152...chr8.68134234.68136813.68134000..
A3SS.chr9.129714368.129714780...chr9.129712155.129712628.129712051..
A3SS.chr9.129714368.129714780...chr9.129712158.129712628.129712051..
A3SS.chr9.35727745.35727936...chr9.35727444.35727601.35726864..
A3SS.chrX.108863024.108863288...chrX.108813260.108813437.108813021..
A3SS.chrX.47304676.47305594...chrX.47307025.47307252.47307406..
A5SS.chr11.826251.826843.826442...chr11.827250.827354..
A5SS.chr12.48814752.48814596.48814450...chr12.48809575.48810744..
A5SS.chr13.78809438.78809238.78806480...chr13.78792144.78794598..
A5SS.chr14.21025450.21025859.21025692...chr14.21026589.21026849..
A5SS.chr14.90751502.90751890.90751653...chr14.90760781.90761725..
A5SS.chr15.98089735.98089446.98089283...chr15.98085055.98087459..
A5SS.chr16.28754755.28755307.28754944...chr16.28755550.28756059..
A5SS.chr16.28754755.28755312.28754944...chr16.28755550.28756059..
A5SS.chr16.28754755.28755312.28754944...chr16.28755573.28756059..
A5SS.chr17.8051410.8051219.8050783...chr17.8050534.8050682..
A5SS.chr17.8051410.8051219.8050793...chr17.8050534.8050682..
A5SS.chr18.46857006.46857148.46857144...chr18.46858624.46865413..
A5SS.chr19.1566820.1566685.1566284...chr19.1563118.1563432..
A5SS.chr19.940762.941103.940895...chr19.941223.941995..
A5SS.chr1.154291678.154292090.154291840...chr1.154294393.154294482..
A5SS.chr1.233391005.233390831.233390449...chr1.233384819.233385050..
A5SS.chr1.31212744.31212601.31212533...chr1.31211416.31211712..
A5SS.chr1.32276023.32276307.32276224...chr1.32276740.32276807..
A5SS.chr1.39800046.39799987.39799940...chr1.39799071.39799381..
A5SS.chr1.39809608.39809493.39809356...chr1.39808009.39808261..
A5SS.chr1.42695505.42695825.42695608...chr1.42697861.42699487..
A5SS.chr1.44208855.44209076.44208969...chr1.44209225.44209794..
A5SS.chr20.47283512.47286175.47283653...chr20.47286277.47286454..
A5SS.chr2.27404967.27404839.27404776...chr2.27403704.27404560..
A5SS.chr6.35544702.35545040.35544782...chr6.35545136.35545284..
A5SS.chr7.134268279.134269368.134268681...chr7.134270979.134271056..
A5SS.chr8.41595574.41596027.41595653...chr8.41597569.41601677..
A5SS.chr8.43051516.43054741.43051664...chr8.43057418.43057513..
A5SS.chr9.131620747.131620616.131620453...chr9.131614321.131616322..
A5SS.chr9.131620747.131620620.131620453...chr9.131614321.131616322..
A5SS.chr9.36194065.36194184.36194180...chr9.36201605.36202055..
A5SS.chr9.37418481.37418929.37418569...chr9.37419729.37419833..
A5SS.chr9.85474062.85473920.85471085...chr9.85469765.85469880..
AFE.10051.uc003fdl.1.uc003fdh.1uc003fdi.1
AFE.10051.uc003fdl.1.uc003fdj.1uc010hwd.1
AFE.10051.uc003fdl.1.uc010hwc.1
AFE.10142.uc003ull.1.uc003ulj.2
AFE.10142.uc003ull.1.uc003ulk.2
AFE.10144.uc010ikr.1.uc003hsh.1
AFE.10262.uc001eti.1.uc001etk.1
AFE.10327.uc001cof.1.uc009vxw.1uc001coe.1
AFE.10625.uc001grj.1.uc009wyj.1
AFE.10745.uc001edm.2.uc009wgp.1
AFE.11078.uc003atx.1uc010gxh.1.uc003atq.1
AFE.114825.uc003lxw.1.uc003lxv.2
AFE.1152.uc001yne.1.uc010awr.1
AFE.116841.uc001hqz.1.uc001hrd.2uc001hrf.1
AFE.116841.uc001hra.1.uc001hrd.2uc001hrf.1
AFE.116841.uc001hrg.1.uc001hrd.2uc001hrf.1
AFE.1665.uc003gqw.1.uc003gqx.1
AFE.1729.uc010jgc.1.uc003llb.2uc003llc.2uc010jga.1uc010jgb.1
AFE.1785.uc002mpx.1.uc002mps.1uc002mpt.1uc002mpu.1uc002mpv.1uc010dxl.1
AFE.196528.uc001rou.1.uc009zkg.1
AFE.2309.uc010kdj.1.uc003psm.2
AFE.23135.uc002gix.2.uc002giw.1
AFE.253143.uc003alo.1uc003alp.2uc010gwj.1.uc003alq.1
AFE.256364.uc001ntt.1.uc001ntu.1
AFE.256364.uc009yny.1.uc001ntu.1
AFE.25861.uc004biy.2.uc004biz.2uc004bja.2uc004bjb.2
AFE.26580.uc001nuo.1.uc001nut.2uc009yod.1
AFE.27032.uc003enu.1.uc003enm.1
AFE.2729.uc003pbv.1.uc003pbw.1uc003pbx.1
AFE.29102.uc010iui.1.uc003jhg.2uc003jhi.2
AFE.2972.uc001yqk.2.uc001yqp.2uc010axg.1uc001yqr.1
AFE.324.uc010jca.1.uc010jbz.1
AFE.339287.uc002hud.1.uc002hua.2
AFE.339287.uc002hud.1.uc002huc.2
AFE.4288.uc009yaw.1.uc001lke.1uc001lkf.1
AFE.4292.uc010hgp.1.uc003cgn.2
AFE.488.uc001tqn.2.uc001tql.2uc001tqk.2
AFE.4920.uc004ari.1.uc004arj.1uc004ark.2
AFE.5034.uc002kbl.1.uc002kbn.1
AFE.51542.uc002sco.1.uc002scp.1uc002scq.1
AFE.51586.uc002zsu.1.uc002zsn.1
AFE.5214.uc009xhu.1.uc001igp.1
AFE.5352.uc003evq.1uc010hux.1.uc003evr.1uc003evs.1
AFE.54455.uc001aye.2.uc001ayg.1
AFE.55114.uc002dmz.1.uc002dna.1
AFE.55125.uc002krv.1.uc002krt.1
AFE.55660.uc002tyg.2.uc002tyj.2
AFE.55760.uc001lje.1.uc009yam.1
AFE.55760.uc009yam.1.uc001ljf.1
AFE.55760.uc009yam.1.uc001ljg.1
AFE.55778.uc001yls.2.uc001ylo.2
AFE.57130.uc002nne.1.uc002nnh.2
AFE.57130.uc002nnf.2.uc002nnh.2
AFE.57704.uc003zxy.1.uc003zxw.1
AFE.5792.uc001cju.1uc009vwt.1uc001cjv.1.uc001cjq.2uc001cjr.1uc001cjs.1
AFE.5976.uc002nkh.1.uc002nkf.1uc002nkg.1
AFE.6396.uc003bvl.1.uc003bvq.1
AFE.64837.uc001ohe.1.uc009yra.1uc001ohc.1
AFE.7841.uc010ffh.1.uc010ffj.1
AFE.7919.uc003ntr.1.uc003ntt.1
AFE.7919.uc003ntr.1.uc003ntu.1
AFE.7919.uc003ntr.1.uc003ntv.1
AFE.7919.uc003ntr.1.uc003ntx.1
AFE.7919.uc003rge.1.uc003rgg.1
AFE.7919.uc003rge.1.uc003rgh.1
AFE.7919.uc003rge.1.uc003rgi.1
AFE.7919.uc003rge.1.uc003rgk.1
AFE.7919.uc003ryg.1.uc003ryi.1
AFE.7919.uc003ryg.1.uc003ryj.1
AFE.7919.uc003ryg.1.uc003ryk.1
AFE.7919.uc003ryg.1.uc003rym.1
AFE.84899.uc001vov.1.uc001vot.1
AFE.8904.uc002xdc.1.uc002xdd.1
AFE.8904.uc002xdc.1.uc002xdf.1
AFE.8904.uc002xdc.1.uc002xdh.1
AFE.8904.uc002xdc.1.uc002xdj.1
AFE.8904.uc002xdc.1.uc002xdk.1
AFE.90203.uc002xpy.1.uc002xpx.2
AFE.9138.uc002osd.1.uc002orz.1
AFE.92906.uc002rqv.1.uc002rqw.1
AFE.9295.uc001dew.1.uc009wbi.1uc009wbj.1uc001det.1
AFE.93643.uc003ovh.1.uc003ovd.1uc003ove.1
AFE.9685.uc003lxg.1.uc003lxi.1
AFE.9685.uc003lxg.1.uc003lxj.1
AFE.9765.uc003kgu.2.uc003kgr.2
AFE.987.uc010ipi.1.uc010ipj.1
AFE.9923.uc001bfv.1.uc001bft.2
AFE.9923.uc001bfv.1.uc001bfu.2uc009vqi.1
ALE.10847.uc010bzz.1.uc002dze.1uc002dzg.1
ALE.11083.uc002ydv.1uc002ydw.1uc002ydx.1.uc002ydr.1uc002yds.1
ALE.11083.uc002ydv.1uc002ydw.1uc002ydx.1.uc002ydt.1uc002ydu.1
ALE.11194.uc010lpw.1.uc003wil.2uc010lpx.1uc003wim.2uc003wik.2
ALE.114294.uc002alv.1.uc002alw.1
ALE.144132.uc001mdr.1.uc001meb.2
ALE.160518.uc001rkk.1.uc001rkh.1uc001rki.1
ALE.160.uc002ppp.1.uc002ppn.1uc002ppo.1uc010enk.1
ALE.22976.uc003wlr.1.uc003wlp.1
ALE.23095.uc001aqv.2.uc001aqw.2uc001aqx.2
ALE.23095.uc001aqv.2.uc001aqy.2uc001aqz.2uc001ara.2uc001arb.2
ALE.23353.uc010ksa.1.uc003sje.1
ALE.2521.uc002ebe.1.uc002ebf.1uc002ebh.1uc002ebg.1uc002ebi.1uc002ebj.1
ALE.25788.uc003ygm.1uc003ygn.1.uc003ygk.1
ALE.26015.uc010bch.1.uc001zoc.1uc001zod.1
ALE.26091.uc001jnk.2.uc001jnj.2
ALE.29123.uc002fnf.1uc002fng.1.uc002fna.1
ALE.3178.uc001sfp.1.uc009znj.1
ALE.339287.uc002huc.2.uc002hua.2uc002hub.1uc002hud.1
ALE.3655.uc010fqk.1.uc002uhp.1
ALE.375748.uc004avt.2uc010mrz.1.uc010mry.1
ALE.51134.uc001tdf.2.uc001tdd.1uc001tde.1
ALE.51455.uc002tae.1.uc002tac.1uc002tad.1
ALE.54556.uc003vjl.2.uc003vjp.1
ALE.54556.uc003vjm.1.uc003vjn.1uc003vjo.1
ALE.54556.uc003vjm.1.uc003vjp.1
ALE.54677.uc003uis.2.uc003uit.1uc003uiu.1
ALE.54816.uc002adx.1uc002ady.1.uc002adt.1uc002adu.1uc002adv.1uc010bfq.1
ALE.548644.uc003vac.2.uc003vab.2
ALE.55146.uc003sqg.1.uc03006.uc003sqn.1
ALE.55334.uc010aqx.1.uc001xlf.2
ALE.55608.uc001vro.1.uc001vrm.1uc001vrn.1
ALE.55608.uc001vrp.1.uc001vrm.1uc001vrn.1
ALE.55619.uc002vod.1.uc002voa.1uc002vob.2uc010fwz.1
ALE.55668.uc001xsj.1uc001xsk.1.uc001xsh.1uc001xsi.1
ALE.55692.uc010bqq.1.uc002cga.1
ALE.55701.uc001vzo.1.uc001vzp.1uc001vzq.1
ALE.55758.uc001hie.1.uc001hif.1uc001hig.1
ALE.55863.uc001pan.1.uc001paq.1
ALE.55973.uc003vek.1uc003vem.1.uc003vel.1
ALE.56647.uc001ljb.2.uc001ljc.2
ALE.56647.uc001ljc.2.uc001ljd.2
ALE.57158.uc002xlj.1.uc002xli.1
ALE.5771.uc002krp.1.uc002kro.1
ALE.58513.uc002neb.1uc002nec.1.uc002ndx.1
ALE.6002.uc010ics.1uc010ict.1.uc003ggy.1
ALE.6396.uc003bvr.1.uc003bvq.1
ALE.64324.uc003mfq.2.uc003mft.2uc003mfr.2
ALE.65065.uc002uzr.1.uc002uzt.2uc002uzs.2
ALE.6890.uc003ocg.1.uc003sfz.1
ALE.728340.uc003jww.1.uc003jwx.2uc003jwy.2uc003jwz.2uc010ixh.1
ALE.728340.uc003jwx.2uc003jwy.2uc003jwz.2uc010ixh.1.uc003jze.1
ALE.728340.uc003jzc.2uc003jzb.2uc010ixy.1.uc003kax.1
ALE.728340.uc003jze.1.uc003jzc.2uc003jzb.2uc010ixy.1
ALE.728340.uc003kax.1.uc010iyk.1uc003kav.2uc003kau.2uc003kaw.2
ALE.728340.uc003mpi.1.uc003mpj.2uc003mpk.2uc003mpl.2uc010jlz.1
ALE.728340.uc003mrq.2.uc003mrn.2uc003mrm.2uc003mro.2uc010jms.1
ALE.79172.uc002rfn.1.uc002rfo.1uc002rfp.1uc002rfq.1
ALE.7919.uc003ntw.1uc002064.uc003ntv.1
ALE.7919.uc003ntw.1uc003ntx.1.uc003nts.1
ALE.7919.uc003rgj.1uc002089.uc003rgi.1
ALE.7919.uc003rgj.1uc003rgk.1.uc003rgf.1
ALE.7919.uc003ryl.1uc002084.uc003ryk.1
ALE.7919.uc003ryl.1uc003rym.1.uc003ryh.1
ALE.79960.uc003igj.1uc003igm.1.uc003igk.1uc003igl.1
ALE.80308.uc001fgd.1.uc001fge.1uc001fgf.1
ALE.8227.uc010ncx.1.uc004cqa.1
ALE.8227.uc010ncx.1.uc004fpn.1
ALE.8227.uc010nvx.1.uc004cqa.1
ALE.8227.uc010nvx.1.uc004fpn.1
ALE.84162.uc003iej.1.uc003ieh.1uc003iem.1
ALE.84464.uc002cvq.1.uc002cvp.1
ALE.84750.uc003xji.1.uc003xjf.2uc003xjg.2uc003xjh.2
ALE.85313.uc003qmp.1.uc003qmo.1
ALE.8558.uc002fob.2.uc010cio.1uc002foh.2uc002fof.1uc002foe.1
ALE.8828.uc002vau.1uc002vav.1.uc002vaw.1uc002vax.1uc002vay.1
ALE.8837.uc002uwy.2.uc002uxb.2uc002uxc.2uc002uxd.2uc010fsx.1uc002uxg.1
ALE.90576.uc010dyt.1.uc002mts.2
ALE.9117.uc003clj.1.uc003clh.1uc010hic.1uc003cli.1
ALE.92105.uc001oyu.1.uc001oys.1
ALE.9380.uc010mlu.1.uc003zzt.1uc003zzu.1uc003zzw.1
ALE.9829.uc001dcc.1.uc001dcd.1uc001dce.1
MXE.chr12.109664841.109665166...chr12.109658128.109658223...chr12.109656906.109657174...chr12.109653958.109654089..
MXE.chr17.5326853.5326926...chr17.5325145.5325433...chr17.5324431.5324626...chr17.5324098.5324188..
MXE.chr2.119697854.119697934...chr2.119713335.119713476...chr2.119718470.119718562...chr2.119719535.119720034..
MXE.chr2.203975544.203975702...chr2.203976285.203976329...chr2.203984253.203984339...chr2.203989876.203990049..
MXE.chr3.102775629.102775813...chr3.102777985.102778328...chr3.102781123.102781538...chr3.102786971.102788225..
MXE.chr7.98996066.98996254...chr7.98997447.98998053...chr7.98998753.98998825...chr7.98999422.99000264..
MXE.chr8.23159705.23160452...chr8.23161445.23161655...chr8.23162668.23162839...chr8.23168705.23168890..
RI.chr10.28943502.28943620...chr10.28945108.28945297..
RI.chr10.28943502.28943620...chr10.28945111.28945297..
RI.chr10.75200044.75200235...chr10.75200473.75200562..
RI.chr11.10778213.10778471...chr11.10777675.10777879..
RI.chr11.10778213.10778471...chr11.10777675.10777897..
RI.chr11.10778367.10778471...chr11.10777675.10777879..
RI.chr11.10780168.10780332...chr11.10779784.10779897..
RI.chr11.47212884.47213003...chr11.47213397.47213539..
RI.chr11.47212884.47213061...chr11.47213397.47213539..
RI.chr11.56857485.56857590...chr11.56857009.56857199..
RI.chr11.62121658.62121760...chr11.62121364.62121463..
RI.chr11.6578955.6579408...chr11.6578732.6578861..
RI.chr11.72783170.72783427...chr11.72783780.72783978..
RI.chr11.826251.826442...chr11.826769.826843..
RI.chr12.12867404.12867520...chr12.12868071.12868217..
RI.chr12.12867404.12867520...chr12.12868741.12868878..
RI.chr12.51968589.51968750...chr12.51969141.51969354..
RI.chr12.6828990.6829283...chr12.6828748.6828854..
RI.chr12.86961507.86961623...chr12.86963490.86963687..
RI.chr12.93976217.93976396...chr12.93975638.93975785..
RI.chr13.113022661.113022786...chr13.113023720.113023786..
RI.chr13.78809238.78809438...chr13.78806480.78806566..
RI.chr13.78809238.78809438...chr13.78806480.78806624..
RI.chr14.105001845.105001949...chr14.105002056.105002245..
RI.chr14.23102429.23102687...chr14.23101553.23102331..
RI.chr15.32954170.32954357...chr15.32953321.32953492..
RI.chr15.41481206.41481340...chr15.41483173.41483289..
RI.chr15.64582450.64582556...chr15.64582004.64582169..
RI.chr15.89325982.89326215...chr15.89325733.89325903..
RI.chr16.1776539.1776957...chr16.1777679.1777833..
RI.chr16.22401853.22402049...chr16.22402218.22402382..
RI.chr16.28754100.28754221...chr16.28754368.28754580..
RI.chr16.28754100.28754221...chr16.28754371.28754580..
RI.chr16.28754755.28754944...chr16.28755550.28756059..
RI.chr16.28754755.28754944...chr16.28755573.28756059..
RI.chr16.28763052.28763156...chr16.28762772.28762923..
RI.chr16.30675189.30675342...chr16.30675412.30675537..
RI.chr16.56706674.56706862...chr16.56706215.56706325..
RI.chr16.88155136.88155248...chr16.88155449.88155660..
RI.chr16.88155136.88155281...chr16.88155487.88155660..
RI.chr16.88155136.88155298...chr16.88155487.88155660..
RI.chr17.39754328.39754452...chr17.39753952.39754125..
RI.chr17.40287163.40287250...chr17.40286411.40286529..
RI.chr17.63164086.63164270...chr17.63164425.63164550..
RI.chr17.63164700.63164933...chr17.63165510.63165588..
RI.chr17.70769588.70769659...chr17.70770173.70770364..
RI.chr17.8051213.8051410...chr17.8050793.8050931..
RI.chr17.8051219.8051410...chr17.8050793.8050931..
RI.chr18.2544668.2545037...chr18.2542694.2542763..
RI.chr19.10652895.10653005...chr19.10653669.10653868..
RI.chr19.14381348.14381457...chr19.14381115.14381259..
RI.chr19.14382028.14382146...chr19.14381554.14381685..
RI.chr19.16157221.16157327...chr19.16157435.16157576..
RI.chr1.109625253.109625396...chr1.109624922.109625061..
RI.chr1.109625253.109625396...chr1.109624922.109625114..
RI.chr1.159410273.159410463...chr1.159410019.159410141..
RI.chr1.233390827.233391005...chr1.233390449.233390585..
RI.chr1.233390831.233391005...chr1.233390449.233390585..
RI.chr1.23993301.23993402...chr1.23993504.23993677..
RI.chr1.32569864.32569994...chr1.32570278.32570430..
RI.chr1.91751203.91751452...chr1.91752964.91753142..
RI.chr20.42967023.42967186...chr20.42968056.42968151..
RI.chr20.57001448.57001562...chr20.57001899.57001994..
RI.chr20.61835383.61835535...chr20.61836501.61836620..
RI.chr21.45511933.45512056...chr21.45508280.45509978..
RI.chr21.46490970.46491228...chr21.46490649.46490746..
RI.chr22.18457192.18457334...chr22.18457499.18457781..
RI.chr22.28024723.28024885...chr22.28025224.28025270..
RI.chr2.219807099.219807254...chr2.219807792.219808278..
RI.chr2.219818862.219819051...chr2.219819623.219819842..
RI.chr2.219818862.219819051...chr2.219819684.219819842..
RI.chr2.74446150.74446292...chr2.74445710.74445876..
RI.chr2.74608575.74608956...chr2.74608371.74608473..
RI.chr2.85470772.85470899...chr2.85471394.85472386..
RI.chr3.140551711.140551854...chr3.140552509.140552592..
RI.chr3.180578823.180578925...chr3.180579067.180579296..
RI.chr3.39117242.39117372...chr3.39116800.39116998..
RI.chr3.42649097.42649319...chr3.42650076.42650231..
RI.chr3.49017298.49017483...chr3.49018214.49018304..
RI.chr3.49024072.49026553...chr3.49026647.49026730..
RI.chr3.49688493.49688656...chr3.49688815.49688952..
RI.chr3.52699648.52699760...chr3.52700001.52700127..
RI.chr4.103942828.103942905...chr4.103941721.103941826..
RI.chr4.71910703.71910826...chr4.71909877.71910012..
RI.chr4.71910705.71910826...chr4.71909877.71910012..
RI.chr5.134174810.134174947...chr5.134175285.134175434..
RI.chr5.177564155.177564347...chr5.177564422.177564653..
RI.chr5.178977596.178977667...chr5.178977406.178977539..
RI.chr5.180601729.180601951...chr5.180601098.180601230..
RI.chr5.180601729.180601951...chr5.180601098.180601245..
RI.chr5.180601776.180601951...chr5.180601098.180601245..
RI.chr6.35544702.35544782...chr6.35545136.35545284..
RI.chr6.43217888.43218015...chr6.43219133.43219336..
RI.chr6.43217888.43218015...chr6.43219138.43219336..
RI.chr6.44308058.44308143...chr6.44308522.44308721..
RI.chr6.7126356.7126478...chr6.7127102.7127314..
RI.chr7.100306132.100306301...chr7.100307101.100307279..
RI.chr7.130844664.130844884...chr7.130844250.130844327..
RI.chr7.72057143.72057283...chr7.72056773.72057072..
RI.chr8.104508501.104508656...chr8.104512016.104512093..
RI.chr8.133896064.133896316...chr8.133898766.133898972..
RI.chr9.129925034.129925234...chr9.129924462.129924579..
RI.chr9.135333911.135334047...chr9.135333197.135333359..
RI.chr9.138957042.138957216...chr9.138956820.138956968..
RI.chr9.35092683.35092820...chr9.35092092.35092191..
RI.chr9.35727745.35727936...chr9.35726864.35727444..
RI.chr9.85473920.85474062...chr9.85471085.85471168..
RI.chrX.133386897.133387026...chrX.133387357.133390485..
RI.chrX.47329548.47329674...chrX.47329886.47330010..
RI.chrX.48318893.48318999...chrX.48319646.48319751..
RI.chrX.48921565.48921768...chrX.48921286.48921472..
SE.chr10.112053216.112054495...chr10.112050295.112050484...chr10.112047319.112048538..
SE.chr10.70330606.70331233...chr10.70335988.70336099...chr10.70336473.70336769..
SE.chr10.70330606.70331233...chr10.70336046.70336099...chr10.70336473.70336769..
SE.chr10.76643785.76643834...chr10.76647652.76647755...chr10.76648827.76649120..
SE.chr11.111462574.111462984...chr11.111461901.111462244...chr11.111458617.111461396..
SE.chr11.111462574.111462984...chr11.111461912.111462244...chr11.111458617.111461396..
SE.chr11.113815318.113815607...chr11.113819788.113819865...chr11.113821911.113822280..
SE.chr11.11819546.11820347...chr11.11851923.11851982...chr11.11858300.11858503..
SE.chr11.56938664.56938780...chr11.56933984.56934170...chr11.56933224.56933347..
SE.chr11.66192662.66193338...chr11.66190319.66190540...chr11.66189046.66189625..
SE.chr11.93114136.93114349...chr11.93112051.93112145...chr11.93110923.93111313..
SE.chr12.10256670.10257085...chr12.10257702.10257840...chr12.10261929.10262007..
SE.chr12.10657305.10657490...chr12.10656506.10656844...chr12.10654484.10654546..
SE.chr12.10657305.10657490...chr12.10656506.10656871...chr12.10654484.10654546..
SE.chr12.112143627.112143814...chr12.112147432.112147524...chr12.112148916.112149152..
SE.chr12.122652544.122652756...chr12.122656431.122656659...chr12.122657932.122659329..
SE.chr12.21551086.21551177...chr12.21552145.21552310...chr12.21552584.21552762..
SE.chr12.27835908.27836101...chr12.27841447.27841549...chr12.27841915.27847241..
SE.chr12.31370225.31370572...chr12.31349183.31349324...chr12.31342278.31342425..
SE.chr12.31370225.31370572...chr12.31349187.31349324...chr12.31342278.31342425..
SE.chr12.46473419.46473638...chr12.46472588.46472719...chr12.46471921.46472054..
SE.chr12.47347743.47347839...chr12.47342610.47342704...chr12.47340412.47340669..
SE.chr13.106009781.106010006...chr13.106007908.106007965...chr13.106007397.106007480..
SE.chr13.110101382.110101581...chr13.110098666.110099645...chr13.110096315.110097587..
SE.chr13.48670499.48670711...chr13.48673270.48673366...chr13.48673937.48674103..
SE.chr13.48727976.48728050...chr13.48738016.48738140...chr13.48739627.48740196..
SE.chr14.101445679.101445780...chr14.101448493.101448563...chr14.101461231.101464084..
SE.chr14.104837828.104838690...chr14.104823678.104823758...chr14.104810103.104810276..
SE.chr14.35365144.35365615...chr14.35368752.35368864...chr14.35370367.35370457..
SE.chr14.67210845.67212257...chr14.67199499.67199660...chr14.67198947.67199005..
SE.chr14.91006934.91007092...chr14.91002358.91002513...chr14.91001347.91001516..
SE.chr15.47704602.47704920...chr15.47710490.47710547...chr15.47711648.47711795..
SE.chr15.67519701.67519880...chr15.67520161.67520472...chr15.67524183.67524434..
SE.chr15.77968490.77968751...chr15.77926109.77926253...chr15.77924373.77924839..
SE.chr15.81285129.81285294...chr15.81287517.81287645...chr15.81288906.81289187..
SE.chr15.81489892.81490524...chr15.81488372.81488484...chr15.81480431.81480518..
SE.chr15.99592810.99593305...chr15.99545721.99545947...chr15.99533447.99536708..
SE.chr16.2527965.2528138...chr16.2528504.2528773...chr16.2547705.2547965..
SE.chr16.2527965.2528138...chr16.2528621.2528773...chr16.2547705.2547965..
SE.chr16.55777238.55777451...chr16.55769915.55770265...chr16.55765582.55765699..
SE.chr16.67712457.67712574...chr16.67711511.67711612...chr16.67709414.67709929..
SE.chr16.73896423.73896837...chr16.73893156.73893304...chr16.73884623.73885441..
SE.chr17.18565636.18566370...chr17.18567808.18567869...chr17.18571563.18571796..
SE.chr17.22657361.22658035...chr17.22658897.22659072...chr17.22660253.22660425..
SE.chr17.45979428.45979645...chr17.45980025.45980127...chr17.45980643.45981063..
SE.chr17.45979428.45979645...chr17.45980080.45980127...chr17.45980643.45981063..
SE.chr17.5324098.5324188...chr17.5321892.5322043...chr17.5318152.5318833..
SE.chr17.54587274.54587702...chr17.54551462.54551638...chr17.54542090.54544488..
SE.chr17.55139514.55139770...chr17.55131014.55132332...chr17.55129446.55130121..
SE.chr17.55325189.55325468...chr17.55325939.55326067...chr17.55342705.55342754..
SE.chr17.72243831.72245007...chr17.72243449.72243552...chr17.72241792.72242835..
SE.chr17.73911244.73911765...chr17.73922628.73922703...chr17.73927222.73935642..
SE.chr18.52444590.52444686...chr18.52444391.52444495...chr18.52442517.52442690..
SE.chr18.75849228.75849581...chr18.75847590.75847738...chr18.75838319.75838689..
SE.chr19.1566685.1567237...chr19.1566284.1566484...chr19.1563118.1563432..
SE.chr19.1566685.1567237...chr19.1566284.1566514...chr19.1563118.1563432..
SE.chr19.44026322.44026394...chr19.44024093.44024162...chr19.44022576.44023039..
SE.chr19.59397167.59397289...chr19.59401956.59402404...chr19.59403078.59403332..
SE.chr19.59401611.59402142...chr19.59402233.59402404...chr19.59403078.59403332..
SE.chr1.109307506.109307693...chr1.109306454.109306614...chr1.109294454.109294593..
SE.chr1.119484542.119484939...chr1.119485893.119485959...chr1.119491099.119491215..
SE.chr1.1300240.1300444...chr1.1299948.1300033...chr1.1299243.1299688..
SE.chr1.144322346.144322698...chr1.144352240.144352602...chr1.144357472.144357530..
SE.chr1.154251376.154251488...chr1.154248800.154248980...chr1.154247996.154248302..
SE.chr1.168767894.168768049...chr1.168772075.168772186...chr1.168774975.168775422..
SE.chr1.201251711.201251891...chr1.201253507.201253670...chr1.201254232.201254312..
SE.chr1.226394552.226394687...chr1.226395448.226395612...chr1.226399835.226400391..
SE.chr1.41275621.41275800...chr1.41272242.41272307...chr1.41266843.41266985..
SE.chr1.82190229.82190414...chr1.82191259.82191297...chr1.82194149.82194332..
SE.chr1.82223531.82223627...chr1.82225561.82225613...chr1.82228663.82231010..
SE.chr1.85497629.85497943...chr1.85497206.85497332...chr1.85496795.85496993..
SE.chr1.93398274.93401360...chr1.93396960.93397030...chr1.93393664.93394628..
SE.chr20.33086587.33086772...chr20.33072654.33072796...chr20.33067472.33067603..
SE.chr20.41520415.41520563...chr20.41521207.41521371...chr20.41521825.41521949..
SE.chr20.41520415.41520563...chr20.41521207.41521474...chr20.41521825.41521949..
SE.chr20.48203461.48203678...chr20.48201156.48201259...chr20.48193446.48193565..
SE.chr20.49072814.49073082...chr20.49063673.49063788...chr20.49062303.49062360..
SE.chr20.56523840.56524202...chr20.56527966.56528061...chr20.56531631.56531743..
SE.chr20.56523840.56524202...chr20.56527966.56528087...chr20.56531631.56531743..
SE.chr21.45511933.45512056...chr21.45510365.45510570...chr21.45508271.45509978..
SE.chr22.41325648.41325743...chr22.41323623.41323687...chr22.41322136.41322315..
SE.chr22.49570446.49570587...chr22.49574044.49574092...chr22.49574189.49574478..
SE.chr2.113911739.113912069...chr2.113913067.113913164...chr2.113915398.113915884..
SE.chr2.219229117.219229439...chr2.219224668.219225038...chr2.219223326.219223493..
SE.chr2.219229117.219229439...chr2.219224668.219225267...chr2.219223326.219223493..
SE.chr2.232371813.232371918...chr2.232374094.232374161...chr2.232380441.232382555..
SE.chr2.241183114.241183394...chr2.241184024.241184242...chr2.241184409.241184792..
SE.chr2.38830175.38830351...chr2.38829544.38829992...chr2.38829225.38829299..
SE.chr2.44076442.44076648...chr2.44062881.44063077...chr2.44060469.44060591..
SE.chr2.667289.667475...chr2.665758.666238...chr2.665510.665630..
SE.chr2.74027354.74027541...chr2.74031262.74031367...chr2.74038781.74038880..
SE.chr3.14141437.14141706...chr3.14145356.14145586...chr3.14145913.14146422..
SE.chr3.143666629.143666772...chr3.143663472.143663622...chr3.143660759.143660915..
SE.chr3.187138307.187138618...chr3.187132059.187132334...chr3.187127083.187127216..
SE.chr3.187984915.187985179...chr3.187985445.187985593...chr3.187986647.187990380..
SE.chr3.19967302.19967557...chr3.19987044.19987213...chr3.19992097.19992248..
SE.chr3.48317847.48318179...chr3.48314921.48315017...chr3.48313221.48313323..
SE.chr3.57653549.57653878...chr3.57640254.57640492...chr3.57633167.57633205..
SE.chr4.17421168.17421480...chr4.17415828.17415946...chr4.17411376.17415492..
SE.chr4.17421168.17421480...chr4.17420258.17420413...chr4.17415828.17415946..
SE.chr4.83566214.83566306...chr4.83565740.83565844...chr4.83563371.83565060..
SE.chr5.135496434.135496550...chr5.135516263.135516346...chr5.135517180.135518018..
SE.chr5.145868846.145869001...chr5.145869823.145869916...chr5.145870197.145871715..
SE.chr5.178980849.178981770...chr5.178980495.178980642...chr5.178978710.178979014..
SE.chr5.496292.496405...chr5.498041.498179...chr5.499265.499464..
SE.chr5.65053789.65053997...chr5.65090150.65090409...chr5.65094543.65094691..
SE.chr6.127706174.127706453...chr6.127693647.127693868...chr6.127689719.127689982..
SE.chr6.136632268.136633019...chr6.136631972.136632134...chr6.136630993.136631170..
SE.chr6.30632076.30633206...chr6.30637084.30637264...chr6.30637590.30637880..
SE.chr6.35544131.35544194...chr6.35544554.35544632...chr6.35544702.35546106..
SE.chr6.36674604.36674738...chr6.36675576.36676031...chr6.36676907.36676945..
SE.chr7.100738296.100738549...chr7.100739615.100739695...chr7.100740485.100740986..
SE.chr7.101860988.101861113...chr7.101863636.101863785...chr7.101866396.101866633..
SE.chr7.102502563.102503094...chr7.102503460.102503564...chr7.102511365.102511745..
SE.chr7.107176348.107176728...chr7.107180226.107180298...chr7.107181092.107181192..
SE.chr7.128481941.128482462...chr7.128468847.128469007...chr7.128447161.128447285..
SE.chr7.156439558.156439753...chr7.156444061.156444311...chr7.156445306.156445708..
SE.chr7.23537933.23538182...chr7.23528265.23528576...chr7.23527851.23527984..
SE.chr7.23537933.23538182...chr7.23528276.23528576...chr7.23527851.23527984..
SE.chr7.23537933.23538182...chr7.23528498.23528576...chr7.23527851.23527984..
SE.chr7.72630686.72631066...chr7.72626649.72627070...chr7.72625869.72626388..
SE.chr7.75346201.75346514...chr7.75348619.75348740...chr7.75349083.75350012..
SE.chr7.97339599.97339790...chr7.97337026.97337061...chr7.97336156.97336427..
SE.chr7.98996066.98996254...chr7.98997447.98998053...chr7.98999422.99000264..
SE.chr8.15650255.15650345...chr8.15659671.15659739...chr8.15666083.15668529..
SE.chr8.23159705.23160452...chr8.23161445.23161655...chr8.23168705.23168890..
SE.chr8.60193727.60194398...chr8.60195070.60195184...chr8.60195449.60196951..
SE.chr9.113372192.113372310...chr9.113366258.113366363...chr9.113364675.113365332..
SE.chr9.113433446.113433844...chr9.113444958.113445195...chr9.113449208.113449360..
SE.chr9.129714368.129714780...chr9.129712051.129712628...chr9.129709986.129710681..
SE.chr9.168816.169109...chr9.167723.167820...chr9.165698.165784..
SE.chr9.33252700.33252828...chr9.33252103.33252244...chr9.33251085.33251167..
SE.chr9.37894065.37894350...chr9.37893528.37893554...chr9.37888913.37889947..
SE.chr9.6483826.6483932...chr9.6485585.6487103...chr9.6487198.6487360..
SE.chr9.99487026.99487143...chr9.99484303.99484533...chr9.99477012.99477690..
SE.chrX.131343887.131343981...chrX.131343068.131343141...chrX.131339854.131341386..
TandemUTR.chr11.57340356.57342493...chr11.57342494.57343228..
TandemUTR.chr15.56958917.56959488...chr15.56958539.56958916..
TandemUTR.chr17.71453250.71454422...chr17.71450552.71453249..

## Sheet: Hela_T_202.down
Events
A3SS.chr10.124912118.124912334...chr10.124913326.124914553.124914871..
A3SS.chr12.110763514.110765192...chr12.110762190.110762664.110761955..
A3SS.chr13.51491050.51491280...chr13.51496143.51496723.51497074..
A3SS.chr14.20534526.20534710...chr14.20534784.20534811.20535029..
A3SS.chr14.22307007.22307220...chr14.22308826.22308846.22308983..
A3SS.chr15.41906405.41906582...chr15.41907455.41907565.41907856..
A3SS.chr16.718117.718896...chr16.719010.719289.719716..
A3SS.chr17.19175759.19175974...chr17.19177862.19179311.19180620..
A3SS.chr17.59933169.59933696...chr17.59935172.59935276.59935300..
A3SS.chr17.73911244.73911765...chr17.73922555.73922628.73922703..
A3SS.chr19.12920500.12920973...chr19.12921089.12921092.12921222..
A3SS.chr1.1011121.1011255...chr1.1008230.1009749.1007068..
A3SS.chr1.148507722.148508367...chr1.148507015.148507151.148506981..
A3SS.chr1.169747795.169747963...chr1.169748758.169748764.169748935..
A3SS.chr1.37712706.37712817...chr1.37713647.37713650.37714127..
A3SS.chr22.40011936.40012200...chr22.40007025.40007032.40006883..
A3SS.chr3.161599773.161600231...chr3.161601082.161601304.161601447..
A3SS.chr3.187987250.187987747...chr3.187987891.187987978.187988067..
A3SS.chr3.42572426.42572491...chr3.42565153.42569944.42564463..
A3SS.chr5.176912775.176914171...chr5.176898649.176898754.176898512..
A3SS.chr5.31571608.31571757...chr5.31574124.31574345.31574553..
A3SS.chr5.31571608.31571757...chr5.31574124.31574348.31574553..
A3SS.chr5.43076870.43079426...chr5.43080302.43080558.43081127..
A3SS.chr7.100302738.100303164...chr7.100303666.100303679.100303791..
A3SS.chr7.101791019.101791578...chr7.101793123.101793142.101793244..
A3SS.chr9.110735965.110736499...chr9.110733157.110733300.110733098..
A3SS.chr9.139006691.139006835...chr9.139006913.139007198.139007516..
A3SS.chr9.19092522.19093115...chr9.19086705.19086767.19086672..
A5SS.chr10.121592928.121592756.121592750...chr10.121591974.121592097..
A5SS.chr11.60944142.60943997.60943970...chr11.60940153.60940567..
A5SS.chr11.67786962.67786775.67785891...chr11.67785507.67785769..
A5SS.chr17.74306228.74306077.74303994...chr17.74295058.74295335..
A5SS.chr19.45432894.45432848.45432792...chr19.45428064.45431698..
A5SS.chr19.62747763.62747417.62746831...chr19.62745016.62746423..
A5SS.chr19.63537930.63538383.63538367...chr19.63541432.63545524..
A5SS.chr19.962498.962366.962095...chr19.960647.961894..
A5SS.chr1.109626205.109625819.109625764...chr1.109624915.109625191..
A5SS.chr1.153850072.153850181.153850148...chr1.153850474.153851390..
A5SS.chr1.39802801.39802730.39802682...chr1.39800362.39802181..
A5SS.chr21.45466361.45467920.45466450...chr21.45469890.45470903..
A5SS.chr21.45466361.45467920.45466623...chr21.45469890.45470903..
A5SS.chr22.20313696.20313597.20313299...chr22.20312378.20313076..
A5SS.chr3.187985047.187986534.187985179...chr3.187986647.187990380..
A5SS.chr3.49489286.49489342.49489337...chr3.49522856.49523256..
A5SS.chr4.184051274.184051178.184051174...chr4.184048198.184049624..
A5SS.chr7.43637906.43637308.43637136...chr7.43614580.43615765..
A5SS.chr7.91864973.91865109.91865019...chr7.91865462.91869316..
A5SS.chr8.23479566.23480271.23479794...chr8.23484793.23488921..
A5SS.chr8.23479566.23481836.23479794...chr8.23484793.23488921..
A5SS.chr8.23479566.23481836.23480271...chr8.23484793.23488921..
A5SS.chr9.102149509.102149270.102148797...chr9.102148175.102148418..
A5SS.chr9.124653329.124653200.124653181...chr9.124646656.124651922..
A5SS.chr9.35651999.35651710.35650091...chr9.35648872.35649170..
A5SS.chr9.71975215.71975367.71975363...chr9.72023073.72023332..
AFE.10073.uc002bap.1.uc002baq.1
AFE.10142.uc003ull.1.uc003uli.1
AFE.10312.uc001ong.1.uc001ond.1
AFE.10312.uc001oni.1.uc001ond.1
AFE.124245.uc002fkz.1.uc002fkx.1uc002fky.1
AFE.132158.uc003ddr.1.uc003ddo.1
AFE.144132.uc001mea.2.uc001mdr.1
AFE.144132.uc001mea.2.uc001mds.1
AFE.1854.uc001zwv.1uc001zww.1.uc001zws.1
AFE.1981.uc003fnr.1.uc003fnu.2uc003fnv.2
AFE.2073.uc001vpw.1.uc001vpt.2uc001vpu.1
AFE.22994.uc002jzq.2.uc002jzn.1uc002jzo.1uc002jzp.1
AFE.23022.uc003irx.1.uc003irw.1
AFE.23041.uc001srg.1.uc001srd.1uc001sre.1uc009zqj.1
AFE.23041.uc001srh.1.uc001srd.1uc001sre.1uc009zqj.1
AFE.23129.uc003emw.2.uc003emx.2
AFE.25793.uc003ams.1.uc003amu.1
AFE.25865.uc002pfg.1.uc002pfi.1
AFE.25865.uc002pfg.1.uc002pfj.1
AFE.26003.uc002ugl.1.uc002ugk.1
AFE.26009.uc001dhp.1.uc001dhr.1
AFE.26512.uc001vfi.1.uc001vfl.1
AFE.2778.uc010gjr.1.uc010gjs.1uc002yaa.1
AFE.2874.uc010cme.1.uc002gfz.1
AFE.3304.uc003rjw.2.uc003sbt.2
AFE.3655.uc010fqk.1.uc002uho.1uc002uhp.1
AFE.50809.uc001bea.1.uc001bdx.1
AFE.51586.uc002zsu.1.uc002zst.1
AFE.51807.uc002znx.1.uc002znr.2
AFE.5378.uc002urn.1.uc002urg.2uc002urh.2uc002uri.2uc002urk.2
AFE.54455.uc001aye.2.uc001ayf.1
AFE.54856.uc001fmb.2.uc001fly.1uc001fmc.1
AFE.54888.uc003jds.1.uc003jdt.1
AFE.54888.uc003jds.1.uc003jdv.1
AFE.55082.uc010age.1.uc001vqk.2
AFE.55125.uc002krx.1.uc002krt.1
AFE.55262.uc010lgp.1.uc003utr.1
AFE.55657.uc001ifa.1.uc009xhc.1
AFE.55904.uc010ljg.1.uc010lja.1
AFE.56910.uc002svl.1.uc002svm.2
AFE.56919.uc002gbz.1.uc002gcb.1
AFE.57606.uc003gyb.1.uc003gya.2
AFE.57704.uc003zxx.1.uc003zxw.1
AFE.57704.uc003zxx.1.uc003zxy.1
AFE.65123.uc001fcx.1uc001fcy.1.uc001fcu.1
AFE.65123.uc001fcx.1uc001fcy.1.uc001fcv.1
AFE.6625.uc002pml.1.uc002pmn.1uc002pmo.1
AFE.6625.uc002pmn.1uc002pmo.1.uc002pmi.1uc002pmk.1
AFE.7003.uc001mkk.2.uc001mkj.2
AFE.7474.uc010hmw.1.uc003dhn.1
AFE.79143.uc010erg.1.uc002qdr.1uc002qdt.2
AFE.79143.uc010erg.1.uc002qds.1
AFE.7919.uc003ntr.1.uc003ntw.1
AFE.7919.uc003rge.1.uc003rgj.1
AFE.7919.uc003ryg.1.uc003ryl.1
AFE.80205.uc002ehg.1.uc002egz.1
AFE.8629.uc010mew.1.uc003ywo.1uc003ywp.1
AFE.875.uc002zcs.1.uc002zcv.1uc002zcw.2
AFE.8877.uc002jrk.2.uc002jrj.1
AFE.9585.uc001kgt.1.uc001kgr.1uc001kgs.1
AFE.9611.uc002gpq.1.uc002gpo.1uc010cpa.1uc010cpb.1uc002gpu.2
AFE.9611.uc002gpq.1.uc002gps.1
AFE.9685.uc003lxg.1.uc003lxh.1
AFE.9882.uc001vjm.1.uc001vjl.1uc010aes.1
AFE.9884.uc002ikj.1.uc002ikg.1
AFE.9902.uc002jae.1.uc002jac.1uc002jad.1
ALE.10127.uc002cup.1.uc002cuq.1
ALE.10127.uc002cup.1.uc002cur.1
ALE.10135.uc003vdr.1.uc003vdq.1
ALE.10168.uc003cnm.1.uc003cnn.1uc003cnp.1
ALE.10207.uc001daa.2uc001dad.2.uc001dab.1
ALE.10244.uc004bph.1.uc004bpl.1
ALE.10458.uc002jza.1uc002jzb.1uc002jzc.1.uc002jzd.1uc002jzh.1
ALE.10458.uc002jza.1uc002jzb.1uc002jzc.1.uc002jze.1
ALE.10458.uc002jza.1uc002jzb.1uc002jzc.1.uc002jzf.1
ALE.11030.uc010lvh.1.uc003xic.1
ALE.11030.uc010lvh.1.uc003xid.1uc003xie.1
ALE.1106.uc002bsm.1.uc002bso.1
ALE.114134.uc001rme.1.uc001rmd.1
ALE.114134.uc001rmf.2.uc001rmd.1
ALE.114991.uc004bib.1.uc004bic.1uc004bid.1uc010mvb.1
ALE.116143.uc002sef.1uc002seg.1.uc002see.1
ALE.128977.uc002zpk.1.uc002zpi.2
ALE.131965.uc003bzt.1.uc003bzs.1
ALE.132320.uc003igr.2.uc003ign.2uc003igo.2uc003igp.2uc003igq.2uc010iob.1
ALE.1454.uc003avp.1.uc003avm.1
ALE.1479.uc001muj.1.uc001muh.1
ALE.151050.uc002vdy.1.uc002vdx.1
ALE.1523.uc003uys.2uc003uyx.2.uc003uyt.1uc003uyu.1uc003uyv.1uc003uyw.1
ALE.2072.uc010bva.1.uc002dce.2
ALE.22832.uc003pkk.2.uc003pki.2uc010kbp.1uc003pkj.2
ALE.22847.uc002ntc.1.uc002ntd.1uc002nte.1
ALE.23041.uc001srd.1.uc001sre.1uc001srf.1uc001srg.1uc001srh.1
ALE.23140.uc002fxj.1.uc002fxe.1
ALE.23177.uc002sdj.2.uc002sdl.2uc002sdk.2
ALE.23181.uc002zjl.1.uc002zjo.1uc002zjs.1
ALE.23195.uc003pno.1.uc003pnn.1
ALE.23244.uc003guw.2.uc010ifo.1uc003guv.2
ALE.23341.uc001awr.1.uc001aws.1uc001awt.1
ALE.23476.uc002nas.1.uc002nar.1
ALE.254048.uc003vuv.2.uc003vuu.2
ALE.25861.uc004bjb.2.uc004bix.1uc004biy.2uc004biz.2uc004bja.2
ALE.26009.uc009wbz.1.uc001dhp.1uc001dhq.1uc001dhr.1
ALE.26037.uc001xmr.1.uc001xms.1uc001xmt.1uc001xmu.1uc001xmv.1uc001xmw.1
ALE.26054.uc003pic.2uc003pif.1.uc003pid.2uc003pie.2
ALE.27067.uc003xzo.1uc003xzp.1uc003xzq.1uc010lzk.1.uc003xzm.2uc003xzn.2
ALE.27097.uc001htr.1.uc001htq.1
ALE.2744.uc002usd.2.uc002usf.2uc002ush.2
ALE.2775.uc002eit.2.uc002eiu.2
ALE.27.uc009wxf.1uc001gmk.2.uc001gmg.2
ALE.27.uc009wxf.1uc001gmk.2.uc001gmi.2uc001gmh.2uc001gmj.2
ALE.2802.uc001ula.1.uc001ukz.1
ALE.2804.uc010hrd.1.uc003eei.2uc003eej.2uc010hrc.1
ALE.28232.uc002bqx.1.uc002bqy.1
ALE.285498.uc003gck.1.uc003gci.1
ALE.29123.uc002fnd.1.uc002fmx.1uc002fmy.1
ALE.29985.uc002lwh.1.uc002lwg.1
ALE.310.uc009xre.1.uc001jtz.2uc001jua.2uc001jub.2
ALE.3304.uc003sbt.2.uc003rjw.2
ALE.3556.uc003fsk.1uc003fsl.1uc010hzf.1.uc003fsm.1uc010hzg.1uc003fso.1
ALE.3658.uc002bdq.2.uc002bdr.2
ALE.387921.uc001uxa.1.uc001uxc.1uc001uxd.1uc001uxe.1
ALE.3930.uc001hpa.1.uc001hoy.1uc001hoz.1
ALE.4763.uc002hgf.1.uc002hgg.1uc002hgh.1uc010cso.1
ALE.4763.uc002hgf.1.uc010csn.1
ALE.4799.uc003zso.1.uc003zsq.1uc003zsr.1
ALE.4928.uc001lyj.1uc001lyk.1.uc001lyg.1uc001lyh.1uc001lyi.1
ALE.51082.uc001uro.1.uc010aam.1uc001urp.1
ALE.51105.uc003ytq.1.uc003ytr.1uc010mdv.1uc003ytv.1
ALE.51312.uc003xdn.1.uc003xdo.1
ALE.51512.uc003bhl.1.uc003bhm.1
ALE.51512.uc003bhm.1.uc003bhk.1
ALE.51592.uc001eey.1.uc009wgt.1uc001eew.1uc001eex.1
ALE.51741.uc002ffi.1.uc002ffk.1uc002ffl.1uc010che.1
ALE.51747.uc002isq.2.uc002isr.1
ALE.54014.uc002yxl.1.uc010goc.1uc002yxk.1
ALE.54014.uc002yxm.1.uc002yxl.1
ALE.54464.uc003euw.2.uc010huu.1uc003eus.1uc003eut.1uc003euu.1
ALE.54542.uc004bne.2.uc010mwc.1
ALE.54556.uc003vjl.2.uc003vjn.1uc003vjo.1
ALE.54834.uc001ehg.1.uc001ehf.1
ALE.54856.uc009wrj.1uc001fme.2.uc001fmc.1uc001fmd.2uc009wri.1
ALE.54856.uc009wrj.1uc03121.uc001fma.1
ALE.548644.uc003vac.2.uc010lid.1
ALE.5494.uc001xex.2.uc001xew.2uc010apn.1uc001xey.2
ALE.54954.uc004dta.2.uc004dsz.2
ALE.54973.uc001aem.1uc03456.uc001aek.1
ALE.54973.uc001aen.1.uc03461.uc001aek.1
ALE.55010.uc001tjd.2.uc001tje.2
ALE.55074.uc003ymf.1uc01530.uc003yml.1
ALE.55074.uc003ymg.1.uc003ymh.1uc003ymj.1uc010mch.1uc003ymk.1uc003yml.1
ALE.55082.uc010age.1.uc001vqk.2
ALE.55105.uc001hlg.2.uc001hlf.1
ALE.55117.uc001szy.1.uc001szv.1
ALE.55117.uc001szy.1.uc001szw.1
ALE.55238.uc002eoe.1.uc002eoc.1uc002eod.1
ALE.55334.uc001xle.1.uc001xlf.2
ALE.55653.uc002xvp.1.uc002xvq.1uc002xvr.1uc002xvs.1
ALE.55657.uc009xhc.1.uc0887.uc001iff.1
ALE.55692.uc010bqq.1.uc002cge.1
ALE.55810.uc001qtt.1.uc001qtu.1
ALE.56252.uc001xqm.1.uc001xqj.2
ALE.56890.uc001sua.2.uc001stz.2uc009zqv.1
ALE.57157.uc003ugo.2uc03041.uc003ugs.2
ALE.57157.uc003ugp.2uc03036.uc003ugs.2
ALE.57539.uc002rdk.2.uc002rdh.1uc002rdi.1uc002rdj.1
ALE.57679.uc002uyp.2.uc002uyo.1
ALE.57679.uc002uyr.1.uc002uyp.2
ALE.58517.uc001xnn.2.uc001xno.1uc001xnp.1
ALE.6002.uc010ics.1uc010ict.1.uc003ggv.1
ALE.60526.uc002rec.1.uc002rea.1
ALE.63027.uc010jno.1.uc003mvn.2uc003mvo.2uc003mvm.2
ALE.64434.uc010lqp.1.uc003wmy.1
ALE.6535.uc010nui.1.uc004fib.2uc004fic.2
ALE.6605.uc002hva.2.uc002huz.1
ALE.6711.uc002rxx.1uc002rxy.1.uc002rxu.1
ALE.6777.uc002hzi.2.uc002hzh.1
ALE.7067.uc002htv.1.uc002htx.2
ALE.7112.uc001tfh.1.uc001tfj.1uc001tfk.1
ALE.7248.uc004ccd.1uc004cce.1.uc004cca.1uc004ccb.2
ALE.7248.uc004ccd.1uc004cce.1.uc004ccc.1
ALE.729540.uc002tfe.1.uc002tfd.2uc010fjp.1
ALE.7581.uc001izg.1.uc001izi.1
ALE.7581.uc001izh.1.uc001izi.1
ALE.7597.uc001xhf.1uc001xhg.1.uc001xhc.2
ALE.7750.uc001umq.2.uc001umr.1uc001ums.1uc001umt.1uc001umv.1uc001umw.1
ALE.79364.uc003eix.1.uc003eiv.1
ALE.79830.uc001byl.1.uc001bym.1uc001byn.1uc001byo.1uc009vut.1
ALE.80174.uc002ihd.1.uc002ihe.2
ALE.80174.uc002ihd.1.uc002ihf.1
ALE.80174.uc002ihe.2.uc002ihf.1
ALE.80204.uc002rwf.1.uc010fbk.1uc010fbl.1uc002rwe.1
ALE.818.uc001jvv.1.uc001114.uc001jvu.1
ALE.84168.uc002sfd.1.uc002sfe.1
ALE.84451.uc001hvs.1.uc001hvt.2uc001hvu.2
ALE.8476.uc001hqt.1.uc001hqp.1uc001hqq.1uc001hqr.1uc001hqs.1uc009xes.1
ALE.84899.uc001vov.1uc001vow.1.uc001vot.1uc001vou.1
ALE.85406.uc001shx.1uc009zob.1.uc001sht.1uc001shu.1
ALE.8558.uc010cip.1.uc002fob.2
ALE.8558.uc010cip.1.uc002fog.2uc002fod.1
ALE.8558.uc010cip.1.uc010cio.1uc002foh.2uc002fof.1uc002foe.1
ALE.89122.uc003usf.1.uc003usd.1uc003use.1
ALE.89849.uc001otc.1.uc009ytj.1
ALE.9180.uc003jlm.1.uc003jln.1
ALE.91833.uc001yky.1.uc001yld.1uc001yle.1
ALE.91833.uc001ykz.1uc001yla.1uc001ylb.1uc001ylf.1.uc001yld.1uc001yle.1
ALE.9203.uc004dzk.2uc004dzl.2uc004dzm.2.uc004dzh.1uc004dzi.1uc004dzj.1
ALE.94104.uc002yqp.1.uc002yql.1uc002yqm.1uc002yqn.1
ALE.94104.uc002yqq.1.uc002yqp.1
ALE.94104.uc002yqr.2.uc002yql.1uc002yqm.1uc002yqn.1
ALE.94104.uc002yqr.2.uc002yqq.1
ALE.9414.uc004ahd.2.uc010mom.1
ALE.9470.uc002vta.1.uc002vtb.1
ALE.9472.uc010aml.1.uc001wrq.1
ALE.9611.uc002gpr.2.uc002gpl.1uc002gpm.1uc010coy.1uc002gpn.1uc002gpo.1
ALE.9639.uc003wpt.2.uc003wpr.1uc003wps.1uc010lre.1
ALE.9895.uc010awl.1.uc001ylw.1
ALE.9942.uc003cid.1.uc003cic.1
MXE.chr10.103336993.103338003...chr10.103335609.103335903...chr10.103332510.103332638...chr10.103326080.103330163..
MXE.chr1.153241770.153242043...chr1.153249358.153249497...chr1.153253115.153253193...chr1.153253755.153254914..
MXE.chr1.205579365.205579385...chr1.205580359.205580476...chr1.205587415.205587529...chr1.205599514.205601066..
MXE.chr2.242096531.242096753...chr2.242096094.242096223...chr2.242092126.242092184...chr2.242089445.242089796..
MXE.chr3.102775629.102775813...chr3.102777985.102778328...chr3.102781123.102781300...chr3.102781376.102781538..
RI.chr10.124912118.124912334...chr10.124914553.124914871..
RI.chr10.73765367.73765695...chr10.73764269.73764381..
RI.chr11.107480127.107480839...chr11.107482144.107482789..
RI.chr11.67786775.67786962...chr11.67785538.67785769..
RI.chr11.9261494.9261716...chr11.9258777.9259164..
RI.chr12.110762520.110762664...chr12.110761955.110762190..
RI.chr12.122657932.122658162...chr12.122659180.122659329..
RI.chr12.46460195.46460339...chr12.46462268.46462803..
RI.chr15.72981998.72982177...chr15.72979386.72981457..
RI.chr17.1563747.1564058...chr17.1561555.1562443..
RI.chr17.1563900.1564058...chr17.1561555.1562443..
RI.chr17.7065995.7066345...chr17.7066710.7067280..
RI.chr17.71507817.71508165...chr17.71509088.71509217..
RI.chr17.72242738.72242835...chr17.72241800.72242239..
RI.chr19.17183456.17183583...chr19.17183704.17185093..
RI.chr1.1009596.1009749...chr1.1007068.1008230..
RI.chr1.148505557.148505680...chr1.148504428.148505218..
RI.chr1.148709661.148710842...chr1.148710983.148712656..
RI.chr1.231188461.231188909...chr1.231186505.231186846..
RI.chr1.4833.6628...chr1.4270.4692..
RI.chr1.75002166.75002422...chr1.75004556.75004949..
RI.chr20.61389361.61391293...chr20.61391475.61391585..
RI.chr21.45466361.45466450...chr21.45469890.45470902..
RI.chr21.45466361.45466623...chr21.45469890.45470902..
RI.chr21.45466361.45467920...chr21.45469890.45470902..
RI.chr2.201434206.201434434...chr2.201432648.201432714..
RI.chr2.85407613.85408319...chr2.85407142.85407438..
RI.chr3.45935909.45938336...chr3.45934400.45935561..
RI.chr3.48481890.48482712...chr3.48483143.48484048..
RI.chr3.48707527.48707858...chr3.48707131.48707244..
RI.chr3.48707527.48707858...chr3.48707131.48707261..
RI.chr3.48707527.48707858...chr3.48707131.48707278..
RI.chr3.52300016.52300167...chr3.52300801.52300978..
RI.chr3.52300016.52300167...chr3.52300803.52300978..
RI.chr3.52300016.52300169...chr3.52300803.52300978..
RI.chr5.135409923.135410144...chr5.135410439.135410603..
RI.chr5.180593780.180594601...chr5.180594960.180595412..
RI.chr6.32047685.32047851...chr6.32047076.32047437..
RI.chr8.23479566.23480271...chr8.23481780.23481836..
RI.chr9.129865474.129866000...chr9.129863331.129863926..
RI.chr9.138147123.138148691...chr9.138146256.138146617..
RI.chr9.139006913.139007247...chr9.139007326.139007516..
RI.chr9.35651710.35651999...chr9.35650091.35650964..
RI.chrX.48644454.48645016...chrX.48645149.48645305..
SE.chr10.103336993.103338003...chr10.103335063.103335225...chr10.103334349.103334666..
SE.chr10.120857450.120857666...chr10.120861351.120861430...chr10.120867021.120867169..
SE.chr10.15302949.15303066...chr10.15298001.15298115...chr10.15293643.15296606..
SE.chr10.24871295.24871705...chr10.24871818.24873416...chr10.24873916.24876778..
SE.chr10.75176569.75176768...chr10.75189386.75189558...chr10.75189782.75190150..
SE.chr11.10786828.10787158...chr11.10785378.10785442...chr11.10784853.10785008..
SE.chr11.3348781.3348952...chr11.3339549.3339695...chr11.3335732.3338371..
SE.chr11.56951111.56951234...chr11.56950637.56950701...chr11.56949977.56950401..
SE.chr11.62380047.62380429...chr11.62394793.62394843...chr11.62395625.62395717..
SE.chr12.127865273.127865568...chr12.127860441.127860609...chr12.127859894.127859971..
SE.chr12.2938514.2938908...chr12.2939375.2939623...chr12.2974165.2974419..
SE.chr12.51702544.51702678...chr12.51708066.51708239...chr12.51713857.51714085..
SE.chr12.95825069.95825209...chr12.95825513.95825765...chr12.95827661.95827804..
SE.chr13.22837305.22837416...chr13.22830474.22830620...chr13.22826658.22828146..
SE.chr13.75276315.75276678...chr13.75281291.75281320...chr13.75289298.75289415..
SE.chr14.19895050.19895148...chr14.19895395.19895519...chr14.19895637.19895903..
SE.chr14.35859417.35859633...chr14.35855650.35855769...chr14.35853648.35853872..
SE.chr14.38670693.38671023...chr14.38672616.38672674...chr14.38675395.38675944..
SE.chr14.44791988.44792492...chr14.44788984.44789091...chr14.44785696.44786330..
SE.chr14.51538266.51538334...chr14.51540662.51540714...chr14.51540830.51541966..
SE.chr14.68992202.68992336...chr14.68994833.68995199...chr14.68998167.68998858..
SE.chr15.20585588.20585865...chr15.20584719.20584854...chr15.20579242.20579363..
SE.chr15.39819396.39819693...chr15.39822036.39822662...chr15.39828127.39828417..
SE.chr15.62897509.62898079...chr15.62897198.62897343...chr15.62895826.62896017..
SE.chr16.10763115.10763217...chr16.10769307.10769390...chr16.10770405.10770711..
SE.chr16.1954451.1954828...chr16.1953655.1954367...chr16.1952499.1953258..
SE.chr16.21518292.21518720...chr16.21531467.21531657...chr16.21536687.21536896..
SE.chr16.29721591.29721759...chr16.29722271.29722434...chr16.29722820.29724206..
SE.chr16.48657354.48657681...chr16.48657779.48657951...chr16.48660192.48660279..
SE.chr16.66612707.66614755...chr16.66616819.66616898...chr16.66629410.66629553..
SE.chr16.70513878.70514084...chr16.70516173.70516221...chr16.70519018.70522216..
SE.chr16.73833869.73834489...chr16.73828582.73828743...chr16.73826288.73827385..
SE.chr16.8630088.8630468...chr16.8636397.8636437...chr16.8636526.8636670..
SE.chr17.30484471.30484630...chr17.30484303.30484373...chr17.30479874.30483581..
SE.chr17.38064792.38065096...chr17.38065378.38065490...chr17.38065693.38065906..
SE.chr17.38220068.38220558...chr17.38217199.38217341...chr17.38215405.38216472..
SE.chr17.42963443.42963920...chr17.42978274.42978358...chr17.43001782.43001984..
SE.chr17.45788871.45789133...chr17.45789417.45789612...chr17.45790567.45793510..
SE.chr17.55520340.55520610...chr17.55518075.55518222...chr17.55517198.55517346..
SE.chr17.7414723.7414806...chr17.7414925.7414975...chr17.7415415.7416011..
SE.chr18.12696541.12696720...chr18.12702701.12702759...chr18.12708516.12708813..
SE.chr18.75849228.75849581...chr18.75838586.75838689...chr18.75831800.75834844..
SE.chr19.14108160.14109401...chr19.14097934.14098049...chr19.14093109.14093520..
SE.chr19.19027074.19027205...chr19.19027600.19027737...chr19.19029225.19029986..
SE.chr19.54296459.54296540...chr19.54297183.54298656...chr19.54299703.54299804..
SE.chr19.57213073.57213168...chr19.57212641.57212762...chr19.57208384.57212424..
SE.chr19.62593030.62593294...chr19.62597368.62597403...chr19.62600228.62600531..
SE.chr19.62749637.62751173...chr19.62746831.62747763...chr19.62745016.62746423..
SE.chr1.109220364.109221373...chr1.109229652.109229723...chr1.109241009.109241230..
SE.chr1.111307766.111309159...chr1.111295433.111296960...chr1.111293996.111294268..
SE.chr1.114248750.114249143...chr1.114245900.114246030...chr1.114244049.114244545..
SE.chr1.120081260.120081412...chr1.120084532.120084664...chr1.120088032.120088371..
SE.chr1.144777472.144777613...chr1.144768944.144769091...chr1.144768632.144768841..
SE.chr1.148942410.148942493...chr1.148939212.148939283...chr1.148937159.148937834..
SE.chr1.153241770.153242043...chr1.153249358.153249497...chr1.153253755.153254914..
SE.chr1.155175964.155176326...chr1.155174834.155174875...chr1.155173665.155173912..
SE.chr1.191256850.191256948...chr1.191256060.191256134...chr1.191252597.191254573..
SE.chr1.202031016.202031545...chr1.202037326.202038767...chr1.202052677.202052875..
SE.chr1.21927650.21927799...chr1.21922978.21923175...chr1.21920730.21920844..
SE.chr1.32922446.32922570...chr1.32922198.32922277...chr1.32917969.32920048..
SE.chr1.43084771.43084915...chr1.43087549.43088000...chr1.43089208.43090735..
SE.chr1.46427717.46427826...chr1.46427501.46427616...chr1.46426941.46427239..
SE.chr1.46583060.46583221...chr1.46585180.46585334...chr1.46591127.46591287..
SE.chr1.53488950.53489122...chr1.53487640.53487816...chr1.53480624.53485316..
SE.chr20.33716138.33716267...chr20.33706538.33706680...chr20.33684131.33684259..
SE.chr20.60311999.60312232...chr20.60312912.60313028...chr20.60314648.60314791..
SE.chr21.39642088.39642373...chr21.39639626.39641088...chr21.39638933.39639070..
SE.chr22.20313597.20314360...chr22.20313299.20313476...chr22.20312378.20313076..
SE.chr22.29152705.29152832...chr22.29153109.29153390...chr22.29154449.29155041..
SE.chr22.29152705.29152832...chr22.29153158.29153390...chr22.29154449.29155041..
SE.chr22.29152705.29152832...chr22.29153158.29153394...chr22.29154449.29155041..
SE.chr22.29152705.29152832...chr22.29153227.29153390...chr22.29154449.29155041..
SE.chr2.109728664.109729072...chr2.109689447.109689633...chr2.109682681.109682842..
SE.chr2.191222041.191222331...chr2.191228948.191229124...chr2.191232129.191232966..
SE.chr2.219055037.219055201...chr2.219052617.219052682...chr2.219049807.219049948..
SE.chr2.241184024.241184611...chr2.241184771.241185032...chr2.241185978.241186177..
SE.chr2.241184024.241184611...chr2.241184940.241185032...chr2.241185978.241186177..
SE.chr2.27302077.27302298...chr2.27302503.27302691...chr2.27302897.27303021..
SE.chr2.38457789.38458015...chr2.38423914.38424158...chr2.38399481.38399665..
SE.chr2.99445390.99445682...chr2.99434239.99434395...chr2.99432230.99432398..
SE.chr3.125162681.125163254...chr3.125157892.125158332...chr3.125150401.125150669..
SE.chr3.12573513.12573675...chr3.12585374.12585456...chr3.12586570.12586759..
SE.chr3.12573513.12573675...chr3.12585374.12585496...chr3.12586570.12586759..
SE.chr3.12573513.12573675...chr3.12585374.12585502...chr3.12586570.12586759..
SE.chr3.125931903.125932164...chr3.125936630.125936783...chr3.125939105.125940021..
SE.chr3.142605459.142605563...chr3.142639775.142639897...chr3.142643921.142651324..
SE.chr3.42574074.42574192...chr3.42572426.42572491...chr3.42564463.42565153..
SE.chr3.47938259.47938372...chr3.47935213.47935245...chr3.47932445.47933668..
SE.chr3.47938259.47938372...chr3.47935213.47935335...chr3.47932445.47933668..
SE.chr3.53139394.53139520...chr3.53134965.53135050...chr3.53131430.53131619..
SE.chr3.95181672.95182016...chr3.95205193.95205442...chr3.95236865.95236970..
SE.chr4.103966777.103967475...chr4.103949940.103949971...chr4.103941721.103942905..
SE.chr4.169989731.169989897...chr4.170035449.170036120...chr4.170048648.170048783..
SE.chr4.39376059.39376405...chr4.39423767.39423825...chr4.39433672.39433754..
SE.chr5.154218293.154218521...chr5.154224945.154225138...chr5.154230414.154230575..
SE.chr5.54866157.54866671...chr5.54806887.54807035...chr5.54799454.54799734..
SE.chr5.68701381.68702754...chr5.68703617.68703800...chr5.68705413.68705670..
SE.chr7.139825429.139825812...chr7.139818152.139818280...chr7.139805976.139806205..
SE.chr7.149695873.149696963...chr7.149697693.149697890...chr7.149699250.149702067..
SE.chr7.149697525.149697890...chr7.149698782.149698906...chr7.149699250.149702067..
SE.chr7.45111565.45113588...chr7.45110223.45110380...chr7.45109155.45109567..
SE.chr7.64476148.64476348...chr7.64491154.64491249...chr7.64500689.64503483..
SE.chr7.72360631.72360799...chr7.72360364.72360486...chr7.72356892.72357030..
SE.chr7.72360631.72360799...chr7.72360364.72360508...chr7.72356892.72357030..
SE.chr7.781169.781325...chr7.786116.786307...chr7.791680.792642..
SE.chr7.87308884.87309517...chr7.87303981.87304061...chr7.87301750.87303612..
SE.chr8.104405885.104406902...chr8.104409672.104409820...chr8.104411059.104411469..
SE.chr8.11720918.11721133...chr8.11725162.11725338...chr8.11726436.11729429..
SE.chr8.145226168.145226509...chr8.145225972.145226096...chr8.145225524.145225885..
SE.chr8.23371015.23371189...chr8.23363351.23363455...chr8.23362200.23362397..
SE.chr8.30776604.30776813...chr8.30774639.30774812...chr8.30771250.30771339..
SE.chr9.132562790.132562835...chr9.132563370.132563459...chr9.132564537.132565093..
SE.chr9.133309393.133309536...chr9.133311609.133311850...chr9.133312293.133312414..
SE.chr9.35651710.35651999...chr9.35650091.35650964...chr9.35648872.35649170..
SE.chr9.36641743.36641874...chr9.36647238.36647360...chr9.36655347.36655578..
SE.chr9.6410912.6411142...chr9.6423914.6424173...chr9.6450573.6450791..
SE.chrX.128805353.128805590...chrX.128803271.128803737...chrX.128790638.128790798..
SE.chrX.128805353.128805590...chrX.128803432.128803737...chrX.128790638.128790798..
SE.chrX.128805353.128805590...chrX.128803436.128803613...chrX.128790638.128790798..
SE.chrX.128805353.128805590...chrX.128803436.128803737...chrX.128790638.128790798..
SE.chrX.128805353.128805590...chrX.128803576.128803737...chrX.128790638.128790798..
SE.chrX.150874836.150878851...chrX.150874485.150874695...chrX.150872247.150874212..
SE.chrX.150874836.150878851...chrX.150874496.150874695...chrX.150872247.150874212..
TandemUTR.chr10.93028053.93030721...chr10.93030722.93033999..
TandemUTR.chr10.93657495.93657928...chr10.93656323.93657494..
TandemUTR.chr11.9728093.9729944...chr11.9729945.9731075..
TandemUTR.chr14.22510864.22512490...chr14.22510240.22510863..
TandemUTR.chr14.30433004.30434366...chr14.30432817.30433003..
TandemUTR.chr14.34250968.34251820...chr14.34249402.34250967..
TandemUTR.chr17.32952675.32953154...chr17.32952044.32952674..
TandemUTR.chr17.53404928.53406831...chr17.53403910.53404927..
TandemUTR.chr17.78152664.78153555...chr17.78153556.78155767..
TandemUTR.chr19.1327575.1327948...chr19.1327949.1329427..
TandemUTR.chr1.1158511.1158961...chr1.1158962.1160284..
TandemUTR.chr1.152789081.152789536...chr1.152787675.152789080..
TandemUTR.chr1.47615004.47616041...chr1.47616042.47617096..
TandemUTR.chr20.55659519.55660513...chr20.55656856.55659518..
TandemUTR.chr2.70292804.70293353...chr2.70292316.70292803..
TandemUTR.chr2.75735919.75736365...chr2.75736366.75742841..
TandemUTR.chr3.114206444.114207071...chr3.114203979.114206443..
TandemUTR.chr3.184118586.184119539...chr3.184119540.184122111..
TandemUTR.chr3.37997362.37998937...chr3.37998938.38000964..
TandemUTR.chr3.51406543.51406869...chr3.51406870.51409686..
TandemUTR.chr5.88052396.88054175...chr5.88049813.88052395..
TandemUTR.chr6.116704580.116706371...chr6.116704432.116704579..
TandemUTR.chr7.148507826.148510366...chr7.148510367.148510825..
TandemUTR.chr8.49135941.49136679...chr8.49136680.49137007..
TandemUTR.chr9.132502230.132503214...chr9.132503215.132503560..
TandemUTR.chr9.19045529.19046339...chr9.19043139.19045528..
TandemUTR.chr9.27319127.27320583...chr9.27315205.27319126..
TandemUTR.chr9.33907235.33907986...chr9.33907987.33910402..

## Sheet: Hela_T_595.up
Events
A3SS.chr11.118394202.118394597...chr11.118393465.118393973.118393282..
A3SS.chr12.107479370.107480641...chr12.107481965.107482184.107482297..
A3SS.chr13.110094733.110095029...chr13.110092869.110094530.110092663..
A3SS.chr17.39757605.39757743...chr17.39756484.39756694.39756372..
A3SS.chr17.7162538.7162784...chr17.7162215.7162399.7162108..
A3SS.chr17.74343788.74344049...chr17.74343174.74343178.74342957..
A3SS.chr19.14381554.14382984...chr19.14381259.14381457.14381115..
A3SS.chr19.54646554.54646927...chr19.54645917.54646008.54645851..
A3SS.chr1.45580643.45580902...chr1.45580994.45581102.45581261..
A3SS.chr2.241183114.241183394...chr2.241184024.241184409.241184611..
A3SS.chr3.102775629.102775813...chr3.102781123.102781376.102781538..
A3SS.chr4.186302912.186303398...chr4.186303503.186303907.186304047..
A3SS.chr4.83497490.83499019...chr4.83497072.83497099.83496973..
A3SS.chr5.157151289.157151581...chr5.157149099.157149153.157148949..
A3SS.chr6.35544149.35544628...chr6.35544702.35545136.35545284..
A3SS.chr6.43136582.43137309...chr6.43138602.43138699.43138863..
A3SS.chr6.43592443.43592706...chr6.43591829.43591903.43591605..
A3SS.chr8.68136895.68137152...chr8.68134234.68136813.68134000..
A3SS.chr9.35727745.35727936...chr9.35727444.35727601.35726864..
A3SS.chrX.108863024.108863288...chrX.108813260.108813437.108813021..
A3SS.chrX.108863024.108863288...chrX.108813260.108813551.108813021..
A3SS.chrX.108863024.108863288...chrX.108813303.108813437.108813021..
A3SS.chrX.108863024.108863288...chrX.108813303.108813551.108813021..
A5SS.chr10.3814406.3813833.3813829...chr10.3812298.3812421..
A5SS.chr12.48814752.48814596.48814450...chr12.48809575.48810744..
A5SS.chr13.78809438.78809238.78806480...chr13.78792144.78794598..
A5SS.chr14.90751502.90751890.90751653...chr14.90760781.90761725..
A5SS.chr16.28754755.28755307.28754944...chr16.28755550.28756059..
A5SS.chr16.28754755.28755307.28754998...chr16.28755550.28756059..
A5SS.chr16.28754755.28755312.28754944...chr16.28755550.28756059..
A5SS.chr16.28754755.28755312.28754944...chr16.28755573.28756059..
A5SS.chr16.28754755.28755312.28754998...chr16.28755550.28756059..
A5SS.chr16.28754755.28755312.28754998...chr16.28755573.28756059..
A5SS.chr17.21055132.21054972.21054841...chr17.21041200.21042745..
A5SS.chr17.8051410.8051219.8050783...chr17.8050534.8050682..
A5SS.chr17.8051410.8051219.8050793...chr17.8050534.8050682..
A5SS.chr19.1566820.1566685.1566284...chr19.1563118.1563432..
A5SS.chr1.32276023.32276307.32276224...chr1.32276740.32276807..
A5SS.chr5.515272.515644.515422...chr5.517405.518387..
A5SS.chr6.133177804.133178056.133177920...chr6.133179293.133179893..
A5SS.chr6.35544702.35545040.35544782...chr6.35545136.35545284..
A5SS.chr9.131620747.131620616.131620453...chr9.131614321.131616322..
A5SS.chr9.131620747.131620620.131620453...chr9.131614321.131616322..
AFE.10051.uc003fdl.1.uc003fdh.1uc003fdi.1
AFE.10509.uc010bnv.1.uc002boy.1
AFE.10565.uc003xxn.1.uc003xxo.1
AFE.10625.uc001grj.1.uc009wyj.1
AFE.11078.uc003atx.1uc010gxh.1.uc003atq.1
AFE.1152.uc001yne.1.uc010awr.1
AFE.116841.uc001hqz.1.uc001hrd.2uc001hrf.1
AFE.116841.uc001hra.1.uc001hrd.2uc001hrf.1
AFE.116841.uc001hrg.1.uc001hrd.2uc001hrf.1
AFE.1663.uc001rjx.1.uc001rjv.1
AFE.1665.uc003gqw.1.uc003gqx.1
AFE.196528.uc001rou.1.uc001rot.1
AFE.196528.uc001rou.1.uc009zkg.1
AFE.2034.uc002ruw.1.uc002ruv.1
AFE.2145.uc010cyo.1.uc010cyp.1
AFE.23112.uc003ayo.2.uc003ayn.2
AFE.23140.uc002fxi.2.uc002fxe.1uc002fxk.1
AFE.317662.uc009xrb.1.uc001jtq.2
AFE.3491.uc001dlg.1.uc001dle.1
AFE.3801.uc010cdf.1.uc002emp.1uc002emq.1
AFE.474170.uc010dax.1.uc002ikn.1
AFE.488.uc001tqn.2.uc001tql.2uc001tqk.2
AFE.51520.uc003lnw.1.uc003lnx.1
AFE.5352.uc003evq.1uc010hux.1.uc003evr.1uc003evs.1
AFE.54455.uc001aye.2.uc001ayg.1
AFE.55684.uc004cjn.1.uc004cjh.1uc004cji.1uc010nbr.1uc004cjj.1
AFE.57130.uc002nne.1.uc002nnh.2
AFE.57130.uc002nnf.2.uc002nnh.2
AFE.5976.uc002nkh.1.uc002nkf.1uc002nkg.1
AFE.6396.uc003bvl.1.uc003bvq.1
AFE.7148.uc003nzh.1.uc010jts.1
AFE.7267.uc002ywc.1.uc002ywa.1
AFE.79155.uc003gff.1.uc003gfg.1uc003gfh.1
AFE.7919.uc003ntr.1.uc003ntt.1
AFE.7919.uc003ntr.1.uc003ntu.1
AFE.7919.uc003ntr.1.uc003ntv.1
AFE.7919.uc003ntr.1.uc003ntx.1
AFE.7919.uc003rge.1.uc003rgg.1
AFE.7919.uc003rge.1.uc003rgh.1
AFE.7919.uc003rge.1.uc003rgi.1
AFE.7919.uc003rge.1.uc003rgk.1
AFE.7919.uc003ryg.1.uc003ryi.1
AFE.7919.uc003ryg.1.uc003ryj.1
AFE.7919.uc003ryg.1.uc003ryk.1
AFE.7919.uc003ryg.1.uc003rym.1
AFE.81894.uc001kpx.2uc009xwk.1.uc001kpy.2
AFE.84033.uc001hsq.1.uc001hsp.1
AFE.8565.uc001bvw.1.uc001bvy.1
AFE.8904.uc002xdc.1.uc002xdd.1
AFE.8904.uc002xdc.1.uc002xdf.1
AFE.8904.uc002xdc.1.uc002xdh.1
AFE.8904.uc002xdc.1.uc002xdk.1
AFE.89797.uc009yhz.1.uc001mpr.2uc009yhw.1
AFE.9138.uc002osd.1.uc002orz.1
AFE.92579.uc002ifb.1.uc002ifa.1
AFE.9685.uc003lxg.1.uc003lxi.1
AFE.9765.uc003kgu.2.uc003kgr.2
AFE.9780.uc002flo.2.uc002flp.2
AFE.9780.uc002flp.2.uc002flq.2
AFE.9902.uc002jaf.1.uc002jac.1uc002jad.1
ALE.10049.uc003wnj.1uc010lqt.1.uc003wnk.1uc003wnl.1
ALE.10548.uc001wnd.1.uc001wnc.1
ALE.10847.uc010bzz.1.uc002dze.1uc002dzg.1
ALE.11083.uc002ydv.1uc002ydw.1uc002ydx.1.uc002ydr.1uc002yds.1
ALE.11083.uc002ydv.1uc002ydw.1uc002ydx.1.uc002ydt.1uc002ydu.1
ALE.117247.uc003pur.2.uc003pus.1uc003put.1
ALE.126321.uc002lxy.1uc002lxz.1.uc002lxw.1
ALE.144132.uc001mdr.1.uc001meb.2
ALE.23353.uc010ksa.1.uc003sje.1
ALE.25897.uc003yjl.1.uc003yjj.1uc003yjk.1
ALE.285343.uc003cnb.2uc003cnc.2.uc010him.1uc003cnd.2uc003cne.2
ALE.339287.uc002huc.2.uc002hua.2uc002hub.1uc002hud.1
ALE.375748.uc004avt.2uc010mrz.1.uc010mry.1
ALE.51111.uc001ono.1uc001onp.1.uc009yse.1uc001onm.1uc001onn.1uc009ysf.1
ALE.51604.uc010ghd.1uc03483.uc002xom.1
ALE.54556.uc003vjl.2.uc003vjp.1
ALE.54556.uc003vjm.1.uc003vjn.1uc003vjo.1
ALE.54556.uc003vjm.1.uc003vjp.1
ALE.55146.uc003sqg.1.uc03006.uc003sqn.1
ALE.55304.uc002woc.1.uc002wod.1
ALE.55608.uc001vro.1.uc001vrm.1uc001vrn.1
ALE.55608.uc001vrp.1.uc001vrm.1uc001vrn.1
ALE.55668.uc001xsj.1uc001xsk.1.uc001xsh.1uc001xsi.1
ALE.55701.uc001vzo.1.uc001vzp.1uc001vzq.1
ALE.55814.uc003msj.1.uc003kbn.1
ALE.56647.uc001ljb.2.uc001ljc.2
ALE.56647.uc001ljc.2.uc001ljd.2
ALE.57158.uc002xlj.1.uc002xli.1
ALE.57674.uc010dhw.1.uc002jyh.1uc010dhx.1
ALE.58513.uc002neb.1uc002nec.1.uc002ndz.1uc002nea.1
ALE.64428.uc010brc.1.uc002cjp.1uc002cjq.1uc002cjr.1uc002cjs.1
ALE.6493.uc002yvp.2.uc002yvq.1
ALE.65059.uc002vae.1.uc002vad.1
ALE.728340.uc003jww.1.uc003jwx.2uc003jwy.2uc003jwz.2uc010ixh.1
ALE.728340.uc003jww.1.uc010iyk.1uc003kav.2uc003kau.2uc003kaw.2
ALE.728340.uc003jwx.2uc003jwy.2uc003jwz.2uc010ixh.1.uc003jze.1
ALE.728340.uc003jzc.2uc003jzb.2uc010ixy.1.uc003kax.1
ALE.728340.uc003jze.1.uc003jzc.2uc003jzb.2uc010ixy.1
ALE.728340.uc003jze.1.uc003kay.1
ALE.728340.uc003jze.1.uc010iyk.1uc003kav.2uc003kau.2uc003kaw.2
ALE.728340.uc003kax.1.uc010iyk.1uc003kav.2uc003kau.2uc003kaw.2
ALE.728340.uc003kay.1.uc003kax.1
ALE.728340.uc003mph.1.uc003mpi.1
ALE.728340.uc003mpi.1.uc003mpj.2uc003mpk.2uc003mpl.2uc010jlz.1
ALE.728340.uc003mrq.2.uc003mrn.2uc003mrm.2uc003mro.2uc010jms.1
ALE.7385.uc002djz.1.uc002djx.1uc002djy.1
ALE.7919.uc003ntw.1uc003ntx.1.uc003nts.1
ALE.7919.uc003rgj.1uc003rgk.1.uc003rgf.1
ALE.7919.uc003ryl.1uc003rym.1.uc003ryh.1
ALE.79960.uc003igj.1uc003igm.1.uc003igk.1uc003igl.1
ALE.818.uc001jvv.1.uc009xrp.1
ALE.84464.uc002cvq.1.uc002cvp.1
ALE.90853.uc001btw.1.uc001btr.1
ALE.9117.uc003clj.1.uc003clh.1uc010hic.1uc003cli.1
ALE.9380.uc010mlu.1.uc003zzt.1uc003zzu.1uc003zzw.1
ALE.957.uc001xpj.1.uc001xpi.2
RI.chr10.105872712.105872834...chr10.105873462.105873872..
RI.chr10.28943502.28943620...chr10.28945108.28945297..
RI.chr10.28943502.28943620...chr10.28945111.28945297..
RI.chr11.10778213.10778471...chr11.10777675.10777879..
RI.chr11.10778213.10778471...chr11.10777675.10777897..
RI.chr11.10778367.10778471...chr11.10777675.10777879..
RI.chr11.10780168.10780332...chr11.10779784.10779897..
RI.chr11.62121658.62121760...chr11.62121364.62121463..
RI.chr12.12867404.12867520...chr12.12868071.12868217..
RI.chr12.12867404.12867520...chr12.12868741.12868878..
RI.chr12.51968589.51968750...chr12.51969141.51969354..
RI.chr13.113022661.113022786...chr13.113023720.113023786..
RI.chr13.78809238.78809438...chr13.78806480.78806566..
RI.chr16.1776539.1776957...chr16.1777679.1777833..
RI.chr16.28754100.28754221...chr16.28754368.28754580..
RI.chr16.28754100.28754221...chr16.28754371.28754580..
RI.chr16.29781637.29782026...chr16.29781408.29781542..
RI.chr16.30675189.30675342...chr16.30675412.30675537..
RI.chr16.359060.359221...chr16.358502.358627..
RI.chr16.3592120.3592309...chr16.3590981.3591193..
RI.chr16.66421794.66421952...chr16.66421169.66421492..
RI.chr17.39754328.39754452...chr17.39753952.39754125..
RI.chr17.40287163.40287250...chr17.40286411.40286529..
RI.chr17.63164700.63164933...chr17.63165510.63165588..
RI.chr17.70769588.70769659...chr17.70770173.70770364..
RI.chr17.8051213.8051410...chr17.8050793.8050931..
RI.chr17.8051219.8051410...chr17.8050793.8050931..
RI.chr18.2544668.2545037...chr18.2542694.2542763..
RI.chr19.14381348.14381457...chr19.14381115.14381259..
RI.chr19.14382028.14382146...chr19.14381554.14381685..
RI.chr1.159410273.159410463...chr1.159410019.159410141..
RI.chr1.17185887.17186038...chr1.17185545.17185714..
RI.chr1.228871725.228871904...chr1.228873885.228874009..
RI.chr1.32569864.32569994...chr1.32570278.32570430..
RI.chr20.2588676.2588822...chr20.2588345.2588439..
RI.chr20.62047958.62048064...chr20.62047602.62047772..
RI.chr21.44563662.44564458...chr21.44566040.44566186..
RI.chr21.45511933.45512056...chr21.45508280.45509978..
RI.chr21.46490970.46491228...chr21.46490649.46490746..
RI.chr22.19680252.19680401...chr22.19680985.19681090..
RI.chr22.28024723.28024885...chr22.28025224.28025270..
RI.chr2.114425767.114425892...chr2.114429670.114429753..
RI.chr3.161600150.161600231...chr3.161601304.161601447..
RI.chr3.180578823.180578925...chr3.180579067.180579296..
RI.chr3.38143005.38143195...chr3.38142657.38142836..
RI.chr3.49024072.49026553...chr3.49026647.49026730..
RI.chr3.52699648.52699760...chr3.52700001.52700127..
RI.chr4.71910703.71910826...chr4.71909877.71910012..
RI.chr4.71910705.71910826...chr4.71909877.71910012..
RI.chr5.178977596.178977667...chr5.178977406.178977539..
RI.chr5.180601729.180601951...chr5.180601098.180601230..
RI.chr5.180601729.180601951...chr5.180601098.180601245..
RI.chr5.180601776.180601951...chr5.180601098.180601245..
RI.chr5.65493998.65494176...chr5.65495376.65495506..
RI.chr6.35544702.35544782...chr6.35545136.35545284..
RI.chr6.43217888.43218015...chr6.43219133.43219336..
RI.chr6.44308058.44308143...chr6.44308522.44308721..
RI.chr7.100306132.100306301...chr7.100307101.100307279..
RI.chr8.104508501.104508656...chr8.104512016.104512093..
RI.chr8.133896064.133896316...chr8.133898766.133898972..
RI.chr9.35727745.35727936...chr9.35726864.35727444..
RI.chrX.133386897.133387026...chrX.133387357.133390485..
RI.chrX.153233143.153233258...chrX.153232471.153232603..
SE.chr10.112053216.112054495...chr10.112050295.112050484...chr10.112047319.112048538..
SE.chr10.3817105.3817473...chr10.3815408.3815473...chr10.3811258.3814406..
SE.chr10.46593904.46594148...chr10.46570972.46571103...chr10.46559608.46560000..
SE.chr10.70330606.70331233...chr10.70335988.70336099...chr10.70336473.70336769..
SE.chr10.70330606.70331233...chr10.70336046.70336099...chr10.70336473.70336769..
SE.chr10.76643785.76643834...chr10.76647652.76647755...chr10.76648827.76649120..
SE.chr11.111462574.111462984...chr11.111461901.111462244...chr11.111458617.111461396..
SE.chr11.111462574.111462984...chr11.111461912.111462244...chr11.111458617.111461396..
SE.chr11.62252527.62253134...chr11.62257166.62257247...chr11.62259430.62260267..
SE.chr11.66192662.66193338...chr11.66190319.66190540...chr11.66189046.66189625..
SE.chr11.93114136.93114349...chr11.93112051.93112145...chr11.93110923.93111313..
SE.chr12.10256670.10257085...chr12.10257702.10257840...chr12.10261929.10262007..
SE.chr12.10256670.10257085...chr12.10257702.10258053...chr12.10258535.10258645..
SE.chr12.10657305.10657490...chr12.10656506.10656844...chr12.10654484.10654546..
SE.chr12.10657305.10657490...chr12.10656506.10656871...chr12.10654484.10654546..
SE.chr12.122280761.122281022...chr12.122277963.122278116...chr12.122273538.122273627..
SE.chr12.122280761.122281022...chr12.122278046.122278116...chr12.122273538.122273627..
SE.chr12.27835908.27836101...chr12.27841447.27841549...chr12.27841915.27847241..
SE.chr12.47347743.47347839...chr12.47342610.47342704...chr12.47340412.47340669..
SE.chr12.55368049.55368433...chr12.55366920.55366968...chr12.55351800.55353116..
SE.chr13.24773223.24774018...chr13.24779944.24780086...chr13.24785021.24785170..
SE.chr13.98650681.98651194...chr13.98651684.98651822...chr13.98688682.98689197..
SE.chr14.20222096.20222757...chr14.20231546.20231649...chr14.20237354.20238601..
SE.chr14.54563587.54563939...chr14.54568331.54568459...chr14.54579423.54585960..
SE.chr14.67210845.67212257...chr14.67199499.67199660...chr14.67198947.67199005..
SE.chr15.63069056.63069337...chr15.63062898.63062984...chr15.63060255.63060416..
SE.chr15.67519701.67519880...chr15.67520161.67520472...chr15.67524183.67524434..
SE.chr15.81285129.81285294...chr15.81287517.81287645...chr15.81288906.81289187..
SE.chr15.81489892.81490524...chr15.81488372.81488484...chr15.81480431.81480518..
SE.chr15.99592810.99593305...chr15.99545721.99545947...chr15.99533447.99536708..
SE.chr16.1668252.1668358...chr16.1673511.1673594...chr16.1675441.1675589..
SE.chr16.2307285.2307405...chr16.2298452.2298625...chr16.2293971.2294152..
SE.chr16.24708054.24710639...chr16.24712295.24712471...chr16.24713366.24713541..
SE.chr16.28754755.28754944...chr16.28755148.28755307...chr16.28755550.28756059..
SE.chr16.28754755.28754944...chr16.28755148.28755312...chr16.28755550.28756059..
SE.chr16.30476809.30477236...chr16.30476555.30476668...chr16.30472272.30474929..
SE.chr16.56983551.56984192...chr16.56994503.56994736...chr16.56995904.56997552..
SE.chr16.56983551.56984192...chr16.56994503.56994740...chr16.56995904.56997552..
SE.chr16.67712457.67712574...chr16.67711511.67711612...chr16.67709414.67709929..
SE.chr16.73896423.73896837...chr16.73893156.73893304...chr16.73884623.73885441..
SE.chr17.3573731.3573896...chr17.3573331.3573426...chr17.3570350.3570445..
SE.chr17.37422884.37423241...chr17.37408903.37409101...chr17.37406026.37406114..
SE.chr17.42532200.42532626...chr17.42504837.42504924...chr17.42479671.42489118..
SE.chr17.54587274.54587702...chr17.54551462.54551638...chr17.54542090.54544488..
SE.chr17.55139514.55139770...chr17.55131014.55132332...chr17.55129446.55130121..
SE.chr17.72243831.72245007...chr17.72243449.72243552...chr17.72241792.72242835..
SE.chr18.75849228.75849581...chr18.75847590.75847738...chr18.75838319.75838689..
SE.chr19.13736685.13736923...chr19.13737768.13737879...chr19.13740173.13740551..
SE.chr19.13736685.13736923...chr19.13737768.13737943...chr19.13740173.13740551..
SE.chr19.1566685.1567237...chr19.1566284.1566484...chr19.1563118.1563432..
SE.chr19.1566685.1567237...chr19.1566284.1566514...chr19.1563118.1563432..
SE.chr19.1566685.1567237...chr19.1566284.1566519...chr19.1563118.1563432..
SE.chr19.21719583.21719709...chr19.21718659.21718757...chr19.21697408.21702631..
SE.chr19.44026322.44026394...chr19.44024093.44024162...chr19.44022576.44023039..
SE.chr19.59397167.59397289...chr19.59401956.59402404...chr19.59403078.59403332..
SE.chr19.59401611.59402142...chr19.59402233.59402404...chr19.59403078.59403332..
SE.chr19.60878373.60878613...chr19.60880224.60880396...chr19.60881705.60882033..
SE.chr1.110681541.110686413...chr1.110689684.110689794...chr1.110690453.110690826..
SE.chr1.144322346.144322698...chr1.144352240.144352602...chr1.144357472.144357530..
SE.chr1.149566371.149567812...chr1.149563845.149564017...chr1.149554673.149555609..
SE.chr1.153500365.153500965...chr1.153499988.153500123...chr1.153499283.153499815..
SE.chr1.201251711.201251891...chr1.201253507.201253670...chr1.201254232.201254312..
SE.chr1.226394552.226394687...chr1.226395448.226395612...chr1.226399835.226400391..
SE.chr1.226394552.226394687...chr1.226395448.226395831...chr1.226399835.226400391..
SE.chr1.229572931.229573067...chr1.229569938.229570005...chr1.229564113.229568844..
SE.chr20.18516535.18516759...chr20.18522375.18522465...chr20.18524650.18524885..
SE.chr20.34287657.34287839...chr20.34288218.34288302...chr20.34291157.34292458..
SE.chr20.41520415.41520563...chr20.41521207.41521474...chr20.41521825.41521949..
SE.chr20.56523840.56524202...chr20.56527966.56528061...chr20.56531631.56531743..
SE.chr20.56523840.56524202...chr20.56527966.56528087...chr20.56531631.56531743..
SE.chr2.238642677.238642857...chr2.238647163.238647227...chr2.238655089.238655216..
SE.chr2.27433110.27433403...chr2.27426685.27427003...chr2.27419118.27419949..
SE.chr2.44076442.44076648...chr2.44062881.44063077...chr2.44060469.44060591..
SE.chr2.61572674.61572837...chr2.61571277.61571415...chr2.61569227.61569410..
SE.chr2.667289.667475...chr2.665758.666238...chr2.665510.665630..
SE.chr3.101694115.101694462...chr3.101720996.101721142...chr3.101756743.101756935..
SE.chr3.102775629.102775813...chr3.102781123.102781300...chr3.102781376.102781538..
SE.chr3.123995154.123995355...chr3.123979258.123979443...chr3.123970238.123970419..
SE.chr3.128818812.128818938...chr3.128819502.128819614...chr3.128820560.128820811..
SE.chr3.187138307.187138618...chr3.187132059.187132334...chr3.187127083.187127216..
SE.chr3.19967302.19967557...chr3.19987044.19987213...chr3.19992097.19992248..
SE.chr3.33413541.33413631...chr3.33413241.33413374...chr3.33412658.33412776..
SE.chr3.4319988.4320210...chr3.4329582.4330445...chr3.4332896.4337588..
SE.chr3.49002294.49003047...chr3.49003332.49003351...chr3.49013875.49014065..
SE.chr3.9452412.9452590...chr3.9453534.9453572...chr3.9457140.9457733..
SE.chr4.100135787.100136041...chr4.100145943.100146040...chr4.100169041.100169092..
SE.chr4.83566214.83566306...chr4.83565740.83565844...chr4.83563371.83565060..
SE.chr5.145868846.145869001...chr5.145869823.145869916...chr5.145870197.145871715..
SE.chr5.496292.496405...chr5.498041.498179...chr5.499265.499464..
SE.chr6.116998790.116999511...chr6.117000714.117000841...chr6.117001914.117002027..
SE.chr6.144327617.144331289...chr6.144323303.144323372...chr6.144310815.144311290..
SE.chr6.144327617.144331289...chr6.144323303.144323410...chr6.144310815.144311290..
SE.chr6.166321007.166321602...chr6.166282733.166283097...chr6.166272934.166274244..
SE.chr6.30632076.30633206...chr6.30637084.30637264...chr6.30637590.30637880..
SE.chr6.36674604.36674738...chr6.36675576.36676031...chr6.36676907.36676945..
SE.chr7.102502563.102503094...chr7.102503460.102503564...chr7.102511365.102511745..
SE.chr7.128481941.128482462...chr7.128468847.128469007...chr7.128447161.128447285..
SE.chr7.23537933.23538182...chr7.23528265.23528576...chr7.23527851.23527984..
SE.chr7.23537933.23538182...chr7.23528276.23528576...chr7.23527851.23527984..
SE.chr7.23537933.23538182...chr7.23528498.23528576...chr7.23527851.23527984..
SE.chr7.5196342.5196650...chr7.5205733.5205815...chr7.5220692.5220861..
SE.chr7.6015403.6015655...chr7.6021303.6021513...chr7.6023971.6024202..
SE.chr7.6015403.6015655...chr7.6021307.6021509...chr7.6023971.6024202..
SE.chr7.65694679.65694830...chr7.65679177.65679351...chr7.65675796.65675972..
SE.chr7.65694679.65694830...chr7.65679177.65679354...chr7.65675796.65675972..
SE.chr7.72630686.72631066...chr7.72628807.72628967...chr7.72626454.72626779..
SE.chr7.75346201.75346514...chr7.75348619.75348740...chr7.75349083.75350012..
SE.chr7.97339599.97339790...chr7.97337026.97337061...chr7.97336156.97336427..
SE.chr7.98846623.98846745...chr7.98847309.98847542...chr7.98851697.98852326..
SE.chr8.144845231.144845871...chr8.144846403.144846488...chr8.144847829.144849593..
SE.chr8.15650255.15650345...chr8.15659671.15659739...chr8.15666083.15668529..
SE.chr9.129714368.129714780...chr9.129712051.129712628...chr9.129709986.129710681..
SE.chr9.130125099.130125247...chr9.130127243.130127339...chr9.130127879.130128500..
SE.chr9.33252700.33252828...chr9.33252103.33252244...chr9.33251085.33251167..
SE.chr9.45331341.45332171...chr9.45447897.45448072...chr9.45452964.45453608..
SE.chr9.73715326.73716572...chr9.73723161.73723291...chr9.73751742.73751848..
SE.chr9.99487026.99487143...chr9.99484303.99484533...chr9.99477012.99477690..
SE.chrX.131343887.131343981...chrX.131343068.131343141...chrX.131339854.131341386..
SE.chrX.47394766.47394964...chrX.47394264.47394369...chrX.47383238.47385818..
TandemUTR.chr12.113593123.113594027...chr12.113592441.113593122..
TandemUTR.chr15.59932187.59933946...chr15.59931892.59932186..
TandemUTR.chr17.71453250.71454422...chr17.71450552.71453249..
TandemUTR.chr4.184605574.184606077...chr4.184606078.184606342..
TandemUTR.chr8.22028524.22029156...chr8.22027875.22028523..

## Sheet: Hela_T_595.down
Events
A3SS.chr10.124912118.124912334...chr10.124913326.124914553.124914871..
A3SS.chr11.64290948.64291127...chr11.64289566.64290203.64288654..
A3SS.chr11.820250.820713...chr11.820866.821224.821295..
A3SS.chr12.110763514.110765192...chr12.110762190.110762664.110761955..
A3SS.chr14.68766942.68767068...chr14.68771170.68771244.68771501..
A3SS.chr15.41906405.41906582...chr15.41907455.41907565.41907856..
A3SS.chr16.670089.670685...chr16.671064.671300.671351..
A3SS.chr17.22657361.22658035...chr17.22658897.22660253.22660425..
A3SS.chr17.43373888.43374178...chr17.43375671.43375708.43375795..
A3SS.chr17.59933169.59933696...chr17.59935172.59935276.59935300..
A3SS.chr17.70280630.70280773...chr17.70280011.70280129.70279694..
A3SS.chr17.73911244.73911765...chr17.73922555.73922628.73922703..
A3SS.chr17.74513049.74513172...chr17.74505321.74505640.74504669..
A3SS.chr19.12920500.12920973...chr19.12921089.12921092.12921222..
A3SS.chr1.1011121.1011255...chr1.1008230.1009749.1007068..
A3SS.chr1.148507722.148508367...chr1.148507015.148507151.148506981..
A3SS.chr22.22389295.22389593...chr22.22387346.22387381.22387196..
A3SS.chr2.201462295.201462359...chr2.201464704.201464886.201465347..
A3SS.chr2.27210659.27211052...chr2.27210081.27210093.27209904..
A3SS.chr3.125132639.125132771...chr3.125116669.125117255.125115262..
A3SS.chr3.151171202.151171973...chr3.151169002.151169027.151168835..
A3SS.chr3.187987250.187987747...chr3.187987891.187987978.187988067..
A3SS.chr3.42572426.42572491...chr3.42565153.42569944.42564463..
A3SS.chr7.100302738.100303164...chr7.100303666.100303679.100303791..
A3SS.chr7.6453904.6454168...chr7.6452224.6452260.6452109..
A3SS.chr8.133884698.133885459...chr8.133886039.133886042.133886167..
A3SS.chr9.110735965.110736499...chr9.110733157.110733300.110733098..
A3SS.chr9.110735965.110736499...chr9.110733157.110733302.110733098..
A3SS.chr9.17384532.17385067...chr9.17399291.17399294.17399471..
A3SS.chr9.19092522.19093115...chr9.19086705.19086767.19086672..
A3SS.chr9.41944749.41945140...chr9.41944605.41944633.41944504..
A5SS.chr11.67786962.67786775.67785891...chr11.67785507.67785769..
A5SS.chr12.51861728.51862241.51862043...chr12.51864942.51865091..
A5SS.chr16.29920034.29923479.29920352...chr16.29924043.29925105..
A5SS.chr19.16619072.16618931.16618907...chr19.16602562.16603535..
A5SS.chr19.45432894.45432848.45432792...chr19.45428064.45431698..
A5SS.chr1.172100465.172100436.172100245...chr1.172099662.172100065..
A5SS.chr1.52591907.52591863.52591778...chr1.52590792.52591483..
A5SS.chr21.45466361.45467920.45466450...chr21.45469890.45470903..
A5SS.chr21.45466361.45467920.45466623...chr21.45469890.45470903..
A5SS.chr22.20313696.20313597.20313299...chr22.20312378.20313076..
A5SS.chr3.187985047.187986534.187985179...chr3.187986647.187990380..
A5SS.chr3.50334208.50334003.50333801...chr3.50332004.50332970..
A5SS.chr4.57011542.57011625.57011586...chr4.57012795.57012975..
A5SS.chr5.31570136.31570281.31570189...chr5.31571608.31571757..
A5SS.chr8.23479566.23481836.23479794...chr8.23484793.23488921..
A5SS.chr8.23479566.23481836.23480271...chr8.23484793.23488921..
A5SS.chr9.71975215.71975367.71975363...chr9.72023073.72023332..
AFE.10025.uc010drw.1.uc002lqd.1uc002lqe.2uc002lqf.2
AFE.10127.uc002cur.1.uc002cup.1uc002cuq.1
AFE.10312.uc001ong.1.uc001ond.1
AFE.10312.uc001oni.1.uc001ond.1
AFE.10768.uc001dyy.1.uc001dyx.1
AFE.1107.uc002gjj.2.uc002gjh.2
AFE.114883.uc001ctb.1.uc001csv.1
AFE.132158.uc003ddr.1.uc003ddo.1
AFE.132158.uc003ddr.1.uc003ddp.1uc003ddq.1
AFE.144132.uc001mdu.2.uc001mdr.1
AFE.144132.uc001mea.2.uc001mdr.1
AFE.144132.uc001meb.2.uc001mdr.1
AFE.1500.uc009ymn.1.uc001nlf.1
AFE.1687.uc003swz.2.uc003sxa.1
AFE.1785.uc002mpw.1.uc002mps.1uc002mpt.1uc002mpu.1uc002mpv.1uc010dxl.1
AFE.1831.uc004eng.1.uc004enh.1
AFE.1831.uc004eng.1.uc004eni.1
AFE.1831.uc004eng.1.uc004enj.1
AFE.1854.uc001zwv.1uc001zww.1.uc001zws.1
AFE.23022.uc003irw.1.uc003irv.1
AFE.23022.uc003irx.1.uc003irw.1
AFE.23129.uc003emw.2.uc003emx.2
AFE.23367.uc010jie.1.uc003lvp.1
AFE.25865.uc002pfg.1.uc002pfj.1
AFE.26009.uc001dhp.1.uc001dhr.1
AFE.26512.uc001vfi.1.uc001vfl.1
AFE.2778.uc010gjr.1.uc010gjs.1uc002yaa.1
AFE.2926.uc003hfs.2.uc010iia.1
AFE.2969.uc003uba.1.uc001081.uc003uay.1
AFE.2972.uc010axi.1.uc001yqp.2uc010axg.1uc001yqr.1
AFE.29980.uc002ysi.1.uc002ysm.1
AFE.29980.uc002ysi.1.uc010gme.1uc002ysk.1
AFE.29980.uc002ysj.1.uc002ysm.1
AFE.3206.uc003syv.1.uc003syw.2
AFE.3304.uc003rjw.2.uc003sbt.2
AFE.3508.uc001oom.1.uc001ool.1
AFE.4294.uc002onb.1.uc002ona.1
AFE.474170.uc002ikq.1.uc002ikn.1
AFE.4820.uc003clr.1.uc003cll.1uc003clo.1
AFE.5066.uc003knz.1.uc003kns.1uc003knt.1uc003knu.1uc003knv.1uc003knw.1
AFE.51807.uc002znx.1.uc002znr.2
AFE.54856.uc001fmb.2.uc001fly.1uc001fmc.1
AFE.54856.uc001fmb.2.uc001flz.2uc009wrh.1uc001fmd.2
AFE.54856.uc001fmb.2.uc001fma.1
AFE.54856.uc001fmb.2.uc009wri.1
AFE.54879.uc001ecc.1.uc001ech.1
AFE.54888.uc003jds.1.uc003jdt.1
AFE.55125.uc002krx.1.uc002krt.1
AFE.55697.uc010cfx.1.uc002ezm.1
AFE.56731.uc002ygt.1.uc002ygr.1
AFE.57148.uc002xiz.1.uc002xiw.1uc002xix.1
AFE.57606.uc003gyb.1.uc003gya.2
AFE.57704.uc003zxx.1.uc003zxy.1
AFE.5914.uc002hun.1.uc002hum.1
AFE.63893.uc002jrl.2.uc002jrm.2uc002jrn.2
AFE.6418.uc004bvu.2.uc004bvt.2
AFE.6522.uc003wiv.2.uc003wit.2
AFE.6597.uc002mqi.1.uc010dxp.1
AFE.6890.uc003sfz.1.uc003ocg.1
AFE.7403.uc010nhk.1.uc004dge.2
AFE.780.uc003nrz.1.uc003nrq.1
AFE.780.uc003nrz.1.uc003nrr.1
AFE.780.uc003rem.1.uc003ree.1
AFE.780.uc003rwp.1.uc003rwg.1
AFE.780.uc003rwp.1.uc003rwh.1
AFE.79143.uc010erg.1.uc002qdr.1uc002qdt.2
AFE.7919.uc003ntr.1.uc003ntw.1
AFE.7919.uc003rge.1.uc003rgj.1
AFE.7919.uc003ryg.1.uc003ryl.1
AFE.80142.uc004bti.1.uc004btk.1
AFE.80142.uc004bti.1.uc004btl.1
AFE.8289.uc001bmx.1.uc001bmt.1uc001bmu.1uc001bmv.1
AFE.8289.uc009vsm.1.uc001bmt.1uc001bmu.1uc001bmv.1
AFE.8662.uc003sma.2.uc003slx.1uc003sly.1
AFE.875.uc002zcs.1.uc002zct.1
AFE.875.uc002zcs.1.uc002zcv.1uc002zcw.2
AFE.8877.uc002jrk.2.uc002jrj.1
AFE.9020.uc002iiv.1.uc002iiw.1
AFE.9585.uc001kgt.1.uc001kgr.1uc001kgs.1
AFE.9685.uc003lxg.1.uc003lxh.1
AFE.9820.uc010jyg.1.uc003otq.1
AFE.9882.uc001vjm.1.uc001vjl.1uc010aes.1
AFE.9884.uc002ikj.1.uc002ikg.1
AFE.9902.uc002jae.1.uc002jac.1uc002jad.1
AFE.9903.uc009vme.1.uc001anz.1uc001aoa.1
ALE.10135.uc003vdr.1.uc003vdq.1
ALE.10144.uc003hsi.2uc037.uc003hsf.1
ALE.10147.uc002nkz.1uc002nla.1.uc002nkx.1
ALE.10168.uc003cnm.1.uc003cnn.1uc003cnp.1
ALE.10548.uc001wnd.1.uc001wnb.1
ALE.10767.uc003qfa.1.uc003qey.1uc003qez.1
ALE.10979.uc001xaf.1.uc001xac.1uc001xad.1uc001xae.1
ALE.11030.uc010lvh.1.uc003xic.1
ALE.11030.uc010lvh.1.uc003xid.1uc003xie.1
ALE.1106.uc002bsm.1.uc002bso.1
ALE.1121.uc004eev.2.uc004eet.1
ALE.1130.uc009xga.1.uc001hxi.1uc001hxj.1
ALE.128977.uc002zpk.1.uc002zpi.2
ALE.143279.uc001khk.2.uc001khl.2uc009xty.1uc001khn.1
ALE.1479.uc001muj.1.uc001muh.1
ALE.151613.uc003fkk.1.uc003fkm.1
ALE.151613.uc003fkl.1.uc003fkm.1
ALE.1523.uc003uys.2uc003uyx.2.uc003uyt.1uc003uyu.1uc003uyv.1uc003uyw.1
ALE.169792.uc003zii.1.uc010mhf.1uc003zhw.1uc003zhx.1
ALE.220108.uc001vfe.2.uc001vff.1uc001vfg.1
ALE.22847.uc002ntc.1.uc002ntd.1uc002nte.1
ALE.22909.uc001zfc.2uc001zfd.2uc010azw.1.uc001zfe.1uc001zff.1
ALE.23036.uc003pll.1.uc003plm.2
ALE.23181.uc002zjl.1.uc002zjo.1uc002zjs.1
ALE.23195.uc003pno.1.uc003pnn.1
ALE.23244.uc003guw.2.uc010ifo.1uc003guv.2
ALE.23341.uc001awr.1.uc001aws.1uc001awt.1
ALE.254048.uc003vuv.2.uc003vuu.2
ALE.255104.uc009vpn.1.uc001bcm.1uc001bcn.1
ALE.26009.uc009wbz.1.uc001dhp.1uc001dhq.1uc001dhr.1
ALE.26118.uc010crf.1.uc002gzd.1uc002gze.1
ALE.26273.uc001mva.1uc001mvb.1.uc001muy.1uc001muz.1
ALE.26586.uc001vgt.2.uc001vgu.2uc001vgv.2
ALE.27067.uc003xzo.1uc003xzp.1uc003xzq.1uc010lzk.1.uc003xzm.2uc003xzn.2
ALE.27097.uc001htr.1.uc001htq.1
ALE.2744.uc002usd.2.uc002usf.2uc002ush.2
ALE.27.uc009wxf.1uc001gmk.2.uc001gmg.2
ALE.27.uc009wxf.1uc001gmk.2.uc001gmi.2uc001gmh.2uc001gmj.2
ALE.2804.uc010hrd.1.uc003eei.2uc003eej.2uc010hrc.1
ALE.28232.uc002bqx.1.uc002bqy.1
ALE.29123.uc002fnf.1uc002fng.1.uc002fnd.1
ALE.310.uc009xre.1.uc001jtz.2uc001jua.2uc001jub.2
ALE.3304.uc003sbt.2.uc003rjw.2
ALE.3556.uc003fsk.1uc003fsl.1uc010hzf.1.uc003fsm.1uc010hzg.1uc003fso.1
ALE.3658.uc002bdq.2.uc002bdr.2
ALE.387921.uc001uxa.1.uc001uxc.1uc001uxd.1uc001uxe.1
ALE.3930.uc001hpa.1.uc001hoy.1uc001hoz.1
ALE.4139.uc001hml.2.uc001hmn.2uc009xdw.1uc001hmm.2uc001hmo.2
ALE.4763.uc002hgf.1.uc002hgg.1uc002hgh.1uc010cso.1
ALE.4763.uc002hgf.1.uc010csn.1
ALE.4799.uc003zso.1.uc003zsq.1uc003zsr.1
ALE.4928.uc001lyj.1uc001lyk.1.uc001lyg.1uc001lyh.1uc001lyi.1
ALE.50809.uc001beb.1.uc001bea.1
ALE.50937.uc009zbx.1.uc001qdb.2uc001qdc.2uc009zbw.1
ALE.5108.uc003wyh.2.uc003wyi.2uc003wyj.2uc003wyk.2
ALE.51105.uc003ytq.1.uc003ytr.1uc010mdv.1uc003ytv.1
ALE.51105.uc003ytq.1.uc003ytt.1
ALE.51112.uc002qxl.1.uc002qxm.1uc002qxn.1
ALE.51150.uc001adj.1.uc001adh.2uc009vjv.1
ALE.51150.uc001adj.1.uc001adi.2
ALE.51312.uc003xdn.1.uc003xdo.1
ALE.51326.uc002iks.2.uc002ikp.1
ALE.5134.uc003qxy.1uc003qxz.1.uc003qxv.1uc003qxw.1
ALE.5134.uc003qya.1uc003qyb.1.uc003qxv.1uc003qxw.1
ALE.51447.uc003cus.1uc003cur.1.uc003cuq.1uc003cup.1
ALE.51447.uc003cuv.1.uc003cuq.1uc003cup.1
ALE.51447.uc003cuw.1.uc003cuq.1uc003cup.1
ALE.51512.uc003bhl.1.uc003bhm.1
ALE.51512.uc003bhm.1.uc003bhk.1
ALE.51592.uc001eey.1.uc009wgt.1uc001eew.1uc001eex.1
ALE.51747.uc002isq.2.uc002isr.1
ALE.54014.uc002yxl.1.uc010goc.1uc002yxk.1
ALE.54014.uc002yxm.1.uc002yxl.1
ALE.54556.uc003vjl.2.uc003vjn.1uc003vjo.1
ALE.54726.uc003ikb.2.uc003ika.2uc003ijz.2
ALE.54856.uc009wrj.1uc001fme.2.uc001fmc.1uc001fmd.2uc009wri.1
ALE.54856.uc009wrj.1uc03121.uc001fma.1
ALE.54901.uc003ndb.1.uc003ndc.1uc003ndd.1
ALE.5494.uc001xex.2.uc001xew.2uc010apn.1uc001xey.2
ALE.54954.uc004dta.2.uc004dsz.2
ALE.55117.uc001szy.1.uc001szv.1
ALE.55117.uc001szy.1.uc001szw.1
ALE.55238.uc002eoe.1.uc002eoc.1uc002eod.1
ALE.55334.uc001xle.1.uc001xlf.2
ALE.55657.uc009xhc.1.uc0887.uc001iff.1
ALE.55810.uc001qtt.1.uc001qtu.1
ALE.56252.uc001xqm.1.uc001xqj.2
ALE.56890.uc001sua.2.uc001stz.2uc009zqv.1
ALE.57539.uc002rdk.2.uc002rdh.1uc002rdi.1uc002rdj.1
ALE.57679.uc002uyp.2.uc002uyo.1
ALE.57679.uc002uyr.1.uc002uyp.2
ALE.6002.uc010ics.1uc010ict.1.uc003ggv.1
ALE.60526.uc002rec.1.uc002rea.1
ALE.63027.uc010jno.1.uc003mvn.2uc003mvo.2uc003mvm.2
ALE.64342.uc002rdx.1.uc002rdw.1
ALE.653145.uc001jev.1uc009xnn.1.uc001jew.1
ALE.6535.uc010nui.1.uc004fib.2uc004fic.2
ALE.7112.uc001tfh.1.uc001tfj.1uc001tfk.1
ALE.7168.uc002alh.1uc002alp.1.uc002alr.1uc002als.1
ALE.7248.uc004ccd.1uc004cce.1.uc004cca.1uc004ccb.2
ALE.7248.uc004ccd.1uc004cce.1.uc004ccc.1
ALE.7581.uc001izg.1.uc001izi.1
ALE.7581.uc001izh.1.uc001izi.1
ALE.7582.uc001jaf.1uc001jag.1.uc009xmg.1
ALE.7750.uc001umq.2.uc001umr.1uc001ums.1uc001umt.1uc001umv.1uc001umw.1
ALE.79364.uc003eix.1.uc003eiv.1
ALE.79780.uc009yws.1.uc009ywp.1uc009ywq.1uc001pfx.2uc009ywr.1
ALE.79830.uc001byl.1.uc001bym.1uc001byn.1uc001byo.1uc009vut.1
ALE.79969.uc003rvh.2uc003rvi.2.uc003rvk.2uc003rvl.2
ALE.80013.uc001iof.1.uc001iod.1uc001ioe.1
ALE.80174.uc002ihd.1.uc002ihe.2
ALE.80174.uc002ihd.1.uc002ihf.1
ALE.80204.uc002rwf.1.uc010fbk.1uc010fbl.1uc002rwe.1
ALE.818.uc001jvv.1.uc001114.uc001jvu.1
ALE.83985.uc002dry.1.uc01715.uc010byq.1
ALE.84168.uc002sfd.1.uc002sfe.1
ALE.84280.uc009ygo.1.uc001mkz.1uc001mla.1
ALE.84444.uc002lve.1.uc002lvc.1
ALE.84451.uc001hvs.1.uc001hvt.2uc001hvu.2
ALE.84498.uc003qxo.1.uc003qxp.1
ALE.8458.uc001egx.1.uc001egy.1
ALE.84629.uc010ksx.1.uc003soj.2
ALE.85406.uc001shx.1uc009zob.1.uc001sht.1uc001shu.1
ALE.8558.uc010cip.1.uc002fog.2uc002fod.1
ALE.8558.uc010cip.1.uc010cio.1uc002foh.2uc002fof.1uc002foe.1
ALE.90853.uc001btw.1.uc001bts.1
ALE.90853.uc001btw.1.uc001btt.2uc001btu.2uc001btv.2
ALE.9180.uc003jlm.1.uc003jln.1
ALE.94104.uc002yqr.2.uc002yql.1uc002yqm.1uc002yqn.1
ALE.94104.uc002yqr.2.uc002yqq.1
ALE.9942.uc003cid.1.uc003cic.1
MXE.chr19.18966175.18967089...chr19.18965457.18965549...chr19.18963149.18963362...chr19.18962697.18962958..
MXE.chr2.28374691.28374862...chr2.28386453.28386524...chr2.28403645.28403818...chr2.28414821.28415556..
MXE.chr3.102775629.102775813...chr3.102777985.102778328...chr3.102781123.102781300...chr3.102781376.102781538..
RI.chr10.124912118.124912334...chr10.124914553.124914871..
RI.chr10.57789785.57790150...chr10.57789454.57789620..
RI.chr11.10283803.10284221...chr11.10284455.10285485..
RI.chr11.64289999.64290203...chr11.64288658.64289566..
RI.chr11.67786775.67786962...chr11.67785538.67785769..
RI.chr11.9261494.9261716...chr11.9258777.9259164..
RI.chr12.123963995.123964273...chr12.123963690.123963766..
RI.chr12.13124826.13125115...chr12.13127204.13127654..
RI.chr15.72981998.72982177...chr15.72979386.72981457..
RI.chr16.28754755.28755307...chr16.28755550.28756059..
RI.chr16.28754755.28755312...chr16.28755550.28756059..
RI.chr16.28754755.28755312...chr16.28755573.28756059..
RI.chr16.4794524.4795312...chr16.4793205.4794150..
RI.chr17.1563747.1564058...chr17.1561555.1562443..
RI.chr17.1563900.1564058...chr17.1561555.1562443..
RI.chr17.4389483.4390011...chr17.4388946.4389019..
RI.chr17.7065995.7066345...chr17.7066710.7067280..
RI.chr17.72242738.72242835...chr17.72241800.72242239..
RI.chr17.74505517.74505640...chr17.74504669.74505321..
RI.chr17.77260448.77260561...chr17.77259469.77260110..
RI.chr19.18966175.18966295...chr19.18964176.18965549..
RI.chr19.59401956.59402142...chr19.59402233.59402404..
RI.chr1.1009596.1009749...chr1.1007068.1008230..
RI.chr1.231188461.231188909...chr1.231186505.231186846..
RI.chr1.4833.6628...chr1.4270.4692..
RI.chr1.75002166.75002422...chr1.75004556.75004949..
RI.chr21.42285671.42287286...chr21.42280009.42285067..
RI.chr21.45466361.45466450...chr21.45469890.45470902..
RI.chr21.45466361.45466623...chr21.45469890.45470902..
RI.chr21.45466361.45467920...chr21.45469890.45470902..
RI.chr2.27738546.27738652...chr2.27737355.27737972..
RI.chr2.27738550.27738652...chr2.27737355.27737814..
RI.chr2.27738550.27738652...chr2.27737355.27737972..
RI.chr3.102781123.102781300...chr3.102781376.102781538..
RI.chr3.187985047.187985179...chr3.187986353.187986534..
RI.chr3.187985047.187985179...chr3.187986366.187986534..
RI.chr3.25807485.25807810...chr3.25808265.25808492..
RI.chr3.48640852.48640978...chr3.48639313.48639509..
RI.chr3.52300016.52300167...chr3.52300801.52300978..
RI.chr5.135409923.135410144...chr5.135410439.135410603..
RI.chr5.176876332.176876442...chr5.176875895.176876123..
RI.chr8.145620909.145621242...chr8.145619808.145620323..
RI.chr8.22016249.22016641...chr8.22017525.22017838..
RI.chr8.23479566.23480271...chr8.23481780.23481836..
RI.chr9.129865474.129866000...chr9.129863331.129863926..
RI.chr9.138147123.138148691...chr9.138146256.138146617..
RI.chr9.35651710.35651999...chr9.35650091.35650964..
SE.chr10.120857450.120857666...chr10.120861351.120861430...chr10.120867021.120867169..
SE.chr10.15302949.15303066...chr10.15298001.15298115...chr10.15293643.15296606..
SE.chr10.99884371.99884453...chr10.99913040.99913144...chr10.99957848.99959646..
SE.chr11.3348781.3348952...chr11.3339603.3339695...chr11.3335732.3338371..
SE.chr11.47239368.47239576...chr11.47239674.47239853...chr11.47240046.47240145..
SE.chr11.56951111.56951234...chr11.56950637.56950701...chr11.56949977.56950401..
SE.chr11.56951111.56951234...chr11.56950637.56950799...chr11.56949977.56950401..
SE.chr11.65064292.65064499...chr11.65064060.65064200...chr11.65063767.65063928..
SE.chr12.31147137.31147221...chr12.31147523.31147596...chr12.31147778.31148992..
SE.chr12.49728351.49728528...chr12.49735885.49736071...chr12.49736400.49736579..
SE.chr12.51702544.51702678...chr12.51708066.51708239...chr12.51713857.51714085..
SE.chr13.19323495.19324330...chr13.19309796.19309961...chr13.19307617.19307829..
SE.chr13.59635722.59636126...chr13.59584145.59584321...chr13.59565763.59565867..
SE.chr14.44791988.44792492...chr14.44788984.44789091...chr14.44785696.44786330..
SE.chr14.96067565.96067676...chr14.96068421.96068510...chr14.96068601.96072089..
SE.chr14.99917000.99917836...chr14.100004111.100004258...chr14.100020084.100020214..
SE.chr15.40504324.40504515...chr15.40503488.40503550...chr15.40501991.40502110..
SE.chr15.87245786.87250136...chr15.87243891.87244046...chr15.87242917.87243767..
SE.chr15.92244584.92244832...chr15.92244269.92244368...chr15.92243497.92243569..
SE.chr16.15695523.15695614...chr16.15701087.15701212...chr16.15725549.15727858..
SE.chr16.1954451.1954828...chr16.1953655.1954367...chr16.1952499.1953258..
SE.chr16.29721591.29721759...chr16.29722271.29722434...chr16.29722820.29724206..
SE.chr16.29919751.29919862...chr16.29920034.29923479...chr16.29924043.29925105..
SE.chr16.29919751.29919862...chr16.29920236.29920352...chr16.29924043.29925105..
SE.chr16.48657354.48657681...chr16.48657779.48657951...chr16.48660192.48660279..
SE.chr16.65199713.65199868...chr16.65200839.65200934...chr16.65201287.65201407..
SE.chr16.66612707.66614755...chr16.66616819.66616898...chr16.66629410.66629553..
SE.chr16.73258185.73258308...chr16.73256089.73256144...chr16.73251844.73252850..
SE.chr16.73833869.73834489...chr16.73828582.73828743...chr16.73826288.73827385..
SE.chr16.777355.778055...chr16.777078.777180...chr16.774983.776929..
SE.chr17.30484471.30484630...chr17.30484303.30484373...chr17.30479874.30483581..
SE.chr17.38064792.38065096...chr17.38065378.38065490...chr17.38065693.38065906..
SE.chr17.44845538.44845652...chr17.44844035.44844200...chr17.44841692.44841834..
SE.chr17.7252214.7252755...chr17.7256200.7256250...chr17.7258387.7258536..
SE.chr18.75849228.75849581...chr18.75838586.75838689...chr18.75831800.75834844..
SE.chr19.18966175.18967089...chr19.18963149.18963362...chr19.18962697.18962958..
SE.chr19.19027074.19027205...chr19.19027600.19027737...chr19.19029225.19029986..
SE.chr19.19174600.19175205...chr19.19174279.19174384...chr19.19173222.19174207..
SE.chr19.40923121.40923337...chr19.40922451.40922827...chr19.40921541.40922367..
SE.chr19.55211093.55211232...chr19.55204305.55204454...chr19.55202638.55202895..
SE.chr1.111307766.111309159...chr1.111295433.111296960...chr1.111293996.111294268..
SE.chr1.114248750.114249143...chr1.114245900.114246030...chr1.114244049.114244545..
SE.chr1.200247708.200247929...chr1.200248095.200248187...chr1.200248391.200248510..
SE.chr1.202031016.202031545...chr1.202037326.202038767...chr1.202052677.202052875..
SE.chr1.21424330.21424520...chr1.21420827.21420922...chr1.21416326.21419211..
SE.chr1.28734357.28734479...chr1.28734970.28735125...chr1.28735361.28735480..
SE.chr1.32888621.32889200...chr1.32872956.32872980...chr1.32872139.32872298..
SE.chr1.33183702.33183816...chr1.33182207.33182347...chr1.33180440.33180647..
SE.chr1.53518847.53518975...chr1.53514952.53515338...chr1.53513891.53514013..
SE.chr1.95472294.95472459...chr1.95477921.95478053...chr1.95482355.95484801..
SE.chr20.18422602.18422707...chr20.18419039.18419124...chr20.18415177.18418634..
SE.chr21.33546837.33547005...chr21.33554772.33554902...chr21.33556968.33560310..
SE.chr22.17814901.17815628...chr22.17811535.17811913...chr22.17808409.17809217..
SE.chr22.20313597.20314360...chr22.20313299.20313476...chr22.20312378.20313076..
SE.chr22.29152705.29152832...chr22.29153109.29153390...chr22.29154449.29155041..
SE.chr22.29152705.29152832...chr22.29153158.29153390...chr22.29154449.29155041..
SE.chr22.29152705.29152832...chr22.29153158.29153394...chr22.29154449.29155041..
SE.chr22.29152705.29152832...chr22.29153227.29153390...chr22.29154449.29155041..
SE.chr22.49311541.49311771...chr22.49311296.49311436...chr22.49308865.49311213..
SE.chr22.49311541.49311771...chr22.49311296.49311451...chr22.49308865.49311213..
SE.chr2.109728664.109729072...chr2.109689447.109689633...chr2.109682681.109682842..
SE.chr2.201461924.201462244...chr2.201460581.201460653...chr2.201458287.201458740..
SE.chr2.27388586.27388960...chr2.27388271.27388323...chr2.27385862.27386353..
SE.chr2.38457789.38458015...chr2.38423914.38424158...chr2.38399481.38399665..
SE.chr2.46623144.46623831...chr2.46624397.46624455...chr2.46656730.46656894..
SE.chr3.100840008.100840198...chr3.100892933.100893102...chr3.100946431.100946555..
SE.chr3.125162681.125163254...chr3.125157892.125158332...chr3.125150401.125150669..
SE.chr3.12573513.12573675...chr3.12585374.12585456...chr3.12586570.12586759..
SE.chr3.143105152.143105280...chr3.143108699.143108806...chr3.143127063.143129042..
SE.chr3.186697310.186697463...chr3.186695636.186695797...chr3.186695105.186695243..
SE.chr3.42574074.42574192...chr3.42572426.42572491...chr3.42564463.42565153..
SE.chr3.47938259.47938372...chr3.47935213.47935335...chr3.47932445.47933668..
SE.chr3.57557841.57558255...chr3.57544665.57544774...chr3.57538083.57538154..
SE.chr4.103966777.103967475...chr4.103949940.103949971...chr4.103941721.103942905..
SE.chr4.169989731.169989897...chr4.170035449.170036120...chr4.170048648.170048783..
SE.chr4.39376059.39376405...chr4.39423767.39423825...chr4.39433672.39433754..
SE.chr5.139887953.139889565...chr5.139895131.139895307...chr5.139897107.139897358..
SE.chr5.139924225.139924627...chr5.139925517.139925740...chr5.139926334.139928986..
SE.chr5.139924225.139924627...chr5.139925573.139925740...chr5.139926334.139928986..
SE.chr5.154218293.154218521...chr5.154224945.154225138...chr5.154230414.154230575..
SE.chr5.176382288.176382520...chr5.176400733.176400836...chr5.176410358.176410807..
SE.chr5.21497649.21497732...chr5.21507328.21507512...chr5.21509223.21510322..
SE.chr5.34981584.34981665...chr5.34985405.34985539...chr5.34986032.34986204..
SE.chr5.43592678.43593021...chr5.43591685.43591858...chr5.43583587.43583772..
SE.chr5.43592678.43593021...chr5.43591689.43591858...chr5.43583587.43583772..
SE.chr5.506485.507166...chr5.511015.511140...chr5.515075.515185..
SE.chr5.56240839.56241327...chr5.56242753.56243120...chr5.56244595.56244718..
SE.chr5.56240839.56241327...chr5.56242893.56243120...chr5.56244595.56244718..
SE.chr5.65384990.65386535...chr5.65406608.65406814...chr5.65407900.65408533..
SE.chr6.112208462.112208531...chr6.112168877.112168993...chr6.112146859.112147958..
SE.chr7.45111565.45113588...chr7.45110223.45110380...chr7.45109155.45109567..
SE.chr7.56086325.56086790...chr7.56069148.56069341...chr7.56067116.56067164..
SE.chr7.72360631.72360799...chr7.72360364.72360486...chr7.72356892.72357030..
SE.chr7.72360631.72360799...chr7.72360364.72360508...chr7.72356892.72357030..
SE.chr7.73951704.73951887...chr7.73954940.73955028...chr7.73959619.73961811..
SE.chr7.87308884.87309517...chr7.87303981.87304061...chr7.87301750.87303612..
SE.chr8.145072940.145073038...chr8.145068660.145072040...chr8.145061309.145068551..
SE.chr8.17148451.17149249...chr8.17170138.17170252...chr8.17170736.17170836..
SE.chr8.30776604.30776813...chr8.30774639.30774812...chr8.30771250.30771339..
SE.chr9.68131483.68131652...chr9.68132925.68133050...chr9.68135674.68138200..
SE.chrX.128805353.128805590...chrX.128803271.128803737...chrX.128790638.128790798..
SE.chrX.128805353.128805590...chrX.128803436.128803737...chrX.128790638.128790798..
SE.chrX.128805353.128805590...chrX.128803576.128803737...chrX.128790638.128790798..
SE.chrX.150874836.150878851...chrX.150874485.150874695...chrX.150872247.150874212..
SE.chrX.150874836.150878851...chrX.150874496.150874695...chrX.150872247.150874212..
SE.chrX.44805513.44805608...chrX.44806836.44806937...chrX.44807611.44808052..
TandemUTR.chr10.124803271.124804646...chr10.124804647.124807796..
TandemUTR.chr11.18257171.18258003...chr11.18256873.18257170..
TandemUTR.chr11.64845578.64846139...chr11.64846140.64846464..
TandemUTR.chr11.86197485.86197861...chr11.86197862.86199923..
TandemUTR.chr12.104084839.104085951...chr12.104085952.104087038..
TandemUTR.chr12.108372162.108373781...chr12.108370841.108372161..
TandemUTR.chr12.120838600.120838933...chr12.120838934.120840152..
TandemUTR.chr14.22510864.22512490...chr14.22510240.22510863..
TandemUTR.chr14.52582699.52583234...chr14.52582481.52582698..
TandemUTR.chr17.32952675.32953154...chr17.32952044.32952674..
TandemUTR.chr17.40538533.40538874...chr17.40538875.40541910..
TandemUTR.chr17.40583420.40583801...chr17.40583802.40585249..
TandemUTR.chr17.78152664.78153555...chr17.78153556.78155767..
TandemUTR.chr1.152789081.152789536...chr1.152787675.152789080..
TandemUTR.chr20.55659519.55660513...chr20.55656856.55659518..
TandemUTR.chr2.75735919.75736365...chr2.75736366.75742841..
TandemUTR.chr3.114206444.114207071...chr3.114203979.114206443..
TandemUTR.chr3.37997362.37998937...chr3.37998938.38000964..
TandemUTR.chr3.51406543.51406869...chr3.51406870.51409686..
TandemUTR.chr4.3211584.3212184...chr4.3212185.3215482..
TandemUTR.chr5.88052396.88054175...chr5.88049813.88052395..
TandemUTR.chr6.118134871.118136441...chr6.118136442.118137680..
TandemUTR.chr9.27319127.27320583...chr9.27315205.27319126..
TandemUTR.chr9.33907235.33907986...chr9.33907987.33910402..
