# Supplementary material for: Pharmacological systems analysis defines EIF4A3 functions in cell-cycle and RNA stress granule formation
Source: Commun Biol. 2019 May 3;2:165. doi: 10.1038/s42003-019-0391-9 (PMC6499833; doi:10.1038/s42003-019-0391-9)
Supplement: Supplementary file 11 — Supplementary Data 8 [file 42003_2019_391_MOESM11_ESM.xlsx]

## Sheet: SE motif enrichment pval
	Exon_up_(+)	Exon_up_(-)	Up_5prime_(+)	Up_5prime_(-)	Up_3prime_(+)	Up_3prime_(-)	Exon_se_(+)	Exon_se_(-)	Dn_5prime_(+)	Dn_5prime_(-)	Dn_3prime_(+)	Dn_3prime_(-)	Exon_dn_(+)	Exon_dn_(-)
A1CF	0.5	0.364887	-0.230316	8.56373e-06	0.497892	9.85651e-08	0.504804	0.430695	-0.5	3.41935e-07	-0.497892	3.12064e-07	0.497897	0.446054
ANKRD17;ANKHD1;ENSG00000249536	0.5	0.483387	-0.5	-0.444768	0.497892	-0.398161	-0.504804	-0.503372	0.5	-0.486755	-0.497892	-0.486941	0.497897	-0.49676
CELF3;BRUNOL6;BRUNOL5;BRUNOL4	-0.5	0.0573983	-0.134297	0.0439149	-0.497892	-0.345647	0.504804	0.0031813	0.5	-0.27727	-0.497892	0.466694	-0.497897	0.49676
CPEB2;CPEB3;CPEB4	0.5	0.0573983	-0.21428	9.36799e-11	-0.497892	2.25499e-12	0.504804	6.99573e-06	0.5	3.53069e-11	0.497892	5.17527e-17	0.497897	0.07977
DAZAP1	0.5	-0.499095	-0.5	-0.426791	0.497892	0.283462	0.504804	-0.503372	0.5	0.103137	0.497892	0.496761	0.497897	-0.49676
FMR1	-0.5	0.457281	-0.5	-0.0361199	-0.497892	-0.186946	0.504804	-0.430695	-0.5	-0.313518	0.497892	-0.130304	0.497897	-0.449705
A2BP1;RBFOX2;RBFOX3	-0.5	-0.483387	-0.108542	0.49568	0.497892	-0.0119273	-0.504804	-0.217825	-0.5	-0.0321663	-0.497892	-0.0721141	-0.497897	-0.449705
SRSF12;Fusip1;BX511012.1	-0.5	-0.499095	-0.297646	-0.0414354	-0.497892	-0.0633906	0.502292	-0.0719321	0.5	-1.80814e-06	-0.497892	-0.00362846	-0.497897	-0.49676
FXR2	0.5	-0.499095	0.21428	-2.39655e-06	-0.497892	-0.114638	-0.504804	-0.150418	-0.5	-0.235792	0.497892	-0.0654782	0.497897	-0.287432
G3BP2	-0.5	0.494852	-0.248125	-0.355074	0.497892	-0.481946	-0.504804	-0.503372	-0.5	-0.112236	0.497892	-0.439507	0.497897	-0.49676
HNRNPA1L2;ENSG00000231942;HNRNPA3;HNRNPA1;ENSG00000215492;HNRNPA2B1	0.5	0.494852	0.484643	0.412537	0.497892	0.481946	0.504804	0.503372	-0.5	0.317138	0.497892	0.433023	0.497897	-0.49676
HNRNPC	0.5	0.364887	-0.133632	2.99936e-15	-0.497892	2.33798e-09	-0.504804	0.0771248	0.5	6.45782e-10	-0.497892	2.27705e-14	0.497897	0.49676
hnRNPK	0.5	-0.499095	0.5	-0.173294	-0.497892	-0.0403265	-0.504804	-0.503372	-0.5	-0.207584	-0.497892	-0.0252853	0.497897	-0.449705
ELAVL1;ELAVL2;ELAVL3	0.5	0.0499221	-0.0242076	1.74663e-23	-0.497892	1.0333e-15	-0.504804	4.82525e-06	0.5	2.70344e-26	0.0254259	4.5085e-23	0.497897	0.034034
IGF2BP2	-0.5	0.178295	-0.030573	0.0110137	-0.497892	0.0788966	-0.504804	0.160606	-0.5	0.406947	-0.497892	0.486941	0.497897	0.0514547
KHDRBS3	-0.5	0.364887	-0.21428	0.0669444	0.497892	0.313211	0.504804	0.423235	0.5	0.129726	0.497892	-0.485814	-0.497897	0.49676
LIN28B;LIN28A	-0.5	-0.475045	0.00542748	-0.0100242	0.497892	-0.072506	-0.504804	-0.025375	0.5	-0.107346	-0.497892	-0.0018788	-0.497897	-0.00110479
MATR3	-0.5	0.494852	-0.5	0.156379	-0.497892	0.111951	-0.504804	0.40119	0.5	0.0254104	0.497892	-0.496761	0.497897	0.49676
MBNL1;MBNL2;MBNL3	0.5	-0.0189594	0.0384679	-0.000209314	0.0646689	-2.51598e-06	-0.504804	0.385611	-0.5	-0.000664168	0.497892	-0.00371758	0.497897	-0.0409302
MSI2;MSI1	0.5	0.486891	-0.420307	0.224759	0.497892	0.059133	0.504804	0.503372	-0.5	0.0306997	0.497892	0.37443	0.497897	0.49676
SFPQ;PPRC1;PSPC1	0.00074458	-0.115251	1.01407e-08	-0.000522061	0.497892	-0.233947	-0.504804	0.430695	0.5	0.486755	-0.497892	0.264734	-0.497897	0.49676
QKI	-0.5	0.494852	0.5	0.368401	0.497892	0.441225	-0.504804	0.503372	0.5	0.5	0.497892	0.474692	-0.497897	0.49676
RBM28	-0.5	-0.494852	-0.420307	0.224759	-0.497892	-0.21063	0.504804	-0.503372	-0.5	0.5	-0.497892	0.461949	0.497897	-0.49676
CIRBP;RBM3	0.5	-0.499095	0.462277	-0.475356	0.497892	-0.498919	0.504804	-0.492698	0.5	-0.5	-0.497892	0.474692	0.497897	0.49676
RBM24;RBM38	-0.5	0.494852	0.455552	-0.173294	-0.497892	-0.0878895	0.504804	-0.437651	0.5	-0.00337313	-0.497892	-0.0529979	-0.497897	0.49676
RBM4B;RBM4	0.00198039	-0.115251	0.000109921	-0.0015265	0.497892	-0.22565	0.504804	0.503372	0.5	-0.442951	0.497892	-0.348771	0.497897	-0.49676
RBM41	-0.5	0.494852	-0.151758	2.07836e-06	-0.497892	1.02917e-07	-0.504804	0.109499	0.5	2.5933e-10	0.497892	5.50555e-05	0.497897	0.0892319
RBM46;RBM47	-0.5	0.0157602	-0.010563	3.50118e-08	0.497892	1.03027e-05	-0.504804	0.0117106	-0.5	8.28338e-06	-0.497892	6.58255e-05	0.167129	0.00273764
RBM5	0.5	-0.424013	0.488308	-0.224759	-0.497892	-0.0743179	-0.504804	-0.303825	-0.5	-0.0881792	-0.497892	-0.0726696	0.497897	-0.137551
RBM8A	0.00261509	-0.0573983	0.00407888	-0.0438754	0.497892	-0.395301	0.504804	0.503372	-0.5	-0.5	0.497892	-0.496761	0.497897	-0.49676
SRSF3	-0.5	-0.494852	-0.488308	-0.477931	-0.497892	-0.279393	-0.504804	-0.492698	0.5	-0.486755	0.497892	0.461949	-0.497897	0.49676
SAMD4A;SAMD4B	0.5	-0.0176301	0.0306066	-4.84915e-05	-0.497892	-0.00184197	-0.504804	-0.160606	-0.5	-0.00133828	-0.497892	-0.00117719	0.497897	-0.0279345
SART3	-0.5	0.208569	-0.076485	0.00155051	0.497892	0.072506	-0.504804	0.369346	0.5	0.0155626	-0.497892	0.125728	0.497897	0.146845
SRSF9	0.5	-5.62244e-05	-0.278127	-2.45553e-10	-0.497892	-3.7734e-08	0.502292	-2.11186e-10	-0.5	-1.9016e-13	-0.497892	-1.0248e-14	-0.497897	-7.54351e-07
SNRNP70	0.5	-0.483387	-0.373108	0.477931	-0.497892	-0.131016	0.504804	-0.0719321	-0.5	-0.406947	-0.497892	-0.461949	0.497897	-0.49676
SRSF2;ENSG00000180771	0.5	-0.364887	-0.153233	-0.250019	0.497892	-0.0678368	0.504804	-0.123041	0.5	-0.0321663	-0.497892	-0.0586981	-0.497897	-0.146845
SRSF7	0.5	-0.494852	0.5	-0.460955	-0.497892	0.498919	0.504804	0.503372	0.5	-0.5	0.497892	-0.496761	0.497897	-0.49676
STAR-PAP	-0.5	0.483387	-0.455552	0.426791	0.497892	0.398161	0.504804	0.492698	-0.5	-0.5	0.497892	0.486941	0.497897	-0.49676
TARDBP	-0.5	0.176249	-0.455552	0.0216795	-0.497892	0.255837	0.504804	0.492698	0.5	0.345948	0.497892	0.25811	-0.497897	0.49676
TIA1	0.5	0.243687	-0.210103	6.80825e-16	-0.497892	4.69797e-08	-0.504804	0.0454997	0.5	6.79627e-08	0.497892	1.54925e-16	0.497897	0.288357
U2AF2	0.5	0.486891	0.488308	1.81484e-05	-0.497892	8.42636e-07	-0.504804	0.160606	0.5	0.000304077	0.497892	9.11809e-09	-0.497897	0.49676
ZC3H10	0.0664488	-0.0573983	0.010563	-0.0652714	0.497892	-0.334296	0.504804	0.503372	-0.5	-0.5	0.497892	-0.421659	0.497897	-0.49676
ZCRB1	-0.5	0.1404	-0.455552	0.0344915	0.497892	0.25606	0.504804	0.427174	0.5	0.212307	0.497892	0.132294	0.497897	0.421285
SRSF1	-0.5	-0.00839144	0.131573	-2.93682e-10	0.497892	-1.50155e-05	0.502292	-6.99573e-06	0.5	-0.000253675	-0.497892	-1.3022e-07	0.497897	-0.0439879
MEX3D;MEX3B;MEX3C	-0.5	0.483387	-0.455552	0.0564451	-0.497892	0.114638	-0.504804	0.437651	-0.5	0.0190466	0.497892	-0.413693	0.497897	-0.49676
SRSF4;SRSF6	0.5	-0.0495143	0.0148647	-2.27108e-10	0.497892	-0.000367692	-0.504804	-0.00218534	0.5	-0.0204642	-0.497892	-4.85965e-05	-0.497897	-0.0454107
SNRPA;SNRPB2	-0.5	-0.499095	-0.331751	-0.49568	-0.497892	-0.00956541	0.504804	0.503372	0.5	-0.0991959	-0.497892	-0.18582	0.497897	0.49676
ENOX1;ENOX2	-0.5	0.494852	0.5	-0.412537	0.497892	-0.334296	0.504804	-0.423235	0.5	-0.303512	0.497892	-0.413693	-0.497897	0.49676
ESRP2;ESRP1	-0.5	-0.494852	0.455552	-0.000111371	0.497892	-0.108148	0.504804	-0.503372	-0.5	-0.013881	-0.497892	-0.00217634	-0.497897	-0.49676
RBM42	-0.5	0.483387	-0.386561	0.480452	0.497892	0.469946	-0.504804	0.492698	0.5	0.419838	0.497892	-0.461949	0.497897	0.49676
RBMS1;RBMS2;RBMS3;ENSG00000213250	-0.5	0.117849	-0.0425827	9.77995e-10	-0.497892	6.02855e-09	-0.504804	0.160606	-0.5	1.3189e-06	0.497892	1.3022e-07	0.497897	0.49676
PABPC1;PABPC1L;PABPC3;PABPC4;ENSG00000250177	0.5	9.91008e-05	-0.000150842	1.47447e-15	0.497892	5.87627e-10	0.504804	4.66376e-05	0.5	1.33425e-10	-0.497892	2.31016e-05	0.497897	0.00110479
CNOT4	-0.5	-0.483387	-0.462277	-0.224759	-0.497892	-0.428357	-0.504804	0.492698	-0.5	-0.00620541	-0.497892	-0.130304	0.497897	0.49676
PABPN1;PABPN1L	-0.5	0.0119339	-0.0816487	0.0144699	-0.497892	0.308607	0.504804	0.503372	0.5	0.112059	-0.497892	-0.439507	0.497897	-0.446054
RALY	0.5	0.483387	-0.455552	5.19158e-08	-0.497892	3.59333e-06	0.504804	0.293584	0.5	1.22731e-06	0.497892	2.16854e-11	0.497897	0.49676
HNRNPL;HNRNPH1;HNRNPF;HNRNPH2;ENSG00000215042	0.5	-0.499095	0.21428	-2.53201e-05	-0.497892	-0.00184197	0.504804	-0.123041	0.5	-5.47957e-06	-0.497892	-1.51355e-05	0.497897	-0.288357
FXR1	-0.5	0.494852	-0.5	0.412537	-0.497892	-0.395301	-0.504804	0.503372	0.5	-0.5	-0.497892	-0.465984	0.497897	-0.49676
ZNF638	0.5	0.390046	-0.455552	0.112287	0.497892	0.413599	-0.504804	0.369346	-0.5	-0.5	0.497892	0.264734	0.497897	0.413526
HNRNPCL1	0.5	0.335871	-0.21428	7.3992e-15	-0.497892	1.25357e-10	-0.504804	0.0540645	0.5	2.5933e-10	0.497892	1.93117e-15	0.497897	0.446054
KHDRBS1	-0.5	0.197073	-0.113523	0.000111371	0.497892	0.0820894	0.504804	0.282998	-0.5	0.000719943	0.497892	0.0421453	0.497897	0.0892319
RBM6	-0.5	0.494852	-0.455552	-0.475356	0.497892	-0.198816	-0.504804	0.503372	-0.5	-0.364009	0.497892	-0.324535	-0.497897	-0.49676
PABPC5	-0.5	0.0189594	-0.0316505	1.21028e-05	0.497892	0.0018052	-0.504804	0.0524742	0.5	6.00371e-06	-0.497892	0.0062547	0.497897	0.190206
IGF2BP3	-0.5	0.33206	-0.0213	0.0150543	-0.497892	0.0578195	-0.504804	0.160606	-0.5	0.313518	-0.497892	0.37443	0.497897	0.0307558
hnRNPLL	-0.5	0.390046	-0.488308	0.426791	-0.497892	0.428357	0.504804	-0.437651	-0.5	-0.0847266	-0.497892	-0.344444	0.497897	0.49676
KHDRBS2	-0.5	0.173399	-0.21428	0.00734315	0.497892	0.0164706	0.504804	0.180635	0.5	0.000346835	0.497892	0.0272178	0.497897	0.153789
PCBP1;PCBP2;PCBP3;PCBP4	-0.5	-0.335871	0.254886	-5.30312e-05	-0.497892	-8.21356e-09	-0.504804	0.503372	0.5	-3.49814e-06	0.497892	-6.15842e-08	0.497897	0.49676
SF3B4	0.5	0.0949848	-0.0217646	5.02916e-19	-0.497892	1.51339e-13	-0.504804	0.492698	0.5	4.43189e-08	0.184731	5.17527e-17	0.497897	-0.49676
RBM45	0.5	0.499095	0.5	-0.475356	-0.497892	-0.445273	-0.504804	-0.503372	0.5	-0.5	0.497892	-0.465984	0.497897	-0.49676
HNRPDL	0.5	0.483387	-0.455552	0.427901	0.497892	0.261366	-0.504804	0.492698	0.5	0.4592	-0.497892	0.166396	-0.497897	-0.49676
ROD1;PTBP2;PTBP1	-0.5	0.0573983	-0.228487	1.3245e-07	-0.497892	1.67826e-08	-0.504804	0.00218534	-0.5	6.78526e-05	-0.497892	0.00192708	-0.497897	0.0195014
EIF2S1	-0.5	0.499095	-0.228487	0.477335	0.497892	-0.0784946	-0.504804	-0.423235	-0.5	-0.231733	-0.497892	-0.182541	-0.497897	-0.49676
SYNCRIP;HNRNPR	-0.5	0.00468001	-0.188512	0.00056845	0.497892	0.00548103	-0.504804	0.00292937	-0.5	0.5	-0.497892	0.0272178	0.497897	0.190206
YBX2;CSDA;YB-1	-0.5	-0.499095	-0.278816	0.452863	0.497892	0.398161	-0.504804	-0.423235	-0.5	0.5	0.497892	0.496761	-0.497897	-0.288357
ACO1	-0.5	0.335871	-0.228487	-0.000266332	-0.497892	-0.000531634	0.504804	0.503372	-0.5	-1.05026e-05	-0.497892	-0.000364155	0.497897	0.49676
ZFP36;ZFP36L1;ZFP36L2	0.5	0.475045	-0.455552	0.112287	-0.497892	0.115848	-0.504804	0.430695	-0.5	0.0727836	-0.497892	0.0864758	0.497897	-0.49676
EIF4B	-0.5	-0.499095	0.001229	-1.3044e-11	0.497892	-3.65035e-05	0.502292	-0.00432309	0.5	-0.00690813	-0.497892	-8.3558e-08	0.497897	-0.0409302
IGF2BP1	-0.5	-0.5	-0.5	-0.49568	-0.497892	-0.498919	0.504804	0.503372	-0.5	-0.5	0.497892	-0.496761	0.497897	0.49676
NONO	0.5	-0.117849	-0.5	-1.63107e-07	0.497892	-0.00013226	0.504804	-0.0407365	-0.5	-0.00556254	-0.497892	-1.08057e-06	-0.497897	-0.190206
FUS;TAF15	-0.5	-0.00124967	0.230316	-4.28062e-14	-0.497892	-7.55841e-14	0.504804	-0.133483	-0.5	-2.96076e-16	-0.497892	-5.17527e-17	-0.497897	-0.00110479
NOVA2;ENSG00000248163;ENSG00000249644	-0.5	0.499095	0.5	-0.49568	-0.497892	-0.492583	-0.504804	-0.503372	0.5	-0.5	-0.497892	-0.496761	-0.497897	-0.49676
RBMY1J;RBMY1A1;RBMY1B;RBMY1F;RBMY1E;RBMY1D;RBMXL1;RBMXL3;RBMXL2;RBMX	-1.30716e-09	-4.00219e-05	0.000326181	-1.03336e-37	-0.497892	-1.27999e-46	-0.502292	-3.65013e-28	-0.0415675	-2.11969e-51	-0.041465	-6.91217e-32	-0.258559	-4.54784e-10
YTHDC1	-0.00686368	0.0189594	-0.228487	-0.381703	0.497892	-0.00557215	-0.504804	-0.00124916	-0.5	-0.129726	-0.497892	-0.249259	-0.497897	0.49676

## Sheet: RI motif enrichment pval
	Exon_up_(+)	Exon_up_(-)	Intron_5prime_(+)	Intron_5prime_(-)	Intron_3prime_(+)	Intron_3prime_(-)	Exon_down_(+)	Exon_down_(-)
A1CF	-0.228834	-0.486271	-0.440566	-0.120739	-0.0397088	-0.00468224	0.483303	-0.208233
ANKRD17;ANKHD1;ENSG00000249536	-0.242842	0.117647	0.490301	0.386841	-0.191978	-0.278423	-0.322319	-0.309297
CELF3;BRUNOL6;BRUNOL5;BRUNOL4	-0.201252	0.505556	-0.408965	0.302805	0.422776	0.13623	0.0408997	-0.309297
CPEB2;CPEB3;CPEB4	0.0974864	-0.503419	-0.458527	-0.0132971	-0.00970956	-0.0148254	0.480966	0.43616
DAZAP1	0.491653	0.125863	0.0717189	-0.348687	0.275732	-0.286046	0.284368	-0.4971
FMR1	0.263448	0.486271	0.308056	0.340044	0.0832671	0.339041	0.322319	-0.472141
A2BP1;RBFOX2;RBFOX3	0.376967	-0.505556	-0.219539	0.260551	0.252641	0.135955	0.465618	-0.428032
SRSF12;Fusip1;BX511012.1	-0.0510832	-0.505556	-0.0424166	-0.19771	-0.498522	-0.125565	-0.0402902	0.449733
FXR2	-0.330167	0.505556	0.101895	0.0382747	0.00807149	0.0247015	0.45423	0.309297
G3BP2	-0.0985313	0.486271	-0.405539	-0.192199	-0.351003	-0.161927	0.44842	-0.361212
HNRNPA1L2;ENSG00000231942;HNRNPA3;HNRNPA1;ENSG00000215492;HNRNPA2B1	-0.169587	0.356485	-0.428435	0.395706	-0.475872	-0.216101	0.465618	0.449733
HNRNPC	0.263448	-0.505556	-0.401396	-0.00265164	-0.00359432	-0.000158529	-0.302619	-0.361212
hnRNPK	0.419718	0.505556	-0.458527	0.120739	0.176699	0.117313	0.480966	0.449733
ELAVL1;ELAVL2;ELAVL3	0.298351	-0.503419	-0.101895	-0.000564766	-0.000508857	-1.1753e-05	0.468467	-0.462844
IGF2BP2	-0.0638206	-0.486271	-0.249478	-0.211274	-0.150108	-0.0874235	-0.00755791	-0.449733
KHDRBS3	-0.0510832	-0.193719	0.401396	-0.131262	0.30396	-0.126903	0.210574	0.309297
LIN28B;LIN28A	-0.0911509	0.117647	0.310784	0.19771	0.30396	0.0513657	-0.439548	-0.449733
MATR3	-0.188129	0.36238	0.400346	-0.120739	-0.24795	0.313934	-0.087788	-0.361212
MBNL1;MBNL2;MBNL3	0.036208	0.505556	0.18538	0.00927329	0.0180563	0.322698	0.00119495	0.309297
MSI2;MSI1	0.263448	0.258628	0.440566	-0.192199	0.47941	-0.421214	0.486953	-0.449733
SFPQ;PPRC1;PSPC1	-0.236457	0.505556	0.458527	0.0297823	0.0717533	0.131295	0.465618	-0.361212
QKI	-0.342851	0.36238	0.119571	-0.330793	0.176699	0.381478	-0.45423	-0.449733
RBM28	0.263448	0.389645	-0.18538	0.499025	0.407978	0.421214	-0.319148	-0.309297
CIRBP;RBM3	0.338123	-0.440226	-0.400346	0.367079	-0.30396	-0.425122	-0.0536936	-0.449733
RBM24;RBM38	-0.338123	0.382321	-0.28079	0.0968834	-0.407978	0.0947177	-0.42342	-0.428032
RBM4B;RBM4	0.378849	0.290267	-0.156268	0.386943	-0.401095	0.196933	0.0165671	0.398676
RBM41	0.436271	-0.36238	-0.18538	-0.0140291	-0.00970956	-0.00432899	-0.42342	0.361212
RBM46;RBM47	-0.0510119	-0.36238	-0.207187	-0.0609455	-0.00168446	-0.000134853	-0.000240406	-0.00142471
RBM5	-0.0985313	0.505556	0.401396	0.386841	-0.300036	0.196933	-0.0910969	-0.350555
RBM8A	0.263448	0.36238	-0.219539	0.0609455	0.377002	0.00044853	0.484752	0.4971
SRSF3	-0.163762	-0.486271	-0.250156	-0.490875	-0.142584	-0.0919939	-9.25059e-06	-0.33764
SAMD4A;SAMD4B	0.430195	0.188055	0.217606	0.260551	0.176699	0.00284406	0.166577	0.478544
SART3	-0.110948	0.505556	-0.217606	-0.00361989	-0.0353929	-0.0437421	-0.308938	-0.449733
SRSF9	-0.436271	0.486271	0.310784	0.0132971	0.163083	0.00666254	-0.483303	0.309297
SNRNP70	-0.110948	-0.486271	-0.394904	-0.263894	-0.404682	-0.115119	0.465618	-0.309297
SRSF2;ENSG00000180771	-0.211506	0.36238	-0.222591	0.206543	-0.365399	0.196933	-0.0194692	-0.24878
SRSF7	-0.466581	0.505556	0.48523	-0.365451	0.498522	-0.294783	-0.439548	0.428032
STAR-PAP	-0.23243	0.505556	-0.401396	-0.330793	-0.0837593	-0.367919	-0.302619	0.361212
TARDBP	-0.00757046	-0.503419	-0.0424166	-0.00552055	-0.00970956	-0.0418196	-0.000909562	-0.361212
TIA1	0.210301	0.505556	0.490301	-0.0019041	-0.00970956	-0.000319078	-0.390411	0.4971
U2AF2	-0.263448	0.36238	-0.405539	-0.159625	-0.26834	-0.191342	-0.18616	0.428032
ZC3H10	0.0985313	0.256739	0.207187	0.0609455	0.229684	0.0959158	0.322319	0.361212
ZCRB1	-0.298351	-0.256739	0.46817	-0.260551	-0.26834	-0.405155	-0.439548	-0.351065
SRSF1	-0.151196	0.486271	-0.308056	0.020144	-0.47941	0.00402391	-0.357934	0.449733
MEX3D;MEX3B;MEX3C	-0.242842	-0.505556	-0.400346	-0.0659775	-0.128223	-0.467127	-0.1863	-0.309297
SRSF4;SRSF6	-0.466581	0.117647	-0.217606	0.00265164	0.47941	0.00137231	0.350356	0.476883
SNRPA;SNRPB2	0.430195	-0.256273	-0.231936	0.260551	-0.0867056	-0.0745587	0.439548	-0.309297
ENOX1;ENOX2	-0.188129	0.179054	0.310784	-0.0461868	0.351003	-0.276643	-0.42342	0.449733
ESRP2;ESRP1	0.430785	0.256739	-0.401396	0.260551	0.461051	0.48459	0.439548	0.20967
RBM42	0.0985313	-0.193719	0.153673	0.330793	0.287195	-0.404924	-0.410647	-0.400164
RBMS1;RBMS2;RBMS3;ENSG00000213250	-0.0510119	-0.505556	-0.18538	-0.00265164	-0.000100532	-6.2929e-05	-0.439548	-0.0306913
PABPC1;PABPC1L;PABPC3;PABPC4;ENSG00000250177	-0.000257281	-0.303286	-0.219539	-0.000636902	-0.00024869	-6.25771e-05	-0.000994595	-0.309297
CNOT4	-0.338123	0.486271	0.455328	-0.27095	-0.229684	-0.407666	-0.171576	-0.478544
PABPN1;PABPN1L	-0.0510832	-0.486271	0.401396	-0.346803	-0.47941	-0.355294	-0.000779871	-0.350555
RALY	0.0942689	0.36238	-0.458527	-0.0140291	-0.00970956	-0.0247015	-0.319148	-0.361212
HNRNPL;HNRNPH1;HNRNPF;HNRNPH2;ENSG00000215042	0.201252	0.179054	-0.101895	0.210146	0.466028	0.0370589	0.45423	-0.449733
FXR1	-0.0510832	-0.190058	0.207187	-0.296639	0.407978	-0.467127	-0.00453045	-0.20967
ZNF638	0.466581	-0.290008	0.219539	-0.260551	0.471152	-0.0370589	-0.465618	-0.449733
HNRNPCL1	0.221834	0.505556	-0.485318	-0.00265164	-0.00359432	-0.000158529	0.319148	-0.43616
KHDRBS1	-0.147045	-0.486271	-0.045838	-0.0132971	-0.147448	-0.286046	0.465618	-0.449733
RBM6	-0.378849	-0.486271	0.46817	-0.184373	0.47941	0.389455	-0.0461745	-0.309297
PABPC5	-0.0542473	-0.190058	0.405539	-0.00511879	-0.0717533	-0.0244277	-0.0911205	-0.20967
IGF2BP3	-0.0510119	0.503419	-0.207187	-0.19771	-0.147448	-0.114106	-0.00267039	0.449733
hnRNPLL	-0.1337	0.117647	0.455328	-0.389005	-0.287195	-0.48431	-0.427038	0.400164
KHDRBS2	-0.0500057	-0.356485	-0.440566	-0.159625	-0.26834	-0.274438	0.308938	0.309297
PCBP1;PCBP2;PCBP3;PCBP4	0.154782	0.36238	0.0688296	0.120739	0.0519538	6.2929e-05	0.0111479	-0.462844
SF3B4	0.436271	-0.505556	-0.468215	-0.120739	-0.14814	-0.000481458	-0.264858	-0.498967
RBM45	0.476157	-0.486271	-0.440566	0.000333862	0.486668	0.000583818	-0.439548	-0.449733
HNRPDL	0.466581	0.179054	-0.446894	-0.0609455	-0.15844	-0.433472	0.45423	-0.428032
ROD1;PTBP2;PTBP1	-0.466581	0.219298	-0.207187	-0.221109	-1.70062e-05	-0.177475	-0.357934	0.449733
EIF2S1	0.491653	-0.46316	-0.18538	-0.330793	-0.461051	0.322698	-0.319148	-0.400164
SYNCRIP;HNRNPR	-0.00757046	-0.36238	-0.18538	-0.0108032	-0.031058	-0.00349876	-0.257599	-0.358097
YBX2;CSDA;YB-1	-0.0510832	0.505556	0.458527	-0.35152	-0.276569	-0.286046	-0.00755791	-0.428032
ACO1	0.207093	-0.505556	0.458527	0.389005	-0.404682	0.256018	-0.465618	-0.20967
ZFP36;ZFP36L1;ZFP36L2	0.263448	0.36238	-0.142848	-0.0609455	-0.0484981	-0.00402391	0.427038	-0.449733
EIF4B	-0.0120341	0.36238	-0.236934	0.260551	-0.0832671	-0.421214	-5.47937e-07	-0.0306913
IGF2BP1	-0.3527	-0.503419	-0.352409	0.0609455	0.365399	0.0544211	-0.399093	0.309297
NONO	-0.225629	0.486271	-0.231936	0.199907	-0.407978	0.0219009	0.465618	0.462844
FUS;TAF15	0.110948	0.179054	-0.405539	0.192199	0.180017	0.0252357	0.000779871	0.0809407
NOVA2;ENSG00000248163;ENSG00000249644	-0.248632	0.503419	0.18538	-0.330793	-0.47941	-0.367919	0.464667	-0.361212
RBMY1J;RBMY1A1;RBMY1B;RBMY1F;RBMY1E;RBMY1D;RBMXL1;RBMXL3;RBMXL2;RBMX	-0.263448	-0.117647	0.490301	3.35212e-06	0.0967631	7.44178e-06	-0.480966	0.428032
YTHDC1	-0.255999	-0.0956685	-6.29271e-06	-0.00976694	-0.0474397	-0.117313	-0.171576	-0.309297

## Sheet: SE motif frequency
	Exon_up_(+)	Exon_up_(-)	Up_5prime_(+)	Up_5prime_(-)	Up_3prime_(+)	Up_3prime_(-)	Exon_se_(+)	Exon_se_(-)	Dn_5prime_(+)	Dn_5prime_(-)	Dn_3prime_(+)	Dn_3prime_(-)	Exon_dn_(+)	Exon_dn_(-)
A1CF	1.22572	1.1917	0.847949	1.29171	0.97083	1.32477	1.13225	1.16172	0.968112	1.3097	0.889734	1.26793	1.07353	1.08762
ANKRD17;ANKHD1;ENSG00000249536	1.19141	1.20922	0.953584	0.83475	1.30357	0.812793	0.947771	0.909246	0.935221	0.875338	0.716952	0.968268	1.28905	0.834405
CELF3;BRUNOL6;BRUNOL5;BRUNOL4	1.03066	0.99428	0.902159	1.01528	0.908987	1.01335	1.14019	1.23933	0.984667	0.977518	1.0606	1.0902	1.04283	0.948088
CPEB2;CPEB3;CPEB4	1.34936	1.1823	0.936206	1.22518	0.916102	1.02353	0.961187	1.42044	0.962421	1.13827	1.0642	1.20371	1.03648	0.982095
DAZAP1	1.48364	1.05409	0.981662	1.03676	0.973936	1.13657	1.81191	1.18926	1.08856	1.2716	1.19726	0.986762	0.835025	0.901217
FMR1	0.795497	1.07457	1.08254	0.776367	0.9096	0.831848	0.952496	0.899781	0.717793	0.923426	1.1276	0.821711	1.02019	0.907738
A2BP1;RBFOX2;RBFOX3	1.05156	0.958885	0.805939	0.9624	1.12483	0.858106	0.933633	0.875791	0.89089	0.909704	1.02621	0.900713	0.901905	0.947902
SRSF12;Fusip1;BX511012.1	0.836079	0.989434	1.00444	0.911976	0.878906	0.924498	1.19393	0.910232	1.07619	0.808664	0.844217	0.854871	0.918811	1.00342
FXR2	0.979585	0.988895	1.23378	0.670852	0.876228	0.748208	0.945693	0.765041	0.647375	0.896341	1.20076	0.711461	1.02511	0.87517
G3BP2	0.846815	1.01221	0.722579	1.06842	0.972875	0.982889	0.879383	0.92764	1.01749	0.858555	1.22211	0.962962	0.897205	0.975102
HNRNPA1L2;ENSG00000231942;HNRNPA3;HNRNPA1;ENSG00000215492;HNRNPA2B1	1.18392	1.06382	1.09229	0.944404	1.0837	1.00751	1.00735	0.813082	0.86647	1.04374	1.10493	1.03088	0.930771	0.865632
HNRNPC	1.33292	1.17309	0.886614	1.2758	0.92893	0.959184	0.789762	1.31336	0.915277	1.12905	1.09541	1.2033	1.05356	0.971474
hnRNPK	1.05793	0.915501	0.96737	0.837029	0.937514	0.789969	0.865762	0.978932	0.931083	0.93735	0.982568	0.738875	1.05326	0.940058
ELAVL1;ELAVL2;ELAVL3	1.56858	1.20778	0.889016	1.24147	0.973457	1.05258	0.9251	1.42986	0.950633	1.20901	1.14299	1.2036	1.05925	0.974706
IGF2BP2	0.908175	1.15012	0.77924	1.14506	0.905698	1.05356	0.964996	1.11911	0.99513	0.964145	0.914273	0.95076	1.06205	1.10089
KHDRBS3	1.02039	1.18351	0.568883	1.27652	1.11238	1.11459	1.15304	1.22536	1.22742	1.24303	1.11103	0.987025	0.926329	0.998606
LIN28B;LIN28A	0.997305	0.940414	1.35726	0.839904	1.06716	0.886457	1.12653	0.872688	0.986296	0.912897	0.913086	0.845024	1.01111	0.879576
MATR3	0.802098	1.11414	0.967387	1.1826	0.889153	1.14456	0.890427	1.18652	1.05558	1.25865	1.23787	0.991414	1.03608	1.00585
MBNL1;MBNL2;MBNL3	0.985466	0.954165	1.05847	0.947165	1.09212	0.937936	1.01031	1.01335	0.956967	0.945822	1.04325	0.953328	0.986675	0.970039
MSI2;MSI1	1.38068	1.43551	0.834591	1.10736	0.976597	1.1344	1.01467	1.30032	0.971256	1.22731	1.16693	1.04624	1.0665	1.02662
SFPQ;PPRC1;PSPC1	1.40715	0.7898	1.74251	0.801341	1.11885	0.92799	0.947435	1.10864	1.06456	1.01349	0.99603	1.06996	0.979636	1.02543
QKI	0.750498	1.17223	1.06947	1.32365	0.977894	1.06601	0.947027	1.32094	0.971322	1.0274	1.3335	1.06826	0.984455	1.1787
RBM28	0.820646	1.01637	0.893187	1.11593	0.837768	0.894841	1.07882	0.930422	0.958847	1.00089	0.851273	0.945803	1.00361	0.924533
CIRBP;RBM3	1.13333	0.947171	1.22013	0.92069	1.15953	0.956919	1.27527	0.749921	1.28743	0.995121	0.806641	1.09817	1.28342	1.1739
RBM24;RBM38	0.92614	0.835945	0.953288	0.938956	0.969908	0.943716	1.19081	0.978097	0.913576	0.918305	0.981058	1.07181	1.03449	0.968432
RBM4B;RBM4	1.72867	0.684355	2.1955	0.623992	1.72642	0.730067	1.35046	0.911544	1.06364	0.976608	1.12427	0.666668	1.2054	1.02534
RBM41	0.936105	1.0564	0.813355	1.27492	0.95897	1.29727	0.971846	1.39036	1.03181	1.34342	1.07711	1.2064	1.00245	1.07768
RBM46;RBM47	0.948968	1.17707	0.74152	1.25016	1.04257	1.14882	0.972974	1.10625	1.01589	1.17074	0.960198	1.10657	1.06777	1.08935
RBM5	0.954402	0.930591	1.01446	0.930682	0.910709	0.888402	0.938391	0.88289	0.921284	0.886213	0.916457	0.883025	0.994404	0.885414
RBM8A	1.67386	0.614759	2.27988	0.632435	1.45075	0.618435	1.3388	0.904083	0.763882	0.927327	2.14806	0.81016	1.6533	0.656358
SRSF3	0.897713	0.952276	0.86408	1.07067	0.83843	0.780603	0.925974	0.939793	1.05245	0.926947	0.92678	1.10106	0.950865	1.00537
SAMD4A;SAMD4B	0.96729	0.831091	1.3007	0.823486	0.917104	0.821706	1.08715	0.904651	0.864672	0.806834	0.825714	0.811908	1.01067	0.89948
SART3	0.853971	1.11993	0.864125	1.17816	1.10235	1.07421	1.24805	1.03283	1.15398	1.05346	1.02707	1.00778	1.09144	1.07244
SRSF9	0.968984	0.946977	0.933179	0.866852	0.978425	0.876559	1.11824	0.845898	0.941436	0.851923	0.97297	0.853544	0.983563	0.93428
SNRNP70	0.987576	1.0421	0.810443	1.0131	0.947191	0.816883	1.16326	0.81465	1.03164	0.95893	1.01189	0.934345	1.03011	0.957189
SRSF2;ENSG00000180771	1.00821	0.939392	0.802778	0.934254	0.986099	0.840979	1.11548	0.859126	1.00897	0.863258	0.971053	0.850448	0.964311	0.918252
SRSF7	1.15297	0.880234	1.24898	0.580782	0.425278	0.972004	1.17774	1.06287	1.00068	0.798305	1.15178	1.0481	1.4357	1.07493
STAR-PAP	0.915893	1.126	0.715674	1.26299	1.46972	1.16999	1.09105	1.26367	0.845267	1.01033	1.10913	1.05461	1.2027	0.895987
TARDBP	0.880869	1.23763	0.922022	1.28394	0.872563	1.05656	1.16402	1.05054	1.08115	1.02714	0.981982	1.05179	1.03451	1.11373
TIA1	1.36374	1.18886	0.891121	1.2641	0.929387	0.966026	0.840557	1.32852	0.933089	1.10784	1.0899	1.21546	1.02814	0.981196
U2AF2	1.3187	1.0944	1.27034	1.06209	0.933832	1.20737	0.805912	1.3635	1.24929	1.1907	1.08569	1.25035	0.90122	1.02658
ZC3H10	1.29557	0.725947	1.92097	0.768737	1.26	0.780776	1.5642	1.08876	1.02951	0.95258	1.51369	0.814457	1.12914	0.96958
ZCRB1	1.07067	1.50626	0.852643	1.26975	1.15501	1.1663	1.5363	1.22581	1.05973	1.19645	1.04109	1.24846	1.01563	1.21959
SRSF1	0.914008	0.909599	1.09549	0.7874	1.06301	0.823556	1.17844	0.833436	0.941182	0.884162	0.89992	0.802741	1.01101	0.914444
MEX3D;MEX3B;MEX3C	0.871637	1.12338	0.818761	1.29503	0.923932	1.19985	0.531242	1.17568	0.966506	1.32157	1.07916	1.05898	0.966631	1.00967
SRSF4;SRSF6	0.988195	0.882437	1.28928	0.6892	1.17253	0.760768	1.12741	0.804283	0.987637	0.86103	0.923085	0.714182	1.00414	0.864842
SNRPA;SNRPB2	0.843798	0.990383	0.923015	0.995711	0.891734	0.853982	1.04623	1.00691	1.01771	0.890584	0.919778	0.941705	1.08175	0.934801
ENOX1;ENOX2	0.802613	1.0068	1.03834	0.946274	1.04444	0.913688	1.06063	0.915067	1.01347	0.8811	1.05744	0.906177	0.918781	1.03841
ESRP2;ESRP1	0.946761	0.96734	1.09754	0.814914	0.985144	0.916743	0.952791	1.02132	0.861971	0.862069	0.909813	0.841829	0.916347	0.923019
RBM42	0.97577	1.22258	0.450763	1.05731	1.13293	1.0606	0.746998	1.21163	0.91766	1.2067	1.53861	0.856995	1.00555	1.10809
RBMS1;RBMS2;RBMS3;ENSG00000213250	1.35688	1.3929	0.557656	1.47361	1.00719	1.20311	0.751085	1.36357	1.00149	1.22597	1.00184	1.2023	0.961304	1.25769
PABPC1;PABPC1L;PABPC3;PABPC4;ENSG00000250177	0.977057	1.17978	0.809793	1.20361	1.09053	1.11017	1.07902	1.13028	1.02774	1.12843	0.976983	1.06393	1.09362	1.08211
CNOT4	0.966411	0.931195	1.00185	0.92976	0.810331	0.974882	0.986764	1.05187	0.817	0.822261	0.85272	0.889817	1.02318	0.989246
PABPN1;PABPN1L	0.983988	1.11802	0.8432	1.10645	1.01389	1.00637	0.981268	0.970707	0.981067	1.04752	0.888128	0.941514	0.979696	1.04598
RALY	1.43012	1.14003	0.900611	1.27286	0.906019	0.940146	0.957952	1.29821	0.89793	1.10083	1.12177	1.22498	1.04682	0.957147
HNRNPL;HNRNPH1;HNRNPF;HNRNPH2;ENSG00000215042	0.944281	0.984201	1.05704	0.901765	0.930453	0.884673	1.05943	0.887184	1.03672	0.80653	0.864544	0.825016	1.04479	0.983847
FXR1	0.821165	1.09324	0.864352	1.15865	0.91141	1.15651	0.892383	0.979759	1.03519	0.941714	0.89178	0.903138	1.0749	0.950085
ZNF638	1.14088	1.19015	1.01979	1.18501	1.26471	1.02064	0.987516	1.29975	0.929021	1.02259	1.14494	1.10447	1.04501	1.05753
HNRNPCL1	1.32321	1.19155	0.897566	1.27304	0.919443	0.995994	0.854461	1.3483	0.914719	1.13164	1.05455	1.22835	1.04051	0.980377
KHDRBS1	0.871761	1.30316	0.738533	1.29299	1.04498	1.12997	1.09063	1.22503	0.944045	1.32904	1.07241	1.15719	1.15015	1.12741
RBM6	0.836171	1.03714	0.864685	0.964518	1.07312	0.872693	0.717668	1.00248	0.86189	0.926471	1.12034	0.884437	0.977341	0.978764
PABPC5	1.03115	1.19328	0.785483	1.17689	1.07477	1.12819	0.891769	1.17999	0.981637	1.19859	0.961939	1.1191	1.12731	1.09892
IGF2BP3	0.830752	1.174	0.779223	1.12979	0.902038	1.03675	0.961	1.11958	1.04228	0.962731	0.93522	0.976215	1.05183	1.1164
hnRNPLL	0.745417	1.12327	0.814889	1.18831	0.738199	0.947627	1.01961	0.861717	1.17857	0.726031	0.642091	0.807415	0.9766	1.08526
KHDRBS2	0.983533	1.23732	0.750381	1.23599	1.01704	1.18164	1.131	1.2288	1.02272	1.32659	1.0626	1.11682	1.15076	1.1101
PCBP1;PCBP2;PCBP3;PCBP4	0.939415	0.931027	1.09068	0.891433	1.02037	0.838852	0.97884	0.994068	1.02801	0.859099	1.04434	0.855002	0.987278	0.920863
SF3B4	1.32003	1.12702	0.881761	1.25312	0.912396	1.02582	0.94733	1.0526	0.934851	1.10564	1.07471	1.20546	1.03149	0.971551
RBM45	0.960571	0.977963	1.07826	0.793564	0.805973	0.784662	1.07076	0.861924	1.69471	0.858395	1.8648	0.772327	1.42651	0.906748
HNRPDL	1.23723	1.28806	0.779096	1.10677	0.983792	1.13392	1.1029	1.23733	1.34198	1.06176	0.913863	1.16924	0.808026	1.07736
ROD1;PTBP2;PTBP1	1.13818	1.09703	1.00313	1.11721	0.94517	1.11288	0.900905	1.31752	1.02435	1.10456	0.964779	1.08085	1.00604	1.02718
EIF2S1	0.992906	0.961773	0.827464	0.995471	1.06559	0.866482	0.917164	0.897177	0.936631	0.912621	0.9306	0.888881	0.888123	0.954235
SYNCRIP;HNRNPR	1.13988	1.20841	0.917599	1.11836	1.08261	1.07126	0.889338	1.22414	0.93801	1.00996	1.02825	1.07214	1.08471	1.08089
YBX2;CSDA;YB-1	0.881774	1.00195	0.86955	0.979388	1.05061	0.999894	0.905196	0.949087	0.942235	1.00597	0.967889	0.993174	0.906102	0.946478
ACO1	0.890164	1.089	0.928866	0.885018	0.980362	0.890949	1.07117	1.02945	0.956413	0.864367	0.950774	0.889934	0.94818	1.00669
ZFP36;ZFP36L1;ZFP36L2	1.61511	1.71925	0.730178	1.15153	0.969403	1.12433	0.897939	1.80687	1.14853	1.21917	1.07126	1.26921	1.00223	0.79692
EIF4B	0.991381	0.991963	1.11822	0.903416	0.991345	0.943324	1.03872	0.940342	1.00176	0.94516	0.985451	0.91777	1.01556	1.00744
IGF2BP1	0	0	0	0	0	0	60061.1	9.77663	0	0.997782	4.99075	0.587728	6.36242	1.99768
NONO	0.96277	0.907747	1.01827	0.814586	1.01528	0.8449	0.997105	0.822853	0.966197	0.901545	1.04331	0.803819	0.969434	0.897583
FUS;TAF15	0.909891	0.940318	1.07073	0.856525	0.946209	0.851046	0.987594	0.918864	0.97173	0.849886	0.924912	0.832293	0.948276	0.956748
NOVA2;ENSG00000248163;ENSG00000249644	0	1.62499	3.33054	0	0	0	0	0.425137	2.50154	0	0	0	1.06054	0.454045
RBMY1J;RBMY1A1;RBMY1B;RBMY1F;RBMY1E;RBMY1D;RBMXL1;RBMXL3;RBMXL2;RBMX	0.843111	0.949585	1.08655	0.855622	0.979138	0.844112	0.943405	0.904142	0.935203	0.848024	0.928519	0.859487	0.937974	0.962492
YTHDC1	0.903555	1.08517	0.926344	1.0069	1.05168	0.938048	0.966479	0.914569	0.950256	0.974339	1.01207	0.983131	1.001	0.993843

## Sheet: RI motif frequency
	Exon_up_(+)	Exon_up_(-)	Intron_5prime_(+)	Intron_5prime_(-)	Intron_3prime_(+)	Intron_3prime_(-)	Exon_down_(+)	Exon_down_(-)
A1CF	0.849124	0.834652	0.965585	0.789986	0.882884	0.638374	1.06963	0.831957
ANKRD17;ANKHD1;ENSG00000249536	0.805095	1.58405	0.9717	1.10473	0.775993	0.704338	0.887087	0.692831
CELF3;BRUNOL6;BRUNOL5;BRUNOL4	1.14818	1.12741	0.926204	1.02644	0.945657	1.1352	1.05584	0.816974
CPEB2;CPEB3;CPEB4	1.23903	1.00549	0.991936	0.841004	0.880601	0.85676	1.06768	0.954515
DAZAP1	1.02751	1.77705	1.18249	0.911889	1.10944	0.794367	1.32446	0.981272
FMR1	1.03654	1.1038	1.08051	1.09305	1.15742	1.10774	0.96027	0.927063
A2BP1;RBFOX2;RBFOX3	1.06476	0.961148	0.900519	1.00068	0.973325	1.10672	0.982892	0.978883
SRSF12;Fusip1;BX511012.1	0.809174	0.973519	0.893361	0.847636	0.996427	0.817047	0.97536	1.01232
FXR2	0.943581	1.00113	1.13354	1.33636	1.29346	1.36765	1.08551	1.27625
G3BP2	0.893898	0.997822	0.947074	0.838527	0.952046	0.799317	1.06429	0.946782
HNRNPA1L2;ENSG00000231942;HNRNPA3;HNRNPA1;ENSG00000215492;HNRNPA2B1	0.737913	1.39346	0.958164	0.977177	1.03032	0.859824	0.889374	1.18686
HNRNPC	1.17131	1.19034	0.974306	0.819782	0.836245	0.818083	1.12132	0.876236
hnRNPK	1.13216	0.823227	1.02817	1.23182	1.16749	1.24324	0.937416	1.22352
ELAVL1;ELAVL2;ELAVL3	1.15673	1.12317	0.92072	0.769377	0.88166	0.730493	1.07426	0.862205
IGF2BP2	0.842413	0.917739	0.849167	0.797142	0.849737	0.879203	0.857846	0.834524
KHDRBS3	0.701111	0.59537	1.05219	0.725733	1.14447	0.678336	1.14781	1.261
LIN28B;LIN28A	0.886272	1.18734	1.01305	1.09668	1.02192	1.17422	0.975566	1.05666
MATR3	0.81275	1.01191	1.07765	0.724106	0.922595	1.0764	0.982441	0.793466
MBNL1;MBNL2;MBNL3	1.08877	0.971125	1.02835	1.14232	1.0497	1.05755	1.05525	1.09856
MSI2;MSI1	1.30634	1.63599	1.01181	0.770739	1.02102	0.952295	1.16316	0.896605
SFPQ;PPRC1;PSPC1	0.933736	0.784337	0.872397	1.19836	1.13198	1.25355	1.09926	0.957727
QKI	0.816284	1.46552	1.26869	0.89876	1.2006	1.00165	0.965822	0.885304
RBM28	1.20702	1.18334	0.880534	0.998329	0.932599	1.05387	0.987506	0.733654
CIRBP;RBM3	1.11478	0.77502	0.867626	1.12983	0.866339	1.10436	0.718571	0.923125
RBM24;RBM38	0.952584	1.25679	0.892304	1.04075	0.921779	1.10996	0.911457	0.923808
RBM4B;RBM4	1.01895	1.09049	0.717546	1.04121	0.942152	1.19872	1.58117	1.30565
RBM41	0.972485	0.668485	0.920424	0.706524	0.842743	0.649777	1.02919	1.01348
RBM46;RBM47	0.830439	0.89158	0.912301	0.854383	0.831712	0.699964	0.832876	0.672317
RBM5	0.856066	1.00426	1.0394	1.0584	0.942644	1.16142	0.914396	0.887651
RBM8A	1.25114	0.96343	0.691406	1.14914	1.16	3.03071	1.24885	1.27601
SRSF3	0.83867	0.839671	0.883272	0.941924	0.761536	0.70473	0.690446	0.868829
SAMD4A;SAMD4B	1.0795	1.02262	1.08598	1.07823	1.08934	1.42144	1.05945	0.982408
SART3	0.757931	0.933914	0.915386	0.705562	0.857961	0.648175	1.00421	0.912982
SRSF9	0.980811	1.03577	1.00996	1.13904	1.05147	1.17082	0.997356	1.04479
SNRNP70	0.874513	0.83975	1.07559	0.833023	0.978088	0.696112	0.948599	0.879214
SRSF2;ENSG00000180771	0.911798	1.09333	0.908557	1.10473	0.972456	1.12616	0.905705	0.904557
SRSF7	1.08281	0.75034	0.965579	0.68569	0.99938	0.457361	1.10404	1.11651
STAR-PAP	0.815955	0.942576	1.07662	1.00051	0.715227	0.914725	0.803459	1.17693
TARDBP	0.680965	0.832986	0.805073	0.505553	0.791592	0.684847	1.0385	0.910423
TIA1	1.22041	1.08943	0.991557	0.822441	0.869176	0.842409	1.09574	0.962209
U2AF2	0.96218	1.02319	1.05764	1.09705	1.00176	1.06506	1.05326	0.943007
ZC3H10	1.10376	1.13547	1.23954	1.42821	1.16622	1.46472	1.16232	1.49719
ZCRB1	0.932161	0.586766	0.978038	0.784937	0.896645	0.935998	1.0046	0.845028
SRSF1	0.890757	1.04876	0.904695	1.17631	0.988422	1.22224	0.960594	1.06337
MEX3D;MEX3B;MEX3C	0.833399	0.843935	0.919499	0.80228	0.868401	0.949804	0.997375	0.992455
SRSF4;SRSF6	0.976175	1.1185	0.860648	1.23687	0.965296	1.27432	1.01234	1.22613
SNRPA;SNRPB2	1.02538	0.818378	0.90908	1.05917	0.881748	0.768436	1.0185	0.923812
ENOX1;ENOX2	0.896754	1.27926	1.04693	0.755129	1.01358	0.899156	1.00503	1.11583
ESRP2;ESRP1	1.10018	1.23313	0.970448	1.06945	1.00758	1.07414	1.02244	1.3908
RBM42	1.31832	0.404497	1.37548	1.14095	1.14919	0.862455	0.982998	0.740551
RBMS1;RBMS2;RBMS3;ENSG00000213250	0.729538	1.14972	0.773909	0.549818	0.695775	0.561666	1.01677	0.53613
PABPC1;PABPC1L;PABPC3;PABPC4;ENSG00000250177	0.739599	0.935485	0.948458	0.721059	0.863762	0.710936	0.965156	0.908631
CNOT4	0.925272	1.07687	0.98328	0.908875	0.914496	0.954559	0.975196	0.977678
PABPN1;PABPN1L	0.820657	0.866932	1.01877	0.935768	1.01646	0.91549	0.862344	0.948396
RALY	1.36284	1.22545	0.989636	0.813725	0.822053	0.87241	1.08378	0.86284
HNRNPL;HNRNPH1;HNRNPF;HNRNPH2;ENSG00000215042	1.02209	1.2695	0.836535	0.959937	0.906583	1.17601	0.957765	0.856576
FXR1	0.696849	0.602144	1.2332	0.910766	1.06129	1.07807	0.670781	0.681839
ZNF638	1.03315	0.58531	1.14417	0.821463	0.980473	0.669404	1.11852	1.00801
HNRNPCL1	1.18319	1.15204	0.986043	0.817043	0.835976	0.818439	1.13195	0.882629
KHDRBS1	0.820954	0.852749	0.840126	0.716945	0.89109	0.859387	1.25617	0.944472
RBM6	0.956895	0.855878	1.02568	0.737496	1.02231	1.03377	0.843799	0.807252
PABPC5	0.806459	0.725451	0.995978	0.667845	0.887933	0.777624	1.00885	0.866367
IGF2BP3	0.820548	1.05589	0.874129	0.854543	0.884573	0.9422	0.92641	0.88969
hnRNPLL	0.796222	1.59439	0.783771	0.798306	0.753206	1.00316	0.927895	0.877197
KHDRBS2	0.75746	0.757368	0.964571	0.820772	0.933632	0.850309	1.23352	1.03728
PCBP1;PCBP2;PCBP3;PCBP4	1.10037	0.991905	1.05141	1.15961	1.06126	1.45854	1.02532	1.02159
SF3B4	1.06438	1.09862	1.00633	0.887727	0.914725	0.827531	1.07224	0.870924
RBM45	1.05349	0.643185	1.05455	3.05924	1.00297	2.87485	1.11675	0.924009
HNRPDL	0.91249	1.94406	0.967052	0.523291	0.835883	0.933168	1.06479	0.880112
ROD1;PTBP2;PTBP1	1.02908	1.26962	0.933773	0.951556	0.839619	0.969616	1.01787	0.915721
EIF2S1	0.98861	0.879826	0.874699	0.861059	0.982892	1.06453	0.957693	0.944153
SYNCRIP;HNRNPR	0.718103	0.915799	0.919175	0.858584	0.892914	0.801807	0.972581	0.944819
YBX2;CSDA;YB-1	0.882916	0.988382	1.01289	0.929096	0.936293	0.957271	0.897459	0.950466
ACO1	1.05147	1.01695	0.979928	0.972105	1.02057	0.979908	0.984735	0.914995
ZFP36;ZFP36L1;ZFP36L2	1.32906	1.29604	0.788935	0.495222	0.785578	0.399573	1.05512	1.03727
EIF4B	0.915871	1.07674	0.982729	1.06537	0.967389	1.04555	0.930419	0.9513
IGF2BP1	0	0	0	9.94135	1.99857	10.0608	0	5.35859
NONO	0.917138	1.1249	0.916622	1.06772	0.981857	1.24045	0.961102	1.16074
FUS;TAF15	1.07568	1.11136	0.996124	1.09642	1.06354	1.14756	1.07706	1.10067
NOVA2;ENSG00000248163;ENSG00000249644	0	1.29602	2.49435	0	0.90849	0	1.32086	0
RBMY1J;RBMY1A1;RBMY1B;RBMY1F;RBMY1E;RBMY1D;RBMXL1;RBMXL3;RBMXL2;RBMX	0.999425	0.924727	1.00966	1.1955	1.04828	1.18184	0.977218	1.04303
YTHDC1	0.975181	0.843835	0.883453	0.878	0.957392	0.957349	0.958776	0.959867

## Sheet: Y14 densities
junction	increasing_decreasing	positive_negative_(background)	event_name	distance_to_junction	weight_(1/samples_count)
j_1	increasing	positive	C1.HsaEX0004552	-47	0.00102564
j_1	increasing	positive	C1.HsaEX0008313	-88	0.00102564
j_1	increasing	positive	C1.HsaEX0008313	-22	0.00102564
j_1	increasing	positive	C1.HsaEX0008313	-101	0.00102564
j_1	increasing	positive	C1.HsaEX0008313	-68	0.00102564
j_1	increasing	positive	C1.HsaEX0018391	-52	0.00102564
j_1	increasing	positive	C1.HsaEX0026137	-80	0.00102564
j_1	increasing	positive	C1.HsaEX0026137	-82	0.00102564
j_1	increasing	positive	C1.HsaEX0062819	-139	0.00102564
j_1	increasing	positive	C1.HsaEX0070880	-15	0.00102564
j_1	increasing	positive	C1.HsaEX0072063	-14	0.00102564
j_1	increasing	positive	C2.HsaEX0011306	-207	0.00102564
j_1	increasing	positive	C2.HsaEX0026138	-80	0.00102564
j_1	increasing	positive	C2.HsaEX0026138	-82	0.00102564
j_1	increasing	positive	C3.HsaEX0054021	-96	0.00102564
j_1	increasing	positive	C3.HsaEX0054021	-59	0.00102564
j_1	increasing	positive	C3.HsaEX0054021	-98	0.00102564
j_1	increasing	positive	C3.HsaEX0054021	-57	0.00102564
j_1	increasing	positive	C3.HsaEX0058389	-32	0.00102564
j_1	increasing	positive	C3.HsaEX0058389	-54	0.00102564
j_1	increasing	positive	chr10:102810646:102811862:+@chr10:102812289:102812850:+@chr10:102813953:102814168:+	-199	0.00102564
j_1	increasing	positive	chr10:3817105:3817473:-@chr10:3815408:3815473:-@chr10:3811258:3814406:-	-151	0.00102564
j_1	increasing	positive	chr10:3817105:3817473:-@chr10:3815408:3815473:-@chr10:3811258:3814406:-	-258	0.00102564
j_1	increasing	positive	chr10:6170955:6171162:+@chr10:6179017:6179157:+@chr10:6183240:6183356:+	-174	0.00102564
j_1	increasing	positive	chr11:11819546:11820347:+@chr11:11851923:11851982:+@chr11:11858300:11858503:+	-196	0.00102564
j_1	increasing	positive	chr11:125658024:125658258:+@chr11:125665567:125665690:+@chr11:125665908:125666066:+	-68	0.00102564
j_1	increasing	positive	chr1:120962433:120962780:+@chr1:120981644:120981741:+@chr1:120999831:121000017:+	-112	0.00102564
j_1	increasing	positive	chr1:120962433:120962780:+@chr1:120981644:120981741:+@chr1:120999831:121000017:+	-33	0.00102564
j_1	increasing	positive	chr11:44928804:44929184:-@chr11:44917293:44917422:-@chr11:44916334:44916493:-	-12	0.00102564
j_1	increasing	positive	chr11:44928804:44929184:-@chr11:44917293:44917422:-@chr11:44916334:44916493:-	-244	0.00102564
j_1	increasing	positive	chr11:44928804:44929184:-@chr11:44917293:44917422:-@chr11:44916334:44916493:-	-259	0.00102564
j_1	increasing	positive	chr1:148507722:148508367:-@chr1:148506981:148507015:-@chr1:148506380:148506813:-	-174	0.00102564
j_1	increasing	positive	chr1:150148460:150148908:-@chr1:150146421:150146506:-@chr1:150133451:150134294:-	-80	0.00102564
j_1	increasing	positive	chr1:150148460:150148908:-@chr1:150146421:150146506:-@chr1:150133451:150134294:-	-171	0.00102564
j_1	increasing	positive	chr1:150148460:150148908:-@chr1:150146421:150146506:-@chr1:150133451:150134294:-	-169	0.00102564
j_1	increasing	positive	chr1:177317496:177318145:+@chr1:177318477:177318811:+@chr1:177323669:177324221:+	-203	0.00102564
j_1	increasing	positive	chr1:177317496:177318145:+@chr1:177318543:177318811:+@chr1:177323669:177324221:+	-203	0.00102564
j_1	increasing	positive	chr11:93114136:93114349:-@chr11:93112051:93112145:-@chr11:93110923:93111313:-	-33	0.00102564
j_1	increasing	positive	chr12:112143627:112143814:+@chr12:112147432:112147524:+@chr12:112148916:112149152:+	-30	0.00102564
j_1	increasing	positive	chr12:122652544:122652756:+@chr12:122656431:122656659:+@chr12:122657932:122659329:+	-43	0.00102564
j_1	increasing	positive	chr12:122652544:122652756:+@chr12:122656431:122656659:+@chr12:122657932:122659329:+	-114	0.00102564
j_1	increasing	positive	chr12:130806971:130807142:+@chr12:130814954:130815184:+@chr12:130816616:130816806:+	-101	0.00102564
j_1	increasing	positive	chr1:226394552:226394687:+@chr1:226395448:226395612:+@chr1:226399835:226400391:+	-129	0.00102564
j_1	increasing	positive	chr1:226394552:226394687:+@chr1:226395448:226395831:+@chr1:226399835:226400391:+	-129	0.00102564
j_1	increasing	positive	chr12:31370225:31370572:-@chr12:31349183:31349324:-@chr12:31342278:31342425:-	-280	0.00102564
j_1	increasing	positive	chr12:31370225:31370572:-@chr12:31349183:31349324:-@chr12:31342278:31342425:-	-239	0.00102564
j_1	increasing	positive	chr12:31370225:31370572:-@chr12:31349183:31349324:-@chr12:31342278:31342425:-	-237	0.00102564
j_1	increasing	positive	chr12:31370225:31370572:-@chr12:31349183:31349324:-@chr12:31342278:31342425:-	-235	0.00102564
j_1	increasing	positive	chr12:31370225:31370572:-@chr12:31349183:31349324:-@chr12:31342278:31342425:-	-282	0.00102564
j_1	increasing	positive	chr12:31370225:31370572:-@chr12:31349187:31349324:-@chr12:31342278:31342425:-	-280	0.00102564
j_1	increasing	positive	chr12:31370225:31370572:-@chr12:31349187:31349324:-@chr12:31342278:31342425:-	-239	0.00102564
j_1	increasing	positive	chr12:31370225:31370572:-@chr12:31349187:31349324:-@chr12:31342278:31342425:-	-237	0.00102564
j_1	increasing	positive	chr12:31370225:31370572:-@chr12:31349187:31349324:-@chr12:31342278:31342425:-	-235	0.00102564
j_1	increasing	positive	chr12:31370225:31370572:-@chr12:31349187:31349324:-@chr12:31342278:31342425:-	-282	0.00102564
j_1	increasing	positive	chr12:31634907:31635219:-@chr12:31543807:31543872:-@chr12:31540011:31540120:-	-244	0.00102564
j_1	increasing	positive	chr1:33319317:33319696:+@chr1:33322142:33322315:+@chr1:33330238:33330410:+	-40	0.00102564
j_1	increasing	positive	chr14:104837828:104838690:-@chr14:104823678:104823758:-@chr14:104810103:104810276:-	-129	0.00102564
j_1	increasing	positive	chr14:35365144:35365615:+@chr14:35368752:35368864:+@chr14:35370367:35370457:+	-212	0.00102564
j_1	increasing	positive	chr15:87257482:87257688:-@chr15:87254027:87254158:-@chr15:87251430:87251611:-	-38	0.00102564
j_1	increasing	positive	chr15:97923429:97923832:+@chr15:97956158:97956239:+@chr15:97990706:97990901:+	-28	0.00102564
j_1	increasing	positive	chr15:97923429:97923832:+@chr15:97956158:97956239:+@chr15:97990706:97990901:+	-30	0.00102564
j_1	increasing	positive	chr15:97923429:97923832:+@chr15:97956158:97956239:+@chr15:97990706:97990901:+	-116	0.00102564
j_1	increasing	positive	chr16:1668252:1668358:+@chr16:1673511:1673594:+@chr16:1675441:1675589:+	-76	0.00102564
j_1	increasing	positive	chr16:29531925:29532541:-@chr16:29488093:29488150:-@chr16:29484908:29485071:-	-242	0.00102564
j_1	increasing	positive	chr16:55777238:55777451:-@chr16:55769915:55770265:-@chr16:55765582:55765699:-	-7	0.00102564
j_1	increasing	positive	chr16:79687237:79687514:-@chr16:79681707:79681786:-@chr16:79675422:79675700:-	-100	0.00102564
j_1	increasing	positive	chr16:83208945:83209203:-@chr16:83208608:83208690:-@chr16:83181212:83181369:-	-28	0.00102564
j_1	increasing	positive	chr16:83208945:83209203:-@chr16:83208608:83208690:-@chr16:83181212:83181369:-	-122	0.00102564
j_1	increasing	positive	chr16:83208945:83209203:-@chr16:83208608:83208690:-@chr16:83181212:83181369:-	-257	0.00102564
j_1	increasing	positive	chr16:88154622:88154972:+@chr16:88155136:88155238:+@chr16:88155505:88155660:+	-173	0.00102564
j_1	increasing	positive	chr16:88154622:88154972:+@chr16:88155136:88155238:+@chr16:88155505:88155660:+	-171	0.00102564
j_1	increasing	positive	chr16:88154622:88154972:+@chr16:88155136:88155238:+@chr16:88155505:88155660:+	-169	0.00102564
j_1	increasing	positive	chr17:17680766:17681062:-@chr17:17667557:17667646:-@chr17:17664047:17664560:-	-200	0.00102564
j_1	increasing	positive	chr17:21057996:21058529:-@chr17:21054841:21055132:-@chr17:21041200:21042745:-	-214	0.00102564
j_1	increasing	positive	chr17:21057996:21058529:-@chr17:21054972:21055132:-@chr17:21041200:21042745:-	-214	0.00102564
j_1	increasing	positive	chr17:3573731:3573896:-@chr17:3573331:3573426:-@chr17:3570350:3570445:-	-27	0.00102564
j_1	increasing	positive	chr17:38385649:38386617:+@chr17:38391194:38391199:+@chr17:38392799:38392957:+	-164	0.00102564
j_1	increasing	positive	chr17:44377042:44377478:-@chr17:44376286:44376336:-@chr17:44373285:44373423:-	-154	0.00102564
j_1	increasing	positive	chr17:45979428:45979645:+@chr17:45980025:45980127:+@chr17:45980643:45981063:+	-69	0.00102564
j_1	increasing	positive	chr17:45979428:45979645:+@chr17:45980080:45980127:+@chr17:45980643:45981063:+	-69	0.00102564
j_1	increasing	positive	chr17:70797030:70797638:-@chr17:70796064:70796267:-@chr17:70794309:70794478:-	-283	0.00102564
j_1	increasing	positive	chr17:74517341:74517472:-@chr17:74505825:74505963:-@chr17:74504669:74505640:-	-116	0.00102564
j_1	increasing	positive	chr17:74517341:74517472:-@chr17:74505825:74505963:-@chr17:74504669:74505640:-	-114	0.00102564
j_1	increasing	positive	chr18:75849228:75849581:-@chr18:75847590:75847738:-@chr18:75838319:75838689:-	-166	0.00102564
j_1	increasing	positive	chr19:13736685:13736923:+@chr19:13737768:13737879:+@chr19:13740173:13740551:+	-136	0.00102564
j_1	increasing	positive	chr19:13736685:13736923:+@chr19:13737768:13737943:+@chr19:13740173:13740551:+	-136	0.00102564
j_1	increasing	positive	chr19:40182743:40183230:+@chr19:40188429:40188675:+@chr19:40191863:40192073:+	-29	0.00102564
j_1	increasing	positive	chr1:94779681:94780003:-@chr1:94778716:94778928:-@chr1:94777850:94778512:-	-244	0.00102564
j_1	increasing	positive	chr1:94779681:94780003:-@chr1:94778716:94778928:-@chr1:94777850:94778512:-	-265	0.00102564
j_1	increasing	positive	chr1:94779681:94780003:-@chr1:94778716:94779210:-@chr1:94777850:94778512:-	-244	0.00102564
j_1	increasing	positive	chr1:94779681:94780003:-@chr1:94778716:94779210:-@chr1:94777850:94778512:-	-265	0.00102564
j_1	increasing	positive	chr19:51796352:51796534:+@chr19:51800924:51800954:+@chr19:51803294:51803437:+	-176	0.00102564
j_1	increasing	positive	chr19:51796352:51796534:+@chr19:51800924:51800954:+@chr19:51803294:51803437:+	-120	0.00102564
j_1	increasing	positive	chr19:51796352:51796534:+@chr19:51800924:51800954:+@chr19:51803294:51803437:+	-174	0.00102564
j_1	increasing	positive	chr19:51796352:51796534:+@chr19:51800924:51800954:+@chr19:51803294:51803437:+	-88	0.00102564
j_1	increasing	positive	chr19:51796352:51796534:+@chr19:51800924:51800954:+@chr19:51803294:51803437:+	-122	0.00102564
j_1	increasing	positive	chr19:7874726:7874953:+@chr19:7876693:7876740:+@chr19:7880640:7880781:+	-151	0.00102564
j_1	increasing	positive	chr19:8279033:8279768:-@chr19:8275915:8276040:-@chr19:8274739:8274972:-	-207	0.00102564
j_1	increasing	positive	chr19:8279033:8279768:-@chr19:8275915:8276689:-@chr19:8274739:8274972:-	-207	0.00102564
j_1	increasing	positive	chr20:1321606:1321816:-@chr20:1321478:1321525:-@chr20:1303937:1304247:-	-197	0.00102564
j_1	increasing	positive	chr20:1321606:1321816:-@chr20:1321478:1321525:-@chr20:1303937:1304247:-	-153	0.00102564
j_1	increasing	positive	chr20:18516535:18516759:+@chr20:18522375:18522465:+@chr20:18524650:18524885:+	-148	0.00102564
j_1	increasing	positive	chr20:25336319:25336531:+@chr20:25346741:25346831:+@chr20:25353847:25353963:+	-31	0.00102564
j_1	increasing	positive	chr20:48980770:48981491:-@chr20:48978595:48978769:-@chr20:48953833:48953945:-	-112	0.00102564
j_1	increasing	positive	chr20:48980770:48981491:-@chr20:48978595:48978769:-@chr20:48953833:48953945:-	-24	0.00102564
j_1	increasing	positive	chr20:48980770:48981491:-@chr20:48978595:48978769:-@chr20:48953833:48953945:-	-22	0.00102564
j_1	increasing	positive	chr20:9963647:9963981:+@chr20:9964227:9964290:+@chr20:9966906:9967612:+	-199	0.00102564
j_1	increasing	positive	chr20:9963647:9963981:+@chr20:9964227:9964290:+@chr20:9966906:9967612:+	-259	0.00102564
j_1	increasing	positive	chr2:113911739:113912069:+@chr2:113913067:113913164:+@chr2:113915398:113915884:+	-222	0.00102564
j_1	increasing	positive	chr2:130830042:130830243:+@chr2:130832910:130833018:+@chr2:130843176:130843244:+	-135	0.00102564
j_1	increasing	positive	chr2:130830042:130830243:+@chr2:130832910:130833018:+@chr2:130843176:130843244:+	-133	0.00102564
j_1	increasing	positive	chr21:43186447:43186560:+@chr21:43190199:43190226:+@chr21:43196361:43197455:+	-95	0.00102564
j_1	increasing	positive	chr21:43186447:43186560:+@chr21:43190199:43190226:+@chr21:43196361:43197455:+	-97	0.00102564
j_1	increasing	positive	chr2:190916441:190916932:+@chr2:190932617:190932669:+@chr2:190933010:190933277:+	-299	0.00102564
j_1	increasing	positive	chr22:37481714:37481964:-@chr22:37480593:37480657:-@chr22:37478458:37478616:-	-136	0.00102564
j_1	increasing	positive	chr22:37481714:37481964:-@chr22:37480593:37480657:-@chr22:37478458:37478616:-	-231	0.00102564
j_1	increasing	positive	chr22:37481714:37481964:-@chr22:37480593:37480657:-@chr22:37478458:37478616:-	-64	0.00102564
j_1	increasing	positive	chr22:37481714:37481964:-@chr22:37480593:37480657:-@chr22:37478458:37478616:-	-233	0.00102564
j_1	increasing	positive	chr22:43938390:43938841:+@chr22:43940854:43940975:+@chr22:43942713:43943229:+	-105	0.00102564
j_1	increasing	positive	chr22:48981535:48982146:+@chr22:48985475:48985580:+@chr22:48986873:48989272:+	-228	0.00102564
j_1	increasing	positive	chr22:48981535:48982146:+@chr22:48985475:48985580:+@chr22:48986873:48989272:+	-217	0.00102564
j_1	increasing	positive	chr3:187138307:187138618:-@chr3:187132059:187132334:-@chr3:187127083:187127216:-	-251	0.00102564
j_1	increasing	positive	chr3:49002294:49003047:+@chr3:49003332:49003351:+@chr3:49013875:49014065:+	-183	0.00102564
j_1	increasing	positive	chr3:57653549:57653878:-@chr3:57640254:57640492:-@chr3:57633167:57633205:-	-127	0.00102564
j_1	increasing	positive	chr3:57653549:57653878:-@chr3:57640254:57640492:-@chr3:57633167:57633205:-	-293	0.00102564
j_1	increasing	positive	chr3:58198272:58198683:+@chr3:58210645:58210709:+@chr3:58217329:58217472:+	-271	0.00102564
j_1	increasing	positive	chr3:58198272:58198683:+@chr3:58210645:58210709:+@chr3:58217329:58217472:+	-206	0.00102564
j_1	increasing	positive	chr4:103641518:103641977:+@chr4:103651067:103651136:+@chr4:103665699:103665744:+	-216	0.00102564
j_1	increasing	positive	chr4:53220039:53220259:-@chr4:53219098:53219205:-@chr4:53191988:53192068:-	-108	0.00102564
j_1	increasing	positive	chr4:55956528:55957320:+@chr4:55964160:55964262:+@chr4:55972538:55973317:+	-231	0.00102564
j_1	increasing	positive	chr5:134101074:134102381:+@chr5:134104652:134105112:+@chr5:134107576:134107641:+	-263	0.00102564
j_1	increasing	positive	chr5:134101074:134102381:+@chr5:134104652:134105112:+@chr5:134107576:134107641:+	-265	0.00102564
j_1	increasing	positive	chr5:135496434:135496550:+@chr5:135516263:135516346:+@chr5:135517180:135518018:+	-20	0.00102564
j_1	increasing	positive	chr5:135496434:135496550:+@chr5:135516263:135516346:+@chr5:135517180:135518018:+	-91	0.00102564
j_1	increasing	positive	chr5:140051198:140051525:+@chr5:140053260:140053277:+@chr5:140053360:140053434:+	-214	0.00102564
j_1	increasing	positive	chr5:145194933:145195120:-@chr5:145185754:145185956:-@chr5:145182833:145182890:-	-84	0.00102564
j_1	increasing	positive	chr5:145194933:145195120:-@chr5:145185754:145185956:-@chr5:145182833:145182890:-	-100	0.00102564
j_1	increasing	positive	chr6:112300864:112301347:-@chr6:112274485:112274525:-@chr6:112208462:112208531:-	-266	0.00102564
j_1	increasing	positive	chr6:116998790:116999511:+@chr6:117000714:117000841:+@chr6:117001914:117002027:+	-122	0.00102564
j_1	increasing	positive	chr6:116998790:116999511:+@chr6:117001914:117002027:+@chr6:117008151:117008216:+	-122	0.00102564
j_1	increasing	positive	chr6:166321007:166321602:-@chr6:166282733:166283097:-@chr6:166272934:166274244:-	-207	0.00102564
j_1	increasing	positive	chr6:53321574:53321952:-@chr6:53247847:53248018:-@chr6:53240155:53242027:-	-124	0.00102564
j_1	increasing	positive	chr7:100738296:100738549:+@chr7:100739615:100739695:+@chr7:100740485:100740986:+	-14	0.00102564
j_1	increasing	positive	chr7:12692977:12693193:+@chr7:12693785:12693878:+@chr7:12694316:12697084:+	-199	0.00102564
j_1	increasing	positive	chr7:12692977:12693193:+@chr7:12693785:12693878:+@chr7:12694316:12697084:+	-134	0.00102564
j_1	increasing	positive	chr7:12692977:12693193:+@chr7:12693785:12693878:+@chr7:12694316:12697084:+	-61	0.00102564
j_1	increasing	positive	chr7:127904019:127904165:+@chr7:127904372:127904463:+@chr7:127906448:127906803:+	-25	0.00102564
j_1	increasing	positive	chr7:128481941:128482462:-@chr7:128468847:128469007:-@chr7:128447161:128447285:-	-36	0.00102564
j_1	increasing	positive	chr7:23603472:23603749:+@chr7:23604111:23604195:+@chr7:23617315:23617697:+	-269	0.00102564
j_1	increasing	positive	chr7:24579420:24579737:+@chr7:24629807:24629928:+@chr7:24647860:24648012:+	-239	0.00102564
j_1	increasing	positive	chr7:24579420:24579737:+@chr7:24629807:24629928:+@chr7:24647860:24648012:+	-237	0.00102564
j_1	increasing	positive	chr7:44992649:44993084:-@chr7:44992145:44992221:-@chr7:44989148:44990550:-	-149	0.00102564
j_1	increasing	positive	chr7:44992649:44993084:-@chr7:44992145:44992221:-@chr7:44989148:44990550:-	-137	0.00102564
j_1	increasing	positive	chr7:50828415:50828653:-@chr7:50791078:50791247:-@chr7:50767463:50767559:-	-10	0.00102564
j_1	increasing	positive	chr7:5196342:5196650:+@chr7:5205733:5205815:+@chr7:5220692:5220861:+	-119	0.00102564
j_1	increasing	positive	chr7:5196342:5196650:+@chr7:5205733:5205815:+@chr7:5220692:5220861:+	-117	0.00102564
j_1	increasing	positive	chr7:5196342:5196650:+@chr7:5205733:5205815:+@chr7:5220692:5220861:+	-115	0.00102564
j_1	increasing	positive	chr7:5196342:5196650:+@chr7:5205733:5205815:+@chr7:5220692:5220861:+	-85	0.00102564
j_1	increasing	positive	chr7:6015403:6015655:+@chr7:6021303:6021513:+@chr7:6023971:6024202:+	-97	0.00102564
j_1	increasing	positive	chr7:6015403:6015655:+@chr7:6021307:6021509:+@chr7:6023971:6024202:+	-97	0.00102564
j_1	increasing	positive	chr7:72630686:72631066:-@chr7:72626649:72627070:-@chr7:72625869:72626388:-	-199	0.00102564
j_1	increasing	positive	chr7:72630686:72631066:-@chr7:72626649:72627070:-@chr7:72625869:72626388:-	-34	0.00102564
j_1	increasing	positive	chr7:72630686:72631066:-@chr7:72628807:72628967:-@chr7:72626454:72626779:-	-199	0.00102564
j_1	increasing	positive	chr7:72630686:72631066:-@chr7:72628807:72628967:-@chr7:72626454:72626779:-	-34	0.00102564
j_1	increasing	positive	chr7:97339599:97339790:-@chr7:97337026:97337061:-@chr7:97336156:97336427:-	-152	0.00102564
j_1	increasing	positive	chr7:97339599:97339790:-@chr7:97337026:97337061:-@chr7:97336156:97336427:-	-150	0.00102564
j_1	increasing	positive	chr8:102286839:102287136:-@chr8:102283737:102283851:-@chr8:102282424:102283147:-	-87	0.00102564
j_1	increasing	positive	chr8:102286839:102287136:-@chr8:102283737:102283851:-@chr8:102282424:102283147:-	-230	0.00102564
j_1	increasing	positive	chr8:102286839:102287136:-@chr8:102283737:102283851:-@chr8:102282424:102283147:-	-179	0.00102564
j_1	increasing	positive	chr8:105670223:105670615:-@chr8:105613311:105613367:-@chr8:105585663:105590478:-	-254	0.00102564
j_1	increasing	positive	chr8:105670223:105670615:-@chr8:105613311:105613367:-@chr8:105585663:105590478:-	-252	0.00102564
j_1	increasing	positive	chr8:144750661:144750988:-@chr8:144742304:144743394:-@chr8:144740042:144740165:-	-296	0.00102564
j_1	increasing	positive	chr8:144750661:144750988:-@chr8:144742304:144743394:-@chr8:144740042:144740165:-	-294	0.00102564
j_1	increasing	positive	chr8:144750661:144750988:-@chr8:144742304:144743394:-@chr8:144740042:144740165:-	-86	0.00102564
j_1	increasing	positive	chr8:144750661:144750988:-@chr8:144742304:144743394:-@chr8:144740042:144740165:-	-298	0.00102564
j_1	increasing	positive	chr8:144750661:144750988:-@chr8:144742621:144743394:-@chr8:144740042:144740162:-	-296	0.00102564
j_1	increasing	positive	chr8:144750661:144750988:-@chr8:144742621:144743394:-@chr8:144740042:144740162:-	-294	0.00102564
j_1	increasing	positive	chr8:144750661:144750988:-@chr8:144742621:144743394:-@chr8:144740042:144740162:-	-86	0.00102564
j_1	increasing	positive	chr8:144750661:144750988:-@chr8:144742621:144743394:-@chr8:144740042:144740162:-	-298	0.00102564
j_1	increasing	positive	chr8:144750661:144750988:-@chr8:144747206:144747384:-@chr8:144745960:144746206:-	-296	0.00102564
j_1	increasing	positive	chr8:144750661:144750988:-@chr8:144747206:144747384:-@chr8:144745960:144746206:-	-294	0.00102564
j_1	increasing	positive	chr8:144750661:144750988:-@chr8:144747206:144747384:-@chr8:144745960:144746206:-	-86	0.00102564
j_1	increasing	positive	chr8:144750661:144750988:-@chr8:144747206:144747384:-@chr8:144745960:144746206:-	-298	0.00102564
j_1	increasing	positive	chr8:145209228:145209695:+@chr8:145210015:145210194:+@chr8:145210280:145210752:+	-232	0.00102564
j_1	increasing	positive	chr8:145209228:145209695:+@chr8:145210015:145210194:+@chr8:145210280:145210752:+	-42	0.00102564
j_1	increasing	positive	chr8:145209228:145209695:+@chr8:145210015:145210194:+@chr8:145210280:145210752:+	-44	0.00102564
j_1	increasing	positive	chr8:145209228:145209695:+@chr8:145210015:145210194:+@chr8:145210280:145210752:+	-259	0.00102564
j_1	increasing	positive	chr8:145209228:145209695:+@chr8:145210015:145210194:+@chr8:145210280:145210752:+	-210	0.00102564
j_1	increasing	positive	chr8:145486047:145486364:+@chr8:145486973:145487109:+@chr8:145503400:145504085:+	-277	0.00102564
j_1	increasing	positive	chr8:28407642:28407779:+@chr8:28413369:28413414:+@chr8:28416106:28416638:+	-107	0.00102564
j_1	increasing	positive	chr8:28407642:28407779:+@chr8:28413369:28413414:+@chr8:28416106:28416638:+	-66	0.00102564
j_1	increasing	positive	chr8:28407642:28407779:+@chr8:28413369:28413414:+@chr8:28416106:28416638:+	-105	0.00102564
j_1	increasing	positive	chr8:59486377:59486582:+@chr8:59488412:59488484:+@chr8:59491963:59492066:+	-16	0.00102564
j_1	increasing	positive	chr8:79590891:79591258:+@chr8:79647601:79647729:+@chr8:79673148:79673325:+	-35	0.00102564
j_1	increasing	positive	chr9:100598236:100598649:-@chr9:100592207:100592709:-@chr9:100586935:100586979:-	-21	0.00102564
j_1	increasing	positive	chr9:101023650:101024110:-@chr9:101023082:101023240:-@chr9:101018528:101020939:-	-224	0.00102564
j_1	increasing	positive	chr9:122876962:122877166:+@chr9:122882405:122882577:+@chr9:122890395:122890642:+	-133	0.00102564
j_1	increasing	positive	chr9:122876962:122877166:+@chr9:122882405:122882577:+@chr9:122890395:122890642:+	-131	0.00102564
j_1	increasing	positive	chr9:122876962:122877166:+@chr9:122882405:122882577:+@chr9:122890395:122890642:+	-129	0.00102564
j_1	increasing	positive	chr9:129537220:129537451:-@chr9:129536399:129536664:-@chr9:129533624:129535660:-	-138	0.00102564
j_1	increasing	positive	chr9:168816:169109:-@chr9:167723:167820:-@chr9:165698:165784:-	-222	0.00102564
j_1	increasing	positive	chr9:4289421:4290035:-@chr9:4115734:4115941:-@chr9:4107768:4108881:-	-221	0.00102564
j_1	increasing	positive	chr9:4289421:4290035:-@chr9:4115734:4115941:-@chr9:4107768:4108881:-	-219	0.00102564
j_1	increasing	positive	chr9:45331341:45332171:+@chr9:45447897:45448072:+@chr9:45452964:45453608:+	-18	0.00102564
j_1	increasing	positive	chr9:74169432:74169983:-@chr9:74168202:74168342:-@chr9:74164846:74165523:-	-37	0.00102564
j_1	increasing	positive	chr9:74169432:74169983:-@chr9:74168206:74168342:-@chr9:74164846:74165523:-	-37	0.00102564
j_1	increasing	positive	chrX:118254239:118254682:+@chrX:118258302:118258455:+@chrX:118261142:118262459:+	-192	0.00102564
j_1	increasing	positive	S.HsaEX0004338	-181	0.00102564
j_1	increasing	positive	S.HsaEX0004338	-257	0.00102564
j_1	increasing	positive	S.HsaEX0004471	-96	0.00102564
j_1	increasing	positive	S.HsaEX0025911	-115	0.00102564
j_1	increasing	positive	S.HsaEX0038902	-25	0.00102564
j_1	increasing	positive	S.HsaEX0052471	-76	0.00102564
j_1	increasing	positive	S.HsaEX0057062	-111	0.00102564
j_1	increasing	positive	S.HsaEX0057062	-109	0.00102564
j_1	increasing	positive	S.HsaEX0058466	-298	0.00102564
j_1	increasing	negative	chr1:166461785:166462004:+@chr1:166467376:166467462:+@chr1:166474993:166475022:+	-181	0.000102564
j_1	increasing	negative	chr12:2938514:2938908:+@chr12:2939375:2939780:+@chr12:2974165:2974419:+	-183	0.000102564
j_1	increasing	negative	chr8:145550768:145551181:-@chr8:145550436:145550682:-@chr8:145549310:145550146:-	-44	0.000102564
j_1	increasing	negative	chr11:8942332:8943064:-@chr11:8940215:8940306:-@chr11:8934313:8934421:-	-259	0.000102564
j_1	increasing	negative	chr4:84625163:84625363:-@chr4:84624169:84624343:-@chr4:84622266:84622421:-	-132	0.000102564
j_1	increasing	negative	chr15:61125236:61127959:+@chr15:61136237:61136370:+@chr15:61138815:61138932:+	-54	0.000102564
j_1	increasing	negative	chr19:46594926:46595222:-@chr19:46590612:46590725:-@chr19:46589296:46589707:-	-200	0.000102564
j_1	increasing	negative	chr19:46594926:46595222:-@chr19:46590612:46590725:-@chr19:46589296:46589707:-	-198	0.000102564
j_1	increasing	negative	chr22:45024817:45025240:-@chr22:45021686:45021782:-@chr22:45018572:45019799:-	-257	0.000102564
j_1	increasing	negative	chr1:9806288:9807171:-@chr1:9791949:9792052:-@chr1:9755917:9756039:-	-256	0.000102564
j_1	increasing	negative	chr1:9806288:9807171:-@chr1:9791949:9792052:-@chr1:9755917:9756039:-	-125	0.000102564
j_1	increasing	negative	chr1:163866722:163867154:+@chr1:163871588:163871683:+@chr1:163885702:163887721:+	-164	0.000102564
j_1	increasing	negative	chr1:163866722:163867154:+@chr1:163871588:163871683:+@chr1:163885702:163887721:+	-123	0.000102564
j_1	increasing	negative	chr1:163866722:163867154:+@chr1:163871588:163871683:+@chr1:163885702:163887721:+	-162	0.000102564
j_1	increasing	negative	chr5:115205078:115205702:+@chr5:115230266:115230357:+@chr5:115258683:115258754:+	-192	0.000102564
j_1	increasing	negative	chr5:115205078:115205702:+@chr5:115230266:115230357:+@chr5:115258683:115258754:+	-190	0.000102564
j_1	increasing	negative	chr5:115205078:115205702:+@chr5:115230266:115230357:+@chr5:115258683:115258754:+	-123	0.000102564
j_1	increasing	negative	C3.HsaEX0036784	-21	0.000102564
j_1	increasing	negative	chr17:45858518:45858749:+@chr17:45893037:45893232:+@chr17:45893993:45894046:+	-194	0.000102564
j_1	increasing	negative	chr22:45024817:45025240:-@chr22:45021667:45021782:-@chr22:45018572:45019799:-	-257	0.000102564
j_1	increasing	negative	chr11:111247285:111247522:-@chr11:111246165:111246303:-@chr11:111244535:111244669:-	-183	0.000102564
j_1	increasing	negative	chr11:44929004:44929494:-@chr11:44919130:44919175:-@chr11:44917293:44917408:-	-198	0.000102564
j_1	increasing	negative	chr11:44929004:44929494:-@chr11:44919130:44919175:-@chr11:44917293:44917408:-	-44	0.000102564
j_1	increasing	negative	chr11:44929004:44929494:-@chr11:44919130:44919175:-@chr11:44917293:44917408:-	-59	0.000102564
j_1	increasing	negative	chr2:96295586:96295954:+@chr2:96296786:96296934:+@chr2:96297090:96297449:+	-208	0.000102564
j_1	increasing	negative	chr2:96295586:96295954:+@chr2:96296786:96296934:+@chr2:96297090:96297449:+	-210	0.000102564
j_1	increasing	negative	chr18:75811712:75812018:-@chr18:75810675:75810826:-@chr18:75804317:75804450:-	-284	0.000102564
j_1	increasing	negative	chr3:147451437:147451661:-@chr3:147424210:147424254:-@chr3:147422542:147422569:-	-136	0.000102564
j_1	increasing	negative	chr3:147451437:147451661:-@chr3:147424210:147424254:-@chr3:147422542:147422569:-	-204	0.000102564
j_1	increasing	negative	chr21:39098583:39099914:+@chr21:39100245:39100602:+@chr21:39103829:39103900:+	-214	0.000102564
j_1	increasing	negative	S.HsaEX0055369	-120	0.000102564
j_1	increasing	negative	S.HsaEX0055369	-142	0.000102564
j_1	increasing	negative	S.HsaEX0055369	-140	0.000102564
j_1	increasing	negative	S.HsaEX0055369	-122	0.000102564
j_1	increasing	negative	chr12:110291099:110291308:-@chr12:110290516:110290909:-@chr12:110288300:110288444:-	-205	0.000102564
j_1	increasing	negative	chr1:148507722:148508367:-@chr1:148506981:148507151:-@chr1:148506380:148506813:-	-174	0.000102564
j_1	increasing	negative	C2.HsaEX0011775	-55	0.000102564
j_1	increasing	negative	C2.HsaEX0011775	-57	0.000102564
j_1	increasing	negative	chr1:52871468:52871935:+@chr1:52878235:52878327:+@chr1:52881123:52881262:+	-136	0.000102564
j_1	increasing	negative	S.HsaEX0052407	-231	0.000102564
j_1	increasing	negative	chr2:165405912:165406578:-@chr2:165344411:165344541:-@chr2:165307941:165308631:-	-131	0.000102564
j_1	increasing	negative	S.HsaEX0026508	-143	0.000102564
j_1	increasing	negative	S.HsaEX0026508	-54	0.000102564
j_1	increasing	negative	S.HsaEX0026508	-61	0.000102564
j_1	increasing	negative	S.HsaEX0026508	-145	0.000102564
j_1	increasing	negative	C3.HsaEX0033099	-207	0.000102564
j_1	increasing	negative	C3.HsaEX0033099	-125	0.000102564
j_1	increasing	negative	chr7:73709944:73710330:+@chr7:73716723:73716844:+@chr7:73741394:73741497:+	-69	0.000102564
j_1	increasing	negative	chr1:178390287:178390930:+@chr1:178402249:178402343:+@chr1:178411079:178411124:+	-117	0.000102564
j_1	increasing	negative	chr12:132073008:132073532:+@chr12:132074324:132074427:+@chr12:132092716:132092849:+	-215	0.000102564
j_1	increasing	negative	chr12:132073008:132073532:+@chr12:132074324:132074427:+@chr12:132092716:132092849:+	-54	0.000102564
j_1	increasing	negative	chr19:10843219:10843598:+@chr19:10876627:10876752:+@chr19:10879715:10879821:+	-40	0.000102564
j_1	increasing	negative	chr19:10843219:10843598:+@chr19:10876627:10876752:+@chr19:10879715:10879821:+	-42	0.000102564
j_1	increasing	negative	chr1:54183816:54184193:-@chr1:54178246:54178358:-@chr1:54166633:54168406:-	-232	0.000102564
j_1	increasing	negative	chr1:54183816:54184193:-@chr1:54178246:54178358:-@chr1:54166633:54168406:-	-135	0.000102564
j_1	increasing	negative	chr1:54183816:54184193:-@chr1:54178246:54178358:-@chr1:54166633:54168406:-	-133	0.000102564
j_1	increasing	negative	chr1:54183816:54184193:-@chr1:54178246:54178358:-@chr1:54166633:54168406:-	-234	0.000102564
j_1	increasing	negative	chr1:42619046:42619355:+@chr1:42634698:42634758:+@chr1:42637662:42637892:+	-94	0.000102564
j_1	increasing	negative	chr1:42619046:42619355:+@chr1:42634698:42634758:+@chr1:42637662:42637892:+	-267	0.000102564
j_1	increasing	negative	S.HsaEX0003926	-154	0.000102564
j_1	increasing	negative	chr3:162305717:162305865:-@chr3:162304801:162304888:-@chr3:162303909:162303996:-	-17	0.000102564
j_1	increasing	negative	chr3:162305717:162305865:-@chr3:162304801:162304888:-@chr3:162303909:162303996:-	-19	0.000102564
j_1	increasing	negative	chr3:162305717:162305865:-@chr3:162304801:162304888:-@chr3:162303909:162303996:-	-107	0.000102564
j_1	increasing	negative	chr3:162305717:162305865:-@chr3:162304801:162304888:-@chr3:162303909:162303996:-	-105	0.000102564
j_1	increasing	negative	chr8:144171265:144171378:+@chr8:144171625:144171911:+@chr8:144173675:144173783:+	-54	0.000102564
j_1	increasing	negative	chr9:139128138:139128301:-@chr9:139127630:139127769:-@chr9:139127479:139127560:-	-57	0.000102564
j_1	increasing	negative	chr5:121440949:121441973:-@chr5:121440487:121440595:-@chr5:121438998:121439135:-	-211	0.000102564
j_1	increasing	negative	chr19:8179990:8180378:+@chr19:8181567:8181746:+@chr19:8221928:8222133:+	-58	0.000102564
j_1	increasing	negative	chr2:203900804:203901599:+@chr2:203924523:203924646:+@chr2:203939845:203940387:+	-260	0.000102564
j_1	increasing	negative	chr16:1299511:1299775:+@chr16:1302349:1302605:+@chr16:1304022:1304098:+	-204	0.000102564
j_1	increasing	negative	chr16:1299511:1299775:+@chr16:1302349:1302605:+@chr16:1304022:1304098:+	-155	0.000102564
j_1	increasing	negative	chr16:1299511:1299775:+@chr16:1302349:1302605:+@chr16:1304022:1304098:+	-113	0.000102564
j_1	increasing	negative	chr9:110736282:110736666:+@chr9:110738409:110738538:+@chr9:110741297:110741373:+	-189	0.000102564
j_1	increasing	negative	chr13:36472511:36472959:+@chr13:36474410:36474446:+@chr13:36474625:36474688:+	-32	0.000102564
j_1	increasing	negative	chrX:101740808:101741431:+@chrX:101742504:101742616:+@chrX:101743048:101743127:+	-254	0.000102564
j_1	increasing	negative	C2.HsaEX0015715	-156	0.000102564
j_1	increasing	negative	C2.HsaEX0015715	-154	0.000102564
j_1	increasing	negative	chr1:16566166:16566390:+@chr1:16590464:16590506:+@chr1:16592310:16593155:+	-110	0.000102564
j_1	increasing	negative	chr1:1437387:1437716:+@chr1:1440877:1441101:+@chr1:1441255:1441331:+	-264	0.000102564
j_1	increasing	negative	chr1:1437387:1437716:+@chr1:1440877:1441101:+@chr1:1441255:1441331:+	-37	0.000102564
j_1	increasing	negative	chr1:1437387:1437716:+@chr1:1440877:1441101:+@chr1:1441255:1441331:+	-21	0.000102564
j_1	increasing	negative	chr2:219283795:219284004:+@chr2:219300236:219300314:+@chr2:219310546:219312130:+	-168	0.000102564
j_1	increasing	negative	chr2:219283795:219284004:+@chr2:219300236:219300314:+@chr2:219310546:219312130:+	-166	0.000102564
j_1	increasing	negative	chr16:66559843:66560066:-@chr16:66554841:66554963:-@chr16:66552979:66553110:-	-25	0.000102564
j_1	increasing	negative	S.HsaEX0070870	-106	0.000102564
j_1	increasing	negative	chr9:16860644:16860841:-@chr9:16857947:16858167:-@chr9:16728358:16728483:-	-182	0.000102564
j_1	increasing	negative	chr9:16860644:16860841:-@chr9:16857947:16858167:-@chr9:16728358:16728483:-	-180	0.000102564
j_1	increasing	negative	chr17:77289671:77289954:+@chr17:77290697:77290941:+@chr17:77292388:77292507:+	-80	0.000102564
j_1	increasing	negative	chr17:77289671:77289954:+@chr17:77290697:77290941:+@chr17:77292388:77292507:+	-213	0.000102564
j_1	increasing	negative	chr17:77289671:77289954:+@chr17:77290697:77290941:+@chr17:77292388:77292507:+	-245	0.000102564
j_1	increasing	negative	chr17:77289671:77289954:+@chr17:77290697:77290941:+@chr17:77292388:77292507:+	-243	0.000102564
j_1	increasing	negative	chr17:77289671:77289954:+@chr17:77290697:77290941:+@chr17:77292388:77292507:+	-241	0.000102564
j_1	increasing	negative	chr4:5940856:5941231:-@chr4:5919296:5919384:-@chr4:5913466:5913838:-	-128	0.000102564
j_1	increasing	negative	C3.HsaEX0039727	-98	0.000102564
j_1	increasing	negative	chr18:30327203:30327476:+@chr18:30338005:30338119:+@chr18:30347477:30347899:+	-263	0.000102564
j_1	increasing	negative	chr18:30327203:30327476:+@chr18:30338005:30338119:+@chr18:30347477:30347899:+	-265	0.000102564
j_1	increasing	negative	S.HsaEX0068593	-151	0.000102564
j_1	increasing	negative	S.HsaEX0062592	-225	0.000102564
j_1	increasing	negative	S.HsaEX0018678	-164	0.000102564
j_1	increasing	negative	S.HsaEX0018678	-9	0.000102564
j_1	increasing	negative	chr14:24588924:24589343:-@chr14:24516214:24516289:-@chr14:24513199:24513896:-	-176	0.000102564
j_1	increasing	negative	chr14:24588924:24589343:-@chr14:24516214:24516289:-@chr14:24513199:24513896:-	-251	0.000102564
j_1	increasing	negative	chr12:93991287:93991616:-@chr12:93985238:93985298:-@chr12:93980415:93980645:-	-209	0.000102564
j_1	increasing	negative	C3.HsaEX0030503	-67	0.000102564
j_1	increasing	negative	C3.HsaEX0030503	-65	0.000102564
j_1	increasing	negative	chrX:69426435:69427116:-@chrX:69425830:69426168:-@chrX:69425005:69425088:-	-147	0.000102564
j_1	increasing	negative	chr2:227408899:227409047:+@chr2:227411033:227411114:+@chr2:227412369:227412587:+	-39	0.000102564
j_1	increasing	negative	chr2:227408899:227409047:+@chr2:227411033:227411114:+@chr2:227412369:227412587:+	-41	0.000102564
j_1	increasing	negative	S.HsaEX0004298	-251	0.000102564
j_1	increasing	negative	chr5:61637746:61638120:+@chr5:61653167:61653305:+@chr5:61678714:61678808:+	-274	0.000102564
j_1	increasing	negative	chr21:26464753:26465299:-@chr21:26406163:26406334:-@chr21:26383712:26384259:-	-163	0.000102564
j_1	increasing	negative	chr9:36126087:36126788:+@chr9:36131843:36132088:+@chr9:36137783:36137913:+	-28	0.000102564
j_1	increasing	negative	chr19:13088467:13088926:-@chr19:13087960:13088154:-@chr19:13087093:13087280:-	-177	0.000102564
j_1	increasing	negative	chr4:1299185:1299388:+@chr4:1311415:1311491:+@chr4:1316545:1316653:+	-20	0.000102564
j_1	increasing	negative	chr18:41932136:41932298:-@chr18:41929017:41929095:-@chr18:41925646:41925815:-	-50	0.000102564
j_1	increasing	negative	chr16:28764734:28764928:-@chr16:28764136:28764302:-@chr16:28763773:28763877:-	-84	0.000102564
j_1	increasing	negative	chr20:33463157:33463359:-@chr20:33460562:33460684:-@chr20:33445309:33445413:-	-144	0.000102564
j_1	increasing	negative	chr11:117252517:117253106:-@chr11:117229234:117229328:-@chr11:117218644:117218706:-	-247	0.000102564
j_1	increasing	negative	chr11:117252517:117253106:-@chr11:117229234:117229328:-@chr11:117218644:117218706:-	-299	0.000102564
j_1	increasing	negative	chr5:177490634:177490983:+@chr5:177495636:177495855:+@chr5:177497715:177498003:+	-251	0.000102564
j_1	increasing	negative	chr16:70053614:70054163:-@chr16:70053063:70053408:-@chr16:70048041:70048232:-	-274	0.000102564
j_1	increasing	negative	S.HsaEX0017569	-261	0.000102564
j_1	increasing	negative	chr12:122025192:122025883:+@chr12:122026311:122027267:+@chr12:122027371:122029069:+	-62	0.000102564
j_1	increasing	negative	chr2:9061120:9061393:-@chr2:9000767:9000844:-@chr2:8966202:8966297:-	-162	0.000102564
j_1	increasing	negative	chr7:140897459:140897703:+@chr7:140901722:140901836:+@chr7:140939415:140939454:+	-119	0.000102564
j_1	increasing	negative	chr7:140897459:140897703:+@chr7:140901722:140901836:+@chr7:140939415:140939454:+	-117	0.000102564
j_1	increasing	negative	chr8:52974043:52974298:-@chr8:52935958:52936359:-@chr8:52919922:52920876:-	-22	0.000102564
j_1	increasing	negative	chr2:11189575:11189846:-@chr2:11186904:11187029:-@chr2:11186561:11186675:-	-214	0.000102564
j_1	increasing	negative	chr3:185355812:185356278:+@chr3:185356842:185356929:+@chr3:185364139:185364208:+	-240	0.000102564
j_1	increasing	negative	chr3:185355812:185356278:+@chr3:185356842:185356929:+@chr3:185364139:185364208:+	-192	0.000102564
j_1	increasing	negative	chr6:43651856:43652155:+@chr6:43658722:43658856:+@chr6:43673411:43673580:+	-272	0.000102564
j_1	increasing	negative	chr6:43651856:43652155:+@chr6:43658722:43658856:+@chr6:43673411:43673580:+	-233	0.000102564
j_1	increasing	negative	chr1:19450496:19450877:-@chr1:19443987:19444111:-@chr1:19443031:19443096:-	-185	0.000102564
j_1	increasing	negative	chr16:65422251:65422394:-@chr16:65418860:65418968:-@chr16:65418072:65418184:-	-120	0.000102564
j_1	increasing	negative	chr11:44929004:44929494:-@chr11:44917293:44917403:-@chr11:44916334:44916493:-	-198	0.000102564
j_1	increasing	negative	chr11:44929004:44929494:-@chr11:44917293:44917403:-@chr11:44916334:44916493:-	-44	0.000102564
j_1	increasing	negative	chr11:44929004:44929494:-@chr11:44917293:44917403:-@chr11:44916334:44916493:-	-59	0.000102564
j_1	increasing	negative	chr20:5055407:5055795:+@chr20:5098450:5098506:+@chr20:5102169:5102305:+	-173	0.000102564
j_1	increasing	negative	chr3:49482569:49482870:+@chr3:49489286:49489342:+@chr3:49499691:49499852:+	-286	0.000102564
j_1	increasing	negative	chr3:49482569:49482870:+@chr3:49489286:49489342:+@chr3:49499691:49499852:+	-198	0.000102564
j_1	increasing	negative	C2.HsaEX0074141	-8	0.000102564
j_1	increasing	negative	C2.HsaEX0074141	-124	0.000102564
j_1	increasing	negative	chr14:99507539:99508147:+@chr14:99620777:99620949:+@chr14:99633571:99634424:+	-28	0.000102564
j_1	increasing	negative	chr1:210275309:210275624:-@chr1:210270702:210270905:-@chr1:210261048:210261177:-	-197	0.000102564
j_1	increasing	negative	chr7:72609753:72610268:-@chr7:72606939:72607036:-@chr7:72604433:72604508:-	-220	0.000102564
j_1	increasing	negative	chr7:72609753:72610268:-@chr7:72606939:72607036:-@chr7:72604433:72604508:-	-151	0.000102564
j_1	increasing	negative	chr7:72609753:72610268:-@chr7:72606939:72607036:-@chr7:72604433:72604508:-	-275	0.000102564
j_1	increasing	negative	chr7:72609753:72610268:-@chr7:72606939:72607036:-@chr7:72604433:72604508:-	-240	0.000102564
j_1	increasing	negative	chr7:72609753:72610268:-@chr7:72606939:72607036:-@chr7:72604433:72604508:-	-238	0.000102564
j_1	increasing	negative	chr7:72609753:72610268:-@chr7:72606939:72607036:-@chr7:72604433:72604508:-	-236	0.000102564
j_1	increasing	negative	chr12:2938514:2938908:+@chr12:2939375:2939623:+@chr12:2974165:2974419:+	-183	0.000102564
j_1	increasing	negative	chr15:76343971:76344292:+@chr15:76349894:76350074:+@chr15:76352492:76352596:+	-239	0.000102564
j_1	increasing	negative	S.HsaEX0035279	-158	0.000102564
j_1	increasing	negative	S.HsaEX0035279	-156	0.000102564
j_1	increasing	negative	chr3:135096931:135097394:-@chr3:135087105:135087199:-@chr3:135066045:135066176:-	-198	0.000102564
j_1	increasing	negative	chr15:73074930:73075067:+@chr15:73076628:73076710:+@chr15:73087055:73087122:+	-127	0.000102564
j_1	increasing	negative	chr15:73074930:73075067:+@chr15:73076628:73076710:+@chr15:73087055:73087122:+	-125	0.000102564
j_1	increasing	negative	chr15:73074930:73075067:+@chr15:73076628:73076710:+@chr15:73087055:73087122:+	-123	0.000102564
j_1	increasing	negative	chr15:73074930:73075067:+@chr15:73076628:73076710:+@chr15:73087055:73087122:+	-121	0.000102564
j_1	increasing	negative	chr15:73074930:73075067:+@chr15:73076628:73076710:+@chr15:73087055:73087122:+	-119	0.000102564
j_1	increasing	negative	chr15:73074930:73075067:+@chr15:73076628:73076710:+@chr15:73087055:73087122:+	-117	0.000102564
j_1	increasing	negative	chr15:73074930:73075067:+@chr15:73076628:73076710:+@chr15:73087055:73087122:+	-133	0.000102564
j_1	increasing	negative	chr15:73074930:73075067:+@chr15:73076628:73076710:+@chr15:73087055:73087122:+	-131	0.000102564
j_1	increasing	negative	chr15:73074930:73075067:+@chr15:73076628:73076710:+@chr15:73087055:73087122:+	-129	0.000102564
j_1	increasing	negative	chr13:75108426:75108863:+@chr13:75185319:75185389:+@chr13:75199166:75199235:+	-133	0.000102564
j_1	increasing	negative	chr7:98874251:98874474:-@chr7:98873983:98873996:-@chr7:98870349:98870827:-	-95	0.000102564
j_1	increasing	negative	chr4:77288485:77288691:-@chr4:77287656:77287817:-@chr4:77286160:77286306:-	-116	0.000102564
j_1	increasing	negative	chr16:31013379:31013820:-@chr16:31012134:31012304:-@chr16:31009589:31010164:-	-79	0.000102564
j_1	increasing	negative	chr16:31013379:31013820:-@chr16:31012134:31012304:-@chr16:31009589:31010164:-	-54	0.000102564
j_1	increasing	negative	chr16:31013379:31013820:-@chr16:31012134:31012304:-@chr16:31009589:31010164:-	-77	0.000102564
j_1	increasing	negative	chr16:31013379:31013820:-@chr16:31012134:31012304:-@chr16:31009589:31010164:-	-19	0.000102564
j_1	increasing	negative	chr1:91260135:91260508:-@chr1:91259207:91259346:-@chr1:91219538:91220515:-	-150	0.000102564
j_1	increasing	negative	S.HsaEX0023076	-57	0.000102564
j_1	increasing	negative	S.HsaEX0048004	-47	0.000102564
j_1	increasing	negative	chr6:39190637:39190966:-@chr6:39185068:39189474:-@chr6:39179814:39181530:-	-248	0.000102564
j_1	increasing	negative	chr6:39190637:39190966:-@chr6:39185068:39189474:-@chr6:39179814:39181530:-	-215	0.000102564
j_1	increasing	negative	chr6:39190637:39190966:-@chr6:39185068:39189474:-@chr6:39179814:39181530:-	-246	0.000102564
j_1	increasing	negative	chr6:39190637:39190966:-@chr6:39185068:39189474:-@chr6:39179814:39181530:-	-213	0.000102564
j_1	increasing	negative	chr22:28279660:28280444:-@chr22:28276717:28276832:-@chr22:28275041:28275147:-	-69	0.000102564
j_1	increasing	negative	chr20:61760112:61760256:+@chr20:61761030:61761301:+@chr20:61763095:61763293:+	-120	0.000102564
j_1	increasing	negative	C2.HsaEX0048688	-51	0.000102564
j_1	increasing	negative	C2.HsaEX0048688	-49	0.000102564
j_1	increasing	negative	S.HsaEX0047111	-37	0.000102564
j_1	increasing	negative	chr7:139124516:139124739:+@chr7:139127008:139127092:+@chr7:139128934:139128997:+	-127	0.000102564
j_1	increasing	negative	chr7:139124516:139124739:+@chr7:139127008:139127092:+@chr7:139128934:139128997:+	-125	0.000102564
j_1	increasing	negative	chr7:139124516:139124739:+@chr7:139127008:139127092:+@chr7:139128934:139128997:+	-123	0.000102564
j_1	increasing	negative	C1.HsaEX0046179	-225	0.000102564
j_1	increasing	negative	chrX:23671163:23671436:-@chrX:23662379:23662405:-@chrX:23661210:23661255:-	-65	0.000102564
j_1	increasing	negative	chr16:31121239:31121815:-@chr16:31120969:31121025:-@chr16:31120306:31120663:-	-264	0.000102564
j_1	increasing	negative	chr16:31121239:31121815:-@chr16:31120969:31121025:-@chr16:31120306:31120663:-	-149	0.000102564
j_1	increasing	negative	chr16:31121239:31121815:-@chr16:31120969:31121025:-@chr16:31120306:31120663:-	-268	0.000102564
j_1	increasing	negative	chr16:31121239:31121815:-@chr16:31120969:31121025:-@chr16:31120306:31120663:-	-266	0.000102564
j_1	increasing	negative	C3.HsaEX0024325	-11	0.000102564
j_1	increasing	negative	chr16:4406461:4406963:-@chr16:4402358:4402432:-@chr16:4398183:4398253:-	-264	0.000102564
j_1	increasing	negative	chr16:4406461:4406963:-@chr16:4402358:4402432:-@chr16:4398183:4398253:-	-192	0.000102564
j_1	increasing	negative	chr16:4406461:4406963:-@chr16:4402358:4402432:-@chr16:4398183:4398253:-	-262	0.000102564
j_1	increasing	negative	chr16:4406461:4406963:-@chr16:4402358:4402432:-@chr16:4398183:4398253:-	-260	0.000102564
j_1	increasing	negative	chrX:153260751:153261120:+@chrX:153261244:153261348:+@chrX:153261496:153261921:+	-279	0.000102564
j_1	increasing	negative	chr16:68890458:68890758:+@chr16:68907373:68907508:+@chr16:68915989:68916091:+	-186	0.000102564
j_1	increasing	negative	chr7:99790702:99790799:+@chr7:99792309:99792497:+@chr7:99793779:99793925:+	-92	0.000102564
j_1	increasing	negative	C3.HsaEX0049722	-227	0.000102564
j_1	increasing	negative	chr9:36126087:36126788:+@chr9:36131843:36132088:+@chr9:36137783:36137913:+	-28	0.000102564
j_1	increasing	negative	chr11:226048:226424:-@chr11:223343:223437:-@chr11:222983:223215:-	-263	0.000102564
j_1	increasing	negative	chr11:226048:226424:-@chr11:223343:223437:-@chr11:222983:223215:-	-91	0.000102564
j_1	increasing	negative	chr1:35956895:35957653:-@chr1:35954689:35954863:-@chr1:35952058:35954514:-	-137	0.000102564
j_1	increasing	negative	chr8:30059905:30060235:-@chr8:30050935:30051113:-@chr8:30046604:30047117:-	-171	0.000102564
j_1	increasing	negative	chr8:30059905:30060235:-@chr8:30050935:30051113:-@chr8:30046604:30047117:-	-169	0.000102564
j_1	increasing	negative	chr16:88566489:88566674:+@chr16:88571624:88571711:+@chr16:88572719:88572787:+	-168	0.000102564
j_1	increasing	negative	chr16:88566489:88566674:+@chr16:88571624:88571711:+@chr16:88572719:88572787:+	-170	0.000102564
j_1	increasing	negative	chr6:55551705:55552056:-@chr6:55536576:55536671:-@chr6:55514817:55514897:-	-204	0.000102564
j_1	increasing	negative	chr1:19998935:19999147:-@chr1:19997217:19997295:-@chr1:19986106:19986197:-	-139	0.000102564
j_1	increasing	negative	chr8:23317412:23317697:-@chr8:23284101:23284220:-@chr8:23281455:23281892:-	-157	0.000102564
j_1	increasing	negative	chr8:23317412:23317697:-@chr8:23284101:23284220:-@chr8:23281455:23281892:-	-170	0.000102564
j_1	increasing	negative	S.HsaEX0022680	-256	0.000102564
j_1	increasing	negative	chr16:4415807:4416094:+@chr16:4421601:4421674:+@chr16:4424386:4424519:+	-280	0.000102564
j_1	increasing	negative	chr16:4415807:4416094:+@chr16:4421601:4421674:+@chr16:4424386:4424519:+	-278	0.000102564
j_1	increasing	negative	chr16:21077199:21077568:+@chr16:21079800:21079830:+@chr16:21079907:21080100:+	-237	0.000102564
j_1	increasing	negative	chr16:21077199:21077568:+@chr16:21079800:21079830:+@chr16:21079907:21080100:+	-203	0.000102564
j_1	increasing	negative	chr7:73226511:73226708:+@chr7:73239877:73240064:+@chr7:73241939:73242239:+	-189	0.000102564
j_1	increasing	negative	chr7:73226511:73226708:+@chr7:73239877:73240064:+@chr7:73241939:73242239:+	-197	0.000102564
j_1	increasing	negative	chr7:73226511:73226708:+@chr7:73239877:73240064:+@chr7:73241939:73242239:+	-195	0.000102564
j_1	increasing	negative	chr19:18409670:18410464:-@chr19:18408783:18408915:-@chr19:18408140:18408687:-	-32	0.000102564
j_1	increasing	negative	chr19:18409670:18410464:-@chr19:18408783:18408915:-@chr19:18408140:18408687:-	-287	0.000102564
j_1	increasing	negative	C1.HsaEX0008666	-14	0.000102564
j_1	increasing	negative	S.HsaEX0017361	-85	0.000102564
j_1	increasing	negative	S.HsaEX0017361	-76	0.000102564
j_1	increasing	negative	C1.HsaEX0027080	-300	0.000102564
j_1	increasing	negative	chr20:2802142:2802406:+@chr20:2876628:2876670:+@chr20:2892918:2892996:+	-232	0.000102564
j_1	increasing	negative	chr20:2802142:2802406:+@chr20:2876628:2876670:+@chr20:2892918:2892996:+	-238	0.000102564
j_1	increasing	negative	chr20:2802142:2802406:+@chr20:2876628:2876670:+@chr20:2892918:2892996:+	-236	0.000102564
j_1	increasing	negative	chr20:2802142:2802406:+@chr20:2876628:2876670:+@chr20:2892918:2892996:+	-230	0.000102564
j_1	increasing	negative	chr20:2802142:2802406:+@chr20:2876628:2876670:+@chr20:2892918:2892996:+	-234	0.000102564
j_1	increasing	negative	chr12:6995839:6996318:-@chr12:6978994:6979052:-@chr12:6962854:6962961:-	-193	0.000102564
j_1	increasing	negative	chr1:155157025:155157379:+@chr1:155157840:155157999:+@chr1:155160365:155160514:+	-143	0.000102564
j_1	increasing	negative	chr1:155157025:155157379:+@chr1:155157840:155157999:+@chr1:155160365:155160514:+	-67	0.000102564
j_1	increasing	negative	C3.HsaEX0025284	-178	0.000102564
j_1	increasing	negative	chr13:50381815:50382277:+@chr13:50385132:50385268:+@chr13:50399544:50399615:+	-170	0.000102564
j_1	increasing	negative	chr13:97426887:97427041:+@chr13:97431497:97431655:+@chr13:97432758:97432838:+	-143	0.000102564
j_1	increasing	negative	chr7:128481941:128482462:-@chr7:128447161:128447285:-@chr7:128445247:128445447:-	-36	0.000102564
j_1	increasing	negative	chr5:61637746:61638120:+@chr5:61653167:61653305:+@chr5:61678714:61678808:+	-274	0.000102564
j_1	increasing	negative	chr11:117252517:117253106:-@chr11:117229234:117229328:-@chr11:117218644:117218706:-	-247	0.000102564
j_1	increasing	negative	chr11:117252517:117253106:-@chr11:117229234:117229328:-@chr11:117218644:117218706:-	-299	0.000102564
j_1	increasing	negative	chr19:63776234:63776754:-@chr19:63775729:63775898:-@chr19:63773523:63774608:-	-94	0.000102564
j_1	increasing	negative	C1.HsaEX0071731	-89	0.000102564
j_1	increasing	negative	C3.HsaEX0018341	-132	0.000102564
j_1	increasing	negative	C3.HsaEX0018341	-130	0.000102564
j_1	increasing	negative	C1.HsaEX0065287	-249	0.000102564
j_1	increasing	negative	chr12:116021413:116021677:-@chr12:116006157:116006278:-@chr12:115997459:115997528:-	-87	0.000102564
j_1	increasing	negative	chr12:116021413:116021677:-@chr12:116006157:116006278:-@chr12:115997459:115997528:-	-238	0.000102564
j_1	increasing	negative	chr12:116021413:116021677:-@chr12:116006157:116006278:-@chr12:115997459:115997528:-	-89	0.000102564
j_1	increasing	negative	chrX:23671163:23671436:-@chrX:23663957:23664054:-@chrX:23662379:23662405:-	-65	0.000102564
j_1	increasing	negative	S.HsaEX0045457	-201	0.000102564
j_1	increasing	negative	chr19:19005384:19005739:+@chr19:19005940:19006047:+@chr19:19009361:19009516:+	-37	0.000102564
j_1	increasing	negative	chr19:19005384:19005739:+@chr19:19005940:19006047:+@chr19:19009361:19009516:+	-89	0.000102564
j_1	increasing	negative	S.HsaEX0040014	-88	0.000102564
j_1	increasing	negative	S.HsaEX0040014	-53	0.000102564
j_1	increasing	negative	S.HsaEX0040014	-51	0.000102564
j_1	increasing	negative	S.HsaEX0040014	-130	0.000102564
j_1	increasing	negative	chr11:63811769:63811994:+@chr11:63812113:63812262:+@chr11:63812388:63812516:+	-76	0.000102564
j_1	increasing	negative	chr13:110564753:110566039:+@chr13:110604253:110604339:+@chr13:110655637:110656583:+	-200	0.000102564
j_1	increasing	negative	chr13:110564753:110566039:+@chr13:110604253:110604339:+@chr13:110655637:110656583:+	-202	0.000102564
j_1	increasing	negative	chr22:30222128:30222623:+@chr22:30223234:30223334:+@chr22:30234241:30234362:+	-173	0.000102564
j_1	increasing	negative	chr22:30222128:30222623:+@chr22:30223234:30223334:+@chr22:30234241:30234362:+	-171	0.000102564
j_1	increasing	negative	chr22:30222128:30222623:+@chr22:30223234:30223334:+@chr22:30234241:30234362:+	-115	0.000102564
j_1	increasing	negative	chr2:86418113:86418295:-@chr2:86362804:86362876:-@chr2:86344599:86344675:-	-182	0.000102564
j_1	increasing	negative	chr2:86418113:86418295:-@chr2:86362804:86362876:-@chr2:86344599:86344675:-	-155	0.000102564
j_1	increasing	negative	chr15:72985981:72986515:-@chr15:72985672:72985759:-@chr15:72984058:72984625:-	-190	0.000102564
j_1	increasing	negative	chr15:72985981:72986515:-@chr15:72985672:72985759:-@chr15:72984058:72984625:-	-30	0.000102564
j_1	increasing	negative	chr15:72985981:72986515:-@chr15:72985672:72985759:-@chr15:72984058:72984625:-	-137	0.000102564
j_1	increasing	negative	S.HsaEX0069823	-21	0.000102564
j_1	increasing	negative	chr3:9765705:9767107:+@chr3:9767629:9767876:+@chr3:9768454:9769214:+	-126	0.000102564
j_1	increasing	negative	chr10:114909669:114909741:+@chr10:114911328:114911352:+@chr10:114915304:114917427:+	-46	0.000102564
j_1	increasing	negative	chr19:45546143:45546471:+@chr19:45563465:45563677:+@chr19:45564131:45564257:+	-44	0.000102564
j_1	increasing	negative	chr19:12523144:12523356:-@chr19:12513239:12513351:-@chr19:12500384:12500510:-	-71	0.000102564
j_1	increasing	negative	chr17:2443673:2444050:+@chr17:2463702:2463906:+@chr17:2488143:2488692:+	-127	0.000102564
j_1	increasing	negative	S.HsaEX0018975	-287	0.000102564
j_1	increasing	negative	S.HsaEX0018975	-209	0.000102564
j_1	increasing	negative	C1.HsaEX0016638	-67	0.000102564
j_1	increasing	negative	S.HsaEX0033620	-143	0.000102564
j_1	increasing	negative	chr5:80633157:80633245:+@chr5:80636316:80636716:+@chr5:80640136:80640286:+	-6	0.000102564
j_1	increasing	negative	chr9:99921085:99921423:-@chr9:99912172:99912337:-@chr9:99911988:99912087:-	-78	0.000102564
j_1	increasing	negative	chr9:99921085:99921423:-@chr9:99912172:99912337:-@chr9:99911988:99912087:-	-76	0.000102564
j_1	increasing	negative	chr12:105692093:105692737:+@chr12:105701905:105701952:+@chr12:105732604:105733212:+	-72	0.000102564
j_1	increasing	negative	S.HsaEX0060497	-167	0.000102564
j_1	increasing	negative	S.HsaEX0060497	-169	0.000102564
j_1	increasing	negative	C1.HsaEX0052372	-96	0.000102564
j_1	increasing	negative	C1.HsaEX0052372	-94	0.000102564
j_1	increasing	negative	C3.HsaEX0015889	-132	0.000102564
j_1	increasing	negative	S.HsaEX0002644	-248	0.000102564
j_1	increasing	negative	chr16:66072361:66072640:-@chr16:66044948:66045119:-@chr16:66035916:66036110:-	-72	0.000102564
j_1	increasing	negative	chr9:130306792:130307004:+@chr9:130309316:130309440:+@chr9:130310976:130311751:+	-204	0.000102564
j_1	increasing	negative	chr9:130306792:130307004:+@chr9:130309316:130309440:+@chr9:130310976:130311751:+	-202	0.000102564
j_1	increasing	negative	S.HsaEX0028544	-40	0.000102564
j_1	increasing	negative	S.HsaEX0004394	-195	0.000102564
j_1	increasing	negative	chr6:53038081:53038549:+@chr6:53043814:53043900:+@chr6:53046238:53046718:+	-223	0.000102564
j_1	increasing	negative	C1.HsaEX0054306	-263	0.000102564
j_1	increasing	negative	C1.HsaEX0054306	-265	0.000102564
j_1	increasing	negative	chr14:19993130:19993337:+@chr14:19993577:19993772:+@chr14:19993913:19994100:+	-169	0.000102564
j_1	increasing	negative	chr4:119732300:119732498:+@chr4:119735170:119735287:+@chr4:119736515:119736625:+	-172	0.000102564
j_1	increasing	negative	chr4:102486919:102487703:-@chr4:102390510:102390553:-@chr4:102336096:102336296:-	-233	0.000102564
j_1	increasing	negative	chr1:91260135:91260508:-@chr1:91259292:91259346:-@chr1:91219538:91220515:-	-150	0.000102564
j_1	increasing	negative	chr15:76210562:76211123:-@chr15:76190562:76190673:-@chr15:76188632:76188779:-	-217	0.000102564
j_1	increasing	negative	chr17:1366500:1366932:-@chr17:1365613:1365629:-@chr17:1363916:1364023:-	-218	0.000102564
j_1	increasing	negative	chr1:167342186:167342788:+@chr1:167347232:167347360:+@chr1:167360746:167360901:+	-151	0.000102564
j_1	increasing	negative	chr1:167342186:167342788:+@chr1:167347232:167347360:+@chr1:167360746:167360901:+	-153	0.000102564
j_1	increasing	negative	chr15:99276430:99277179:+@chr15:99277759:99277983:+@chr15:99282239:99282513:+	-176	0.000102564
j_1	increasing	negative	chr12:75681499:75682240:+@chr12:75699536:75699594:+@chr12:75715345:75715448:+	-263	0.000102564
j_1	increasing	negative	chr3:180523473:180523773:+@chr3:180525432:180525475:+@chr3:180528043:180528113:+	-173	0.000102564
j_1	increasing	negative	chr3:180523473:180523773:+@chr3:180525432:180525475:+@chr3:180528043:180528113:+	-257	0.000102564
j_1	increasing	negative	C3.HsaEX0017130	-155	0.000102564
j_1	increasing	negative	C3.HsaEX0064592	-110	0.000102564
j_1	increasing	negative	chr19:44081986:44082342:-@chr19:44081274:44081398:-@chr19:44080859:44080905:-	-247	0.000102564
j_1	increasing	negative	chr6:43004829:43005437:+@chr6:43011128:43011189:+@chr6:43011290:43012073:+	-208	0.000102564
j_1	increasing	negative	chr6:43004829:43005437:+@chr6:43011128:43011189:+@chr6:43011290:43012073:+	-206	0.000102564
j_1	increasing	negative	S.HsaEX0011574	-190	0.000102564
j_1	increasing	negative	S.HsaEX0011574	-188	0.000102564
j_1	increasing	negative	chr15:99652825:99653133:-@chr15:99645384:99645430:-@chr15:99643454:99644738:-	-279	0.000102564
j_1	increasing	negative	chr15:99652825:99653133:-@chr15:99645384:99645430:-@chr15:99643454:99644738:-	-277	0.000102564
j_1	increasing	negative	chr15:99652825:99653133:-@chr15:99645384:99645430:-@chr15:99643454:99644738:-	-275	0.000102564
j_1	increasing	negative	chr15:99652825:99653133:-@chr15:99645384:99645430:-@chr15:99643454:99644738:-	-202	0.000102564
j_1	increasing	negative	chr15:99652825:99653133:-@chr15:99645384:99645430:-@chr15:99643454:99644738:-	-27	0.000102564
j_1	increasing	negative	chr12:105692093:105692737:+@chr12:105701905:105701952:+@chr12:105732604:105733212:+	-72	0.000102564
j_1	increasing	negative	chr19:2736458:2736676:+@chr19:2737947:2738032:+@chr19:2741419:2741631:+	-191	0.000102564
j_1	increasing	negative	chr19:2736458:2736676:+@chr19:2737947:2738032:+@chr19:2741419:2741631:+	-189	0.000102564
j_1	increasing	negative	chr19:2736458:2736676:+@chr19:2737947:2738032:+@chr19:2741419:2741631:+	-187	0.000102564
j_1	increasing	negative	chr4:175680085:175680550:-@chr4:175679670:175679793:-@chr4:175675697:175675803:-	-175	0.000102564
j_1	increasing	negative	chr4:175680085:175680550:-@chr4:175679670:175679793:-@chr4:175675697:175675803:-	-173	0.000102564
j_1	increasing	negative	chr4:175680085:175680550:-@chr4:175679670:175679793:-@chr4:175675697:175675803:-	-179	0.000102564
j_1	increasing	negative	chr4:175680085:175680550:-@chr4:175679670:175679793:-@chr4:175675697:175675803:-	-177	0.000102564
j_1	increasing	negative	S.HsaEX0064441	-31	0.000102564
j_1	increasing	negative	S.HsaEX0064441	-46	0.000102564
j_1	increasing	negative	chr11:65070489:65070805:-@chr11:65067474:65067596:-@chr11:65066454:65067271:-	-178	0.000102564
j_1	increasing	negative	chr22:49293509:49293740:+@chr22:49301742:49301843:+@chr22:49302722:49302777:+	-92	0.000102564
j_1	increasing	negative	chr10:135128669:135129059:+@chr10:135129369:135129418:+@chr10:135129729:135129875:+	-297	0.000102564
j_1	increasing	negative	chr5:139008702:139008778:+@chr5:139025349:139025572:+@chr5:139040133:139041237:+	-71	0.000102564
j_1	increasing	negative	chr16:65769603:65770966:-@chr16:65769414:65769511:-@chr16:65766509:65768379:-	-39	0.000102564
j_1	increasing	negative	chr16:65769603:65770966:-@chr16:65769414:65769511:-@chr16:65766509:65768379:-	-278	0.000102564
j_1	increasing	negative	chr16:65769603:65770966:-@chr16:65769414:65769511:-@chr16:65766509:65768379:-	-37	0.000102564
j_1	increasing	negative	chr16:65769603:65770966:-@chr16:65769414:65769511:-@chr16:65766509:65768379:-	-276	0.000102564
j_1	increasing	negative	chr16:65769603:65770966:-@chr16:65769414:65769511:-@chr16:65766509:65768379:-	-154	0.000102564
j_1	increasing	negative	chr16:63713284:63713913:-@chr16:63686173:63686299:-@chr16:63645208:63645332:-	-199	0.000102564
j_1	increasing	negative	S.HsaEX0023238	-24	0.000102564
j_1	increasing	negative	S.HsaEX0023238	-26	0.000102564
j_1	increasing	negative	S.HsaEX0023238	-73	0.000102564
j_1	increasing	negative	chr1:16566166:16566390:+@chr1:16586137:16586207:+@chr1:16590457:16590506:+	-110	0.000102564
j_1	increasing	negative	chr2:74545531:74546045:-@chr2:74545131:74545357:-@chr2:74543825:74544021:-	-152	0.000102564
j_1	increasing	negative	chr15:87432385:87432798:+@chr15:87437867:87438054:+@chr15:87457960:87458059:+	-239	0.000102564
j_1	increasing	negative	chr1:166461785:166462004:+@chr1:166467376:166467462:+@chr1:166474993:166475022:+	-181	0.000102564
j_1	increasing	negative	chr6:152664697:152665096:-@chr6:152663469:152663609:-@chr6:152656788:152656955:-	-292	0.000102564
j_1	increasing	negative	chrX:48264251:48265239:+@chrX:48267222:48267404:+@chrX:48270321:48270357:+	-208	0.000102564
j_1	increasing	negative	chrX:48264251:48265239:+@chrX:48267222:48267404:+@chrX:48270321:48270357:+	-9	0.000102564
j_1	increasing	negative	chr3:127337068:127337195:-@chr3:127332917:127333067:-@chr3:127329792:127331826:-	-30	0.000102564
j_1	increasing	negative	chr12:119123269:119123421:-@chr12:119122916:119123017:-@chr12:119120122:119121671:-	-45	0.000102564
j_1	increasing	negative	chr3:49352361:49352545:-@chr3:49350807:49350884:-@chr3:49347906:49348033:-	-148	0.000102564
j_1	increasing	negative	S.HsaEX0047697	-288	0.000102564
j_1	increasing	negative	S.HsaEX0047697	-255	0.000102564
j_1	increasing	negative	chr3:180651828:180652071:-@chr3:180638223:180638381:-@chr3:180626626:180626724:-	-165	0.000102564
j_1	increasing	negative	chr3:180651828:180652071:-@chr3:180638223:180638381:-@chr3:180626626:180626724:-	-220	0.000102564
j_1	increasing	negative	chr3:180651828:180652071:-@chr3:180638223:180638381:-@chr3:180626626:180626724:-	-33	0.000102564
j_1	increasing	negative	chrX:46889182:46889828:+@chrX:46890635:46890681:+@chrX:46891700:46891858:+	-276	0.000102564
j_1	increasing	negative	chrX:46889182:46889828:+@chrX:46890635:46890681:+@chrX:46891700:46891858:+	-155	0.000102564
j_1	increasing	negative	chrX:46889182:46889828:+@chrX:46890635:46890681:+@chrX:46891700:46891858:+	-97	0.000102564
j_1	increasing	negative	chr2:74279197:74279377:+@chr2:74282017:74282114:+@chr2:74286340:74286767:+	-141	0.000102564
j_1	increasing	negative	chr2:74279197:74279377:+@chr2:74282017:74282114:+@chr2:74286340:74286767:+	-139	0.000102564
j_1	increasing	negative	chr2:74279197:74279377:+@chr2:74282017:74282114:+@chr2:74286340:74286767:+	-137	0.000102564
j_1	increasing	negative	chr16:63713284:63713913:-@chr16:63686173:63686299:-@chr16:63645208:63645332:-	-199	0.000102564
j_1	increasing	negative	S.HsaEX0033994	-103	0.000102564
j_1	increasing	negative	S.HsaEX0033994	-94	0.000102564
j_1	increasing	negative	S.HsaEX0033994	-105	0.000102564
j_1	increasing	negative	chr2:203900804:203901599:+@chr2:203939845:203940012:+@chr2:203953176:203953352:+	-260	0.000102564
j_1	increasing	negative	S.HsaEX0017569	-261	0.000102564
j_1	increasing	negative	chr18:31963842:31964032:+@chr18:31967199:31967277:+@chr18:31970268:31970593:+	-176	0.000102564
j_1	increasing	negative	S.HsaEX0046565	-186	0.000102564
j_1	increasing	negative	S.HsaEX0046565	-290	0.000102564
j_1	increasing	negative	chr1:21375255:21375988:-@chr1:21310403:21310452:-@chr1:21288218:21288293:-	-262	0.000102564
j_1	increasing	negative	C2.HsaEX0055040	-238	0.000102564
j_1	increasing	negative	chrX:69426435:69427116:-@chrX:69426097:69426168:-@chrX:69425830:69425929:-	-147	0.000102564
j_1	increasing	negative	chr5:61637746:61638120:+@chr5:61653167:61653305:+@chr5:61678714:61678808:+	-274	0.000102564
j_1	increasing	negative	S.HsaEX0017269	-139	0.000102564
j_1	increasing	negative	C1.HsaEX0066593	-12	0.000102564
j_1	increasing	negative	chr2:98918833:98919153:-@chr2:98880272:98880376:-@chr2:98829626:98829705:-	-234	0.000102564
j_1	increasing	negative	chr2:98918833:98919153:-@chr2:98880272:98880376:-@chr2:98829626:98829705:-	-266	0.000102564
j_1	increasing	negative	chr1:1233012:1233261:-@chr1:1232315:1232399:-@chr1:1229329:1229386:-	-235	0.000102564
j_1	increasing	negative	chr1:1233012:1233261:-@chr1:1232315:1232399:-@chr1:1229329:1229386:-	-233	0.000102564
j_1	increasing	negative	S.HsaEX0024588	-181	0.000102564
j_1	increasing	negative	chr12:110291099:110291308:-@chr12:110288300:110288444:-@chr12:110282722:110285650:-	-205	0.000102564
j_1	increasing	negative	chr1:218286308:218286628:-@chr1:218281172:218281287:-@chr1:218279757:218280234:-	-227	0.000102564
j_1	increasing	negative	chr1:218286308:218286628:-@chr1:218281172:218281287:-@chr1:218279757:218280234:-	-202	0.000102564
j_1	increasing	negative	chr16:21077199:21077568:+@chr16:21079800:21079830:+@chr16:21079907:21080100:+	-237	0.000102564
j_1	increasing	negative	chr16:21077199:21077568:+@chr16:21079800:21079830:+@chr16:21079907:21080100:+	-203	0.000102564
j_1	increasing	negative	chr1:40929824:40930126:+@chr1:40973860:40974009:+@chr1:40977095:40977207:+	-123	0.000102564
j_1	increasing	negative	chr1:40929824:40930126:+@chr1:40973860:40974009:+@chr1:40977095:40977207:+	-121	0.000102564
j_1	increasing	negative	C1.HsaEX0023287	-228	0.000102564
j_1	increasing	negative	S.HsaEX0005385	-192	0.000102564
j_1	increasing	negative	S.HsaEX0005385	-279	0.000102564
j_1	increasing	negative	S.HsaEX0005385	-242	0.000102564
j_1	increasing	negative	chr2:110101497:110102056:+@chr2:110102427:110103668:+@chr2:110109267:110111146:+	-165	0.000102564
j_1	increasing	negative	chr2:110101497:110102056:+@chr2:110102427:110103668:+@chr2:110109267:110111146:+	-253	0.000102564
j_1	increasing	negative	chr2:110101497:110102056:+@chr2:110102427:110103668:+@chr2:110109267:110111146:+	-251	0.000102564
j_1	increasing	negative	chr16:29971951:29972321:+@chr16:29973994:29974149:+@chr16:29982551:29983070:+	-217	0.000102564
j_1	increasing	negative	chr12:120274320:120274648:-@chr12:120269988:120270067:-@chr12:120268025:120269191:-	-242	0.000102564
j_1	increasing	negative	chr22:40702762:40703024:+@chr22:40707595:40707786:+@chr22:40711934:40712062:+	-251	0.000102564
j_1	increasing	negative	chr22:40702762:40703024:+@chr22:40707595:40707786:+@chr22:40711934:40712062:+	-249	0.000102564
j_1	increasing	negative	chr11:72146460:72147119:-@chr11:72144394:72144446:-@chr11:72142767:72143835:-	-197	0.000102564
j_1	increasing	negative	chr11:72146460:72147119:-@chr11:72144394:72144446:-@chr11:72142767:72143835:-	-203	0.000102564
j_1	increasing	negative	S.HsaEX0053750	-188	0.000102564
j_1	increasing	negative	chr2:120233658:120234430:+@chr2:120245523:120245666:+@chr2:120283883:120284037:+	-61	0.000102564
j_1	increasing	negative	chr19:11169161:11169242:-@chr19:11167726:11167903:-@chr19:11167232:11167557:-	-59	0.000102564
j_1	increasing	negative	chr19:11169161:11169242:-@chr19:11167726:11167903:-@chr19:11167232:11167557:-	-57	0.000102564
j_1	increasing	negative	chr15:41825882:41826196:+@chr15:41832292:41832436:+@chr15:41833314:41833392:+	-235	0.000102564
j_1	increasing	negative	chr15:41825882:41826196:+@chr15:41832292:41832436:+@chr15:41833314:41833392:+	-266	0.000102564
j_1	increasing	negative	chr4:1980275:1981698:-@chr4:1963069:1963240:-@chr4:1961233:1961394:-	-228	0.000102564
j_1	increasing	negative	chr4:1980275:1981698:-@chr4:1963069:1963240:-@chr4:1961233:1961394:-	-226	0.000102564
j_1	increasing	negative	S.HsaEX0046530	-190	0.000102564
j_1	increasing	negative	S.HsaEX0046530	-156	0.000102564
j_1	increasing	negative	S.HsaEX0046530	-52	0.000102564
j_1	increasing	negative	S.HsaEX0046530	-211	0.000102564
j_1	increasing	negative	S.HsaEX0046530	-50	0.000102564
j_1	increasing	negative	S.HsaEX0046530	-238	0.000102564
j_1	increasing	negative	S.HsaEX0046530	-258	0.000102564
j_1	increasing	negative	chr16:66236323:66236690:+@chr16:66236944:66237035:+@chr16:66237128:66237181:+	-103	0.000102564
j_1	increasing	negative	chr16:66236323:66236690:+@chr16:66236944:66237035:+@chr16:66237128:66237181:+	-101	0.000102564
j_1	increasing	negative	chr3:185536408:185536605:+@chr3:185537793:185537853:+@chr3:185542206:185542299:+	-159	0.000102564
j_1	increasing	negative	C2.HsaEX0013352	-135	0.000102564
j_1	increasing	negative	C2.HsaEX0013352	-158	0.000102564
j_1	increasing	negative	C2.HsaEX0013352	-95	0.000102564
j_1	increasing	negative	chr11:525416:525601:-@chr11:524212:524375:-@chr11:523766:523944:-	-72	0.000102564
j_1	increasing	negative	C1.HsaEX0032336	-62	0.000102564
j_1	increasing	negative	chr10:115429416:115429727:+@chr10:115441710:115441819:+@chr10:115447243:115447352:+	-262	0.000102564
j_1	increasing	negative	chr10:102737060:102737267:-@chr10:102736496:102736722:-@chr10:102733502:102733564:-	-124	0.000102564
j_1	increasing	negative	chr2:203444587:203444953:-@chr2:203442504:203442573:-@chr2:203401816:203401984:-	-185	0.000102564
j_1	increasing	negative	chr5:176366257:176366436:-@chr5:176361024:176361108:-@chr5:176342076:176342230:-	-144	0.000102564
j_1	increasing	negative	chr5:176366257:176366436:-@chr5:176361024:176361108:-@chr5:176342076:176342230:-	-96	0.000102564
j_1	increasing	negative	chr5:176366257:176366436:-@chr5:176361024:176361108:-@chr5:176342076:176342230:-	-94	0.000102564
j_1	increasing	negative	chr5:176366257:176366436:-@chr5:176361024:176361108:-@chr5:176342076:176342230:-	-98	0.000102564
j_1	increasing	negative	C3.HsaEX0007521	-258	0.000102564
j_1	increasing	negative	chr2:64308933:64309160:+@chr2:64309809:64309926:+@chr2:64310135:64310278:+	-92	0.000102564
j_1	increasing	negative	chr2:64308933:64309160:+@chr2:64309809:64309926:+@chr2:64310135:64310278:+	-90	0.000102564
j_1	increasing	negative	chr9:4289421:4290035:-@chr9:4276038:4276523:-@chr9:4115734:4115941:-	-221	0.000102564
j_1	increasing	negative	chr9:4289421:4290035:-@chr9:4276038:4276523:-@chr9:4115734:4115941:-	-219	0.000102564
j_1	increasing	negative	chr12:54510011:54511134:+@chr12:54513010:54513089:+@chr12:54513498:54513639:+	-256	0.000102564
j_1	increasing	negative	chr12:54510011:54511134:+@chr12:54513010:54513089:+@chr12:54513498:54513639:+	-260	0.000102564
j_1	increasing	negative	chr12:54510011:54511134:+@chr12:54513010:54513089:+@chr12:54513498:54513639:+	-258	0.000102564
j_1	increasing	negative	C1.HsaEX0012702	-56	0.000102564
j_1	increasing	negative	chr22:19386740:19386997:+@chr22:19387118:19387181:+@chr22:19387294:19387410:+	-77	0.000102564
j_1	increasing	negative	chr22:19386740:19386997:+@chr22:19387118:19387181:+@chr22:19387294:19387410:+	-57	0.000102564
j_1	increasing	negative	chr7:120823452:120823747:-@chr7:120820158:120820217:-@chr7:120810247:120810300:-	-31	0.000102564
j_1	increasing	negative	chr7:120823452:120823747:-@chr7:120820158:120820217:-@chr7:120810247:120810300:-	-29	0.000102564
j_1	increasing	negative	S.HsaEX0064441	-31	0.000102564
j_1	increasing	negative	S.HsaEX0064441	-46	0.000102564
j_1	increasing	negative	chr14:103260523:103264004:+@chr14:103264998:103265073:+@chr14:103265181:103268852:+	-73	0.000102564
j_1	increasing	negative	C1.HsaEX0000929	-57	0.000102564
j_1	increasing	negative	chr17:77410344:77410552:-@chr17:77406618:77406650:-@chr17:77406307:77406444:-	-68	0.000102564
j_1	increasing	negative	chr19:63386208:63386621:+@chr19:63388891:63389017:+@chr19:63390126:63390221:+	-8	0.000102564
j_1	increasing	negative	chr19:63386208:63386621:+@chr19:63388891:63389017:+@chr19:63390126:63390221:+	-94	0.000102564
j_1	increasing	negative	chr19:63386208:63386621:+@chr19:63388891:63389017:+@chr19:63390126:63390221:+	-10	0.000102564
j_1	increasing	negative	S.HsaEX0036635	-6	0.000102564
j_1	increasing	negative	chr3:116824805:116825256:+@chr3:116865058:116865453:+@chr3:116877550:116878147:+	-149	0.000102564
j_1	increasing	negative	chr22:23220077:23221475:+@chr22:23226075:23226246:+@chr22:23228094:23228181:+	-136	0.000102564
j_1	increasing	negative	chr9:130913415:130913731:+@chr9:130922613:130922728:+@chr9:130925152:130925238:+	-257	0.000102564
j_1	increasing	negative	chr12:107047251:107047833:+@chr12:107089581:107089741:+@chr12:107113189:107114121:+	-92	0.000102564
j_1	increasing	negative	C3.HsaEX0012701	-56	0.000102564
j_1	increasing	negative	S.HsaEX0034716	-149	0.000102564
j_1	increasing	negative	chr16:87687755:87687901:+@chr16:87692500:87692672:+@chr16:87694571:87695256:+	-69	0.000102564
j_1	increasing	negative	chr16:87687755:87687901:+@chr16:87692500:87692672:+@chr16:87694571:87695256:+	-67	0.000102564
j_1	increasing	negative	chr16:87687755:87687901:+@chr16:87692500:87692672:+@chr16:87694571:87695256:+	-65	0.000102564
j_1	increasing	negative	chr3:10158319:10158871:+@chr3:10163198:10163320:+@chr3:10166471:10169060:+	-138	0.000102564
j_1	increasing	negative	S.HsaEX0058796	-133	0.000102564
j_1	increasing	negative	S.HsaEX0058796	-268	0.000102564
j_1	increasing	negative	chr1:33319317:33319696:+@chr1:33320366:33320542:+@chr1:33322142:33322492:+	-40	0.000102564
j_1	increasing	negative	chr2:96354781:96355030:+@chr2:96355212:96355314:+@chr2:96356107:96358599:+	-228	0.000102564
j_1	increasing	negative	S.HsaEX0046016	-259	0.000102564
j_1	increasing	negative	S.HsaEX0018975	-287	0.000102564
j_1	increasing	negative	S.HsaEX0018975	-209	0.000102564
j_1	increasing	negative	chr17:70480281:70480495:-@chr17:70475496:70475623:-@chr17:70470655:70472322:-	-179	0.000102564
j_1	increasing	negative	chr1:243199699:243200368:+@chr1:243247167:243247251:+@chr1:243289311:243289383:+	-195	0.000102564
j_1	increasing	negative	chr1:243199699:243200368:+@chr1:243247167:243247251:+@chr1:243289311:243289383:+	-193	0.000102564
j_1	increasing	negative	S.HsaEX0034460	-12	0.000102564
j_1	increasing	negative	chr7:102707821:102708077:-@chr7:102707516:102707601:-@chr7:102705928:102706029:-	-253	0.000102564
j_1	increasing	negative	chr7:102707821:102708077:-@chr7:102707516:102707601:-@chr7:102705928:102706029:-	-251	0.000102564
j_1	increasing	negative	C1.HsaEX0019823	-257	0.000102564
j_1	increasing	negative	S.HsaEX0008618	-27	0.000102564
j_1	increasing	negative	chr15:48503867:48504003:+@chr15:48511827:48511988:+@chr15:48518498:48518666:+	-16	0.000102564
j_1	increasing	negative	chr9:17568710:17569285:+@chr9:17620352:17620422:+@chr9:17737064:17737132:+	-125	0.000102564
j_1	increasing	negative	chr5:125786737:125787280:+@chr5:125809072:125809202:+@chr5:125829017:125829136:+	-122	0.000102564
j_1	increasing	negative	chr17:77411492:77411833:-@chr17:77410344:77410552:-@chr17:77406617:77406751:-	-279	0.000102564
j_1	increasing	negative	chr17:77411492:77411833:-@chr17:77410344:77410552:-@chr17:77406617:77406751:-	-214	0.000102564
j_1	increasing	negative	chr17:77411492:77411833:-@chr17:77410344:77410552:-@chr17:77406617:77406751:-	-277	0.000102564
j_1	increasing	negative	chr17:77411492:77411833:-@chr17:77410344:77410552:-@chr17:77406617:77406751:-	-212	0.000102564
j_1	increasing	negative	chr17:77411492:77411833:-@chr17:77410344:77410552:-@chr17:77406617:77406751:-	-295	0.000102564
j_1	increasing	negative	chr17:77411492:77411833:-@chr17:77410344:77410552:-@chr17:77406617:77406751:-	-102	0.000102564
j_1	increasing	negative	chr17:77411492:77411833:-@chr17:77410344:77410552:-@chr17:77406617:77406751:-	-293	0.000102564
j_1	increasing	negative	chr17:77411492:77411833:-@chr17:77410344:77410552:-@chr17:77406617:77406751:-	-100	0.000102564
j_1	increasing	negative	chr17:77411492:77411833:-@chr17:77410344:77410552:-@chr17:77406617:77406751:-	-257	0.000102564
j_1	increasing	negative	chr1:178390287:178390930:+@chr1:178402249:178402343:+@chr1:178411079:178411124:+	-117	0.000102564
j_1	increasing	negative	C3.HsaEX0025004	-44	0.000102564
j_1	increasing	negative	C3.HsaEX0025004	-42	0.000102564
j_1	increasing	negative	chr12:75681499:75682240:+@chr12:75699536:75699594:+@chr12:75715345:75715448:+	-263	0.000102564
j_1	increasing	negative	chr1:67923332:67923809:+@chr1:67924296:67924397:+@chr1:67924621:67924858:+	-111	0.000102564
j_1	increasing	negative	chr18:12298053:12298348:+@chr18:12298686:12298792:+@chr18:12300942:12301134:+	-127	0.000102564
j_1	increasing	negative	chr12:112107717:112108209:+@chr12:112108373:112108504:+@chr12:112108871:112109236:+	-189	0.000102564
j_1	increasing	negative	chr12:112107717:112108209:+@chr12:112108373:112108504:+@chr12:112108871:112109236:+	-99	0.000102564
j_1	increasing	negative	chr12:132073008:132073532:+@chr12:132092785:132092918:+@chr12:132093701:132093827:+	-215	0.000102564
j_1	increasing	negative	chr12:132073008:132073532:+@chr12:132092785:132092918:+@chr12:132093701:132093827:+	-54	0.000102564
j_1	increasing	negative	chrX:84385483:84385853:+@chrX:84388592:84388845:+@chrX:84389209:84389313:+	-211	0.000102564
j_1	increasing	negative	chr9:70509926:70510498:+@chr9:70609353:70609496:+@chr9:70623197:70623281:+	-279	0.000102564
j_1	increasing	negative	chr9:70509926:70510498:+@chr9:70609353:70609496:+@chr9:70623197:70623281:+	-254	0.000102564
j_1	increasing	negative	chr9:70509926:70510498:+@chr9:70609353:70609496:+@chr9:70623197:70623281:+	-281	0.000102564
j_1	increasing	negative	chr16:46052535:46052838:+@chr16:46053753:46053864:+@chr16:46055294:46055405:+	-168	0.000102564
j_1	increasing	negative	C1.HsaEX0057605	-24	0.000102564
j_1	increasing	negative	C1.HsaEX0057605	-22	0.000102564
j_1	increasing	negative	C1.HsaEX0057605	-20	0.000102564
j_1	increasing	negative	chr15:76210562:76211123:-@chr15:76190562:76190673:-@chr15:76188632:76188779:-	-217	0.000102564
j_1	increasing	negative	chr7:98874251:98874474:-@chr7:98873983:98873996:-@chr7:98870349:98870827:-	-95	0.000102564
j_1	increasing	negative	chr10:99884371:99884453:+@chr10:99905842:99905894:+@chr10:99912630:99912722:+	-7	0.000102564
j_1	increasing	negative	chr10:99884371:99884453:+@chr10:99905842:99905894:+@chr10:99912630:99912722:+	-75	0.000102564
j_1	increasing	negative	chr10:99884371:99884453:+@chr10:99905842:99905894:+@chr10:99912630:99912722:+	-73	0.000102564
j_1	increasing	negative	chr16:31013379:31013820:-@chr16:31012134:31012143:-@chr16:31009589:31010164:-	-79	0.000102564
j_1	increasing	negative	chr16:31013379:31013820:-@chr16:31012134:31012143:-@chr16:31009589:31010164:-	-54	0.000102564
j_1	increasing	negative	chr16:31013379:31013820:-@chr16:31012134:31012143:-@chr16:31009589:31010164:-	-77	0.000102564
j_1	increasing	negative	chr12:47811348:47811571:-@chr12:47810169:47810452:-@chr12:47809445:47809772:-	-198	0.000102564
j_1	increasing	negative	S.HsaEX0034879	-112	0.000102564
j_1	increasing	negative	S.HsaEX0034879	-116	0.000102564
j_1	increasing	negative	S.HsaEX0034879	-114	0.000102564
j_1	increasing	negative	chr7:6065123:6065386:-@chr7:6064305:6064399:-@chr7:6060699:6060861:-	-252	0.000102564
j_1	increasing	negative	chr7:6065123:6065386:-@chr7:6064305:6064399:-@chr7:6060699:6060861:-	-131	0.000102564
j_1	increasing	negative	chr7:6065123:6065386:-@chr7:6064305:6064399:-@chr7:6060699:6060861:-	-250	0.000102564
j_1	increasing	negative	chr7:91713156:91713415:-@chr7:91712677:91712845:-@chr7:91712152:91712421:-	-245	0.000102564
j_1	increasing	negative	chr5:134762651:134763374:-@chr5:134752511:134752885:-@chr5:134733625:134733731:-	-210	0.000102564
j_1	increasing	negative	chr2:11189575:11189846:-@chr2:11186561:11186655:-@chr2:11186116:11186463:-	-214	0.000102564
j_1	increasing	negative	chr14:24588924:24589343:-@chr14:24516214:24516289:-@chr14:24513199:24513896:-	-176	0.000102564
j_1	increasing	negative	chr14:24588924:24589343:-@chr14:24516214:24516289:-@chr14:24513199:24513896:-	-251	0.000102564
j_1	increasing	negative	C1.HsaEX0024525	-180	0.000102564
j_1	increasing	negative	C1.HsaEX0024525	-99	0.000102564
j_1	increasing	negative	chr12:120274320:120274648:-@chr12:120269988:120270067:-@chr12:120268025:120269191:-	-242	0.000102564
j_1	increasing	negative	C1.HsaEX0057133	-200	0.000102564
j_1	increasing	negative	chr7:30484747:30485043:-@chr7:30469750:30469839:-@chr7:30466042:30466182:-	-220	0.000102564
j_1	increasing	negative	chr14:30413467:30413929:+@chr14:30414013:30414060:+@chr14:30416529:30416685:+	-109	0.000102564
j_1	increasing	negative	chr14:90789812:90789977:-@chr14:90773378:90773584:-@chr14:90768629:90771276:-	-63	0.000102564
j_1	increasing	negative	chr14:90789812:90789977:-@chr14:90773378:90773584:-@chr14:90768629:90771276:-	-65	0.000102564
j_1	increasing	negative	chr7:74953077:74953504:-@chr7:74951411:74951513:-@chr7:74941787:74942390:-	-72	0.000102564
j_1	increasing	negative	chr7:74953077:74953504:-@chr7:74951411:74951513:-@chr7:74941787:74942390:-	-70	0.000102564
j_1	increasing	negative	chr7:74953077:74953504:-@chr7:74951411:74951513:-@chr7:74941787:74942390:-	-74	0.000102564
j_1	increasing	negative	chr1:28780689:28780974:-@chr1:28780193:28780328:-@chr1:28778632:28779745:-	-221	0.000102564
j_1	increasing	negative	chr16:21077199:21077568:+@chr16:21079800:21079830:+@chr16:21079907:21080100:+	-237	0.000102564
j_1	increasing	negative	chr16:21077199:21077568:+@chr16:21079800:21079830:+@chr16:21079907:21080100:+	-203	0.000102564
j_1	increasing	negative	chr7:150128319:150128698:-@chr7:150127141:150127198:-@chr7:150124361:150124595:-	-240	0.000102564
j_1	increasing	negative	chr7:150128319:150128698:-@chr7:150127141:150127198:-@chr7:150124361:150124595:-	-217	0.000102564
j_1	increasing	negative	chr14:24588924:24589343:-@chr14:24513711:24513896:-@chr14:24396073:24396203:-	-176	0.000102564
j_1	increasing	negative	chr14:24588924:24589343:-@chr14:24513711:24513896:-@chr14:24396073:24396203:-	-251	0.000102564
j_1	increasing	negative	chr19:45424122:45424437:-@chr19:45422469:45422558:-@chr19:45422235:45422390:-	-58	0.000102564
j_1	increasing	negative	chr22:36533858:36534116:+@chr22:36535902:36536110:+@chr22:36538840:36539029:+	-175	0.000102564
j_1	increasing	negative	chr22:36533858:36534116:+@chr22:36535902:36536110:+@chr22:36538840:36539029:+	-219	0.000102564
j_1	increasing	negative	chr7:6453904:6454168:-@chr7:6452365:6452455:-@chr7:6452109:6452260:-	-137	0.000102564
j_1	increasing	negative	chr10:120853568:120853699:+@chr10:120854266:120854508:+@chr10:120854813:120855076:+	-74	0.000102564
j_1	increasing	negative	chr6:158877454:158877885:+@chr6:158914440:158914543:+@chr6:158921960:158922015:+	-232	0.000102564
j_1	increasing	negative	chr6:158877454:158877885:+@chr6:158914440:158914543:+@chr6:158921960:158922015:+	-286	0.000102564
j_1	increasing	negative	chr6:44333115:44333285:-@chr6:44332053:44332211:-@chr6:44329811:44331359:-	-69	0.000102564
j_1	increasing	negative	chrX:46889182:46889828:+@chrX:46890635:46890681:+@chrX:46891700:46891858:+	-276	0.000102564
j_1	increasing	negative	chrX:46889182:46889828:+@chrX:46890635:46890681:+@chrX:46891700:46891858:+	-155	0.000102564
j_1	increasing	negative	chrX:46889182:46889828:+@chrX:46890635:46890681:+@chrX:46891700:46891858:+	-97	0.000102564
j_1	increasing	negative	chr12:107047251:107047833:+@chr12:107085332:107085488:+@chr12:107089581:107089741:+	-92	0.000102564
j_1	increasing	negative	S.HsaEX0061993	-144	0.000102564
j_1	increasing	negative	S.HsaEX0002644	-248	0.000102564
j_1	increasing	negative	S.HsaEX0065930	-35	0.000102564
j_1	increasing	negative	chr22:36533858:36534116:+@chr22:36538840:36538941:+@chr22:36539416:36539562:+	-175	0.000102564
j_1	increasing	negative	chr22:36533858:36534116:+@chr22:36538840:36538941:+@chr22:36539416:36539562:+	-219	0.000102564
j_1	increasing	negative	chr15:80342010:80342159:-@chr15:80341382:80341744:-@chr15:80341084:80341193:-	-102	0.000102564
j_1	increasing	negative	chr1:16551337:16551570:-@chr1:16527790:16527863:-@chr1:16515519:16515653:-	-232	0.000102564
j_1	increasing	negative	chr14:88360671:88360918:+@chr14:88369790:88369819:+@chr14:88375549:88375669:+	-247	0.000102564
j_1	increasing	negative	chr11:133628615:133628813:+@chr11:133632192:133632365:+@chr11:133633619:133633728:+	-78	0.000102564
j_1	increasing	negative	chr13:100124999:100125175:-@chr13:100120538:100120824:-@chr13:100118481:100119049:-	-151	0.000102564
j_1	increasing	negative	chr13:100124999:100125175:-@chr13:100120538:100120824:-@chr13:100118481:100119049:-	-107	0.000102564
j_1	increasing	negative	chr12:132073008:132073532:+@chr12:132074324:132074427:+@chr12:132092716:132092849:+	-215	0.000102564
j_1	increasing	negative	chr12:132073008:132073532:+@chr12:132074324:132074427:+@chr12:132092716:132092849:+	-54	0.000102564
j_1	increasing	negative	chr15:58558494:58558653:-@chr15:58558059:58558141:-@chr15:58557428:58557560:-	-80	0.000102564
j_1	increasing	negative	chr15:58558494:58558653:-@chr15:58558059:58558141:-@chr15:58557428:58557560:-	-82	0.000102564
j_1	increasing	negative	chr6:43004829:43005437:+@chr6:43005563:43005677:+@chr6:43010191:43010314:+	-208	0.000102564
j_1	increasing	negative	chr6:43004829:43005437:+@chr6:43005563:43005677:+@chr6:43010191:43010314:+	-206	0.000102564
j_1	increasing	negative	chr14:93616434:93617548:+@chr14:93624347:93624402:+@chr14:93632986:93633064:+	-212	0.000102564
j_1	increasing	negative	chr14:93616434:93617548:+@chr14:93624347:93624402:+@chr14:93632986:93633064:+	-210	0.000102564
j_1	increasing	negative	chr11:67563038:67563162:+@chr11:67563835:67564005:+@chr11:67565311:67565431:+	-52	0.000102564
j_1	increasing	negative	chr19:8279033:8279768:-@chr19:8274739:8274972:-@chr19:8273661:8273864:-	-207	0.000102564
j_1	increasing	negative	chr12:129922377:129922624:+@chr12:129923082:129923127:+@chr12:129923334:129923418:+	-172	0.000102564
j_1	increasing	negative	chr12:129922377:129922624:+@chr12:129923082:129923127:+@chr12:129923334:129923418:+	-180	0.000102564
j_1	increasing	negative	chr4:77288485:77288691:-@chr4:77285732:77285868:-@chr4:77284567:77284650:-	-116	0.000102564
j_1	increasing	negative	chr6:161507270:161507439:-@chr6:161495171:161495332:-@chr6:161494170:161494521:-	-111	0.000102564
j_1	increasing	negative	chr1:27521223:27521469:+@chr1:27529798:27529882:+@chr1:27531148:27533132:+	-204	0.000102564
j_1	increasing	negative	chr1:27521223:27521469:+@chr1:27529798:27529882:+@chr1:27531148:27533132:+	-202	0.000102564
j_1	increasing	negative	chr9:99921085:99921423:-@chr9:99912172:99912337:-@chr9:99911988:99912087:-	-78	0.000102564
j_1	increasing	negative	chr9:99921085:99921423:-@chr9:99912172:99912337:-@chr9:99911988:99912087:-	-76	0.000102564
j_1	increasing	negative	chr1:9892740:9892994:-@chr1:9860550:9860634:-@chr1:9854614:9854733:-	-56	0.000102564
j_1	increasing	negative	chr1:9892740:9892994:-@chr1:9860550:9860634:-@chr1:9854614:9854733:-	-49	0.000102564
j_1	increasing	negative	chr6:31882511:31882740:-@chr6:31881831:31881877:-@chr6:31874233:31874263:-	-92	0.000102564
j_1	increasing	negative	chr2:254782:254951:-@chr2:252631:252786:-@chr2:249942:250702:-	-101	0.000102564
j_1	increasing	negative	S.HsaEX0069378	-135	0.000102564
j_1	increasing	negative	C3.HsaEX0055237	-228	0.000102564
j_1	increasing	negative	C3.HsaEX0055237	-217	0.000102564
j_1	increasing	negative	chr7:29199959:29201131:+@chr7:29299066:29299104:+@chr7:29360766:29360804:+	-58	0.000102564
j_1	increasing	negative	chr7:138694317:138695608:+@chr7:138709687:138709757:+@chr7:138711348:138711442:+	-40	0.000102564
j_1	increasing	negative	chr1:11962825:11963128:+@chr1:11964618:11964758:+@chr1:11971809:11972082:+	-227	0.000102564
j_1	increasing	negative	chr1:11962825:11963128:+@chr1:11964618:11964758:+@chr1:11971809:11972082:+	-242	0.000102564
j_1	increasing	negative	chr1:53458521:53458891:-@chr1:53457127:53457183:-@chr1:53456670:53456755:-	-215	0.000102564
j_1	increasing	negative	chr1:53458521:53458891:-@chr1:53457127:53457183:-@chr1:53456670:53456755:-	-213	0.000102564
j_1	increasing	negative	C1.HsaEX0033147	-210	0.000102564
j_1	increasing	negative	C2.HsaEX0056944	-205	0.000102564
j_1	increasing	negative	chr6:108688657:108689170:-@chr6:108650847:108650942:-@chr6:108642395:108642519:-	-265	0.000102564
j_1	increasing	negative	chr9:130913415:130913731:+@chr9:130922622:130922710:+@chr9:130925152:130925238:+	-257	0.000102564
j_1	increasing	negative	S.HsaEX0033228	-64	0.000102564
j_1	increasing	negative	S.HsaEX0033228	-71	0.000102564
j_1	increasing	negative	S.HsaEX0033228	-73	0.000102564
j_1	increasing	negative	chr12:12934983:12935865:+@chr12:12949132:12949228:+@chr12:12952444:12954147:+	-47	0.000102564
j_1	increasing	negative	chr3:50248389:50248889:+@chr3:50264536:50264578:+@chr3:50264833:50265124:+	-279	0.000102564
j_1	increasing	negative	chr16:66464456:66464747:+@chr16:66467142:66467241:+@chr16:66467349:66467505:+	-137	0.000102564
j_1	increasing	negative	chr4:83569425:83570647:-@chr4:83568927:83569063:-@chr4:83568455:83568623:-	-283	0.000102564
j_1	increasing	negative	chr4:83569425:83570647:-@chr4:83568927:83569063:-@chr4:83568455:83568623:-	-121	0.000102564
j_1	increasing	negative	chr10:70881229:70881452:+@chr10:70914903:70914977:+@chr10:70925356:70925451:+	-61	0.000102564
j_1	increasing	negative	chr10:70881229:70881452:+@chr10:70914903:70914977:+@chr10:70925356:70925451:+	-59	0.000102564
j_1	increasing	negative	chr6:31882511:31882740:-@chr6:31881831:31881898:-@chr6:31874233:31874263:-	-92	0.000102564
j_1	increasing	negative	chr19:57885508:57885698:-@chr19:57869247:57869318:-@chr19:57855827:57855908:-	-61	0.000102564
j_1	increasing	negative	chr5:68700804:68701047:+@chr5:68702618:68702754:+@chr5:68703037:68703140:+	-13	0.000102564
j_1	increasing	negative	chr2:227408899:227409047:+@chr2:227412369:227412587:+@chr2:227437564:227438086:+	-39	0.000102564
j_1	increasing	negative	chr2:227408899:227409047:+@chr2:227412369:227412587:+@chr2:227437564:227438086:+	-41	0.000102564
j_1	increasing	negative	chr10:91579201:91579482:+@chr10:91582594:91582683:+@chr10:91584938:91584994:+	-269	0.000102564
j_1	increasing	negative	C3.HsaEX0042614	-64	0.000102564
j_1	increasing	negative	C3.HsaEX0042614	-75	0.000102564
j_1	increasing	negative	chr20:25124328:25124503:+@chr20:25124790:25124890:+@chr20:25125741:25125862:+	-13	0.000102564
j_1	increasing	negative	chr14:31616011:31616392:+@chr14:31656097:31656244:+@chr14:31685220:31685297:+	-138	0.000102564
j_1	increasing	negative	chr17:45110294:45110577:-@chr17:45069120:45069170:-@chr17:45054775:45055237:-	-119	0.000102564
j_1	increasing	negative	chr17:45110294:45110577:-@chr17:45069120:45069170:-@chr17:45054775:45055237:-	-117	0.000102564
j_1	increasing	negative	chr7:5196342:5196650:+@chr7:5205794:5205815:+@chr7:5220692:5220861:+	-119	0.000102564
j_1	increasing	negative	chr7:5196342:5196650:+@chr7:5205794:5205815:+@chr7:5220692:5220861:+	-117	0.000102564
j_1	increasing	negative	chr7:5196342:5196650:+@chr7:5205794:5205815:+@chr7:5220692:5220861:+	-115	0.000102564
j_1	increasing	negative	chr7:5196342:5196650:+@chr7:5205794:5205815:+@chr7:5220692:5220861:+	-85	0.000102564
j_1	increasing	negative	S.HsaEX0030471	-140	0.000102564
j_1	increasing	negative	chr8:67787358:67787622:+@chr8:67789590:67789645:+@chr8:67868405:67868621:+	-140	0.000102564
j_1	increasing	negative	chr1:109558039:109558273:+@chr1:109568127:109568193:+@chr1:109572497:109572577:+	-220	0.000102564
j_1	increasing	negative	chr3:140879237:140879575:-@chr3:140829148:140829293:-@chr3:140780404:140780587:-	-100	0.000102564
j_1	increasing	negative	chr12:27058278:27058688:-@chr12:27040942:27041062:-@chr12:27039350:27039608:-	-259	0.000102564
j_1	increasing	negative	chr12:27058278:27058688:-@chr12:27040942:27041062:-@chr12:27039350:27039608:-	-257	0.000102564
j_1	increasing	negative	S.HsaEX0061658	-157	0.000102564
j_1	increasing	negative	S.HsaEX0061658	-155	0.000102564
j_1	increasing	negative	S.HsaEX0061658	-153	0.000102564
j_1	increasing	negative	chr14:55116407:55116581:-@chr14:55115077:55115208:-@chr14:55112289:55113850:-	-170	0.000102564
j_1	increasing	negative	S.HsaEX0006720	-74	0.000102564
j_1	increasing	negative	chr11:67737520:67737946:-@chr11:67713960:67714195:-@chr11:67709824:67709971:-	-269	0.000102564
j_1	increasing	negative	chr11:67737520:67737946:-@chr11:67713960:67714195:-@chr11:67709824:67709971:-	-13	0.000102564
j_1	increasing	negative	chr7:94902126:94902438:-@chr7:94901507:94901581:-@chr7:94891412:94891833:-	-93	0.000102564
j_1	increasing	negative	chr10:104942983:104943270:-@chr10:104936956:104936993:-@chr10:104924603:104924729:-	-32	0.000102564
j_1	increasing	negative	chr10:104942983:104943270:-@chr10:104936956:104936993:-@chr10:104924603:104924729:-	-131	0.000102564
j_1	increasing	negative	chr10:104942983:104943270:-@chr10:104936956:104936993:-@chr10:104924603:104924729:-	-59	0.000102564
j_1	increasing	negative	chr13:102248920:102249872:+@chr13:102255409:102255590:+@chr13:102257497:102258096:+	-80	0.000102564
j_1	increasing	negative	chr6:53038081:53038549:+@chr6:53043814:53043904:+@chr6:53046238:53046718:+	-223	0.000102564
j_1	increasing	negative	chr17:4955819:4956370:-@chr17:4955095:4955238:-@chr17:4952945:4953887:-	-233	0.000102564
j_1	increasing	negative	chr11:66993066:66993319:-@chr11:66992075:66992139:-@chr11:66991548:66991610:-	-83	0.000102564
j_1	increasing	negative	C1.HsaEX0018303	-84	0.000102564
j_1	increasing	negative	chr22:40315669:40315864:-@chr22:40315002:40315113:-@chr22:40312026:40312143:-	-104	0.000102564
j_1	increasing	negative	chr16:86541085:86542034:+@chr16:86566155:86566292:+@chr16:86572143:86572234:+	-114	0.000102564
j_1	increasing	negative	chr4:2389810:2390188:-@chr4:2325458:2325598:-@chr4:2312841:2313140:-	-252	0.000102564
j_1	increasing	negative	chr7:143622476:143622663:+@chr7:143623446:143623570:+@chr7:143624306:143624568:+	-181	0.000102564
j_1	increasing	negative	chr9:45331341:45332171:+@chr9:45447894:45448072:+@chr9:45452964:45453608:+	-18	0.000102564
j_1	increasing	negative	chr15:73074930:73075067:+@chr15:73087055:73087122:+@chr15:73091186:73091240:+	-127	0.000102564
j_1	increasing	negative	chr15:73074930:73075067:+@chr15:73087055:73087122:+@chr15:73091186:73091240:+	-125	0.000102564
j_1	increasing	negative	chr15:73074930:73075067:+@chr15:73087055:73087122:+@chr15:73091186:73091240:+	-123	0.000102564
j_1	increasing	negative	chr15:73074930:73075067:+@chr15:73087055:73087122:+@chr15:73091186:73091240:+	-121	0.000102564
j_1	increasing	negative	chr15:73074930:73075067:+@chr15:73087055:73087122:+@chr15:73091186:73091240:+	-119	0.000102564
j_1	increasing	negative	chr15:73074930:73075067:+@chr15:73087055:73087122:+@chr15:73091186:73091240:+	-117	0.000102564
j_1	increasing	negative	chr15:73074930:73075067:+@chr15:73087055:73087122:+@chr15:73091186:73091240:+	-133	0.000102564
j_1	increasing	negative	chr15:73074930:73075067:+@chr15:73087055:73087122:+@chr15:73091186:73091240:+	-131	0.000102564
j_1	increasing	negative	chr15:73074930:73075067:+@chr15:73087055:73087122:+@chr15:73091186:73091240:+	-129	0.000102564
j_1	increasing	negative	chr8:49083493:49083583:+@chr8:49106945:49107038:+@chr8:49118146:49118294:+	-86	0.000102564
j_1	increasing	negative	chr8:49083493:49083583:+@chr8:49106945:49107038:+@chr8:49118146:49118294:+	-69	0.000102564
j_1	increasing	negative	chr2:27210659:27211052:-@chr2:27209904:27210081:-@chr2:27209489:27209709:-	-150	0.000102564
j_1	increasing	negative	chr2:27210659:27211052:-@chr2:27209904:27210081:-@chr2:27209489:27209709:-	-148	0.000102564
j_1	increasing	negative	chr10:35143810:35144259:-@chr10:35025252:35025353:-@chr10:34845913:34846093:-	-229	0.000102564
j_1	increasing	negative	chr7:73709944:73710330:+@chr7:73741394:73741497:+@chr7:73743241:73743379:+	-69	0.000102564
j_1	increasing	negative	S.HsaEX0057904	-287	0.000102564
j_1	increasing	negative	S.HsaEX0057904	-267	0.000102564
j_1	increasing	negative	chr18:20105584:20106194:-@chr18:20073182:20073344:-@chr18:20059004:20059160:-	-32	0.000102564
j_1	increasing	negative	C1.HsaEX0008862	-133	0.000102564
j_1	increasing	negative	chr14:24588924:24589343:-@chr14:24516214:24516289:-@chr14:24513199:24513896:-	-176	0.000102564
j_1	increasing	negative	chr14:24588924:24589343:-@chr14:24516214:24516289:-@chr14:24513199:24513896:-	-251	0.000102564
j_1	increasing	negative	chr19:35124497:35125411:+@chr19:35153940:35153974:+@chr19:35167970:35168048:+	-206	0.000102564
j_1	increasing	negative	chr19:35124497:35125411:+@chr19:35153940:35153974:+@chr19:35167970:35168048:+	-227	0.000102564
j_1	increasing	negative	chr19:35124497:35125411:+@chr19:35153940:35153974:+@chr19:35167970:35168048:+	-42	0.000102564
j_1	increasing	negative	chr3:38512623:38513025:+@chr3:38514124:38514273:+@chr3:38517850:38517989:+	-205	0.000102564
j_1	increasing	negative	chr2:99137850:99137946:+@chr2:99138377:99138439:+@chr2:99139196:99139720:+	-92	0.000102564
j_1	increasing	negative	chr6:166321007:166321602:-@chr6:166282733:166283392:-@chr6:166272934:166274244:-	-207	0.000102564
j_1	increasing	negative	chr17:75689945:75690019:+@chr17:75690205:75690284:+@chr17:75692949:75694007:+	-15	0.000102564
j_1	increasing	negative	chr17:75689945:75690019:+@chr17:75690205:75690284:+@chr17:75692949:75694007:+	-59	0.000102564
j_1	increasing	negative	chr17:75689945:75690019:+@chr17:75690205:75690284:+@chr17:75692949:75694007:+	-9	0.000102564
j_1	increasing	negative	S.HsaEX0039105	-197	0.000102564
j_1	increasing	negative	chr6:30817903:30818112:-@chr6:30817548:30817555:-@chr6:30816946:30817460:-	-101	0.000102564
j_1	increasing	negative	chrX:119647800:119648033:-@chrX:119645139:119645310:-@chrX:119643557:119645054:-	-43	0.000102564
j_1	increasing	negative	chr7:91713156:91713415:-@chr7:91712715:91712926:-@chr7:91712152:91712421:-	-245	0.000102564
j_1	increasing	negative	chr4:40553759:40553919:-@chr4:40539144:40539149:-@chr4:40527237:40527351:-	-151	0.000102564
j_1	increasing	negative	chr4:40553759:40553919:-@chr4:40539144:40539149:-@chr4:40527237:40527351:-	-153	0.000102564
j_1	increasing	negative	chr9:101023650:101024110:-@chr9:101023082:101023203:-@chr9:101018528:101020939:-	-224	0.000102564
j_1	increasing	negative	chr22:45024817:45025240:-@chr22:45021667:45021782:-@chr22:45018572:45019799:-	-257	0.000102564
j_1	increasing	negative	chr19:42651723:42652013:-@chr19:42649826:42650032:-@chr19:42647839:42648215:-	-61	0.000102564
j_1	increasing	negative	chr16:19087036:19087484:+@chr16:19091578:19091600:+@chr16:19092253:19092401:+	-30	0.000102564
j_1	increasing	negative	chr16:19087036:19087484:+@chr16:19091578:19091600:+@chr16:19092253:19092401:+	-28	0.000102564
j_1	increasing	negative	chr1:91260135:91260508:-@chr1:91259834:91259946:-@chr1:91258126:91259346:-	-150	0.000102564
j_1	increasing	negative	S.HsaEX0055889	-246	0.000102564
j_1	increasing	negative	chr16:85099762:85100205:-@chr16:85081960:85082111:-@chr16:85078777:85081620:-	-228	0.000102564
j_1	increasing	negative	S.HsaEX0017269	-139	0.000102564
j_1	increasing	negative	chr11:839817:840367:+@chr11:852550:852741:+@chr11:854437:855825:+	-152	0.000102564
j_1	increasing	negative	chr11:839817:840367:+@chr11:852550:852741:+@chr11:854437:855825:+	-57	0.000102564
j_1	increasing	negative	chr11:839817:840367:+@chr11:852550:852741:+@chr11:854437:855825:+	-59	0.000102564
j_1	increasing	negative	chr11:839817:840367:+@chr11:852550:852741:+@chr11:854437:855825:+	-266	0.000102564
j_1	increasing	negative	chr11:839817:840367:+@chr11:852550:852741:+@chr11:854437:855825:+	-225	0.000102564
j_1	increasing	negative	chr4:1980275:1981698:-@chr4:1963069:1963234:-@chr4:1961233:1961394:-	-228	0.000102564
j_1	increasing	negative	chr4:1980275:1981698:-@chr4:1963069:1963234:-@chr4:1961233:1961394:-	-226	0.000102564
j_1	increasing	negative	chr17:1366500:1366932:-@chr17:1365932:1366162:-@chr17:1365471:1365629:-	-218	0.000102564
j_1	increasing	negative	chr1:226357223:226357729:-@chr1:226356967:226357012:-@chr1:226355663:226356884:-	-230	0.000102564
j_1	increasing	negative	chr1:226357223:226357729:-@chr1:226356967:226357012:-@chr1:226355663:226356884:-	-228	0.000102564
j_1	increasing	negative	chr8:78074781:78075220:-@chr8:78060978:78061087:-@chr8:78054899:78058986:-	-283	0.000102564
j_1	increasing	negative	chr11:101828465:101828997:-@chr11:101824753:101824809:-@chr11:101777313:101778147:-	-211	0.000102564
j_1	increasing	negative	chr11:101828465:101828997:-@chr11:101824753:101824809:-@chr11:101777313:101778147:-	-89	0.000102564
j_1	increasing	negative	chr16:70053614:70054163:-@chr16:70053063:70053408:-@chr16:70048041:70048232:-	-274	0.000102564
j_1	increasing	negative	chr2:10360457:10360754:+@chr2:10445338:10445387:+@chr2:10454412:10454497:+	-98	0.000102564
j_1	increasing	negative	C1.HsaEX0019823	-257	0.000102564
j_1	increasing	negative	chr15:41825882:41826196:+@chr15:41832292:41832436:+@chr15:41833314:41833392:+	-235	0.000102564
j_1	increasing	negative	chr15:41825882:41826196:+@chr15:41832292:41832436:+@chr15:41833314:41833392:+	-266	0.000102564
j_1	increasing	negative	chr6:43004829:43005437:+@chr6:43010191:43010314:+@chr6:43011128:43011386:+	-208	0.000102564
j_1	increasing	negative	chr6:43004829:43005437:+@chr6:43010191:43010314:+@chr6:43011128:43011386:+	-206	0.000102564
j_1	increasing	negative	chr16:88517189:88517367:+@chr16:88525710:88525848:+@chr16:88526480:88526926:+	-139	0.000102564
j_1	increasing	negative	S.HsaEX0040076	-32	0.000102564
j_1	increasing	negative	S.HsaEX0040076	-235	0.000102564
j_1	increasing	negative	S.HsaEX0040076	-281	0.000102564
j_1	increasing	negative	chr7:24579420:24579737:+@chr7:24629810:24629928:+@chr7:24647860:24648012:+	-239	0.000102564
j_1	increasing	negative	chr7:24579420:24579737:+@chr7:24629810:24629928:+@chr7:24647860:24648012:+	-237	0.000102564
j_1	increasing	negative	chr6:3204127:3204429:+@chr6:3227469:3227563:+@chr6:3248091:3248606:+	-272	0.000102564
j_1	increasing	negative	S.HsaEX0049758	-132	0.000102564
j_1	increasing	negative	S.HsaEX0049758	-130	0.000102564
j_1	increasing	negative	chr8:144750661:144750988:-@chr8:144743921:144744042:-@chr8:144742304:144743394:-	-296	0.000102564
j_1	increasing	negative	chr8:144750661:144750988:-@chr8:144743921:144744042:-@chr8:144742304:144743394:-	-294	0.000102564
j_1	increasing	negative	chr8:144750661:144750988:-@chr8:144743921:144744042:-@chr8:144742304:144743394:-	-86	0.000102564
j_1	increasing	negative	chr8:144750661:144750988:-@chr8:144743921:144744042:-@chr8:144742304:144743394:-	-298	0.000102564
j_1	increasing	negative	chr4:158361270:158361327:+@chr4:158361510:158361732:+@chr4:158362269:158362409:+	-47	0.000102564
j_1	increasing	negative	chr4:158361270:158361327:+@chr4:158361510:158361732:+@chr4:158362269:158362409:+	-53	0.000102564
j_1	increasing	negative	chr4:158361270:158361327:+@chr4:158361510:158361732:+@chr4:158362269:158362409:+	-51	0.000102564
j_1	increasing	negative	chr4:158361270:158361327:+@chr4:158361510:158361732:+@chr4:158362269:158362409:+	-49	0.000102564
j_1	increasing	negative	chr5:176382288:176382520:+@chr5:176410358:176410543:+@chr5:176421665:176421758:+	-54	0.000102564
j_1	increasing	negative	chr2:99137850:99137946:+@chr2:99138377:99138439:+@chr2:99139196:99139720:+	-92	0.000102564
j_1	increasing	negative	chr1:36462397:36462693:+@chr1:36463600:36463651:+@chr1:36497570:36497957:+	-78	0.000102564
j_1	increasing	negative	chr2:96354781:96355030:+@chr2:96355212:96355314:+@chr2:96356107:96358599:+	-228	0.000102564
j_1	increasing	negative	C3.HsaEX0029998	-72	0.000102564
j_1	increasing	negative	C3.HsaEX0029998	-70	0.000102564
j_1	increasing	negative	chr3:187138307:187138618:-@chr3:187127083:187127216:-@chr3:187125575:187126108:-	-251	0.000102564
j_1	increasing	negative	S.HsaEX0068066	-60	0.000102564
j_1	increasing	negative	chr1:1360766:1361064:+@chr1:1362367:1362727:+@chr1:1364324:1368125:+	-95	0.000102564
j_1	increasing	negative	chr1:1360766:1361064:+@chr1:1362367:1362727:+@chr1:1364324:1368125:+	-252	0.000102564
j_1	increasing	negative	chr1:1360766:1361064:+@chr1:1362367:1362727:+@chr1:1364324:1368125:+	-79	0.000102564
j_1	increasing	negative	chr1:1360766:1361064:+@chr1:1362367:1362727:+@chr1:1364324:1368125:+	-81	0.000102564
j_1	increasing	negative	chr1:1360766:1361064:+@chr1:1362367:1362727:+@chr1:1364324:1368125:+	-271	0.000102564
j_1	increasing	negative	chr1:1360766:1361064:+@chr1:1362367:1362727:+@chr1:1364324:1368125:+	-273	0.000102564
j_1	increasing	negative	S.HsaEX0008083	-174	0.000102564
j_1	increasing	negative	S.HsaEX0008083	-211	0.000102564
j_1	increasing	negative	chr6:237053:237560:+@chr6:249628:249661:+@chr6:256880:256962:+	-123	0.000102564
j_1	increasing	negative	chr7:91713156:91713415:-@chr7:91712846:91712926:-@chr7:91712152:91712421:-	-245	0.000102564
j_1	increasing	negative	C3.HsaEX0033252	-204	0.000102564
j_1	increasing	negative	C3.HsaEX0033252	-83	0.000102564
j_1	increasing	negative	C3.HsaEX0033252	-81	0.000102564
j_1	increasing	negative	chrX:74659449:74660185:-@chrX:74642381:74642407:-@chrX:74615451:74615545:-	-219	0.000102564
j_1	increasing	negative	chr22:21192977:21193505:-@chr22:21192128:21192188:-@chr22:21178382:21178499:-	-135	0.000102564
j_1	increasing	negative	chr22:21192977:21193505:-@chr22:21192128:21192188:-@chr22:21178382:21178499:-	-133	0.000102564
j_1	increasing	negative	chr22:21192977:21193505:-@chr22:21192128:21192188:-@chr22:21178382:21178499:-	-117	0.000102564
j_1	increasing	negative	chr22:21192977:21193505:-@chr22:21192128:21192188:-@chr22:21178382:21178499:-	-211	0.000102564
j_1	increasing	negative	chr5:43227914:43228270:+@chr5:43276119:43276249:+@chr5:43280941:43281926:+	-54	0.000102564
j_1	increasing	negative	chr7:71937888:71938298:+@chr7:71939208:71939337:+@chr7:71940118:71940314:+	-227	0.000102564
j_1	increasing	negative	chr7:71937888:71938298:+@chr7:71939208:71939337:+@chr7:71940118:71940314:+	-65	0.000102564
j_1	increasing	negative	chr12:54510011:54511134:+@chr12:54513010:54513065:+@chr12:54513498:54513639:+	-256	0.000102564
j_1	increasing	negative	chr12:54510011:54511134:+@chr12:54513010:54513065:+@chr12:54513498:54513639:+	-260	0.000102564
j_1	increasing	negative	chr12:54510011:54511134:+@chr12:54513010:54513065:+@chr12:54513498:54513639:+	-258	0.000102564
j_1	increasing	negative	chr19:45546172:45546515:+@chr19:45563604:45563677:+@chr19:45564131:45564257:+	-88	0.000102564
j_1	increasing	negative	S.HsaEX0062592	-225	0.000102564
j_1	increasing	negative	chr9:132961797:132962071:+@chr9:132971212:132971473:+@chr9:132976805:132977558:+	-142	0.000102564
j_1	increasing	negative	chr9:132961797:132962071:+@chr9:132971212:132971473:+@chr9:132976805:132977558:+	-172	0.000102564
j_1	increasing	negative	chr9:132961797:132962071:+@chr9:132971212:132971473:+@chr9:132976805:132977558:+	-170	0.000102564
j_1	increasing	negative	chr19:43438619:43439130:-@chr19:43435370:43435454:-@chr19:43434506:43434818:-	-100	0.000102564
j_1	increasing	negative	chr19:43438619:43439130:-@chr19:43435370:43435454:-@chr19:43434506:43434818:-	-98	0.000102564
j_1	increasing	negative	S.HsaEX0023388	-141	0.000102564
j_1	increasing	negative	chr20:1321478:1321683:-@chr20:1320247:1320365:-@chr20:1249007:1249079:-	-117	0.000102564
j_1	increasing	negative	chr5:177490634:177490983:+@chr5:177497715:177497865:+@chr5:177502190:177502599:+	-251	0.000102564
j_1	increasing	negative	chr8:22054909:22055408:-@chr8:22054065:22054155:-@chr8:22053630:22053706:-	-277	0.000102564
j_1	increasing	negative	chr8:27404537:27404743:+@chr8:27414398:27414444:+@chr8:27417038:27417197:+	-92	0.000102564
j_1	increasing	negative	chr11:118477415:118478334:-@chr11:118476546:118476763:-@chr11:118475453:118476328:-	-46	0.000102564
j_1	increasing	negative	chr11:46896455:46896769:-@chr11:46880910:46881056:-@chr11:46878041:46878505:-	-35	0.000102564
j_1	increasing	negative	S.HsaEX0036668	-72	0.000102564
j_1	increasing	negative	S.HsaEX0036668	-74	0.000102564
j_1	increasing	negative	S.HsaEX0061438	-130	0.000102564
j_1	increasing	negative	chr7:72630686:72631066:-@chr7:72630239:72630533:-@chr7:72628807:72628967:-	-199	0.000102564
j_1	increasing	negative	chr7:72630686:72631066:-@chr7:72630239:72630533:-@chr7:72628807:72628967:-	-34	0.000102564
j_1	increasing	negative	S.HsaEX0068417	-283	0.000102564
j_1	increasing	negative	S.HsaEX0068417	-281	0.000102564
j_1	increasing	negative	chr20:9963647:9963981:+@chr20:9966906:9967295:+@chr20:9971770:9971969:+	-199	0.000102564
j_1	increasing	negative	chr20:9963647:9963981:+@chr20:9966906:9967295:+@chr20:9971770:9971969:+	-259	0.000102564
j_1	increasing	negative	S.HsaEX0034673	-61	0.000102564
j_1	increasing	negative	chr4:77288485:77288691:-@chr4:77286160:77286306:-@chr4:77284567:77284650:-	-116	0.000102564
j_1	increasing	negative	chr1:11962825:11963128:+@chr1:11964454:11964758:+@chr1:11971809:11972082:+	-227	0.000102564
j_1	increasing	negative	chr1:11962825:11963128:+@chr1:11964454:11964758:+@chr1:11971809:11972082:+	-242	0.000102564
j_1	increasing	negative	chr4:141638733:141638982:-@chr4:141622931:141623089:-@chr4:141612379:141612425:-	-164	0.000102564
j_1	increasing	negative	chr3:49019641:49019968:+@chr3:49024072:49024178:+@chr3:49024459:49025136:+	-177	0.000102564
j_1	increasing	negative	S.HsaEX0040696	-170	0.000102564
j_1	increasing	negative	chr18:12298053:12298348:+@chr18:12298686:12298794:+@chr18:12300942:12301134:+	-127	0.000102564
j_1	increasing	negative	chr3:32586842:32587353:-@chr3:32583109:32583231:-@chr3:32561947:32562461:-	-151	0.000102564
j_1	increasing	negative	chr12:56432225:56432509:-@chr12:56431550:56431786:-@chr12:56431257:56431392:-	-191	0.000102564
j_1	increasing	negative	chr7:150847479:150847943:-@chr7:150812756:150812823:-@chr7:150805352:150805434:-	-204	0.000102564
j_1	increasing	negative	chr18:27926568:27926847:+@chr18:27945715:27945880:+@chr18:27947706:27949201:+	-237	0.000102564
j_1	increasing	negative	chr18:27926568:27926847:+@chr18:27945715:27945880:+@chr18:27947706:27949201:+	-235	0.000102564
j_1	increasing	negative	C2.HsaEX0067843	-61	0.000102564
j_1	increasing	negative	chr15:81906880:81907334:+@chr15:82004400:82004422:+@chr15:82019009:82019077:+	-222	0.000102564
j_1	increasing	negative	chr15:81906880:81907334:+@chr15:82004400:82004422:+@chr15:82019009:82019077:+	-220	0.000102564
j_1	increasing	negative	chr19:2736458:2736676:+@chr19:2737947:2738032:+@chr19:2741419:2741631:+	-191	0.000102564
j_1	increasing	negative	chr19:2736458:2736676:+@chr19:2737947:2738032:+@chr19:2741419:2741631:+	-189	0.000102564
j_1	increasing	negative	chr19:2736458:2736676:+@chr19:2737947:2738032:+@chr19:2741419:2741631:+	-187	0.000102564
j_1	increasing	negative	chr9:35151976:35152302:+@chr9:35218012:35218041:+@chr9:35221117:35221216:+	-6	0.000102564
j_1	increasing	negative	chr6:166321007:166321602:-@chr6:166282733:166283392:-@chr6:166272934:166274244:-	-207	0.000102564
j_1	increasing	negative	S.HsaEX0039680	-104	0.000102564
j_1	increasing	negative	S.HsaEX0039680	-84	0.000102564
j_1	increasing	negative	S.HsaEX0039680	-106	0.000102564
j_1	increasing	negative	chr19:52709912:52710309:-@chr19:52701901:52702043:-@chr19:52698462:52698571:-	-222	0.000102564
j_1	increasing	negative	chr19:52709912:52710309:-@chr19:52701901:52702043:-@chr19:52698462:52698571:-	-220	0.000102564
j_1	increasing	negative	chr18:13716328:13716661:-@chr18:13687546:13687673:-@chr18:13671604:13672104:-	-242	0.000102564
j_1	increasing	negative	chr16:66072361:66072640:-@chr16:66035932:66036110:-@chr16:66034394:66034582:-	-72	0.000102564
j_1	increasing	negative	chr7:148356346:148356715:-@chr7:148348992:148349172:-@chr7:148347017:148347222:-	-291	0.000102564
j_1	increasing	negative	chr7:148356346:148356715:-@chr7:148348992:148349172:-@chr7:148347017:148347222:-	-289	0.000102564
j_1	increasing	negative	chr9:90193076:90193273:+@chr9:90253676:90253724:+@chr9:90267231:90267484:+	-156	0.000102564
j_1	increasing	negative	chr5:175327551:175328152:-@chr5:175326720:175326876:-@chr5:175323892:175324764:-	-125	0.000102564
j_1	increasing	negative	chr16:66571498:66572213:-@chr16:66571043:66571169:-@chr16:66569901:66570030:-	-258	0.000102564
j_1	increasing	negative	C1.HsaEX0056430	-144	0.000102564
j_1	increasing	negative	C1.HsaEX0056430	-142	0.000102564
j_1	increasing	negative	C1.HsaEX0052399	-256	0.000102564
j_1	increasing	negative	C1.HsaEX0052399	-299	0.000102564
j_1	increasing	negative	chr14:50204342:50205428:-@chr14:50203850:50203968:-@chr14:50201647:50202087:-	-284	0.000102564
j_1	increasing	negative	C2.HsaEX0058420	-6	0.000102564
j_1	increasing	negative	chr20:10147343:10147625:+@chr20:10155990:10156086:+@chr20:10204077:10204211:+	-256	0.000102564
j_1	increasing	negative	chr21:42946776:42947062:+@chr21:42979371:42979441:+@chr21:42981096:42981173:+	-243	0.000102564
j_1	increasing	negative	chr19:1046258:1046598:-@chr19:1044903:1045077:-@chr19:1042500:1042906:-	-101	0.000102564
j_1	increasing	negative	chr6:169843572:169844084:-@chr6:169831148:169831329:-@chr6:169830838:169831033:-	-183	0.000102564
j_1	increasing	negative	chr6:169843572:169844084:-@chr6:169831148:169831329:-@chr6:169830838:169831033:-	-185	0.000102564
j_1	increasing	negative	S.HsaEX0047595	-18	0.000102564
j_1	increasing	negative	S.HsaEX0030365	-237	0.000102564
j_1	increasing	negative	chr1:6536754:6537245:-@chr1:6533043:6533262:-@chr1:6531903:6532345:-	-186	0.000102564
j_1	increasing	negative	C3.HsaEX0030503	-67	0.000102564
j_1	increasing	negative	C3.HsaEX0030503	-65	0.000102564
j_1	increasing	negative	S.HsaEX0053714	-56	0.000102564
j_1	increasing	negative	S.HsaEX0008729	-116	0.000102564
j_1	increasing	negative	chr22:28279660:28280444:-@chr22:28276717:28276824:-@chr22:28275041:28275147:-	-69	0.000102564
j_1	increasing	negative	chr1:201193936:201194146:-@chr1:201189992:201190104:-@chr1:201186681:201186915:-	-124	0.000102564
j_1	increasing	negative	chr1:201193936:201194146:-@chr1:201189992:201190104:-@chr1:201186681:201186915:-	-122	0.000102564
j_1	increasing	negative	chr19:18409670:18410464:-@chr19:18408494:18408538:-@chr19:18408140:18408289:-	-32	0.000102564
j_1	increasing	negative	chr19:18409670:18410464:-@chr19:18408494:18408538:-@chr19:18408140:18408289:-	-287	0.000102564
j_1	increasing	negative	chr12:130878886:130879151:+@chr12:130888693:130888825:+@chr12:130889110:130889239:+	-27	0.000102564
j_1	increasing	negative	C2.HsaEX0048688	-51	0.000102564
j_1	increasing	negative	C2.HsaEX0048688	-49	0.000102564
j_1	increasing	negative	chr7:65784491:65784680:+@chr7:65803191:65803271:+@chr7:65814589:65814646:+	-183	0.000102564
j_1	increasing	negative	chr5:68700804:68701047:+@chr5:68702618:68702754:+@chr5:68703037:68703140:+	-13	0.000102564
j_1	increasing	negative	chr20:61054444:61054686:+@chr20:61055008:61055069:+@chr20:61058562:61059032:+	-172	0.000102564
j_1	increasing	negative	chr19:18409670:18410464:-@chr19:18408494:18408538:-@chr19:18408140:18408289:-	-32	0.000102564
j_1	increasing	negative	chr19:18409670:18410464:-@chr19:18408494:18408538:-@chr19:18408140:18408289:-	-287	0.000102564
j_1	increasing	negative	chr18:12298240:12298794:+@chr18:12300942:12301052:+@chr18:12315066:12316614:+	-212	0.000102564
j_1	increasing	negative	S.HsaEX0021187	-47	0.000102564
j_1	increasing	negative	S.HsaEX0021187	-30	0.000102564
j_1	increasing	negative	S.HsaEX0021187	-28	0.000102564
j_1	increasing	negative	chr16:718117:718896:+@chr16:719010:719089:+@chr16:719289:719716:+	-131	0.000102564
j_1	increasing	negative	chr16:718117:718896:+@chr16:719010:719089:+@chr16:719289:719716:+	-129	0.000102564
j_1	increasing	negative	chr13:102248920:102249872:+@chr13:102257497:102258096:+@chr13:102266779:102270708:+	-80	0.000102564
j_1	increasing	negative	chr13:36472511:36472959:+@chr13:36474410:36474446:+@chr13:36474625:36474688:+	-32	0.000102564
j_1	increasing	negative	S.HsaEX0069392	-63	0.000102564
j_1	increasing	negative	C3.HsaEX0033201	-119	0.000102564
j_1	increasing	negative	chr12:116938891:116939080:+@chr12:116939878:116940040:+@chr12:116940183:116940242:+	-176	0.000102564
j_1	increasing	negative	chr3:33113507:33113698:-@chr3:33093590:33093733:-@chr3:33089040:33089209:-	-14	0.000102564
j_1	increasing	negative	chr1:225989336:225989906:-@chr1:225988975:225989140:-@chr1:225988231:225988356:-	-247	0.000102564
j_1	increasing	negative	chr1:225989336:225989906:-@chr1:225988975:225989140:-@chr1:225988231:225988356:-	-249	0.000102564
j_1	increasing	negative	chr1:11674114:11674497:+@chr1:11687442:11687568:+@chr1:11688893:11689353:+	-276	0.000102564
j_1	increasing	negative	chr1:11674114:11674497:+@chr1:11687442:11687568:+@chr1:11688893:11689353:+	-274	0.000102564
j_1	increasing	negative	chr1:11674114:11674497:+@chr1:11687442:11687568:+@chr1:11688893:11689353:+	-289	0.000102564
j_1	increasing	negative	chr3:140879237:140879575:-@chr3:140874135:140874244:-@chr3:140839495:140839594:-	-100	0.000102564
j_1	increasing	negative	S.HsaEX0015673	-216	0.000102564
j_1	increasing	negative	S.HsaEX0015673	-214	0.000102564
j_1	increasing	negative	S.HsaEX0015673	-76	0.000102564
j_1	increasing	negative	C3.HsaEX0033173	-56	0.000102564
j_1	increasing	negative	C3.HsaEX0033173	-58	0.000102564
j_1	increasing	negative	S.HsaEX0070274	-186	0.000102564
j_1	increasing	negative	chr11:72146460:72147119:-@chr11:72144394:72144446:-@chr11:72142767:72143835:-	-197	0.000102564
j_1	increasing	negative	chr11:72146460:72147119:-@chr11:72144394:72144446:-@chr11:72142767:72143835:-	-203	0.000102564
j_1	increasing	negative	chr8:42515875:42516005:+@chr8:42520769:42520906:+@chr8:42522956:42523080:+	-79	0.000102564
j_1	increasing	negative	chr2:254782:254951:-@chr2:250085:250702:-@chr2:243005:243115:-	-101	0.000102564
j_1	increasing	negative	chr9:126255135:126255776:+@chr9:126256099:126256197:+@chr9:126256584:126256669:+	-101	0.000102564
j_1	increasing	negative	chr9:126255135:126255776:+@chr9:126256099:126256197:+@chr9:126256584:126256669:+	-289	0.000102564
j_1	increasing	negative	S.HsaEX0049804	-190	0.000102564
j_1	increasing	negative	chr1:16566166:16566390:+@chr1:16586137:16586207:+@chr1:16590457:16590506:+	-110	0.000102564
j_1	increasing	negative	chr22:16637147:16637263:-@chr22:16612871:16612940:-@chr22:16606569:16606779:-	-104	0.000102564
j_1	increasing	negative	chr22:16637147:16637263:-@chr22:16612871:16612940:-@chr22:16606569:16606779:-	-59	0.000102564
j_1	increasing	negative	chr20:33463157:33463359:-@chr20:33445309:33445411:-@chr20:33435255:33435350:-	-144	0.000102564
j_1	increasing	negative	chr18:17446226:17446402:+@chr18:17456684:17456760:+@chr18:17457707:17457898:+	-136	0.000102564
j_1	increasing	negative	chr6:53038081:53038549:+@chr6:53043818:53043900:+@chr6:53046238:53046718:+	-223	0.000102564
j_1	increasing	negative	chr12:15833362:15833777:-@chr12:15769548:15769645:-@chr12:15727094:15727173:-	-291	0.000102564
j_1	increasing	negative	chr12:15833362:15833777:-@chr12:15769548:15769645:-@chr12:15727094:15727173:-	-267	0.000102564
j_1	increasing	negative	chr11:737402:737578:+@chr11:742264:742473:+@chr11:745879:746284:+	-147	0.000102564
j_1	increasing	negative	chr3:213272:213746:+@chr3:261296:261375:+@chr3:336366:336550:+	-88	0.000102564
j_1	increasing	negative	C3.HsaEX0044640	-14	0.000102564
j_1	increasing	negative	chr2:27210659:27211052:-@chr2:27209904:27210026:-@chr2:27209489:27209709:-	-150	0.000102564
j_1	increasing	negative	chr2:27210659:27211052:-@chr2:27209904:27210026:-@chr2:27209489:27209709:-	-148	0.000102564
j_1	increasing	negative	C1.HsaEX0050524	-216	0.000102564
j_1	increasing	negative	chr3:15618251:15618405:+@chr3:15618648:15618821:+@chr3:15649102:15649377:+	-14	0.000102564
j_1	increasing	negative	chr11:125586520:125586935:+@chr11:125604330:125604398:+@chr11:125610100:125610192:+	-67	0.000102564
j_1	increasing	negative	chr11:125586520:125586935:+@chr11:125604330:125604398:+@chr11:125610100:125610192:+	-65	0.000102564
j_1	increasing	negative	C1.HsaEX0072225	-134	0.000102564
j_1	increasing	negative	C3.HsaEX0003323	-97	0.000102564
j_1	increasing	negative	chr9:91409747:91409909:+@chr9:91410174:91410268:+@chr9:91410402:91410615:+	-145	0.000102564
j_1	increasing	negative	chr6:55551705:55552056:-@chr6:55536576:55536671:-@chr6:55514817:55514897:-	-204	0.000102564
j_1	increasing	negative	S.HsaEX0047749	-104	0.000102564
j_1	increasing	negative	S.HsaEX0021187	-47	0.000102564
j_1	increasing	negative	S.HsaEX0021187	-30	0.000102564
j_1	increasing	negative	S.HsaEX0021187	-28	0.000102564
j_1	increasing	negative	chr16:66236323:66236690:+@chr16:66236944:66237035:+@chr16:66237128:66237181:+	-103	0.000102564
j_1	increasing	negative	chr16:66236323:66236690:+@chr16:66236944:66237035:+@chr16:66237128:66237181:+	-101	0.000102564
j_1	increasing	negative	C1.HsaEX0068253	-36	0.000102564
j_1	increasing	negative	S.HsaEX0041406	-82	0.000102564
j_1	increasing	negative	C1.HsaEX0005685	-7	0.000102564
j_1	increasing	negative	C1.HsaEX0005685	-9	0.000102564
j_1	increasing	negative	S.HsaEX0016968	-84	0.000102564
j_1	increasing	negative	chr4:1232704:1233200:-@chr4:1225109:1225307:-@chr4:1218479:1222125:-	-232	0.000102564
j_1	increasing	negative	chr4:1232704:1233200:-@chr4:1225109:1225307:-@chr4:1218479:1222125:-	-82	0.000102564
j_1	increasing	negative	chr4:1232704:1233200:-@chr4:1225109:1225307:-@chr4:1218479:1222125:-	-234	0.000102564
j_1	increasing	negative	S.HsaEX0068046	-173	0.000102564
j_1	increasing	negative	chr22:40011936:40012200:-@chr22:40010851:40011101:-@chr22:40006883:40007032:-	-43	0.000102564
j_1	increasing	negative	chr22:40011936:40012200:-@chr22:40010851:40011101:-@chr22:40006883:40007032:-	-41	0.000102564
j_1	increasing	negative	chr14:23095038:23095392:+@chr14:23095792:23096083:+@chr14:23097744:23100010:+	-120	0.000102564
j_1	increasing	negative	chr9:37069846:37070533:+@chr9:37074196:37074289:+@chr9:37076665:37078444:+	-147	0.000102564
j_1	increasing	negative	chr14:31616011:31616392:+@chr14:31629459:31633343:+@chr14:31656097:31656244:+	-138	0.000102564
j_1	increasing	negative	chr6:76367946:76369012:+@chr6:76387968:76388061:+@chr6:76390336:76390396:+	-232	0.000102564
j_1	increasing	negative	C2.HsaEX0016072	-36	0.000102564
j_1	increasing	negative	chr5:121675663:121675878:+@chr5:121721015:121721130:+@chr5:121754683:121754785:+	-190	0.000102564
j_1	increasing	negative	chr5:121675663:121675878:+@chr5:121721015:121721130:+@chr5:121754683:121754785:+	-188	0.000102564
j_1	increasing	negative	chr5:121675663:121675878:+@chr5:121721015:121721130:+@chr5:121754683:121754785:+	-17	0.000102564
j_1	increasing	negative	chr2:27210659:27211052:-@chr2:27209904:27210081:-@chr2:27209489:27209709:-	-150	0.000102564
j_1	increasing	negative	chr2:27210659:27211052:-@chr2:27209904:27210081:-@chr2:27209489:27209709:-	-148	0.000102564
j_1	increasing	negative	chr11:65077748:65078427:-@chr11:65077472:65077577:-@chr11:65077211:65077303:-	-176	0.000102564
j_1	increasing	negative	S.HsaEX0036668	-72	0.000102564
j_1	increasing	negative	S.HsaEX0036668	-74	0.000102564
j_1	increasing	negative	S.HsaEX0035183	-150	0.000102564
j_1	increasing	negative	chr10:42368253:42368323:-@chr10:42367842:42367996:-@chr10:42367444:42367734:-	-18	0.000102564
j_1	increasing	negative	chr19:13088467:13088926:-@chr19:13087960:13088154:-@chr19:13087093:13087280:-	-177	0.000102564
j_1	increasing	negative	chr6:10831134:10831460:+@chr6:10832789:10832850:+@chr6:10833180:10833256:+	-37	0.000102564
j_1	increasing	negative	chr7:98874251:98874474:-@chr7:98873983:98873996:-@chr7:98870349:98870827:-	-95	0.000102564
j_1	increasing	negative	chr6:31882511:31882740:-@chr6:31881831:31881898:-@chr6:31874233:31874263:-	-92	0.000102564
j_1	increasing	negative	S.HsaEX0014081	-143	0.000102564
j_1	increasing	negative	S.HsaEX0014081	-145	0.000102564
j_1	increasing	negative	chr22:40315669:40315864:-@chr22:40312026:40312143:-@chr22:40310059:40310553:-	-104	0.000102564
j_1	increasing	negative	chr22:40315669:40315864:-@chr22:40312247:40312380:-@chr22:40312026:40312143:-	-104	0.000102564
j_1	increasing	negative	chr20:10147343:10147625:+@chr20:10189879:10189963:+@chr20:10204077:10204211:+	-256	0.000102564
j_1	increasing	negative	chr7:30600706:30601284:+@chr7:30604937:30605042:+@chr7:30606088:30606190:+	-272	0.000102564
j_1	increasing	negative	chr7:30600706:30601284:+@chr7:30604937:30605042:+@chr7:30606088:30606190:+	-274	0.000102564
j_1	increasing	negative	S.HsaEX0003105	-219	0.000102564
j_1	increasing	negative	S.HsaEX0003105	-281	0.000102564
j_1	increasing	negative	chr1:181025051:181025563:+@chr1:181027990:181028044:+@chr1:181039456:181039529:+	-145	0.000102564
j_1	increasing	negative	S.HsaEX0002447	-19	0.000102564
j_1	increasing	negative	chr7:48465180:48465429:+@chr7:48477096:48477188:+@chr7:48481673:48481742:+	-155	0.000102564
j_1	increasing	negative	chr9:135272561:135272986:-@chr9:135269606:135269774:-@chr9:135267719:135267862:-	-195	0.000102564
j_1	increasing	negative	chr1:155157025:155157379:+@chr1:155157711:155157817:+@chr1:155158018:155158105:+	-143	0.000102564
j_1	increasing	negative	chr1:155157025:155157379:+@chr1:155157711:155157817:+@chr1:155158018:155158105:+	-67	0.000102564
j_1	increasing	negative	chr18:41932136:41932298:-@chr18:41929013:41929095:-@chr18:41925646:41925815:-	-50	0.000102564
j_1	increasing	negative	chr7:138694317:138695608:+@chr7:138709687:138709757:+@chr7:138711348:138711442:+	-40	0.000102564
j_1	increasing	negative	chrX:153260751:153261120:+@chrX:153261244:153261348:+@chrX:153261496:153261921:+	-279	0.000102564
j_1	increasing	negative	chr3:49482569:49482870:+@chr3:49489286:49489342:+@chr3:49499691:49499852:+	-286	0.000102564
j_1	increasing	negative	chr3:49482569:49482870:+@chr3:49489286:49489342:+@chr3:49499691:49499852:+	-198	0.000102564
j_1	increasing	negative	chr10:88844062:88844786:-@chr10:88839299:88839525:-@chr10:88826313:88826393:-	-141	0.000102564
j_1	increasing	negative	chr19:19005384:19005739:+@chr19:19011131:19011223:+@chr19:19014520:19014686:+	-37	0.000102564
j_1	increasing	negative	chr19:19005384:19005739:+@chr19:19011131:19011223:+@chr19:19014520:19014686:+	-89	0.000102564
j_1	increasing	negative	chr21:37366604:37367285:-@chr21:37363722:37363794:-@chr21:37361432:37361550:-	-280	0.000102564
j_1	increasing	negative	chr21:37366604:37367285:-@chr21:37363722:37363794:-@chr21:37361432:37361550:-	-278	0.000102564
j_1	increasing	negative	chr6:143423673:143423896:+@chr6:143499665:143499824:+@chr6:143527912:143528013:+	-206	0.000102564
j_1	increasing	negative	chr1:145180915:145181104:+@chr1:145198115:145198196:+@chr1:145204215:145204370:+	-167	0.000102564
j_1	increasing	negative	chr1:145180915:145181104:+@chr1:145198115:145198196:+@chr1:145204215:145204370:+	-165	0.000102564
j_1	increasing	negative	chr1:145180915:145181104:+@chr1:145198115:145198196:+@chr1:145204215:145204370:+	-121	0.000102564
j_1	increasing	negative	chr11:737402:737578:+@chr11:745879:746002:+@chr11:749009:749057:+	-147	0.000102564
j_1	increasing	negative	chr22:28279660:28280444:-@chr22:28276717:28276832:-@chr22:28275041:28275147:-	-69	0.000102564
j_1	increasing	negative	C1.HsaEX0059072	-123	0.000102564
j_1	increasing	negative	chr20:5055407:5055795:+@chr20:5056796:5057396:+@chr20:5102169:5102305:+	-173	0.000102564
j_1	increasing	negative	chr16:1299511:1299775:+@chr16:1304022:1304098:+@chr16:1304295:1307182:+	-204	0.000102564
j_1	increasing	negative	chr16:1299511:1299775:+@chr16:1304022:1304098:+@chr16:1304295:1307182:+	-155	0.000102564
j_1	increasing	negative	chr16:1299511:1299775:+@chr16:1304022:1304098:+@chr16:1304295:1307182:+	-113	0.000102564
j_1	increasing	negative	chr2:198072961:198073408:+@chr2:198073669:198073887:+@chr2:198074043:198076424:+	-109	0.000102564
j_1	increasing	negative	chr2:198072961:198073408:+@chr2:198073669:198073887:+@chr2:198074043:198076424:+	-101	0.000102564
j_1	increasing	negative	chr2:198072961:198073408:+@chr2:198073669:198073887:+@chr2:198074043:198076424:+	-178	0.000102564
j_1	increasing	negative	chr4:17122671:17122960:-@chr4:17115100:17115196:-@chr4:17112440:17112580:-	-246	0.000102564
j_1	increasing	negative	chr4:17122671:17122960:-@chr4:17115100:17115196:-@chr4:17112440:17112580:-	-77	0.000102564
j_1	increasing	negative	C3.HsaEX0038856	-55	0.000102564
j_1	increasing	negative	chr12:107047251:107047833:+@chr12:107113189:107114121:+@chr12:107124196:107124310:+	-92	0.000102564
j_1	increasing	negative	chr3:49352361:49352545:-@chr3:49350807:49350884:-@chr3:49347906:49348033:-	-148	0.000102564
j_1	increasing	negative	C2.HsaEX0011858	-55	0.000102564
j_1	increasing	negative	chr17:70777790:70778887:-@chr17:70777023:70777145:-@chr17:70775422:70775868:-	-220	0.000102564
j_1	increasing	negative	chr1:36462397:36462693:+@chr1:36497570:36497672:+@chr1:36520721:36521535:+	-78	0.000102564
j_1	increasing	negative	chr5:68700804:68701047:+@chr5:68703037:68703140:+@chr5:68703617:68703800:+	-13	0.000102564
j_1	increasing	negative	chr7:6015403:6015655:+@chr7:6021303:6021509:+@chr7:6023971:6024202:+	-97	0.000102564
j_1	increasing	negative	S.HsaEX0037139	-66	0.000102564
j_1	increasing	negative	C1.HsaEX0033480	-83	0.000102564
j_1	increasing	negative	chr16:1299511:1299775:+@chr16:1302349:1302605:+@chr16:1304022:1304098:+	-204	0.000102564
j_1	increasing	negative	chr16:1299511:1299775:+@chr16:1302349:1302605:+@chr16:1304022:1304098:+	-155	0.000102564
j_1	increasing	negative	chr16:1299511:1299775:+@chr16:1302349:1302605:+@chr16:1304022:1304098:+	-113	0.000102564
j_1	increasing	negative	chr1:1233012:1233261:-@chr1:1232580:1232626:-@chr1:1229329:1229386:-	-235	0.000102564
j_1	increasing	negative	chr1:1233012:1233261:-@chr1:1232580:1232626:-@chr1:1229329:1229386:-	-233	0.000102564
j_1	increasing	negative	chr21:39098583:39099914:+@chr21:39100245:39100602:+@chr21:39103829:39103900:+	-214	0.000102564
j_1	increasing	negative	chr3:50352991:50353385:-@chr3:50344485:50344589:-@chr3:50343994:50344291:-	-199	0.000102564
j_1	increasing	negative	chr3:50352991:50353385:-@chr3:50344485:50344589:-@chr3:50343994:50344291:-	-7	0.000102564
j_1	increasing	negative	chr17:4560453:4560788:+@chr17:4565057:4565087:+@chr17:4566017:4566077:+	-212	0.000102564
j_1	increasing	negative	chr17:4560453:4560788:+@chr17:4565057:4565087:+@chr17:4566017:4566077:+	-122	0.000102564
j_1	increasing	negative	chr17:4560453:4560788:+@chr17:4565057:4565087:+@chr17:4566017:4566077:+	-210	0.000102564
j_1	increasing	negative	chr17:4560453:4560788:+@chr17:4565057:4565087:+@chr17:4566017:4566077:+	-33	0.000102564
j_1	increasing	negative	chr20:25124328:25124503:+@chr20:25135158:25135226:+@chr20:25135712:25136158:+	-13	0.000102564
j_1	increasing	negative	chr5:88214528:88215058:-@chr5:88170952:88171196:-@chr5:88155308:88155500:-	-296	0.000102564
j_1	increasing	negative	chr5:88214528:88215058:-@chr5:88170952:88171196:-@chr5:88155308:88155500:-	-279	0.000102564
j_1	increasing	negative	chr5:88214528:88215058:-@chr5:88170952:88171196:-@chr5:88155308:88155500:-	-294	0.000102564
j_1	increasing	negative	chr5:88214528:88215058:-@chr5:88170952:88171196:-@chr5:88155308:88155500:-	-281	0.000102564
j_1	increasing	negative	chr16:55777238:55777451:-@chr16:55770219:55770265:-@chr16:55765141:55765282:-	-7	0.000102564
j_1	increasing	negative	C2.HsaEX0055040	-238	0.000102564
j_1	increasing	negative	C3.HsaEX0007521	-258	0.000102564
j_1	increasing	negative	S.HsaEX0018206	-20	0.000102564
j_1	increasing	negative	chr12:119187803:119187959:-@chr12:119186418:119186502:-@chr12:119146337:119146563:-	-135	0.000102564
j_1	increasing	negative	chr12:119187803:119187959:-@chr12:119186418:119186502:-@chr12:119146337:119146563:-	-137	0.000102564
j_1	increasing	negative	C2.HsaEX0048688	-51	0.000102564
j_1	increasing	negative	C2.HsaEX0048688	-49	0.000102564
j_1	increasing	negative	chr7:5196342:5196650:+@chr7:5199275:5199328:+@chr7:5205733:5205815:+	-119	0.000102564
j_1	increasing	negative	chr7:5196342:5196650:+@chr7:5199275:5199328:+@chr7:5205733:5205815:+	-117	0.000102564
j_1	increasing	negative	chr7:5196342:5196650:+@chr7:5199275:5199328:+@chr7:5205733:5205815:+	-115	0.000102564
j_1	increasing	negative	chr7:5196342:5196650:+@chr7:5199275:5199328:+@chr7:5205733:5205815:+	-85	0.000102564
j_1	increasing	negative	chr1:43196892:43197552:-@chr1:43181484:43181579:-@chr1:43168794:43169464:-	-248	0.000102564
j_1	increasing	negative	chr16:65776306:65777197:-@chr16:65776090:65776214:-@chr16:65775770:65776008:-	-109	0.000102564
j_1	increasing	negative	chr12:107047251:107047833:+@chr12:107085332:107085488:+@chr12:107089581:107089741:+	-92	0.000102564
j_1	increasing	negative	chr9:36248318:36248496:-@chr9:36239189:36239394:-@chr9:36236028:36236479:-	-119	0.000102564
j_1	increasing	negative	chr19:18409670:18410464:-@chr19:18408783:18408915:-@chr19:18408140:18408687:-	-32	0.000102564
j_1	increasing	negative	chr19:18409670:18410464:-@chr19:18408783:18408915:-@chr19:18408140:18408687:-	-287	0.000102564
j_1	increasing	negative	chr12:122415201:122415708:-@chr12:122398535:122398633:-@chr12:122395758:122396070:-	-211	0.000102564
j_1	increasing	negative	chr12:122415201:122415708:-@chr12:122398535:122398633:-@chr12:122395758:122396070:-	-209	0.000102564
j_1	increasing	negative	chr12:27058278:27058688:-@chr12:27040942:27041062:-@chr12:27039350:27039608:-	-259	0.000102564
j_1	increasing	negative	chr12:27058278:27058688:-@chr12:27040942:27041062:-@chr12:27039350:27039608:-	-257	0.000102564
j_1	increasing	negative	C3.HsaEX0030503	-67	0.000102564
j_1	increasing	negative	C3.HsaEX0030503	-65	0.000102564
j_1	increasing	negative	chr17:23669985:23670518:+@chr17:23676661:23676800:+@chr17:23677687:23681134:+	-182	0.000102564
j_1	increasing	negative	chr13:102248920:102249872:+@chr13:102255409:102255590:+@chr13:102257497:102258096:+	-80	0.000102564
j_1	increasing	negative	S.HsaEX0021631	-206	0.000102564
j_1	increasing	negative	chr11:117252517:117253106:-@chr11:117239082:117239166:-@chr11:117220035:117220131:-	-247	0.000102564
j_1	increasing	negative	chr11:117252517:117253106:-@chr11:117239082:117239166:-@chr11:117220035:117220131:-	-299	0.000102564
j_1	increasing	negative	chr6:53038081:53038549:+@chr6:53041435:53041569:+@chr6:53043814:53043904:+	-223	0.000102564
j_1	increasing	negative	chr7:94902126:94902438:-@chr7:94891763:94891833:-@chr7:94883124:94883545:-	-93	0.000102564
j_1	increasing	negative	chr12:44948915:44949475:-@chr12:44923250:44923364:-@chr12:44919729:44919943:-	-127	0.000102564
j_1	increasing	negative	chr22:17303528:17303840:-@chr22:17298503:17298711:-@chr22:17293201:17293235:-	-14	0.000102564
j_1	increasing	negative	chr22:17303528:17303840:-@chr22:17298503:17298711:-@chr22:17293201:17293235:-	-261	0.000102564
j_1	increasing	negative	chr15:72985981:72986515:-@chr15:72985718:72985759:-@chr15:72984058:72984625:-	-190	0.000102564
j_1	increasing	negative	chr15:72985981:72986515:-@chr15:72985718:72985759:-@chr15:72984058:72984625:-	-30	0.000102564
j_1	increasing	negative	chr15:72985981:72986515:-@chr15:72985718:72985759:-@chr15:72984058:72984625:-	-137	0.000102564
j_1	increasing	negative	chr17:70777790:70778887:-@chr17:70777023:70777124:-@chr17:70775422:70775868:-	-220	0.000102564
j_1	increasing	negative	chr8:23317412:23317697:-@chr8:23295849:23295971:-@chr8:23281455:23281892:-	-157	0.000102564
j_1	increasing	negative	chr8:23317412:23317697:-@chr8:23295849:23295971:-@chr8:23281455:23281892:-	-170	0.000102564
j_1	increasing	negative	chr2:74279197:74279377:+@chr2:74282017:74282114:+@chr2:74286340:74286767:+	-141	0.000102564
j_1	increasing	negative	chr2:74279197:74279377:+@chr2:74282017:74282114:+@chr2:74286340:74286767:+	-139	0.000102564
j_1	increasing	negative	chr2:74279197:74279377:+@chr2:74282017:74282114:+@chr2:74286340:74286767:+	-137	0.000102564
j_1	increasing	negative	chr15:90198545:90198644:+@chr15:90233335:90233439:+@chr15:90260227:90260692:+	-98	0.000102564
j_1	increasing	negative	chr9:132961797:132962071:+@chr9:132971212:132971473:+@chr9:132976805:132977558:+	-142	0.000102564
j_1	increasing	negative	chr9:132961797:132962071:+@chr9:132971212:132971473:+@chr9:132976805:132977558:+	-172	0.000102564
j_1	increasing	negative	chr9:132961797:132962071:+@chr9:132971212:132971473:+@chr9:132976805:132977558:+	-170	0.000102564
j_1	increasing	negative	chr21:37366604:37367285:-@chr21:37366315:37366480:-@chr21:37363480:37363794:-	-280	0.000102564
j_1	increasing	negative	chr21:37366604:37367285:-@chr21:37366315:37366480:-@chr21:37363480:37363794:-	-278	0.000102564
j_1	increasing	negative	chr1:202921071:202921489:-@chr1:202857294:202857396:-@chr1:202852914:202855969:-	-112	0.000102564
j_1	increasing	negative	chr1:202921071:202921489:-@chr1:202857294:202857396:-@chr1:202852914:202855969:-	-110	0.000102564
j_1	increasing	negative	chr11:44929004:44929494:-@chr11:44917293:44917437:-@chr11:44916334:44916493:-	-198	0.000102564
j_1	increasing	negative	chr11:44929004:44929494:-@chr11:44917293:44917437:-@chr11:44916334:44916493:-	-44	0.000102564
j_1	increasing	negative	chr11:44929004:44929494:-@chr11:44917293:44917437:-@chr11:44916334:44916493:-	-59	0.000102564
j_1	increasing	negative	C3.HsaEX0045273	-300	0.000102564
j_1	increasing	negative	S.HsaEX0068519	-15	0.000102564
j_1	increasing	negative	C1.HsaEX0004794	-62	0.000102564
j_1	increasing	negative	C1.HsaEX0004794	-60	0.000102564
j_1	increasing	negative	C3.HsaEX0052805	-155	0.000102564
j_1	increasing	negative	S.HsaEX0061004	-224	0.000102564
j_1	increasing	negative	S.HsaEX0061004	-258	0.000102564
j_1	increasing	negative	C3.HsaEX0057998	-52	0.000102564
j_1	increasing	negative	C3.HsaEX0057998	-50	0.000102564
j_1	increasing	negative	S.HsaEX0032692	-218	0.000102564
j_1	increasing	negative	chr8:144750661:144750988:-@chr8:144743921:144744048:-@chr8:144742304:144743394:-	-296	0.000102564
j_1	increasing	negative	chr8:144750661:144750988:-@chr8:144743921:144744048:-@chr8:144742304:144743394:-	-294	0.000102564
j_1	increasing	negative	chr8:144750661:144750988:-@chr8:144743921:144744048:-@chr8:144742304:144743394:-	-86	0.000102564
j_1	increasing	negative	chr8:144750661:144750988:-@chr8:144743921:144744048:-@chr8:144742304:144743394:-	-298	0.000102564
j_1	increasing	negative	chr14:24588924:24589343:-@chr14:24516214:24516289:-@chr14:24513199:24513896:-	-176	0.000102564
j_1	increasing	negative	chr14:24588924:24589343:-@chr14:24516214:24516289:-@chr14:24513199:24513896:-	-251	0.000102564
j_1	increasing	negative	chr5:115205078:115205702:+@chr5:115216575:115216610:+@chr5:115230266:115230357:+	-192	0.000102564
j_1	increasing	negative	chr5:115205078:115205702:+@chr5:115216575:115216610:+@chr5:115230266:115230357:+	-190	0.000102564
j_1	increasing	negative	chr5:115205078:115205702:+@chr5:115216575:115216610:+@chr5:115230266:115230357:+	-123	0.000102564
j_1	increasing	negative	S.HsaEX0057973	-158	0.000102564
j_1	increasing	negative	chr3:116824805:116825256:+@chr3:116865058:116865453:+@chr3:116877550:116878147:+	-149	0.000102564
j_1	increasing	negative	chr19:35124497:35125411:+@chr19:35153940:35153974:+@chr19:35167970:35168048:+	-206	0.000102564
j_1	increasing	negative	chr19:35124497:35125411:+@chr19:35153940:35153974:+@chr19:35167970:35168048:+	-227	0.000102564
j_1	increasing	negative	chr19:35124497:35125411:+@chr19:35153940:35153974:+@chr19:35167970:35168048:+	-42	0.000102564
j_1	increasing	negative	chr1:148507722:148508367:-@chr1:148506740:148506813:-@chr1:148503435:148506502:-	-174	0.000102564
j_1	increasing	negative	chr12:122025192:122025883:+@chr12:122026311:122027267:+@chr12:122027371:122029069:+	-62	0.000102564
j_1	increasing	negative	chr11:118477415:118478334:-@chr11:118476546:118476763:-@chr11:118475453:118476328:-	-46	0.000102564
j_1	increasing	negative	chr20:25176705:25177057:+@chr20:25187873:25187974:+@chr20:25197765:25197843:+	-197	0.000102564
j_1	increasing	negative	chr20:25176705:25177057:+@chr20:25187873:25187974:+@chr20:25197765:25197843:+	-65	0.000102564
j_1	increasing	negative	chr3:120878741:120878990:-@chr3:120878399:120878503:-@chr3:120876682:120876770:-	-13	0.000102564
j_1	increasing	negative	chr9:90193076:90193273:+@chr9:90221379:90221501:+@chr9:90223513:90223686:+	-156	0.000102564
j_1	increasing	negative	S.HsaEX0066380	-54	0.000102564
j_1	increasing	negative	S.HsaEX0004394	-195	0.000102564
j_1	increasing	negative	C2.HsaEX0031412	-149	0.000102564
j_1	increasing	negative	C2.HsaEX0031412	-117	0.000102564
j_1	increasing	negative	C2.HsaEX0031412	-115	0.000102564
j_1	increasing	negative	C2.HsaEX0031412	-217	0.000102564
j_1	increasing	negative	C1.HsaEX0070890	-153	0.000102564
j_1	increasing	negative	chr12:108970551:108971058:-@chr12:108966608:108966721:-@chr12:108963227:108964647:-	-237	0.000102564
j_1	increasing	negative	chr12:108970551:108971058:-@chr12:108966608:108966721:-@chr12:108963227:108964647:-	-235	0.000102564
j_1	decreasing	positive	C1.HsaEX0024525	-180	0.000268745
j_1	decreasing	positive	C1.HsaEX0024525	-99	0.000268745
j_1	decreasing	positive	C1.HsaEX0068253	-36	0.000268745
j_1	decreasing	positive	C1.HsaEX0072225	-134	0.000268745
j_1	decreasing	positive	C1.HsaEX0073008	-71	0.000268745
j_1	decreasing	positive	C1.HsaEX0073008	-73	0.000268745
j_1	decreasing	positive	C2.HsaEX0009930	-42	0.000268745
j_1	decreasing	positive	C2.HsaEX0049848	-9	0.000268745
j_1	decreasing	positive	C3.HsaEX0073229	-15	0.000268745
j_1	decreasing	positive	C3.HsaEX0073230	-15	0.000268745
j_1	decreasing	positive	C3.HsaEX0073275	-215	0.000268745
j_1	decreasing	positive	C3.HsaEX0073275	-54	0.000268745
j_1	decreasing	positive	chr10:104942983:104943270:-@chr10:104930932:104931075:-@chr10:104924603:104924729:-	-32	0.000268745
j_1	decreasing	positive	chr10:104942983:104943270:-@chr10:104930932:104931075:-@chr10:104924603:104924729:-	-131	0.000268745
j_1	decreasing	positive	chr10:104942983:104943270:-@chr10:104930932:104931075:-@chr10:104924603:104924729:-	-59	0.000268745
j_1	decreasing	positive	chr10:124729546:124730201:+@chr10:124732239:124732530:+@chr10:124732778:124735734:+	-111	0.000268745
j_1	decreasing	positive	chr10:124729546:124730201:+@chr10:124732239:124732530:+@chr10:124732778:124735734:+	-113	0.000268745
j_1	decreasing	positive	chr10:124729546:124730201:+@chr10:124732239:124732530:+@chr10:124732778:124735734:+	-281	0.000268745
j_1	decreasing	positive	chr10:99884371:99884453:+@chr10:99913040:99913144:+@chr10:99957848:99959646:+	-7	0.000268745
j_1	decreasing	positive	chr10:99884371:99884453:+@chr10:99913040:99913144:+@chr10:99957848:99959646:+	-75	0.000268745
j_1	decreasing	positive	chr10:99884371:99884453:+@chr10:99913040:99913144:+@chr10:99957848:99959646:+	-73	0.000268745
j_1	decreasing	positive	chr1:109220364:109221373:+@chr1:109229420:109229723:+@chr1:109241009:109241230:+	-118	0.000268745
j_1	decreasing	positive	chr1:109220364:109221373:+@chr1:109229652:109229723:+@chr1:109241009:109241230:+	-118	0.000268745
j_1	decreasing	positive	chr1:111307766:111309159:-@chr1:111295433:111296960:-@chr1:111293996:111294268:-	-265	0.000268745
j_1	decreasing	positive	chr11:118477415:118478334:-@chr11:118476550:118476763:-@chr11:118475453:118476328:-	-46	0.000268745
j_1	decreasing	positive	chr11:118477415:118478334:-@chr11:118476938:118477058:-@chr11:118476550:118476763:-	-46	0.000268745
j_1	decreasing	positive	chr1:16143382:16143682:-@chr1:16142890:16142977:-@chr1:16142681:16142797:-	-209	0.000268745
j_1	decreasing	positive	chr11:65064292:65064499:-@chr11:65064060:65064200:-@chr11:65063767:65063928:-	-84	0.000268745
j_1	decreasing	positive	chr11:66140484:66141104:+@chr11:66148261:66148371:+@chr11:66150508:66153966:+	-190	0.000268745
j_1	decreasing	positive	chr11:66140484:66141104:+@chr11:66148261:66148371:+@chr11:66150508:66153966:+	-197	0.000268745
j_1	decreasing	positive	chr11:66140484:66141104:+@chr11:66148261:66148371:+@chr11:66150508:66153966:+	-148	0.000268745
j_1	decreasing	positive	chr11:66140484:66141104:+@chr11:66148261:66148371:+@chr11:66150508:66153966:+	-146	0.000268745
j_1	decreasing	positive	chr12:121276465:121277153:-@chr12:121275012:121275144:-@chr12:121268766:121268897:-	-61	0.000268745
j_1	decreasing	positive	chr12:2938514:2938908:+@chr12:2939375:2939623:+@chr12:2974165:2974419:+	-183	0.000268745
j_1	decreasing	positive	chr12:43895990:43896094:-@chr12:43870844:43871011:-@chr12:43855861:43856483:-	-38	0.000268745
j_1	decreasing	positive	chr13:102248920:102249872:+@chr13:102255658:102255741:+@chr13:102256628:102256701:+	-80	0.000268745
j_1	decreasing	positive	chr15:32289444:32289589:-@chr15:32257314:32257492:-@chr15:32243053:32243183:-	-128	0.000268745
j_1	decreasing	positive	chr15:32289444:32289589:-@chr15:32257314:32257492:-@chr15:32243053:32243183:-	-126	0.000268745
j_1	decreasing	positive	chr15:87432385:87432798:+@chr15:87448138:87448279:+@chr15:87457960:87458059:+	-239	0.000268745
j_1	decreasing	positive	chr16:29971951:29972321:+@chr16:29973994:29974149:+@chr16:29982551:29983070:+	-217	0.000268745
j_1	decreasing	positive	chr16:65422251:65422394:-@chr16:65414631:65414710:-@chr16:65412854:65412963:-	-120	0.000268745
j_1	decreasing	positive	chr16:87687755:87687901:+@chr16:87692500:87692672:+@chr16:87694571:87695256:+	-69	0.000268745
j_1	decreasing	positive	chr16:87687755:87687901:+@chr16:87692500:87692672:+@chr16:87694571:87695256:+	-67	0.000268745
j_1	decreasing	positive	chr16:87687755:87687901:+@chr16:87692500:87692672:+@chr16:87694571:87695256:+	-65	0.000268745
j_1	decreasing	positive	chr17:2186375:2187627:-@chr17:2186081:2186184:-@chr17:2185555:2185774:-	-110	0.000268745
j_1	decreasing	positive	chr17:2186375:2187627:-@chr17:2186081:2186184:-@chr17:2185555:2185774:-	-108	0.000268745
j_1	decreasing	positive	chr17:38064792:38065096:+@chr17:38065378:38065490:+@chr17:38065693:38065906:+	-144	0.000268745
j_1	decreasing	positive	chr17:38064792:38065096:+@chr17:38065378:38065490:+@chr17:38065693:38065906:+	-70	0.000268745
j_1	decreasing	positive	chr17:38064792:38065096:+@chr17:38065378:38065490:+@chr17:38065693:38065906:+	-146	0.000268745
j_1	decreasing	positive	chr18:20105584:20106194:-@chr18:20073182:20073344:-@chr18:20059004:20059160:-	-32	0.000268745
j_1	decreasing	positive	chr18:75849228:75849581:-@chr18:75838586:75838689:-@chr18:75831800:75834844:-	-166	0.000268745
j_1	decreasing	positive	chr19:14108160:14109401:-@chr19:14097934:14098049:-@chr19:14093109:14093520:-	-258	0.000268745
j_1	decreasing	positive	chr19:40182743:40183230:+@chr19:40188429:40188675:+@chr19:40191863:40192073:+	-29	0.000268745
j_1	decreasing	positive	chr19:4397497:4397917:-@chr19:4397280:4397410:-@chr19:4397046:4397194:-	-124	0.000268745
j_1	decreasing	positive	chr19:4397497:4397917:-@chr19:4397280:4397410:-@chr19:4397046:4397194:-	-122	0.000268745
j_1	decreasing	positive	chr20:30259287:30259529:+@chr20:30261535:30261656:+@chr20:30266733:30266915:+	-227	0.000268745
j_1	decreasing	positive	chr20:35157590:35157832:-@chr20:35150806:35150939:-@chr20:35129803:35130003:-	-217	0.000268745
j_1	decreasing	positive	chr20:60311999:60312232:+@chr20:60312912:60313028:+@chr20:60314648:60314791:+	-199	0.000268745
j_1	decreasing	positive	chr2:100087296:100087423:-@chr2:99994391:99994465:-@chr2:99991535:99991826:-	-117	0.000268745
j_1	decreasing	positive	chr2:148494672:148494932:-@chr2:148449941:148450014:-@chr2:148447487:148447563:-	-123	0.000268745
j_1	decreasing	positive	chr2:191222041:191222331:+@chr2:191228948:191229124:+@chr2:191232129:191232966:+	-264	0.000268745
j_1	decreasing	positive	chr2:191222041:191222331:+@chr2:191228948:191229124:+@chr2:191232129:191232966:+	-30	0.000268745
j_1	decreasing	positive	chr2:191222041:191222331:+@chr2:191228948:191229124:+@chr2:191232129:191232966:+	-155	0.000268745
j_1	decreasing	positive	chr2:203900804:203901599:+@chr2:203939849:203940012:+@chr2:203953176:203953352:+	-260	0.000268745
j_1	decreasing	positive	chr2:227408899:227409047:+@chr2:227412369:227412587:+@chr2:227437564:227438086:+	-39	0.000268745
j_1	decreasing	positive	chr2:227408899:227409047:+@chr2:227412369:227412587:+@chr2:227437564:227438086:+	-41	0.000268745
j_1	decreasing	positive	chr2:231437858:231438104:+@chr2:231446376:231446516:+@chr2:231448579:231448767:+	-139	0.000268745
j_1	decreasing	positive	chr2:231437858:231438104:+@chr2:231446376:231446533:+@chr2:231448579:231448767:+	-139	0.000268745
j_1	decreasing	positive	chr22:40702762:40703024:+@chr22:40707595:40707786:+@chr22:40711934:40712062:+	-251	0.000268745
j_1	decreasing	positive	chr22:40702762:40703024:+@chr22:40707595:40707786:+@chr22:40711934:40712062:+	-249	0.000268745
j_1	decreasing	positive	chr2:242096593:242096776:-@chr2:242096094:242096223:-@chr2:242089445:242089796:-	-125	0.000268745
j_1	decreasing	positive	chr2:242147214:242147791:+@chr2:242150436:242150564:+@chr2:242158213:242158376:+	-88	0.000268745
j_1	decreasing	positive	chr2:242147214:242147791:+@chr2:242150436:242150564:+@chr2:242158213:242158376:+	-22	0.000268745
j_1	decreasing	positive	chr2:242147214:242147791:+@chr2:242150436:242150564:+@chr2:242158213:242158376:+	-101	0.000268745
j_1	decreasing	positive	chr2:242147214:242147791:+@chr2:242150436:242150564:+@chr2:242158213:242158376:+	-68	0.000268745
j_1	decreasing	positive	chr2:46623144:46623831:+@chr2:46624397:46624455:+@chr2:46656730:46656894:+	-125	0.000268745
j_1	decreasing	positive	chr2:74609767:74610134:-@chr2:74609386:74609570:-@chr2:74609052:74609124:-	-257	0.000268745
j_1	decreasing	positive	chr2:9061120:9061393:-@chr2:9016077:9016222:-@chr2:9000767:9000844:-	-162	0.000268745
j_1	decreasing	positive	chr2:96295586:96295954:+@chr2:96296786:96296934:+@chr2:96297090:96297449:+	-208	0.000268745
j_1	decreasing	positive	chr2:96295586:96295954:+@chr2:96296786:96296934:+@chr2:96297090:96297449:+	-210	0.000268745
j_1	decreasing	positive	chr3:125931903:125932164:+@chr3:125936630:125936783:+@chr3:125939105:125940021:+	-165	0.000268745
j_1	decreasing	positive	chr3:185449227:185449453:-@chr3:185446195:185446294:-@chr3:185445950:185446097:-	-118	0.000268745
j_1	decreasing	positive	chr3:8518393:8518666:+@chr3:8549423:8549511:+@chr3:8553871:8554326:+	-244	0.000268745
j_1	decreasing	positive	chr3:8518393:8518666:+@chr3:8549423:8549511:+@chr3:8553871:8554326:+	-99	0.000268745
j_1	decreasing	positive	chr4:2213576:2213689:-@chr4:2213045:2213362:-@chr4:2211563:2212618:-	-62	0.000268745
j_1	decreasing	positive	chr4:2213576:2213689:-@chr4:2213045:2213362:-@chr4:2211563:2212618:-	-97	0.000268745
j_1	decreasing	positive	chr4:3264479:3264624:+@chr4:3287595:3289576:+@chr4:3314462:3314881:+	-59	0.000268745
j_1	decreasing	positive	chr4:3264479:3264624:+@chr4:3287595:3289576:+@chr4:3314462:3314881:+	-57	0.000268745
j_1	decreasing	positive	chr4:6835275:6835469:+@chr4:6857151:6857234:+@chr4:6876813:6877312:+	-163	0.000268745
j_1	decreasing	positive	chr5:122463248:122463555:+@chr5:122519477:122519604:+@chr5:122534359:122534701:+	-297	0.000268745
j_1	decreasing	positive	chr5:176382288:176382520:+@chr5:176400733:176400836:+@chr5:176410358:176410807:+	-54	0.000268745
j_1	decreasing	positive	chr6:118102761:118103941:+@chr6:118117607:118117699:+@chr6:118120898:118121023:+	-154	0.000268745
j_1	decreasing	positive	chr6:169843572:169844084:-@chr6:169831148:169831329:-@chr6:169830838:169831033:-	-183	0.000268745
j_1	decreasing	positive	chr6:169843572:169844084:-@chr6:169831148:169831329:-@chr6:169830838:169831033:-	-185	0.000268745
j_1	decreasing	positive	chr6:2945049:2945318:+@chr6:2948902:2949022:+@chr6:2949728:2950091:+	-230	0.000268745
j_1	decreasing	positive	chr6:2945049:2945318:+@chr6:2948902:2949022:+@chr6:2949728:2950091:+	-106	0.000268745
j_1	decreasing	positive	chr6:43089773:43090064:+@chr6:43092850:43093062:+@chr6:43093235:43093488:+	-141	0.000268745
j_1	decreasing	positive	chr6:53038081:53038549:+@chr6:53043814:53043904:+@chr6:53046238:53046718:+	-223	0.000268745
j_1	decreasing	positive	chr6:99502403:99502602:-@chr6:99489359:99489476:-@chr6:99482302:99482419:-	-24	0.000268745
j_1	decreasing	positive	chr6:99502403:99502602:-@chr6:99489359:99489476:-@chr6:99482302:99482419:-	-26	0.000268745
j_1	decreasing	positive	chr7:102176636:102177100:+@chr7:102179375:102179484:+@chr7:102185537:102185629:+	-216	0.000268745
j_1	decreasing	positive	chr7:102707821:102708077:-@chr7:102705928:102706029:-@chr7:102704757:102705321:-	-253	0.000268745
j_1	decreasing	positive	chr7:102707821:102708077:-@chr7:102705928:102706029:-@chr7:102704757:102705321:-	-251	0.000268745
j_1	decreasing	positive	chr7:30600706:30601284:+@chr7:30604937:30605042:+@chr7:30606088:30606190:+	-272	0.000268745
j_1	decreasing	positive	chr7:30600706:30601284:+@chr7:30604937:30605042:+@chr7:30606088:30606190:+	-274	0.000268745
j_1	decreasing	positive	chr7:45774784:45775142:-@chr7:45771830:45771936:-@chr7:45765198:45765298:-	-120	0.000268745
j_1	decreasing	positive	chr7:72360631:72360799:-@chr7:72360364:72360486:-@chr7:72356892:72357030:-	-104	0.000268745
j_1	decreasing	positive	chr7:72360631:72360799:-@chr7:72360364:72360508:-@chr7:72356892:72357030:-	-104	0.000268745
j_1	decreasing	positive	chr8:23371015:23371189:-@chr8:23363351:23363455:-@chr8:23362200:23362397:-	-151	0.000268745
j_1	decreasing	positive	chr8:23371015:23371189:-@chr8:23363351:23363455:-@chr8:23362200:23362397:-	-174	0.000268745
j_1	decreasing	positive	chr8:23371015:23371189:-@chr8:23363351:23363455:-@chr8:23362200:23362397:-	-172	0.000268745
j_1	decreasing	positive	chr9:139128138:139128301:-@chr9:139127479:139127560:-@chr9:139126758:139127392:-	-57	0.000268745
j_1	decreasing	positive	chr9:85427875:85427956:+@chr9:85432916:85432946:+@chr9:85433608:85433694:+	-36	0.000268745
j_1	decreasing	positive	S.HsaEX0000201	-125	0.000268745
j_1	decreasing	positive	S.HsaEX0000341	-175	0.000268745
j_1	decreasing	positive	S.HsaEX0000341	-260	0.000268745
j_1	decreasing	positive	S.HsaEX0002444	-68	0.000268745
j_1	decreasing	positive	S.HsaEX0018204	-64	0.000268745
j_1	decreasing	positive	S.HsaEX0018204	-37	0.000268745
j_1	decreasing	positive	S.HsaEX0024938	-180	0.000268745
j_1	decreasing	positive	S.HsaEX0024938	-178	0.000268745
j_1	decreasing	positive	S.HsaEX0029198	-26	0.000268745
j_1	decreasing	positive	S.HsaEX0035662	-184	0.000268745
j_1	decreasing	positive	S.HsaEX0035662	-52	0.000268745
j_1	decreasing	positive	S.HsaEX0035662	-50	0.000268745
j_1	decreasing	positive	S.HsaEX0045406	-30	0.000268745
j_1	decreasing	positive	S.HsaEX0045406	-28	0.000268745
j_1	decreasing	positive	S.HsaEX0047595	-18	0.000268745
j_1	decreasing	positive	S.HsaEX0051600	-48	0.000268745
j_1	decreasing	positive	S.HsaEX0055782	-21	0.000268745
j_1	decreasing	negative	chr22:40011936:40012200:-@chr22:40008737:40008773:-@chr22:40006883:40007032:-	-43	2.68745e-05
j_1	decreasing	negative	chr22:40011936:40012200:-@chr22:40008737:40008773:-@chr22:40006883:40007032:-	-41	2.68745e-05
j_1	decreasing	negative	chr17:39253756:39253952:-@chr17:39251894:39251975:-@chr17:39250813:39251004:-	-188	2.68745e-05
j_1	decreasing	negative	S.HsaEX0002107	-239	2.68745e-05
j_1	decreasing	negative	chr10:124124082:124124312:+@chr10:124124847:124125058:+@chr10:124141809:124141878:+	-95	2.68745e-05
j_1	decreasing	negative	chr1:177317496:177318145:+@chr1:177318543:177318811:+@chr1:177323669:177324221:+	-203	2.68745e-05
j_1	decreasing	negative	C3.HsaEX0020646	-40	2.68745e-05
j_1	decreasing	negative	C3.HsaEX0020646	-217	2.68745e-05
j_1	decreasing	negative	S.HsaEX0026111	-73	2.68745e-05
j_1	decreasing	negative	C1.HsaEX0026621	-196	2.68745e-05
j_1	decreasing	negative	C1.HsaEX0026621	-194	2.68745e-05
j_1	decreasing	negative	chr9:114135571:114135768:-@chr9:114099933:114100017:-@chr9:114070150:114070296:-	-28	2.68745e-05
j_1	decreasing	negative	chr9:114135571:114135768:-@chr9:114099933:114100017:-@chr9:114070150:114070296:-	-26	2.68745e-05
j_1	decreasing	negative	chr1:111484183:111484478:-@chr1:111483646:111483811:-@chr1:111481416:111481731:-	-111	2.68745e-05
j_1	decreasing	negative	chr1:111484183:111484478:-@chr1:111483646:111483811:-@chr1:111481416:111481731:-	-132	2.68745e-05
j_1	decreasing	negative	chr1:111484183:111484478:-@chr1:111483646:111483811:-@chr1:111481416:111481731:-	-79	2.68745e-05
j_1	decreasing	negative	chr16:717013:717615:+@chr16:717966:718030:+@chr16:718117:718896:+	-41	2.68745e-05
j_1	decreasing	negative	chr16:4406461:4406963:-@chr16:4403310:4403406:-@chr16:4402358:4402432:-	-264	2.68745e-05
j_1	decreasing	negative	chr16:4406461:4406963:-@chr16:4403310:4403406:-@chr16:4402358:4402432:-	-192	2.68745e-05
j_1	decreasing	negative	chr16:4406461:4406963:-@chr16:4403310:4403406:-@chr16:4402358:4402432:-	-262	2.68745e-05
j_1	decreasing	negative	chr16:4406461:4406963:-@chr16:4403310:4403406:-@chr16:4402358:4402432:-	-260	2.68745e-05
j_1	decreasing	negative	chr9:131428255:131428395:+@chr9:131434750:131434965:+@chr9:131436154:131436406:+	-131	2.68745e-05
j_1	decreasing	negative	chr9:131428255:131428395:+@chr9:131434750:131434965:+@chr9:131436154:131436406:+	-129	2.68745e-05
j_1	decreasing	negative	chr5:176366146:176366381:-@chr5:176361605:176361718:-@chr5:176342076:176342230:-	-207	2.68745e-05
j_1	decreasing	negative	chr5:176366146:176366381:-@chr5:176361605:176361718:-@chr5:176342076:176342230:-	-205	2.68745e-05
j_1	decreasing	negative	chr5:176366146:176366381:-@chr5:176361605:176361718:-@chr5:176342076:176342230:-	-209	2.68745e-05
j_1	decreasing	negative	chr16:658101:658700:+@chr16:659554:659607:+@chr16:660124:660358:+	-230	2.68745e-05
j_1	decreasing	negative	chr19:10932562:10932850:+@chr19:10952453:10952528:+@chr19:10955797:10956049:+	-286	2.68745e-05
j_1	decreasing	negative	chr19:10932562:10932850:+@chr19:10952453:10952528:+@chr19:10955797:10956049:+	-185	2.68745e-05
j_1	decreasing	negative	chr19:10932562:10932850:+@chr19:10952453:10952528:+@chr19:10955797:10956049:+	-211	2.68745e-05
j_1	decreasing	negative	chr19:10932562:10932850:+@chr19:10952453:10952528:+@chr19:10955797:10956049:+	-209	2.68745e-05
j_1	decreasing	negative	chr19:10932562:10932850:+@chr19:10952453:10952528:+@chr19:10955797:10956049:+	-142	2.68745e-05
j_1	decreasing	negative	chr19:10932562:10932850:+@chr19:10952453:10952528:+@chr19:10955797:10956049:+	-140	2.68745e-05
j_1	decreasing	negative	chr19:10932562:10932850:+@chr19:10952453:10952528:+@chr19:10955797:10956049:+	-138	2.68745e-05
j_1	decreasing	negative	chr4:9629697:9630010:-@chr4:9607503:9607663:-@chr4:9596391:9596515:-	-141	2.68745e-05
j_1	decreasing	negative	chr19:60266148:60267179:-@chr19:60262337:60262455:-@chr19:60259833:60259988:-	-155	2.68745e-05
j_1	decreasing	negative	chr19:60266148:60267179:-@chr19:60262337:60262455:-@chr19:60259833:60259988:-	-153	2.68745e-05
j_1	decreasing	negative	chr7:12217355:12217576:+@chr7:12220352:12220545:+@chr7:12220960:12221178:+	-116	2.68745e-05
j_1	decreasing	negative	C3.HsaEX0068441	-33	2.68745e-05
j_1	decreasing	negative	C1.HsaEX0072063	-14	2.68745e-05
j_1	decreasing	negative	chr9:45331341:45332171:+@chr9:45447894:45448072:+@chr9:45452964:45453608:+	-18	2.68745e-05
j_1	decreasing	negative	S.HsaEX0062105	-77	2.68745e-05
j_1	decreasing	negative	chr9:123301750:123302127:-@chr9:123281165:123281433:-@chr9:123269942:123270030:-	-36	2.68745e-05
j_1	decreasing	negative	chr19:57930066:57930143:-@chr19:57924971:57925070:-@chr19:57923795:57923896:-	-61	2.68745e-05
j_1	decreasing	negative	chr22:49368304:49368618:+@chr22:49371825:49371934:+@chr22:49372138:49372247:+	-22	2.68745e-05
j_1	decreasing	negative	chr22:49368304:49368618:+@chr22:49371825:49371934:+@chr22:49372138:49372247:+	-209	2.68745e-05
j_1	decreasing	negative	chr10:32257617:32257809:-@chr10:32239459:32239497:-@chr10:32237106:32237860:-	-167	2.68745e-05
j_1	decreasing	negative	chr21:33774015:33774185:-@chr21:33762964:33763103:-@chr21:33761187:33761299:-	-39	2.68745e-05
j_1	decreasing	negative	chr21:33774015:33774185:-@chr21:33762964:33763103:-@chr21:33761187:33761299:-	-37	2.68745e-05
j_1	decreasing	negative	chr21:33774015:33774185:-@chr21:33762964:33763103:-@chr21:33761187:33761299:-	-41	2.68745e-05
j_1	decreasing	negative	chr12:16391835:16391911:+@chr12:16397421:16397668:+@chr12:16398432:16399000:+	-53	2.68745e-05
j_1	decreasing	negative	chr22:26644993:26645533:+@chr22:26719112:26719523:+@chr22:26720461:26720641:+	-81	2.68745e-05
j_1	decreasing	negative	chr22:26644993:26645533:+@chr22:26719112:26719523:+@chr22:26720461:26720641:+	-201	2.68745e-05
j_1	decreasing	negative	chr11:33847468:33848109:-@chr11:33842724:33843051:-@chr11:33836694:33837697:-	-287	2.68745e-05
j_1	decreasing	negative	chr15:80585121:80585497:-@chr15:80557034:80557122:-@chr15:80556586:80556778:-	-231	2.68745e-05
j_1	decreasing	negative	chr11:20365653:20365896:+@chr11:20366141:20366276:+@chr11:20367866:20367948:+	-199	2.68745e-05
j_1	decreasing	negative	chr11:20365653:20365896:+@chr11:20366141:20366276:+@chr11:20367866:20367948:+	-197	2.68745e-05
j_1	decreasing	negative	chr11:20365653:20365896:+@chr11:20366141:20366276:+@chr11:20367866:20367948:+	-195	2.68745e-05
j_1	decreasing	negative	chr11:20365653:20365896:+@chr11:20366141:20366276:+@chr11:20367866:20367948:+	-93	2.68745e-05
j_1	decreasing	negative	chr11:20365653:20365896:+@chr11:20366141:20366276:+@chr11:20367866:20367948:+	-91	2.68745e-05
j_1	decreasing	negative	chr9:110736282:110736666:+@chr9:110738409:110738538:+@chr9:110741297:110741373:+	-189	2.68745e-05
j_1	decreasing	negative	S.HsaEX0020189	-141	2.68745e-05
j_1	decreasing	negative	S.HsaEX0032797	-47	2.68745e-05
j_1	decreasing	negative	S.HsaEX0032797	-31	2.68745e-05
j_1	decreasing	negative	S.HsaEX0032797	-33	2.68745e-05
j_1	decreasing	negative	chr9:90193076:90193273:+@chr9:90223585:90223686:+@chr9:90231117:90231326:+	-156	2.68745e-05
j_1	decreasing	negative	chr7:120823452:120823747:-@chr7:120820158:120820217:-@chr7:120810247:120810300:-	-31	2.68745e-05
j_1	decreasing	negative	chr7:120823452:120823747:-@chr7:120820158:120820217:-@chr7:120810247:120810300:-	-29	2.68745e-05
j_1	decreasing	negative	C2.HsaEX0016072	-36	2.68745e-05
j_1	decreasing	negative	S.HsaEX0014905	-29	2.68745e-05
j_1	decreasing	negative	S.HsaEX0014905	-27	2.68745e-05
j_1	decreasing	negative	S.HsaEX0014905	-25	2.68745e-05
j_1	decreasing	negative	chr16:83291050:83291218:+@chr16:83307302:83307365:+@chr16:83324542:83324610:+	-146	2.68745e-05
j_1	decreasing	negative	chr4:141638733:141638982:-@chr4:141615417:141615550:-@chr4:141612379:141612425:-	-164	2.68745e-05
j_1	decreasing	negative	chr3:49352361:49352545:-@chr3:49350807:49350884:-@chr3:49347906:49348033:-	-148	2.68745e-05
j_1	decreasing	negative	chr1:177317496:177318145:+@chr1:177318698:177318811:+@chr1:177323669:177324221:+	-203	2.68745e-05
j_1	decreasing	negative	chr15:81906880:81907334:+@chr15:82004400:82004422:+@chr15:82019009:82019077:+	-222	2.68745e-05
j_1	decreasing	negative	chr15:81906880:81907334:+@chr15:82004400:82004422:+@chr15:82019009:82019077:+	-220	2.68745e-05
j_1	decreasing	negative	chr1:222689221:222689512:+@chr1:222768106:222768261:+@chr1:222770066:222770201:+	-39	2.68745e-05
j_1	decreasing	negative	chr22:22530041:22530216:+@chr22:22534291:22534389:+@chr22:22540668:22541229:+	-134	2.68745e-05
j_1	decreasing	negative	chr20:1321478:1321683:-@chr20:1306074:1306155:-@chr20:1303937:1304247:-	-117	2.68745e-05
j_1	decreasing	negative	C1.HsaEX0032194	-23	2.68745e-05
j_1	decreasing	negative	C1.HsaEX0032194	-107	2.68745e-05
j_1	decreasing	negative	C2.HsaEX0046965	-125	2.68745e-05
j_1	decreasing	negative	chr6:43004829:43005437:+@chr6:43010191:43010318:+@chr6:43011290:43012073:+	-208	2.68745e-05
j_1	decreasing	negative	chr6:43004829:43005437:+@chr6:43010191:43010318:+@chr6:43011290:43012073:+	-206	2.68745e-05
j_1	decreasing	negative	S.HsaEX0068740	-28	2.68745e-05
j_1	decreasing	negative	chr9:135272561:135272986:-@chr9:135270603:135270793:-@chr9:135269606:135269952:-	-195	2.68745e-05
j_1	decreasing	negative	chr19:10843219:10843598:+@chr19:10876627:10876752:+@chr19:10879715:10879821:+	-40	2.68745e-05
j_1	decreasing	negative	chr19:10843219:10843598:+@chr19:10876627:10876752:+@chr19:10879715:10879821:+	-42	2.68745e-05
j_1	decreasing	negative	S.HsaEX0030590	-78	2.68745e-05
j_1	decreasing	negative	S.HsaEX0034640	-53	2.68745e-05
j_1	decreasing	negative	chr14:19993130:19993393:+@chr14:19993737:19993772:+@chr14:19993913:19994100:+	-225	2.68745e-05
j_1	decreasing	negative	chr20:25176705:25177057:+@chr20:25187873:25187974:+@chr20:25197765:25197843:+	-197	2.68745e-05
j_1	decreasing	negative	chr20:25176705:25177057:+@chr20:25187873:25187974:+@chr20:25197765:25197843:+	-65	2.68745e-05
j_1	decreasing	negative	S.HsaEX0020171	-38	2.68745e-05
j_1	decreasing	negative	S.HsaEX0004338	-181	2.68745e-05
j_1	decreasing	negative	S.HsaEX0004338	-257	2.68745e-05
j_1	decreasing	negative	chr3:33113507:33113698:-@chr3:33089040:33089209:-@chr3:33085316:33085466:-	-14	2.68745e-05
j_1	decreasing	negative	chr19:40958258:40958406:+@chr19:40960387:40960484:+@chr19:40960566:40960650:+	-113	2.68745e-05
j_1	decreasing	negative	chr1:43196892:43197552:-@chr1:43181480:43181579:-@chr1:43168794:43169464:-	-248	2.68745e-05
j_1	decreasing	negative	chr4:53220039:53220259:-@chr4:53219098:53219205:-@chr4:53191988:53192068:-	-108	2.68745e-05
j_1	decreasing	negative	C3.HsaEX0033099	-207	2.68745e-05
j_1	decreasing	negative	C3.HsaEX0033099	-125	2.68745e-05
j_1	decreasing	negative	chr7:128481941:128482462:-@chr7:128447161:128447285:-@chr7:128445247:128445447:-	-36	2.68745e-05
j_1	decreasing	negative	chr8:144170952:144171229:-@chr8:144165277:144165364:-@chr8:144160559:144161999:-	-108	2.68745e-05
j_1	decreasing	negative	chr8:144170952:144171229:-@chr8:144165277:144165364:-@chr8:144160559:144161999:-	-106	2.68745e-05
j_1	decreasing	negative	chr1:177317496:177318145:+@chr1:177318683:177318811:+@chr1:177323669:177324221:+	-203	2.68745e-05
j_1	decreasing	negative	S.HsaEX0014081	-143	2.68745e-05
j_1	decreasing	negative	S.HsaEX0014081	-145	2.68745e-05
j_1	decreasing	negative	chr19:18608776:18608947:+@chr19:18631497:18631594:+@chr19:18636071:18636253:+	-127	2.68745e-05
j_1	decreasing	negative	chr19:18608776:18608947:+@chr19:18631497:18631594:+@chr19:18636071:18636253:+	-125	2.68745e-05
j_1	decreasing	negative	chr19:18608776:18608947:+@chr19:18631497:18631594:+@chr19:18636071:18636253:+	-103	2.68745e-05
j_1	decreasing	negative	C1.HsaEX0035491	-36	2.68745e-05
j_1	decreasing	negative	C1.HsaEX0035491	-34	2.68745e-05
j_1	decreasing	negative	C1.HsaEX0066193	-58	2.68745e-05
j_1	decreasing	negative	chr1:153213348:153213592:-@chr1:153212570:153212608:-@chr1:153209132:153209299:-	-226	2.68745e-05
j_1	decreasing	negative	chr3:129354987:129355356:+@chr3:129419401:129419456:+@chr3:129448369:129448576:+	-132	2.68745e-05
j_1	decreasing	negative	chrX:153016255:153016406:-@chrX:153010836:153010959:-@chrX:152950848:152951202:-	-111	2.68745e-05
j_1	decreasing	negative	chrX:153016255:153016406:-@chrX:153010836:153010959:-@chrX:152950848:152951202:-	-115	2.68745e-05
j_1	decreasing	negative	chrX:153016255:153016406:-@chrX:153010836:153010959:-@chrX:152950848:152951202:-	-113	2.68745e-05
j_1	decreasing	negative	chr5:135496434:135496550:+@chr5:135517180:135517751:+@chr5:135536022:135536417:+	-20	2.68745e-05
j_1	decreasing	negative	chr5:135496434:135496550:+@chr5:135517180:135517751:+@chr5:135536022:135536417:+	-91	2.68745e-05
j_1	decreasing	negative	chr11:117362273:117362459:+@chr11:117362609:117362738:+@chr11:117364307:117364427:+	-77	2.68745e-05
j_1	decreasing	negative	S.HsaEX0066215	-167	2.68745e-05
j_1	decreasing	negative	S.HsaEX0066215	-126	2.68745e-05
j_1	decreasing	negative	S.HsaEX0066215	-165	2.68745e-05
j_1	decreasing	negative	chr19:1929858:1930092:+@chr19:1930162:1930247:+@chr19:1930318:1930402:+	-36	2.68745e-05
j_1	decreasing	negative	chr4:15265925:15266122:-@chr4:15255214:15255378:-@chr4:15251509:15251604:-	-166	2.68745e-05
j_1	decreasing	negative	C3.HsaEX0046514	-66	2.68745e-05
j_1	decreasing	negative	chr12:27058278:27058688:-@chr12:27047436:27047605:-@chr12:27043726:27043876:-	-259	2.68745e-05
j_1	decreasing	negative	chr12:27058278:27058688:-@chr12:27047436:27047605:-@chr12:27043726:27043876:-	-257	2.68745e-05
j_1	decreasing	negative	chr20:61760112:61760256:+@chr20:61761030:61761301:+@chr20:61763095:61763293:+	-120	2.68745e-05
j_1	decreasing	negative	chr22:45024817:45025240:-@chr22:45022733:45022845:-@chr22:45021667:45021782:-	-257	2.68745e-05
j_1	decreasing	negative	C2.HsaEX0031428	-22	2.68745e-05
j_1	decreasing	negative	C2.HsaEX0032261	-67	2.68745e-05
j_1	decreasing	negative	chr1:120962433:120962780:+@chr1:120981644:120981741:+@chr1:120999831:121000017:+	-112	2.68745e-05
j_1	decreasing	negative	chr1:120962433:120962780:+@chr1:120981644:120981741:+@chr1:120999831:121000017:+	-33	2.68745e-05
j_1	decreasing	negative	chr5:102034830:102035303:-@chr5:101981461:101981531:-@chr5:101970392:101973369:-	-160	2.68745e-05
j_1	decreasing	negative	S.HsaEX0062644	-15	2.68745e-05
j_1	decreasing	negative	S.HsaEX0062644	-53	2.68745e-05
j_1	decreasing	negative	S.HsaEX0003926	-154	2.68745e-05
j_1	decreasing	negative	chr4:1273656:1273770:+@chr4:1281744:1281903:+@chr4:1295767:1296255:+	-114	2.68745e-05
j_1	decreasing	negative	S.HsaEX0023780	-97	2.68745e-05
j_1	decreasing	negative	C1.HsaEX0019577	-114	2.68745e-05
j_1	decreasing	negative	chr3:162305717:162305865:-@chr3:162304801:162304888:-@chr3:162303909:162303996:-	-17	2.68745e-05
j_1	decreasing	negative	chr3:162305717:162305865:-@chr3:162304801:162304888:-@chr3:162303909:162303996:-	-19	2.68745e-05
j_1	decreasing	negative	chr3:162305717:162305865:-@chr3:162304801:162304888:-@chr3:162303909:162303996:-	-107	2.68745e-05
j_1	decreasing	negative	chr3:162305717:162305865:-@chr3:162304801:162304888:-@chr3:162303909:162303996:-	-105	2.68745e-05
j_1	decreasing	negative	C3.HsaEX0029998	-72	2.68745e-05
j_1	decreasing	negative	C3.HsaEX0029998	-70	2.68745e-05
j_1	decreasing	negative	chr1:182990246:182990670:-@chr1:182985304:182985349:-@chr1:182973368:182973468:-	-177	2.68745e-05
j_1	decreasing	negative	chr4:1097144:1097582:-@chr4:1092131:1092192:-@chr4:1080298:1080627:-	-246	2.68745e-05
j_1	decreasing	negative	chr9:112058513:112058746:-@chr9:112053459:112053563:-@chr9:112046879:112046944:-	-166	2.68745e-05
j_1	decreasing	negative	chr9:112058513:112058746:-@chr9:112053459:112053563:-@chr9:112046879:112046944:-	-164	2.68745e-05
j_1	decreasing	negative	chr9:112058513:112058746:-@chr9:112053459:112053563:-@chr9:112046879:112046944:-	-162	2.68745e-05
j_1	decreasing	negative	chr20:25124328:25124503:+@chr20:25135715:25136033:+@chr20:25138485:25138561:+	-13	2.68745e-05
j_1	decreasing	negative	S.HsaEX0069392	-63	2.68745e-05
j_1	decreasing	negative	S.HsaEX0021638	-206	2.68745e-05
j_1	decreasing	negative	C3.HsaEX0002627	-41	2.68745e-05
j_1	decreasing	negative	chr15:76210562:76211123:-@chr15:76203102:76203136:-@chr15:76190562:76190673:-	-217	2.68745e-05
j_1	decreasing	negative	chr4:1980275:1981698:-@chr4:1979497:1979571:-@chr4:1963069:1963240:-	-228	2.68745e-05
j_1	decreasing	negative	chr4:1980275:1981698:-@chr4:1979497:1979571:-@chr4:1963069:1963240:-	-226	2.68745e-05
j_1	decreasing	negative	chr3:33813564:33815433:+@chr3:33828568:33828626:+@chr3:33830055:33830128:+	-21	2.68745e-05
j_1	decreasing	negative	S.HsaEX0043423	-35	2.68745e-05
j_1	decreasing	negative	S.HsaEX0043423	-33	2.68745e-05
j_1	decreasing	negative	C1.HsaEX0029999	-72	2.68745e-05
j_1	decreasing	negative	C1.HsaEX0029999	-70	2.68745e-05
j_1	decreasing	negative	chr4:103641518:103641977:+@chr4:103665699:103665744:+@chr4:103670023:103670198:+	-216	2.68745e-05
j_1	decreasing	negative	chr2:128332072:128332201:-@chr2:128326969:128327149:-@chr2:128324634:128324729:-	-92	2.68745e-05
j_1	decreasing	negative	chr3:130385309:130385500:-@chr3:130373185:130373304:-@chr3:130372612:130373071:-	-185	2.68745e-05
j_1	decreasing	negative	chrX:101740808:101741431:+@chrX:101743048:101743127:+@chrX:101747066:101747237:+	-254	2.68745e-05
j_1	decreasing	negative	chr1:35506895:35507273:+@chr1:35534115:35534176:+@chr1:35563548:35563593:+	-238	2.68745e-05
j_1	decreasing	negative	chr1:35506895:35507273:+@chr1:35534115:35534176:+@chr1:35563548:35563593:+	-201	2.68745e-05
j_1	decreasing	negative	chr4:916176:916328:+@chr4:931497:931942:+@chr4:934209:934306:+	-142	2.68745e-05
j_1	decreasing	negative	chr4:916176:916328:+@chr4:931497:931942:+@chr4:934209:934306:+	-35	2.68745e-05
j_1	decreasing	negative	chr4:916176:916328:+@chr4:931497:931942:+@chr4:934209:934306:+	-106	2.68745e-05
j_1	decreasing	negative	chrX:69426435:69427116:-@chrX:69425830:69426168:-@chrX:69425005:69425088:-	-147	2.68745e-05
j_1	decreasing	negative	chr2:151854353:151854817:-@chr2:151853651:151853837:-@chr2:151847531:151847714:-	-42	2.68745e-05
j_1	decreasing	negative	chr19:13746389:13746521:+@chr19:13747285:13747427:+@chr19:13749866:13750586:+	-32	2.68745e-05
j_1	decreasing	negative	chr8:28299829:28299901:-@chr8:28298541:28298764:-@chr8:28274321:28274618:-	-57	2.68745e-05
j_1	decreasing	negative	chr10:7870073:7870232:+@chr10:7879023:7879147:+@chr10:7880959:7881519:+	-126	2.68745e-05
j_1	decreasing	negative	chr10:7870073:7870232:+@chr10:7879023:7879147:+@chr10:7880959:7881519:+	-102	2.68745e-05
j_1	decreasing	negative	chr15:62782281:62782532:-@chr15:62772327:62772433:-@chr15:62770686:62770843:-	-103	2.68745e-05
j_1	decreasing	negative	S.HsaEX0034716	-149	2.68745e-05
j_1	decreasing	negative	chr19:13736685:13736923:+@chr19:13737768:13737879:+@chr19:13740173:13740551:+	-136	2.68745e-05
j_1	decreasing	negative	chr17:7163093:7163251:-@chr17:7162538:7162717:-@chr17:7162108:7162399:-	-97	2.68745e-05
j_1	decreasing	negative	chr2:128332072:128332201:-@chr2:128326969:128327149:-@chr2:128324634:128324729:-	-92	2.68745e-05
j_1	decreasing	negative	chr3:38512623:38513025:+@chr3:38514124:38514184:+@chr3:38517850:38517989:+	-205	2.68745e-05
j_1	decreasing	negative	chr1:16551337:16551570:-@chr1:16515519:16515739:-@chr1:16514251:16514517:-	-232	2.68745e-05
j_1	decreasing	negative	chr7:27668842:27669144:-@chr7:27655617:27655767:-@chr7:27638480:27638589:-	-199	2.68745e-05
j_1	decreasing	negative	chr7:27668842:27669144:-@chr7:27655617:27655767:-@chr7:27638480:27638589:-	-205	2.68745e-05
j_1	decreasing	negative	chr7:27668842:27669144:-@chr7:27655617:27655767:-@chr7:27638480:27638589:-	-203	2.68745e-05
j_1	decreasing	negative	chr7:27668842:27669144:-@chr7:27655617:27655767:-@chr7:27638480:27638589:-	-201	2.68745e-05
j_1	decreasing	negative	chr16:55777238:55777451:-@chr16:55774198:55774320:-@chr16:55765141:55765282:-	-7	2.68745e-05
j_1	decreasing	negative	chr2:47863721:47864136:+@chr2:47871570:47871766:+@chr2:47876537:47876706:+	-79	2.68745e-05
j_1	decreasing	negative	chr18:17446226:17446402:+@chr18:17456684:17456760:+@chr18:17457707:17457898:+	-136	2.68745e-05
j_1	decreasing	negative	chr6:111242905:111243399:-@chr6:111201772:111201833:-@chr6:111174022:111174097:-	-249	2.68745e-05
j_1	decreasing	negative	chr6:111242905:111243399:-@chr6:111201772:111201833:-@chr6:111174022:111174097:-	-247	2.68745e-05
j_1	decreasing	negative	chr6:111242905:111243399:-@chr6:111201772:111201833:-@chr6:111174022:111174097:-	-245	2.68745e-05
j_1	decreasing	negative	chr6:111242905:111243399:-@chr6:111201772:111201833:-@chr6:111174022:111174097:-	-243	2.68745e-05
j_1	decreasing	negative	chr6:111242905:111243399:-@chr6:111201772:111201833:-@chr6:111174022:111174097:-	-241	2.68745e-05
j_1	decreasing	negative	chr6:111242905:111243399:-@chr6:111201772:111201833:-@chr6:111174022:111174097:-	-239	2.68745e-05
j_1	decreasing	negative	chr22:28279660:28280444:-@chr22:28276717:28276832:-@chr22:28275041:28275147:-	-69	2.68745e-05
j_1	decreasing	negative	chr11:18300256:18300611:-@chr11:18295874:18296030:-@chr11:18289782:18290147:-	-6	2.68745e-05
j_1	decreasing	negative	S.HsaEX0023075	-57	2.68745e-05
j_1	decreasing	negative	chr19:18409670:18410464:-@chr19:18408783:18408915:-@chr19:18408140:18408687:-	-32	2.68745e-05
j_1	decreasing	negative	chr19:18409670:18410464:-@chr19:18408783:18408915:-@chr19:18408140:18408687:-	-287	2.68745e-05
j_1	decreasing	negative	chr7:6015403:6015655:+@chr7:6018836:6019297:+@chr7:6021303:6021723:+	-97	2.68745e-05
j_1	decreasing	negative	chr3:139549999:139550299:+@chr3:139574398:139574608:+@chr3:139598856:139599009:+	-6	2.68745e-05
j_1	decreasing	negative	chr3:139549999:139550299:+@chr3:139574398:139574608:+@chr3:139598856:139599009:+	-262	2.68745e-05
j_1	decreasing	negative	chr3:139549999:139550299:+@chr3:139574398:139574608:+@chr3:139598856:139599009:+	-203	2.68745e-05
j_1	decreasing	negative	chr11:49186420:49186798:-@chr11:49185892:49186029:-@chr11:49184195:49184300:-	-75	2.68745e-05
j_1	decreasing	negative	chrX:118254239:118254682:+@chrX:118256228:118256377:+@chrX:118258300:118258455:+	-192	2.68745e-05
j_1	decreasing	negative	chr12:120218824:120218938:-@chr12:120196242:120196771:-@chr12:120193084:120193131:-	-85	2.68745e-05
j_1	decreasing	negative	chr3:8518393:8518666:+@chr3:8531611:8531681:+@chr3:8549423:8549511:+	-99	2.68745e-05
j_1	decreasing	negative	chr11:101828465:101828997:-@chr11:101824753:101824809:-@chr11:101777313:101778147:-	-211	2.68745e-05
j_1	decreasing	negative	chr11:101828465:101828997:-@chr11:101824753:101824809:-@chr11:101777313:101778147:-	-89	2.68745e-05
j_1	decreasing	negative	C1.HsaEX0001574	-54	2.68745e-05
j_1	decreasing	negative	S.HsaEX0061777	-43	2.68745e-05
j_1	decreasing	negative	chr19:61680453:61680581:-@chr19:61674880:61675368:-@chr19:61665519:61665610:-	-99	2.68745e-05
j_1	decreasing	negative	chr13:45859270:45859636:-@chr13:45857391:45857434:-@chr13:45850026:45850141:-	-48	2.68745e-05
j_1	decreasing	negative	chr2:96667747:96667842:-@chr2:96660776:96660946:-@chr2:96648823:96649008:-	-21	2.68745e-05
j_1	decreasing	negative	chr4:916176:916328:+@chr4:929787:929914:+@chr4:931497:932403:+	-142	2.68745e-05
j_1	decreasing	negative	chr4:916176:916328:+@chr4:929787:929914:+@chr4:931497:932403:+	-35	2.68745e-05
j_1	decreasing	negative	chr4:916176:916328:+@chr4:929787:929914:+@chr4:931497:932403:+	-106	2.68745e-05
j_1	decreasing	negative	chr3:33113507:33113698:-@chr3:33074585:33074765:-@chr3:33069987:33070045:-	-14	2.68745e-05
j_1	decreasing	negative	chr5:115205078:115205702:+@chr5:115230266:115230357:+@chr5:115258683:115258754:+	-192	2.68745e-05
j_1	decreasing	negative	chr5:115205078:115205702:+@chr5:115230266:115230357:+@chr5:115258683:115258754:+	-190	2.68745e-05
j_1	decreasing	negative	chr5:115205078:115205702:+@chr5:115230266:115230357:+@chr5:115258683:115258754:+	-123	2.68745e-05
j_1	decreasing	negative	S.HsaEX0026170	-42	2.68745e-05
j_1	decreasing	negative	chr9:85785238:85785389:-@chr9:85783108:85783187:-@chr9:85782930:85783014:-	-122	2.68745e-05
j_1	decreasing	negative	chr1:210848593:210848895:+@chr1:210849136:210849236:+@chr1:210854983:210860737:+	-96	2.68745e-05
j_1	decreasing	negative	chr3:71713390:71713578:-@chr3:71625267:71625396:-@chr3:71490991:71491085:-	-121	2.68745e-05
j_1	decreasing	negative	chr5:81082556:81082834:-@chr5:81042253:81042343:-@chr5:80981842:80981914:-	-215	2.68745e-05
j_1	decreasing	negative	chr5:81082556:81082834:-@chr5:81042253:81042343:-@chr5:80981842:80981914:-	-257	2.68745e-05
j_1	decreasing	negative	chr1:159550666:159550839:+@chr1:159560028:159560084:+@chr1:159577008:159577069:+	-83	2.68745e-05
j_1	decreasing	negative	chr15:88446512:88446740:-@chr15:88435789:88435824:-@chr15:88432823:88432983:-	-163	2.68745e-05
j_1	decreasing	negative	chr15:88446512:88446740:-@chr15:88435789:88435824:-@chr15:88432823:88432983:-	-161	2.68745e-05
j_1	decreasing	negative	C1.HsaEX0027099	-25	2.68745e-05
j_1	decreasing	negative	chr5:121675663:121675878:+@chr5:121721015:121721130:+@chr5:121754683:121754785:+	-190	2.68745e-05
j_1	decreasing	negative	chr5:121675663:121675878:+@chr5:121721015:121721130:+@chr5:121754683:121754785:+	-188	2.68745e-05
j_1	decreasing	negative	chr5:121675663:121675878:+@chr5:121721015:121721130:+@chr5:121754683:121754785:+	-17	2.68745e-05
j_1	decreasing	negative	chr16:717966:718234:+@chr16:718317:718605:+@chr16:718795:719734:+	-112	2.68745e-05
j_1	decreasing	negative	chr8:17148403:17148502:-@chr8:17147737:17147811:-@chr8:17146620:17147127:-	-66	2.68745e-05
j_1	decreasing	negative	chr17:77410346:77411727:-@chr17:77406618:77406670:-@chr17:77406307:77406444:-	-66	2.68745e-05
j_1	decreasing	negative	chr10:81828463:81828928:-@chr10:81810526:81810669:-@chr10:81806055:81806141:-	-184	2.68745e-05
j_1	decreasing	negative	chrX:154764152:154764305:+@chrX:154772315:154772469:+@chrX:154778480:154778541:+	-26	2.68745e-05
j_1	decreasing	negative	chr1:6536754:6537245:-@chr1:6533043:6533262:-@chr1:6531903:6532345:-	-186	2.68745e-05
j_1	decreasing	negative	chr3:33813564:33815433:+@chr3:33830055:33830124:+@chr3:33838451:33838578:+	-21	2.68745e-05
j_1	decreasing	negative	S.HsaEX0036147	-128	2.68745e-05
j_1	decreasing	negative	S.HsaEX0036147	-130	2.68745e-05
j_1	decreasing	negative	chr6:3009074:3009292:+@chr6:3018872:3019035:+@chr6:3021997:3022220:+	-216	2.68745e-05
j_1	decreasing	negative	chr6:3009074:3009292:+@chr6:3018872:3019035:+@chr6:3021997:3022220:+	-214	2.68745e-05
j_1	decreasing	negative	chr6:3009074:3009292:+@chr6:3018872:3019035:+@chr6:3021997:3022220:+	-212	2.68745e-05
j_1	decreasing	negative	chr3:49352361:49352545:-@chr3:49347906:49348033:-@chr3:49340123:49340253:-	-148	2.68745e-05
j_1	decreasing	negative	C3.HsaEX0028403	-20	2.68745e-05
j_1	decreasing	negative	chr9:129537220:129537451:-@chr9:129536399:129536664:-@chr9:129533624:129535660:-	-138	2.68745e-05
j_1	decreasing	negative	chr2:136215659:136216051:+@chr2:136220936:136221003:+@chr2:136222307:136222409:+	-223	2.68745e-05
j_1	decreasing	negative	chr2:136215659:136216051:+@chr2:136220936:136221003:+@chr2:136222307:136222409:+	-254	2.68745e-05
j_1	decreasing	negative	chr2:136215659:136216051:+@chr2:136220936:136221003:+@chr2:136222307:136222409:+	-266	2.68745e-05
j_1	decreasing	negative	chr2:136215659:136216051:+@chr2:136220936:136221003:+@chr2:136222307:136222409:+	-264	2.68745e-05
j_1	decreasing	negative	chr2:136215659:136216051:+@chr2:136220936:136221003:+@chr2:136222307:136222409:+	-262	2.68745e-05
j_1	decreasing	negative	chr2:136215659:136216051:+@chr2:136220936:136221003:+@chr2:136222307:136222409:+	-225	2.68745e-05
j_1	decreasing	negative	chr9:126060015:126060185:+@chr9:126094949:126095113:+@chr9:126104036:126104154:+	-7	2.68745e-05
j_1	decreasing	negative	chr9:126060015:126060185:+@chr9:126094949:126095113:+@chr9:126104036:126104154:+	-154	2.68745e-05
j_1	decreasing	negative	chr9:126060015:126060185:+@chr9:126094949:126095113:+@chr9:126104036:126104154:+	-162	2.68745e-05
j_1	decreasing	negative	S.HsaEX0043150	-191	2.68745e-05
j_1	decreasing	negative	chr14:88099619:88099790:+@chr14:88103955:88104013:+@chr14:88104136:88104250:+	-140	2.68745e-05
j_1	decreasing	negative	chr15:62230968:62231102:+@chr15:62231495:62231578:+@chr15:62231890:62231994:+	-104	2.68745e-05
j_1	decreasing	negative	C1.HsaEX0008666	-14	2.68745e-05
j_1	decreasing	negative	chr7:64853466:64853700:+@chr7:64854586:64854732:+@chr7:64856949:64857083:+	-197	2.68745e-05
j_1	decreasing	negative	chr15:90198545:90198644:+@chr15:90233335:90233439:+@chr15:90260227:90260692:+	-98	2.68745e-05
j_1	decreasing	negative	chr20:60146622:60146799:-@chr20:60145815:60145877:-@chr20:60144624:60145400:-	-89	2.68745e-05
j_1	decreasing	negative	chr6:152170379:152171192:+@chr6:152205425:152205615:+@chr6:152243483:152243599:+	-31	2.68745e-05
j_1	decreasing	negative	chr8:144171265:144171378:+@chr8:144171625:144171911:+@chr8:144173675:144173783:+	-54	2.68745e-05
j_1	decreasing	negative	chr7:99485327:99485400:+@chr7:99487037:99487169:+@chr7:99492470:99492964:+	-59	2.68745e-05
j_1	decreasing	negative	chr10:115429416:115429727:+@chr10:115441710:115441819:+@chr10:115447243:115447352:+	-262	2.68745e-05
j_1	decreasing	negative	chr2:175578180:175578416:-@chr2:175577868:175578054:-@chr2:175525138:175525176:-	-122	2.68745e-05
j_1	decreasing	negative	chr7:55922643:55922867:+@chr7:55941440:55941566:+@chr7:55946803:55947255:+	-176	2.68745e-05
j_1	decreasing	negative	chr15:73074930:73075067:+@chr15:73087055:73087122:+@chr15:73091186:73091240:+	-127	2.68745e-05
j_1	decreasing	negative	chr15:73074930:73075067:+@chr15:73087055:73087122:+@chr15:73091186:73091240:+	-125	2.68745e-05
j_1	decreasing	negative	chr15:73074930:73075067:+@chr15:73087055:73087122:+@chr15:73091186:73091240:+	-123	2.68745e-05
j_1	decreasing	negative	chr15:73074930:73075067:+@chr15:73087055:73087122:+@chr15:73091186:73091240:+	-121	2.68745e-05
j_1	decreasing	negative	chr15:73074930:73075067:+@chr15:73087055:73087122:+@chr15:73091186:73091240:+	-119	2.68745e-05
j_1	decreasing	negative	chr15:73074930:73075067:+@chr15:73087055:73087122:+@chr15:73091186:73091240:+	-117	2.68745e-05
j_1	decreasing	negative	chr15:73074930:73075067:+@chr15:73087055:73087122:+@chr15:73091186:73091240:+	-133	2.68745e-05
j_1	decreasing	negative	chr15:73074930:73075067:+@chr15:73087055:73087122:+@chr15:73091186:73091240:+	-131	2.68745e-05
j_1	decreasing	negative	chr15:73074930:73075067:+@chr15:73087055:73087122:+@chr15:73091186:73091240:+	-129	2.68745e-05
j_1	decreasing	negative	chr5:81303600:81303881:+@chr5:81307768:81307902:+@chr5:81319134:81319770:+	-186	2.68745e-05
j_1	decreasing	negative	chr5:115179824:115180549:-@chr5:115177494:115177550:-@chr5:115176777:115176854:-	-196	2.68745e-05
j_1	decreasing	negative	chr5:115179824:115180549:-@chr5:115177494:115177550:-@chr5:115176777:115176854:-	-194	2.68745e-05
j_1	decreasing	negative	chr9:135314908:135315130:+@chr9:135318426:135318498:+@chr9:135322864:135322971:+	-192	2.68745e-05
j_1	decreasing	negative	S.HsaEX0021638	-206	2.68745e-05
j_1	decreasing	negative	chr7:71937888:71938298:+@chr7:71939208:71939337:+@chr7:71940118:71940314:+	-227	2.68745e-05
j_1	decreasing	negative	chr7:71937888:71938298:+@chr7:71939208:71939337:+@chr7:71940118:71940314:+	-65	2.68745e-05
j_1	decreasing	negative	chr5:77107785:77107944:-@chr5:77039823:77039928:-@chr5:77022804:77024933:-	-152	2.68745e-05
j_1	decreasing	negative	S.HsaEX0061401	-82	2.68745e-05
j_1	decreasing	negative	chr1:16566166:16566390:+@chr1:16579098:16579175:+@chr1:16590457:16590506:+	-110	2.68745e-05
j_1	decreasing	negative	chr4:83569425:83570647:-@chr4:83568927:83569063:-@chr4:83568455:83568623:-	-283	2.68745e-05
j_1	decreasing	negative	chr4:83569425:83570647:-@chr4:83568927:83569063:-@chr4:83568455:83568623:-	-121	2.68745e-05
j_1	decreasing	negative	chr11:33847468:33848109:-@chr11:33842724:33843051:-@chr11:33836694:33837697:-	-287	2.68745e-05
j_1	decreasing	negative	chr2:219283795:219284004:+@chr2:219300240:219300314:+@chr2:219310546:219312130:+	-168	2.68745e-05
j_1	decreasing	negative	chr2:219283795:219284004:+@chr2:219300240:219300314:+@chr2:219310546:219312130:+	-166	2.68745e-05
j_1	decreasing	negative	C3.HsaEX0029998	-72	2.68745e-05
j_1	decreasing	negative	C3.HsaEX0029998	-70	2.68745e-05
j_1	decreasing	negative	chr8:145264660:145265319:+@chr8:145265398:145265498:+@chr8:145265606:145266079:+	-84	2.68745e-05
j_1	decreasing	negative	chr8:145264660:145265319:+@chr8:145265398:145265498:+@chr8:145265606:145266079:+	-118	2.68745e-05
j_1	decreasing	negative	chr8:145264660:145265319:+@chr8:145265398:145265498:+@chr8:145265606:145266079:+	-116	2.68745e-05
j_1	decreasing	negative	chr8:145264660:145265319:+@chr8:145265398:145265498:+@chr8:145265606:145266079:+	-114	2.68745e-05
j_1	decreasing	negative	chr8:145264660:145265319:+@chr8:145265398:145265498:+@chr8:145265606:145266079:+	-274	2.68745e-05
j_1	decreasing	negative	chr22:19386740:19386997:+@chr22:19387118:19387181:+@chr22:19387294:19387410:+	-77	2.68745e-05
j_1	decreasing	negative	chr22:19386740:19386997:+@chr22:19387118:19387181:+@chr22:19387294:19387410:+	-57	2.68745e-05
j_1	decreasing	negative	chr2:74279197:74279377:+@chr2:74286340:74286524:+@chr2:74288339:74288461:+	-141	2.68745e-05
j_1	decreasing	negative	chr2:74279197:74279377:+@chr2:74286340:74286524:+@chr2:74288339:74288461:+	-139	2.68745e-05
j_1	decreasing	negative	chr2:74279197:74279377:+@chr2:74286340:74286524:+@chr2:74288339:74288461:+	-137	2.68745e-05
j_1	decreasing	negative	chr12:31634907:31635219:-@chr12:31585121:31585232:-@chr12:31540011:31540120:-	-244	2.68745e-05
j_1	decreasing	negative	chr3:71713390:71713578:-@chr3:71625267:71625396:-@chr3:71490991:71491085:-	-121	2.68745e-05
j_1	decreasing	negative	chr1:226394552:226394687:+@chr1:226395448:226395831:+@chr1:226399835:226400391:+	-129	2.68745e-05
j_1	decreasing	negative	chr16:85146276:85146414:-@chr16:85143080:85143253:-@chr16:85139518:85139684:-	-136	2.68745e-05
j_1	decreasing	negative	chr17:71404200:71404684:-@chr17:71400431:71400520:-@chr17:71399687:71400176:-	-59	2.68745e-05
j_1	decreasing	negative	chr17:71404200:71404684:-@chr17:71400431:71400520:-@chr17:71399687:71400176:-	-197	2.68745e-05
j_1	decreasing	negative	chr17:71404200:71404684:-@chr17:71400431:71400520:-@chr17:71399687:71400176:-	-195	2.68745e-05
j_1	decreasing	negative	chr17:71404200:71404684:-@chr17:71400431:71400520:-@chr17:71399687:71400176:-	-137	2.68745e-05
j_1	decreasing	negative	chr5:115205078:115205702:+@chr5:115230268:115230357:+@chr5:115258683:115258754:+	-192	2.68745e-05
j_1	decreasing	negative	chr5:115205078:115205702:+@chr5:115230268:115230357:+@chr5:115258683:115258754:+	-190	2.68745e-05
j_1	decreasing	negative	chr5:115205078:115205702:+@chr5:115230268:115230357:+@chr5:115258683:115258754:+	-123	2.68745e-05
j_1	decreasing	negative	chr7:64853466:64853700:+@chr7:64854586:64854732:+@chr7:64856949:64857083:+	-197	2.68745e-05
j_1	decreasing	negative	chr7:732849:733478:+@chr7:735888:736010:+@chr7:746982:747106:+	-204	2.68745e-05
j_1	decreasing	negative	chr7:732849:733478:+@chr7:735888:736010:+@chr7:746982:747106:+	-228	2.68745e-05
j_1	decreasing	negative	chr7:732849:733478:+@chr7:735888:736010:+@chr7:746982:747106:+	-91	2.68745e-05
j_1	decreasing	negative	chr7:732849:733478:+@chr7:735888:736010:+@chr7:746982:747106:+	-89	2.68745e-05
j_1	decreasing	negative	chr5:151046619:151046767:-@chr5:151034362:151034428:-@chr5:151032393:151032970:-	-36	2.68745e-05
j_1	decreasing	negative	S.HsaEX0043641	-152	2.68745e-05
j_1	decreasing	negative	S.HsaEX0043641	-122	2.68745e-05
j_1	decreasing	negative	chr5:80632862:80633143:-@chr5:80554890:80555050:-@chr5:80551235:80551367:-	-219	2.68745e-05
j_1	decreasing	negative	S.HsaEX0004338	-181	2.68745e-05
j_1	decreasing	negative	S.HsaEX0004338	-257	2.68745e-05
j_1	decreasing	negative	C1.HsaEX0035491	-36	2.68745e-05
j_1	decreasing	negative	C1.HsaEX0035491	-34	2.68745e-05
j_1	decreasing	negative	chr14:88360671:88360918:+@chr14:88369790:88369819:+@chr14:88375549:88375669:+	-247	2.68745e-05
j_1	decreasing	negative	chr15:97923429:97923832:+@chr15:97956158:97956239:+@chr15:97990706:97990901:+	-28	2.68745e-05
j_1	decreasing	negative	chr15:97923429:97923832:+@chr15:97956158:97956239:+@chr15:97990706:97990901:+	-30	2.68745e-05
j_1	decreasing	negative	chr15:97923429:97923832:+@chr15:97956158:97956239:+@chr15:97990706:97990901:+	-116	2.68745e-05
j_1	decreasing	negative	chr7:107883923:107884100:-@chr7:107829096:107829213:-@chr7:107827116:107827273:-	-165	2.68745e-05
j_1	decreasing	negative	chr7:107883923:107884100:-@chr7:107829096:107829213:-@chr7:107827116:107827273:-	-140	2.68745e-05
j_1	decreasing	negative	chr7:107883923:107884100:-@chr7:107829096:107829213:-@chr7:107827116:107827273:-	-163	2.68745e-05
j_1	decreasing	negative	chr20:32045127:32045598:+@chr20:32082989:32083071:+@chr20:32123533:32123797:+	-278	2.68745e-05
j_1	decreasing	negative	chr20:32045127:32045598:+@chr20:32082989:32083071:+@chr20:32123533:32123797:+	-206	2.68745e-05
j_1	decreasing	negative	chr12:120274320:120274648:-@chr12:120273246:120273389:-@chr12:120269745:120270067:-	-242	2.68745e-05
j_1	decreasing	negative	chr12:12310882:12311213:-@chr12:12288463:12288856:-@chr12:12247404:12247601:-	-215	2.68745e-05
j_1	decreasing	negative	chr12:12310882:12311213:-@chr12:12288463:12288856:-@chr12:12247404:12247601:-	-213	2.68745e-05
j_1	decreasing	negative	S.HsaEX0065340	-132	2.68745e-05
j_1	decreasing	negative	chrX:70420155:70420296:+@chrX:70420972:70421028:+@chrX:70427204:70428074:+	-75	2.68745e-05
j_1	decreasing	negative	chrX:70420155:70420296:+@chrX:70420972:70421028:+@chrX:70427204:70428074:+	-73	2.68745e-05
j_1	decreasing	negative	chr17:38076895:38077102:-@chr17:38076538:38076674:-@chr17:38076117:38076249:-	-167	2.68745e-05
j_1	decreasing	negative	chr17:38076895:38077102:-@chr17:38076538:38076674:-@chr17:38076117:38076249:-	-137	2.68745e-05
j_1	decreasing	negative	C2.HsaEX0018483	-202	2.68745e-05
j_1	decreasing	negative	C2.HsaEX0018483	-169	2.68745e-05
j_1	decreasing	negative	C2.HsaEX0009104	-130	2.68745e-05
j_1	decreasing	negative	chr19:45546172:45546515:+@chr19:45563409:45563677:+@chr19:45564131:45564257:+	-88	2.68745e-05
j_1	decreasing	negative	chr7:44129635:44129699:-@chr7:44128406:44128583:-@chr7:44127958:44128319:-	-35	2.68745e-05
j_1	decreasing	negative	chr7:44129635:44129699:-@chr7:44128406:44128583:-@chr7:44127958:44128319:-	-11	2.68745e-05
j_1	decreasing	negative	C2.HsaEX0030423	-9	2.68745e-05
j_1	decreasing	negative	chr16:29914363:29914934:-@chr16:29913925:29914285:-@chr16:29912728:29913665:-	-144	2.68745e-05
j_1	decreasing	negative	chr1:54184311:54184810:+@chr1:54186049:54186082:+@chr1:54190247:54190733:+	-216	2.68745e-05
j_1	decreasing	negative	chr1:54184311:54184810:+@chr1:54186049:54186082:+@chr1:54190247:54190733:+	-218	2.68745e-05
j_1	decreasing	negative	C1.HsaEX0059150	-129	2.68745e-05
j_1	decreasing	negative	chr22:19386740:19386997:+@chr22:19387118:19387181:+@chr22:19387294:19387410:+	-77	2.68745e-05
j_1	decreasing	negative	chr22:19386740:19386997:+@chr22:19387118:19387181:+@chr22:19387294:19387410:+	-57	2.68745e-05
j_1	decreasing	negative	C1.HsaEX0071438	-19	2.68745e-05
j_1	decreasing	negative	S.HsaEX0036324	-115	2.68745e-05
j_1	decreasing	negative	S.HsaEX0036324	-113	2.68745e-05
j_1	decreasing	negative	chr12:120218824:120218938:-@chr12:120196250:120196771:-@chr12:120193084:120193131:-	-85	2.68745e-05
j_1	decreasing	negative	chr7:6735921:6736457:+@chr7:6736718:6736883:+@chr7:6738053:6738111:+	-51	2.68745e-05
j_1	decreasing	negative	chr7:6735921:6736457:+@chr7:6736718:6736883:+@chr7:6738053:6738111:+	-49	2.68745e-05
j_1	decreasing	negative	chr6:135417480:135417729:-@chr6:135413413:135413478:-@chr6:135404832:135404957:-	-216	2.68745e-05
j_1	decreasing	negative	chr12:116021413:116021677:-@chr12:116006157:116006278:-@chr12:115997459:115997528:-	-87	2.68745e-05
j_1	decreasing	negative	chr12:116021413:116021677:-@chr12:116006157:116006278:-@chr12:115997459:115997528:-	-238	2.68745e-05
j_1	decreasing	negative	chr12:116021413:116021677:-@chr12:116006157:116006278:-@chr12:115997459:115997528:-	-89	2.68745e-05
j_1	decreasing	negative	chr19:1046258:1046598:-@chr19:1044903:1045077:-@chr19:1042500:1042906:-	-101	2.68745e-05
j_1	decreasing	negative	chr17:77573991:77574083:-@chr17:77571023:77571074:-@chr17:77570018:77570546:-	-56	2.68745e-05
j_1	decreasing	negative	S.HsaEX0068417	-283	2.68745e-05
j_1	decreasing	negative	S.HsaEX0068417	-281	2.68745e-05
j_1	decreasing	negative	chr8:172129:172344:-@chr8:159290:159417:-@chr8:147399:153710:-	-120	2.68745e-05
j_1	decreasing	negative	chr11:76249565:76249771:+@chr11:76256812:76256848:+@chr11:76315249:76315359:+	-189	2.68745e-05
j_1	decreasing	negative	chr14:22368875:22368989:+@chr14:22369099:22369159:+@chr14:22369236:22371288:+	-86	2.68745e-05
j_1	decreasing	negative	chr13:45087821:45088116:-@chr13:45079700:45079751:-@chr13:45068505:45069199:-	-20	2.68745e-05
j_1	decreasing	negative	S.HsaEX0064777	-37	2.68745e-05
j_1	decreasing	negative	chr6:44299274:44299356:+@chr6:44301688:44301882:+@chr6:44302975:44303057:+	-39	2.68745e-05
j_1	decreasing	negative	chr8:27404537:27404743:+@chr8:27414360:27414444:+@chr8:27417038:27417197:+	-92	2.68745e-05
j_1	decreasing	negative	chr5:81303600:81303881:+@chr5:81307768:81307902:+@chr5:81319134:81319770:+	-186	2.68745e-05
j_1	decreasing	negative	chr2:241148821:241149200:-@chr2:241145280:241145442:-@chr2:241142956:241143145:-	-79	2.68745e-05
j_1	decreasing	negative	chr2:241148821:241149200:-@chr2:241145280:241145442:-@chr2:241142956:241143145:-	-134	2.68745e-05
j_1	decreasing	negative	chr2:241148821:241149200:-@chr2:241145280:241145442:-@chr2:241142956:241143145:-	-47	2.68745e-05
j_1	decreasing	negative	chr2:241148821:241149200:-@chr2:241145280:241145442:-@chr2:241142956:241143145:-	-132	2.68745e-05
j_1	decreasing	negative	chr2:241148821:241149200:-@chr2:241145280:241145442:-@chr2:241142956:241143145:-	-81	2.68745e-05
j_1	decreasing	negative	chr21:42128615:42129030:-@chr21:42127683:42127742:-@chr21:42121591:42121758:-	-29	2.68745e-05
j_1	decreasing	negative	chr12:41006199:41006298:+@chr12:41009892:41010005:+@chr12:41015952:41016043:+	-79	2.68745e-05
j_1	decreasing	negative	chr12:41006199:41006298:+@chr12:41009892:41010005:+@chr12:41015952:41016043:+	-81	2.68745e-05
j_1	decreasing	negative	chr2:191586989:191587221:-@chr2:191586496:191586649:-@chr2:191582847:191582975:-	-62	2.68745e-05
j_1	decreasing	negative	chr7:73709944:73710330:+@chr7:73716723:73716844:+@chr7:73741394:73741497:+	-69	2.68745e-05
j_1	decreasing	negative	chr19:45028771:45028894:-@chr19:45023136:45023267:-@chr19:45022894:45022995:-	-101	2.68745e-05
j_1	decreasing	negative	chr17:1566568:1566677:+@chr17:1580424:1580531:+@chr17:1580799:1580989:+	-8	2.68745e-05
j_1	decreasing	negative	S.HsaEX0072810	-44	2.68745e-05
j_1	decreasing	negative	S.HsaEX0072810	-42	2.68745e-05
j_1	decreasing	negative	chr16:778257:778398:-@chr16:777557:777745:-@chr16:777345:777478:-	-71	2.68745e-05
j_1	decreasing	negative	chr16:778257:778398:-@chr16:777557:777745:-@chr16:777345:777478:-	-63	2.68745e-05
j_1	decreasing	negative	chr8:28407642:28407779:+@chr8:28413374:28413414:+@chr8:28416106:28416638:+	-107	2.68745e-05
j_1	decreasing	negative	chr8:28407642:28407779:+@chr8:28413374:28413414:+@chr8:28416106:28416638:+	-66	2.68745e-05
j_1	decreasing	negative	chr8:28407642:28407779:+@chr8:28413374:28413414:+@chr8:28416106:28416638:+	-105	2.68745e-05
j_1	decreasing	negative	chr17:17147374:17147856:+@chr17:17148403:17148520:+@chr17:17150582:17150682:+	-92	2.68745e-05
j_1	decreasing	negative	chr17:17147374:17147856:+@chr17:17148403:17148520:+@chr17:17150582:17150682:+	-278	2.68745e-05
j_1	decreasing	negative	chr17:17147374:17147856:+@chr17:17148403:17148520:+@chr17:17150582:17150682:+	-244	2.68745e-05
j_1	decreasing	negative	chr17:17147374:17147856:+@chr17:17148403:17148520:+@chr17:17150582:17150682:+	-94	2.68745e-05
j_1	decreasing	negative	chr6:108688657:108689170:-@chr6:108650847:108650942:-@chr6:108642395:108642519:-	-265	2.68745e-05
j_1	decreasing	negative	chr1:36462397:36462693:+@chr1:36463159:36463290:+@chr1:36497570:36497957:+	-78	2.68745e-05
j_1	decreasing	negative	chr15:62782281:62782532:-@chr15:62770686:62770840:-@chr15:62769419:62769801:-	-103	2.68745e-05
j_1	decreasing	negative	chr10:76640788:76640953:+@chr10:76641246:76641423:+@chr10:76641994:76642062:+	-8	2.68745e-05
j_1	decreasing	negative	chr19:17793126:17793383:-@chr19:17792205:17792299:-@chr19:17788320:17788868:-	-71	2.68745e-05
j_1	decreasing	negative	chr19:17793126:17793383:-@chr19:17792205:17792299:-@chr19:17788320:17788868:-	-63	2.68745e-05
j_1	decreasing	negative	chr19:17793126:17793383:-@chr19:17792205:17792299:-@chr19:17788320:17788868:-	-73	2.68745e-05
j_1	decreasing	negative	S.HsaEX0013514	-127	2.68745e-05
j_1	decreasing	negative	chr4:1232704:1233200:-@chr4:1225109:1225307:-@chr4:1218479:1222125:-	-232	2.68745e-05
j_1	decreasing	negative	chr4:1232704:1233200:-@chr4:1225109:1225307:-@chr4:1218479:1222125:-	-82	2.68745e-05
j_1	decreasing	negative	chr4:1232704:1233200:-@chr4:1225109:1225307:-@chr4:1218479:1222125:-	-234	2.68745e-05
j_1	decreasing	negative	chr3:12857993:12858081:-@chr3:12856641:12856840:-@chr3:12855428:12856029:-	-64	2.68745e-05
j_1	decreasing	negative	chr11:64302410:64303145:-@chr11:64302035:64302194:-@chr11:64300082:64300674:-	-134	2.68745e-05
j_1	decreasing	negative	chr6:3009074:3009292:+@chr6:3021997:3022220:+@chr6:3023012:3023168:+	-216	2.68745e-05
j_1	decreasing	negative	chr6:3009074:3009292:+@chr6:3021997:3022220:+@chr6:3023012:3023168:+	-214	2.68745e-05
j_1	decreasing	negative	chr6:3009074:3009292:+@chr6:3021997:3022220:+@chr6:3023012:3023168:+	-212	2.68745e-05
j_1	decreasing	negative	chr3:8518393:8518666:+@chr3:8531611:8531681:+@chr3:8549423:8549511:+	-99	2.68745e-05
j_1	decreasing	negative	chr22:16637147:16637263:-@chr22:16612871:16612940:-@chr22:16606569:16606779:-	-104	2.68745e-05
j_1	decreasing	negative	chr22:16637147:16637263:-@chr22:16612871:16612940:-@chr22:16606569:16606779:-	-59	2.68745e-05
j_1	decreasing	negative	chr1:199635020:199635353:-@chr1:199626829:199626946:-@chr1:199624911:199625054:-	-150	2.68745e-05
j_1	decreasing	negative	chr7:98305336:98305735:-@chr7:98298654:98298959:-@chr7:98295738:98295897:-	-175	2.68745e-05
j_1	decreasing	negative	chr14:64947063:64948464:+@chr14:64992092:64992189:+@chr14:65097808:65098237:+	-106	2.68745e-05
j_1	decreasing	negative	chr19:42400372:42401016:+@chr19:42407560:42407681:+@chr19:42413151:42413204:+	-47	2.68745e-05
j_1	decreasing	negative	chr17:37941472:37942199:+@chr17:37942942:37943089:+@chr17:37943883:37944029:+	-224	2.68745e-05
j_1	decreasing	negative	chr17:37941472:37942199:+@chr17:37942942:37943089:+@chr17:37943883:37944029:+	-166	2.68745e-05
j_1	decreasing	negative	chr17:37941472:37942199:+@chr17:37942942:37943089:+@chr17:37943883:37944029:+	-154	2.68745e-05
j_1	decreasing	negative	chr22:30670447:30670806:+@chr22:30671543:30671664:+@chr22:30682126:30683592:+	-190	2.68745e-05
j_1	decreasing	negative	chr22:30670447:30670806:+@chr22:30671543:30671664:+@chr22:30682126:30683592:+	-196	2.68745e-05
j_1	decreasing	negative	chr22:30670447:30670806:+@chr22:30671543:30671664:+@chr22:30682126:30683592:+	-282	2.68745e-05
j_1	decreasing	negative	chr1:177317496:177318145:+@chr1:177318683:177318811:+@chr1:177323669:177324221:+	-203	2.68745e-05
j_1	decreasing	negative	chr3:71715412:71715594:-@chr3:71713390:71713538:-@chr3:71624991:71625396:-	-59	2.68745e-05
j_1	decreasing	negative	chr3:71715412:71715594:-@chr3:71713390:71713538:-@chr3:71624991:71625396:-	-90	2.68745e-05
j_1	decreasing	negative	chr3:71715412:71715594:-@chr3:71713390:71713538:-@chr3:71624991:71625396:-	-57	2.68745e-05
j_1	decreasing	negative	chr3:71715412:71715594:-@chr3:71713390:71713538:-@chr3:71624991:71625396:-	-118	2.68745e-05
j_1	decreasing	negative	chr3:71715412:71715594:-@chr3:71713390:71713538:-@chr3:71624991:71625396:-	-116	2.68745e-05
j_1	decreasing	negative	chr3:71715412:71715594:-@chr3:71713390:71713538:-@chr3:71624991:71625396:-	-81	2.68745e-05
j_1	decreasing	negative	chr3:71715412:71715594:-@chr3:71713390:71713538:-@chr3:71624991:71625396:-	-79	2.68745e-05
j_1	decreasing	negative	chr3:71715412:71715594:-@chr3:71713390:71713538:-@chr3:71624991:71625396:-	-77	2.68745e-05
j_1	decreasing	negative	chr3:71715412:71715594:-@chr3:71713390:71713538:-@chr3:71624991:71625396:-	-106	2.68745e-05
j_1	decreasing	negative	chr20:1321478:1321683:-@chr20:1320247:1320365:-@chr20:1249007:1249079:-	-117	2.68745e-05
j_1	decreasing	negative	chr5:43076870:43079426:+@chr5:43080558:43080744:+@chr5:43086418:43087243:+	-200	2.68745e-05
j_1	decreasing	negative	C3.HsaEX0046513	-66	2.68745e-05
j_1	decreasing	negative	chr17:77410346:77411727:-@chr17:77406307:77406444:-@chr17:77398408:77398512:-	-66	2.68745e-05
j_1	decreasing	negative	C3.HsaEX0036784	-21	2.68745e-05
j_1	decreasing	negative	chr7:91713156:91713415:-@chr7:91712152:91712421:-@chr7:91711252:91711399:-	-245	2.68745e-05
j_1	decreasing	negative	chr7:74877542:74877679:+@chr7:74877825:74878053:+@chr7:74878627:74878793:+	-104	2.68745e-05
j_1	decreasing	negative	chr16:65422251:65422394:-@chr16:65419384:65419546:-@chr16:65418072:65418184:-	-120	2.68745e-05
j_1	decreasing	negative	S.HsaEX0027123	-132	2.68745e-05
j_1	decreasing	negative	C3.HsaEX0007306	-112	2.68745e-05
j_1	decreasing	negative	chr17:3573731:3573896:-@chr17:3573331:3573426:-@chr17:3570350:3570445:-	-27	2.68745e-05
j_1	decreasing	negative	chr5:140051198:140051525:+@chr5:140053260:140053277:+@chr5:140053360:140053434:+	-214	2.68745e-05
j_1	decreasing	negative	chr6:39190637:39190966:-@chr6:39185068:39189474:-@chr6:39179814:39181530:-	-248	2.68745e-05
j_1	decreasing	negative	chr6:39190637:39190966:-@chr6:39185068:39189474:-@chr6:39179814:39181530:-	-215	2.68745e-05
j_1	decreasing	negative	chr6:39190637:39190966:-@chr6:39185068:39189474:-@chr6:39179814:39181530:-	-246	2.68745e-05
j_1	decreasing	negative	chr6:39190637:39190966:-@chr6:39185068:39189474:-@chr6:39179814:39181530:-	-213	2.68745e-05
j_1	decreasing	negative	chr13:72253744:72254345:-@chr13:72253428:72253495:-@chr13:72252985:72253142:-	-170	2.68745e-05
j_1	decreasing	negative	chrX:101740808:101741431:+@chrX:101743048:101743127:+@chrX:101747066:101747237:+	-254	2.68745e-05
j_1	decreasing	negative	chr3:49019641:49019968:+@chr3:49021364:49021461:+@chr3:49024072:49026553:+	-177	2.68745e-05
j_1	decreasing	negative	S.HsaEX0018163	-188	2.68745e-05
j_1	decreasing	negative	chr1:201193936:201194146:-@chr1:201189992:201190058:-@chr1:201186681:201186915:-	-122	2.68745e-05
j_1	decreasing	negative	chr4:5940856:5941231:-@chr4:5919296:5919384:-@chr4:5913466:5913838:-	-128	2.68745e-05
j_1	decreasing	negative	chr2:190916441:190916932:+@chr2:190919607:190919786:+@chr2:190921859:190922002:+	-299	2.68745e-05
j_1	decreasing	negative	C2.HsaEX0018214	-111	2.68745e-05
j_1	decreasing	negative	S.HsaEX0050500	-38	2.68745e-05
j_1	decreasing	negative	chr17:37941472:37942199:+@chr17:37942942:37943089:+@chr17:37943883:37944029:+	-224	2.68745e-05
j_1	decreasing	negative	chr17:37941472:37942199:+@chr17:37942942:37943089:+@chr17:37943883:37944029:+	-166	2.68745e-05
j_1	decreasing	negative	chr17:37941472:37942199:+@chr17:37942942:37943089:+@chr17:37943883:37944029:+	-154	2.68745e-05
j_1	decreasing	negative	C1.HsaEX0008003	-97	2.68745e-05
j_1	decreasing	negative	chr17:17147374:17147856:+@chr17:17148403:17148516:+@chr17:17150582:17150682:+	-92	2.68745e-05
j_1	decreasing	negative	chr17:17147374:17147856:+@chr17:17148403:17148516:+@chr17:17150582:17150682:+	-278	2.68745e-05
j_1	decreasing	negative	chr17:17147374:17147856:+@chr17:17148403:17148516:+@chr17:17150582:17150682:+	-244	2.68745e-05
j_1	decreasing	negative	chr17:17147374:17147856:+@chr17:17148403:17148516:+@chr17:17150582:17150682:+	-94	2.68745e-05
j_1	decreasing	negative	chr19:2736458:2736676:+@chr19:2737947:2738032:+@chr19:2741419:2741631:+	-191	2.68745e-05
j_1	decreasing	negative	chr19:2736458:2736676:+@chr19:2737947:2738032:+@chr19:2741419:2741631:+	-189	2.68745e-05
j_1	decreasing	negative	chr19:2736458:2736676:+@chr19:2737947:2738032:+@chr19:2741419:2741631:+	-187	2.68745e-05
j_1	decreasing	negative	C2.HsaEX0071583	-28	2.68745e-05
j_1	decreasing	negative	chr19:45028771:45028894:-@chr19:45023100:45023267:-@chr19:45022894:45022995:-	-101	2.68745e-05
j_1	decreasing	negative	chr9:16860644:16860841:-@chr9:16822242:16822348:-@chr9:16728358:16728483:-	-182	2.68745e-05
j_1	decreasing	negative	chr9:16860644:16860841:-@chr9:16822242:16822348:-@chr9:16728358:16728483:-	-180	2.68745e-05
j_1	decreasing	negative	S.HsaEX0001336	-183	2.68745e-05
j_1	decreasing	negative	S.HsaEX0001336	-14	2.68745e-05
j_1	decreasing	negative	chr16:55777234:55777477:-@chr16:55766033:55766101:-@chr16:55765141:55765282:-	-11	2.68745e-05
j_1	decreasing	negative	chr14:103457560:103457656:-@chr14:103457030:103457298:-@chr14:103450818:103451279:-	-80	2.68745e-05
j_1	decreasing	negative	chr14:103457560:103457656:-@chr14:103457030:103457298:-@chr14:103450818:103451279:-	-78	2.68745e-05
j_1	decreasing	negative	chr14:103457560:103457656:-@chr14:103457030:103457298:-@chr14:103450818:103451279:-	-70	2.68745e-05
j_1	decreasing	negative	chr10:76640788:76640953:+@chr10:76641246:76641423:+@chr10:76641994:76642062:+	-8	2.68745e-05
j_1	decreasing	negative	S.HsaEX0041443	-10	2.68745e-05
j_1	decreasing	negative	S.HsaEX0007816	-164	2.68745e-05
j_1	decreasing	negative	S.HsaEX0007816	-162	2.68745e-05
j_1	decreasing	negative	chrX:70420155:70420296:+@chrX:70427204:70427381:+@chrX:70428354:70428547:+	-73	2.68745e-05
j_1	decreasing	negative	chr19:523162:523701:+@chr19:530500:530656:+@chr19:531379:531782:+	-160	2.68745e-05
j_1	decreasing	negative	chr19:523162:523701:+@chr19:530500:530656:+@chr19:531379:531782:+	-231	2.68745e-05
j_1	decreasing	negative	chr19:523162:523701:+@chr19:530500:530656:+@chr19:531379:531782:+	-164	2.68745e-05
j_1	decreasing	negative	chr19:523162:523701:+@chr19:530500:530656:+@chr19:531379:531782:+	-162	2.68745e-05
j_1	decreasing	negative	chr19:523162:523701:+@chr19:530500:530656:+@chr19:531379:531782:+	-233	2.68745e-05
j_1	decreasing	negative	chr9:133368105:133368281:+@chr9:133369397:133369548:+@chr9:133371322:133371428:+	-171	2.68745e-05
j_1	decreasing	negative	chr9:133368105:133368281:+@chr9:133369397:133369548:+@chr9:133371322:133371428:+	-169	2.68745e-05
j_1	decreasing	negative	chr6:33156435:33156531:-@chr6:33149226:33149348:-@chr6:33145206:33145641:-	-89	2.68745e-05
j_1	decreasing	negative	chr6:35764559:35764718:-@chr6:35760093:35760240:-@chr6:35722485:35722605:-	-90	2.68745e-05
j_1	decreasing	negative	S.HsaEX0050500	-38	2.68745e-05
j_1	decreasing	negative	chr22:49315199:49315855:-@chr22:49314791:49315026:-@chr22:49312728:49313012:-	-97	2.68745e-05
j_1	decreasing	negative	chr14:53977715:53977937:-@chr14:53973138:53973253:-@chr14:53972832:53972905:-	-222	2.68745e-05
j_1	decreasing	negative	S.HsaEX0001336	-183	2.68745e-05
j_1	decreasing	negative	S.HsaEX0001336	-14	2.68745e-05
j_1	decreasing	negative	chr19:43446526:43447478:+@chr19:43466107:43466277:+@chr19:43470356:43470461:+	-188	2.68745e-05
j_1	decreasing	negative	chr12:97812539:97812809:-@chr12:97749938:97750045:-@chr12:97718906:97719034:-	-255	2.68745e-05
j_1	decreasing	negative	chr12:97812539:97812809:-@chr12:97749938:97750045:-@chr12:97718906:97719034:-	-166	2.68745e-05
j_1	decreasing	negative	chr12:97812539:97812809:-@chr12:97749938:97750045:-@chr12:97718906:97719034:-	-259	2.68745e-05
j_1	decreasing	negative	chr12:97812539:97812809:-@chr12:97749938:97750045:-@chr12:97718906:97719034:-	-257	2.68745e-05
j_1	decreasing	negative	chr5:68700804:68701047:+@chr5:68702618:68702754:+@chr5:68703037:68703140:+	-13	2.68745e-05
j_1	decreasing	negative	chr12:929029:929149:-@chr12:916234:916309:-@chr12:912402:912503:-	-17	2.68745e-05
j_1	decreasing	negative	S.HsaEX0059757	-147	2.68745e-05
j_1	decreasing	negative	S.HsaEX0059757	-107	2.68745e-05
j_1	decreasing	negative	chr11:36488174:36488438:-@chr11:36479346:36479663:-@chr11:36476616:36476766:-	-255	2.68745e-05
j_1	decreasing	negative	C2.HsaEX0055272	-135	2.68745e-05
j_1	decreasing	negative	chr1:226394552:226394687:+@chr1:226395448:226395831:+@chr1:226399835:226400391:+	-129	2.68745e-05
j_1	decreasing	negative	chr18:74930273:74930517:+@chr18:74957464:74957637:+@chr18:74971343:74971493:+	-56	2.68745e-05
j_1	decreasing	negative	chr20:17498487:17498856:+@chr20:17520577:17520708:+@chr20:17529383:17529873:+	-144	2.68745e-05
j_1	decreasing	negative	chr6:105734401:105734581:-@chr6:105718231:105718331:-@chr6:105715993:105716728:-	-65	2.68745e-05
j_1	decreasing	negative	chr19:13088467:13088926:-@chr19:13087960:13088154:-@chr19:13087093:13087280:-	-177	2.68745e-05
j_1	decreasing	negative	chr7:5289087:5289239:+@chr7:5293963:5294142:+@chr7:5296889:5297020:+	-75	2.68745e-05
j_1	decreasing	negative	chr7:5289087:5289239:+@chr7:5293963:5294142:+@chr7:5296889:5297020:+	-33	2.68745e-05
j_1	decreasing	negative	chr12:112143627:112143814:+@chr12:112147432:112147524:+@chr12:112148916:112149152:+	-30	2.68745e-05
j_1	decreasing	negative	S.HsaEX0058787	-157	2.68745e-05
j_1	decreasing	negative	chr5:176663369:176663684:+@chr5:176663900:176664037:+@chr5:176664232:176664457:+	-280	2.68745e-05
j_1	decreasing	negative	chr11:3099803:3099904:-@chr11:3098227:3098430:-@chr11:3097353:3097437:-	-69	2.68745e-05
[truncated: 10,374 more rows]
