# Supplementary material for: Pharmacological systems analysis defines EIF4A3 functions in cell-cycle and RNA stress granule formation
Source: Commun Biol. 2019 May 3;2:165. doi: 10.1038/s42003-019-0391-9 (PMC6499833; doi:10.1038/s42003-019-0391-9)
Supplement: Supplementary file 12 — Supplementary Data 9 [file 42003_2019_391_MOESM12_ESM.xlsx]

## Sheet: MISO high dose pathways
GO_process	Hela_highdose_FDR	HCT116_highdose_FDR	gene_name	in_Hela_highdose	in_HCT116_highdose
GO_MACROMOLECULAR_COMPLEX_ASSEMBLY	0.272751912624	0.0153939270423	NUP98	1	1
GO_MACROMOLECULAR_COMPLEX_ASSEMBLY	0.272751912624	0.0153939270423	XPA	1	1
GO_MACROMOLECULAR_COMPLEX_ASSEMBLY	0.272751912624	0.0153939270423	SMAD4	1	1
GO_MACROMOLECULAR_COMPLEX_ASSEMBLY	0.272751912624	0.0153939270423	KCNG1	1	1
GO_MACROMOLECULAR_COMPLEX_ASSEMBLY	0.272751912624	0.0153939270423	MDN1	1	1
GO_MACROMOLECULAR_COMPLEX_ASSEMBLY	0.272751912624	0.0153939270423	ATXN2L	1	1
GO_MACROMOLECULAR_COMPLEX_ASSEMBLY	0.272751912624	0.0153939270423	TOR1A	1	1
GO_MACROMOLECULAR_COMPLEX_ASSEMBLY	0.272751912624	0.0153939270423	PAM	1	1
GO_MACROMOLECULAR_COMPLEX_ASSEMBLY	0.272751912624	0.0153939270423	SRSF5	1	1
GO_MACROMOLECULAR_COMPLEX_ASSEMBLY	0.272751912624	0.0153939270423	SRSF6	1	1
GO_MACROMOLECULAR_COMPLEX_ASSEMBLY	0.272751912624	0.0153939270423	MRPS7	1	1
GO_MACROMOLECULAR_COMPLEX_ASSEMBLY	0.272751912624	0.0153939270423	RPL3	1	1
GO_MACROMOLECULAR_COMPLEX_ASSEMBLY	0.272751912624	0.0153939270423	NCOR1	1	1
GO_MACROMOLECULAR_COMPLEX_ASSEMBLY	0.272751912624	0.0153939270423	MLH1	1	1
GO_MACROMOLECULAR_COMPLEX_ASSEMBLY	0.272751912624	0.0153939270423	ADRM1	1	1
GO_MACROMOLECULAR_COMPLEX_ASSEMBLY	0.272751912624	0.0153939270423	GTF2H2	1	1
GO_MACROMOLECULAR_COMPLEX_ASSEMBLY	0.272751912624	0.0153939270423	KAT6A	1	1
GO_MACROMOLECULAR_COMPLEX_ASSEMBLY	0.272751912624	0.0153939270423	AKAP9	1	1
GO_MACROMOLECULAR_COMPLEX_ASSEMBLY	0.272751912624	0.0153939270423	CELF1	1	1
GO_MACROMOLECULAR_COMPLEX_ASSEMBLY	0.272751912624	0.0153939270423	DDB2	1	1
GO_MACROMOLECULAR_COMPLEX_ASSEMBLY	0.272751912624	0.0153939270423	GRHPR	1	1
GO_MACROMOLECULAR_COMPLEX_ASSEMBLY	0.272751912624	0.0153939270423	CDKN2A	1	1
GO_MACROMOLECULAR_COMPLEX_ASSEMBLY	0.272751912624	0.0153939270423	TMEM126B	1	1
GO_MACROMOLECULAR_COMPLEX_ASSEMBLY	0.272751912624	0.0153939270423	SET	1	1
GO_MACROMOLECULAR_COMPLEX_ASSEMBLY	0.272751912624	0.0153939270423	ASF1B	1	1
GO_MACROMOLECULAR_COMPLEX_ASSEMBLY	0.272751912624	0.0153939270423	LUC7L3	1	1
GO_MACROMOLECULAR_COMPLEX_ASSEMBLY	0.272751912624	0.0153939270423	TXNL4A	1	1
GO_MACROMOLECULAR_COMPLEX_ASSEMBLY	0.272751912624	0.0153939270423	HDAC1	1	1
GO_MACROMOLECULAR_COMPLEX_ASSEMBLY	0.272751912624	0.0153939270423	HAUS6	1	1
GO_MACROMOLECULAR_COMPLEX_ASSEMBLY	0.272751912624	0.0153939270423	IKBKAP	1	1
GO_MACROMOLECULAR_COMPLEX_ASSEMBLY	0.272751912624	0.0153939270423	KIF23	1	1
GO_MACROMOLECULAR_COMPLEX_ASSEMBLY	0.272751912624	0.0153939270423	TSC1	1	1
GO_MACROMOLECULAR_COMPLEX_ASSEMBLY	0.272751912624	0.0153939270423	SF1	1	1
GO_MACROMOLECULAR_COMPLEX_ASSEMBLY	0.272751912624	0.0153939270423	DDX39B	1	1
GO_MACROMOLECULAR_COMPLEX_ASSEMBLY	0.272751912624	0.0153939270423	SEC24C	1	1
GO_MACROMOLECULAR_COMPLEX_ASSEMBLY	0.272751912624	0.0153939270423	AURKB	1	1
GO_MACROMOLECULAR_COMPLEX_ASSEMBLY	0.272751912624	0.0153939270423	YWHAB	1	1
GO_MACROMOLECULAR_COMPLEX_ASSEMBLY	0.272751912624	0.0153939270423	DYNC1H1	1	1
GO_MACROMOLECULAR_COMPLEX_ASSEMBLY	0.272751912624	0.0153939270423	RNF213	1	1
GO_MACROMOLECULAR_COMPLEX_ASSEMBLY	0.272751912624	0.0153939270423	TNRC18	1	1
GO_MACROMOLECULAR_COMPLEX_ASSEMBLY	0.272751912624	0.0153939270423	ATL2	1	1
GO_MACROMOLECULAR_COMPLEX_ASSEMBLY	0.272751912624	0.0153939270423	PPP6R3	1	1
GO_MACROMOLECULAR_COMPLEX_ASSEMBLY	0.272751912624	0.0153939270423	FLNA	1	1
GO_MACROMOLECULAR_COMPLEX_ASSEMBLY	0.272751912624	0.0153939270423	PIH1D1	1	1
GO_MACROMOLECULAR_COMPLEX_ASSEMBLY	0.272751912624	0.0153939270423	ZC3H12A	1	1
GO_MACROMOLECULAR_COMPLEX_ASSEMBLY	0.272751912624	0.0153939270423	SEC13	1	1
GO_MACROMOLECULAR_COMPLEX_ASSEMBLY	0.272751912624	0.0153939270423	CPSF7	1	1
GO_MACROMOLECULAR_COMPLEX_ASSEMBLY	0.272751912624	0.0153939270423	CEP192	1	1
GO_MACROMOLECULAR_COMPLEX_ASSEMBLY	0.272751912624	0.0153939270423	EIF4B	1	1
GO_MACROMOLECULAR_COMPLEX_ASSEMBLY	0.272751912624	0.0153939270423	MAGI1	1	1
GO_MACROMOLECULAR_COMPLEX_ASSEMBLY	0.272751912624	0.0153939270423	C7orf44	1	1
GO_MACROMOLECULAR_COMPLEX_ASSEMBLY	0.272751912624	0.0153939270423	KCTD10	1	1
GO_MACROMOLECULAR_COMPLEX_ASSEMBLY	0.272751912624	0.0153939270423	SLAIN2	1	1
GO_MACROMOLECULAR_COMPLEX_ASSEMBLY	0.272751912624	0.0153939270423	PML	1	1
GO_MACROMOLECULAR_COMPLEX_ASSEMBLY	0.272751912624	0.0153939270423	DICER1	1	1
GO_MACROMOLECULAR_COMPLEX_ASSEMBLY	0.272751912624	0.0153939270423	HP1BP3	1	1
GO_MACROMOLECULAR_COMPLEX_ASSEMBLY	0.272751912624	0.0153939270423	LONP1	1	1
GO_MACROMOLECULAR_COMPLEX_ASSEMBLY	0.272751912624	0.0153939270423	DGAT1	1	0
GO_MACROMOLECULAR_COMPLEX_ASSEMBLY	0.272751912624	0.0153939270423	PSMG4	0	1
GO_MACROMOLECULAR_COMPLEX_ASSEMBLY	0.272751912624	0.0153939270423	PSMG2	1	0
GO_MACROMOLECULAR_COMPLEX_ASSEMBLY	0.272751912624	0.0153939270423	TCIRG1	1	0
GO_MACROMOLECULAR_COMPLEX_ASSEMBLY	0.272751912624	0.0153939270423	NDUFAF4	0	1
GO_MACROMOLECULAR_COMPLEX_ASSEMBLY	0.272751912624	0.0153939270423	CHAF1A	0	1
GO_MACROMOLECULAR_COMPLEX_ASSEMBLY	0.272751912624	0.0153939270423	WDR77	1	0
GO_MACROMOLECULAR_COMPLEX_ASSEMBLY	0.272751912624	0.0153939270423	PRPF6	0	1
GO_MACROMOLECULAR_COMPLEX_ASSEMBLY	0.272751912624	0.0153939270423	TMEM48	1	0
GO_MACROMOLECULAR_COMPLEX_ASSEMBLY	0.272751912624	0.0153939270423	APC	1	0
GO_MACROMOLECULAR_COMPLEX_ASSEMBLY	0.272751912624	0.0153939270423	DPYSL3	1	0
GO_MACROMOLECULAR_COMPLEX_ASSEMBLY	0.272751912624	0.0153939270423	DPAGT1	0	1
GO_MACROMOLECULAR_COMPLEX_ASSEMBLY	0.272751912624	0.0153939270423	DCXR	0	1
GO_MACROMOLECULAR_COMPLEX_ASSEMBLY	0.272751912624	0.0153939270423	SMARCA4	0	1
GO_MACROMOLECULAR_COMPLEX_ASSEMBLY	0.272751912624	0.0153939270423	NSUN4	1	0
GO_MACROMOLECULAR_COMPLEX_ASSEMBLY	0.272751912624	0.0153939270423	TUBG2	1	0
GO_MACROMOLECULAR_COMPLEX_ASSEMBLY	0.272751912624	0.0153939270423	PRMT5	0	1
GO_MACROMOLECULAR_COMPLEX_ASSEMBLY	0.272751912624	0.0153939270423	OAT	0	1
GO_MACROMOLECULAR_COMPLEX_ASSEMBLY	0.272751912624	0.0153939270423	TTC19	0	1
GO_MACROMOLECULAR_COMPLEX_ASSEMBLY	0.272751912624	0.0153939270423	CLNS1A	1	0
GO_MACROMOLECULAR_COMPLEX_ASSEMBLY	0.272751912624	0.0153939270423	C2orf65	0	1
GO_MACROMOLECULAR_COMPLEX_ASSEMBLY	0.272751912624	0.0153939270423	NUP54	0	1
GO_MACROMOLECULAR_COMPLEX_ASSEMBLY	0.272751912624	0.0153939270423	CSNK2B	1	0
GO_MACROMOLECULAR_COMPLEX_ASSEMBLY	0.272751912624	0.0153939270423	NAP1L4	1	0
GO_MACROMOLECULAR_COMPLEX_ASSEMBLY	0.272751912624	0.0153939270423	IL1RAP	1	0
GO_MACROMOLECULAR_COMPLEX_ASSEMBLY	0.272751912624	0.0153939270423	ATXN2	0	1
GO_MACROMOLECULAR_COMPLEX_ASSEMBLY	0.272751912624	0.0153939270423	COL6A2	0	1
GO_MACROMOLECULAR_COMPLEX_ASSEMBLY	0.272751912624	0.0153939270423	HR	1	0
GO_MACROMOLECULAR_COMPLEX_ASSEMBLY	0.272751912624	0.0153939270423	LUC7L	1	0
GO_MACROMOLECULAR_COMPLEX_ASSEMBLY	0.272751912624	0.0153939270423	ARPC4	0	1
GO_MACROMOLECULAR_COMPLEX_ASSEMBLY	0.272751912624	0.0153939270423	ITPR3	0	1
GO_MACROMOLECULAR_COMPLEX_ASSEMBLY	0.272751912624	0.0153939270423	ATF1	1	0
GO_MACROMOLECULAR_COMPLEX_ASSEMBLY	0.272751912624	0.0153939270423	SHARPIN	1	0
GO_MACROMOLECULAR_COMPLEX_ASSEMBLY	0.272751912624	0.0153939270423	CAMK2G	1	0
GO_MACROMOLECULAR_COMPLEX_ASSEMBLY	0.272751912624	0.0153939270423	TBC1D20	0	1
GO_MACROMOLECULAR_COMPLEX_ASSEMBLY	0.272751912624	0.0153939270423	GLS	1	0
GO_MACROMOLECULAR_COMPLEX_ASSEMBLY	0.272751912624	0.0153939270423	GEMIN2	1	0
GO_MACROMOLECULAR_COMPLEX_ASSEMBLY	0.272751912624	0.0153939270423	GEMIN4	0	1
GO_MACROMOLECULAR_COMPLEX_ASSEMBLY	0.272751912624	0.0153939270423	CHMP4A	0	1
GO_MACROMOLECULAR_COMPLEX_ASSEMBLY	0.272751912624	0.0153939270423	HEATR2	1	0
GO_MACROMOLECULAR_COMPLEX_ASSEMBLY	0.272751912624	0.0153939270423	SFSWAP	0	1
GO_MACROMOLECULAR_COMPLEX_ASSEMBLY	0.272751912624	0.0153939270423	TPR	1	0
GO_MACROMOLECULAR_COMPLEX_ASSEMBLY	0.272751912624	0.0153939270423	SYT1	0	1
GO_MACROMOLECULAR_COMPLEX_ASSEMBLY	0.272751912624	0.0153939270423	TRIM4	1	0
GO_MACROMOLECULAR_COMPLEX_ASSEMBLY	0.272751912624	0.0153939270423	SNAP47	1	0
GO_MACROMOLECULAR_COMPLEX_ASSEMBLY	0.272751912624	0.0153939270423	TOR2A	1	0
GO_MACROMOLECULAR_COMPLEX_ASSEMBLY	0.272751912624	0.0153939270423	COBL	0	1
GO_MACROMOLECULAR_COMPLEX_ASSEMBLY	0.272751912624	0.0153939270423	PTK2	1	0
GO_MACROMOLECULAR_COMPLEX_ASSEMBLY	0.272751912624	0.0153939270423	CEP57	0	1
GO_MACROMOLECULAR_COMPLEX_ASSEMBLY	0.272751912624	0.0153939270423	ITGB3BP	0	1
GO_MACROMOLECULAR_COMPLEX_ASSEMBLY	0.272751912624	0.0153939270423	MLL	0	1
GO_MACROMOLECULAR_COMPLEX_ASSEMBLY	0.272751912624	0.0153939270423	DDX23	0	1
GO_MACROMOLECULAR_COMPLEX_ASSEMBLY	0.272751912624	0.0153939270423	ZNF207	1	0
GO_MACROMOLECULAR_COMPLEX_ASSEMBLY	0.272751912624	0.0153939270423	FKBP1A	0	1
GO_MACROMOLECULAR_COMPLEX_ASSEMBLY	0.272751912624	0.0153939270423	IMMP1L	0	1
GO_MACROMOLECULAR_COMPLEX_ASSEMBLY	0.272751912624	0.0153939270423	UBE2K	1	0
GO_MACROMOLECULAR_COMPLEX_ASSEMBLY	0.272751912624	0.0153939270423	TP53	0	1
GO_MACROMOLECULAR_COMPLEX_ASSEMBLY	0.272751912624	0.0153939270423	NDUFA3	0	1
GO_MACROMOLECULAR_COMPLEX_ASSEMBLY	0.272751912624	0.0153939270423	NDUFA8	0	1
GO_MACROMOLECULAR_COMPLEX_ASSEMBLY	0.272751912624	0.0153939270423	GPAA1	0	1
GO_MACROMOLECULAR_COMPLEX_ASSEMBLY	0.272751912624	0.0153939270423	CEP63	0	1
GO_MACROMOLECULAR_COMPLEX_ASSEMBLY	0.272751912624	0.0153939270423	MCM2	0	1
GO_MACROMOLECULAR_COMPLEX_ASSEMBLY	0.272751912624	0.0153939270423	SQSTM1	0	1
GO_MACROMOLECULAR_COMPLEX_ASSEMBLY	0.272751912624	0.0153939270423	TRMT61B	0	1
GO_MACROMOLECULAR_COMPLEX_ASSEMBLY	0.272751912624	0.0153939270423	SOD2	0	1
GO_MACROMOLECULAR_COMPLEX_ASSEMBLY	0.272751912624	0.0153939270423	H2AFY	0	1
GO_MACROMOLECULAR_COMPLEX_ASSEMBLY	0.272751912624	0.0153939270423	MIS12	1	0
GO_MACROMOLECULAR_COMPLEX_ASSEMBLY	0.272751912624	0.0153939270423	HAUS3	0	1
GO_MACROMOLECULAR_COMPLEX_ASSEMBLY	0.272751912624	0.0153939270423	HM13	1	0
GO_MACROMOLECULAR_COMPLEX_ASSEMBLY	0.272751912624	0.0153939270423	FERMT2	1	0
GO_MACROMOLECULAR_COMPLEX_ASSEMBLY	0.272751912624	0.0153939270423	KCTD9	1	0
GO_MACROMOLECULAR_COMPLEX_ASSEMBLY	0.272751912624	0.0153939270423	SERPINA1	0	1
GO_MACROMOLECULAR_COMPLEX_ASSEMBLY	0.272751912624	0.0153939270423	ARHGEF10	1	0
GO_MACROMOLECULAR_COMPLEX_ASSEMBLY	0.272751912624	0.0153939270423	LSM14A	0	1
GO_MACROMOLECULAR_COMPLEX_ASSEMBLY	0.272751912624	0.0153939270423	TSPYL1	1	0
GO_MACROMOLECULAR_COMPLEX_ASSEMBLY	0.272751912624	0.0153939270423	BLOC1S2	0	1
GO_MACROMOLECULAR_COMPLEX_ASSEMBLY	0.272751912624	0.0153939270423	C20orf4	1	0
GO_MACROMOLECULAR_COMPLEX_ASSEMBLY	0.272751912624	0.0153939270423	MICALL2	1	0
GO_MACROMOLECULAR_COMPLEX_ASSEMBLY	0.272751912624	0.0153939270423	NDE1	1	0
GO_MACROMOLECULAR_COMPLEX_ASSEMBLY	0.272751912624	0.0153939270423	CENPO	1	0
GO_MACROMOLECULAR_COMPLEX_ASSEMBLY	0.272751912624	0.0153939270423	CENPA	0	1
GO_MACROMOLECULAR_COMPLEX_ASSEMBLY	0.272751912624	0.0153939270423	SEC24B	0	1
GO_MACROMOLECULAR_COMPLEX_ASSEMBLY	0.272751912624	0.0153939270423	NEK2	0	1
GO_MACROMOLECULAR_COMPLEX_ASSEMBLY	0.272751912624	0.0153939270423	ECSIT	0	1
GO_MACROMOLECULAR_COMPLEX_ASSEMBLY	0.272751912624	0.0153939270423	NASP	0	1
GO_MACROMOLECULAR_COMPLEX_ASSEMBLY	0.272751912624	0.0153939270423	RACGAP1	0	1
GO_MACROMOLECULAR_COMPLEX_ASSEMBLY	0.272751912624	0.0153939270423	KEAP1	0	1
GO_MACROMOLECULAR_COMPLEX_ASSEMBLY	0.272751912624	0.0153939270423	GTF2A2	0	1
GO_MACROMOLECULAR_COMPLEX_ASSEMBLY	0.272751912624	0.0153939270423	NBR1	1	0
GO_MACROMOLECULAR_COMPLEX_ASSEMBLY	0.272751912624	0.0153939270423	USP39	0	1
GO_MACROMOLECULAR_COMPLEX_ASSEMBLY	0.272751912624	0.0153939270423	SHMT1	0	1
GO_MACROMOLECULAR_COMPLEX_ASSEMBLY	0.272751912624	0.0153939270423	TCF7L2	0	1
GO_MACROMOLECULAR_COMPLEX_ASSEMBLY	0.272751912624	0.0153939270423	HRAS	0	1
GO_MACROMOLECULAR_COMPLEX_ASSEMBLY	0.272751912624	0.0153939270423	MED24	1	0
GO_MACROMOLECULAR_COMPLEX_ASSEMBLY	0.272751912624	0.0153939270423	SEPT9	1	0
GO_MACROMOLECULAR_COMPLEX_ASSEMBLY	0.272751912624	0.0153939270423	FBXO5	0	1
GO_MACROMOLECULAR_COMPLEX_ASSEMBLY	0.272751912624	0.0153939270423	RAD51C	0	1
GO_MACROMOLECULAR_COMPLEX_ASSEMBLY	0.272751912624	0.0153939270423	RAD51B	1	0
GO_MACROMOLECULAR_COMPLEX_ASSEMBLY	0.272751912624	0.0153939270423	PREB	1	0
GO_MACROMOLECULAR_COMPLEX_ASSEMBLY	0.272751912624	0.0153939270423	CASP8	1	0
GO_MACROMOLECULAR_COMPLEX_ASSEMBLY	0.272751912624	0.0153939270423	C19orf46	0	1
GO_MACROMOLECULAR_COMPLEX_ASSEMBLY	0.272751912624	0.0153939270423	IGHMBP2	1	0
GO_MACROMOLECULAR_COMPLEX_ASSEMBLY	0.272751912624	0.0153939270423	UBC	1	0
GO_MACROMOLECULAR_COMPLEX_ASSEMBLY	0.272751912624	0.0153939270423	PILRB	0	1
GO_MACROMOLECULAR_COMPLEX_ASSEMBLY	0.272751912624	0.0153939270423	ME1	1	0
GO_MACROMOLECULAR_COMPLEX_ASSEMBLY	0.272751912624	0.0153939270423	SNUPN	1	0
GO_MACROMOLECULAR_COMPLEX_ASSEMBLY	0.272751912624	0.0153939270423	STOML2	1	0
GO_MACROMOLECULAR_COMPLEX_ASSEMBLY	0.272751912624	0.0153939270423	ARL2	0	1
GO_MACROMOLECULAR_COMPLEX_ASSEMBLY	0.272751912624	0.0153939270423	SEC23IP	0	1
GO_MACROMOLECULAR_COMPLEX_ASSEMBLY	0.272751912624	0.0153939270423	DIAPH1	1	0
GO_MACROMOLECULAR_COMPLEX_ASSEMBLY	0.272751912624	0.0153939270423	TNKS	0	1
GO_MACROMOLECULAR_COMPLEX_ASSEMBLY	0.272751912624	0.0153939270423	TLE1	0	1
GO_MACROMOLECULAR_COMPLEX_ASSEMBLY	0.272751912624	0.0153939270423	XIAP	1	0
GO_MACROMOLECULAR_COMPLEX_ASSEMBLY	0.272751912624	0.0153939270423	NDUFV3	0	1
GO_MACROMOLECULAR_COMPLEX_ASSEMBLY	0.272751912624	0.0153939270423	TAF1B	0	1
GO_MACROMOLECULAR_COMPLEX_ASSEMBLY	0.272751912624	0.0153939270423	TUBGCP3	0	1
GO_MACROMOLECULAR_COMPLEX_ASSEMBLY	0.272751912624	0.0153939270423	TUBGCP4	1	0
GO_MACROMOLECULAR_COMPLEX_ASSEMBLY	0.272751912624	0.0153939270423	PSMD9	1	0
GO_MACROMOLECULAR_COMPLEX_ASSEMBLY	0.272751912624	0.0153939270423	PSMD8	0	1
GO_MACROMOLECULAR_COMPLEX_ASSEMBLY	0.272751912624	0.0153939270423	CPSF6	0	1
GO_MACROMOLECULAR_COMPLEX_ASSEMBLY	0.272751912624	0.0153939270423	MIS18BP1	1	0
GO_MACROMOLECULAR_COMPLEX_ASSEMBLY	0.272751912624	0.0153939270423	NCK2	1	0
GO_MACROMOLECULAR_COMPLEX_ASSEMBLY	0.272751912624	0.0153939270423	RBBP5	0	1
GO_MACROMOLECULAR_COMPLEX_ASSEMBLY	0.272751912624	0.0153939270423	SHPRH	0	1
GO_MACROMOLECULAR_COMPLEX_ASSEMBLY	0.272751912624	0.0153939270423	SMYD3	0	1
GO_MACROMOLECULAR_COMPLEX_ASSEMBLY	0.272751912624	0.0153939270423	CIRBP	0	1
GO_MACROMOLECULAR_COMPLEX_ASSEMBLY	0.272751912624	0.0153939270423	RAD52	0	1
GO_MACROMOLECULAR_COMPLEX_ASSEMBLY	0.272751912624	0.0153939270423	PFKL	1	0
GO_MACROMOLECULAR_COMPLEX_ASSEMBLY	0.272751912624	0.0153939270423	CYBA	0	1
GO_MACROMOLECULAR_COMPLEX_ASSEMBLY	0.272751912624	0.0153939270423	MPP6	0	1
GO_MACROMOLECULAR_COMPLEX_ASSEMBLY	0.272751912624	0.0153939270423	NUPL1	1	0
GO_MACROMOLECULAR_COMPLEX_ASSEMBLY	0.272751912624	0.0153939270423	GORASP1	1	0
GO_MACROMOLECULAR_COMPLEX_ASSEMBLY	0.272751912624	0.0153939270423	SMARCAD1	0	1
GO_MACROMOLECULAR_COMPLEX_ASSEMBLY	0.272751912624	0.0153939270423	EIF3B	1	0
GO_MACROMOLECULAR_COMPLEX_ASSEMBLY	0.272751912624	0.0153939270423	OXA1L	1	0
GO_MACROMOLECULAR_COMPLEX_ASSEMBLY	0.272751912624	0.0153939270423	DNAAF2	1	0
GO_MACROMOLECULAR_COMPLEX_ASSEMBLY	0.272751912624	0.0153939270423	PPP2R1B	0	1
GO_MACROMOLECULAR_COMPLEX_ASSEMBLY	0.272751912624	0.0153939270423	SCO2	1	0
GO_MACROMOLECULAR_COMPLEX_ASSEMBLY	0.272751912624	0.0153939270423	CSNK1D	0	1
GO_MACROMOLECULAR_COMPLEX_ASSEMBLY	0.272751912624	0.0153939270423	TAF9	1	0
GO_MACROMOLECULAR_COMPLEX_ASSEMBLY	0.272751912624	0.0153939270423	RCC1	1	0
GO_MACROMOLECULAR_COMPLEX_ASSEMBLY	0.272751912624	0.0153939270423	HMGA2	0	1
GO_MACROMOLECULAR_COMPLEX_ASSEMBLY	0.272751912624	0.0153939270423	SEC31A	0	1
GO_POSITIVE_REGULATION_OF_HISTONE_METHYLATION	0.275152358946	0.0626005491949	SMAD4	1	1
GO_POSITIVE_REGULATION_OF_HISTONE_METHYLATION	0.275152358946	0.0626005491949	XBP1	1	1
GO_POSITIVE_REGULATION_OF_HISTONE_METHYLATION	0.275152358946	0.0626005491949	PAXIP1	1	1
GO_POSITIVE_REGULATION_OF_HISTONE_METHYLATION	0.275152358946	0.0626005491949	GCFC1	1	1
GO_POSITIVE_REGULATION_OF_HISTONE_METHYLATION	0.275152358946	0.0626005491949	WDR61	0	1
GO_POSITIVE_REGULATION_OF_HISTONE_METHYLATION	0.275152358946	0.0626005491949	SIRT1	0	1
GO_POSITIVE_REGULATION_OF_HISTONE_METHYLATION	0.275152358946	0.0626005491949	CHTOP	1	0
GO_POSITIVE_REGULATION_OF_HISTONE_METHYLATION	0.275152358946	0.0626005491949	MLL	0	1
GO_REGULATION_OF_TOR_SIGNALING	0.250309232691	0.0860355366062	PIH1D1	1	1
GO_REGULATION_OF_TOR_SIGNALING	0.250309232691	0.0860355366062	ARAF	1	1
GO_REGULATION_OF_TOR_SIGNALING	0.250309232691	0.0860355366062	XBP1	1	1
GO_REGULATION_OF_TOR_SIGNALING	0.250309232691	0.0860355366062	TSC1	1	1
GO_REGULATION_OF_TOR_SIGNALING	0.250309232691	0.0860355366062	SEC13	1	1
GO_REGULATION_OF_TOR_SIGNALING	0.250309232691	0.0860355366062	SH3BP4	1	0
GO_REGULATION_OF_TOR_SIGNALING	0.250309232691	0.0860355366062	TELO2	0	1
GO_REGULATION_OF_TOR_SIGNALING	0.250309232691	0.0860355366062	FBXO9	0	1
GO_REGULATION_OF_TOR_SIGNALING	0.250309232691	0.0860355366062	NPRL3	0	1
GO_REGULATION_OF_TOR_SIGNALING	0.250309232691	0.0860355366062	SEH1L	0	1
GO_REGULATION_OF_TOR_SIGNALING	0.250309232691	0.0860355366062	PDCD6	0	1
GO_REGULATION_OF_TOR_SIGNALING	0.250309232691	0.0860355366062	SIRT1	0	1
GO_REGULATION_OF_TOR_SIGNALING	0.250309232691	0.0860355366062	DDIT4	1	0
GO_REGULATION_OF_TOR_SIGNALING	0.250309232691	0.0860355366062	WDR59	1	0
GO_REGULATION_OF_TOR_SIGNALING	0.250309232691	0.0860355366062	LAMTOR2	1	0
GO_TERMINATION_OF_RNA_POLYMERASE_II_TRANSCRIPTION	0.000210673463392	0.00102727541667	TTF2	1	1
GO_TERMINATION_OF_RNA_POLYMERASE_II_TRANSCRIPTION	0.000210673463392	0.00102727541667	POLDIP3	1	1
GO_TERMINATION_OF_RNA_POLYMERASE_II_TRANSCRIPTION	0.000210673463392	0.00102727541667	SRSF11	1	1
GO_TERMINATION_OF_RNA_POLYMERASE_II_TRANSCRIPTION	0.000210673463392	0.00102727541667	CPSF7	1	1
GO_TERMINATION_OF_RNA_POLYMERASE_II_TRANSCRIPTION	0.000210673463392	0.00102727541667	SRSF5	1	1
GO_TERMINATION_OF_RNA_POLYMERASE_II_TRANSCRIPTION	0.000210673463392	0.00102727541667	SRSF7	1	1
GO_TERMINATION_OF_RNA_POLYMERASE_II_TRANSCRIPTION	0.000210673463392	0.00102727541667	SRSF6	1	1
GO_TERMINATION_OF_RNA_POLYMERASE_II_TRANSCRIPTION	0.000210673463392	0.00102727541667	SRSF3	1	1
GO_TERMINATION_OF_RNA_POLYMERASE_II_TRANSCRIPTION	0.000210673463392	0.00102727541667	SRSF2	1	1
GO_TERMINATION_OF_RNA_POLYMERASE_II_TRANSCRIPTION	0.000210673463392	0.00102727541667	FIP1L1	1	1
GO_TERMINATION_OF_RNA_POLYMERASE_II_TRANSCRIPTION	0.000210673463392	0.00102727541667	DDX39B	1	1
GO_TERMINATION_OF_RNA_POLYMERASE_II_TRANSCRIPTION	0.000210673463392	0.00102727541667	PAPOLA	1	1
GO_TERMINATION_OF_RNA_POLYMERASE_II_TRANSCRIPTION	0.000210673463392	0.00102727541667	DDX39A	1	1
GO_TERMINATION_OF_RNA_POLYMERASE_II_TRANSCRIPTION	0.000210673463392	0.00102727541667	CSTF3	1	1
GO_TERMINATION_OF_RNA_POLYMERASE_II_TRANSCRIPTION	0.000210673463392	0.00102727541667	ZC3H11A	1	0
GO_TERMINATION_OF_RNA_POLYMERASE_II_TRANSCRIPTION	0.000210673463392	0.00102727541667	RNPS1	0	1
GO_TERMINATION_OF_RNA_POLYMERASE_II_TRANSCRIPTION	0.000210673463392	0.00102727541667	CHTOP	1	0
GO_REGULATION_OF_MICROTUBULE_BASED_PROCESS	9.2167799918e-05	0.00387761659036	ESPL1	1	1
GO_REGULATION_OF_MICROTUBULE_BASED_PROCESS	9.2167799918e-05	0.00387761659036	CEP192	1	1
GO_REGULATION_OF_MICROTUBULE_BASED_PROCESS	9.2167799918e-05	0.00387761659036	MDM1	1	1
GO_REGULATION_OF_MICROTUBULE_BASED_PROCESS	9.2167799918e-05	0.00387761659036	KIF23	1	1
GO_REGULATION_OF_MICROTUBULE_BASED_PROCESS	9.2167799918e-05	0.00387761659036	KLHDC5	1	1
GO_REGULATION_OF_MICROTUBULE_BASED_PROCESS	9.2167799918e-05	0.00387761659036	XPO1	1	1
GO_REGULATION_OF_MICROTUBULE_BASED_PROCESS	9.2167799918e-05	0.00387761659036	HAUS6	1	1
GO_REGULATION_OF_MICROTUBULE_BASED_PROCESS	9.2167799918e-05	0.00387761659036	NCOR1	1	1
GO_REGULATION_OF_MICROTUBULE_BASED_PROCESS	9.2167799918e-05	0.00387761659036	BECN1	1	1
GO_REGULATION_OF_MICROTUBULE_BASED_PROCESS	9.2167799918e-05	0.00387761659036	SENP6	1	1
GO_REGULATION_OF_MICROTUBULE_BASED_PROCESS	9.2167799918e-05	0.00387761659036	GPSM2	1	1
GO_REGULATION_OF_MICROTUBULE_BASED_PROCESS	9.2167799918e-05	0.00387761659036	FLNA	1	1
GO_REGULATION_OF_MICROTUBULE_BASED_PROCESS	9.2167799918e-05	0.00387761659036	AURKB	1	1
GO_REGULATION_OF_MICROTUBULE_BASED_PROCESS	9.2167799918e-05	0.00387761659036	LAMP1	1	1
GO_REGULATION_OF_MICROTUBULE_BASED_PROCESS	9.2167799918e-05	0.00387761659036	SLAIN2	1	1
GO_REGULATION_OF_MICROTUBULE_BASED_PROCESS	9.2167799918e-05	0.00387761659036	MAP4	1	1
GO_REGULATION_OF_MICROTUBULE_BASED_PROCESS	9.2167799918e-05	0.00387761659036	PRC1	1	1
GO_REGULATION_OF_MICROTUBULE_BASED_PROCESS	9.2167799918e-05	0.00387761659036	MLH1	1	1
GO_REGULATION_OF_MICROTUBULE_BASED_PROCESS	9.2167799918e-05	0.00387761659036	CKAP2	1	1
GO_REGULATION_OF_MICROTUBULE_BASED_PROCESS	9.2167799918e-05	0.00387761659036	DYNC1H1	1	1
GO_REGULATION_OF_MICROTUBULE_BASED_PROCESS	9.2167799918e-05	0.00387761659036	C16orf80	1	1
GO_REGULATION_OF_MICROTUBULE_BASED_PROCESS	9.2167799918e-05	0.00387761659036	NEFH	1	0
GO_REGULATION_OF_MICROTUBULE_BASED_PROCESS	9.2167799918e-05	0.00387761659036	DLG1	1	0
GO_REGULATION_OF_MICROTUBULE_BASED_PROCESS	9.2167799918e-05	0.00387761659036	CLIP1	0	1
GO_REGULATION_OF_MICROTUBULE_BASED_PROCESS	9.2167799918e-05	0.00387761659036	CSNK1D	0	1
GO_REGULATION_OF_MICROTUBULE_BASED_PROCESS	9.2167799918e-05	0.00387761659036	ARHGEF10	1	0
GO_REGULATION_OF_MICROTUBULE_BASED_PROCESS	9.2167799918e-05	0.00387761659036	ZNF207	1	0
GO_REGULATION_OF_MICROTUBULE_BASED_PROCESS	9.2167799918e-05	0.00387761659036	TPR	1	0
GO_REGULATION_OF_MICROTUBULE_BASED_PROCESS	9.2167799918e-05	0.00387761659036	PSRC1	1	0
GO_REGULATION_OF_MICROTUBULE_BASED_PROCESS	9.2167799918e-05	0.00387761659036	TNKS	0	1
GO_REGULATION_OF_MICROTUBULE_BASED_PROCESS	9.2167799918e-05	0.00387761659036	MACF1	1	0
GO_REGULATION_OF_MICROTUBULE_BASED_PROCESS	9.2167799918e-05	0.00387761659036	STIL	0	1
GO_REGULATION_OF_MICROTUBULE_BASED_PROCESS	9.2167799918e-05	0.00387761659036	NEK2	0	1
GO_REGULATION_OF_MICROTUBULE_BASED_PROCESS	9.2167799918e-05	0.00387761659036	APC	1	0
GO_REGULATION_OF_MICROTUBULE_BASED_PROCESS	9.2167799918e-05	0.00387761659036	NUBP1	1	0
GO_REGULATION_OF_MICROTUBULE_BASED_PROCESS	9.2167799918e-05	0.00387761659036	SNCA	1	0
GO_REGULATION_OF_MICROTUBULE_BASED_PROCESS	9.2167799918e-05	0.00387761659036	CEP120	0	1
GO_REGULATION_OF_MICROTUBULE_BASED_PROCESS	9.2167799918e-05	0.00387761659036	HAUS3	0	1
GO_REGULATION_OF_MICROTUBULE_BASED_PROCESS	9.2167799918e-05	0.00387761659036	XIAP	1	0
GO_REGULATION_OF_MICROTUBULE_BASED_PROCESS	9.2167799918e-05	0.00387761659036	FBXO5	0	1
GO_REGULATION_OF_MICROTUBULE_BASED_PROCESS	9.2167799918e-05	0.00387761659036	RACGAP1	0	1
GO_REGULATION_OF_MICROTUBULE_BASED_PROCESS	9.2167799918e-05	0.00387761659036	AZI1	1	0
GO_REGULATION_OF_MICROTUBULE_BASED_PROCESS	9.2167799918e-05	0.00387761659036	RBM14	0	1
GO_REGULATION_OF_MICROTUBULE_BASED_PROCESS	9.2167799918e-05	0.00387761659036	SGK1	1	0
GO_REGULATION_OF_MICROTUBULE_BASED_PROCESS	9.2167799918e-05	0.00387761659036	TUBGCP3	0	1
GO_REGULATION_OF_MICROTUBULE_BASED_PROCESS	9.2167799918e-05	0.00387761659036	TUBGCP4	1	0
GO_REGULATION_OF_MICROTUBULE_BASED_PROCESS	9.2167799918e-05	0.00387761659036	ARL2	0	1
GO_REGULATION_OF_MICROTUBULE_BASED_PROCESS	9.2167799918e-05	0.00387761659036	DIAPH1	1	0
GO_REGULATION_OF_MICROTUBULE_BASED_PROCESS	9.2167799918e-05	0.00387761659036	SUN2	1	0
GO_REGULATION_OF_MICROTUBULE_BASED_PROCESS	9.2167799918e-05	0.00387761659036	SKA2	1	0
GO_REGULATION_OF_MICROTUBULE_BASED_PROCESS	9.2167799918e-05	0.00387761659036	CEP63	0	1
GO_REGULATION_OF_MICROTUBULE_BASED_PROCESS	9.2167799918e-05	0.00387761659036	CHD3	1	0
GO_REGULATION_OF_MICROTUBULE_BASED_PROCESS	9.2167799918e-05	0.00387761659036	RCC1	1	0
GO_REGULATION_OF_MICROTUBULE_BASED_PROCESS	9.2167799918e-05	0.00387761659036	CKAP5	0	1
GO_CELL_CYCLE_PHASE_TRANSITION	0.0936555815112	0.00133646997149	CSNK1E	1	1
GO_CELL_CYCLE_PHASE_TRANSITION	0.0936555815112	0.00133646997149	CUL5	1	1
GO_CELL_CYCLE_PHASE_TRANSITION	0.0936555815112	0.00133646997149	CDKN2A	1	1
GO_CELL_CYCLE_PHASE_TRANSITION	0.0936555815112	0.00133646997149	CEP192	1	1
GO_CELL_CYCLE_PHASE_TRANSITION	0.0936555815112	0.00133646997149	AKAP9	1	1
GO_CELL_CYCLE_PHASE_TRANSITION	0.0936555815112	0.00133646997149	PCM1	1	1
GO_CELL_CYCLE_PHASE_TRANSITION	0.0936555815112	0.00133646997149	KHDRBS1	1	1
GO_CELL_CYCLE_PHASE_TRANSITION	0.0936555815112	0.00133646997149	HAUS6	1	1
GO_CELL_CYCLE_PHASE_TRANSITION	0.0936555815112	0.00133646997149	MELK	1	1
GO_CELL_CYCLE_PHASE_TRANSITION	0.0936555815112	0.00133646997149	DCTN1	1	1
GO_CELL_CYCLE_PHASE_TRANSITION	0.0936555815112	0.00133646997149	DNM2	1	1
GO_CELL_CYCLE_PHASE_TRANSITION	0.0936555815112	0.00133646997149	DYNC1H1	1	1
GO_CELL_CYCLE_PHASE_TRANSITION	0.0936555815112	0.00133646997149	PKMYT1	0	1
GO_CELL_CYCLE_PHASE_TRANSITION	0.0936555815112	0.00133646997149	HAUS3	0	1
GO_CELL_CYCLE_PHASE_TRANSITION	0.0936555815112	0.00133646997149	CALM3	0	1
GO_CELL_CYCLE_PHASE_TRANSITION	0.0936555815112	0.00133646997149	GADD45A	1	0
GO_CELL_CYCLE_PHASE_TRANSITION	0.0936555815112	0.00133646997149	CSNK1D	0	1
GO_CELL_CYCLE_PHASE_TRANSITION	0.0936555815112	0.00133646997149	PRIM1	0	1
GO_CELL_CYCLE_PHASE_TRANSITION	0.0936555815112	0.00133646997149	CDKN2B	1	0
GO_CELL_CYCLE_PHASE_TRANSITION	0.0936555815112	0.00133646997149	CAMK2G	1	0
GO_CELL_CYCLE_PHASE_TRANSITION	0.0936555815112	0.00133646997149	BRD4	1	0
GO_CELL_CYCLE_PHASE_TRANSITION	0.0936555815112	0.00133646997149	USP37	1	0
GO_CELL_CYCLE_PHASE_TRANSITION	0.0936555815112	0.00133646997149	RCC1	1	0
GO_CELL_CYCLE_PHASE_TRANSITION	0.0936555815112	0.00133646997149	BRSK2	0	1
GO_CELL_CYCLE_PHASE_TRANSITION	0.0936555815112	0.00133646997149	UBC	1	0
GO_CELL_CYCLE_PHASE_TRANSITION	0.0936555815112	0.00133646997149	CSRP2BP	0	1
GO_CELL_CYCLE_PHASE_TRANSITION	0.0936555815112	0.00133646997149	UBE2L3	0	1
GO_CELL_CYCLE_PHASE_TRANSITION	0.0936555815112	0.00133646997149	NEK2	0	1
GO_CELL_CYCLE_PHASE_TRANSITION	0.0936555815112	0.00133646997149	SIRT7	0	1
GO_CELL_CYCLE_PHASE_TRANSITION	0.0936555815112	0.00133646997149	CDC25B	0	1
GO_CELL_CYCLE_PHASE_TRANSITION	0.0936555815112	0.00133646997149	CCP110	0	1
GO_CELL_CYCLE_PHASE_TRANSITION	0.0936555815112	0.00133646997149	FBXL15	0	1
GO_CELL_CYCLE_PHASE_TRANSITION	0.0936555815112	0.00133646997149	MCM2	0	1
GO_CELL_CYCLE_PHASE_TRANSITION	0.0936555815112	0.00133646997149	POLE	0	1
GO_CELL_CYCLE_PHASE_TRANSITION	0.0936555815112	0.00133646997149	PRKAR2B	1	0
GO_CELL_CYCLE_PHASE_TRANSITION	0.0936555815112	0.00133646997149	FBXO5	0	1
GO_CELL_CYCLE_PHASE_TRANSITION	0.0936555815112	0.00133646997149	CHMP7	1	0
GO_CELL_CYCLE_PHASE_TRANSITION	0.0936555815112	0.00133646997149	CDC7	1	0
GO_CELL_CYCLE_PHASE_TRANSITION	0.0936555815112	0.00133646997149	CEP164	1	0
GO_CELL_CYCLE_PHASE_TRANSITION	0.0936555815112	0.00133646997149	NEDD1	1	0
GO_CELL_CYCLE_PHASE_TRANSITION	0.0936555815112	0.00133646997149	RPS6KB1	1	0
GO_CELL_CYCLE_PHASE_TRANSITION	0.0936555815112	0.00133646997149	AKAP8L	0	1
GO_CELL_CYCLE_PHASE_TRANSITION	0.0936555815112	0.00133646997149	AZI1	1	0
GO_CELL_CYCLE_PHASE_TRANSITION	0.0936555815112	0.00133646997149	CEP57	0	1
GO_CELL_CYCLE_PHASE_TRANSITION	0.0936555815112	0.00133646997149	NDE1	1	0
GO_CELL_CYCLE_PHASE_TRANSITION	0.0936555815112	0.00133646997149	DYNC1I2	1	0
GO_CELL_CYCLE_PHASE_TRANSITION	0.0936555815112	0.00133646997149	CEP63	0	1
GO_CELL_CYCLE_PHASE_TRANSITION	0.0936555815112	0.00133646997149	ORC5	0	1
GO_CELL_CYCLE_PHASE_TRANSITION	0.0936555815112	0.00133646997149	ORC2	0	1
GO_CELL_CYCLE_PHASE_TRANSITION	0.0936555815112	0.00133646997149	FGFR1OP	0	1
GO_CELL_CYCLE_PHASE_TRANSITION	0.0936555815112	0.00133646997149	MCM8	0	1
GO_CELL_CYCLE_PHASE_TRANSITION	0.0936555815112	0.00133646997149	E2F7	1	0
GO_CELL_CYCLE_PHASE_TRANSITION	0.0936555815112	0.00133646997149	CCNB2	0	1
GO_CELL_CYCLE_PHASE_TRANSITION	0.0936555815112	0.00133646997149	CNTRL	0	1
GO_CELL_CYCLE_PHASE_TRANSITION	0.0936555815112	0.00133646997149	TUBA1A	1	0
GO_CELL_CYCLE_PHASE_TRANSITION	0.0936555815112	0.00133646997149	CKAP5	0	1
GO_PROTEIN_UBIQUITINATION	0.000846653142996	0.000580729562536	RC3H2	1	1
GO_PROTEIN_UBIQUITINATION	0.000846653142996	0.000580729562536	KLHL21	1	1
GO_PROTEIN_UBIQUITINATION	0.000846653142996	0.000580729562536	MKRN1	1	1
GO_PROTEIN_UBIQUITINATION	0.000846653142996	0.000580729562536	MKRN2	1	1
GO_PROTEIN_UBIQUITINATION	0.000846653142996	0.000580729562536	DDB2	1	1
GO_PROTEIN_UBIQUITINATION	0.000846653142996	0.000580729562536	CBLL1	1	1
GO_PROTEIN_UBIQUITINATION	0.000846653142996	0.000580729562536	CDKN2A	1	1
GO_PROTEIN_UBIQUITINATION	0.000846653142996	0.000580729562536	UBE2R2	1	1
GO_PROTEIN_UBIQUITINATION	0.000846653142996	0.000580729562536	BUB3	1	1
GO_PROTEIN_UBIQUITINATION	0.000846653142996	0.000580729562536	FBXW5	1	1
GO_PROTEIN_UBIQUITINATION	0.000846653142996	0.000580729562536	UHRF2	1	1
GO_PROTEIN_UBIQUITINATION	0.000846653142996	0.000580729562536	RNF146	1	1
GO_PROTEIN_UBIQUITINATION	0.000846653142996	0.000580729562536	RNF31	1	1
GO_PROTEIN_UBIQUITINATION	0.000846653142996	0.000580729562536	AURKB	1	1
GO_PROTEIN_UBIQUITINATION	0.000846653142996	0.000580729562536	FBXO11	1	1
GO_PROTEIN_UBIQUITINATION	0.000846653142996	0.000580729562536	CUL5	1	1
GO_PROTEIN_UBIQUITINATION	0.000846653142996	0.000580729562536	RNF213	1	1
GO_PROTEIN_UBIQUITINATION	0.000846653142996	0.000580729562536	HERC4	1	1
GO_PROTEIN_UBIQUITINATION	0.000846653142996	0.000580729562536	UBE2O	1	1
GO_PROTEIN_UBIQUITINATION	0.000846653142996	0.000580729562536	WSB1	1	1
GO_PROTEIN_UBIQUITINATION	0.000846653142996	0.000580729562536	FBXO3	1	1
GO_PROTEIN_UBIQUITINATION	0.000846653142996	0.000580729562536	FBXO7	1	1
GO_PROTEIN_UBIQUITINATION	0.000846653142996	0.000580729562536	WAC	1	1
GO_PROTEIN_UBIQUITINATION	0.000846653142996	0.000580729562536	RUSC1	1	1
GO_PROTEIN_UBIQUITINATION	0.000846653142996	0.000580729562536	PCNP	1	1
GO_PROTEIN_UBIQUITINATION	0.000846653142996	0.000580729562536	HECTD2	1	1
GO_PROTEIN_UBIQUITINATION	0.000846653142996	0.000580729562536	STUB1	1	1
GO_PROTEIN_UBIQUITINATION	0.000846653142996	0.000580729562536	KLHL8	1	1
GO_PROTEIN_UBIQUITINATION	0.000846653142996	0.000580729562536	KCTD10	1	1
GO_PROTEIN_UBIQUITINATION	0.000846653142996	0.000580729562536	FEM1B	1	1
GO_PROTEIN_UBIQUITINATION	0.000846653142996	0.000580729562536	FBXL4	1	1
GO_PROTEIN_UBIQUITINATION	0.000846653142996	0.000580729562536	KLHDC5	1	1
GO_PROTEIN_UBIQUITINATION	0.000846653142996	0.000580729562536	BTBD1	1	1
GO_PROTEIN_UBIQUITINATION	0.000846653142996	0.000580729562536	RFWD3	1	1
GO_PROTEIN_UBIQUITINATION	0.000846653142996	0.000580729562536	DCAF13	1	1
GO_PROTEIN_UBIQUITINATION	0.000846653142996	0.000580729562536	DCAF16	1	1
GO_PROTEIN_UBIQUITINATION	0.000846653142996	0.000580729562536	UBE2Q1	1	0
GO_PROTEIN_UBIQUITINATION	0.000846653142996	0.000580729562536	ANKIB1	1	0
GO_PROTEIN_UBIQUITINATION	0.000846653142996	0.000580729562536	MIB2	1	0
GO_PROTEIN_UBIQUITINATION	0.000846653142996	0.000580729562536	RNF115	1	0
GO_PROTEIN_UBIQUITINATION	0.000846653142996	0.000580729562536	WDTC1	0	1
GO_PROTEIN_UBIQUITINATION	0.000846653142996	0.000580729562536	UBE2D3	1	0
GO_PROTEIN_UBIQUITINATION	0.000846653142996	0.000580729562536	TTC3	1	0
GO_PROTEIN_UBIQUITINATION	0.000846653142996	0.000580729562536	FBXL15	0	1
GO_PROTEIN_UBIQUITINATION	0.000846653142996	0.000580729562536	KLHL28	0	1
GO_PROTEIN_UBIQUITINATION	0.000846653142996	0.000580729562536	SPSB3	0	1
GO_PROTEIN_UBIQUITINATION	0.000846653142996	0.000580729562536	BFAR	0	1
GO_PROTEIN_UBIQUITINATION	0.000846653142996	0.000580729562536	UBE2V2	1	0
GO_PROTEIN_UBIQUITINATION	0.000846653142996	0.000580729562536	CUL7	1	0
GO_PROTEIN_UBIQUITINATION	0.000846653142996	0.000580729562536	LMO7	1	0
GO_PROTEIN_UBIQUITINATION	0.000846653142996	0.000580729562536	TRPC4AP	1	0
GO_PROTEIN_UBIQUITINATION	0.000846653142996	0.000580729562536	PSMD9	1	0
GO_PROTEIN_UBIQUITINATION	0.000846653142996	0.000580729562536	PSMD8	0	1
GO_PROTEIN_UBIQUITINATION	0.000846653142996	0.000580729562536	CDCA3	1	0
GO_PROTEIN_UBIQUITINATION	0.000846653142996	0.000580729562536	CNOT4	1	0
GO_PROTEIN_UBIQUITINATION	0.000846653142996	0.000580729562536	TRIM11	0	1
GO_PROTEIN_UBIQUITINATION	0.000846653142996	0.000580729562536	MARCH2	0	1
GO_PROTEIN_UBIQUITINATION	0.000846653142996	0.000580729562536	MARCH9	0	1
GO_PROTEIN_UBIQUITINATION	0.000846653142996	0.000580729562536	USP22	1	0
GO_PROTEIN_UBIQUITINATION	0.000846653142996	0.000580729562536	ASB3	0	1
GO_PROTEIN_UBIQUITINATION	0.000846653142996	0.000580729562536	ASB6	1	0
GO_PROTEIN_UBIQUITINATION	0.000846653142996	0.000580729562536	WWP1	0	1
GO_PROTEIN_UBIQUITINATION	0.000846653142996	0.000580729562536	RNF8	0	1
GO_PROTEIN_UBIQUITINATION	0.000846653142996	0.000580729562536	RNF19B	1	0
GO_PROTEIN_UBIQUITINATION	0.000846653142996	0.000580729562536	RNF19A	1	0
GO_PROTEIN_UBIQUITINATION	0.000846653142996	0.000580729562536	SHPRH	0	1
GO_PROTEIN_UBIQUITINATION	0.000846653142996	0.000580729562536	TRIM9	1	0
GO_PROTEIN_UBIQUITINATION	0.000846653142996	0.000580729562536	TRIM4	1	0
GO_PROTEIN_UBIQUITINATION	0.000846653142996	0.000580729562536	TNKS	0	1
GO_PROTEIN_UBIQUITINATION	0.000846653142996	0.000580729562536	PSMB10	0	1
GO_PROTEIN_UBIQUITINATION	0.000846653142996	0.000580729562536	FBXO21	1	0
GO_PROTEIN_UBIQUITINATION	0.000846653142996	0.000580729562536	FBXW7	0	1
GO_PROTEIN_UBIQUITINATION	0.000846653142996	0.000580729562536	FEM1C	0	1
GO_PROTEIN_UBIQUITINATION	0.000846653142996	0.000580729562536	PSME4	0	1
GO_PROTEIN_UBIQUITINATION	0.000846653142996	0.000580729562536	SAE1	0	1
GO_PROTEIN_UBIQUITINATION	0.000846653142996	0.000580729562536	WWP2	1	0
GO_PROTEIN_UBIQUITINATION	0.000846653142996	0.000580729562536	HECTD3	1	0
GO_PROTEIN_UBIQUITINATION	0.000846653142996	0.000580729562536	C12orf51	0	1
GO_PROTEIN_UBIQUITINATION	0.000846653142996	0.000580729562536	SPOPL	0	1
GO_PROTEIN_UBIQUITINATION	0.000846653142996	0.000580729562536	CUL9	0	1
GO_PROTEIN_UBIQUITINATION	0.000846653142996	0.000580729562536	SIRT1	0	1
GO_PROTEIN_UBIQUITINATION	0.000846653142996	0.000580729562536	MED24	1	0
GO_PROTEIN_UBIQUITINATION	0.000846653142996	0.000580729562536	SMURF2	0	1
GO_PROTEIN_UBIQUITINATION	0.000846653142996	0.000580729562536	CDC16	0	1
GO_PROTEIN_UBIQUITINATION	0.000846653142996	0.000580729562536	KEAP1	0	1
GO_PROTEIN_UBIQUITINATION	0.000846653142996	0.000580729562536	RNF138	0	1
GO_PROTEIN_UBIQUITINATION	0.000846653142996	0.000580729562536	UBE2K	1	0
GO_PROTEIN_UBIQUITINATION	0.000846653142996	0.000580729562536	UBE2B	1	0
GO_PROTEIN_UBIQUITINATION	0.000846653142996	0.000580729562536	UBE2T	0	1
GO_PROTEIN_UBIQUITINATION	0.000846653142996	0.000580729562536	FBXO9	0	1
GO_PROTEIN_UBIQUITINATION	0.000846653142996	0.000580729562536	HACE1	0	1
GO_PROTEIN_UBIQUITINATION	0.000846653142996	0.000580729562536	ATG3	0	1
GO_PROTEIN_UBIQUITINATION	0.000846653142996	0.000580729562536	MYLIP	0	1
GO_PROTEIN_UBIQUITINATION	0.000846653142996	0.000580729562536	BCL2	1	0
GO_PROTEIN_UBIQUITINATION	0.000846653142996	0.000580729562536	HECTD1	0	1
GO_PROTEIN_UBIQUITINATION	0.000846653142996	0.000580729562536	AKT1	0	1
GO_PROTEIN_UBIQUITINATION	0.000846653142996	0.000580729562536	UBR4	0	1
GO_PROTEIN_UBIQUITINATION	0.000846653142996	0.000580729562536	SOCS4	1	0
GO_PROTEIN_UBIQUITINATION	0.000846653142996	0.000580729562536	KLHL5	1	0
GO_PROTEIN_UBIQUITINATION	0.000846653142996	0.000580729562536	FBXO22	1	0
GO_PROTEIN_UBIQUITINATION	0.000846653142996	0.000580729562536	FBXL3	1	0
GO_PROTEIN_UBIQUITINATION	0.000846653142996	0.000580729562536	FBXL5	0	1
GO_PROTEIN_UBIQUITINATION	0.000846653142996	0.000580729562536	XIAP	1	0
GO_PROTEIN_UBIQUITINATION	0.000846653142996	0.000580729562536	UBC	1	0
GO_PROTEIN_UBIQUITINATION	0.000846653142996	0.000580729562536	TRIM33	1	0
GO_PROTEIN_UBIQUITINATION	0.000846653142996	0.000580729562536	UBE2L3	0	1
GO_PROTEIN_UBIQUITINATION	0.000846653142996	0.000580729562536	KBTBD2	0	1
GO_PROTEIN_UBIQUITINATION	0.000846653142996	0.000580729562536	UBE3C	1	0
GO_PROTEIN_UBIQUITINATION	0.000846653142996	0.000580729562536	NPEPPS	1	0
GO_PROTEIN_UBIQUITINATION	0.000846653142996	0.000580729562536	TRIM41	1	0
GO_PROTEIN_UBIQUITINATION	0.000846653142996	0.000580729562536	RNF121	1	0
GO_PROTEIN_UBIQUITINATION	0.000846653142996	0.000580729562536	TMEM189	1	0
GO_PROTEIN_UBIQUITINATION	0.000846653142996	0.000580729562536	BCOR	0	1
GO_PROTEIN_UBIQUITINATION	0.000846653142996	0.000580729562536	UBOX5	0	1
GO_PROTEIN_UBIQUITINATION	0.000846653142996	0.000580729562536	ZC3HC1	1	0
GO_PROTEIN_UBIQUITINATION	0.000846653142996	0.000580729562536	UBE2G1	0	1
GO_PROTEIN_UBIQUITINATION	0.000846653142996	0.000580729562536	SHARPIN	1	0
GO_GLUCOSE_METABOLIC_PROCESS	0.83843378314	0.0363637135994	NISCH	1	1
GO_GLUCOSE_METABOLIC_PROCESS	0.83843378314	0.0363637135994	AKT2	1	1
GO_GLUCOSE_METABOLIC_PROCESS	0.83843378314	0.0363637135994	PPARD	1	1
GO_GLUCOSE_METABOLIC_PROCESS	0.83843378314	0.0363637135994	AKR1A1	1	1
GO_GLUCOSE_METABOLIC_PROCESS	0.83843378314	0.0363637135994	PFKP	1	1
GO_GLUCOSE_METABOLIC_PROCESS	0.83843378314	0.0363637135994	ATF3	1	1
GO_GLUCOSE_METABOLIC_PROCESS	0.83843378314	0.0363637135994	AKT1	0	1
GO_GLUCOSE_METABOLIC_PROCESS	0.83843378314	0.0363637135994	SLC25A12	0	1
GO_GLUCOSE_METABOLIC_PROCESS	0.83843378314	0.0363637135994	C12orf51	0	1
GO_GLUCOSE_METABOLIC_PROCESS	0.83843378314	0.0363637135994	BRAT1	0	1
GO_GLUCOSE_METABOLIC_PROCESS	0.83843378314	0.0363637135994	WDTC1	0	1
GO_GLUCOSE_METABOLIC_PROCESS	0.83843378314	0.0363637135994	G6PC3	1	0
GO_GLUCOSE_METABOLIC_PROCESS	0.83843378314	0.0363637135994	SLC25A11	0	1
GO_GLUCOSE_METABOLIC_PROCESS	0.83843378314	0.0363637135994	CREM	0	1
GO_GLUCOSE_METABOLIC_PROCESS	0.83843378314	0.0363637135994	DCXR	0	1
GO_GLUCOSE_METABOLIC_PROCESS	0.83843378314	0.0363637135994	AIMP1	0	1
GO_GLUCOSE_METABOLIC_PROCESS	0.83843378314	0.0363637135994	ADPGK	0	1
GO_GLUCOSE_METABOLIC_PROCESS	0.83843378314	0.0363637135994	PFKL	1	0
GO_GLUCOSE_METABOLIC_PROCESS	0.83843378314	0.0363637135994	SLC37A4	0	1
GO_GLUCOSE_METABOLIC_PROCESS	0.83843378314	0.0363637135994	PFKFB3	0	1
GO_INTRACELLULAR_PROTEIN_TRANSPORT	0.475350035087	0.0365339250903	TAP1	1	1
GO_INTRACELLULAR_PROTEIN_TRANSPORT	0.475350035087	0.0365339250903	SGSM3	1	1
GO_INTRACELLULAR_PROTEIN_TRANSPORT	0.475350035087	0.0365339250903	NUP98	1	1
GO_INTRACELLULAR_PROTEIN_TRANSPORT	0.475350035087	0.0365339250903	AKAP6	1	1
GO_INTRACELLULAR_PROTEIN_TRANSPORT	0.475350035087	0.0365339250903	XPO1	1	1
GO_INTRACELLULAR_PROTEIN_TRANSPORT	0.475350035087	0.0365339250903	CHCHD4	1	1
GO_INTRACELLULAR_PROTEIN_TRANSPORT	0.475350035087	0.0365339250903	ZFYVE16	1	1
GO_INTRACELLULAR_PROTEIN_TRANSPORT	0.475350035087	0.0365339250903	GDAP1	1	1
GO_INTRACELLULAR_PROTEIN_TRANSPORT	0.475350035087	0.0365339250903	VPS28	1	1
GO_INTRACELLULAR_PROTEIN_TRANSPORT	0.475350035087	0.0365339250903	RAB5A	1	1
GO_INTRACELLULAR_PROTEIN_TRANSPORT	0.475350035087	0.0365339250903	CHM	1	1
GO_INTRACELLULAR_PROTEIN_TRANSPORT	0.475350035087	0.0365339250903	SEC24C	1	1
GO_INTRACELLULAR_PROTEIN_TRANSPORT	0.475350035087	0.0365339250903	DERL2	1	1
GO_INTRACELLULAR_PROTEIN_TRANSPORT	0.475350035087	0.0365339250903	STXBP4	1	1
GO_INTRACELLULAR_PROTEIN_TRANSPORT	0.475350035087	0.0365339250903	PCM1	1	1
GO_INTRACELLULAR_PROTEIN_TRANSPORT	0.475350035087	0.0365339250903	RPL10A	1	1
GO_INTRACELLULAR_PROTEIN_TRANSPORT	0.475350035087	0.0365339250903	SYNRG	1	1
GO_INTRACELLULAR_PROTEIN_TRANSPORT	0.475350035087	0.0365339250903	YWHAB	1	1
GO_INTRACELLULAR_PROTEIN_TRANSPORT	0.475350035087	0.0365339250903	SSR2	1	1
GO_INTRACELLULAR_PROTEIN_TRANSPORT	0.475350035087	0.0365339250903	AUP1	1	1
GO_INTRACELLULAR_PROTEIN_TRANSPORT	0.475350035087	0.0365339250903	RPL13	1	1
GO_INTRACELLULAR_PROTEIN_TRANSPORT	0.475350035087	0.0365339250903	AP4B1	1	1
GO_INTRACELLULAR_PROTEIN_TRANSPORT	0.475350035087	0.0365339250903	TIMM8B	1	1
GO_INTRACELLULAR_PROTEIN_TRANSPORT	0.475350035087	0.0365339250903	BECN1	1	1
GO_INTRACELLULAR_PROTEIN_TRANSPORT	0.475350035087	0.0365339250903	SEC13	1	1
GO_INTRACELLULAR_PROTEIN_TRANSPORT	0.475350035087	0.0365339250903	RPS2	1	1
GO_INTRACELLULAR_PROTEIN_TRANSPORT	0.475350035087	0.0365339250903	FBXO7	1	1
GO_INTRACELLULAR_PROTEIN_TRANSPORT	0.475350035087	0.0365339250903	RPS9	1	1
GO_INTRACELLULAR_PROTEIN_TRANSPORT	0.475350035087	0.0365339250903	BCAP29	1	1
GO_INTRACELLULAR_PROTEIN_TRANSPORT	0.475350035087	0.0365339250903	MCM3AP	1	1
GO_INTRACELLULAR_PROTEIN_TRANSPORT	0.475350035087	0.0365339250903	SPTBN1	1	1
GO_INTRACELLULAR_PROTEIN_TRANSPORT	0.475350035087	0.0365339250903	RPS12	1	1
GO_INTRACELLULAR_PROTEIN_TRANSPORT	0.475350035087	0.0365339250903	ERBB2IP	1	1
GO_INTRACELLULAR_PROTEIN_TRANSPORT	0.475350035087	0.0365339250903	AKT2	1	1
GO_INTRACELLULAR_PROTEIN_TRANSPORT	0.475350035087	0.0365339250903	RPL4	1	1
GO_INTRACELLULAR_PROTEIN_TRANSPORT	0.475350035087	0.0365339250903	RPL3	1	1
GO_INTRACELLULAR_PROTEIN_TRANSPORT	0.475350035087	0.0365339250903	CLTA	1	1
GO_INTRACELLULAR_PROTEIN_TRANSPORT	0.475350035087	0.0365339250903	TNPO3	1	1
GO_INTRACELLULAR_PROTEIN_TRANSPORT	0.475350035087	0.0365339250903	TBC1D4	1	1
GO_INTRACELLULAR_PROTEIN_TRANSPORT	0.475350035087	0.0365339250903	PML	1	1
GO_INTRACELLULAR_PROTEIN_TRANSPORT	0.475350035087	0.0365339250903	RPS25	1	1
GO_INTRACELLULAR_PROTEIN_TRANSPORT	0.475350035087	0.0365339250903	VPS13D	1	1
GO_INTRACELLULAR_PROTEIN_TRANSPORT	0.475350035087	0.0365339250903	HSPA9	0	1
GO_INTRACELLULAR_PROTEIN_TRANSPORT	0.475350035087	0.0365339250903	SEC23IP	0	1
GO_INTRACELLULAR_PROTEIN_TRANSPORT	0.475350035087	0.0365339250903	RHBDD1	0	1
GO_INTRACELLULAR_PROTEIN_TRANSPORT	0.475350035087	0.0365339250903	ZDHHC3	1	0
GO_INTRACELLULAR_PROTEIN_TRANSPORT	0.475350035087	0.0365339250903	WDR35	1	0
GO_INTRACELLULAR_PROTEIN_TRANSPORT	0.475350035087	0.0365339250903	CDC37	0	1
GO_INTRACELLULAR_PROTEIN_TRANSPORT	0.475350035087	0.0365339250903	AP3D1	1	0
GO_INTRACELLULAR_PROTEIN_TRANSPORT	0.475350035087	0.0365339250903	TIMM9	0	1
GO_INTRACELLULAR_PROTEIN_TRANSPORT	0.475350035087	0.0365339250903	RGPD6	1	0
GO_INTRACELLULAR_PROTEIN_TRANSPORT	0.475350035087	0.0365339250903	RGPD5	1	0
GO_INTRACELLULAR_PROTEIN_TRANSPORT	0.475350035087	0.0365339250903	CHMP4A	0	1
GO_INTRACELLULAR_PROTEIN_TRANSPORT	0.475350035087	0.0365339250903	AP1S3	0	1
GO_INTRACELLULAR_PROTEIN_TRANSPORT	0.475350035087	0.0365339250903	CLIP1	0	1
GO_INTRACELLULAR_PROTEIN_TRANSPORT	0.475350035087	0.0365339250903	ATG4D	1	0
GO_INTRACELLULAR_PROTEIN_TRANSPORT	0.475350035087	0.0365339250903	RPL28	0	1
GO_INTRACELLULAR_PROTEIN_TRANSPORT	0.475350035087	0.0365339250903	RAB21	1	0
GO_INTRACELLULAR_PROTEIN_TRANSPORT	0.475350035087	0.0365339250903	RAB24	0	1
GO_INTRACELLULAR_PROTEIN_TRANSPORT	0.475350035087	0.0365339250903	TPR	1	0
GO_INTRACELLULAR_PROTEIN_TRANSPORT	0.475350035087	0.0365339250903	SEC24B	0	1
GO_INTRACELLULAR_PROTEIN_TRANSPORT	0.475350035087	0.0365339250903	PTTG1IP	0	1
GO_INTRACELLULAR_PROTEIN_TRANSPORT	0.475350035087	0.0365339250903	TBC1D8B	0	1
GO_INTRACELLULAR_PROTEIN_TRANSPORT	0.475350035087	0.0365339250903	WLS	0	1
GO_INTRACELLULAR_PROTEIN_TRANSPORT	0.475350035087	0.0365339250903	AZI1	1	0
GO_INTRACELLULAR_PROTEIN_TRANSPORT	0.475350035087	0.0365339250903	SSX2IP	1	0
GO_INTRACELLULAR_PROTEIN_TRANSPORT	0.475350035087	0.0365339250903	PDCD6	0	1
GO_INTRACELLULAR_PROTEIN_TRANSPORT	0.475350035087	0.0365339250903	TAOK2	0	1
GO_INTRACELLULAR_PROTEIN_TRANSPORT	0.475350035087	0.0365339250903	NAGPA	0	1
GO_INTRACELLULAR_PROTEIN_TRANSPORT	0.475350035087	0.0365339250903	PHB2	0	1
GO_INTRACELLULAR_PROTEIN_TRANSPORT	0.475350035087	0.0365339250903	CEP57	0	1
GO_INTRACELLULAR_PROTEIN_TRANSPORT	0.475350035087	0.0365339250903	MTX2	0	1
GO_INTRACELLULAR_PROTEIN_TRANSPORT	0.475350035087	0.0365339250903	PRKCI	1	0
GO_INTRACELLULAR_PROTEIN_TRANSPORT	0.475350035087	0.0365339250903	AP2A1	1	0
GO_INTRACELLULAR_PROTEIN_TRANSPORT	0.475350035087	0.0365339250903	VTI1B	1	0
GO_INTRACELLULAR_PROTEIN_TRANSPORT	0.475350035087	0.0365339250903	NUPL1	1	0
GO_INTRACELLULAR_PROTEIN_TRANSPORT	0.475350035087	0.0365339250903	AKT1	0	1
GO_INTRACELLULAR_PROTEIN_TRANSPORT	0.475350035087	0.0365339250903	COPB2	0	1
GO_INTRACELLULAR_PROTEIN_TRANSPORT	0.475350035087	0.0365339250903	SURF4	0	1
GO_INTRACELLULAR_PROTEIN_TRANSPORT	0.475350035087	0.0365339250903	IMMP1L	0	1
GO_INTRACELLULAR_PROTEIN_TRANSPORT	0.475350035087	0.0365339250903	RPS15A	1	0
GO_INTRACELLULAR_PROTEIN_TRANSPORT	0.475350035087	0.0365339250903	SNX15	0	1
GO_INTRACELLULAR_PROTEIN_TRANSPORT	0.475350035087	0.0365339250903	NUP50	0	1
GO_INTRACELLULAR_PROTEIN_TRANSPORT	0.475350035087	0.0365339250903	NUP54	0	1
GO_INTRACELLULAR_PROTEIN_TRANSPORT	0.475350035087	0.0365339250903	STX18	1	0
GO_INTRACELLULAR_PROTEIN_TRANSPORT	0.475350035087	0.0365339250903	WDR19	1	0
GO_INTRACELLULAR_PROTEIN_TRANSPORT	0.475350035087	0.0365339250903	ATG3	0	1
GO_INTRACELLULAR_PROTEIN_TRANSPORT	0.475350035087	0.0365339250903	UFD1L	0	1
GO_INTRACELLULAR_PROTEIN_TRANSPORT	0.475350035087	0.0365339250903	AHCYL1	1	0
GO_INTRACELLULAR_PROTEIN_TRANSPORT	0.475350035087	0.0365339250903	COG7	0	1
GO_INTRACELLULAR_PROTEIN_TRANSPORT	0.475350035087	0.0365339250903	RAP1B	0	1
GO_INTRACELLULAR_PROTEIN_TRANSPORT	0.475350035087	0.0365339250903	IPO8	0	1
GO_INTRACELLULAR_PROTEIN_TRANSPORT	0.475350035087	0.0365339250903	FUT10	0	1
GO_INTRACELLULAR_PROTEIN_TRANSPORT	0.475350035087	0.0365339250903	MACF1	1	0
GO_INTRACELLULAR_PROTEIN_TRANSPORT	0.475350035087	0.0365339250903	DAG1	1	0
GO_INTRACELLULAR_PROTEIN_TRANSPORT	0.475350035087	0.0365339250903	RHOF	1	0
GO_INTRACELLULAR_PROTEIN_TRANSPORT	0.475350035087	0.0365339250903	SNF8	0	1
GO_INTRACELLULAR_PROTEIN_TRANSPORT	0.475350035087	0.0365339250903	HM13	1	0
GO_INTRACELLULAR_PROTEIN_TRANSPORT	0.475350035087	0.0365339250903	SNUPN	1	0
GO_INTRACELLULAR_PROTEIN_TRANSPORT	0.475350035087	0.0365339250903	GGA3	0	1
GO_INTRACELLULAR_PROTEIN_TRANSPORT	0.475350035087	0.0365339250903	VPS26A	0	1
GO_INTRACELLULAR_PROTEIN_TRANSPORT	0.475350035087	0.0365339250903	TIMM23	0	1
GO_INTRACELLULAR_PROTEIN_TRANSPORT	0.475350035087	0.0365339250903	VPS13A	0	1
GO_INTRACELLULAR_PROTEIN_TRANSPORT	0.475350035087	0.0365339250903	SELS	1	0
GO_CHROMOSOME_LOCALIZATION	0.0973206153559	0.444656224282	MLH1	1	1
GO_CHROMOSOME_LOCALIZATION	0.0973206153559	0.444656224282	BECN1	1	1
GO_CHROMOSOME_LOCALIZATION	0.0973206153559	0.444656224282	NUP98	1	1
GO_CHROMOSOME_LOCALIZATION	0.0973206153559	0.444656224282	ACTR3	1	1
GO_CHROMOSOME_LOCALIZATION	0.0973206153559	0.444656224282	SEH1L	0	1
GO_CHROMOSOME_LOCALIZATION	0.0973206153559	0.444656224282	CHMP4A	0	1
GO_CHROMOSOME_LOCALIZATION	0.0973206153559	0.444656224282	CEP55	0	1
GO_CHROMOSOME_LOCALIZATION	0.0973206153559	0.444656224282	CHMP7	1	0
GO_CHROMOSOME_LOCALIZATION	0.0973206153559	0.444656224282	BRCA2	1	0
GO_CHROMOSOME_LOCALIZATION	0.0973206153559	0.444656224282	NDE1	1	0
GO_CHROMOSOME_LOCALIZATION	0.0973206153559	0.444656224282	PSRC1	1	0
GO_CHROMOSOME_LOCALIZATION	0.0973206153559	0.444656224282	UBE2B	1	0
GO_CHROMOSOME_LOCALIZATION	0.0973206153559	0.444656224282	KIF22	1	0
GO_POSITIVE_REGULATION_OF_PROTEIN_DEACETYLATION	0.132930247136	0.0109659381292	FNTA	1	1
GO_POSITIVE_REGULATION_OF_PROTEIN_DEACETYLATION	0.132930247136	0.0109659381292	SREBF1	1	1
GO_POSITIVE_REGULATION_OF_PROTEIN_DEACETYLATION	0.132930247136	0.0109659381292	PML	1	1
GO_POSITIVE_REGULATION_OF_PROTEIN_DEACETYLATION	0.132930247136	0.0109659381292	PRKD2	1	1
GO_POSITIVE_REGULATION_OF_PROTEIN_DEACETYLATION	0.132930247136	0.0109659381292	TP53	0	1
GO_POSITIVE_REGULATION_OF_PROTEIN_DEACETYLATION	0.132930247136	0.0109659381292	AKAP8L	0	1
GO_REGULATION_OF_CYTOPLASMIC_TRANSPORT	0.0448507602111	0.347230270717	AKAP6	1	1
GO_REGULATION_OF_CYTOPLASMIC_TRANSPORT	0.0448507602111	0.347230270717	GTSE1	1	1
GO_REGULATION_OF_CYTOPLASMIC_TRANSPORT	0.0448507602111	0.347230270717	UBAC2	1	1
GO_REGULATION_OF_CYTOPLASMIC_TRANSPORT	0.0448507602111	0.347230270717	ATP2A2	1	1
GO_REGULATION_OF_CYTOPLASMIC_TRANSPORT	0.0448507602111	0.347230270717	XPO1	1	1
GO_REGULATION_OF_CYTOPLASMIC_TRANSPORT	0.0448507602111	0.347230270717	CDKN2A	1	1
GO_REGULATION_OF_CYTOPLASMIC_TRANSPORT	0.0448507602111	0.347230270717	RAB5A	1	1
GO_REGULATION_OF_CYTOPLASMIC_TRANSPORT	0.0448507602111	0.347230270717	KHDRBS1	1	1
GO_REGULATION_OF_CYTOPLASMIC_TRANSPORT	0.0448507602111	0.347230270717	DERL2	1	1
GO_REGULATION_OF_CYTOPLASMIC_TRANSPORT	0.0448507602111	0.347230270717	PFN2	1	1
GO_REGULATION_OF_CYTOPLASMIC_TRANSPORT	0.0448507602111	0.347230270717	PML	1	1
GO_REGULATION_OF_CYTOPLASMIC_TRANSPORT	0.0448507602111	0.347230270717	RNF31	1	1
GO_REGULATION_OF_CYTOPLASMIC_TRANSPORT	0.0448507602111	0.347230270717	TOR1A	1	1
GO_REGULATION_OF_CYTOPLASMIC_TRANSPORT	0.0448507602111	0.347230270717	PPM1A	1	1
GO_REGULATION_OF_CYTOPLASMIC_TRANSPORT	0.0448507602111	0.347230270717	FLNA	1	1
GO_REGULATION_OF_CYTOPLASMIC_TRANSPORT	0.0448507602111	0.347230270717	PPP1CC	1	1
GO_REGULATION_OF_CYTOPLASMIC_TRANSPORT	0.0448507602111	0.347230270717	GNB2L1	1	1
GO_REGULATION_OF_CYTOPLASMIC_TRANSPORT	0.0448507602111	0.347230270717	SMAD4	1	1
GO_REGULATION_OF_CYTOPLASMIC_TRANSPORT	0.0448507602111	0.347230270717	TRIP6	1	1
GO_REGULATION_OF_CYTOPLASMIC_TRANSPORT	0.0448507602111	0.347230270717	RBPMS	1	1
GO_REGULATION_OF_CYTOPLASMIC_TRANSPORT	0.0448507602111	0.347230270717	RDX	1	1
GO_REGULATION_OF_CYTOPLASMIC_TRANSPORT	0.0448507602111	0.347230270717	SREBF1	1	1
GO_REGULATION_OF_CYTOPLASMIC_TRANSPORT	0.0448507602111	0.347230270717	ZC3H12A	1	1
GO_REGULATION_OF_CYTOPLASMIC_TRANSPORT	0.0448507602111	0.347230270717	XBP1	1	1
GO_REGULATION_OF_CYTOPLASMIC_TRANSPORT	0.0448507602111	0.347230270717	JPH2	1	0
GO_REGULATION_OF_CYTOPLASMIC_TRANSPORT	0.0448507602111	0.347230270717	DIAPH1	1	0
GO_REGULATION_OF_CYTOPLASMIC_TRANSPORT	0.0448507602111	0.347230270717	STARD7	1	0
GO_REGULATION_OF_CYTOPLASMIC_TRANSPORT	0.0448507602111	0.347230270717	UBE2D3	1	0
GO_REGULATION_OF_CYTOPLASMIC_TRANSPORT	0.0448507602111	0.347230270717	TBC1D20	0	1
GO_REGULATION_OF_CYTOPLASMIC_TRANSPORT	0.0448507602111	0.347230270717	MICALL2	1	0
GO_REGULATION_OF_CYTOPLASMIC_TRANSPORT	0.0448507602111	0.347230270717	SPHK1	1	0
GO_REGULATION_OF_CYTOPLASMIC_TRANSPORT	0.0448507602111	0.347230270717	PSMD8	0	1
GO_REGULATION_OF_CYTOPLASMIC_TRANSPORT	0.0448507602111	0.347230270717	SUFU	0	1
GO_REGULATION_OF_CYTOPLASMIC_TRANSPORT	0.0448507602111	0.347230270717	RAB21	1	0
GO_REGULATION_OF_CYTOPLASMIC_TRANSPORT	0.0448507602111	0.347230270717	NUPL1	1	0
GO_REGULATION_OF_CYTOPLASMIC_TRANSPORT	0.0448507602111	0.347230270717	RINT1	1	0
GO_REGULATION_OF_CYTOPLASMIC_TRANSPORT	0.0448507602111	0.347230270717	TPR	1	0
GO_REGULATION_OF_CYTOPLASMIC_TRANSPORT	0.0448507602111	0.347230270717	SEC24B	0	1
GO_REGULATION_OF_CYTOPLASMIC_TRANSPORT	0.0448507602111	0.347230270717	YIPF5	1	0
GO_REGULATION_OF_CYTOPLASMIC_TRANSPORT	0.0448507602111	0.347230270717	SUPT6H	1	0
GO_REGULATION_OF_CYTOPLASMIC_TRANSPORT	0.0448507602111	0.347230270717	TGFBR1	0	1
GO_REGULATION_OF_CYTOPLASMIC_TRANSPORT	0.0448507602111	0.347230270717	FBXW7	0	1
GO_REGULATION_OF_CYTOPLASMIC_TRANSPORT	0.0448507602111	0.347230270717	CYBA	0	1
GO_REGULATION_OF_CYTOPLASMIC_TRANSPORT	0.0448507602111	0.347230270717	SAE1	0	1
GO_REGULATION_OF_CYTOPLASMIC_TRANSPORT	0.0448507602111	0.347230270717	CALM3	0	1
GO_REGULATION_OF_CYTOPLASMIC_TRANSPORT	0.0448507602111	0.347230270717	THRA	1	0
GO_REGULATION_OF_CYTOPLASMIC_TRANSPORT	0.0448507602111	0.347230270717	NF1	1	0
GO_REGULATION_OF_CYTOPLASMIC_TRANSPORT	0.0448507602111	0.347230270717	TONSL	0	1
GO_REGULATION_OF_CYTOPLASMIC_TRANSPORT	0.0448507602111	0.347230270717	CHERP	1	0
GO_REGULATION_OF_CYTOPLASMIC_TRANSPORT	0.0448507602111	0.347230270717	USP36	1	0
GO_REGULATION_OF_CYTOPLASMIC_TRANSPORT	0.0448507602111	0.347230270717	TCF7L2	0	1
GO_REGULATION_OF_CYTOPLASMIC_TRANSPORT	0.0448507602111	0.347230270717	FKBP1A	0	1
GO_REGULATION_OF_CYTOPLASMIC_TRANSPORT	0.0448507602111	0.347230270717	PPM1B	1	0
GO_REGULATION_OF_CYTOPLASMIC_TRANSPORT	0.0448507602111	0.347230270717	KEAP1	0	1
GO_REGULATION_OF_CYTOPLASMIC_TRANSPORT	0.0448507602111	0.347230270717	TP53	0	1
GO_REGULATION_OF_CYTOPLASMIC_TRANSPORT	0.0448507602111	0.347230270717	AKAP8L	0	1
GO_REGULATION_OF_CYTOPLASMIC_TRANSPORT	0.0448507602111	0.347230270717	NUP54	0	1
GO_REGULATION_OF_CYTOPLASMIC_TRANSPORT	0.0448507602111	0.347230270717	STX18	1	0
GO_REGULATION_OF_CYTOPLASMIC_TRANSPORT	0.0448507602111	0.347230270717	PDE4D	1	0
GO_REGULATION_OF_CYTOPLASMIC_TRANSPORT	0.0448507602111	0.347230270717	RPL28	0	1
GO_REGULATION_OF_CYTOPLASMIC_TRANSPORT	0.0448507602111	0.347230270717	ATG5	1	0
GO_REGULATION_OF_CYTOPLASMIC_TRANSPORT	0.0448507602111	0.347230270717	BCL2	1	0
GO_REGULATION_OF_CYTOPLASMIC_TRANSPORT	0.0448507602111	0.347230270717	OGG1	1	0
GO_REGULATION_OF_CYTOPLASMIC_TRANSPORT	0.0448507602111	0.347230270717	RANGAP1	1	0
GO_REGULATION_OF_CYTOPLASMIC_TRANSPORT	0.0448507602111	0.347230270717	BRSK2	0	1
GO_REGULATION_OF_CYTOPLASMIC_TRANSPORT	0.0448507602111	0.347230270717	HYAL2	1	0
GO_REGULATION_OF_CYTOPLASMIC_TRANSPORT	0.0448507602111	0.347230270717	UBE2L3	0	1
GO_REGULATION_OF_CYTOPLASMIC_TRANSPORT	0.0448507602111	0.347230270717	NPEPPS	1	0
GO_REGULATION_OF_CYTOPLASMIC_TRANSPORT	0.0448507602111	0.347230270717	SIRT1	0	1
GO_REGULATION_OF_CYTOPLASMIC_TRANSPORT	0.0448507602111	0.347230270717	HTT	1	0
GO_REGULATION_OF_CYTOPLASMIC_TRANSPORT	0.0448507602111	0.347230270717	SNCA	1	0
GO_REGULATION_OF_CYTOPLASMIC_TRANSPORT	0.0448507602111	0.347230270717	HAX1	0	1
GO_REGULATION_OF_CYTOPLASMIC_TRANSPORT	0.0448507602111	0.347230270717	ZBED3	1	0
GO_REGULATION_OF_CYTOPLASMIC_TRANSPORT	0.0448507602111	0.347230270717	PDPK1	1	0
GO_CYTOKINESIS	0.0393981284019	0.138594285749	KIF23	1	1
GO_CYTOKINESIS	0.0393981284019	0.138594285749	IST1	1	1
GO_CYTOKINESIS	0.0393981284019	0.138594285749	PRC1	1	1
GO_CYTOKINESIS	0.0393981284019	0.138594285749	SPTBN1	1	1
GO_CYTOKINESIS	0.0393981284019	0.138594285749	AURKB	1	1
GO_CYTOKINESIS	0.0393981284019	0.138594285749	ESPL1	1	1
GO_CYTOKINESIS	0.0393981284019	0.138594285749	BECN1	1	1
GO_CYTOKINESIS	0.0393981284019	0.138594285749	ACTR3	1	1
GO_CYTOKINESIS	0.0393981284019	0.138594285749	CKAP2	1	1
GO_CYTOKINESIS	0.0393981284019	0.138594285749	CEP55	0	1
GO_CYTOKINESIS	0.0393981284019	0.138594285749	BRCA2	1	0
GO_CYTOKINESIS	0.0393981284019	0.138594285749	RACGAP1	0	1
GO_CYTOKINESIS	0.0393981284019	0.138594285749	ARHGEF11	1	0
GO_CYTOKINESIS	0.0393981284019	0.138594285749	CUL7	1	0
GO_CYTOKINESIS	0.0393981284019	0.138594285749	RASA1	1	0
GO_CYTOKINESIS	0.0393981284019	0.138594285749	APC	1	0
GO_CYTOKINESIS	0.0393981284019	0.138594285749	TTC19	0	1
GO_NUCLEAR_CHROMOSOME_SEGREGATION	0.00116714678135	0.00501523837374	SUN1	1	1
GO_NUCLEAR_CHROMOSOME_SEGREGATION	0.00116714678135	0.00501523837374	MLH1	1	1
GO_NUCLEAR_CHROMOSOME_SEGREGATION	0.00116714678135	0.00501523837374	ESPL1	1	1
GO_NUCLEAR_CHROMOSOME_SEGREGATION	0.00116714678135	0.00501523837374	NUP98	1	1
GO_NUCLEAR_CHROMOSOME_SEGREGATION	0.00116714678135	0.00501523837374	KIF23	1	1
GO_NUCLEAR_CHROMOSOME_SEGREGATION	0.00116714678135	0.00501523837374	ZWINT	1	1
GO_NUCLEAR_CHROMOSOME_SEGREGATION	0.00116714678135	0.00501523837374	PDS5A	1	1
GO_NUCLEAR_CHROMOSOME_SEGREGATION	0.00116714678135	0.00501523837374	XPO1	1	1
GO_NUCLEAR_CHROMOSOME_SEGREGATION	0.00116714678135	0.00501523837374	BUB3	1	1
GO_NUCLEAR_CHROMOSOME_SEGREGATION	0.00116714678135	0.00501523837374	SEC13	1	1
GO_NUCLEAR_CHROMOSOME_SEGREGATION	0.00116714678135	0.00501523837374	ACTR3	1	1
GO_NUCLEAR_CHROMOSOME_SEGREGATION	0.00116714678135	0.00501523837374	SMC4	1	1
GO_NUCLEAR_CHROMOSOME_SEGREGATION	0.00116714678135	0.00501523837374	PRC1	1	1
GO_NUCLEAR_CHROMOSOME_SEGREGATION	0.00116714678135	0.00501523837374	DDX11	1	1
GO_NUCLEAR_CHROMOSOME_SEGREGATION	0.00116714678135	0.00501523837374	AURKB	1	1
GO_NUCLEAR_CHROMOSOME_SEGREGATION	0.00116714678135	0.00501523837374	BECN1	1	1
GO_NUCLEAR_CHROMOSOME_SEGREGATION	0.00116714678135	0.00501523837374	PPP1CC	1	1
GO_NUCLEAR_CHROMOSOME_SEGREGATION	0.00116714678135	0.00501523837374	NUP37	1	1
GO_NUCLEAR_CHROMOSOME_SEGREGATION	0.00116714678135	0.00501523837374	RAD51C	0	1
GO_NUCLEAR_CHROMOSOME_SEGREGATION	0.00116714678135	0.00501523837374	CLIP1	0	1
GO_NUCLEAR_CHROMOSOME_SEGREGATION	0.00116714678135	0.00501523837374	MCMBP	1	0
GO_NUCLEAR_CHROMOSOME_SEGREGATION	0.00116714678135	0.00501523837374	CENPO	1	0
GO_NUCLEAR_CHROMOSOME_SEGREGATION	0.00116714678135	0.00501523837374	ZNF207	1	0
GO_NUCLEAR_CHROMOSOME_SEGREGATION	0.00116714678135	0.00501523837374	BRCA2	1	0
GO_NUCLEAR_CHROMOSOME_SEGREGATION	0.00116714678135	0.00501523837374	RANGAP1	1	0
GO_NUCLEAR_CHROMOSOME_SEGREGATION	0.00116714678135	0.00501523837374	CENPA	0	1
GO_NUCLEAR_CHROMOSOME_SEGREGATION	0.00116714678135	0.00501523837374	PSRC1	1	0
GO_NUCLEAR_CHROMOSOME_SEGREGATION	0.00116714678135	0.00501523837374	KIF22	1	0
GO_NUCLEAR_CHROMOSOME_SEGREGATION	0.00116714678135	0.00501523837374	TMEM48	1	0
GO_NUCLEAR_CHROMOSOME_SEGREGATION	0.00116714678135	0.00501523837374	SEH1L	0	1
GO_NUCLEAR_CHROMOSOME_SEGREGATION	0.00116714678135	0.00501523837374	MIS12	1	0
GO_NUCLEAR_CHROMOSOME_SEGREGATION	0.00116714678135	0.00501523837374	NEK2	0	1
GO_NUCLEAR_CHROMOSOME_SEGREGATION	0.00116714678135	0.00501523837374	UBE2B	1	0
GO_NUCLEAR_CHROMOSOME_SEGREGATION	0.00116714678135	0.00501523837374	RNF212	1	0
GO_NUCLEAR_CHROMOSOME_SEGREGATION	0.00116714678135	0.00501523837374	HDAC8	1	0
GO_NUCLEAR_CHROMOSOME_SEGREGATION	0.00116714678135	0.00501523837374	CHMP7	1	0
GO_NUCLEAR_CHROMOSOME_SEGREGATION	0.00116714678135	0.00501523837374	RACGAP1	0	1
GO_NUCLEAR_CHROMOSOME_SEGREGATION	0.00116714678135	0.00501523837374	AKAP8L	0	1
GO_NUCLEAR_CHROMOSOME_SEGREGATION	0.00116714678135	0.00501523837374	CHMP4A	0	1
GO_NUCLEAR_CHROMOSOME_SEGREGATION	0.00116714678135	0.00501523837374	ERCC4	1	0
GO_NUCLEAR_CHROMOSOME_SEGREGATION	0.00116714678135	0.00501523837374	C2orf65	0	1
GO_NUCLEAR_CHROMOSOME_SEGREGATION	0.00116714678135	0.00501523837374	FBXW7	0	1
GO_NUCLEAR_CHROMOSOME_SEGREGATION	0.00116714678135	0.00501523837374	HORMAD1	1	0
GO_NUCLEAR_CHROMOSOME_SEGREGATION	0.00116714678135	0.00501523837374	PHB2	0	1
GO_NUCLEAR_CHROMOSOME_SEGREGATION	0.00116714678135	0.00501523837374	CEP57	0	1
GO_NUCLEAR_CHROMOSOME_SEGREGATION	0.00116714678135	0.00501523837374	CEP55	0	1
GO_NUCLEAR_CHROMOSOME_SEGREGATION	0.00116714678135	0.00501523837374	ITGB3BP	0	1
GO_NUCLEAR_CHROMOSOME_SEGREGATION	0.00116714678135	0.00501523837374	NDE1	1	0
GO_NUCLEAR_CHROMOSOME_SEGREGATION	0.00116714678135	0.00501523837374	SKA2	1	0
GO_NUCLEAR_CHROMOSOME_SEGREGATION	0.00116714678135	0.00501523837374	CKAP5	0	1
GO_NEGATIVE_REGULATION_OF_MITOTIC_CELL_CYCLE	2.23031722852e-06	0.0263944209142	RAD17	1	1
GO_NEGATIVE_REGULATION_OF_MITOTIC_CELL_CYCLE	2.23031722852e-06	0.0263944209142	C2orf29	1	1
GO_NEGATIVE_REGULATION_OF_MITOTIC_CELL_CYCLE	2.23031722852e-06	0.0263944209142	GTSE1	1	1
GO_NEGATIVE_REGULATION_OF_MITOTIC_CELL_CYCLE	2.23031722852e-06	0.0263944209142	INTS3	1	1
GO_NEGATIVE_REGULATION_OF_MITOTIC_CELL_CYCLE	2.23031722852e-06	0.0263944209142	ZWINT	1	1
GO_NEGATIVE_REGULATION_OF_MITOTIC_CELL_CYCLE	2.23031722852e-06	0.0263944209142	USP47	1	1
GO_NEGATIVE_REGULATION_OF_MITOTIC_CELL_CYCLE	2.23031722852e-06	0.0263944209142	BUB3	1	1
GO_NEGATIVE_REGULATION_OF_MITOTIC_CELL_CYCLE	2.23031722852e-06	0.0263944209142	RFWD3	1	1
GO_NEGATIVE_REGULATION_OF_MITOTIC_CELL_CYCLE	2.23031722852e-06	0.0263944209142	PHF17	1	1
GO_NEGATIVE_REGULATION_OF_MITOTIC_CELL_CYCLE	2.23031722852e-06	0.0263944209142	FBXO7	1	1
GO_NEGATIVE_REGULATION_OF_MITOTIC_CELL_CYCLE	2.23031722852e-06	0.0263944209142	AURKAIP1	1	1
GO_NEGATIVE_REGULATION_OF_MITOTIC_CELL_CYCLE	2.23031722852e-06	0.0263944209142	PML	1	1
GO_NEGATIVE_REGULATION_OF_MITOTIC_CELL_CYCLE	2.23031722852e-06	0.0263944209142	CNOT8	1	1
GO_NEGATIVE_REGULATION_OF_MITOTIC_CELL_CYCLE	2.23031722852e-06	0.0263944209142	NLE1	1	1
GO_NEGATIVE_REGULATION_OF_MITOTIC_CELL_CYCLE	2.23031722852e-06	0.0263944209142	ZNF655	1	1
GO_NEGATIVE_REGULATION_OF_MITOTIC_CELL_CYCLE	2.23031722852e-06	0.0263944209142	ATF2	1	1
GO_NEGATIVE_REGULATION_OF_MITOTIC_CELL_CYCLE	2.23031722852e-06	0.0263944209142	PIDD	0	1
GO_NEGATIVE_REGULATION_OF_MITOTIC_CELL_CYCLE	2.23031722852e-06	0.0263944209142	DLG1	1	0
GO_NEGATIVE_REGULATION_OF_MITOTIC_CELL_CYCLE	2.23031722852e-06	0.0263944209142	GADD45A	1	0
GO_NEGATIVE_REGULATION_OF_MITOTIC_CELL_CYCLE	2.23031722852e-06	0.0263944209142	CDKN2B	1	0
GO_NEGATIVE_REGULATION_OF_MITOTIC_CELL_CYCLE	2.23031722852e-06	0.0263944209142	ZNF207	1	0
GO_NEGATIVE_REGULATION_OF_MITOTIC_CELL_CYCLE	2.23031722852e-06	0.0263944209142	CNOT3	0	1
GO_NEGATIVE_REGULATION_OF_MITOTIC_CELL_CYCLE	2.23031722852e-06	0.0263944209142	TPR	1	0
GO_NEGATIVE_REGULATION_OF_MITOTIC_CELL_CYCLE	2.23031722852e-06	0.0263944209142	CSNK2A1	1	0
GO_NEGATIVE_REGULATION_OF_MITOTIC_CELL_CYCLE	2.23031722852e-06	0.0263944209142	NME6	1	0
GO_NEGATIVE_REGULATION_OF_MITOTIC_CELL_CYCLE	2.23031722852e-06	0.0263944209142	UBC	1	0
GO_NEGATIVE_REGULATION_OF_MITOTIC_CELL_CYCLE	2.23031722852e-06	0.0263944209142	APC	1	0
GO_NEGATIVE_REGULATION_OF_MITOTIC_CELL_CYCLE	2.23031722852e-06	0.0263944209142	CNOT4	1	0
GO_NEGATIVE_REGULATION_OF_MITOTIC_CELL_CYCLE	2.23031722852e-06	0.0263944209142	CLSPN	0	1
GO_NEGATIVE_REGULATION_OF_MITOTIC_CELL_CYCLE	2.23031722852e-06	0.0263944209142	HRAS	0	1
GO_NEGATIVE_REGULATION_OF_MITOTIC_CELL_CYCLE	2.23031722852e-06	0.0263944209142	PCBP4	1	0
GO_NEGATIVE_REGULATION_OF_MITOTIC_CELL_CYCLE	2.23031722852e-06	0.0263944209142	PSMG2	1	0
GO_NEGATIVE_REGULATION_OF_MITOTIC_CELL_CYCLE	2.23031722852e-06	0.0263944209142	CNOT10	0	1
GO_NEGATIVE_REGULATION_OF_MITOTIC_CELL_CYCLE	2.23031722852e-06	0.0263944209142	FZD3	0	1
GO_NEGATIVE_REGULATION_OF_MITOTIC_CELL_CYCLE	2.23031722852e-06	0.0263944209142	PLAGL1	1	0
GO_NEGATIVE_REGULATION_OF_MITOTIC_CELL_CYCLE	2.23031722852e-06	0.0263944209142	TP53	0	1
GO_NEGATIVE_REGULATION_OF_MITOTIC_CELL_CYCLE	2.23031722852e-06	0.0263944209142	PPP2R5C	1	0
GO_NEGATIVE_REGULATION_OF_MITOTIC_CELL_CYCLE	2.23031722852e-06	0.0263944209142	TNKS	0	1
GO_NEGATIVE_REGULATION_OF_MITOTIC_CELL_CYCLE	2.23031722852e-06	0.0263944209142	GIGYF2	1	0
GO_NEGATIVE_REGULATION_OF_MITOTIC_CELL_CYCLE	2.23031722852e-06	0.0263944209142	PRKDC	0	1
GO_NEGATIVE_REGULATION_OF_MITOTIC_CELL_CYCLE	2.23031722852e-06	0.0263944209142	ZNF385A	1	0
GO_NEGATIVE_REGULATION_OF_MITOTIC_CELL_CYCLE	2.23031722852e-06	0.0263944209142	FHL1	1	0
GO_NEGATIVE_REGULATION_OF_MITOTIC_CELL_CYCLE	2.23031722852e-06	0.0263944209142	CTDSPL	1	0
GO_NEGATIVE_REGULATION_OF_MITOTIC_CELL_CYCLE	2.23031722852e-06	0.0263944209142	HMGA2	0	1
GO_NEGATIVE_REGULATION_OF_MITOTIC_CELL_CYCLE	2.23031722852e-06	0.0263944209142	SMARCA4	0	1
GO_NEGATIVE_REGULATION_OF_MITOTIC_CELL_CYCLE	2.23031722852e-06	0.0263944209142	SETMAR	1	0
GO_NEGATIVE_REGULATION_OF_MITOTIC_CELL_CYCLE	2.23031722852e-06	0.0263944209142	CNOT1	1	0
GO_NEGATIVE_REGULATION_OF_MITOTIC_CELL_CYCLE	2.23031722852e-06	0.0263944209142	E2F7	1	0
GO_NEGATIVE_REGULATION_OF_MITOTIC_CELL_CYCLE	2.23031722852e-06	0.0263944209142	CASP2	1	0
GO_NEGATIVE_REGULATION_OF_MITOTIC_CELL_CYCLE	2.23031722852e-06	0.0263944209142	BCL2	1	0
GO_TRANSLATIONAL_INITIATION	0.0380700978602	0.0640226162197	LARP1	1	1
GO_TRANSLATIONAL_INITIATION	0.0380700978602	0.0640226162197	RPL13	1	1
GO_TRANSLATIONAL_INITIATION	0.0380700978602	0.0640226162197	EIF4G2	1	1
GO_TRANSLATIONAL_INITIATION	0.0380700978602	0.0640226162197	RPS2	1	1
GO_TRANSLATIONAL_INITIATION	0.0380700978602	0.0640226162197	RPL3	1	1
GO_TRANSLATIONAL_INITIATION	0.0380700978602	0.0640226162197	COPS5	1	1
GO_TRANSLATIONAL_INITIATION	0.0380700978602	0.0640226162197	RPL10A	1	1
GO_TRANSLATIONAL_INITIATION	0.0380700978602	0.0640226162197	EIF4B	1	1
GO_TRANSLATIONAL_INITIATION	0.0380700978602	0.0640226162197	EIF4A1	1	1
GO_TRANSLATIONAL_INITIATION	0.0380700978602	0.0640226162197	RPS9	1	1
GO_TRANSLATIONAL_INITIATION	0.0380700978602	0.0640226162197	RPL4	1	1
GO_TRANSLATIONAL_INITIATION	0.0380700978602	0.0640226162197	RPS25	1	1
GO_TRANSLATIONAL_INITIATION	0.0380700978602	0.0640226162197	RPS12	1	1
GO_TRANSLATIONAL_INITIATION	0.0380700978602	0.0640226162197	EIF4E2	1	1
GO_TRANSLATIONAL_INITIATION	0.0380700978602	0.0640226162197	EIF4A2	1	1
GO_TRANSLATIONAL_INITIATION	0.0380700978602	0.0640226162197	EIF3B	1	0
GO_TRANSLATIONAL_INITIATION	0.0380700978602	0.0640226162197	PTBP1	0	1
GO_TRANSLATIONAL_INITIATION	0.0380700978602	0.0640226162197	EIF4G1	1	0
GO_TRANSLATIONAL_INITIATION	0.0380700978602	0.0640226162197	PABPC1	1	0
GO_TRANSLATIONAL_INITIATION	0.0380700978602	0.0640226162197	EIF2B5	0	1
GO_TRANSLATIONAL_INITIATION	0.0380700978602	0.0640226162197	EIF2B3	1	0
GO_TRANSLATIONAL_INITIATION	0.0380700978602	0.0640226162197	RPS15A	1	0
GO_TRANSLATIONAL_INITIATION	0.0380700978602	0.0640226162197	PAIP1	1	0
GO_TRANSLATIONAL_INITIATION	0.0380700978602	0.0640226162197	EIF1	0	1
GO_TRANSLATIONAL_INITIATION	0.0380700978602	0.0640226162197	EIF2S1	0	1
GO_TRANSLATIONAL_INITIATION	0.0380700978602	0.0640226162197	RPL28	0	1
GO_MICROTUBULE_BASED_PROCESS	3.08436093309e-06	0.0257986195539	ESPL1	1	1
GO_MICROTUBULE_BASED_PROCESS	3.08436093309e-06	0.0257986195539	GTSE1	1	1
GO_MICROTUBULE_BASED_PROCESS	3.08436093309e-06	0.0257986195539	AKAP9	1	1
GO_MICROTUBULE_BASED_PROCESS	3.08436093309e-06	0.0257986195539	KLC1	1	1
GO_MICROTUBULE_BASED_PROCESS	3.08436093309e-06	0.0257986195539	KLC2	1	1
GO_MICROTUBULE_BASED_PROCESS	3.08436093309e-06	0.0257986195539	FLNA	1	1
GO_MICROTUBULE_BASED_PROCESS	3.08436093309e-06	0.0257986195539	NPHP3	1	1
GO_MICROTUBULE_BASED_PROCESS	3.08436093309e-06	0.0257986195539	DCTN1	1	1
GO_MICROTUBULE_BASED_PROCESS	3.08436093309e-06	0.0257986195539	HAUS6	1	1
GO_MICROTUBULE_BASED_PROCESS	3.08436093309e-06	0.0257986195539	MAP4	1	1
GO_MICROTUBULE_BASED_PROCESS	3.08436093309e-06	0.0257986195539	FYCO1	1	1
GO_MICROTUBULE_BASED_PROCESS	3.08436093309e-06	0.0257986195539	PRC1	1	1
GO_MICROTUBULE_BASED_PROCESS	3.08436093309e-06	0.0257986195539	CEP350	1	1
GO_MICROTUBULE_BASED_PROCESS	3.08436093309e-06	0.0257986195539	FBXW5	1	1
GO_MICROTUBULE_BASED_PROCESS	3.08436093309e-06	0.0257986195539	KIF1B	1	1
GO_MICROTUBULE_BASED_PROCESS	3.08436093309e-06	0.0257986195539	AURKB	1	1
GO_MICROTUBULE_BASED_PROCESS	3.08436093309e-06	0.0257986195539	DYNC1H1	1	1
GO_MICROTUBULE_BASED_PROCESS	3.08436093309e-06	0.0257986195539	KIF23	1	1
GO_MICROTUBULE_BASED_PROCESS	3.08436093309e-06	0.0257986195539	TACC1	1	1
GO_MICROTUBULE_BASED_PROCESS	3.08436093309e-06	0.0257986195539	GPSM2	1	1
GO_MICROTUBULE_BASED_PROCESS	3.08436093309e-06	0.0257986195539	CEP68	1	1
GO_MICROTUBULE_BASED_PROCESS	3.08436093309e-06	0.0257986195539	LRPPRC	1	1
GO_MICROTUBULE_BASED_PROCESS	3.08436093309e-06	0.0257986195539	PCM1	1	1
GO_MICROTUBULE_BASED_PROCESS	3.08436093309e-06	0.0257986195539	SLAIN2	1	1
GO_MICROTUBULE_BASED_PROCESS	3.08436093309e-06	0.0257986195539	CLTA	1	1
GO_MICROTUBULE_BASED_PROCESS	3.08436093309e-06	0.0257986195539	ACTR3	1	1
GO_MICROTUBULE_BASED_PROCESS	3.08436093309e-06	0.0257986195539	NCOR1	1	1
GO_MICROTUBULE_BASED_PROCESS	3.08436093309e-06	0.0257986195539	DNHD1	1	1
GO_MICROTUBULE_BASED_PROCESS	3.08436093309e-06	0.0257986195539	CNTLN	1	1
GO_MICROTUBULE_BASED_PROCESS	3.08436093309e-06	0.0257986195539	KIF20B	1	1
GO_MICROTUBULE_BASED_PROCESS	3.08436093309e-06	0.0257986195539	NUMA1	1	1
GO_MICROTUBULE_BASED_PROCESS	3.08436093309e-06	0.0257986195539	MLH1	1	1
GO_MICROTUBULE_BASED_PROCESS	3.08436093309e-06	0.0257986195539	BICD2	1	1
GO_MICROTUBULE_BASED_PROCESS	3.08436093309e-06	0.0257986195539	CEP192	1	1
GO_MICROTUBULE_BASED_PROCESS	3.08436093309e-06	0.0257986195539	DLG1	1	0
GO_MICROTUBULE_BASED_PROCESS	3.08436093309e-06	0.0257986195539	BLOC1S2	0	1
GO_MICROTUBULE_BASED_PROCESS	3.08436093309e-06	0.0257986195539	ARHGEF10	1	0
GO_MICROTUBULE_BASED_PROCESS	3.08436093309e-06	0.0257986195539	KIFC2	1	0
GO_MICROTUBULE_BASED_PROCESS	3.08436093309e-06	0.0257986195539	TNKS	0	1
GO_MICROTUBULE_BASED_PROCESS	3.08436093309e-06	0.0257986195539	DPCD	0	1
GO_MICROTUBULE_BASED_PROCESS	3.08436093309e-06	0.0257986195539	KIF9	0	1
GO_MICROTUBULE_BASED_PROCESS	3.08436093309e-06	0.0257986195539	DST	0	1
GO_MICROTUBULE_BASED_PROCESS	3.08436093309e-06	0.0257986195539	WDR35	1	0
GO_MICROTUBULE_BASED_PROCESS	3.08436093309e-06	0.0257986195539	XIAP	1	0
GO_MICROTUBULE_BASED_PROCESS	3.08436093309e-06	0.0257986195539	AP3D1	1	0
GO_MICROTUBULE_BASED_PROCESS	3.08436093309e-06	0.0257986195539	TUBGCP3	0	1
GO_MICROTUBULE_BASED_PROCESS	3.08436093309e-06	0.0257986195539	TUBGCP4	1	0
GO_MICROTUBULE_BASED_PROCESS	3.08436093309e-06	0.0257986195539	BRCA2	1	0
GO_MICROTUBULE_BASED_PROCESS	3.08436093309e-06	0.0257986195539	NDE1	1	0
GO_MICROTUBULE_BASED_PROCESS	3.08436093309e-06	0.0257986195539	DYNC1I2	1	0
GO_MICROTUBULE_BASED_PROCESS	3.08436093309e-06	0.0257986195539	CLIP1	0	1
GO_MICROTUBULE_BASED_PROCESS	3.08436093309e-06	0.0257986195539	FGFR1OP	0	1
GO_MICROTUBULE_BASED_PROCESS	3.08436093309e-06	0.0257986195539	RAB21	1	0
GO_MICROTUBULE_BASED_PROCESS	3.08436093309e-06	0.0257986195539	CENPA	0	1
GO_MICROTUBULE_BASED_PROCESS	3.08436093309e-06	0.0257986195539	KIFC3	1	0
GO_MICROTUBULE_BASED_PROCESS	3.08436093309e-06	0.0257986195539	RNF19A	1	0
GO_MICROTUBULE_BASED_PROCESS	3.08436093309e-06	0.0257986195539	APP	0	1
GO_MICROTUBULE_BASED_PROCESS	3.08436093309e-06	0.0257986195539	TMEM48	1	0
GO_MICROTUBULE_BASED_PROCESS	3.08436093309e-06	0.0257986195539	HEATR2	1	0
GO_MICROTUBULE_BASED_PROCESS	3.08436093309e-06	0.0257986195539	NEK2	0	1
GO_MICROTUBULE_BASED_PROCESS	3.08436093309e-06	0.0257986195539	CSNK1D	0	1
GO_MICROTUBULE_BASED_PROCESS	3.08436093309e-06	0.0257986195539	RACGAP1	0	1
GO_MICROTUBULE_BASED_PROCESS	3.08436093309e-06	0.0257986195539	SSX2IP	1	0
GO_MICROTUBULE_BASED_PROCESS	3.08436093309e-06	0.0257986195539	PTK2	1	0
GO_MICROTUBULE_BASED_PROCESS	3.08436093309e-06	0.0257986195539	KTN1	1	0
GO_MICROTUBULE_BASED_PROCESS	3.08436093309e-06	0.0257986195539	CEP57	0	1
GO_MICROTUBULE_BASED_PROCESS	3.08436093309e-06	0.0257986195539	SUN2	1	0
GO_MICROTUBULE_BASED_PROCESS	3.08436093309e-06	0.0257986195539	AP2A1	1	0
GO_MICROTUBULE_BASED_PROCESS	3.08436093309e-06	0.0257986195539	TUBG2	1	0
GO_MICROTUBULE_BASED_PROCESS	3.08436093309e-06	0.0257986195539	GADD45A	1	0
GO_MICROTUBULE_BASED_PROCESS	3.08436093309e-06	0.0257986195539	CUL9	0	1
GO_MICROTUBULE_BASED_PROCESS	3.08436093309e-06	0.0257986195539	CUL7	1	0
GO_MICROTUBULE_BASED_PROCESS	3.08436093309e-06	0.0257986195539	ZNF207	1	0
GO_MICROTUBULE_BASED_PROCESS	3.08436093309e-06	0.0257986195539	PSRC1	1	0
GO_MICROTUBULE_BASED_PROCESS	3.08436093309e-06	0.0257986195539	KIF22	1	0
GO_MICROTUBULE_BASED_PROCESS	3.08436093309e-06	0.0257986195539	AZI1	1	0
GO_MICROTUBULE_BASED_PROCESS	3.08436093309e-06	0.0257986195539	STIL	0	1
GO_MICROTUBULE_BASED_PROCESS	3.08436093309e-06	0.0257986195539	CCP110	0	1
GO_MICROTUBULE_BASED_PROCESS	3.08436093309e-06	0.0257986195539	KIAA0753	1	0
GO_MICROTUBULE_BASED_PROCESS	3.08436093309e-06	0.0257986195539	UBE2B	1	0
GO_MICROTUBULE_BASED_PROCESS	3.08436093309e-06	0.0257986195539	DNAAF2	1	0
GO_MICROTUBULE_BASED_PROCESS	3.08436093309e-06	0.0257986195539	SGK1	1	0
GO_MICROTUBULE_BASED_PROCESS	3.08436093309e-06	0.0257986195539	WDR19	1	0
GO_MICROTUBULE_BASED_PROCESS	3.08436093309e-06	0.0257986195539	NEFH	1	0
GO_MICROTUBULE_BASED_PROCESS	3.08436093309e-06	0.0257986195539	CEP63	0	1
GO_MICROTUBULE_BASED_PROCESS	3.08436093309e-06	0.0257986195539	CKAP5	0	1
GO_MICROTUBULE_BASED_PROCESS	3.08436093309e-06	0.0257986195539	C19orf46	0	1
GO_MICROTUBULE_BASED_PROCESS	3.08436093309e-06	0.0257986195539	CEP120	0	1
GO_MICROTUBULE_BASED_PROCESS	3.08436093309e-06	0.0257986195539	NAV1	1	0
GO_MICROTUBULE_BASED_PROCESS	3.08436093309e-06	0.0257986195539	ARHGAP21	1	0
GO_MICROTUBULE_BASED_PROCESS	3.08436093309e-06	0.0257986195539	FBXO5	0	1
GO_MICROTUBULE_BASED_PROCESS	3.08436093309e-06	0.0257986195539	CHD3	1	0
GO_MICROTUBULE_BASED_PROCESS	3.08436093309e-06	0.0257986195539	TUBA1A	1	0
GO_MICROTUBULE_BASED_PROCESS	3.08436093309e-06	0.0257986195539	HAUS3	0	1
GO_MICROTUBULE_BASED_PROCESS	3.08436093309e-06	0.0257986195539	DAG1	1	0
GO_MICROTUBULE_BASED_PROCESS	3.08436093309e-06	0.0257986195539	HTT	1	0
GO_MICROTUBULE_BASED_PROCESS	3.08436093309e-06	0.0257986195539	ARL2	0	1
GO_MICROTUBULE_BASED_PROCESS	3.08436093309e-06	0.0257986195539	MAP7D1	1	0
GO_MICROTUBULE_BASED_PROCESS	3.08436093309e-06	0.0257986195539	RCC1	1	0
GO_COVALENT_CHROMATIN_MODIFICATION	0.00844456338704	0.00308295426209	WHSC1	1	1
GO_COVALENT_CHROMATIN_MODIFICATION	0.00844456338704	0.00308295426209	MLL5	1	1
GO_COVALENT_CHROMATIN_MODIFICATION	0.00844456338704	0.00308295426209	PAXIP1	1	1
GO_COVALENT_CHROMATIN_MODIFICATION	0.00844456338704	0.00308295426209	DDB2	1	1
GO_COVALENT_CHROMATIN_MODIFICATION	0.00844456338704	0.00308295426209	NSD1	1	1
GO_COVALENT_CHROMATIN_MODIFICATION	0.00844456338704	0.00308295426209	BRMS1L	1	1
GO_COVALENT_CHROMATIN_MODIFICATION	0.00844456338704	0.00308295426209	TAF5L	1	1
GO_COVALENT_CHROMATIN_MODIFICATION	0.00844456338704	0.00308295426209	MSL1	1	1
GO_COVALENT_CHROMATIN_MODIFICATION	0.00844456338704	0.00308295426209	HDAC1	1	1
GO_COVALENT_CHROMATIN_MODIFICATION	0.00844456338704	0.00308295426209	HDAC7	1	1
GO_COVALENT_CHROMATIN_MODIFICATION	0.00844456338704	0.00308295426209	DOT1L	1	1
GO_COVALENT_CHROMATIN_MODIFICATION	0.00844456338704	0.00308295426209	SRCAP	1	1
GO_COVALENT_CHROMATIN_MODIFICATION	0.00844456338704	0.00308295426209	PHF17	1	1
GO_COVALENT_CHROMATIN_MODIFICATION	0.00844456338704	0.00308295426209	EZH1	1	1
GO_COVALENT_CHROMATIN_MODIFICATION	0.00844456338704	0.00308295426209	KAT6A	1	1
GO_COVALENT_CHROMATIN_MODIFICATION	0.00844456338704	0.00308295426209	HDAC10	1	1
GO_COVALENT_CHROMATIN_MODIFICATION	0.00844456338704	0.00308295426209	ING3	1	1
GO_COVALENT_CHROMATIN_MODIFICATION	0.00844456338704	0.00308295426209	WAC	1	1
GO_COVALENT_CHROMATIN_MODIFICATION	0.00844456338704	0.00308295426209	MBIP	1	1
GO_COVALENT_CHROMATIN_MODIFICATION	0.00844456338704	0.00308295426209	AURKB	1	1
GO_COVALENT_CHROMATIN_MODIFICATION	0.00844456338704	0.00308295426209	SUV420H1	1	1
GO_COVALENT_CHROMATIN_MODIFICATION	0.00844456338704	0.00308295426209	ATF2	1	1
GO_COVALENT_CHROMATIN_MODIFICATION	0.00844456338704	0.00308295426209	C17orf79	1	0
GO_COVALENT_CHROMATIN_MODIFICATION	0.00844456338704	0.00308295426209	PRDM6	1	0
GO_COVALENT_CHROMATIN_MODIFICATION	0.00844456338704	0.00308295426209	PRDM2	1	0
GO_COVALENT_CHROMATIN_MODIFICATION	0.00844456338704	0.00308295426209	SMYD3	0	1
GO_COVALENT_CHROMATIN_MODIFICATION	0.00844456338704	0.00308295426209	NCOA3	1	0
GO_COVALENT_CHROMATIN_MODIFICATION	0.00844456338704	0.00308295426209	RBM14	0	1
GO_COVALENT_CHROMATIN_MODIFICATION	0.00844456338704	0.00308295426209	MBD1	0	1
GO_COVALENT_CHROMATIN_MODIFICATION	0.00844456338704	0.00308295426209	TRIM16	1	0
GO_COVALENT_CHROMATIN_MODIFICATION	0.00844456338704	0.00308295426209	USP22	1	0
GO_COVALENT_CHROMATIN_MODIFICATION	0.00844456338704	0.00308295426209	HMG20B	0	1
GO_COVALENT_CHROMATIN_MODIFICATION	0.00844456338704	0.00308295426209	KDM3B	0	1
GO_COVALENT_CHROMATIN_MODIFICATION	0.00844456338704	0.00308295426209	HDAC5	0	1
GO_COVALENT_CHROMATIN_MODIFICATION	0.00844456338704	0.00308295426209	HDAC8	1	0
GO_COVALENT_CHROMATIN_MODIFICATION	0.00844456338704	0.00308295426209	MECOM	1	0
GO_COVALENT_CHROMATIN_MODIFICATION	0.00844456338704	0.00308295426209	MED24	1	0
GO_COVALENT_CHROMATIN_MODIFICATION	0.00844456338704	0.00308295426209	MLL	0	1
GO_COVALENT_CHROMATIN_MODIFICATION	0.00844456338704	0.00308295426209	WDR61	0	1
GO_COVALENT_CHROMATIN_MODIFICATION	0.00844456338704	0.00308295426209	BRCA2	1	0
GO_COVALENT_CHROMATIN_MODIFICATION	0.00844456338704	0.00308295426209	PRMT5	0	1
GO_COVALENT_CHROMATIN_MODIFICATION	0.00844456338704	0.00308295426209	BRD8	1	0
GO_COVALENT_CHROMATIN_MODIFICATION	0.00844456338704	0.00308295426209	RBBP5	0	1
GO_COVALENT_CHROMATIN_MODIFICATION	0.00844456338704	0.00308295426209	CSRP2BP	0	1
GO_COVALENT_CHROMATIN_MODIFICATION	0.00844456338704	0.00308295426209	SUPT7L	1	0
GO_COVALENT_CHROMATIN_MODIFICATION	0.00844456338704	0.00308295426209	JMJD1C	1	0
GO_COVALENT_CHROMATIN_MODIFICATION	0.00844456338704	0.00308295426209	SMARCAD1	0	1
GO_COVALENT_CHROMATIN_MODIFICATION	0.00844456338704	0.00308295426209	UBE2B	1	0
GO_COVALENT_CHROMATIN_MODIFICATION	0.00844456338704	0.00308295426209	EHMT2	0	1
GO_COVALENT_CHROMATIN_MODIFICATION	0.00844456338704	0.00308295426209	MORF4L2	0	1
GO_COVALENT_CHROMATIN_MODIFICATION	0.00844456338704	0.00308295426209	MORF4L1	0	1
GO_COVALENT_CHROMATIN_MODIFICATION	0.00844456338704	0.00308295426209	LDB1	1	0
GO_COVALENT_CHROMATIN_MODIFICATION	0.00844456338704	0.00308295426209	WHSC1L1	0	1
GO_COVALENT_CHROMATIN_MODIFICATION	0.00844456338704	0.00308295426209	C20orf20	0	1
GO_COVALENT_CHROMATIN_MODIFICATION	0.00844456338704	0.00308295426209	RNF8	0	1
GO_COVALENT_CHROMATIN_MODIFICATION	0.00844456338704	0.00308295426209	KDM5A	0	1
GO_COVALENT_CHROMATIN_MODIFICATION	0.00844456338704	0.00308295426209	CHD3	1	0
GO_COVALENT_CHROMATIN_MODIFICATION	0.00844456338704	0.00308295426209	SIRT1	0	1
GO_COVALENT_CHROMATIN_MODIFICATION	0.00844456338704	0.00308295426209	SIRT7	0	1
GO_COVALENT_CHROMATIN_MODIFICATION	0.00844456338704	0.00308295426209	TAF9	1	0
GO_COVALENT_CHROMATIN_MODIFICATION	0.00844456338704	0.00308295426209	KDM6A	1	0
GO_COVALENT_CHROMATIN_MODIFICATION	0.00844456338704	0.00308295426209	KDM6B	1	0
GO_COVALENT_CHROMATIN_MODIFICATION	0.00844456338704	0.00308295426209	SETMAR	1	0
GO_COVALENT_CHROMATIN_MODIFICATION	0.00844456338704	0.00308295426209	HMGA2	0	1
GO_COVALENT_CHROMATIN_MODIFICATION	0.00844456338704	0.00308295426209	BCOR	0	1
GO_COVALENT_CHROMATIN_MODIFICATION	0.00844456338704	0.00308295426209	TADA3	0	1
GO_COVALENT_CHROMATIN_MODIFICATION	0.00844456338704	0.00308295426209	MTA1	1	0
GO_COVALENT_CHROMATIN_MODIFICATION	0.00844456338704	0.00308295426209	MTA2	1	0
GO_DNA_REPLICATION	0.028159575872	0.0012401584874	RAD17	1	1
GO_DNA_REPLICATION	0.028159575872	0.0012401584874	UPF1	1	1
GO_DNA_REPLICATION	0.028159575872	0.0012401584874	MMS22L	1	1
GO_DNA_REPLICATION	0.028159575872	0.0012401584874	PARP2	1	1
GO_DNA_REPLICATION	0.028159575872	0.0012401584874	CHTF8	1	1
GO_DNA_REPLICATION	0.028159575872	0.0012401584874	SET	1	1
GO_DNA_REPLICATION	0.028159575872	0.0012401584874	POLL	1	1
GO_DNA_REPLICATION	0.028159575872	0.0012401584874	INO80E	1	1
GO_DNA_REPLICATION	0.028159575872	0.0012401584874	SLX4	1	1
GO_DNA_REPLICATION	0.028159575872	0.0012401584874	REPIN1	1	1
GO_DNA_REPLICATION	0.028159575872	0.0012401584874	DUT	1	1
GO_DNA_REPLICATION	0.028159575872	0.0012401584874	NUP98	1	1
GO_DNA_REPLICATION	0.028159575872	0.0012401584874	MCM3AP	1	1
GO_DNA_REPLICATION	0.028159575872	0.0012401584874	EXO1	0	1
GO_DNA_REPLICATION	0.028159575872	0.0012401584874	CCDC88A	0	1
GO_DNA_REPLICATION	0.028159575872	0.0012401584874	PRIM1	0	1
GO_DNA_REPLICATION	0.028159575872	0.0012401584874	BRCA2	1	0
GO_DNA_REPLICATION	0.028159575872	0.0012401584874	TONSL	0	1
GO_DNA_REPLICATION	0.028159575872	0.0012401584874	REV3L	0	1
GO_DNA_REPLICATION	0.028159575872	0.0012401584874	IGHMBP2	1	0
GO_DNA_REPLICATION	0.028159575872	0.0012401584874	RECQL4	0	1
GO_DNA_REPLICATION	0.028159575872	0.0012401584874	CLSPN	0	1
GO_DNA_REPLICATION	0.028159575872	0.0012401584874	TBRG1	1	0
GO_DNA_REPLICATION	0.028159575872	0.0012401584874	DTD1	1	0
GO_DNA_REPLICATION	0.028159575872	0.0012401584874	RAD1	1	0
GO_DNA_REPLICATION	0.028159575872	0.0012401584874	TREX1	1	0
GO_DNA_REPLICATION	0.028159575872	0.0012401584874	POLI	0	1
GO_DNA_REPLICATION	0.028159575872	0.0012401584874	CDC7	1	0
GO_DNA_REPLICATION	0.028159575872	0.0012401584874	SIRT1	0	1
GO_DNA_REPLICATION	0.028159575872	0.0012401584874	REV1	1	0
GO_DNA_REPLICATION	0.028159575872	0.0012401584874	NASP	0	1
GO_DNA_REPLICATION	0.028159575872	0.0012401584874	GINS1	0	1
GO_DNA_REPLICATION	0.028159575872	0.0012401584874	POLE	0	1
GO_DNA_REPLICATION	0.028159575872	0.0012401584874	POLD1	1	0
GO_DNA_REPLICATION	0.028159575872	0.0012401584874	RBM14	0	1
GO_DNA_REPLICATION	0.028159575872	0.0012401584874	SETMAR	1	0
GO_DNA_REPLICATION	0.028159575872	0.0012401584874	GINS3	1	0
GO_DNA_REPLICATION	0.028159575872	0.0012401584874	MCMBP	1	0
GO_DNA_REPLICATION	0.028159575872	0.0012401584874	CHAF1A	0	1
GO_DNA_REPLICATION	0.028159575872	0.0012401584874	SSRP1	1	0
GO_DNA_REPLICATION	0.028159575872	0.0012401584874	TYMP	1	0
GO_DNA_REPLICATION	0.028159575872	0.0012401584874	ORC5	0	1
GO_DNA_REPLICATION	0.028159575872	0.0012401584874	ORC2	0	1
GO_DNA_REPLICATION	0.028159575872	0.0012401584874	MCM2	0	1
GO_DNA_REPLICATION	0.028159575872	0.0012401584874	RTEL1	0	1
GO_DNA_REPLICATION	0.028159575872	0.0012401584874	MCM8	0	1
GO_DNA_REPLICATION	0.028159575872	0.0012401584874	NFIC	1	0
GO_DNA_REPLICATION	0.028159575872	0.0012401584874	NFIB	0	1
GO_REGULATION_OF_ERAD_PATHWAY	0.179174450342	0.0827772173804	C19orf6	1	1
GO_REGULATION_OF_ERAD_PATHWAY	0.179174450342	0.0827772173804	UBAC2	1	1
GO_REGULATION_OF_ERAD_PATHWAY	0.179174450342	0.0827772173804	UBQLN1	1	1
GO_REGULATION_OF_ERAD_PATHWAY	0.179174450342	0.0827772173804	DERL2	1	1
GO_REGULATION_OF_ERAD_PATHWAY	0.179174450342	0.0827772173804	XBP1	1	1
GO_REGULATION_OF_ERAD_PATHWAY	0.179174450342	0.0827772173804	BRSK2	0	1
GO_PROTEIN_ACETYLATION	0.0421127600174	0.186125511247	MBIP	1	1
GO_PROTEIN_ACETYLATION	0.0421127600174	0.186125511247	TAF5L	1	1
GO_PROTEIN_ACETYLATION	0.0421127600174	0.186125511247	MSL1	1	1
GO_PROTEIN_ACETYLATION	0.0421127600174	0.186125511247	NAA25	1	1
GO_PROTEIN_ACETYLATION	0.0421127600174	0.186125511247	ING3	1	1
GO_PROTEIN_ACETYLATION	0.0421127600174	0.186125511247	SRCAP	1	1
GO_PROTEIN_ACETYLATION	0.0421127600174	0.186125511247	PHF17	1	1
GO_PROTEIN_ACETYLATION	0.0421127600174	0.186125511247	KAT6A	1	1
GO_PROTEIN_ACETYLATION	0.0421127600174	0.186125511247	ATF2	1	1
GO_PROTEIN_ACETYLATION	0.0421127600174	0.186125511247	TRIM16	1	0
GO_PROTEIN_ACETYLATION	0.0421127600174	0.186125511247	USP22	1	0
GO_PROTEIN_ACETYLATION	0.0421127600174	0.186125511247	BRCA2	1	0
GO_PROTEIN_ACETYLATION	0.0421127600174	0.186125511247	LDB1	1	0
GO_PROTEIN_ACETYLATION	0.0421127600174	0.186125511247	BRD8	1	0
GO_PROTEIN_ACETYLATION	0.0421127600174	0.186125511247	CSRP2BP	0	1
GO_PROTEIN_ACETYLATION	0.0421127600174	0.186125511247	MED24	1	0
GO_PROTEIN_ACETYLATION	0.0421127600174	0.186125511247	SUPT7L	1	0
GO_PROTEIN_ACETYLATION	0.0421127600174	0.186125511247	SIRT1	0	1
GO_PROTEIN_ACETYLATION	0.0421127600174	0.186125511247	TAF9	1	0
GO_PROTEIN_ACETYLATION	0.0421127600174	0.186125511247	NCOA3	1	0
GO_PROTEIN_ACETYLATION	0.0421127600174	0.186125511247	MORF4L2	0	1
GO_PROTEIN_ACETYLATION	0.0421127600174	0.186125511247	MORF4L1	0	1
GO_PROTEIN_ACETYLATION	0.0421127600174	0.186125511247	NAT9	1	0
GO_PROTEIN_ACETYLATION	0.0421127600174	0.186125511247	TADA3	0	1
GO_PROTEIN_ACETYLATION	0.0421127600174	0.186125511247	C20orf20	0	1
GO_PROTEIN_ACETYLATION	0.0421127600174	0.186125511247	MLL	0	1
GO_REGULATION_OF_CELL_SHAPE	0.0431535292846	0.705030503979	CSNK1E	1	1
GO_REGULATION_OF_CELL_SHAPE	0.0431535292846	0.705030503979	BAIAP2	1	1
GO_REGULATION_OF_CELL_SHAPE	0.0431535292846	0.705030503979	RDX	1	1
GO_REGULATION_OF_CELL_SHAPE	0.0431535292846	0.705030503979	BRWD1	1	1
GO_REGULATION_OF_CELL_SHAPE	0.0431535292846	0.705030503979	ANXA7	1	1
GO_REGULATION_OF_CELL_SHAPE	0.0431535292846	0.705030503979	HEXB	1	1
GO_REGULATION_OF_CELL_SHAPE	0.0431535292846	0.705030503979	CFDP1	1	1
GO_REGULATION_OF_CELL_SHAPE	0.0431535292846	0.705030503979	MYH14	0	1
GO_REGULATION_OF_CELL_SHAPE	0.0431535292846	0.705030503979	DLG1	1	0
GO_REGULATION_OF_CELL_SHAPE	0.0431535292846	0.705030503979	CSNK1D	0	1
GO_REGULATION_OF_CELL_SHAPE	0.0431535292846	0.705030503979	DIAPH1	1	0
GO_REGULATION_OF_CELL_SHAPE	0.0431535292846	0.705030503979	VRK3	1	0
GO_REGULATION_OF_CELL_SHAPE	0.0431535292846	0.705030503979	ARHGEF18	0	1
GO_REGULATION_OF_CELL_SHAPE	0.0431535292846	0.705030503979	CDC42EP2	1	0
GO_REGULATION_OF_CELL_SHAPE	0.0431535292846	0.705030503979	RHOQ	1	0
GO_REGULATION_OF_CELL_SHAPE	0.0431535292846	0.705030503979	DAG1	1	0
GO_REGULATION_OF_CELL_SHAPE	0.0431535292846	0.705030503979	PRPF40A	1	0
GO_REGULATION_OF_CELL_SHAPE	0.0431535292846	0.705030503979	CDC7	1	0
GO_REGULATION_OF_CELL_SHAPE	0.0431535292846	0.705030503979	TPM1	1	0
GO_REGULATION_OF_CELL_SHAPE	0.0431535292846	0.705030503979	FERMT2	1	0
GO_REGULATION_OF_CELL_SHAPE	0.0431535292846	0.705030503979	TAOK2	0	1
GO_REGULATION_OF_CELL_SHAPE	0.0431535292846	0.705030503979	PTK2	1	0
GO_REGULATION_OF_CELL_SHAPE	0.0431535292846	0.705030503979	FYN	1	0
GO_REGULATION_OF_CELL_SHAPE	0.0431535292846	0.705030503979	RASA1	1	0
GO_REGULATION_OF_CELL_SHAPE	0.0431535292846	0.705030503979	WIPF2	0	1
GO_CHROMATIN_MODIFICATION	0.00168448289518	0.00308295426209	WHSC1	1	1
GO_CHROMATIN_MODIFICATION	0.00168448289518	0.00308295426209	MLL5	1	1
GO_CHROMATIN_MODIFICATION	0.00168448289518	0.00308295426209	PAXIP1	1	1
GO_CHROMATIN_MODIFICATION	0.00168448289518	0.00308295426209	DDB2	1	1
GO_CHROMATIN_MODIFICATION	0.00168448289518	0.00308295426209	BRMS1L	1	1
GO_CHROMATIN_MODIFICATION	0.00168448289518	0.00308295426209	ARID1A	1	1
GO_CHROMATIN_MODIFICATION	0.00168448289518	0.00308295426209	TAF5L	1	1
GO_CHROMATIN_MODIFICATION	0.00168448289518	0.00308295426209	MSL1	1	1
GO_CHROMATIN_MODIFICATION	0.00168448289518	0.00308295426209	ARID2	1	1
GO_CHROMATIN_MODIFICATION	0.00168448289518	0.00308295426209	NSD1	1	1
GO_CHROMATIN_MODIFICATION	0.00168448289518	0.00308295426209	HDAC1	1	1
GO_CHROMATIN_MODIFICATION	0.00168448289518	0.00308295426209	HDAC7	1	1
GO_CHROMATIN_MODIFICATION	0.00168448289518	0.00308295426209	DOT1L	1	1
GO_CHROMATIN_MODIFICATION	0.00168448289518	0.00308295426209	SRCAP	1	1
GO_CHROMATIN_MODIFICATION	0.00168448289518	0.00308295426209	PHF17	1	1
GO_CHROMATIN_MODIFICATION	0.00168448289518	0.00308295426209	EZH1	1	1
GO_CHROMATIN_MODIFICATION	0.00168448289518	0.00308295426209	AURKB	1	1
GO_CHROMATIN_MODIFICATION	0.00168448289518	0.00308295426209	ASF1B	1	1
GO_CHROMATIN_MODIFICATION	0.00168448289518	0.00308295426209	KAT6A	1	1
GO_CHROMATIN_MODIFICATION	0.00168448289518	0.00308295426209	HDAC10	1	1
GO_CHROMATIN_MODIFICATION	0.00168448289518	0.00308295426209	RRP8	1	1
GO_CHROMATIN_MODIFICATION	0.00168448289518	0.00308295426209	TNRC18	1	1
GO_CHROMATIN_MODIFICATION	0.00168448289518	0.00308295426209	ING3	1	1
GO_CHROMATIN_MODIFICATION	0.00168448289518	0.00308295426209	WAC	1	1
GO_CHROMATIN_MODIFICATION	0.00168448289518	0.00308295426209	CDKN2A	1	1
GO_CHROMATIN_MODIFICATION	0.00168448289518	0.00308295426209	PIH1D1	1	1
GO_CHROMATIN_MODIFICATION	0.00168448289518	0.00308295426209	MBIP	1	1
GO_CHROMATIN_MODIFICATION	0.00168448289518	0.00308295426209	CHD1	1	1
GO_CHROMATIN_MODIFICATION	0.00168448289518	0.00308295426209	CHD2	1	1
GO_CHROMATIN_MODIFICATION	0.00168448289518	0.00308295426209	SUV420H1	1	1
GO_CHROMATIN_MODIFICATION	0.00168448289518	0.00308295426209	NCOR1	1	1
GO_CHROMATIN_MODIFICATION	0.00168448289518	0.00308295426209	ATF2	1	1
GO_CHROMATIN_MODIFICATION	0.00168448289518	0.00308295426209	SMARCC2	1	0
GO_CHROMATIN_MODIFICATION	0.00168448289518	0.00308295426209	C17orf79	1	0
GO_CHROMATIN_MODIFICATION	0.00168448289518	0.00308295426209	RBM14	0	1
GO_CHROMATIN_MODIFICATION	0.00168448289518	0.00308295426209	PRDM6	1	0
GO_CHROMATIN_MODIFICATION	0.00168448289518	0.00308295426209	PRDM2	1	0
GO_CHROMATIN_MODIFICATION	0.00168448289518	0.00308295426209	SMYD3	0	1
GO_CHROMATIN_MODIFICATION	0.00168448289518	0.00308295426209	NCOA3	1	0
GO_CHROMATIN_MODIFICATION	0.00168448289518	0.00308295426209	PBRM1	1	0
GO_CHROMATIN_MODIFICATION	0.00168448289518	0.00308295426209	AEBP2	0	1
GO_CHROMATIN_MODIFICATION	0.00168448289518	0.00308295426209	MIS18BP1	1	0
GO_CHROMATIN_MODIFICATION	0.00168448289518	0.00308295426209	KDM3B	0	1
GO_CHROMATIN_MODIFICATION	0.00168448289518	0.00308295426209	MBD1	0	1
GO_CHROMATIN_MODIFICATION	0.00168448289518	0.00308295426209	TRIM16	1	0
GO_CHROMATIN_MODIFICATION	0.00168448289518	0.00308295426209	USP22	1	0
GO_CHROMATIN_MODIFICATION	0.00168448289518	0.00308295426209	HMG20B	0	1
GO_CHROMATIN_MODIFICATION	0.00168448289518	0.00308295426209	CENPO	1	0
GO_CHROMATIN_MODIFICATION	0.00168448289518	0.00308295426209	CENPA	0	1
GO_CHROMATIN_MODIFICATION	0.00168448289518	0.00308295426209	SMARCE1	1	0
GO_CHROMATIN_MODIFICATION	0.00168448289518	0.00308295426209	SCMH1	1	0
GO_CHROMATIN_MODIFICATION	0.00168448289518	0.00308295426209	NASP	0	1
GO_CHROMATIN_MODIFICATION	0.00168448289518	0.00308295426209	SUPT6H	1	0
GO_CHROMATIN_MODIFICATION	0.00168448289518	0.00308295426209	HDAC5	0	1
GO_CHROMATIN_MODIFICATION	0.00168448289518	0.00308295426209	HDAC8	1	0
GO_CHROMATIN_MODIFICATION	0.00168448289518	0.00308295426209	MECOM	1	0
GO_CHROMATIN_MODIFICATION	0.00168448289518	0.00308295426209	MED24	1	0
GO_CHROMATIN_MODIFICATION	0.00168448289518	0.00308295426209	ITGB3BP	0	1
GO_CHROMATIN_MODIFICATION	0.00168448289518	0.00308295426209	SMARCA4	0	1
GO_CHROMATIN_MODIFICATION	0.00168448289518	0.00308295426209	SETMAR	1	0
GO_CHROMATIN_MODIFICATION	0.00168448289518	0.00308295426209	PSME4	0	1
GO_CHROMATIN_MODIFICATION	0.00168448289518	0.00308295426209	MLL	0	1
GO_CHROMATIN_MODIFICATION	0.00168448289518	0.00308295426209	BPTF	0	1
GO_CHROMATIN_MODIFICATION	0.00168448289518	0.00308295426209	WDR61	0	1
GO_CHROMATIN_MODIFICATION	0.00168448289518	0.00308295426209	BRCA2	1	0
GO_CHROMATIN_MODIFICATION	0.00168448289518	0.00308295426209	PRMT5	0	1
GO_CHROMATIN_MODIFICATION	0.00168448289518	0.00308295426209	BRD8	1	0
GO_CHROMATIN_MODIFICATION	0.00168448289518	0.00308295426209	BRD4	1	0
GO_CHROMATIN_MODIFICATION	0.00168448289518	0.00308295426209	RBBP5	0	1
GO_CHROMATIN_MODIFICATION	0.00168448289518	0.00308295426209	CSRP2BP	0	1
GO_CHROMATIN_MODIFICATION	0.00168448289518	0.00308295426209	SUPT7L	1	0
GO_CHROMATIN_MODIFICATION	0.00168448289518	0.00308295426209	JMJD1C	1	0
GO_CHROMATIN_MODIFICATION	0.00168448289518	0.00308295426209	SMARCAD1	0	1
GO_CHROMATIN_MODIFICATION	0.00168448289518	0.00308295426209	UBE2B	1	0
GO_CHROMATIN_MODIFICATION	0.00168448289518	0.00308295426209	EHMT2	0	1
GO_CHROMATIN_MODIFICATION	0.00168448289518	0.00308295426209	MORF4L2	0	1
GO_CHROMATIN_MODIFICATION	0.00168448289518	0.00308295426209	MORF4L1	0	1
GO_CHROMATIN_MODIFICATION	0.00168448289518	0.00308295426209	ZNHIT1	1	0
GO_CHROMATIN_MODIFICATION	0.00168448289518	0.00308295426209	LDB1	1	0
GO_CHROMATIN_MODIFICATION	0.00168448289518	0.00308295426209	WHSC1L1	0	1
GO_CHROMATIN_MODIFICATION	0.00168448289518	0.00308295426209	C20orf20	0	1
GO_CHROMATIN_MODIFICATION	0.00168448289518	0.00308295426209	H2AFY	0	1
GO_CHROMATIN_MODIFICATION	0.00168448289518	0.00308295426209	RNF8	0	1
GO_CHROMATIN_MODIFICATION	0.00168448289518	0.00308295426209	KDM5A	0	1
GO_CHROMATIN_MODIFICATION	0.00168448289518	0.00308295426209	CHD3	1	0
GO_CHROMATIN_MODIFICATION	0.00168448289518	0.00308295426209	SIRT1	0	1
GO_CHROMATIN_MODIFICATION	0.00168448289518	0.00308295426209	SIRT7	0	1
GO_CHROMATIN_MODIFICATION	0.00168448289518	0.00308295426209	TAF9	1	0
GO_CHROMATIN_MODIFICATION	0.00168448289518	0.00308295426209	KDM6A	1	0
GO_CHROMATIN_MODIFICATION	0.00168448289518	0.00308295426209	KDM6B	1	0
GO_CHROMATIN_MODIFICATION	0.00168448289518	0.00308295426209	HNRNPC	1	0
GO_CHROMATIN_MODIFICATION	0.00168448289518	0.00308295426209	RBL1	0	1
GO_CHROMATIN_MODIFICATION	0.00168448289518	0.00308295426209	HMGA2	0	1
GO_CHROMATIN_MODIFICATION	0.00168448289518	0.00308295426209	BCOR	0	1
GO_CHROMATIN_MODIFICATION	0.00168448289518	0.00308295426209	BRE	1	0
GO_CHROMATIN_MODIFICATION	0.00168448289518	0.00308295426209	TADA3	0	1
GO_CHROMATIN_MODIFICATION	0.00168448289518	0.00308295426209	MTA1	1	0
GO_CHROMATIN_MODIFICATION	0.00168448289518	0.00308295426209	MTA2	1	0
GO_CHROMATIN_MODIFICATION	0.00168448289518	0.00308295426209	CHD9	1	0
GO_TRNA_PROCESSING	0.595652401168	0.0497211612818	TYW3	1	1
GO_TRNA_PROCESSING	0.595652401168	0.0497211612818	RPUSD1	1	1
GO_TRNA_PROCESSING	0.595652401168	0.0497211612818	PUS1	1	1
GO_TRNA_PROCESSING	0.595652401168	0.0497211612818	DUS2L	1	1
GO_TRNA_PROCESSING	0.595652401168	0.0497211612818	GRSF1	1	1
GO_TRNA_PROCESSING	0.595652401168	0.0497211612818	ELAC2	1	1
GO_TRNA_PROCESSING	0.595652401168	0.0497211612818	QTRTD1	0	1
GO_TRNA_PROCESSING	0.595652401168	0.0497211612818	TRMT61B	0	1
GO_TRNA_PROCESSING	0.595652401168	0.0497211612818	TRMU	0	1
GO_TRNA_PROCESSING	0.595652401168	0.0497211612818	POP5	0	1
GO_TRNA_PROCESSING	0.595652401168	0.0497211612818	C14orf166	1	0
GO_TRNA_PROCESSING	0.595652401168	0.0497211612818	TRPT1	0	1
GO_TRNA_PROCESSING	0.595652401168	0.0497211612818	CDKAL1	1	0
GO_TRNA_PROCESSING	0.595652401168	0.0497211612818	MTO1	0	1
GO_TRNA_PROCESSING	0.595652401168	0.0497211612818	TSEN54	0	1
GO_TRNA_PROCESSING	0.595652401168	0.0497211612818	TRIT1	0	1
GO_TRNA_PROCESSING	0.595652401168	0.0497211612818	ZBTB8OS	1	0
GO_TRNA_PROCESSING	0.595652401168	0.0497211612818	KARS	0	1
GO_TRNA_PROCESSING	0.595652401168	0.0497211612818	NSUN2	1	0
GO_TRNA_PROCESSING	0.595652401168	0.0497211612818	GTPBP3	0	1
GO_TRNA_PROCESSING	0.595652401168	0.0497211612818	DUS4L	0	1
GO_RNA_LOCALIZATION	0.000244911070825	0.000290504863867	PIH1D1	1	1
GO_RNA_LOCALIZATION	0.000244911070825	0.000290504863867	SRSF11	1	1
GO_RNA_LOCALIZATION	0.000244911070825	0.000290504863867	DDX39A	1	1
GO_RNA_LOCALIZATION	0.000244911070825	0.000290504863867	LRPPRC	1	1
GO_RNA_LOCALIZATION	0.000244911070825	0.000290504863867	NUP98	1	1
GO_RNA_LOCALIZATION	0.000244911070825	0.000290504863867	XPO1	1	1
GO_RNA_LOCALIZATION	0.000244911070825	0.000290504863867	SRSF7	1	1
GO_RNA_LOCALIZATION	0.000244911070825	0.000290504863867	SRSF6	1	1
GO_RNA_LOCALIZATION	0.000244911070825	0.000290504863867	SRSF3	1	1
GO_RNA_LOCALIZATION	0.000244911070825	0.000290504863867	SRSF2	1	1
GO_RNA_LOCALIZATION	0.000244911070825	0.000290504863867	SEC13	1	1
GO_RNA_LOCALIZATION	0.000244911070825	0.000290504863867	DDX39B	1	1
GO_RNA_LOCALIZATION	0.000244911070825	0.000290504863867	MAGOHB	1	1
GO_RNA_LOCALIZATION	0.000244911070825	0.000290504863867	UPF1	1	1
GO_RNA_LOCALIZATION	0.000244911070825	0.000290504863867	TSC1	1	1
GO_RNA_LOCALIZATION	0.000244911070825	0.000290504863867	POLDIP3	1	1
GO_RNA_LOCALIZATION	0.000244911070825	0.000290504863867	MCM3AP	1	1
GO_RNA_LOCALIZATION	0.000244911070825	0.000290504863867	FIP1L1	1	1
GO_RNA_LOCALIZATION	0.000244911070825	0.000290504863867	SRSF5	1	1
GO_RNA_LOCALIZATION	0.000244911070825	0.000290504863867	HNRNPA1	1	1
GO_RNA_LOCALIZATION	0.000244911070825	0.000290504863867	NUP37	1	1
GO_RNA_LOCALIZATION	0.000244911070825	0.000290504863867	PRPF6	0	1
GO_RNA_LOCALIZATION	0.000244911070825	0.000290504863867	CHTOP	1	0
GO_RNA_LOCALIZATION	0.000244911070825	0.000290504863867	TPR	1	0
GO_RNA_LOCALIZATION	0.000244911070825	0.000290504863867	ZC3H11A	1	0
GO_RNA_LOCALIZATION	0.000244911070825	0.000290504863867	TNKS	0	1
GO_RNA_LOCALIZATION	0.000244911070825	0.000290504863867	POM121C	0	1
GO_RNA_LOCALIZATION	0.000244911070825	0.000290504863867	SEH1L	0	1
GO_RNA_LOCALIZATION	0.000244911070825	0.000290504863867	EXOSC2	1	0
GO_RNA_LOCALIZATION	0.000244911070825	0.000290504863867	TMEM48	1	0
GO_RNA_LOCALIZATION	0.000244911070825	0.000290504863867	RNPS1	0	1
GO_RNA_LOCALIZATION	0.000244911070825	0.000290504863867	C14orf166	1	0
GO_RNA_LOCALIZATION	0.000244911070825	0.000290504863867	SUPT6H	1	0
GO_RNA_LOCALIZATION	0.000244911070825	0.000290504863867	HTT	1	0
GO_RNA_LOCALIZATION	0.000244911070825	0.000290504863867	ATXN2	0	1
GO_RNA_LOCALIZATION	0.000244911070825	0.000290504863867	AGFG1	0	1
GO_RNA_LOCALIZATION	0.000244911070825	0.000290504863867	FYTTD1	0	1
GO_RNA_LOCALIZATION	0.000244911070825	0.000290504863867	ZNF385A	1	0
GO_RNA_LOCALIZATION	0.000244911070825	0.000290504863867	SNUPN	1	0
GO_RNA_LOCALIZATION	0.000244911070825	0.000290504863867	NUP50	0	1
GO_RNA_LOCALIZATION	0.000244911070825	0.000290504863867	NUP54	0	1
GO_RNA_LOCALIZATION	0.000244911070825	0.000290504863867	CKAP5	0	1
GO_RNA_LOCALIZATION	0.000244911070825	0.000290504863867	NUPL1	1	0
GO_ESTABLISHMENT_OR_MAINTENANCE_OF_APICAL_BASAL_CELL_POLARITY	0.0981636899033	0.753276414033	ERBB2IP	1	1
GO_ESTABLISHMENT_OR_MAINTENANCE_OF_APICAL_BASAL_CELL_POLARITY	0.0981636899033	0.753276414033	PTK7	1	1
GO_ESTABLISHMENT_OR_MAINTENANCE_OF_APICAL_BASAL_CELL_POLARITY	0.0981636899033	0.753276414033	DLG1	1	0
GO_ESTABLISHMENT_OR_MAINTENANCE_OF_APICAL_BASAL_CELL_POLARITY	0.0981636899033	0.753276414033	C19orf46	0	1
GO_ESTABLISHMENT_OR_MAINTENANCE_OF_APICAL_BASAL_CELL_POLARITY	0.0981636899033	0.753276414033	ARF4	1	0
GO_ESTABLISHMENT_OR_MAINTENANCE_OF_APICAL_BASAL_CELL_POLARITY	0.0981636899033	0.753276414033	MARK2	1	0
GO_ESTABLISHMENT_OR_MAINTENANCE_OF_APICAL_BASAL_CELL_POLARITY	0.0981636899033	0.753276414033	PRKCI	1	0
GO_ESTABLISHMENT_OR_MAINTENANCE_OF_APICAL_BASAL_CELL_POLARITY	0.0981636899033	0.753276414033	WNT5A	1	0
GO_TRNA_AMINOACYLATION	0.57383990135	0.0921764780175	CARS2	1	1
GO_TRNA_AMINOACYLATION	0.57383990135	0.0921764780175	YARS	1	1
GO_TRNA_AMINOACYLATION	0.57383990135	0.0921764780175	AIMP2	1	0
GO_TRNA_AMINOACYLATION	0.57383990135	0.0921764780175	AIMP1	0	1
GO_TRNA_AMINOACYLATION	0.57383990135	0.0921764780175	KARS	0	1
GO_TRNA_AMINOACYLATION	0.57383990135	0.0921764780175	VARS	0	1
GO_TRNA_AMINOACYLATION	0.57383990135	0.0921764780175	QRSL1	0	1
GO_TRNA_AMINOACYLATION	0.57383990135	0.0921764780175	WARS	0	1
GO_TRNA_AMINOACYLATION	0.57383990135	0.0921764780175	GARS	0	1
GO_TRNA_AMINOACYLATION	0.57383990135	0.0921764780175	LARS	1	0
GO_TRNA_AMINOACYLATION	0.57383990135	0.0921764780175	MARS	0	1
GO_TRNA_AMINOACYLATION	0.57383990135	0.0921764780175	HARS2	1	0
GO_PERIPHERAL_NERVOUS_SYSTEM_AXON_ENSHEATHMENT	0.0916507975163	0.438919073439	AKT2	1	1
GO_PERIPHERAL_NERVOUS_SYSTEM_AXON_ENSHEATHMENT	0.0916507975163	0.438919073439	DICER1	1	1
GO_PERIPHERAL_NERVOUS_SYSTEM_AXON_ENSHEATHMENT	0.0916507975163	0.438919073439	AKT1	0	1
GO_PERIPHERAL_NERVOUS_SYSTEM_AXON_ENSHEATHMENT	0.0916507975163	0.438919073439	NF1	1	0
GO_PERIPHERAL_NERVOUS_SYSTEM_AXON_ENSHEATHMENT	0.0916507975163	0.438919073439	ARHGEF10	1	0
GO_PERIPHERAL_NERVOUS_SYSTEM_AXON_ENSHEATHMENT	0.0916507975163	0.438919073439	DAG1	1	0
GO_POSITIVE_REGULATION_OF_MITOTIC_CELL_CYCLE	0.0915821044495	0.330816542808	ESPL1	1	1
GO_POSITIVE_REGULATION_OF_MITOTIC_CELL_CYCLE	0.0915821044495	0.330816542808	BECN1	1	1
GO_POSITIVE_REGULATION_OF_MITOTIC_CELL_CYCLE	0.0915821044495	0.330816542808	DBF4B	1	1
GO_POSITIVE_REGULATION_OF_MITOTIC_CELL_CYCLE	0.0915821044495	0.330816542808	RDX	1	1
GO_POSITIVE_REGULATION_OF_MITOTIC_CELL_CYCLE	0.0915821044495	0.330816542808	KIF20B	1	1
GO_POSITIVE_REGULATION_OF_MITOTIC_CELL_CYCLE	0.0915821044495	0.330816542808	CDK10	1	1
GO_POSITIVE_REGULATION_OF_MITOTIC_CELL_CYCLE	0.0915821044495	0.330816542808	BRCA2	1	0
GO_POSITIVE_REGULATION_OF_MITOTIC_CELL_CYCLE	0.0915821044495	0.330816542808	TPR	1	0
GO_POSITIVE_REGULATION_OF_MITOTIC_CELL_CYCLE	0.0915821044495	0.330816542808	BRD4	1	0
GO_POSITIVE_REGULATION_OF_MITOTIC_CELL_CYCLE	0.0915821044495	0.330816542808	H2AFY	0	1
GO_POSITIVE_REGULATION_OF_MITOTIC_CELL_CYCLE	0.0915821044495	0.330816542808	APP	0	1
GO_POSITIVE_REGULATION_OF_MITOTIC_CELL_CYCLE	0.0915821044495	0.330816542808	GORASP1	1	0
GO_POSITIVE_REGULATION_OF_MITOTIC_CELL_CYCLE	0.0915821044495	0.330816542808	STAT5B	1	0
GO_POSITIVE_REGULATION_OF_MITOTIC_CELL_CYCLE	0.0915821044495	0.330816542808	USP22	1	0
GO_POSITIVE_REGULATION_OF_MITOTIC_CELL_CYCLE	0.0915821044495	0.330816542808	CDC25B	0	1
GO_POSITIVE_REGULATION_OF_MITOTIC_CELL_CYCLE	0.0915821044495	0.330816542808	PCID2	0	1
GO_POSITIVE_REGULATION_OF_MITOTIC_CELL_CYCLE	0.0915821044495	0.330816542808	FBXO5	0	1
GO_POSITIVE_REGULATION_OF_MITOTIC_CELL_CYCLE	0.0915821044495	0.330816542808	CDC7	1	0
GO_POSITIVE_REGULATION_OF_MITOTIC_CELL_CYCLE	0.0915821044495	0.330816542808	RPS6KB1	1	0
GO_POSITIVE_REGULATION_OF_MITOTIC_CELL_CYCLE	0.0915821044495	0.330816542808	RAD51C	0	1
GO_POSITIVE_REGULATION_OF_MITOTIC_CELL_CYCLE	0.0915821044495	0.330816542808	RAD51B	1	0
GO_POSITIVE_REGULATION_OF_MITOTIC_CELL_CYCLE	0.0915821044495	0.330816542808	ASNS	1	0
GO_POSITIVE_REGULATION_OF_MITOTIC_CELL_CYCLE	0.0915821044495	0.330816542808	SPHK1	1	0
GO_POSITIVE_REGULATION_OF_MITOTIC_CELL_CYCLE	0.0915821044495	0.330816542808	PHB2	0	1
GO_POSITIVE_REGULATION_OF_MITOTIC_CELL_CYCLE	0.0915821044495	0.330816542808	APEX1	0	1
GO_PYRIMIDINE_NUCLEOTIDE_BIOSYNTHETIC_PROCESS	0.0448507602111	0.257153285467	CAD	1	1
GO_PYRIMIDINE_NUCLEOTIDE_BIOSYNTHETIC_PROCESS	0.0448507602111	0.257153285467	UMPS	1	1
GO_PYRIMIDINE_NUCLEOTIDE_BIOSYNTHETIC_PROCESS	0.0448507602111	0.257153285467	DUT	1	1
GO_PYRIMIDINE_NUCLEOTIDE_BIOSYNTHETIC_PROCESS	0.0448507602111	0.257153285467	CMPK1	1	0
GO_PYRIMIDINE_NUCLEOTIDE_BIOSYNTHETIC_PROCESS	0.0448507602111	0.257153285467	UPP1	0	1
GO_PYRIMIDINE_NUCLEOTIDE_BIOSYNTHETIC_PROCESS	0.0448507602111	0.257153285467	SHMT1	0	1
GO_PYRIMIDINE_NUCLEOTIDE_BIOSYNTHETIC_PROCESS	0.0448507602111	0.257153285467	NME4	1	0
GO_PYRIMIDINE_NUCLEOTIDE_BIOSYNTHETIC_PROCESS	0.0448507602111	0.257153285467	NME6	1	0
GO_PYRIMIDINE_NUCLEOTIDE_BIOSYNTHETIC_PROCESS	0.0448507602111	0.257153285467	UCKL1	1	0
GO_PROTEIN_POLYUBIQUITINATION	0.00712728686808	0.0129550558203	HECTD2	1	1
GO_PROTEIN_POLYUBIQUITINATION	0.00712728686808	0.0129550558203	STUB1	1	1
GO_PROTEIN_POLYUBIQUITINATION	0.00712728686808	0.0129550558203	CDKN2A	1	1
GO_PROTEIN_POLYUBIQUITINATION	0.00712728686808	0.0129550558203	UBE2R2	1	1
GO_PROTEIN_POLYUBIQUITINATION	0.00712728686808	0.0129550558203	DDB2	1	1
GO_PROTEIN_POLYUBIQUITINATION	0.00712728686808	0.0129550558203	FBXL4	1	1
GO_PROTEIN_POLYUBIQUITINATION	0.00712728686808	0.0129550558203	RNF213	1	1
GO_PROTEIN_POLYUBIQUITINATION	0.00712728686808	0.0129550558203	RC3H2	1	1
GO_PROTEIN_POLYUBIQUITINATION	0.00712728686808	0.0129550558203	KLHDC5	1	1
GO_PROTEIN_POLYUBIQUITINATION	0.00712728686808	0.0129550558203	WSB1	1	1
GO_PROTEIN_POLYUBIQUITINATION	0.00712728686808	0.0129550558203	UBE2O	1	1
GO_PROTEIN_POLYUBIQUITINATION	0.00712728686808	0.0129550558203	MKRN1	1	1
GO_PROTEIN_POLYUBIQUITINATION	0.00712728686808	0.0129550558203	FBXO3	1	1
GO_PROTEIN_POLYUBIQUITINATION	0.00712728686808	0.0129550558203	RUSC1	1	1
GO_PROTEIN_POLYUBIQUITINATION	0.00712728686808	0.0129550558203	RNF146	1	1
GO_PROTEIN_POLYUBIQUITINATION	0.00712728686808	0.0129550558203	RNF31	1	1
GO_PROTEIN_POLYUBIQUITINATION	0.00712728686808	0.0129550558203	WWP2	1	0
GO_PROTEIN_POLYUBIQUITINATION	0.00712728686808	0.0129550558203	ANKIB1	1	0
GO_PROTEIN_POLYUBIQUITINATION	0.00712728686808	0.0129550558203	MYLIP	0	1
GO_PROTEIN_POLYUBIQUITINATION	0.00712728686808	0.0129550558203	RNF19B	1	0
GO_PROTEIN_POLYUBIQUITINATION	0.00712728686808	0.0129550558203	RNF19A	1	0
GO_PROTEIN_POLYUBIQUITINATION	0.00712728686808	0.0129550558203	RNF8	0	1
GO_PROTEIN_POLYUBIQUITINATION	0.00712728686808	0.0129550558203	UBC	1	0
GO_PROTEIN_POLYUBIQUITINATION	0.00712728686808	0.0129550558203	TNKS	0	1
GO_PROTEIN_POLYUBIQUITINATION	0.00712728686808	0.0129550558203	UBE2L3	0	1
GO_PROTEIN_POLYUBIQUITINATION	0.00712728686808	0.0129550558203	SHPRH	0	1
GO_PROTEIN_POLYUBIQUITINATION	0.00712728686808	0.0129550558203	SMURF2	0	1
GO_PROTEIN_POLYUBIQUITINATION	0.00712728686808	0.0129550558203	CDC16	0	1
GO_PROTEIN_POLYUBIQUITINATION	0.00712728686808	0.0129550558203	RNF115	1	0
GO_PROTEIN_POLYUBIQUITINATION	0.00712728686808	0.0129550558203	UBE3C	1	0
GO_PROTEIN_POLYUBIQUITINATION	0.00712728686808	0.0129550558203	RNF138	0	1
GO_PROTEIN_POLYUBIQUITINATION	0.00712728686808	0.0129550558203	NPEPPS	1	0
GO_PROTEIN_POLYUBIQUITINATION	0.00712728686808	0.0129550558203	PSME4	0	1
GO_PROTEIN_POLYUBIQUITINATION	0.00712728686808	0.0129550558203	TTC3	1	0
GO_PROTEIN_POLYUBIQUITINATION	0.00712728686808	0.0129550558203	UBE2K	1	0
GO_PROTEIN_POLYUBIQUITINATION	0.00712728686808	0.0129550558203	UBE2B	1	0
GO_PROTEIN_POLYUBIQUITINATION	0.00712728686808	0.0129550558203	PSMB10	0	1
GO_PROTEIN_POLYUBIQUITINATION	0.00712728686808	0.0129550558203	MIB2	1	0
GO_PROTEIN_POLYUBIQUITINATION	0.00712728686808	0.0129550558203	HACE1	0	1
GO_PROTEIN_POLYUBIQUITINATION	0.00712728686808	0.0129550558203	FBXO22	1	0
GO_PROTEIN_POLYUBIQUITINATION	0.00712728686808	0.0129550558203	FBXW7	0	1
GO_PROTEIN_POLYUBIQUITINATION	0.00712728686808	0.0129550558203	UBE2D3	1	0
GO_PROTEIN_POLYUBIQUITINATION	0.00712728686808	0.0129550558203	BFAR	0	1
GO_PROTEIN_POLYUBIQUITINATION	0.00712728686808	0.0129550558203	UBE2V2	1	0
GO_PROTEIN_POLYUBIQUITINATION	0.00712728686808	0.0129550558203	PSMD9	1	0
GO_PROTEIN_POLYUBIQUITINATION	0.00712728686808	0.0129550558203	PSMD8	0	1
GO_PROTEIN_POLYUBIQUITINATION	0.00712728686808	0.0129550558203	UBOX5	0	1
GO_PROTEIN_POLYUBIQUITINATION	0.00712728686808	0.0129550558203	UBE2G1	0	1
GO_PROTEIN_POLYUBIQUITINATION	0.00712728686808	0.0129550558203	UBE2T	0	1
GO_PROTEIN_POLYUBIQUITINATION	0.00712728686808	0.0129550558203	SHARPIN	1	0
GO_PROTEIN_POLYUBIQUITINATION	0.00712728686808	0.0129550558203	BCL2	1	0
GO_DNA_TEMPLATED_TRANSCRIPTION_TERMINATION	0.00346735678506	0.00140990247244	SRSF11	1	1
GO_DNA_TEMPLATED_TRANSCRIPTION_TERMINATION	0.00346735678506	0.00140990247244	DDX39B	1	1
GO_DNA_TEMPLATED_TRANSCRIPTION_TERMINATION	0.00346735678506	0.00140990247244	DDX39A	1	1
GO_DNA_TEMPLATED_TRANSCRIPTION_TERMINATION	0.00346735678506	0.00140990247244	SRSF5	1	1
GO_DNA_TEMPLATED_TRANSCRIPTION_TERMINATION	0.00346735678506	0.00140990247244	SRSF7	1	1
GO_DNA_TEMPLATED_TRANSCRIPTION_TERMINATION	0.00346735678506	0.00140990247244	SRSF6	1	1
GO_DNA_TEMPLATED_TRANSCRIPTION_TERMINATION	0.00346735678506	0.00140990247244	SRSF3	1	1
GO_DNA_TEMPLATED_TRANSCRIPTION_TERMINATION	0.00346735678506	0.00140990247244	SRSF2	1	1
GO_DNA_TEMPLATED_TRANSCRIPTION_TERMINATION	0.00346735678506	0.00140990247244	POLDIP3	1	1
GO_DNA_TEMPLATED_TRANSCRIPTION_TERMINATION	0.00346735678506	0.00140990247244	TTF2	1	1
GO_DNA_TEMPLATED_TRANSCRIPTION_TERMINATION	0.00346735678506	0.00140990247244	CPSF7	1	1
GO_DNA_TEMPLATED_TRANSCRIPTION_TERMINATION	0.00346735678506	0.00140990247244	FIP1L1	1	1
GO_DNA_TEMPLATED_TRANSCRIPTION_TERMINATION	0.00346735678506	0.00140990247244	GTF2H2	1	1
GO_DNA_TEMPLATED_TRANSCRIPTION_TERMINATION	0.00346735678506	0.00140990247244	PAPOLA	1	1
GO_DNA_TEMPLATED_TRANSCRIPTION_TERMINATION	0.00346735678506	0.00140990247244	CSTF3	1	1
GO_DNA_TEMPLATED_TRANSCRIPTION_TERMINATION	0.00346735678506	0.00140990247244	ZC3H11A	1	0
GO_DNA_TEMPLATED_TRANSCRIPTION_TERMINATION	0.00346735678506	0.00140990247244	CHTOP	1	0
GO_DNA_TEMPLATED_TRANSCRIPTION_TERMINATION	0.00346735678506	0.00140990247244	PRMT5	0	1
GO_DNA_TEMPLATED_TRANSCRIPTION_TERMINATION	0.00346735678506	0.00140990247244	POLR1C	0	1
GO_DNA_TEMPLATED_TRANSCRIPTION_TERMINATION	0.00346735678506	0.00140990247244	POLR1D	1	0
GO_DNA_TEMPLATED_TRANSCRIPTION_TERMINATION	0.00346735678506	0.00140990247244	RNPS1	0	1
GO_DNA_TEMPLATED_TRANSCRIPTION_TERMINATION	0.00346735678506	0.00140990247244	TAF1C	0	1
GO_DNA_TEMPLATED_TRANSCRIPTION_TERMINATION	0.00346735678506	0.00140990247244	TAF1B	0	1
GO_DNA_TEMPLATED_TRANSCRIPTION_TERMINATION	0.00346735678506	0.00140990247244	TAF1D	1	0
GO_ESTABLISHMENT_OF_LOCALIZATION_BY_MOVEMENT_ALONG_MICROTUBULE	0.0277915085946	0.672372547022	LRPPRC	1	1
GO_ESTABLISHMENT_OF_LOCALIZATION_BY_MOVEMENT_ALONG_MICROTUBULE	0.0277915085946	0.672372547022	KIF23	1	1
GO_ESTABLISHMENT_OF_LOCALIZATION_BY_MOVEMENT_ALONG_MICROTUBULE	0.0277915085946	0.672372547022	PCM1	1	1
GO_ESTABLISHMENT_OF_LOCALIZATION_BY_MOVEMENT_ALONG_MICROTUBULE	0.0277915085946	0.672372547022	DCTN1	1	1
GO_ESTABLISHMENT_OF_LOCALIZATION_BY_MOVEMENT_ALONG_MICROTUBULE	0.0277915085946	0.672372547022	KIF1B	1	1
GO_ESTABLISHMENT_OF_LOCALIZATION_BY_MOVEMENT_ALONG_MICROTUBULE	0.0277915085946	0.672372547022	FYCO1	1	1
GO_ESTABLISHMENT_OF_LOCALIZATION_BY_MOVEMENT_ALONG_MICROTUBULE	0.0277915085946	0.672372547022	BICD2	1	1
GO_ESTABLISHMENT_OF_LOCALIZATION_BY_MOVEMENT_ALONG_MICROTUBULE	0.0277915085946	0.672372547022	BLOC1S2	0	1
GO_ESTABLISHMENT_OF_LOCALIZATION_BY_MOVEMENT_ALONG_MICROTUBULE	0.0277915085946	0.672372547022	ARHGAP21	1	0
GO_ESTABLISHMENT_OF_LOCALIZATION_BY_MOVEMENT_ALONG_MICROTUBULE	0.0277915085946	0.672372547022	APP	0	1
GO_ESTABLISHMENT_OF_LOCALIZATION_BY_MOVEMENT_ALONG_MICROTUBULE	0.0277915085946	0.672372547022	WDR35	1	0
GO_ESTABLISHMENT_OF_LOCALIZATION_BY_MOVEMENT_ALONG_MICROTUBULE	0.0277915085946	0.672372547022	HTT	1	0
GO_ESTABLISHMENT_OF_LOCALIZATION_BY_MOVEMENT_ALONG_MICROTUBULE	0.0277915085946	0.672372547022	AZI1	1	0
GO_ESTABLISHMENT_OF_LOCALIZATION_BY_MOVEMENT_ALONG_MICROTUBULE	0.0277915085946	0.672372547022	WDR19	1	0
GO_ESTABLISHMENT_OF_LOCALIZATION_BY_MOVEMENT_ALONG_MICROTUBULE	0.0277915085946	0.672372547022	SSX2IP	1	0
GO_ESTABLISHMENT_OF_LOCALIZATION_BY_MOVEMENT_ALONG_MICROTUBULE	0.0277915085946	0.672372547022	AP3D1	1	0
GO_ESTABLISHMENT_OF_LOCALIZATION_BY_MOVEMENT_ALONG_MICROTUBULE	0.0277915085946	0.672372547022	NDE1	1	0
GO_ESTABLISHMENT_OF_LOCALIZATION_BY_MOVEMENT_ALONG_MICROTUBULE	0.0277915085946	0.672372547022	RAB21	1	0
GO_SOMATIC_DIVERSIFICATION_OF_IMMUNOGLOBULINS	0.0922818935067	0.0104775477346	POLL	1	1
GO_SOMATIC_DIVERSIFICATION_OF_IMMUNOGLOBULINS	0.0922818935067	0.0104775477346	MLH1	1	1
GO_SOMATIC_DIVERSIFICATION_OF_IMMUNOGLOBULINS	0.0922818935067	0.0104775477346	TCF3	1	1
GO_SOMATIC_DIVERSIFICATION_OF_IMMUNOGLOBULINS	0.0922818935067	0.0104775477346	PMS2P5	1	1
GO_SOMATIC_DIVERSIFICATION_OF_IMMUNOGLOBULINS	0.0922818935067	0.0104775477346	PRKDC	0	1
GO_SOMATIC_DIVERSIFICATION_OF_IMMUNOGLOBULINS	0.0922818935067	0.0104775477346	POLM	0	1
GO_SOMATIC_DIVERSIFICATION_OF_IMMUNOGLOBULINS	0.0922818935067	0.0104775477346	SWAP70	1	0
GO_SOMATIC_DIVERSIFICATION_OF_IMMUNOGLOBULINS	0.0922818935067	0.0104775477346	EXO1	0	1
GO_SOMATIC_DIVERSIFICATION_OF_IMMUNOGLOBULINS	0.0922818935067	0.0104775477346	PMS2	1	0
GO_SOMATIC_DIVERSIFICATION_OF_IMMUNOGLOBULINS	0.0922818935067	0.0104775477346	RNF8	0	1
GO_NUCLEOBASE_METABOLIC_PROCESS	0.0058401586262	0.640900135512	CAD	1	1
GO_NUCLEOBASE_METABOLIC_PROCESS	0.0058401586262	0.640900135512	ADAL	1	1
GO_NUCLEOBASE_METABOLIC_PROCESS	0.0058401586262	0.640900135512	UMPS	1	1
GO_NUCLEOBASE_METABOLIC_PROCESS	0.0058401586262	0.640900135512	DPYD	1	0
GO_NUCLEOBASE_METABOLIC_PROCESS	0.0058401586262	0.640900135512	CMPK1	1	0
GO_NUCLEOBASE_METABOLIC_PROCESS	0.0058401586262	0.640900135512	PAICS	1	0
GO_NUCLEOBASE_METABOLIC_PROCESS	0.0058401586262	0.640900135512	SHMT1	0	1
GO_NUCLEOBASE_METABOLIC_PROCESS	0.0058401586262	0.640900135512	GMPR2	1	0
GO_NUCLEOBASE_METABOLIC_PROCESS	0.0058401586262	0.640900135512	GART	1	0
GO_NUCLEOBASE_METABOLIC_PROCESS	0.0058401586262	0.640900135512	UCKL1	1	0
GO_NUCLEOBASE_METABOLIC_PROCESS	0.0058401586262	0.640900135512	TYMP	1	0
GO_PROTEIN_LOCALIZATION_TO_CYTOSKELETON	0.00296258502498	0.036650740511	KLHL21	1	1
GO_PROTEIN_LOCALIZATION_TO_CYTOSKELETON	0.00296258502498	0.036650740511	PCM1	1	1
GO_PROTEIN_LOCALIZATION_TO_CYTOSKELETON	0.00296258502498	0.036650740511	CCDC41	1	1
GO_PROTEIN_LOCALIZATION_TO_CYTOSKELETON	0.00296258502498	0.036650740511	CCDC14	1	1
GO_PROTEIN_LOCALIZATION_TO_CYTOSKELETON	0.00296258502498	0.036650740511	KIF20B	1	1
GO_PROTEIN_LOCALIZATION_TO_CYTOSKELETON	0.00296258502498	0.036650740511	STIL	0	1
GO_PROTEIN_LOCALIZATION_TO_CYTOSKELETON	0.00296258502498	0.036650740511	NEDD1	1	0
GO_PROTEIN_LOCALIZATION_TO_CYTOSKELETON	0.00296258502498	0.036650740511	CSNK1D	0	1
GO_PROTEIN_LOCALIZATION_TO_CYTOSKELETON	0.00296258502498	0.036650740511	DIAPH1	1	0
GO_PROTEIN_LOCALIZATION_TO_CYTOSKELETON	0.00296258502498	0.036650740511	KIAA0753	1	0
GO_PROTEIN_LOCALIZATION_TO_CYTOSKELETON	0.00296258502498	0.036650740511	AZI1	1	0
GO_NEGATIVE_REGULATION_OF_MITOTIC_NUCLEAR_DIVISION	0.0253712050992	0.712025560624	BUB3	1	1
GO_NEGATIVE_REGULATION_OF_MITOTIC_NUCLEAR_DIVISION	0.0253712050992	0.712025560624	AURKAIP1	1	1
GO_NEGATIVE_REGULATION_OF_MITOTIC_NUCLEAR_DIVISION	0.0253712050992	0.712025560624	TNKS	0	1
GO_NEGATIVE_REGULATION_OF_MITOTIC_NUCLEAR_DIVISION	0.0253712050992	0.712025560624	PSMG2	1	0
GO_NEGATIVE_REGULATION_OF_MITOTIC_NUCLEAR_DIVISION	0.0253712050992	0.712025560624	ZNF207	1	0
GO_NEGATIVE_REGULATION_OF_MITOTIC_NUCLEAR_DIVISION	0.0253712050992	0.712025560624	TPR	1	0
GO_NEGATIVE_REGULATION_OF_MITOTIC_NUCLEAR_DIVISION	0.0253712050992	0.712025560624	CSNK2A1	1	0
GO_NEGATIVE_REGULATION_OF_MITOTIC_NUCLEAR_DIVISION	0.0253712050992	0.712025560624	NME6	1	0
GO_NEGATIVE_REGULATION_OF_MITOTIC_NUCLEAR_DIVISION	0.0253712050992	0.712025560624	APC	1	0
GO_MITOTIC_NUCLEAR_DIVISION	0.0177976472856	0.0040896559207	ESPL1	1	1
GO_MITOTIC_NUCLEAR_DIVISION	0.0177976472856	0.0040896559207	PDS5A	1	1
GO_MITOTIC_NUCLEAR_DIVISION	0.0177976472856	0.0040896559207	FLNA	1	1
GO_MITOTIC_NUCLEAR_DIVISION	0.0177976472856	0.0040896559207	KLHL21	1	1
GO_MITOTIC_NUCLEAR_DIVISION	0.0177976472856	0.0040896559207	DCTN1	1	1
GO_MITOTIC_NUCLEAR_DIVISION	0.0177976472856	0.0040896559207	SMC4	1	1
GO_MITOTIC_NUCLEAR_DIVISION	0.0177976472856	0.0040896559207	PRC1	1	1
GO_MITOTIC_NUCLEAR_DIVISION	0.0177976472856	0.0040896559207	NUP37	1	1
GO_MITOTIC_NUCLEAR_DIVISION	0.0177976472856	0.0040896559207	BUB3	1	1
GO_MITOTIC_NUCLEAR_DIVISION	0.0177976472856	0.0040896559207	FBXW5	1	1
GO_MITOTIC_NUCLEAR_DIVISION	0.0177976472856	0.0040896559207	AURKB	1	1
GO_MITOTIC_NUCLEAR_DIVISION	0.0177976472856	0.0040896559207	KIF23	1	1
GO_MITOTIC_NUCLEAR_DIVISION	0.0177976472856	0.0040896559207	BECN1	1	1
GO_MITOTIC_NUCLEAR_DIVISION	0.0177976472856	0.0040896559207	TXNL4A	1	1
GO_MITOTIC_NUCLEAR_DIVISION	0.0177976472856	0.0040896559207	ZWINT	1	1
GO_MITOTIC_NUCLEAR_DIVISION	0.0177976472856	0.0040896559207	KLHDC5	1	1
GO_MITOTIC_NUCLEAR_DIVISION	0.0177976472856	0.0040896559207	HAUS6	1	1
GO_MITOTIC_NUCLEAR_DIVISION	0.0177976472856	0.0040896559207	KIF20B	1	1
GO_MITOTIC_NUCLEAR_DIVISION	0.0177976472856	0.0040896559207	NUMA1	1	1
GO_MITOTIC_NUCLEAR_DIVISION	0.0177976472856	0.0040896559207	ARHGEF10	1	0
GO_MITOTIC_NUCLEAR_DIVISION	0.0177976472856	0.0040896559207	FAM64A	0	1
GO_MITOTIC_NUCLEAR_DIVISION	0.0177976472856	0.0040896559207	TUBGCP3	0	1
GO_MITOTIC_NUCLEAR_DIVISION	0.0177976472856	0.0040896559207	XIAP	1	0
GO_MITOTIC_NUCLEAR_DIVISION	0.0177976472856	0.0040896559207	NEDD1	1	0
GO_MITOTIC_NUCLEAR_DIVISION	0.0177976472856	0.0040896559207	TRIOBP	0	1
GO_MITOTIC_NUCLEAR_DIVISION	0.0177976472856	0.0040896559207	PBRM1	1	0
GO_MITOTIC_NUCLEAR_DIVISION	0.0177976472856	0.0040896559207	TUBGCP4	1	0
GO_MITOTIC_NUCLEAR_DIVISION	0.0177976472856	0.0040896559207	CHMP4A	0	1
GO_MITOTIC_NUCLEAR_DIVISION	0.0177976472856	0.0040896559207	NDE1	1	0
GO_MITOTIC_NUCLEAR_DIVISION	0.0177976472856	0.0040896559207	CDCA3	1	0
GO_MITOTIC_NUCLEAR_DIVISION	0.0177976472856	0.0040896559207	SKA2	1	0
GO_MITOTIC_NUCLEAR_DIVISION	0.0177976472856	0.0040896559207	MIS18BP1	1	0
GO_MITOTIC_NUCLEAR_DIVISION	0.0177976472856	0.0040896559207	CDCA2	0	1
GO_MITOTIC_NUCLEAR_DIVISION	0.0177976472856	0.0040896559207	CLIP1	0	1
GO_MITOTIC_NUCLEAR_DIVISION	0.0177976472856	0.0040896559207	TPR	1	0
GO_MITOTIC_NUCLEAR_DIVISION	0.0177976472856	0.0040896559207	TNKS	0	1
GO_MITOTIC_NUCLEAR_DIVISION	0.0177976472856	0.0040896559207	RACGAP1	0	1
GO_MITOTIC_NUCLEAR_DIVISION	0.0177976472856	0.0040896559207	CDK11A	1	0
GO_MITOTIC_NUCLEAR_DIVISION	0.0177976472856	0.0040896559207	MCMBP	1	0
GO_MITOTIC_NUCLEAR_DIVISION	0.0177976472856	0.0040896559207	CEP57	0	1
GO_MITOTIC_NUCLEAR_DIVISION	0.0177976472856	0.0040896559207	CEP55	0	1
GO_MITOTIC_NUCLEAR_DIVISION	0.0177976472856	0.0040896559207	ITGB3BP	0	1
GO_MITOTIC_NUCLEAR_DIVISION	0.0177976472856	0.0040896559207	SMARCA4	0	1
GO_MITOTIC_NUCLEAR_DIVISION	0.0177976472856	0.0040896559207	CCNB2	0	1
GO_MITOTIC_NUCLEAR_DIVISION	0.0177976472856	0.0040896559207	NSUN2	1	0
GO_MITOTIC_NUCLEAR_DIVISION	0.0177976472856	0.0040896559207	ZNF207	1	0
GO_MITOTIC_NUCLEAR_DIVISION	0.0177976472856	0.0040896559207	USP37	1	0
GO_MITOTIC_NUCLEAR_DIVISION	0.0177976472856	0.0040896559207	PSRC1	1	0
GO_MITOTIC_NUCLEAR_DIVISION	0.0177976472856	0.0040896559207	KIF22	1	0
GO_MITOTIC_NUCLEAR_DIVISION	0.0177976472856	0.0040896559207	SEH1L	0	1
GO_MITOTIC_NUCLEAR_DIVISION	0.0177976472856	0.0040896559207	GORASP1	1	0
GO_MITOTIC_NUCLEAR_DIVISION	0.0177976472856	0.0040896559207	CDC16	0	1
GO_MITOTIC_NUCLEAR_DIVISION	0.0177976472856	0.0040896559207	FBXO5	0	1
GO_MITOTIC_NUCLEAR_DIVISION	0.0177976472856	0.0040896559207	CHMP7	1	0
GO_MITOTIC_NUCLEAR_DIVISION	0.0177976472856	0.0040896559207	CEP164	1	0
GO_MITOTIC_NUCLEAR_DIVISION	0.0177976472856	0.0040896559207	AKAP8L	0	1
GO_MITOTIC_NUCLEAR_DIVISION	0.0177976472856	0.0040896559207	CEP63	0	1
GO_MITOTIC_NUCLEAR_DIVISION	0.0177976472856	0.0040896559207	ANKLE2	1	0
GO_MITOTIC_NUCLEAR_DIVISION	0.0177976472856	0.0040896559207	CKAP5	0	1
GO_MITOTIC_NUCLEAR_DIVISION	0.0177976472856	0.0040896559207	PKMYT1	0	1
GO_MITOTIC_NUCLEAR_DIVISION	0.0177976472856	0.0040896559207	BRSK2	0	1
GO_MITOTIC_NUCLEAR_DIVISION	0.0177976472856	0.0040896559207	RNF8	0	1
GO_MITOTIC_NUCLEAR_DIVISION	0.0177976472856	0.0040896559207	MIS12	1	0
GO_MITOTIC_NUCLEAR_DIVISION	0.0177976472856	0.0040896559207	HAUS3	0	1
GO_MITOTIC_NUCLEAR_DIVISION	0.0177976472856	0.0040896559207	SIRT7	0	1
GO_MITOTIC_NUCLEAR_DIVISION	0.0177976472856	0.0040896559207	CDC25B	0	1
GO_MITOTIC_NUCLEAR_DIVISION	0.0177976472856	0.0040896559207	HMGA2	0	1
GO_MITOTIC_NUCLEAR_DIVISION	0.0177976472856	0.0040896559207	BRE	1	0
GO_MITOTIC_NUCLEAR_DIVISION	0.0177976472856	0.0040896559207	TADA3	0	1
GO_MITOTIC_NUCLEAR_DIVISION	0.0177976472856	0.0040896559207	ZC3HC1	1	0
GO_MITOTIC_NUCLEAR_DIVISION	0.0177976472856	0.0040896559207	NEK2	0	1
GO_MITOTIC_NUCLEAR_DIVISION	0.0177976472856	0.0040896559207	RCC1	1	0
GO_METALLO_SULFUR_CLUSTER_ASSEMBLY	0.132930247136	0.0109659381292	NUBP2	1	1
GO_METALLO_SULFUR_CLUSTER_ASSEMBLY	0.132930247136	0.0109659381292	NARFL	1	1
GO_METALLO_SULFUR_CLUSTER_ASSEMBLY	0.132930247136	0.0109659381292	ISCU	1	1
GO_METALLO_SULFUR_CLUSTER_ASSEMBLY	0.132930247136	0.0109659381292	CIAO1	0	1
GO_METALLO_SULFUR_CLUSTER_ASSEMBLY	0.132930247136	0.0109659381292	CIAPIN1	0	1
GO_METALLO_SULFUR_CLUSTER_ASSEMBLY	0.132930247136	0.0109659381292	IBA57	0	1
GO_METALLO_SULFUR_CLUSTER_ASSEMBLY	0.132930247136	0.0109659381292	NUBP1	1	0
GO_SOMATIC_DIVERSIFICATION_OF_IMMUNE_RECEPTORS	0.276732591758	0.0746141172702	POLL	1	1
GO_SOMATIC_DIVERSIFICATION_OF_IMMUNE_RECEPTORS	0.276732591758	0.0746141172702	MLH1	1	1
GO_SOMATIC_DIVERSIFICATION_OF_IMMUNE_RECEPTORS	0.276732591758	0.0746141172702	TCF3	1	1
GO_SOMATIC_DIVERSIFICATION_OF_IMMUNE_RECEPTORS	0.276732591758	0.0746141172702	PMS2P5	1	1
GO_SOMATIC_DIVERSIFICATION_OF_IMMUNE_RECEPTORS	0.276732591758	0.0746141172702	SWAP70	1	0
GO_SOMATIC_DIVERSIFICATION_OF_IMMUNE_RECEPTORS	0.276732591758	0.0746141172702	EXO1	0	1
GO_SOMATIC_DIVERSIFICATION_OF_IMMUNE_RECEPTORS	0.276732591758	0.0746141172702	PMS2	1	0
GO_SOMATIC_DIVERSIFICATION_OF_IMMUNE_RECEPTORS	0.276732591758	0.0746141172702	POLM	0	1
GO_SOMATIC_DIVERSIFICATION_OF_IMMUNE_RECEPTORS	0.276732591758	0.0746141172702	PRKDC	0	1
GO_SOMATIC_DIVERSIFICATION_OF_IMMUNE_RECEPTORS	0.276732591758	0.0746141172702	RNF8	0	1
GO_REGULATION_OF_OXIDATIVE_STRESS_INDUCED_INTRINSIC_APOPTOTIC_SIGNALING_PATHWAY	0.694222751188	0.0929656901922	UBQLN1	1	1
GO_REGULATION_OF_OXIDATIVE_STRESS_INDUCED_INTRINSIC_APOPTOTIC_SIGNALING_PATHWAY	0.694222751188	0.0929656901922	P4HB	1	1
GO_REGULATION_OF_OXIDATIVE_STRESS_INDUCED_INTRINSIC_APOPTOTIC_SIGNALING_PATHWAY	0.694222751188	0.0929656901922	AKT1	0	1
GO_REGULATION_OF_OXIDATIVE_STRESS_INDUCED_INTRINSIC_APOPTOTIC_SIGNALING_PATHWAY	0.694222751188	0.0929656901922	FBXW7	0	1
GO_REGULATION_OF_OXIDATIVE_STRESS_INDUCED_INTRINSIC_APOPTOTIC_SIGNALING_PATHWAY	0.694222751188	0.0929656901922	SIRT1	0	1
GO_REGULATION_OF_OXIDATIVE_STRESS_INDUCED_INTRINSIC_APOPTOTIC_SIGNALING_PATHWAY	0.694222751188	0.0929656901922	SOD2	0	1
GO_NEGATIVE_REGULATION_OF_ERBB_SIGNALING_PATHWAY	0.0133964782527	0.515348908638	ERRFI1	1	1
GO_NEGATIVE_REGULATION_OF_ERBB_SIGNALING_PATHWAY	0.0133964782527	0.515348908638	CLTA	1	1
GO_NEGATIVE_REGULATION_OF_ERBB_SIGNALING_PATHWAY	0.0133964782527	0.515348908638	EPN1	1	1
GO_NEGATIVE_REGULATION_OF_ERBB_SIGNALING_PATHWAY	0.0133964782527	0.515348908638	EPS15L1	1	1
GO_NEGATIVE_REGULATION_OF_ERBB_SIGNALING_PATHWAY	0.0133964782527	0.515348908638	ZGPAT	1	1
GO_NEGATIVE_REGULATION_OF_ERBB_SIGNALING_PATHWAY	0.0133964782527	0.515348908638	RNF115	1	0
GO_NEGATIVE_REGULATION_OF_ERBB_SIGNALING_PATHWAY	0.0133964782527	0.515348908638	AP2A1	1	0
GO_NEGATIVE_REGULATION_OF_ERBB_SIGNALING_PATHWAY	0.0133964782527	0.515348908638	PTPN2	1	0
GO_NEGATIVE_REGULATION_OF_ERBB_SIGNALING_PATHWAY	0.0133964782527	0.515348908638	SOCS4	1	0
GO_NEGATIVE_REGULATION_OF_ERBB_SIGNALING_PATHWAY	0.0133964782527	0.515348908638	UBC	1	0
GO_SPINDLE_ASSEMBLY	0.0496368096315	0.00344183535352	NCOR1	1	1
GO_SPINDLE_ASSEMBLY	0.0496368096315	0.00344183535352	HAUS6	1	1
GO_SPINDLE_ASSEMBLY	0.0496368096315	0.00344183535352	MLH1	1	1
GO_SPINDLE_ASSEMBLY	0.0496368096315	0.00344183535352	AURKB	1	1
GO_SPINDLE_ASSEMBLY	0.0496368096315	0.00344183535352	CEP192	1	1
GO_SPINDLE_ASSEMBLY	0.0496368096315	0.00344183535352	KIF23	1	1
GO_SPINDLE_ASSEMBLY	0.0496368096315	0.00344183535352	FLNA	1	1
GO_SPINDLE_ASSEMBLY	0.0496368096315	0.00344183535352	TNKS	0	1
GO_SPINDLE_ASSEMBLY	0.0496368096315	0.00344183535352	HAUS3	0	1
GO_SPINDLE_ASSEMBLY	0.0496368096315	0.00344183535352	XIAP	1	0
GO_SPINDLE_ASSEMBLY	0.0496368096315	0.00344183535352	NEK2	0	1
GO_SPINDLE_ASSEMBLY	0.0496368096315	0.00344183535352	CSNK1D	0	1
GO_SPINDLE_ASSEMBLY	0.0496368096315	0.00344183535352	ARHGEF10	1	0
GO_SPINDLE_ASSEMBLY	0.0496368096315	0.00344183535352	ZNF207	1	0
GO_SPINDLE_ASSEMBLY	0.0496368096315	0.00344183535352	CEP63	0	1
GO_SPINDLE_ASSEMBLY	0.0496368096315	0.00344183535352	RCC1	1	0
GO_SPINDLE_ASSEMBLY	0.0496368096315	0.00344183535352	RACGAP1	0	1
GO_SPINDLE_ASSEMBLY	0.0496368096315	0.00344183535352	TUBGCP3	0	1
GO_SPINDLE_ASSEMBLY	0.0496368096315	0.00344183535352	TUBGCP4	1	0
GO_SPINDLE_ASSEMBLY	0.0496368096315	0.00344183535352	FBXO5	0	1
GO_NEGATIVE_REGULATION_OF_CELL_CYCLE	2.37975757941e-06	0.00270778868148	ESPL1	1	1
GO_NEGATIVE_REGULATION_OF_CELL_CYCLE	2.37975757941e-06	0.00270778868148	WDR6	1	1
GO_NEGATIVE_REGULATION_OF_CELL_CYCLE	2.37975757941e-06	0.00270778868148	GTSE1	1	1
GO_NEGATIVE_REGULATION_OF_CELL_CYCLE	2.37975757941e-06	0.00270778868148	MLL5	1	1
GO_NEGATIVE_REGULATION_OF_CELL_CYCLE	2.37975757941e-06	0.00270778868148	TSC1	1	1
GO_NEGATIVE_REGULATION_OF_CELL_CYCLE	2.37975757941e-06	0.00270778868148	CNOT8	1	1
GO_NEGATIVE_REGULATION_OF_CELL_CYCLE	2.37975757941e-06	0.00270778868148	THAP5	1	1
GO_NEGATIVE_REGULATION_OF_CELL_CYCLE	2.37975757941e-06	0.00270778868148	RAD17	1	1
GO_NEGATIVE_REGULATION_OF_CELL_CYCLE	2.37975757941e-06	0.00270778868148	C2orf29	1	1
GO_NEGATIVE_REGULATION_OF_CELL_CYCLE	2.37975757941e-06	0.00270778868148	DDX39B	1	1
GO_NEGATIVE_REGULATION_OF_CELL_CYCLE	2.37975757941e-06	0.00270778868148	CDKN2A	1	1
GO_NEGATIVE_REGULATION_OF_CELL_CYCLE	2.37975757941e-06	0.00270778868148	KHDRBS1	1	1
GO_NEGATIVE_REGULATION_OF_CELL_CYCLE	2.37975757941e-06	0.00270778868148	BUB3	1	1
GO_NEGATIVE_REGULATION_OF_CELL_CYCLE	2.37975757941e-06	0.00270778868148	AURKB	1	1
GO_NEGATIVE_REGULATION_OF_CELL_CYCLE	2.37975757941e-06	0.00270778868148	INTS3	1	1
GO_NEGATIVE_REGULATION_OF_CELL_CYCLE	2.37975757941e-06	0.00270778868148	NLE1	1	1
GO_NEGATIVE_REGULATION_OF_CELL_CYCLE	2.37975757941e-06	0.00270778868148	SGSM3	1	1
GO_NEGATIVE_REGULATION_OF_CELL_CYCLE	2.37975757941e-06	0.00270778868148	ZNF655	1	1
GO_NEGATIVE_REGULATION_OF_CELL_CYCLE	2.37975757941e-06	0.00270778868148	CUL5	1	1
GO_NEGATIVE_REGULATION_OF_CELL_CYCLE	2.37975757941e-06	0.00270778868148	MDM1	1	1
GO_NEGATIVE_REGULATION_OF_CELL_CYCLE	2.37975757941e-06	0.00270778868148	PPM1A	1	1
GO_NEGATIVE_REGULATION_OF_CELL_CYCLE	2.37975757941e-06	0.00270778868148	USP47	1	1
GO_NEGATIVE_REGULATION_OF_CELL_CYCLE	2.37975757941e-06	0.00270778868148	PHF17	1	1
GO_NEGATIVE_REGULATION_OF_CELL_CYCLE	2.37975757941e-06	0.00270778868148	FBXO7	1	1
GO_NEGATIVE_REGULATION_OF_CELL_CYCLE	2.37975757941e-06	0.00270778868148	EIF4G2	1	1
GO_NEGATIVE_REGULATION_OF_CELL_CYCLE	2.37975757941e-06	0.00270778868148	TBRG4	1	1
GO_NEGATIVE_REGULATION_OF_CELL_CYCLE	2.37975757941e-06	0.00270778868148	RFWD3	1	1
GO_NEGATIVE_REGULATION_OF_CELL_CYCLE	2.37975757941e-06	0.00270778868148	AURKAIP1	1	1
GO_NEGATIVE_REGULATION_OF_CELL_CYCLE	2.37975757941e-06	0.00270778868148	ZWINT	1	1
GO_NEGATIVE_REGULATION_OF_CELL_CYCLE	2.37975757941e-06	0.00270778868148	PML	1	1
GO_NEGATIVE_REGULATION_OF_CELL_CYCLE	2.37975757941e-06	0.00270778868148	KIF20B	1	1
GO_NEGATIVE_REGULATION_OF_CELL_CYCLE	2.37975757941e-06	0.00270778868148	ATF2	1	1
GO_NEGATIVE_REGULATION_OF_CELL_CYCLE	2.37975757941e-06	0.00270778868148	PRKAG1	0	1
GO_NEGATIVE_REGULATION_OF_CELL_CYCLE	2.37975757941e-06	0.00270778868148	ZFYVE19	1	0
GO_NEGATIVE_REGULATION_OF_CELL_CYCLE	2.37975757941e-06	0.00270778868148	PSMG2	1	0
GO_NEGATIVE_REGULATION_OF_CELL_CYCLE	2.37975757941e-06	0.00270778868148	DLG1	1	0
GO_NEGATIVE_REGULATION_OF_CELL_CYCLE	2.37975757941e-06	0.00270778868148	CNOT10	0	1
GO_NEGATIVE_REGULATION_OF_CELL_CYCLE	2.37975757941e-06	0.00270778868148	DST	0	1
GO_NEGATIVE_REGULATION_OF_CELL_CYCLE	2.37975757941e-06	0.00270778868148	GIGYF2	1	0
GO_NEGATIVE_REGULATION_OF_CELL_CYCLE	2.37975757941e-06	0.00270778868148	RBM14	0	1
GO_NEGATIVE_REGULATION_OF_CELL_CYCLE	2.37975757941e-06	0.00270778868148	CNOT3	0	1
GO_NEGATIVE_REGULATION_OF_CELL_CYCLE	2.37975757941e-06	0.00270778868148	CNOT1	1	0
GO_NEGATIVE_REGULATION_OF_CELL_CYCLE	2.37975757941e-06	0.00270778868148	CNOT4	1	0
GO_NEGATIVE_REGULATION_OF_CELL_CYCLE	2.37975757941e-06	0.00270778868148	E2F7	1	0
GO_NEGATIVE_REGULATION_OF_CELL_CYCLE	2.37975757941e-06	0.00270778868148	CDKN2B	1	0
GO_NEGATIVE_REGULATION_OF_CELL_CYCLE	2.37975757941e-06	0.00270778868148	TPR	1	0
GO_NEGATIVE_REGULATION_OF_CELL_CYCLE	2.37975757941e-06	0.00270778868148	APC	1	0
GO_NEGATIVE_REGULATION_OF_CELL_CYCLE	2.37975757941e-06	0.00270778868148	PLAGL1	1	0
GO_NEGATIVE_REGULATION_OF_CELL_CYCLE	2.37975757941e-06	0.00270778868148	FZD3	0	1
GO_NEGATIVE_REGULATION_OF_CELL_CYCLE	2.37975757941e-06	0.00270778868148	NUBP1	1	0
GO_NEGATIVE_REGULATION_OF_CELL_CYCLE	2.37975757941e-06	0.00270778868148	TNKS	0	1
GO_NEGATIVE_REGULATION_OF_CELL_CYCLE	2.37975757941e-06	0.00270778868148	FBXW7	0	1
GO_NEGATIVE_REGULATION_OF_CELL_CYCLE	2.37975757941e-06	0.00270778868148	TGFBR1	0	1
GO_NEGATIVE_REGULATION_OF_CELL_CYCLE	2.37975757941e-06	0.00270778868148	RAD1	1	0
GO_NEGATIVE_REGULATION_OF_CELL_CYCLE	2.37975757941e-06	0.00270778868148	SMARCA4	0	1
GO_NEGATIVE_REGULATION_OF_CELL_CYCLE	2.37975757941e-06	0.00270778868148	SETMAR	1	0
GO_NEGATIVE_REGULATION_OF_CELL_CYCLE	2.37975757941e-06	0.00270778868148	NR4A1	1	0
GO_NEGATIVE_REGULATION_OF_CELL_CYCLE	2.37975757941e-06	0.00270778868148	PIDD	0	1
GO_NEGATIVE_REGULATION_OF_CELL_CYCLE	2.37975757941e-06	0.00270778868148	GADD45A	1	0
GO_NEGATIVE_REGULATION_OF_CELL_CYCLE	2.37975757941e-06	0.00270778868148	ZNF207	1	0
GO_NEGATIVE_REGULATION_OF_CELL_CYCLE	2.37975757941e-06	0.00270778868148	CGRRF1	0	1
GO_NEGATIVE_REGULATION_OF_CELL_CYCLE	2.37975757941e-06	0.00270778868148	BRD4	1	0
GO_NEGATIVE_REGULATION_OF_CELL_CYCLE	2.37975757941e-06	0.00270778868148	NME6	1	0
GO_NEGATIVE_REGULATION_OF_CELL_CYCLE	2.37975757941e-06	0.00270778868148	TCF7L2	0	1
GO_NEGATIVE_REGULATION_OF_CELL_CYCLE	2.37975757941e-06	0.00270778868148	CLSPN	0	1
GO_NEGATIVE_REGULATION_OF_CELL_CYCLE	2.37975757941e-06	0.00270778868148	HRAS	0	1
GO_NEGATIVE_REGULATION_OF_CELL_CYCLE	2.37975757941e-06	0.00270778868148	TP53	0	1
GO_NEGATIVE_REGULATION_OF_CELL_CYCLE	2.37975757941e-06	0.00270778868148	FBXO5	0	1
GO_NEGATIVE_REGULATION_OF_CELL_CYCLE	2.37975757941e-06	0.00270778868148	ZNF385A	1	0
GO_NEGATIVE_REGULATION_OF_CELL_CYCLE	2.37975757941e-06	0.00270778868148	FHL1	1	0
GO_NEGATIVE_REGULATION_OF_CELL_CYCLE	2.37975757941e-06	0.00270778868148	CTDSPL	1	0
GO_NEGATIVE_REGULATION_OF_CELL_CYCLE	2.37975757941e-06	0.00270778868148	CASP2	1	0
GO_NEGATIVE_REGULATION_OF_CELL_CYCLE	2.37975757941e-06	0.00270778868148	PPP2R5C	1	0
GO_NEGATIVE_REGULATION_OF_CELL_CYCLE	2.37975757941e-06	0.00270778868148	BCL2	1	0
GO_NEGATIVE_REGULATION_OF_CELL_CYCLE	2.37975757941e-06	0.00270778868148	CGREF1	0	1
GO_NEGATIVE_REGULATION_OF_CELL_CYCLE	2.37975757941e-06	0.00270778868148	PRKDC	0	1
GO_NEGATIVE_REGULATION_OF_CELL_CYCLE	2.37975757941e-06	0.00270778868148	CSNK2A1	1	0
GO_NEGATIVE_REGULATION_OF_CELL_CYCLE	2.37975757941e-06	0.00270778868148	H2AFY	0	1
GO_NEGATIVE_REGULATION_OF_CELL_CYCLE	2.37975757941e-06	0.00270778868148	UBC	1	0
GO_NEGATIVE_REGULATION_OF_CELL_CYCLE	2.37975757941e-06	0.00270778868148	TBRG1	1	0
GO_NEGATIVE_REGULATION_OF_CELL_CYCLE	2.37975757941e-06	0.00270778868148	MACF1	1	0
GO_NEGATIVE_REGULATION_OF_CELL_CYCLE	2.37975757941e-06	0.00270778868148	PCBP4	1	0
GO_NEGATIVE_REGULATION_OF_CELL_CYCLE	2.37975757941e-06	0.00270778868148	HEXIM1	1	0
GO_NEGATIVE_REGULATION_OF_CELL_CYCLE	2.37975757941e-06	0.00270778868148	MAPK12	1	0
GO_NEGATIVE_REGULATION_OF_CELL_CYCLE	2.37975757941e-06	0.00270778868148	LAMTOR2	1	0
GO_NEGATIVE_REGULATION_OF_CELL_CYCLE	2.37975757941e-06	0.00270778868148	HMGA2	0	1
GO_NEGATIVE_REGULATION_OF_CELL_CYCLE	2.37975757941e-06	0.00270778868148	MLXIPL	0	1
GO_NEGATIVE_REGULATION_OF_CELL_CYCLE	2.37975757941e-06	0.00270778868148	HORMAD1	1	0
GO_NEGATIVE_REGULATION_OF_CELL_CYCLE	2.37975757941e-06	0.00270778868148	PTPRK	0	1
GO_LACTATION	0.0671759384536	0.142706136511	SLC29A1	1	1
GO_LACTATION	0.0671759384536	0.142706136511	PAM	1	1
GO_LACTATION	0.0671759384536	0.142706136511	NCOR1	1	1
GO_LACTATION	0.0671759384536	0.142706136511	AGPAT6	1	1
GO_LACTATION	0.0671759384536	0.142706136511	CAD	1	1
GO_LACTATION	0.0671759384536	0.142706136511	UMPS	1	1
GO_LACTATION	0.0671759384536	0.142706136511	USF2	0	1
GO_LACTATION	0.0671759384536	0.142706136511	DDR1	1	0
GO_LACTATION	0.0671759384536	0.142706136511	STAT5B	1	0
GO_NEGATIVE_REGULATION_OF_TELOMERE_MAINTENANCE_VIA_TELOMERASE	0.0380700978602	0.141120871954	HNRNPA1	1	1
GO_NEGATIVE_REGULATION_OF_TELOMERE_MAINTENANCE_VIA_TELOMERASE	0.0380700978602	0.141120871954	PML	1	1
GO_NEGATIVE_REGULATION_OF_TELOMERE_MAINTENANCE_VIA_TELOMERASE	0.0380700978602	0.141120871954	HNRNPU	0	1
GO_NEGATIVE_REGULATION_OF_TELOMERE_MAINTENANCE_VIA_TELOMERASE	0.0380700978602	0.141120871954	PIF1	1	0
GO_NEGATIVE_REGULATION_OF_TELOMERE_MAINTENANCE_VIA_TELOMERASE	0.0380700978602	0.141120871954	HNRNPC	1	0
GO_REGULATION_OF_HISTONE_H3_K9_ACETYLATION	0.382424654058	0.0640226162197	SMAD4	1	1
GO_REGULATION_OF_HISTONE_H3_K9_ACETYLATION	0.382424654058	0.0640226162197	PIH1D1	1	1
GO_REGULATION_OF_HISTONE_H3_K9_ACETYLATION	0.382424654058	0.0640226162197	MLL	0	1
GO_REGULATION_OF_HISTONE_H3_K9_ACETYLATION	0.382424654058	0.0640226162197	HDAC5	0	1
GO_PROTEIN_EXIT_FROM_ENDOPLASMIC_RETICULUM	0.163646931695	0.0644501992132	AUP1	1	1
GO_PROTEIN_EXIT_FROM_ENDOPLASMIC_RETICULUM	0.163646931695	0.0644501992132	DERL2	1	1
GO_PROTEIN_EXIT_FROM_ENDOPLASMIC_RETICULUM	0.163646931695	0.0644501992132	HM13	1	0
GO_PROTEIN_EXIT_FROM_ENDOPLASMIC_RETICULUM	0.163646931695	0.0644501992132	UFD1L	0	1
GO_PROTEIN_EXIT_FROM_ENDOPLASMIC_RETICULUM	0.163646931695	0.0644501992132	RHBDD1	0	1
GO_PROTEIN_EXIT_FROM_ENDOPLASMIC_RETICULUM	0.163646931695	0.0644501992132	SURF4	0	1
GO_PROTEIN_EXIT_FROM_ENDOPLASMIC_RETICULUM	0.163646931695	0.0644501992132	SELS	1	0
GO_NUCLEAR_TRANSPORT	0.175128110558	0.0315046438426	SRSF11	1	1
GO_NUCLEAR_TRANSPORT	0.175128110558	0.0315046438426	NUP98	1	1
GO_NUCLEAR_TRANSPORT	0.175128110558	0.0315046438426	MYBBP1A	1	1
GO_NUCLEAR_TRANSPORT	0.175128110558	0.0315046438426	TSC1	1	1
GO_NUCLEAR_TRANSPORT	0.175128110558	0.0315046438426	FIP1L1	1	1
GO_NUCLEAR_TRANSPORT	0.175128110558	0.0315046438426	NUP37	1	1
GO_NUCLEAR_TRANSPORT	0.175128110558	0.0315046438426	DDX39B	1	1
GO_NUCLEAR_TRANSPORT	0.175128110558	0.0315046438426	DDX39A	1	1
GO_NUCLEAR_TRANSPORT	0.175128110558	0.0315046438426	RAB5A	1	1
GO_NUCLEAR_TRANSPORT	0.175128110558	0.0315046438426	SET	1	1
GO_NUCLEAR_TRANSPORT	0.175128110558	0.0315046438426	SRSF5	1	1
GO_NUCLEAR_TRANSPORT	0.175128110558	0.0315046438426	HNRNPA1	1	1
GO_NUCLEAR_TRANSPORT	0.175128110558	0.0315046438426	XPO1	1	1
GO_NUCLEAR_TRANSPORT	0.175128110558	0.0315046438426	SRSF7	1	1
GO_NUCLEAR_TRANSPORT	0.175128110558	0.0315046438426	SRSF6	1	1
GO_NUCLEAR_TRANSPORT	0.175128110558	0.0315046438426	SRSF3	1	1
GO_NUCLEAR_TRANSPORT	0.175128110558	0.0315046438426	SRSF2	1	1
GO_NUCLEAR_TRANSPORT	0.175128110558	0.0315046438426	UPF1	1	1
GO_NUCLEAR_TRANSPORT	0.175128110558	0.0315046438426	MCM3AP	1	1
GO_NUCLEAR_TRANSPORT	0.175128110558	0.0315046438426	SPTBN1	1	1
GO_NUCLEAR_TRANSPORT	0.175128110558	0.0315046438426	RBM15B	1	1
GO_NUCLEAR_TRANSPORT	0.175128110558	0.0315046438426	TNPO3	1	1
GO_NUCLEAR_TRANSPORT	0.175128110558	0.0315046438426	POLDIP3	1	1
GO_NUCLEAR_TRANSPORT	0.175128110558	0.0315046438426	PML	1	1
GO_NUCLEAR_TRANSPORT	0.175128110558	0.0315046438426	HSPA9	0	1
GO_NUCLEAR_TRANSPORT	0.175128110558	0.0315046438426	RAP1B	0	1
GO_NUCLEAR_TRANSPORT	0.175128110558	0.0315046438426	GEMIN2	1	0
GO_NUCLEAR_TRANSPORT	0.175128110558	0.0315046438426	GEMIN4	0	1
GO_NUCLEAR_TRANSPORT	0.175128110558	0.0315046438426	RAB21	1	0
GO_NUCLEAR_TRANSPORT	0.175128110558	0.0315046438426	RAB24	0	1
GO_NUCLEAR_TRANSPORT	0.175128110558	0.0315046438426	TPR	1	0
GO_NUCLEAR_TRANSPORT	0.175128110558	0.0315046438426	PTTG1IP	0	1
GO_NUCLEAR_TRANSPORT	0.175128110558	0.0315046438426	ZC3H11A	1	0
GO_NUCLEAR_TRANSPORT	0.175128110558	0.0315046438426	TMEM48	1	0
GO_NUCLEAR_TRANSPORT	0.175128110558	0.0315046438426	POM121C	0	1
GO_NUCLEAR_TRANSPORT	0.175128110558	0.0315046438426	RNPS1	0	1
GO_NUCLEAR_TRANSPORT	0.175128110558	0.0315046438426	FBXO22	1	0
GO_NUCLEAR_TRANSPORT	0.175128110558	0.0315046438426	PHB2	0	1
GO_NUCLEAR_TRANSPORT	0.175128110558	0.0315046438426	CEP57	0	1
GO_NUCLEAR_TRANSPORT	0.175128110558	0.0315046438426	ZNF384	0	1
GO_NUCLEAR_TRANSPORT	0.175128110558	0.0315046438426	NUPL1	1	0
GO_NUCLEAR_TRANSPORT	0.175128110558	0.0315046438426	SEH1L	0	1
GO_NUCLEAR_TRANSPORT	0.175128110558	0.0315046438426	NUP50	0	1
GO_NUCLEAR_TRANSPORT	0.175128110558	0.0315046438426	AGFG1	0	1
GO_NUCLEAR_TRANSPORT	0.175128110558	0.0315046438426	NEMF	0	1
GO_NUCLEAR_TRANSPORT	0.175128110558	0.0315046438426	NUP54	0	1
GO_NUCLEAR_TRANSPORT	0.175128110558	0.0315046438426	AKT1	0	1
GO_NUCLEAR_TRANSPORT	0.175128110558	0.0315046438426	AHCYL1	1	0
GO_NUCLEAR_TRANSPORT	0.175128110558	0.0315046438426	CHTOP	1	0
GO_NUCLEAR_TRANSPORT	0.175128110558	0.0315046438426	TBRG1	1	0
GO_NUCLEAR_TRANSPORT	0.175128110558	0.0315046438426	DAG1	1	0
GO_NUCLEAR_TRANSPORT	0.175128110558	0.0315046438426	RHOF	1	0
GO_NUCLEAR_TRANSPORT	0.175128110558	0.0315046438426	IPO8	0	1
GO_NUCLEAR_TRANSPORT	0.175128110558	0.0315046438426	FYTTD1	0	1
GO_NUCLEAR_TRANSPORT	0.175128110558	0.0315046438426	SNUPN	1	0
GO_REGULATION_OF_PROTEASOMAL_UBIQUITIN_DEPENDENT_PROTEIN_CATABOLIC_PROCESS	0.00105617377211	0.118343600391	ARAF	1	1
GO_REGULATION_OF_PROTEASOMAL_UBIQUITIN_DEPENDENT_PROTEIN_CATABOLIC_PROCESS	0.00105617377211	0.118343600391	STUB1	1	1
GO_REGULATION_OF_PROTEASOMAL_UBIQUITIN_DEPENDENT_PROTEIN_CATABOLIC_PROCESS	0.00105617377211	0.118343600391	CSNK1E	1	1
GO_REGULATION_OF_PROTEASOMAL_UBIQUITIN_DEPENDENT_PROTEIN_CATABOLIC_PROCESS	0.00105617377211	0.118343600391	ESPL1	1	1
GO_REGULATION_OF_PROTEASOMAL_UBIQUITIN_DEPENDENT_PROTEIN_CATABOLIC_PROCESS	0.00105617377211	0.118343600391	TRIB1	1	1
GO_REGULATION_OF_PROTEASOMAL_UBIQUITIN_DEPENDENT_PROTEIN_CATABOLIC_PROCESS	0.00105617377211	0.118343600391	BUB3	1	1
GO_REGULATION_OF_PROTEASOMAL_UBIQUITIN_DEPENDENT_PROTEIN_CATABOLIC_PROCESS	0.00105617377211	0.118343600391	GNB2L1	1	1
GO_REGULATION_OF_PROTEASOMAL_UBIQUITIN_DEPENDENT_PROTEIN_CATABOLIC_PROCESS	0.00105617377211	0.118343600391	XBP1	1	1
GO_REGULATION_OF_PROTEASOMAL_UBIQUITIN_DEPENDENT_PROTEIN_CATABOLIC_PROCESS	0.00105617377211	0.118343600391	UBQLN1	1	1
GO_REGULATION_OF_PROTEASOMAL_UBIQUITIN_DEPENDENT_PROTEIN_CATABOLIC_PROCESS	0.00105617377211	0.118343600391	GCLC	1	1
GO_REGULATION_OF_PROTEASOMAL_UBIQUITIN_DEPENDENT_PROTEIN_CATABOLIC_PROCESS	0.00105617377211	0.118343600391	WAC	1	1
GO_REGULATION_OF_PROTEASOMAL_UBIQUITIN_DEPENDENT_PROTEIN_CATABOLIC_PROCESS	0.00105617377211	0.118343600391	AKT1	0	1
GO_REGULATION_OF_PROTEASOMAL_UBIQUITIN_DEPENDENT_PROTEIN_CATABOLIC_PROCESS	0.00105617377211	0.118343600391	ANKIB1	1	0
GO_REGULATION_OF_PROTEASOMAL_UBIQUITIN_DEPENDENT_PROTEIN_CATABOLIC_PROCESS	0.00105617377211	0.118343600391	CSNK1D	0	1
GO_REGULATION_OF_PROTEASOMAL_UBIQUITIN_DEPENDENT_PROTEIN_CATABOLIC_PROCESS	0.00105617377211	0.118343600391	ZNF207	1	0
GO_REGULATION_OF_PROTEASOMAL_UBIQUITIN_DEPENDENT_PROTEIN_CATABOLIC_PROCESS	0.00105617377211	0.118343600391	TPR	1	0
GO_REGULATION_OF_PROTEASOMAL_UBIQUITIN_DEPENDENT_PROTEIN_CATABOLIC_PROCESS	0.00105617377211	0.118343600391	RNF19B	1	0
GO_REGULATION_OF_PROTEASOMAL_UBIQUITIN_DEPENDENT_PROTEIN_CATABOLIC_PROCESS	0.00105617377211	0.118343600391	CSNK2A1	1	0
GO_REGULATION_OF_PROTEASOMAL_UBIQUITIN_DEPENDENT_PROTEIN_CATABOLIC_PROCESS	0.00105617377211	0.118343600391	RNF19A	1	0
GO_REGULATION_OF_PROTEASOMAL_UBIQUITIN_DEPENDENT_PROTEIN_CATABOLIC_PROCESS	0.00105617377211	0.118343600391	SOCS4	1	0
GO_REGULATION_OF_PROTEASOMAL_UBIQUITIN_DEPENDENT_PROTEIN_CATABOLIC_PROCESS	0.00105617377211	0.118343600391	APC	1	0
GO_REGULATION_OF_PROTEASOMAL_UBIQUITIN_DEPENDENT_PROTEIN_CATABOLIC_PROCESS	0.00105617377211	0.118343600391	GORASP1	1	0
GO_REGULATION_OF_PROTEASOMAL_UBIQUITIN_DEPENDENT_PROTEIN_CATABOLIC_PROCESS	0.00105617377211	0.118343600391	PSMG2	1	0
GO_REGULATION_OF_PROTEASOMAL_UBIQUITIN_DEPENDENT_PROTEIN_CATABOLIC_PROCESS	0.00105617377211	0.118343600391	RNF138	0	1
GO_REGULATION_OF_PROTEASOMAL_UBIQUITIN_DEPENDENT_PROTEIN_CATABOLIC_PROCESS	0.00105617377211	0.118343600391	RAD23A	1	0
GO_REGULATION_OF_PROTEASOMAL_UBIQUITIN_DEPENDENT_PROTEIN_CATABOLIC_PROCESS	0.00105617377211	0.118343600391	UBE2K	1	0
GO_REGULATION_OF_PROTEASOMAL_UBIQUITIN_DEPENDENT_PROTEIN_CATABOLIC_PROCESS	0.00105617377211	0.118343600391	PCID2	0	1
GO_REGULATION_OF_PROTEASOMAL_UBIQUITIN_DEPENDENT_PROTEIN_CATABOLIC_PROCESS	0.00105617377211	0.118343600391	TAF9	1	0
GO_REGULATION_OF_PROTEASOMAL_UBIQUITIN_DEPENDENT_PROTEIN_CATABOLIC_PROCESS	0.00105617377211	0.118343600391	FBXO5	0	1
GO_REGULATION_OF_PROTEASOMAL_UBIQUITIN_DEPENDENT_PROTEIN_CATABOLIC_PROCESS	0.00105617377211	0.118343600391	FBXO22	1	0
GO_REGULATION_OF_PROTEASOMAL_UBIQUITIN_DEPENDENT_PROTEIN_CATABOLIC_PROCESS	0.00105617377211	0.118343600391	UBE2V2	1	0
GO_REGULATION_OF_PROTEASOMAL_UBIQUITIN_DEPENDENT_PROTEIN_CATABOLIC_PROCESS	0.00105617377211	0.118343600391	KEAP1	0	1
GO_REGULATION_OF_PROTEASOMAL_UBIQUITIN_DEPENDENT_PROTEIN_CATABOLIC_PROCESS	0.00105617377211	0.118343600391	HSPBP1	0	1
GO_REGULATION_OF_PROTEASOMAL_UBIQUITIN_DEPENDENT_PROTEIN_CATABOLIC_PROCESS	0.00105617377211	0.118343600391	N4BP1	0	1
GO_PROTEIN_DNA_COMPLEX_DISASSEMBLY	0.0350343882706	0.118343600391	ARID2	1	1
GO_PROTEIN_DNA_COMPLEX_DISASSEMBLY	0.0350343882706	0.118343600391	ARID1A	1	1
GO_PROTEIN_DNA_COMPLEX_DISASSEMBLY	0.0350343882706	0.118343600391	SET	1	1
GO_PROTEIN_DNA_COMPLEX_DISASSEMBLY	0.0350343882706	0.118343600391	SMARCC2	1	0
GO_PROTEIN_DNA_COMPLEX_DISASSEMBLY	0.0350343882706	0.118343600391	SMARCE1	1	0
GO_PROTEIN_DNA_COMPLEX_DISASSEMBLY	0.0350343882706	0.118343600391	SMARCA4	0	1
GO_MITOTIC_SISTER_CHROMATID_SEGREGATION	0.0679378498197	0.0153939270423	ESPL1	1	1
GO_MITOTIC_SISTER_CHROMATID_SEGREGATION	0.0679378498197	0.0153939270423	KIF23	1	1
GO_MITOTIC_SISTER_CHROMATID_SEGREGATION	0.0679378498197	0.0153939270423	ZWINT	1	1
GO_MITOTIC_SISTER_CHROMATID_SEGREGATION	0.0679378498197	0.0153939270423	PDS5A	1	1
GO_MITOTIC_SISTER_CHROMATID_SEGREGATION	0.0679378498197	0.0153939270423	BECN1	1	1
GO_MITOTIC_SISTER_CHROMATID_SEGREGATION	0.0679378498197	0.0153939270423	BUB3	1	1
GO_MITOTIC_SISTER_CHROMATID_SEGREGATION	0.0679378498197	0.0153939270423	SMC4	1	1
GO_MITOTIC_SISTER_CHROMATID_SEGREGATION	0.0679378498197	0.0153939270423	PRC1	1	1
GO_MITOTIC_SISTER_CHROMATID_SEGREGATION	0.0679378498197	0.0153939270423	AURKB	1	1
GO_MITOTIC_SISTER_CHROMATID_SEGREGATION	0.0679378498197	0.0153939270423	ZNF207	1	0
GO_MITOTIC_SISTER_CHROMATID_SEGREGATION	0.0679378498197	0.0153939270423	PSRC1	1	0
GO_MITOTIC_SISTER_CHROMATID_SEGREGATION	0.0679378498197	0.0153939270423	KIF22	1	0
GO_MITOTIC_SISTER_CHROMATID_SEGREGATION	0.0679378498197	0.0153939270423	SEH1L	0	1
GO_MITOTIC_SISTER_CHROMATID_SEGREGATION	0.0679378498197	0.0153939270423	MIS12	1	0
GO_MITOTIC_SISTER_CHROMATID_SEGREGATION	0.0679378498197	0.0153939270423	NEK2	0	1
GO_MITOTIC_SISTER_CHROMATID_SEGREGATION	0.0679378498197	0.0153939270423	CHMP7	1	0
GO_MITOTIC_SISTER_CHROMATID_SEGREGATION	0.0679378498197	0.0153939270423	RACGAP1	0	1
GO_MITOTIC_SISTER_CHROMATID_SEGREGATION	0.0679378498197	0.0153939270423	AKAP8L	0	1
GO_MITOTIC_SISTER_CHROMATID_SEGREGATION	0.0679378498197	0.0153939270423	CEP57	0	1
GO_MITOTIC_SISTER_CHROMATID_SEGREGATION	0.0679378498197	0.0153939270423	CEP55	0	1
GO_MITOTIC_SISTER_CHROMATID_SEGREGATION	0.0679378498197	0.0153939270423	CHMP4A	0	1
GO_CARDIAC_SEPTUM_DEVELOPMENT	0.0847893503261	0.367406801896	PTK7	1	1
GO_CARDIAC_SEPTUM_DEVELOPMENT	0.0847893503261	0.367406801896	PLXND1	1	1
GO_CARDIAC_SEPTUM_DEVELOPMENT	0.0847893503261	0.367406801896	DNM2	1	1
GO_CARDIAC_SEPTUM_DEVELOPMENT	0.0847893503261	0.367406801896	NPHP3	1	1
GO_CARDIAC_SEPTUM_DEVELOPMENT	0.0847893503261	0.367406801896	SMAD4	1	1
GO_CARDIAC_SEPTUM_DEVELOPMENT	0.0847893503261	0.367406801896	WHSC1	1	1
GO_CARDIAC_SEPTUM_DEVELOPMENT	0.0847893503261	0.367406801896	SUFU	0	1
GO_CARDIAC_SEPTUM_DEVELOPMENT	0.0847893503261	0.367406801896	TBX3	1	0
GO_CARDIAC_SEPTUM_DEVELOPMENT	0.0847893503261	0.367406801896	RARA	1	0
GO_CARDIAC_SEPTUM_DEVELOPMENT	0.0847893503261	0.367406801896	NPRL3	0	1
GO_CARDIAC_SEPTUM_DEVELOPMENT	0.0847893503261	0.367406801896	RBM15	1	0
GO_CARDIAC_SEPTUM_DEVELOPMENT	0.0847893503261	0.367406801896	CRELD1	0	1
GO_CARDIAC_SEPTUM_DEVELOPMENT	0.0847893503261	0.367406801896	CYR61	1	0
GO_CARDIAC_SEPTUM_DEVELOPMENT	0.0847893503261	0.367406801896	HEG1	1	0
GO_CARDIAC_SEPTUM_DEVELOPMENT	0.0847893503261	0.367406801896	FGFR2	0	1
GO_CARDIAC_SEPTUM_DEVELOPMENT	0.0847893503261	0.367406801896	EGLN1	1	0
GO_CARDIAC_SEPTUM_DEVELOPMENT	0.0847893503261	0.367406801896	WNT5A	1	0
GO_REGULATION_OF_HISTONE_DEACETYLATION	0.253235315733	0.0125498953668	PML	1	1
GO_REGULATION_OF_HISTONE_DEACETYLATION	0.253235315733	0.0125498953668	SREBF1	1	1
GO_REGULATION_OF_HISTONE_DEACETYLATION	0.253235315733	0.0125498953668	PRKD2	1	1
GO_REGULATION_OF_HISTONE_DEACETYLATION	0.253235315733	0.0125498953668	AKAP8L	0	1
GO_REGULATION_OF_HISTONE_DEACETYLATION	0.253235315733	0.0125498953668	ZNHIT1	1	0
GO_REGULATION_OF_HISTONE_DEACETYLATION	0.253235315733	0.0125498953668	TP53	0	1
GO_REGULATION_OF_HISTONE_DEACETYLATION	0.253235315733	0.0125498953668	KDM5A	0	1
GO_REGULATION_OF_HISTONE_DEACETYLATION	0.253235315733	0.0125498953668	TADA3	0	1
GO_CYTOSKELETON_DEPENDENT_INTRACELLULAR_TRANSPORT	0.0606361631133	0.909921274774	LRPPRC	1	1
GO_CYTOSKELETON_DEPENDENT_INTRACELLULAR_TRANSPORT	0.0606361631133	0.909921274774	KIF23	1	1
GO_CYTOSKELETON_DEPENDENT_INTRACELLULAR_TRANSPORT	0.0606361631133	0.909921274774	PCM1	1	1
GO_CYTOSKELETON_DEPENDENT_INTRACELLULAR_TRANSPORT	0.0606361631133	0.909921274774	KIF1B	1	1
GO_CYTOSKELETON_DEPENDENT_INTRACELLULAR_TRANSPORT	0.0606361631133	0.909921274774	FYCO1	1	1
GO_CYTOSKELETON_DEPENDENT_INTRACELLULAR_TRANSPORT	0.0606361631133	0.909921274774	BICD2	1	1
GO_CYTOSKELETON_DEPENDENT_INTRACELLULAR_TRANSPORT	0.0606361631133	0.909921274774	ARHGAP21	1	0
GO_CYTOSKELETON_DEPENDENT_INTRACELLULAR_TRANSPORT	0.0606361631133	0.909921274774	APP	0	1
GO_CYTOSKELETON_DEPENDENT_INTRACELLULAR_TRANSPORT	0.0606361631133	0.909921274774	TUBA1A	1	0
GO_CYTOSKELETON_DEPENDENT_INTRACELLULAR_TRANSPORT	0.0606361631133	0.909921274774	BLOC1S2	0	1
GO_CYTOSKELETON_DEPENDENT_INTRACELLULAR_TRANSPORT	0.0606361631133	0.909921274774	WDR35	1	0
GO_CYTOSKELETON_DEPENDENT_INTRACELLULAR_TRANSPORT	0.0606361631133	0.909921274774	AZI1	1	0
GO_CYTOSKELETON_DEPENDENT_INTRACELLULAR_TRANSPORT	0.0606361631133	0.909921274774	WDR19	1	0
GO_CYTOSKELETON_DEPENDENT_INTRACELLULAR_TRANSPORT	0.0606361631133	0.909921274774	SSX2IP	1	0
GO_CYTOSKELETON_DEPENDENT_INTRACELLULAR_TRANSPORT	0.0606361631133	0.909921274774	AP3D1	1	0
GO_CYTOSKELETON_DEPENDENT_INTRACELLULAR_TRANSPORT	0.0606361631133	0.909921274774	NDE1	1	0
GO_CYTOSKELETON_DEPENDENT_INTRACELLULAR_TRANSPORT	0.0606361631133	0.909921274774	SUN2	1	0
GO_CYTOSKELETON_DEPENDENT_INTRACELLULAR_TRANSPORT	0.0606361631133	0.909921274774	HTT	1	0
GO_CYTOSKELETON_DEPENDENT_INTRACELLULAR_TRANSPORT	0.0606361631133	0.909921274774	RAB21	1	0
GO_REGULATION_BY_VIRUS_OF_VIRAL_PROTEIN_LEVELS_IN_HOST_CELL	0.57383990135	0.0253422623516	TAP1	1	1
GO_REGULATION_BY_VIRUS_OF_VIRAL_PROTEIN_LEVELS_IN_HOST_CELL	0.57383990135	0.0253422623516	PTPLAD1	0	1
GO_REGULATION_BY_VIRUS_OF_VIRAL_PROTEIN_LEVELS_IN_HOST_CELL	0.57383990135	0.0253422623516	VAPB	0	1
GO_REGULATION_BY_VIRUS_OF_VIRAL_PROTEIN_LEVELS_IN_HOST_CELL	0.57383990135	0.0253422623516	TBC1D20	0	1
GO_MICROTUBULE_ANCHORING	0.114334765575	0.0323141491996	BICD2	1	1
GO_MICROTUBULE_ANCHORING	0.114334765575	0.0323141491996	PCM1	1	1
GO_MICROTUBULE_ANCHORING	0.114334765575	0.0323141491996	CEP350	1	1
GO_MICROTUBULE_ANCHORING	0.114334765575	0.0323141491996	FGFR1OP	0	1
GO_MICROTUBULE_ANCHORING	0.114334765575	0.0323141491996	CEP57	0	1
GO_MICROTUBULE_ANCHORING	0.114334765575	0.0323141491996	DAG1	1	0
GO_REGULATION_OF_MYELOID_CELL_APOPTOTIC_PROCESS	0.0429319411079	0.724947248526	CDKN2A	1	1
GO_REGULATION_OF_MYELOID_CELL_APOPTOTIC_PROCESS	0.0429319411079	0.724947248526	THRA	1	0
GO_REGULATION_OF_MYELOID_CELL_APOPTOTIC_PROCESS	0.0429319411079	0.724947248526	SIRT1	0	1
GO_REGULATION_OF_MYELOID_CELL_APOPTOTIC_PROCESS	0.0429319411079	0.724947248526	MAEA	1	0
GO_REGULATION_OF_MYELOID_CELL_APOPTOTIC_PROCESS	0.0429319411079	0.724947248526	MEF2C	1	0
GO_REGULATION_OF_MYELOID_CELL_APOPTOTIC_PROCESS	0.0429319411079	0.724947248526	SELS	1	0
GO_REGULATION_OF_MYELOID_CELL_APOPTOTIC_PROCESS	0.0429319411079	0.724947248526	BCL2	1	0
GO_REGULATION_OF_CELL_GROWTH	0.0277915085946	0.112357177941	SEMA4B	1	1
GO_REGULATION_OF_CELL_GROWTH	0.0277915085946	0.112357177941	AKAP6	1	1
GO_REGULATION_OF_CELL_GROWTH	0.0277915085946	0.112357177941	NAIF1	1	1
GO_REGULATION_OF_CELL_GROWTH	0.0277915085946	0.112357177941	PPARD	1	1
GO_REGULATION_OF_CELL_GROWTH	0.0277915085946	0.112357177941	SMAD4	1	1
GO_REGULATION_OF_CELL_GROWTH	0.0277915085946	0.112357177941	ST7L	1	1
GO_REGULATION_OF_CELL_GROWTH	0.0277915085946	0.112357177941	DDX39B	1	1
GO_REGULATION_OF_CELL_GROWTH	0.0277915085946	0.112357177941	PLXND1	1	1
GO_REGULATION_OF_CELL_GROWTH	0.0277915085946	0.112357177941	CDKN2A	1	1
GO_REGULATION_OF_CELL_GROWTH	0.0277915085946	0.112357177941	DERL2	1	1
GO_REGULATION_OF_CELL_GROWTH	0.0277915085946	0.112357177941	BCAR1	1	1
GO_REGULATION_OF_CELL_GROWTH	0.0277915085946	0.112357177941	PHF17	1	1
GO_REGULATION_OF_CELL_GROWTH	0.0277915085946	0.112357177941	RUFY3	1	1
GO_REGULATION_OF_CELL_GROWTH	0.0277915085946	0.112357177941	IST1	1	1
GO_REGULATION_OF_CELL_GROWTH	0.0277915085946	0.112357177941	USP47	1	1
GO_REGULATION_OF_CELL_GROWTH	0.0277915085946	0.112357177941	CD320	1	1
GO_REGULATION_OF_CELL_GROWTH	0.0277915085946	0.112357177941	GNB2L1	1	1
GO_REGULATION_OF_CELL_GROWTH	0.0277915085946	0.112357177941	IP6K2	1	1
GO_REGULATION_OF_CELL_GROWTH	0.0277915085946	0.112357177941	ACSL4	1	1
GO_REGULATION_OF_CELL_GROWTH	0.0277915085946	0.112357177941	DNM2	1	1
GO_REGULATION_OF_CELL_GROWTH	0.0277915085946	0.112357177941	KIAA1109	1	1
GO_REGULATION_OF_CELL_GROWTH	0.0277915085946	0.112357177941	PML	1	1
GO_REGULATION_OF_CELL_GROWTH	0.0277915085946	0.112357177941	SEMA4C	0	1
GO_REGULATION_OF_CELL_GROWTH	0.0277915085946	0.112357177941	ARHGEF11	1	0
GO_REGULATION_OF_CELL_GROWTH	0.0277915085946	0.112357177941	CXCL16	0	1
GO_REGULATION_OF_CELL_GROWTH	0.0277915085946	0.112357177941	CAPRIN2	0	1
GO_REGULATION_OF_CELL_GROWTH	0.0277915085946	0.112357177941	NF2	0	1
GO_REGULATION_OF_CELL_GROWTH	0.0277915085946	0.112357177941	TNK1	0	1
GO_REGULATION_OF_CELL_GROWTH	0.0277915085946	0.112357177941	HTRA3	1	0
GO_REGULATION_OF_CELL_GROWTH	0.0277915085946	0.112357177941	SPHK1	1	0
GO_REGULATION_OF_CELL_GROWTH	0.0277915085946	0.112357177941	CYR61	1	0
GO_REGULATION_OF_CELL_GROWTH	0.0277915085946	0.112357177941	FGFR1OP	0	1
GO_REGULATION_OF_CELL_GROWTH	0.0277915085946	0.112357177941	RAB21	1	0
GO_REGULATION_OF_CELL_GROWTH	0.0277915085946	0.112357177941	CLSTN3	1	0
GO_REGULATION_OF_CELL_GROWTH	0.0277915085946	0.112357177941	PSRC1	1	0
GO_REGULATION_OF_CELL_GROWTH	0.0277915085946	0.112357177941	SYT1	0	1
GO_REGULATION_OF_CELL_GROWTH	0.0277915085946	0.112357177941	ADNP	0	1
GO_REGULATION_OF_CELL_GROWTH	0.0277915085946	0.112357177941	EXOSC2	1	0
GO_REGULATION_OF_CELL_GROWTH	0.0277915085946	0.112357177941	SH3BP4	1	0
GO_REGULATION_OF_CELL_GROWTH	0.0277915085946	0.112357177941	TGFBR1	0	1
GO_REGULATION_OF_CELL_GROWTH	0.0277915085946	0.112357177941	TAOK2	0	1
GO_REGULATION_OF_CELL_GROWTH	0.0277915085946	0.112357177941	SMARCA4	0	1
GO_REGULATION_OF_CELL_GROWTH	0.0277915085946	0.112357177941	CDKN2AIP	1	0
GO_REGULATION_OF_CELL_GROWTH	0.0277915085946	0.112357177941	NME6	1	0
GO_REGULATION_OF_CELL_GROWTH	0.0277915085946	0.112357177941	TNFRSF12A	0	1
GO_REGULATION_OF_CELL_GROWTH	0.0277915085946	0.112357177941	CDK11A	1	0
GO_REGULATION_OF_CELL_GROWTH	0.0277915085946	0.112357177941	DDR1	1	0
GO_REGULATION_OF_CELL_GROWTH	0.0277915085946	0.112357177941	FHL1	1	0
GO_REGULATION_OF_CELL_GROWTH	0.0277915085946	0.112357177941	TP53	0	1
GO_REGULATION_OF_CELL_GROWTH	0.0277915085946	0.112357177941	SGK1	1	0
GO_REGULATION_OF_CELL_GROWTH	0.0277915085946	0.112357177941	BCL2	1	0
GO_REGULATION_OF_CELL_GROWTH	0.0277915085946	0.112357177941	AKT1	0	1
GO_REGULATION_OF_CELL_GROWTH	0.0277915085946	0.112357177941	CGREF1	0	1
GO_REGULATION_OF_CELL_GROWTH	0.0277915085946	0.112357177941	CSNK2A1	1	0
GO_REGULATION_OF_CELL_GROWTH	0.0277915085946	0.112357177941	HYAL2	1	0
GO_REGULATION_OF_CELL_GROWTH	0.0277915085946	0.112357177941	OLFM1	1	0
GO_REGULATION_OF_CELL_GROWTH	0.0277915085946	0.112357177941	MACF1	1	0
GO_REGULATION_OF_CELL_GROWTH	0.0277915085946	0.112357177941	H2AFY	0	1
GO_REGULATION_OF_CELL_GROWTH	0.0277915085946	0.112357177941	SIRT1	0	1
GO_REGULATION_OF_CELL_GROWTH	0.0277915085946	0.112357177941	TAF9	1	0
GO_REGULATION_OF_CELL_GROWTH	0.0277915085946	0.112357177941	WNT5A	1	0
GO_REGULATION_OF_CELL_GROWTH	0.0277915085946	0.112357177941	HNRNPK	1	0
GO_REGULATION_OF_CELL_GROWTH	0.0277915085946	0.112357177941	SEMA3B	0	1
GO_REGULATION_OF_CELL_GROWTH	0.0277915085946	0.112357177941	CTGF	1	0
GO_REGULATION_OF_CELL_GROWTH	0.0277915085946	0.112357177941	ADAM10	0	1
GO_REGULATION_OF_CELL_GROWTH	0.0277915085946	0.112357177941	CYBA	0	1
GO_SIGNAL_TRANSDUCTION_IN_RESPONSE_TO_DNA_DAMAGE	0.0110952922922	0.25883852863	C2orf29	1	1
GO_SIGNAL_TRANSDUCTION_IN_RESPONSE_TO_DNA_DAMAGE	0.0110952922922	0.25883852863	GTSE1	1	1
GO_SIGNAL_TRANSDUCTION_IN_RESPONSE_TO_DNA_DAMAGE	0.0110952922922	0.25883852863	PAXIP1	1	1
GO_SIGNAL_TRANSDUCTION_IN_RESPONSE_TO_DNA_DAMAGE	0.0110952922922	0.25883852863	PML	1	1
GO_SIGNAL_TRANSDUCTION_IN_RESPONSE_TO_DNA_DAMAGE	0.0110952922922	0.25883852863	FOXO3	1	1
GO_SIGNAL_TRANSDUCTION_IN_RESPONSE_TO_DNA_DAMAGE	0.0110952922922	0.25883852863	CNOT8	1	1
GO_SIGNAL_TRANSDUCTION_IN_RESPONSE_TO_DNA_DAMAGE	0.0110952922922	0.25883852863	PIDD	0	1
GO_SIGNAL_TRANSDUCTION_IN_RESPONSE_TO_DNA_DAMAGE	0.0110952922922	0.25883852863	GADD45A	1	0
GO_SIGNAL_TRANSDUCTION_IN_RESPONSE_TO_DNA_DAMAGE	0.0110952922922	0.25883852863	BRCA2	1	0
GO_SIGNAL_TRANSDUCTION_IN_RESPONSE_TO_DNA_DAMAGE	0.0110952922922	0.25883852863	UBC	1	0
GO_SIGNAL_TRANSDUCTION_IN_RESPONSE_TO_DNA_DAMAGE	0.0110952922922	0.25883852863	PLAGL1	1	0
GO_SIGNAL_TRANSDUCTION_IN_RESPONSE_TO_DNA_DAMAGE	0.0110952922922	0.25883852863	PCBP4	1	0
GO_SIGNAL_TRANSDUCTION_IN_RESPONSE_TO_DNA_DAMAGE	0.0110952922922	0.25883852863	CNOT10	0	1
GO_SIGNAL_TRANSDUCTION_IN_RESPONSE_TO_DNA_DAMAGE	0.0110952922922	0.25883852863	TP53	0	1
GO_SIGNAL_TRANSDUCTION_IN_RESPONSE_TO_DNA_DAMAGE	0.0110952922922	0.25883852863	PPP2R5C	1	0
GO_SIGNAL_TRANSDUCTION_IN_RESPONSE_TO_DNA_DAMAGE	0.0110952922922	0.25883852863	PRKDC	0	1
GO_SIGNAL_TRANSDUCTION_IN_RESPONSE_TO_DNA_DAMAGE	0.0110952922922	0.25883852863	ZNF385A	1	0
GO_SIGNAL_TRANSDUCTION_IN_RESPONSE_TO_DNA_DAMAGE	0.0110952922922	0.25883852863	CNOT3	0	1
GO_SIGNAL_TRANSDUCTION_IN_RESPONSE_TO_DNA_DAMAGE	0.0110952922922	0.25883852863	CNOT1	1	0
GO_SIGNAL_TRANSDUCTION_IN_RESPONSE_TO_DNA_DAMAGE	0.0110952922922	0.25883852863	CNOT4	1	0
GO_SIGNAL_TRANSDUCTION_IN_RESPONSE_TO_DNA_DAMAGE	0.0110952922922	0.25883852863	CEP63	0	1
GO_SIGNAL_TRANSDUCTION_IN_RESPONSE_TO_DNA_DAMAGE	0.0110952922922	0.25883852863	E2F7	1	0
GO_SIGNAL_TRANSDUCTION_IN_RESPONSE_TO_DNA_DAMAGE	0.0110952922922	0.25883852863	CASP2	1	0
GO_MRNA_TRANSCRIPTION	0.0791919773081	0.0219367777518	EEF1D	1	1
GO_MRNA_TRANSCRIPTION	0.0791919773081	0.0219367777518	DDX5	1	1
GO_MRNA_TRANSCRIPTION	0.0791919773081	0.0219367777518	PPARD	1	1
GO_MRNA_TRANSCRIPTION	0.0791919773081	0.0219367777518	SREBF1	1	1
GO_MRNA_TRANSCRIPTION	0.0791919773081	0.0219367777518	FLNA	1	1
GO_MRNA_TRANSCRIPTION	0.0791919773081	0.0219367777518	HSF1	0	1
GO_NEGATIVE_REGULATION_OF_PROTEIN_CATABOLIC_PROCESS	0.0679167638121	0.401847084383	UBAC2	1	1
GO_NEGATIVE_REGULATION_OF_PROTEIN_CATABOLIC_PROCESS	0.0679167638121	0.401847084383	CDKN2A	1	1
GO_NEGATIVE_REGULATION_OF_PROTEIN_CATABOLIC_PROCESS	0.0679167638121	0.401847084383	DERL2	1	1
GO_NEGATIVE_REGULATION_OF_PROTEIN_CATABOLIC_PROCESS	0.0679167638121	0.401847084383	BUB3	1	1
GO_NEGATIVE_REGULATION_OF_PROTEIN_CATABOLIC_PROCESS	0.0679167638121	0.401847084383	FLNA	1	1
GO_NEGATIVE_REGULATION_OF_PROTEIN_CATABOLIC_PROCESS	0.0679167638121	0.401847084383	SMAD4	1	1
GO_NEGATIVE_REGULATION_OF_PROTEIN_CATABOLIC_PROCESS	0.0679167638121	0.401847084383	PML	1	1
GO_NEGATIVE_REGULATION_OF_PROTEIN_CATABOLIC_PROCESS	0.0679167638121	0.401847084383	WAC	1	1
GO_NEGATIVE_REGULATION_OF_PROTEIN_CATABOLIC_PROCESS	0.0679167638121	0.401847084383	TIMP1	1	0
GO_NEGATIVE_REGULATION_OF_PROTEIN_CATABOLIC_PROCESS	0.0679167638121	0.401847084383	ZNF207	1	0
GO_NEGATIVE_REGULATION_OF_PROTEIN_CATABOLIC_PROCESS	0.0679167638121	0.401847084383	TPR	1	0
GO_NEGATIVE_REGULATION_OF_PROTEIN_CATABOLIC_PROCESS	0.0679167638121	0.401847084383	CSNK2A1	1	0
GO_NEGATIVE_REGULATION_OF_PROTEIN_CATABOLIC_PROCESS	0.0679167638121	0.401847084383	APC	1	0
GO_NEGATIVE_REGULATION_OF_PROTEIN_CATABOLIC_PROCESS	0.0679167638121	0.401847084383	PSMG2	1	0
GO_NEGATIVE_REGULATION_OF_PROTEIN_CATABOLIC_PROCESS	0.0679167638121	0.401847084383	TAF9	1	0
GO_NEGATIVE_REGULATION_OF_PROTEIN_CATABOLIC_PROCESS	0.0679167638121	0.401847084383	FYN	1	0
GO_NEGATIVE_REGULATION_OF_PROTEIN_CATABOLIC_PROCESS	0.0679167638121	0.401847084383	N4BP1	0	1
GO_NEGATIVE_REGULATION_OF_PROTEIN_CATABOLIC_PROCESS	0.0679167638121	0.401847084383	KIAA1432	0	1
GO_NEGATIVE_REGULATION_OF_PROTEIN_CATABOLIC_PROCESS	0.0679167638121	0.401847084383	SUFU	0	1
GO_NEGATIVE_REGULATION_OF_PROTEIN_CATABOLIC_PROCESS	0.0679167638121	0.401847084383	AZIN1	0	1
GO_PROTEIN_ALKYLATION	0.157713375178	0.0159629279699	FBXO11	1	1
GO_PROTEIN_ALKYLATION	0.157713375178	0.0159629279699	WHSC1	1	1
GO_PROTEIN_ALKYLATION	0.157713375178	0.0159629279699	MLL5	1	1
GO_PROTEIN_ALKYLATION	0.157713375178	0.0159629279699	PAXIP1	1	1
GO_PROTEIN_ALKYLATION	0.157713375178	0.0159629279699	SUV420H1	1	1
GO_PROTEIN_ALKYLATION	0.157713375178	0.0159629279699	NSD1	1	1
GO_PROTEIN_ALKYLATION	0.157713375178	0.0159629279699	DOT1L	1	1
GO_PROTEIN_ALKYLATION	0.157713375178	0.0159629279699	EZH1	1	1
GO_PROTEIN_ALKYLATION	0.157713375178	0.0159629279699	C17orf79	1	0
GO_PROTEIN_ALKYLATION	0.157713375178	0.0159629279699	WHSC1L1	0	1
GO_PROTEIN_ALKYLATION	0.157713375178	0.0159629279699	N6AMT2	0	1
GO_PROTEIN_ALKYLATION	0.157713375178	0.0159629279699	METTL10	0	1
[truncated: 12,798 more rows]

## Sheet: MISO low dose pathways
GO_process	Hela_lowdose_FDR	HCT116_lowdose_FDR	gene_name	in_Hela_lowdose	in_HCT116_lowdose
GO_MACROMOLECULAR_COMPLEX_ASSEMBLY	0.0457798451882	0.566936200858	NUP98	1	1
GO_MACROMOLECULAR_COMPLEX_ASSEMBLY	0.0457798451882	0.566936200858	TCIRG1	1	1
GO_MACROMOLECULAR_COMPLEX_ASSEMBLY	0.0457798451882	0.566936200858	PAM	1	1
GO_MACROMOLECULAR_COMPLEX_ASSEMBLY	0.0457798451882	0.566936200858	CREBBP	1	1
GO_MACROMOLECULAR_COMPLEX_ASSEMBLY	0.0457798451882	0.566936200858	TMEM126B	1	1
GO_MACROMOLECULAR_COMPLEX_ASSEMBLY	0.0457798451882	0.566936200858	MCM2	1	1
GO_MACROMOLECULAR_COMPLEX_ASSEMBLY	0.0457798451882	0.566936200858	TSC1	1	1
GO_MACROMOLECULAR_COMPLEX_ASSEMBLY	0.0457798451882	0.566936200858	AURKB	1	1
GO_MACROMOLECULAR_COMPLEX_ASSEMBLY	0.0457798451882	0.566936200858	C7orf44	1	1
GO_MACROMOLECULAR_COMPLEX_ASSEMBLY	0.0457798451882	0.566936200858	WDR77	1	0
GO_MACROMOLECULAR_COMPLEX_ASSEMBLY	0.0457798451882	0.566936200858	PRPF6	0	1
GO_MACROMOLECULAR_COMPLEX_ASSEMBLY	0.0457798451882	0.566936200858	DPYSL3	1	0
GO_MACROMOLECULAR_COMPLEX_ASSEMBLY	0.0457798451882	0.566936200858	ATXN2L	1	0
GO_MACROMOLECULAR_COMPLEX_ASSEMBLY	0.0457798451882	0.566936200858	SMARCA4	1	0
GO_MACROMOLECULAR_COMPLEX_ASSEMBLY	0.0457798451882	0.566936200858	TOR1A	0	1
GO_MACROMOLECULAR_COMPLEX_ASSEMBLY	0.0457798451882	0.566936200858	CUL3	1	0
GO_MACROMOLECULAR_COMPLEX_ASSEMBLY	0.0457798451882	0.566936200858	KAT5	1	0
GO_MACROMOLECULAR_COMPLEX_ASSEMBLY	0.0457798451882	0.566936200858	SRSF5	1	0
GO_MACROMOLECULAR_COMPLEX_ASSEMBLY	0.0457798451882	0.566936200858	ACAD9	1	0
GO_MACROMOLECULAR_COMPLEX_ASSEMBLY	0.0457798451882	0.566936200858	RPSA	1	0
GO_MACROMOLECULAR_COMPLEX_ASSEMBLY	0.0457798451882	0.566936200858	IL1RAP	1	0
GO_MACROMOLECULAR_COMPLEX_ASSEMBLY	0.0457798451882	0.566936200858	ATXN2	1	0
GO_MACROMOLECULAR_COMPLEX_ASSEMBLY	0.0457798451882	0.566936200858	RPL3	1	0
GO_MACROMOLECULAR_COMPLEX_ASSEMBLY	0.0457798451882	0.566936200858	LUC7L	1	0
GO_MACROMOLECULAR_COMPLEX_ASSEMBLY	0.0457798451882	0.566936200858	NCOR1	0	1
GO_MACROMOLECULAR_COMPLEX_ASSEMBLY	0.0457798451882	0.566936200858	GTF2H2	0	1
GO_MACROMOLECULAR_COMPLEX_ASSEMBLY	0.0457798451882	0.566936200858	AKAP9	0	1
GO_MACROMOLECULAR_COMPLEX_ASSEMBLY	0.0457798451882	0.566936200858	CELF1	1	0
GO_MACROMOLECULAR_COMPLEX_ASSEMBLY	0.0457798451882	0.566936200858	GOSR2	0	1
GO_MACROMOLECULAR_COMPLEX_ASSEMBLY	0.0457798451882	0.566936200858	GLS	1	0
GO_MACROMOLECULAR_COMPLEX_ASSEMBLY	0.0457798451882	0.566936200858	HEATR2	1	0
GO_MACROMOLECULAR_COMPLEX_ASSEMBLY	0.0457798451882	0.566936200858	SET	1	0
GO_MACROMOLECULAR_COMPLEX_ASSEMBLY	0.0457798451882	0.566936200858	TP53	0	1
GO_MACROMOLECULAR_COMPLEX_ASSEMBLY	0.0457798451882	0.566936200858	GPAA1	0	1
GO_MACROMOLECULAR_COMPLEX_ASSEMBLY	0.0457798451882	0.566936200858	TXNL4A	0	1
GO_MACROMOLECULAR_COMPLEX_ASSEMBLY	0.0457798451882	0.566936200858	CEP63	1	0
GO_MACROMOLECULAR_COMPLEX_ASSEMBLY	0.0457798451882	0.566936200858	SOD2	1	0
GO_MACROMOLECULAR_COMPLEX_ASSEMBLY	0.0457798451882	0.566936200858	SLC7A6	1	0
GO_MACROMOLECULAR_COMPLEX_ASSEMBLY	0.0457798451882	0.566936200858	TYSND1	1	0
GO_MACROMOLECULAR_COMPLEX_ASSEMBLY	0.0457798451882	0.566936200858	MIS12	1	0
GO_MACROMOLECULAR_COMPLEX_ASSEMBLY	0.0457798451882	0.566936200858	LSM14A	1	0
GO_MACROMOLECULAR_COMPLEX_ASSEMBLY	0.0457798451882	0.566936200858	NAA60	0	1
GO_MACROMOLECULAR_COMPLEX_ASSEMBLY	0.0457798451882	0.566936200858	KIF23	1	0
GO_MACROMOLECULAR_COMPLEX_ASSEMBLY	0.0457798451882	0.566936200858	MICALL2	1	0
GO_MACROMOLECULAR_COMPLEX_ASSEMBLY	0.0457798451882	0.566936200858	DDX39B	1	0
GO_MACROMOLECULAR_COMPLEX_ASSEMBLY	0.0457798451882	0.566936200858	CENPA	1	0
GO_MACROMOLECULAR_COMPLEX_ASSEMBLY	0.0457798451882	0.566936200858	CENPT	1	0
GO_MACROMOLECULAR_COMPLEX_ASSEMBLY	0.0457798451882	0.566936200858	NASP	1	0
GO_MACROMOLECULAR_COMPLEX_ASSEMBLY	0.0457798451882	0.566936200858	STX2	0	1
GO_MACROMOLECULAR_COMPLEX_ASSEMBLY	0.0457798451882	0.566936200858	DYNC1H1	1	0
GO_MACROMOLECULAR_COMPLEX_ASSEMBLY	0.0457798451882	0.566936200858	TRAPPC2L	0	1
GO_MACROMOLECULAR_COMPLEX_ASSEMBLY	0.0457798451882	0.566936200858	TCF7L2	0	1
GO_MACROMOLECULAR_COMPLEX_ASSEMBLY	0.0457798451882	0.566936200858	RNF213	1	0
GO_MACROMOLECULAR_COMPLEX_ASSEMBLY	0.0457798451882	0.566936200858	HRAS	0	1
GO_MACROMOLECULAR_COMPLEX_ASSEMBLY	0.0457798451882	0.566936200858	MED24	0	1
GO_MACROMOLECULAR_COMPLEX_ASSEMBLY	0.0457798451882	0.566936200858	SEPT9	1	0
GO_MACROMOLECULAR_COMPLEX_ASSEMBLY	0.0457798451882	0.566936200858	CASP8	1	0
GO_MACROMOLECULAR_COMPLEX_ASSEMBLY	0.0457798451882	0.566936200858	IGHMBP2	1	0
GO_MACROMOLECULAR_COMPLEX_ASSEMBLY	0.0457798451882	0.566936200858	TAF11	0	1
GO_MACROMOLECULAR_COMPLEX_ASSEMBLY	0.0457798451882	0.566936200858	UBC	1	0
GO_MACROMOLECULAR_COMPLEX_ASSEMBLY	0.0457798451882	0.566936200858	PILRB	0	1
GO_MACROMOLECULAR_COMPLEX_ASSEMBLY	0.0457798451882	0.566936200858	ME1	1	0
GO_MACROMOLECULAR_COMPLEX_ASSEMBLY	0.0457798451882	0.566936200858	IRAK1	0	1
GO_MACROMOLECULAR_COMPLEX_ASSEMBLY	0.0457798451882	0.566936200858	RPS27A	1	0
GO_MACROMOLECULAR_COMPLEX_ASSEMBLY	0.0457798451882	0.566936200858	CCT2	1	0
GO_MACROMOLECULAR_COMPLEX_ASSEMBLY	0.0457798451882	0.566936200858	TUBGCP6	0	1
GO_MACROMOLECULAR_COMPLEX_ASSEMBLY	0.0457798451882	0.566936200858	PSMD8	0	1
GO_MACROMOLECULAR_COMPLEX_ASSEMBLY	0.0457798451882	0.566936200858	EPS15	0	1
GO_MACROMOLECULAR_COMPLEX_ASSEMBLY	0.0457798451882	0.566936200858	PARD3	0	1
GO_MACROMOLECULAR_COMPLEX_ASSEMBLY	0.0457798451882	0.566936200858	NCK2	1	0
GO_MACROMOLECULAR_COMPLEX_ASSEMBLY	0.0457798451882	0.566936200858	RBBP5	0	1
GO_MACROMOLECULAR_COMPLEX_ASSEMBLY	0.0457798451882	0.566936200858	EIF4B	1	0
GO_MACROMOLECULAR_COMPLEX_ASSEMBLY	0.0457798451882	0.566936200858	HAT1	1	0
GO_MACROMOLECULAR_COMPLEX_ASSEMBLY	0.0457798451882	0.566936200858	CIRBP	1	0
GO_MACROMOLECULAR_COMPLEX_ASSEMBLY	0.0457798451882	0.566936200858	KLHL12	0	1
GO_MACROMOLECULAR_COMPLEX_ASSEMBLY	0.0457798451882	0.566936200858	MAGI1	1	0
GO_MACROMOLECULAR_COMPLEX_ASSEMBLY	0.0457798451882	0.566936200858	EIF3B	1	0
GO_MACROMOLECULAR_COMPLEX_ASSEMBLY	0.0457798451882	0.566936200858	DNAAF2	1	0
GO_MACROMOLECULAR_COMPLEX_ASSEMBLY	0.0457798451882	0.566936200858	ALDOA	0	1
GO_MACROMOLECULAR_COMPLEX_ASSEMBLY	0.0457798451882	0.566936200858	SCO2	1	0
GO_MACROMOLECULAR_COMPLEX_ASSEMBLY	0.0457798451882	0.566936200858	CSNK1D	0	1
GO_MACROMOLECULAR_COMPLEX_ASSEMBLY	0.0457798451882	0.566936200858	SLAIN2	0	1
GO_MACROMOLECULAR_COMPLEX_ASSEMBLY	0.0457798451882	0.566936200858	PML	0	1
GO_MACROMOLECULAR_COMPLEX_ASSEMBLY	0.0457798451882	0.566936200858	RCC1	1	0
GO_MACROMOLECULAR_COMPLEX_ASSEMBLY	0.0457798451882	0.566936200858	DICER1	1	0
GO_MACROMOLECULAR_COMPLEX_ASSEMBLY	0.0457798451882	0.566936200858	WIZ	0	1
GO_MACROMOLECULAR_COMPLEX_ASSEMBLY	0.0457798451882	0.566936200858	HP1BP3	1	0
GO_MACROMOLECULAR_COMPLEX_ASSEMBLY	0.0457798451882	0.566936200858	SEC31A	0	1
GO_MACROMOLECULAR_COMPLEX_ASSEMBLY	0.0457798451882	0.566936200858	LONP1	1	0
GO_TERMINATION_OF_RNA_POLYMERASE_II_TRANSCRIPTION	0.0689724786429	0.153208455355	SRSF2	1	1
GO_TERMINATION_OF_RNA_POLYMERASE_II_TRANSCRIPTION	0.0689724786429	0.153208455355	POLDIP3	0	1
GO_TERMINATION_OF_RNA_POLYMERASE_II_TRANSCRIPTION	0.0689724786429	0.153208455355	SRSF11	0	1
GO_TERMINATION_OF_RNA_POLYMERASE_II_TRANSCRIPTION	0.0689724786429	0.153208455355	SRSF5	1	0
GO_TERMINATION_OF_RNA_POLYMERASE_II_TRANSCRIPTION	0.0689724786429	0.153208455355	PCF11	1	0
GO_TERMINATION_OF_RNA_POLYMERASE_II_TRANSCRIPTION	0.0689724786429	0.153208455355	FIP1L1	1	0
GO_TERMINATION_OF_RNA_POLYMERASE_II_TRANSCRIPTION	0.0689724786429	0.153208455355	DDX39B	1	0
GO_TERMINATION_OF_RNA_POLYMERASE_II_TRANSCRIPTION	0.0689724786429	0.153208455355	PAPOLA	0	1
GO_TERMINATION_OF_RNA_POLYMERASE_II_TRANSCRIPTION	0.0689724786429	0.153208455355	DDX39A	0	1
GO_TERMINATION_OF_RNA_POLYMERASE_II_TRANSCRIPTION	0.0689724786429	0.153208455355	CSTF3	1	0
GO_CELL_CYCLE_PHASE_TRANSITION	0.051543577238	0.31296512363	PCM1	1	1
GO_CELL_CYCLE_PHASE_TRANSITION	0.051543577238	0.31296512363	MCM2	1	1
GO_CELL_CYCLE_PHASE_TRANSITION	0.051543577238	0.31296512363	DNM2	1	1
GO_CELL_CYCLE_PHASE_TRANSITION	0.051543577238	0.31296512363	TUBA1A	1	1
GO_CELL_CYCLE_PHASE_TRANSITION	0.051543577238	0.31296512363	CSNK1D	0	1
GO_CELL_CYCLE_PHASE_TRANSITION	0.051543577238	0.31296512363	CSNK1E	1	0
GO_CELL_CYCLE_PHASE_TRANSITION	0.051543577238	0.31296512363	CUL3	1	0
GO_CELL_CYCLE_PHASE_TRANSITION	0.051543577238	0.31296512363	CDKN2B	1	0
GO_CELL_CYCLE_PHASE_TRANSITION	0.051543577238	0.31296512363	RCC1	1	0
GO_CELL_CYCLE_PHASE_TRANSITION	0.051543577238	0.31296512363	SFI1	1	0
GO_CELL_CYCLE_PHASE_TRANSITION	0.051543577238	0.31296512363	AKAP9	0	1
GO_CELL_CYCLE_PHASE_TRANSITION	0.051543577238	0.31296512363	UBC	1	0
GO_CELL_CYCLE_PHASE_TRANSITION	0.051543577238	0.31296512363	RPS27A	1	0
GO_CELL_CYCLE_PHASE_TRANSITION	0.051543577238	0.31296512363	PLCB1	1	0
GO_CELL_CYCLE_PHASE_TRANSITION	0.051543577238	0.31296512363	CEP164	1	0
GO_CELL_CYCLE_PHASE_TRANSITION	0.051543577238	0.31296512363	CDK4	0	1
GO_CELL_CYCLE_PHASE_TRANSITION	0.051543577238	0.31296512363	CEP63	1	0
GO_CELL_CYCLE_PHASE_TRANSITION	0.051543577238	0.31296512363	FGFR1OP	0	1
GO_CELL_CYCLE_PHASE_TRANSITION	0.051543577238	0.31296512363	DYNC1H1	1	0
GO_CELL_CYCLE_PHASE_TRANSITION	0.051543577238	0.31296512363	MCM8	0	1
GO_CELL_CYCLE_PHASE_TRANSITION	0.051543577238	0.31296512363	CCNB2	0	1
GO_CELL_CYCLE_PHASE_TRANSITION	0.051543577238	0.31296512363	BTRC	1	0
GO_CELL_CYCLE_PHASE_TRANSITION	0.051543577238	0.31296512363	CNTRL	0	1
GO_PROTEIN_UBIQUITINATION	0.0163210145853	0.206823101598	WDTC1	1	1
GO_PROTEIN_UBIQUITINATION	0.0163210145853	0.206823101598	BFAR	1	1
GO_PROTEIN_UBIQUITINATION	0.0163210145853	0.206823101598	AURKB	1	1
GO_PROTEIN_UBIQUITINATION	0.0163210145853	0.206823101598	UBE2O	1	1
GO_PROTEIN_UBIQUITINATION	0.0163210145853	0.206823101598	FBXO3	1	1
GO_PROTEIN_UBIQUITINATION	0.0163210145853	0.206823101598	PCNP	1	1
GO_PROTEIN_UBIQUITINATION	0.0163210145853	0.206823101598	KLHL8	1	1
GO_PROTEIN_UBIQUITINATION	0.0163210145853	0.206823101598	UBE4B	1	0
GO_PROTEIN_UBIQUITINATION	0.0163210145853	0.206823101598	OS9	0	1
GO_PROTEIN_UBIQUITINATION	0.0163210145853	0.206823101598	RPS27A	1	0
GO_PROTEIN_UBIQUITINATION	0.0163210145853	0.206823101598	UBE2D3	1	0
GO_PROTEIN_UBIQUITINATION	0.0163210145853	0.206823101598	RC3H2	0	1
GO_PROTEIN_UBIQUITINATION	0.0163210145853	0.206823101598	TTC3	1	0
GO_PROTEIN_UBIQUITINATION	0.0163210145853	0.206823101598	VPRBP	1	0
GO_PROTEIN_UBIQUITINATION	0.0163210145853	0.206823101598	KLHL24	0	1
GO_PROTEIN_UBIQUITINATION	0.0163210145853	0.206823101598	KLHL21	1	0
GO_PROTEIN_UBIQUITINATION	0.0163210145853	0.206823101598	LMO7	1	0
GO_PROTEIN_UBIQUITINATION	0.0163210145853	0.206823101598	PSMD8	0	1
GO_PROTEIN_UBIQUITINATION	0.0163210145853	0.206823101598	CDCA3	1	0
GO_PROTEIN_UBIQUITINATION	0.0163210145853	0.206823101598	BTRC	1	0
GO_PROTEIN_UBIQUITINATION	0.0163210145853	0.206823101598	TRIM11	0	1
GO_PROTEIN_UBIQUITINATION	0.0163210145853	0.206823101598	USP22	1	0
GO_PROTEIN_UBIQUITINATION	0.0163210145853	0.206823101598	ASB6	1	0
GO_PROTEIN_UBIQUITINATION	0.0163210145853	0.206823101598	ASB9	0	1
GO_PROTEIN_UBIQUITINATION	0.0163210145853	0.206823101598	FBXL22	0	1
GO_PROTEIN_UBIQUITINATION	0.0163210145853	0.206823101598	FBXO21	1	0
GO_PROTEIN_UBIQUITINATION	0.0163210145853	0.206823101598	FBXW5	0	1
GO_PROTEIN_UBIQUITINATION	0.0163210145853	0.206823101598	KLHL12	0	1
GO_PROTEIN_UBIQUITINATION	0.0163210145853	0.206823101598	WWP2	1	0
GO_PROTEIN_UBIQUITINATION	0.0163210145853	0.206823101598	CUL9	0	1
GO_PROTEIN_UBIQUITINATION	0.0163210145853	0.206823101598	CUL3	1	0
GO_PROTEIN_UBIQUITINATION	0.0163210145853	0.206823101598	RNF216	1	0
GO_PROTEIN_UBIQUITINATION	0.0163210145853	0.206823101598	RNF213	1	0
GO_PROTEIN_UBIQUITINATION	0.0163210145853	0.206823101598	MED24	0	1
GO_PROTEIN_UBIQUITINATION	0.0163210145853	0.206823101598	SMURF2	0	1
GO_PROTEIN_UBIQUITINATION	0.0163210145853	0.206823101598	MARCH8	1	0
GO_PROTEIN_UBIQUITINATION	0.0163210145853	0.206823101598	HERC4	1	0
GO_PROTEIN_UBIQUITINATION	0.0163210145853	0.206823101598	FBXO7	0	1
GO_PROTEIN_UBIQUITINATION	0.0163210145853	0.206823101598	FBXO9	0	1
GO_PROTEIN_UBIQUITINATION	0.0163210145853	0.206823101598	HACE1	1	0
GO_PROTEIN_UBIQUITINATION	0.0163210145853	0.206823101598	PSMA1	0	1
GO_PROTEIN_UBIQUITINATION	0.0163210145853	0.206823101598	ATG3	0	1
GO_PROTEIN_UBIQUITINATION	0.0163210145853	0.206823101598	HECTD2	1	0
GO_PROTEIN_UBIQUITINATION	0.0163210145853	0.206823101598	UBR4	0	1
GO_PROTEIN_UBIQUITINATION	0.0163210145853	0.206823101598	SOCS4	1	0
GO_PROTEIN_UBIQUITINATION	0.0163210145853	0.206823101598	UBR5	1	0
GO_PROTEIN_UBIQUITINATION	0.0163210145853	0.206823101598	FEM1B	1	0
GO_PROTEIN_UBIQUITINATION	0.0163210145853	0.206823101598	FBXL3	1	0
GO_PROTEIN_UBIQUITINATION	0.0163210145853	0.206823101598	UBC	1	0
GO_PROTEIN_UBIQUITINATION	0.0163210145853	0.206823101598	FBXL4	1	0
GO_PROTEIN_UBIQUITINATION	0.0163210145853	0.206823101598	RNF121	1	0
GO_PROTEIN_UBIQUITINATION	0.0163210145853	0.206823101598	UBE2G1	0	1
GO_RNA_STABILIZATION	0.0214335494847	0.179718168974	PABPC1	1	1
GO_RNA_STABILIZATION	0.0214335494847	0.179718168974	HNRNPD	1	1
GO_RNA_STABILIZATION	0.0214335494847	0.179718168974	CIRBP	1	0
GO_RNA_STABILIZATION	0.0214335494847	0.179718168974	HNRNPC	1	0
GO_RNA_STABILIZATION	0.0214335494847	0.179718168974	THRAP3	0	1
GO_RNA_STABILIZATION	0.0214335494847	0.179718168974	SYNCRIP	1	0
GO_POSITIVE_REGULATION_OF_PROTEIN_DEACETYLATION	0.364112861509	0.000371768536408	SREBF1	1	1
GO_POSITIVE_REGULATION_OF_PROTEIN_DEACETYLATION	0.364112861509	0.000371768536408	TP53	0	1
GO_POSITIVE_REGULATION_OF_PROTEIN_DEACETYLATION	0.364112861509	0.000371768536408	FNTA	0	1
GO_POSITIVE_REGULATION_OF_PROTEIN_DEACETYLATION	0.364112861509	0.000371768536408	C6orf89	0	1
GO_POSITIVE_REGULATION_OF_PROTEIN_DEACETYLATION	0.364112861509	0.000371768536408	NIPBL	0	1
GO_POSITIVE_REGULATION_OF_PROTEIN_DEACETYLATION	0.364112861509	0.000371768536408	PML	0	1
GO_NUCLEOTIDE_EXCISION_REPAIR_DNA_DAMAGE_RECOGNITION	0.0999181208861	0.620265758071	RPS27A	1	0
GO_NUCLEOTIDE_EXCISION_REPAIR_DNA_DAMAGE_RECOGNITION	0.0999181208861	0.620265758071	COPS5	1	0
GO_NUCLEOTIDE_EXCISION_REPAIR_DNA_DAMAGE_RECOGNITION	0.0999181208861	0.620265758071	UBC	1	0
GO_EPITHELIAL_CELL_DIFFERENTIATION_INVOLVED_IN_PROSTATE_GLAND_DEVELOPMENT	0.0891722698316	0.31296512363	FEM1B	1	0
GO_EPITHELIAL_CELL_DIFFERENTIATION_INVOLVED_IN_PROSTATE_GLAND_DEVELOPMENT	0.0891722698316	0.31296512363	FGFR2	0	1
GO_EPITHELIAL_CELL_DIFFERENTIATION_INVOLVED_IN_PROSTATE_GLAND_DEVELOPMENT	0.0891722698316	0.31296512363	WDR77	1	0
GO_CYTOPLASMIC_MICROTUBULE_ORGANIZATION	0.567839410371	0.0577530172999	PCM1	1	1
GO_CYTOPLASMIC_MICROTUBULE_ORGANIZATION	0.567839410371	0.0577530172999	SLAIN2	0	1
GO_CYTOPLASMIC_MICROTUBULE_ORGANIZATION	0.567839410371	0.0577530172999	SLK	0	1
GO_CYTOPLASMIC_MICROTUBULE_ORGANIZATION	0.567839410371	0.0577530172999	KIAA1377	0	1
GO_CYTOPLASMIC_MICROTUBULE_ORGANIZATION	0.567839410371	0.0577530172999	TUBGCP6	0	1
GO_TRANSLATIONAL_INITIATION	0.00594872438112	0.144072095949	EIF4G2	1	1
GO_TRANSLATIONAL_INITIATION	0.00594872438112	0.144072095949	PABPC1	1	1
GO_TRANSLATIONAL_INITIATION	0.00594872438112	0.144072095949	RPL10A	1	1
GO_TRANSLATIONAL_INITIATION	0.00594872438112	0.144072095949	RPS9	1	1
GO_TRANSLATIONAL_INITIATION	0.00594872438112	0.144072095949	RPL4	1	1
GO_TRANSLATIONAL_INITIATION	0.00594872438112	0.144072095949	EIF4A2	1	1
GO_TRANSLATIONAL_INITIATION	0.00594872438112	0.144072095949	EIF3B	1	0
GO_TRANSLATIONAL_INITIATION	0.00594872438112	0.144072095949	PTBP1	0	1
GO_TRANSLATIONAL_INITIATION	0.00594872438112	0.144072095949	LARP1	1	0
GO_TRANSLATIONAL_INITIATION	0.00594872438112	0.144072095949	RPL13	1	0
GO_TRANSLATIONAL_INITIATION	0.00594872438112	0.144072095949	RPL3	1	0
GO_TRANSLATIONAL_INITIATION	0.00594872438112	0.144072095949	COPS5	1	0
GO_TRANSLATIONAL_INITIATION	0.00594872438112	0.144072095949	EIF4B	1	0
GO_TRANSLATIONAL_INITIATION	0.00594872438112	0.144072095949	EIF2B5	0	1
GO_TRANSLATIONAL_INITIATION	0.00594872438112	0.144072095949	RPS27A	1	0
GO_TRANSLATIONAL_INITIATION	0.00594872438112	0.144072095949	RPSA	1	0
GO_TRANSLATIONAL_INITIATION	0.00594872438112	0.144072095949	EIF4E2	0	1
GO_ENDOPLASMIC_RETICULUM_TO_CYTOSOL_TRANSPORT	0.0999181208861	0.277892984852	RHBDD1	1	1
GO_ENDOPLASMIC_RETICULUM_TO_CYTOSOL_TRANSPORT	0.0999181208861	0.277892984852	AUP1	0	1
GO_ENDOPLASMIC_RETICULUM_TO_CYTOSOL_TRANSPORT	0.0999181208861	0.277892984852	UFD1L	1	0
GO_ENDOPLASMIC_RETICULUM_TO_CYTOSOL_TRANSPORT	0.0999181208861	0.277892984852	SELS	1	0
GO_MICROTUBULE_BASED_PROCESS	0.051543577238	0.110169085014	GTSE1	1	1
GO_MICROTUBULE_BASED_PROCESS	0.051543577238	0.110169085014	KIF1B	1	1
GO_MICROTUBULE_BASED_PROCESS	0.051543577238	0.110169085014	AURKB	1	1
GO_MICROTUBULE_BASED_PROCESS	0.051543577238	0.110169085014	PCM1	1	1
GO_MICROTUBULE_BASED_PROCESS	0.051543577238	0.110169085014	TUBA1A	1	1
GO_MICROTUBULE_BASED_PROCESS	0.051543577238	0.110169085014	BICD2	1	1
GO_MICROTUBULE_BASED_PROCESS	0.051543577238	0.110169085014	KIFC2	1	0
GO_MICROTUBULE_BASED_PROCESS	0.051543577238	0.110169085014	AKAP9	0	1
GO_MICROTUBULE_BASED_PROCESS	0.051543577238	0.110169085014	KLC1	0	1
GO_MICROTUBULE_BASED_PROCESS	0.051543577238	0.110169085014	DPCD	0	1
GO_MICROTUBULE_BASED_PROCESS	0.051543577238	0.110169085014	KIF9	0	1
GO_MICROTUBULE_BASED_PROCESS	0.051543577238	0.110169085014	DST	1	0
GO_MICROTUBULE_BASED_PROCESS	0.051543577238	0.110169085014	KIAA1377	0	1
GO_MICROTUBULE_BASED_PROCESS	0.051543577238	0.110169085014	PHLDB2	0	1
GO_MICROTUBULE_BASED_PROCESS	0.051543577238	0.110169085014	KIF1C	0	1
GO_MICROTUBULE_BASED_PROCESS	0.051543577238	0.110169085014	TUBGCP6	0	1
GO_MICROTUBULE_BASED_PROCESS	0.051543577238	0.110169085014	PRC1	1	0
GO_MICROTUBULE_BASED_PROCESS	0.051543577238	0.110169085014	FGFR1OP	0	1
GO_MICROTUBULE_BASED_PROCESS	0.051543577238	0.110169085014	CENPA	1	0
GO_MICROTUBULE_BASED_PROCESS	0.051543577238	0.110169085014	APP	0	1
GO_MICROTUBULE_BASED_PROCESS	0.051543577238	0.110169085014	HEATR2	1	0
GO_MICROTUBULE_BASED_PROCESS	0.051543577238	0.110169085014	CSNK1D	0	1
GO_MICROTUBULE_BASED_PROCESS	0.051543577238	0.110169085014	FBXW5	0	1
GO_MICROTUBULE_BASED_PROCESS	0.051543577238	0.110169085014	DYNC1H1	1	0
GO_MICROTUBULE_BASED_PROCESS	0.051543577238	0.110169085014	SLK	0	1
GO_MICROTUBULE_BASED_PROCESS	0.051543577238	0.110169085014	PLDN	1	0
GO_MICROTUBULE_BASED_PROCESS	0.051543577238	0.110169085014	CUL9	0	1
GO_MICROTUBULE_BASED_PROCESS	0.051543577238	0.110169085014	KIF23	1	0
GO_MICROTUBULE_BASED_PROCESS	0.051543577238	0.110169085014	MAP1B	1	0
GO_MICROTUBULE_BASED_PROCESS	0.051543577238	0.110169085014	RHOT1	0	1
GO_MICROTUBULE_BASED_PROCESS	0.051543577238	0.110169085014	DNAAF2	1	0
GO_MICROTUBULE_BASED_PROCESS	0.051543577238	0.110169085014	WDR19	1	0
GO_MICROTUBULE_BASED_PROCESS	0.051543577238	0.110169085014	MAP7	0	1
GO_MICROTUBULE_BASED_PROCESS	0.051543577238	0.110169085014	NEFH	1	0
GO_MICROTUBULE_BASED_PROCESS	0.051543577238	0.110169085014	CEP63	1	0
GO_MICROTUBULE_BASED_PROCESS	0.051543577238	0.110169085014	LRPPRC	1	0
GO_MICROTUBULE_BASED_PROCESS	0.051543577238	0.110169085014	NAV1	1	0
GO_MICROTUBULE_BASED_PROCESS	0.051543577238	0.110169085014	ARHGAP21	1	0
GO_MICROTUBULE_BASED_PROCESS	0.051543577238	0.110169085014	SLAIN2	0	1
GO_MICROTUBULE_BASED_PROCESS	0.051543577238	0.110169085014	CHD3	1	0
GO_MICROTUBULE_BASED_PROCESS	0.051543577238	0.110169085014	NCOR1	0	1
GO_MICROTUBULE_BASED_PROCESS	0.051543577238	0.110169085014	DNHD1	1	0
GO_MICROTUBULE_BASED_PROCESS	0.051543577238	0.110169085014	TACC3	1	0
GO_MICROTUBULE_BASED_PROCESS	0.051543577238	0.110169085014	MAP7D1	1	0
GO_MICROTUBULE_BASED_PROCESS	0.051543577238	0.110169085014	RCC1	1	0
GO_COVALENT_CHROMATIN_MODIFICATION	0.078208691161	0.356142645337	CXXC1	1	1
GO_COVALENT_CHROMATIN_MODIFICATION	0.078208691161	0.356142645337	CREBBP	1	1
GO_COVALENT_CHROMATIN_MODIFICATION	0.078208691161	0.356142645337	AURKB	1	1
GO_COVALENT_CHROMATIN_MODIFICATION	0.078208691161	0.356142645337	C17orf79	1	0
GO_COVALENT_CHROMATIN_MODIFICATION	0.078208691161	0.356142645337	NAA60	0	1
GO_COVALENT_CHROMATIN_MODIFICATION	0.078208691161	0.356142645337	WHSC1	0	1
GO_COVALENT_CHROMATIN_MODIFICATION	0.078208691161	0.356142645337	VPRBP	1	0
GO_COVALENT_CHROMATIN_MODIFICATION	0.078208691161	0.356142645337	NCOA1	1	0
GO_COVALENT_CHROMATIN_MODIFICATION	0.078208691161	0.356142645337	TRIM16	1	0
GO_COVALENT_CHROMATIN_MODIFICATION	0.078208691161	0.356142645337	USP22	1	0
GO_COVALENT_CHROMATIN_MODIFICATION	0.078208691161	0.356142645337	HAT1	1	0
GO_COVALENT_CHROMATIN_MODIFICATION	0.078208691161	0.356142645337	HDAC5	0	1
GO_COVALENT_CHROMATIN_MODIFICATION	0.078208691161	0.356142645337	HDAC8	1	0
GO_COVALENT_CHROMATIN_MODIFICATION	0.078208691161	0.356142645337	MED24	0	1
GO_COVALENT_CHROMATIN_MODIFICATION	0.078208691161	0.356142645337	EZH1	0	1
GO_COVALENT_CHROMATIN_MODIFICATION	0.078208691161	0.356142645337	SETDB1	0	1
GO_COVALENT_CHROMATIN_MODIFICATION	0.078208691161	0.356142645337	PER1	0	1
GO_COVALENT_CHROMATIN_MODIFICATION	0.078208691161	0.356142645337	BRD8	1	0
GO_COVALENT_CHROMATIN_MODIFICATION	0.078208691161	0.356142645337	PHB	1	0
GO_COVALENT_CHROMATIN_MODIFICATION	0.078208691161	0.356142645337	KAT5	1	0
GO_COVALENT_CHROMATIN_MODIFICATION	0.078208691161	0.356142645337	RBBP5	0	1
GO_COVALENT_CHROMATIN_MODIFICATION	0.078208691161	0.356142645337	SUPT7L	1	0
GO_COVALENT_CHROMATIN_MODIFICATION	0.078208691161	0.356142645337	EHMT1	1	0
GO_COVALENT_CHROMATIN_MODIFICATION	0.078208691161	0.356142645337	MORF4L1	0	1
GO_COVALENT_CHROMATIN_MODIFICATION	0.078208691161	0.356142645337	EP400	0	1
GO_COVALENT_CHROMATIN_MODIFICATION	0.078208691161	0.356142645337	CHD3	1	0
GO_COVALENT_CHROMATIN_MODIFICATION	0.078208691161	0.356142645337	KDM6A	1	0
GO_COVALENT_CHROMATIN_MODIFICATION	0.078208691161	0.356142645337	KDM6B	1	0
GO_COVALENT_CHROMATIN_MODIFICATION	0.078208691161	0.356142645337	MTA2	1	0
GO_DNA_REPLICATION	0.0250308193471	0.0418911345905	NUP98	1	1
GO_DNA_REPLICATION	0.0250308193471	0.0418911345905	MCM2	1	1
GO_DNA_REPLICATION	0.0250308193471	0.0418911345905	EXO1	0	1
GO_DNA_REPLICATION	0.0250308193471	0.0418911345905	CCDC88A	0	1
GO_DNA_REPLICATION	0.0250308193471	0.0418911345905	IGHMBP2	1	0
GO_DNA_REPLICATION	0.0250308193471	0.0418911345905	TBRG1	1	0
GO_DNA_REPLICATION	0.0250308193471	0.0418911345905	KAT5	1	0
GO_DNA_REPLICATION	0.0250308193471	0.0418911345905	DTD1	0	1
GO_DNA_REPLICATION	0.0250308193471	0.0418911345905	POLI	0	1
GO_DNA_REPLICATION	0.0250308193471	0.0418911345905	PARP2	0	1
GO_DNA_REPLICATION	0.0250308193471	0.0418911345905	CHTF8	0	1
GO_DNA_REPLICATION	0.0250308193471	0.0418911345905	NASP	1	0
GO_DNA_REPLICATION	0.0250308193471	0.0418911345905	RFC5	1	0
GO_DNA_REPLICATION	0.0250308193471	0.0418911345905	ATR	1	0
GO_DNA_REPLICATION	0.0250308193471	0.0418911345905	SET	1	0
GO_DNA_REPLICATION	0.0250308193471	0.0418911345905	POLL	0	1
GO_DNA_REPLICATION	0.0250308193471	0.0418911345905	INO80E	1	0
GO_DNA_REPLICATION	0.0250308193471	0.0418911345905	SLX4	1	0
GO_DNA_REPLICATION	0.0250308193471	0.0418911345905	NBN	0	1
GO_DNA_REPLICATION	0.0250308193471	0.0418911345905	FANCM	1	0
GO_DNA_REPLICATION	0.0250308193471	0.0418911345905	REPIN1	1	0
GO_DNA_REPLICATION	0.0250308193471	0.0418911345905	DUT	0	1
GO_DNA_REPLICATION	0.0250308193471	0.0418911345905	MCM3AP	0	1
GO_DNA_REPLICATION	0.0250308193471	0.0418911345905	TYMP	1	0
GO_DNA_REPLICATION	0.0250308193471	0.0418911345905	RTEL1	0	1
GO_DNA_REPLICATION	0.0250308193471	0.0418911345905	MCM8	0	1
GO_DNA_REPLICATION	0.0250308193471	0.0418911345905	NFIC	1	0
GO_REGULATION_OF_ERAD_PATHWAY	0.288251639855	0.0577530172999	USP19	1	1
GO_REGULATION_OF_ERAD_PATHWAY	0.288251639855	0.0577530172999	C19orf6	0	1
GO_REGULATION_OF_ERAD_PATHWAY	0.288251639855	0.0577530172999	USP25	1	0
GO_REGULATION_OF_ERAD_PATHWAY	0.288251639855	0.0577530172999	UBXN1	0	1
GO_REGULATION_OF_ERAD_PATHWAY	0.288251639855	0.0577530172999	OS9	0	1
GO_PROTEIN_ACETYLATION	0.0518245901992	0.258360065691	CREBBP	1	1
GO_PROTEIN_ACETYLATION	0.0518245901992	0.258360065691	NAA25	1	1
GO_PROTEIN_ACETYLATION	0.0518245901992	0.258360065691	TRIM16	1	0
GO_PROTEIN_ACETYLATION	0.0518245901992	0.258360065691	NAA60	0	1
GO_PROTEIN_ACETYLATION	0.0518245901992	0.258360065691	USP22	1	0
GO_PROTEIN_ACETYLATION	0.0518245901992	0.258360065691	PER1	0	1
GO_PROTEIN_ACETYLATION	0.0518245901992	0.258360065691	BRD8	1	0
GO_PROTEIN_ACETYLATION	0.0518245901992	0.258360065691	KAT5	1	0
GO_PROTEIN_ACETYLATION	0.0518245901992	0.258360065691	MED24	0	1
GO_PROTEIN_ACETYLATION	0.0518245901992	0.258360065691	EP400	0	1
GO_PROTEIN_ACETYLATION	0.0518245901992	0.258360065691	SUPT7L	1	0
GO_PROTEIN_ACETYLATION	0.0518245901992	0.258360065691	HAT1	1	0
GO_PROTEIN_ACETYLATION	0.0518245901992	0.258360065691	NCOA1	1	0
GO_PROTEIN_ACETYLATION	0.0518245901992	0.258360065691	ATAT1	1	0
GO_PROTEIN_ACETYLATION	0.0518245901992	0.258360065691	MORF4L1	0	1
GO_PHOTOPERIODISM	0.275604102761	0.00988844876276	RBM4B	1	1
GO_PHOTOPERIODISM	0.275604102761	0.00988844876276	PML	0	1
GO_PHOTOPERIODISM	0.275604102761	0.00988844876276	PER1	0	1
GO_PHOTOPERIODISM	0.275604102761	0.00988844876276	TP53	0	1
GO_PHOTOPERIODISM	0.275604102761	0.00988844876276	PPP1CC	0	1
GO_PHOTOPERIODISM	0.275604102761	0.00988844876276	FBXL3	1	0
GO_CHROMATIN_MODIFICATION	0.0268943095221	0.411596626924	CXXC1	1	1
GO_CHROMATIN_MODIFICATION	0.0268943095221	0.411596626924	CREBBP	1	1
GO_CHROMATIN_MODIFICATION	0.0268943095221	0.411596626924	AURKB	1	1
GO_CHROMATIN_MODIFICATION	0.0268943095221	0.411596626924	BPTF	1	1
GO_CHROMATIN_MODIFICATION	0.0268943095221	0.411596626924	CHD2	1	1
GO_CHROMATIN_MODIFICATION	0.0268943095221	0.411596626924	C17orf79	1	0
GO_CHROMATIN_MODIFICATION	0.0268943095221	0.411596626924	NAA60	0	1
GO_CHROMATIN_MODIFICATION	0.0268943095221	0.411596626924	WHSC1	0	1
GO_CHROMATIN_MODIFICATION	0.0268943095221	0.411596626924	VPRBP	1	0
GO_CHROMATIN_MODIFICATION	0.0268943095221	0.411596626924	NCOA1	1	0
GO_CHROMATIN_MODIFICATION	0.0268943095221	0.411596626924	PBRM1	1	0
GO_CHROMATIN_MODIFICATION	0.0268943095221	0.411596626924	TRIM16	1	0
GO_CHROMATIN_MODIFICATION	0.0268943095221	0.411596626924	USP22	1	0
GO_CHROMATIN_MODIFICATION	0.0268943095221	0.411596626924	CENPA	1	0
GO_CHROMATIN_MODIFICATION	0.0268943095221	0.411596626924	CENPT	1	0
GO_CHROMATIN_MODIFICATION	0.0268943095221	0.411596626924	NASP	1	0
GO_CHROMATIN_MODIFICATION	0.0268943095221	0.411596626924	HAT1	1	0
GO_CHROMATIN_MODIFICATION	0.0268943095221	0.411596626924	HDAC5	0	1
GO_CHROMATIN_MODIFICATION	0.0268943095221	0.411596626924	HDAC8	1	0
GO_CHROMATIN_MODIFICATION	0.0268943095221	0.411596626924	MED24	0	1
GO_CHROMATIN_MODIFICATION	0.0268943095221	0.411596626924	EZH1	0	1
GO_CHROMATIN_MODIFICATION	0.0268943095221	0.411596626924	SMARCA4	1	0
GO_CHROMATIN_MODIFICATION	0.0268943095221	0.411596626924	SETDB1	0	1
GO_CHROMATIN_MODIFICATION	0.0268943095221	0.411596626924	PER1	0	1
GO_CHROMATIN_MODIFICATION	0.0268943095221	0.411596626924	BRD8	1	0
GO_CHROMATIN_MODIFICATION	0.0268943095221	0.411596626924	PHB	1	0
GO_CHROMATIN_MODIFICATION	0.0268943095221	0.411596626924	KAT5	1	0
GO_CHROMATIN_MODIFICATION	0.0268943095221	0.411596626924	RBBP5	0	1
GO_CHROMATIN_MODIFICATION	0.0268943095221	0.411596626924	SUPT7L	1	0
GO_CHROMATIN_MODIFICATION	0.0268943095221	0.411596626924	BCORL1	0	1
GO_CHROMATIN_MODIFICATION	0.0268943095221	0.411596626924	EHMT1	1	0
GO_CHROMATIN_MODIFICATION	0.0268943095221	0.411596626924	MORF4L1	0	1
GO_CHROMATIN_MODIFICATION	0.0268943095221	0.411596626924	JARID2	0	1
GO_CHROMATIN_MODIFICATION	0.0268943095221	0.411596626924	ZNHIT1	1	0
GO_CHROMATIN_MODIFICATION	0.0268943095221	0.411596626924	EP400	0	1
GO_CHROMATIN_MODIFICATION	0.0268943095221	0.411596626924	CHD1	1	0
GO_CHROMATIN_MODIFICATION	0.0268943095221	0.411596626924	CHD3	1	0
GO_CHROMATIN_MODIFICATION	0.0268943095221	0.411596626924	NCOR1	0	1
GO_CHROMATIN_MODIFICATION	0.0268943095221	0.411596626924	KDM6A	1	0
GO_CHROMATIN_MODIFICATION	0.0268943095221	0.411596626924	KDM6B	1	0
GO_CHROMATIN_MODIFICATION	0.0268943095221	0.411596626924	HNRNPC	1	0
GO_CHROMATIN_MODIFICATION	0.0268943095221	0.411596626924	MTA2	1	0
GO_EMBRYO_DEVELOPMENT_ENDING_IN_BIRTH_OR_EGG_HATCHING	0.0558325595227	0.446240228305	WDTC1	1	1
GO_EMBRYO_DEVELOPMENT_ENDING_IN_BIRTH_OR_EGG_HATCHING	0.0558325595227	0.446240228305	SLC39A3	1	1
GO_EMBRYO_DEVELOPMENT_ENDING_IN_BIRTH_OR_EGG_HATCHING	0.0558325595227	0.446240228305	TSC1	1	1
GO_EMBRYO_DEVELOPMENT_ENDING_IN_BIRTH_OR_EGG_HATCHING	0.0558325595227	0.446240228305	PTK7	1	1
GO_EMBRYO_DEVELOPMENT_ENDING_IN_BIRTH_OR_EGG_HATCHING	0.0558325595227	0.446240228305	BPTF	1	1
GO_EMBRYO_DEVELOPMENT_ENDING_IN_BIRTH_OR_EGG_HATCHING	0.0558325595227	0.446240228305	KIDINS220	1	1
GO_EMBRYO_DEVELOPMENT_ENDING_IN_BIRTH_OR_EGG_HATCHING	0.0558325595227	0.446240228305	RCN1	1	1
GO_EMBRYO_DEVELOPMENT_ENDING_IN_BIRTH_OR_EGG_HATCHING	0.0558325595227	0.446240228305	FZD6	1	1
GO_EMBRYO_DEVELOPMENT_ENDING_IN_BIRTH_OR_EGG_HATCHING	0.0558325595227	0.446240228305	FKBP8	0	1
GO_EMBRYO_DEVELOPMENT_ENDING_IN_BIRTH_OR_EGG_HATCHING	0.0558325595227	0.446240228305	EDNRA	1	0
GO_EMBRYO_DEVELOPMENT_ENDING_IN_BIRTH_OR_EGG_HATCHING	0.0558325595227	0.446240228305	NF1	1	0
GO_EMBRYO_DEVELOPMENT_ENDING_IN_BIRTH_OR_EGG_HATCHING	0.0558325595227	0.446240228305	WDR19	1	0
GO_EMBRYO_DEVELOPMENT_ENDING_IN_BIRTH_OR_EGG_HATCHING	0.0558325595227	0.446240228305	SHROOM3	1	0
GO_EMBRYO_DEVELOPMENT_ENDING_IN_BIRTH_OR_EGG_HATCHING	0.0558325595227	0.446240228305	NCOA1	1	0
GO_EMBRYO_DEVELOPMENT_ENDING_IN_BIRTH_OR_EGG_HATCHING	0.0558325595227	0.446240228305	EPAS1	1	0
GO_EMBRYO_DEVELOPMENT_ENDING_IN_BIRTH_OR_EGG_HATCHING	0.0558325595227	0.446240228305	CYR61	1	0
GO_EMBRYO_DEVELOPMENT_ENDING_IN_BIRTH_OR_EGG_HATCHING	0.0558325595227	0.446240228305	EIF4E2	0	1
GO_EMBRYO_DEVELOPMENT_ENDING_IN_BIRTH_OR_EGG_HATCHING	0.0558325595227	0.446240228305	NMT1	1	0
GO_EMBRYO_DEVELOPMENT_ENDING_IN_BIRTH_OR_EGG_HATCHING	0.0558325595227	0.446240228305	NASP	1	0
GO_EMBRYO_DEVELOPMENT_ENDING_IN_BIRTH_OR_EGG_HATCHING	0.0558325595227	0.446240228305	CCNB2	0	1
GO_EMBRYO_DEVELOPMENT_ENDING_IN_BIRTH_OR_EGG_HATCHING	0.0558325595227	0.446240228305	ABI1	0	1
GO_EMBRYO_DEVELOPMENT_ENDING_IN_BIRTH_OR_EGG_HATCHING	0.0558325595227	0.446240228305	CUL3	1	0
GO_EMBRYO_DEVELOPMENT_ENDING_IN_BIRTH_OR_EGG_HATCHING	0.0558325595227	0.446240228305	FGFR2	0	1
GO_EMBRYO_DEVELOPMENT_ENDING_IN_BIRTH_OR_EGG_HATCHING	0.0558325595227	0.446240228305	ROR2	1	0
GO_EMBRYO_DEVELOPMENT_ENDING_IN_BIRTH_OR_EGG_HATCHING	0.0558325595227	0.446240228305	ZFAND5	0	1
GO_EMBRYO_DEVELOPMENT_ENDING_IN_BIRTH_OR_EGG_HATCHING	0.0558325595227	0.446240228305	RIC8A	1	0
GO_EMBRYO_DEVELOPMENT_ENDING_IN_BIRTH_OR_EGG_HATCHING	0.0558325595227	0.446240228305	MYO1E	1	0
GO_EMBRYO_DEVELOPMENT_ENDING_IN_BIRTH_OR_EGG_HATCHING	0.0558325595227	0.446240228305	KRT8	1	0
GO_EMBRYO_DEVELOPMENT_ENDING_IN_BIRTH_OR_EGG_HATCHING	0.0558325595227	0.446240228305	MFN2	0	1
GO_EMBRYO_DEVELOPMENT_ENDING_IN_BIRTH_OR_EGG_HATCHING	0.0558325595227	0.446240228305	GNAS	0	1
GO_EMBRYO_DEVELOPMENT_ENDING_IN_BIRTH_OR_EGG_HATCHING	0.0558325595227	0.446240228305	KIAA1217	1	0
GO_EMBRYO_DEVELOPMENT_ENDING_IN_BIRTH_OR_EGG_HATCHING	0.0558325595227	0.446240228305	NIPBL	0	1
GO_EMBRYO_DEVELOPMENT_ENDING_IN_BIRTH_OR_EGG_HATCHING	0.0558325595227	0.446240228305	CASP8	1	0
GO_EMBRYO_DEVELOPMENT_ENDING_IN_BIRTH_OR_EGG_HATCHING	0.0558325595227	0.446240228305	SCO2	1	0
GO_EMBRYO_DEVELOPMENT_ENDING_IN_BIRTH_OR_EGG_HATCHING	0.0558325595227	0.446240228305	WNT5A	1	0
GO_EMBRYO_DEVELOPMENT_ENDING_IN_BIRTH_OR_EGG_HATCHING	0.0558325595227	0.446240228305	KDM6A	1	0
GO_EMBRYO_DEVELOPMENT_ENDING_IN_BIRTH_OR_EGG_HATCHING	0.0558325595227	0.446240228305	NBN	0	1
GO_EMBRYO_DEVELOPMENT_ENDING_IN_BIRTH_OR_EGG_HATCHING	0.0558325595227	0.446240228305	ALS2	1	0
GO_RNA_LOCALIZATION	0.0457798451882	0.126860329401	NUP98	1	1
GO_RNA_LOCALIZATION	0.0457798451882	0.126860329401	NPIP	1	1
GO_RNA_LOCALIZATION	0.0457798451882	0.126860329401	SRSF2	1	1
GO_RNA_LOCALIZATION	0.0457798451882	0.126860329401	TSC1	1	1
GO_RNA_LOCALIZATION	0.0457798451882	0.126860329401	SRSF11	0	1
GO_RNA_LOCALIZATION	0.0457798451882	0.126860329401	PRPF6	0	1
GO_RNA_LOCALIZATION	0.0457798451882	0.126860329401	DDX39A	0	1
GO_RNA_LOCALIZATION	0.0457798451882	0.126860329401	LRPPRC	1	0
GO_RNA_LOCALIZATION	0.0457798451882	0.126860329401	ATR	1	0
GO_RNA_LOCALIZATION	0.0457798451882	0.126860329401	EXOSC2	1	0
GO_RNA_LOCALIZATION	0.0457798451882	0.126860329401	DDX39B	1	0
GO_RNA_LOCALIZATION	0.0457798451882	0.126860329401	MAGOHB	0	1
GO_RNA_LOCALIZATION	0.0457798451882	0.126860329401	ATXN2	1	0
GO_RNA_LOCALIZATION	0.0457798451882	0.126860329401	POLDIP3	0	1
GO_RNA_LOCALIZATION	0.0457798451882	0.126860329401	RPSA	1	0
GO_RNA_LOCALIZATION	0.0457798451882	0.126860329401	CCT2	1	0
GO_RNA_LOCALIZATION	0.0457798451882	0.126860329401	MCM3AP	0	1
GO_RNA_LOCALIZATION	0.0457798451882	0.126860329401	FIP1L1	1	0
GO_RNA_LOCALIZATION	0.0457798451882	0.126860329401	SRSF5	1	0
GO_RNA_LOCALIZATION	0.0457798451882	0.126860329401	NUP37	0	1
GO_RESPONSE_TO_RETINOIC_ACID	0.096428479953	0.566936200858	SREBF1	1	1
GO_RESPONSE_TO_RETINOIC_ACID	0.096428479953	0.566936200858	PTK7	1	1
GO_RESPONSE_TO_RETINOIC_ACID	0.096428479953	0.566936200858	TRIM16	1	0
GO_RESPONSE_TO_RETINOIC_ACID	0.096428479953	0.566936200858	ABL2	1	0
GO_RESPONSE_TO_RETINOIC_ACID	0.096428479953	0.566936200858	TFRC	0	1
GO_RESPONSE_TO_RETINOIC_ACID	0.096428479953	0.566936200858	DNAAF2	1	0
GO_RESPONSE_TO_RETINOIC_ACID	0.096428479953	0.566936200858	NCOA1	1	0
GO_RESPONSE_TO_RETINOIC_ACID	0.096428479953	0.566936200858	TNC	1	0
GO_RESPONSE_TO_RETINOIC_ACID	0.096428479953	0.566936200858	WNT5A	1	0
GO_REGULATION_OF_PROTEIN_EXPORT_FROM_NUCLEUS	0.315721584663	0.0924310347425	PPM1A	1	1
GO_REGULATION_OF_PROTEIN_EXPORT_FROM_NUCLEUS	0.315721584663	0.0924310347425	GTSE1	1	1
GO_REGULATION_OF_PROTEIN_EXPORT_FROM_NUCLEUS	0.315721584663	0.0924310347425	TP53	0	1
GO_REGULATION_OF_PROTEIN_EXPORT_FROM_NUCLEUS	0.315721584663	0.0924310347425	TCF7L2	0	1
GO_ERROR_FREE_TRANSLESION_SYNTHESIS	0.0180573844212	0.588189922977	RFC5	1	0
GO_ERROR_FREE_TRANSLESION_SYNTHESIS	0.0180573844212	0.588189922977	RPS27A	1	0
GO_ERROR_FREE_TRANSLESION_SYNTHESIS	0.0180573844212	0.588189922977	UBC	1	0
GO_ERROR_FREE_TRANSLESION_SYNTHESIS	0.0180573844212	0.588189922977	UFD1L	1	0
GO_PROTEIN_POLYUBIQUITINATION	0.0134832029537	0.52721526374	UBE2O	1	1
GO_PROTEIN_POLYUBIQUITINATION	0.0134832029537	0.52721526374	FBXO3	1	1
GO_PROTEIN_POLYUBIQUITINATION	0.0134832029537	0.52721526374	BFAR	1	1
GO_PROTEIN_POLYUBIQUITINATION	0.0134832029537	0.52721526374	HECTD2	1	0
GO_PROTEIN_POLYUBIQUITINATION	0.0134832029537	0.52721526374	WWP2	1	0
GO_PROTEIN_POLYUBIQUITINATION	0.0134832029537	0.52721526374	MARCH8	1	0
GO_PROTEIN_POLYUBIQUITINATION	0.0134832029537	0.52721526374	CUL3	1	0
GO_PROTEIN_POLYUBIQUITINATION	0.0134832029537	0.52721526374	UBE4B	1	0
GO_PROTEIN_POLYUBIQUITINATION	0.0134832029537	0.52721526374	UBR5	1	0
GO_PROTEIN_POLYUBIQUITINATION	0.0134832029537	0.52721526374	FBXL4	1	0
GO_PROTEIN_POLYUBIQUITINATION	0.0134832029537	0.52721526374	UBC	1	0
GO_PROTEIN_POLYUBIQUITINATION	0.0134832029537	0.52721526374	RNF216	1	0
GO_PROTEIN_POLYUBIQUITINATION	0.0134832029537	0.52721526374	RNF213	1	0
GO_PROTEIN_POLYUBIQUITINATION	0.0134832029537	0.52721526374	RPS27A	1	0
GO_PROTEIN_POLYUBIQUITINATION	0.0134832029537	0.52721526374	RC3H2	0	1
GO_PROTEIN_POLYUBIQUITINATION	0.0134832029537	0.52721526374	SMURF2	0	1
GO_PROTEIN_POLYUBIQUITINATION	0.0134832029537	0.52721526374	TTC3	1	0
GO_PROTEIN_POLYUBIQUITINATION	0.0134832029537	0.52721526374	HACE1	1	0
GO_PROTEIN_POLYUBIQUITINATION	0.0134832029537	0.52721526374	PSMA1	0	1
GO_PROTEIN_POLYUBIQUITINATION	0.0134832029537	0.52721526374	UBE2D3	1	0
GO_PROTEIN_POLYUBIQUITINATION	0.0134832029537	0.52721526374	PSMD8	0	1
GO_PROTEIN_POLYUBIQUITINATION	0.0134832029537	0.52721526374	UBE2G1	0	1
GO_PROTEIN_POLYUBIQUITINATION	0.0134832029537	0.52721526374	BTRC	1	0
GO_ATP_DEPENDENT_CHROMATIN_REMODELING	0.0524118124056	0.889021147888	SMARCA4	1	0
GO_ATP_DEPENDENT_CHROMATIN_REMODELING	0.0524118124056	0.889021147888	HNRNPC	1	0
GO_ATP_DEPENDENT_CHROMATIN_REMODELING	0.0524118124056	0.889021147888	CENPA	1	0
GO_ATP_DEPENDENT_CHROMATIN_REMODELING	0.0524118124056	0.889021147888	MTA2	1	0
GO_ATP_DEPENDENT_CHROMATIN_REMODELING	0.0524118124056	0.889021147888	CENPT	1	0
GO_ATP_DEPENDENT_CHROMATIN_REMODELING	0.0524118124056	0.889021147888	NASP	1	0
GO_ATP_DEPENDENT_CHROMATIN_REMODELING	0.0524118124056	0.889021147888	ZNHIT1	1	0
GO_DNA_TEMPLATED_TRANSCRIPTION_TERMINATION	0.141737353057	0.0806807747054	SRSF2	1	1
GO_DNA_TEMPLATED_TRANSCRIPTION_TERMINATION	0.141737353057	0.0806807747054	SRSF11	0	1
GO_DNA_TEMPLATED_TRANSCRIPTION_TERMINATION	0.141737353057	0.0806807747054	DDX39B	1	0
GO_DNA_TEMPLATED_TRANSCRIPTION_TERMINATION	0.141737353057	0.0806807747054	DDX39A	0	1
GO_DNA_TEMPLATED_TRANSCRIPTION_TERMINATION	0.141737353057	0.0806807747054	PCF11	1	0
GO_DNA_TEMPLATED_TRANSCRIPTION_TERMINATION	0.141737353057	0.0806807747054	POLR1C	0	1
GO_DNA_TEMPLATED_TRANSCRIPTION_TERMINATION	0.141737353057	0.0806807747054	SRSF5	1	0
GO_DNA_TEMPLATED_TRANSCRIPTION_TERMINATION	0.141737353057	0.0806807747054	POLDIP3	0	1
GO_DNA_TEMPLATED_TRANSCRIPTION_TERMINATION	0.141737353057	0.0806807747054	TAF1C	0	1
GO_DNA_TEMPLATED_TRANSCRIPTION_TERMINATION	0.141737353057	0.0806807747054	ZNRD1	1	0
GO_DNA_TEMPLATED_TRANSCRIPTION_TERMINATION	0.141737353057	0.0806807747054	FIP1L1	1	0
GO_DNA_TEMPLATED_TRANSCRIPTION_TERMINATION	0.141737353057	0.0806807747054	GTF2H2	0	1
GO_DNA_TEMPLATED_TRANSCRIPTION_TERMINATION	0.141737353057	0.0806807747054	PAPOLA	0	1
GO_DNA_TEMPLATED_TRANSCRIPTION_TERMINATION	0.141737353057	0.0806807747054	CSTF3	1	0
GO_ESTABLISHMENT_OF_LOCALIZATION_BY_MOVEMENT_ALONG_MICROTUBULE	0.0293222331709	0.317073460717	PCM1	1	1
GO_ESTABLISHMENT_OF_LOCALIZATION_BY_MOVEMENT_ALONG_MICROTUBULE	0.0293222331709	0.317073460717	KIF1B	1	1
GO_ESTABLISHMENT_OF_LOCALIZATION_BY_MOVEMENT_ALONG_MICROTUBULE	0.0293222331709	0.317073460717	BICD2	1	1
GO_ESTABLISHMENT_OF_LOCALIZATION_BY_MOVEMENT_ALONG_MICROTUBULE	0.0293222331709	0.317073460717	LRPPRC	1	0
GO_ESTABLISHMENT_OF_LOCALIZATION_BY_MOVEMENT_ALONG_MICROTUBULE	0.0293222331709	0.317073460717	PLDN	1	0
GO_ESTABLISHMENT_OF_LOCALIZATION_BY_MOVEMENT_ALONG_MICROTUBULE	0.0293222331709	0.317073460717	ARHGAP21	1	0
GO_ESTABLISHMENT_OF_LOCALIZATION_BY_MOVEMENT_ALONG_MICROTUBULE	0.0293222331709	0.317073460717	KIF23	1	0
GO_ESTABLISHMENT_OF_LOCALIZATION_BY_MOVEMENT_ALONG_MICROTUBULE	0.0293222331709	0.317073460717	APP	0	1
GO_ESTABLISHMENT_OF_LOCALIZATION_BY_MOVEMENT_ALONG_MICROTUBULE	0.0293222331709	0.317073460717	MAP1B	1	0
GO_ESTABLISHMENT_OF_LOCALIZATION_BY_MOVEMENT_ALONG_MICROTUBULE	0.0293222331709	0.317073460717	RHOT1	0	1
GO_ESTABLISHMENT_OF_LOCALIZATION_BY_MOVEMENT_ALONG_MICROTUBULE	0.0293222331709	0.317073460717	WDR19	1	0
GO_SOMATIC_DIVERSIFICATION_OF_IMMUNOGLOBULINS	0.52813850904	0.0630748908299	POLL	0	1
GO_SOMATIC_DIVERSIFICATION_OF_IMMUNOGLOBULINS	0.52813850904	0.0630748908299	EXO1	0	1
GO_SOMATIC_DIVERSIFICATION_OF_IMMUNOGLOBULINS	0.52813850904	0.0630748908299	NBN	0	1
GO_SOMATIC_DIVERSIFICATION_OF_IMMUNOGLOBULINS	0.52813850904	0.0630748908299	TCF3	1	0
GO_SOMATIC_DIVERSIFICATION_OF_IMMUNOGLOBULINS	0.52813850904	0.0630748908299	PMS2P5	0	1
GO_PROTEIN_LOCALIZATION_TO_KINETOCHORE	0.0891722698316	0.31296512363	AURKB	1	1
GO_PROTEIN_LOCALIZATION_TO_KINETOCHORE	0.0891722698316	0.31296512363	MIS12	1	0
GO_REGULATION_OF_WNT_SIGNALING_PATHWAY	0.0599506633513	0.31296512363	PPM1A	1	1
GO_REGULATION_OF_WNT_SIGNALING_PATHWAY	0.0599506633513	0.31296512363	FZD6	1	1
GO_REGULATION_OF_WNT_SIGNALING_PATHWAY	0.0599506633513	0.31296512363	WLS	0	1
GO_REGULATION_OF_WNT_SIGNALING_PATHWAY	0.0599506633513	0.31296512363	FGFR2	0	1
GO_REGULATION_OF_WNT_SIGNALING_PATHWAY	0.0599506633513	0.31296512363	GNB2L1	0	1
GO_REGULATION_OF_WNT_SIGNALING_PATHWAY	0.0599506633513	0.31296512363	CSNK1D	0	1
GO_REGULATION_OF_WNT_SIGNALING_PATHWAY	0.0599506633513	0.31296512363	CSNK1E	1	0
GO_REGULATION_OF_WNT_SIGNALING_PATHWAY	0.0599506633513	0.31296512363	CUL3	1	0
GO_REGULATION_OF_WNT_SIGNALING_PATHWAY	0.0599506633513	0.31296512363	MACF1	1	0
GO_REGULATION_OF_WNT_SIGNALING_PATHWAY	0.0599506633513	0.31296512363	ROR2	1	0
GO_REGULATION_OF_WNT_SIGNALING_PATHWAY	0.0599506633513	0.31296512363	UBR5	1	0
GO_REGULATION_OF_WNT_SIGNALING_PATHWAY	0.0599506633513	0.31296512363	TCF7L2	0	1
GO_REGULATION_OF_WNT_SIGNALING_PATHWAY	0.0599506633513	0.31296512363	UBC	1	0
GO_REGULATION_OF_WNT_SIGNALING_PATHWAY	0.0599506633513	0.31296512363	RNF213	1	0
GO_REGULATION_OF_WNT_SIGNALING_PATHWAY	0.0599506633513	0.31296512363	RPS27A	1	0
GO_REGULATION_OF_WNT_SIGNALING_PATHWAY	0.0599506633513	0.31296512363	C2orf89	1	0
GO_REGULATION_OF_WNT_SIGNALING_PATHWAY	0.0599506633513	0.31296512363	WWOX	0	1
GO_REGULATION_OF_WNT_SIGNALING_PATHWAY	0.0599506633513	0.31296512363	WNT5A	1	0
GO_REGULATION_OF_WNT_SIGNALING_PATHWAY	0.0599506633513	0.31296512363	SCYL2	1	0
GO_REGULATION_OF_WNT_SIGNALING_PATHWAY	0.0599506633513	0.31296512363	PSMA1	0	1
GO_REGULATION_OF_WNT_SIGNALING_PATHWAY	0.0599506633513	0.31296512363	KLHL12	0	1
GO_REGULATION_OF_WNT_SIGNALING_PATHWAY	0.0599506633513	0.31296512363	DIXDC1	1	0
GO_REGULATION_OF_WNT_SIGNALING_PATHWAY	0.0599506633513	0.31296512363	PSMD8	0	1
GO_REGULATION_OF_WNT_SIGNALING_PATHWAY	0.0599506633513	0.31296512363	DKK3	1	0
GO_REGULATION_OF_WNT_SIGNALING_PATHWAY	0.0599506633513	0.31296512363	SMARCA4	1	0
GO_REGULATION_OF_WNT_SIGNALING_PATHWAY	0.0599506633513	0.31296512363	SOX7	1	0
GO_REGULATION_OF_WNT_SIGNALING_PATHWAY	0.0599506633513	0.31296512363	SMURF2	0	1
GO_REGULATION_OF_WNT_SIGNALING_PATHWAY	0.0599506633513	0.31296512363	BTRC	1	0
GO_REGULATION_OF_WNT_SIGNALING_PATHWAY	0.0599506633513	0.31296512363	KANK1	0	1
GO_REGULATION_OF_TRANSCRIPTION_FROM_RNA_POLYMERASE_II_PROMOTER_IN_RESPONSE_TO_HYPOXIA	0.0238825293721	0.566936200858	CREBBP	1	1
GO_REGULATION_OF_TRANSCRIPTION_FROM_RNA_POLYMERASE_II_PROMOTER_IN_RESPONSE_TO_HYPOXIA	0.0238825293721	0.566936200858	RPS27A	1	0
GO_REGULATION_OF_TRANSCRIPTION_FROM_RNA_POLYMERASE_II_PROMOTER_IN_RESPONSE_TO_HYPOXIA	0.0238825293721	0.566936200858	UBE2D3	1	0
GO_REGULATION_OF_TRANSCRIPTION_FROM_RNA_POLYMERASE_II_PROMOTER_IN_RESPONSE_TO_HYPOXIA	0.0238825293721	0.566936200858	EPAS1	1	0
GO_REGULATION_OF_TRANSCRIPTION_FROM_RNA_POLYMERASE_II_PROMOTER_IN_RESPONSE_TO_HYPOXIA	0.0238825293721	0.566936200858	UBC	1	0
GO_NEGATIVE_REGULATION_OF_CELL_CYCLE	0.041399445851	0.024023549948	GTSE1	1	1
GO_NEGATIVE_REGULATION_OF_CELL_CYCLE	0.041399445851	0.024023549948	TSC1	1	1
GO_NEGATIVE_REGULATION_OF_CELL_CYCLE	0.041399445851	0.024023549948	AURKB	1	1
GO_NEGATIVE_REGULATION_OF_CELL_CYCLE	0.041399445851	0.024023549948	PPM1A	1	1
GO_NEGATIVE_REGULATION_OF_CELL_CYCLE	0.041399445851	0.024023549948	PPP2R5C	1	1
GO_NEGATIVE_REGULATION_OF_CELL_CYCLE	0.041399445851	0.024023549948	EIF4G2	1	1
GO_NEGATIVE_REGULATION_OF_CELL_CYCLE	0.041399445851	0.024023549948	TBRG4	1	1
GO_NEGATIVE_REGULATION_OF_CELL_CYCLE	0.041399445851	0.024023549948	ZFYVE19	1	0
GO_NEGATIVE_REGULATION_OF_CELL_CYCLE	0.041399445851	0.024023549948	RPS27A	1	0
GO_NEGATIVE_REGULATION_OF_CELL_CYCLE	0.041399445851	0.024023549948	CNOT10	0	1
GO_NEGATIVE_REGULATION_OF_CELL_CYCLE	0.041399445851	0.024023549948	DST	1	0
GO_NEGATIVE_REGULATION_OF_CELL_CYCLE	0.041399445851	0.024023549948	CNOT8	1	0
GO_NEGATIVE_REGULATION_OF_CELL_CYCLE	0.041399445851	0.024023549948	CNOT1	1	0
GO_NEGATIVE_REGULATION_OF_CELL_CYCLE	0.041399445851	0.024023549948	PPP1R13B	0	1
GO_NEGATIVE_REGULATION_OF_CELL_CYCLE	0.041399445851	0.024023549948	DDX39B	1	0
GO_NEGATIVE_REGULATION_OF_CELL_CYCLE	0.041399445851	0.024023549948	CDKN2B	1	0
GO_NEGATIVE_REGULATION_OF_CELL_CYCLE	0.041399445851	0.024023549948	PLAGL1	1	0
GO_NEGATIVE_REGULATION_OF_CELL_CYCLE	0.041399445851	0.024023549948	C11orf82	0	1
GO_NEGATIVE_REGULATION_OF_CELL_CYCLE	0.041399445851	0.024023549948	MFN2	0	1
GO_NEGATIVE_REGULATION_OF_CELL_CYCLE	0.041399445851	0.024023549948	CDK4	0	1
GO_NEGATIVE_REGULATION_OF_CELL_CYCLE	0.041399445851	0.024023549948	SMARCA4	1	0
GO_NEGATIVE_REGULATION_OF_CELL_CYCLE	0.041399445851	0.024023549948	NR4A1	1	0
GO_NEGATIVE_REGULATION_OF_CELL_CYCLE	0.041399445851	0.024023549948	SGSM3	1	0
GO_NEGATIVE_REGULATION_OF_CELL_CYCLE	0.041399445851	0.024023549948	ZNF655	1	0
GO_NEGATIVE_REGULATION_OF_CELL_CYCLE	0.041399445851	0.024023549948	PIDD	0	1
GO_NEGATIVE_REGULATION_OF_CELL_CYCLE	0.041399445851	0.024023549948	CUL3	1	0
GO_NEGATIVE_REGULATION_OF_CELL_CYCLE	0.041399445851	0.024023549948	TCF7L2	0	1
GO_NEGATIVE_REGULATION_OF_CELL_CYCLE	0.041399445851	0.024023549948	HRAS	0	1
GO_NEGATIVE_REGULATION_OF_CELL_CYCLE	0.041399445851	0.024023549948	PPM1G	0	1
GO_NEGATIVE_REGULATION_OF_CELL_CYCLE	0.041399445851	0.024023549948	USP47	0	1
GO_NEGATIVE_REGULATION_OF_CELL_CYCLE	0.041399445851	0.024023549948	PTPN3	0	1
GO_NEGATIVE_REGULATION_OF_CELL_CYCLE	0.041399445851	0.024023549948	TP53	0	1
GO_NEGATIVE_REGULATION_OF_CELL_CYCLE	0.041399445851	0.024023549948	FBXO7	0	1
GO_NEGATIVE_REGULATION_OF_CELL_CYCLE	0.041399445851	0.024023549948	CAST	0	1
GO_NEGATIVE_REGULATION_OF_CELL_CYCLE	0.041399445851	0.024023549948	UBC	1	0
GO_NEGATIVE_REGULATION_OF_CELL_CYCLE	0.041399445851	0.024023549948	TBRG1	1	0
GO_NEGATIVE_REGULATION_OF_CELL_CYCLE	0.041399445851	0.024023549948	MACF1	1	0
GO_NEGATIVE_REGULATION_OF_CELL_CYCLE	0.041399445851	0.024023549948	BTG3	1	0
GO_NEGATIVE_REGULATION_OF_CELL_CYCLE	0.041399445851	0.024023549948	AURKAIP1	0	1
GO_NEGATIVE_REGULATION_OF_CELL_CYCLE	0.041399445851	0.024023549948	NBN	0	1
GO_NEGATIVE_REGULATION_OF_CELL_CYCLE	0.041399445851	0.024023549948	PML	0	1
GO_NEGATIVE_REGULATION_OF_TELOMERE_MAINTENANCE_VIA_TELOMERASE	0.0238825293721	0.31296512363	PINX1	1	0
GO_NEGATIVE_REGULATION_OF_TELOMERE_MAINTENANCE_VIA_TELOMERASE	0.0238825293721	0.31296512363	PIF1	1	0
GO_NEGATIVE_REGULATION_OF_TELOMERE_MAINTENANCE_VIA_TELOMERASE	0.0238825293721	0.31296512363	PML	0	1
GO_NEGATIVE_REGULATION_OF_TELOMERE_MAINTENANCE_VIA_TELOMERASE	0.0238825293721	0.31296512363	HNRNPC	1	0
GO_PROTEIN_EXIT_FROM_ENDOPLASMIC_RETICULUM	0.0774060605635	0.226503511569	RHBDD1	1	1
GO_PROTEIN_EXIT_FROM_ENDOPLASMIC_RETICULUM	0.0774060605635	0.226503511569	AUP1	0	1
GO_PROTEIN_EXIT_FROM_ENDOPLASMIC_RETICULUM	0.0774060605635	0.226503511569	UFD1L	1	0
GO_PROTEIN_EXIT_FROM_ENDOPLASMIC_RETICULUM	0.0774060605635	0.226503511569	SELS	1	0
GO_MITOTIC_SISTER_CHROMATID_SEGREGATION	0.051543577238	0.566936200858	SMC4	1	1
GO_MITOTIC_SISTER_CHROMATID_SEGREGATION	0.051543577238	0.566936200858	AURKB	1	1
GO_MITOTIC_SISTER_CHROMATID_SEGREGATION	0.051543577238	0.566936200858	CUL3	1	0
GO_MITOTIC_SISTER_CHROMATID_SEGREGATION	0.051543577238	0.566936200858	KIF23	1	0
GO_MITOTIC_SISTER_CHROMATID_SEGREGATION	0.051543577238	0.566936200858	PDS5A	1	0
GO_MITOTIC_SISTER_CHROMATID_SEGREGATION	0.051543577238	0.566936200858	MIS12	1	0
GO_MITOTIC_SISTER_CHROMATID_SEGREGATION	0.051543577238	0.566936200858	PINX1	1	0
GO_MITOTIC_SISTER_CHROMATID_SEGREGATION	0.051543577238	0.566936200858	PRC1	1	0
GO_MITOTIC_SISTER_CHROMATID_SEGREGATION	0.051543577238	0.566936200858	NIPBL	0	1
GO_NEGATIVE_REGULATION_OF_MRNA_METABOLIC_PROCESS	0.0891722698316	0.211539884683	PABPC1	1	1
GO_NEGATIVE_REGULATION_OF_MRNA_METABOLIC_PROCESS	0.0891722698316	0.211539884683	HNRNPK	1	1
GO_NEGATIVE_REGULATION_OF_MRNA_METABOLIC_PROCESS	0.0891722698316	0.211539884683	PTBP1	0	1
GO_NEGATIVE_REGULATION_OF_MRNA_METABOLIC_PROCESS	0.0891722698316	0.211539884683	ACIN1	1	0
GO_NEGATIVE_REGULATION_OF_MRNA_METABOLIC_PROCESS	0.0891722698316	0.211539884683	SYNCRIP	1	0
GO_RESPONSE_TO_OXYGEN_LEVELS	0.0384693168934	0.418435204465	PAM	1	1
GO_RESPONSE_TO_OXYGEN_LEVELS	0.0384693168934	0.418435204465	TSC1	1	1
GO_RESPONSE_TO_OXYGEN_LEVELS	0.0384693168934	0.418435204465	PPARD	1	1
GO_RESPONSE_TO_OXYGEN_LEVELS	0.0384693168934	0.418435204465	CREBBP	1	1
GO_RESPONSE_TO_OXYGEN_LEVELS	0.0384693168934	0.418435204465	CBFA2T3	0	1
GO_RESPONSE_TO_OXYGEN_LEVELS	0.0384693168934	0.418435204465	TFRC	0	1
GO_RESPONSE_TO_OXYGEN_LEVELS	0.0384693168934	0.418435204465	IRAK1	0	1
GO_RESPONSE_TO_OXYGEN_LEVELS	0.0384693168934	0.418435204465	DDIT4	1	0
GO_RESPONSE_TO_OXYGEN_LEVELS	0.0384693168934	0.418435204465	TBL2	1	0
GO_RESPONSE_TO_OXYGEN_LEVELS	0.0384693168934	0.418435204465	UBC	1	0
GO_RESPONSE_TO_OXYGEN_LEVELS	0.0384693168934	0.418435204465	EDNRA	1	0
GO_RESPONSE_TO_OXYGEN_LEVELS	0.0384693168934	0.418435204465	VLDLR	1	0
GO_RESPONSE_TO_OXYGEN_LEVELS	0.0384693168934	0.418435204465	SLC29A1	0	1
GO_RESPONSE_TO_OXYGEN_LEVELS	0.0384693168934	0.418435204465	NF1	1	0
GO_RESPONSE_TO_OXYGEN_LEVELS	0.0384693168934	0.418435204465	EPAS1	1	0
GO_RESPONSE_TO_OXYGEN_LEVELS	0.0384693168934	0.418435204465	TP53	0	1
GO_RESPONSE_TO_OXYGEN_LEVELS	0.0384693168934	0.418435204465	WNT5A	1	0
GO_RESPONSE_TO_OXYGEN_LEVELS	0.0384693168934	0.418435204465	PML	0	1
GO_RESPONSE_TO_OXYGEN_LEVELS	0.0384693168934	0.418435204465	RPS27A	1	0
GO_RESPONSE_TO_OXYGEN_LEVELS	0.0384693168934	0.418435204465	UBE2D3	1	0
GO_RESPONSE_TO_OXYGEN_LEVELS	0.0384693168934	0.418435204465	CTGF	1	0
GO_RESPONSE_TO_OXYGEN_LEVELS	0.0384693168934	0.418435204465	CDK4	0	1
GO_RESPONSE_TO_OXYGEN_LEVELS	0.0384693168934	0.418435204465	HP1BP3	1	0
GO_RESPONSE_TO_OXYGEN_LEVELS	0.0384693168934	0.418435204465	LONP1	1	0
GO_RESPONSE_TO_OXYGEN_LEVELS	0.0384693168934	0.418435204465	NARFL	1	0
GO_RESPONSE_TO_OXYGEN_LEVELS	0.0384693168934	0.418435204465	PLOD2	1	0
GO_REGULATION_OF_HISTONE_DEACETYLATION	0.275604102761	0.00988844876276	SREBF1	1	1
GO_REGULATION_OF_HISTONE_DEACETYLATION	0.275604102761	0.00988844876276	NIPBL	0	1
GO_REGULATION_OF_HISTONE_DEACETYLATION	0.275604102761	0.00988844876276	C6orf89	0	1
GO_REGULATION_OF_HISTONE_DEACETYLATION	0.275604102761	0.00988844876276	ZNHIT1	1	0
GO_REGULATION_OF_HISTONE_DEACETYLATION	0.275604102761	0.00988844876276	PML	0	1
GO_REGULATION_OF_HISTONE_DEACETYLATION	0.275604102761	0.00988844876276	TP53	0	1
GO_CYTOSKELETON_DEPENDENT_INTRACELLULAR_TRANSPORT	0.0313641265875	0.205167243842	PCM1	1	1
GO_CYTOSKELETON_DEPENDENT_INTRACELLULAR_TRANSPORT	0.0313641265875	0.205167243842	TUBA1A	1	1
GO_CYTOSKELETON_DEPENDENT_INTRACELLULAR_TRANSPORT	0.0313641265875	0.205167243842	KIF1B	1	1
GO_CYTOSKELETON_DEPENDENT_INTRACELLULAR_TRANSPORT	0.0313641265875	0.205167243842	BICD2	1	1
GO_CYTOSKELETON_DEPENDENT_INTRACELLULAR_TRANSPORT	0.0313641265875	0.205167243842	LRPPRC	1	0
GO_CYTOSKELETON_DEPENDENT_INTRACELLULAR_TRANSPORT	0.0313641265875	0.205167243842	PLDN	1	0
GO_CYTOSKELETON_DEPENDENT_INTRACELLULAR_TRANSPORT	0.0313641265875	0.205167243842	ARHGAP21	1	0
GO_CYTOSKELETON_DEPENDENT_INTRACELLULAR_TRANSPORT	0.0313641265875	0.205167243842	KIF23	1	0
GO_CYTOSKELETON_DEPENDENT_INTRACELLULAR_TRANSPORT	0.0313641265875	0.205167243842	APP	0	1
GO_CYTOSKELETON_DEPENDENT_INTRACELLULAR_TRANSPORT	0.0313641265875	0.205167243842	MAP1B	1	0
GO_CYTOSKELETON_DEPENDENT_INTRACELLULAR_TRANSPORT	0.0313641265875	0.205167243842	RHOT1	0	1
GO_CYTOSKELETON_DEPENDENT_INTRACELLULAR_TRANSPORT	0.0313641265875	0.205167243842	WDR19	1	0
GO_CYTOSKELETON_DEPENDENT_INTRACELLULAR_TRANSPORT	0.0313641265875	0.205167243842	KIF1C	0	1
GO_NEGATIVE_REGULATION_OF_TRANSCRIPTION_FROM_RNA_POLYMERASE_II_PROMOTER	0.0134832029537	0.304229086121	BPTF	1	1
GO_NEGATIVE_REGULATION_OF_TRANSCRIPTION_FROM_RNA_POLYMERASE_II_PROMOTER	0.0134832029537	0.304229086121	WDTC1	1	1
GO_NEGATIVE_REGULATION_OF_TRANSCRIPTION_FROM_RNA_POLYMERASE_II_PROMOTER	0.0134832029537	0.304229086121	SREBF1	1	1
GO_NEGATIVE_REGULATION_OF_TRANSCRIPTION_FROM_RNA_POLYMERASE_II_PROMOTER	0.0134832029537	0.304229086121	IRF3	1	1
GO_NEGATIVE_REGULATION_OF_TRANSCRIPTION_FROM_RNA_POLYMERASE_II_PROMOTER	0.0134832029537	0.304229086121	CREBBP	1	1
GO_NEGATIVE_REGULATION_OF_TRANSCRIPTION_FROM_RNA_POLYMERASE_II_PROMOTER	0.0134832029537	0.304229086121	GPS2	1	1
GO_NEGATIVE_REGULATION_OF_TRANSCRIPTION_FROM_RNA_POLYMERASE_II_PROMOTER	0.0134832029537	0.304229086121	CC2D1A	1	1
GO_NEGATIVE_REGULATION_OF_TRANSCRIPTION_FROM_RNA_POLYMERASE_II_PROMOTER	0.0134832029537	0.304229086121	PPM1A	1	1
GO_NEGATIVE_REGULATION_OF_TRANSCRIPTION_FROM_RNA_POLYMERASE_II_PROMOTER	0.0134832029537	0.304229086121	PPARD	1	1
GO_NEGATIVE_REGULATION_OF_TRANSCRIPTION_FROM_RNA_POLYMERASE_II_PROMOTER	0.0134832029537	0.304229086121	AURKB	1	1
GO_NEGATIVE_REGULATION_OF_TRANSCRIPTION_FROM_RNA_POLYMERASE_II_PROMOTER	0.0134832029537	0.304229086121	DDX5	1	1
GO_NEGATIVE_REGULATION_OF_TRANSCRIPTION_FROM_RNA_POLYMERASE_II_PROMOTER	0.0134832029537	0.304229086121	MOSPD1	1	1
GO_NEGATIVE_REGULATION_OF_TRANSCRIPTION_FROM_RNA_POLYMERASE_II_PROMOTER	0.0134832029537	0.304229086121	HNRNPK	1	1
GO_NEGATIVE_REGULATION_OF_TRANSCRIPTION_FROM_RNA_POLYMERASE_II_PROMOTER	0.0134832029537	0.304229086121	WHSC1	0	1
GO_NEGATIVE_REGULATION_OF_TRANSCRIPTION_FROM_RNA_POLYMERASE_II_PROMOTER	0.0134832029537	0.304229086121	ZGPAT	0	1
GO_NEGATIVE_REGULATION_OF_TRANSCRIPTION_FROM_RNA_POLYMERASE_II_PROMOTER	0.0134832029537	0.304229086121	RPS27A	1	0
GO_NEGATIVE_REGULATION_OF_TRANSCRIPTION_FROM_RNA_POLYMERASE_II_PROMOTER	0.0134832029537	0.304229086121	UBE2D3	1	0
GO_NEGATIVE_REGULATION_OF_TRANSCRIPTION_FROM_RNA_POLYMERASE_II_PROMOTER	0.0134832029537	0.304229086121	NR1H2	0	1
GO_NEGATIVE_REGULATION_OF_TRANSCRIPTION_FROM_RNA_POLYMERASE_II_PROMOTER	0.0134832029537	0.304229086121	VPRBP	1	0
GO_NEGATIVE_REGULATION_OF_TRANSCRIPTION_FROM_RNA_POLYMERASE_II_PROMOTER	0.0134832029537	0.304229086121	ZNF205	1	0
GO_NEGATIVE_REGULATION_OF_TRANSCRIPTION_FROM_RNA_POLYMERASE_II_PROMOTER	0.0134832029537	0.304229086121	CNOT1	1	0
GO_NEGATIVE_REGULATION_OF_TRANSCRIPTION_FROM_RNA_POLYMERASE_II_PROMOTER	0.0134832029537	0.304229086121	RFX5	1	0
GO_NEGATIVE_REGULATION_OF_TRANSCRIPTION_FROM_RNA_POLYMERASE_II_PROMOTER	0.0134832029537	0.304229086121	VLDLR	1	0
GO_NEGATIVE_REGULATION_OF_TRANSCRIPTION_FROM_RNA_POLYMERASE_II_PROMOTER	0.0134832029537	0.304229086121	TCF3	1	0
GO_NEGATIVE_REGULATION_OF_TRANSCRIPTION_FROM_RNA_POLYMERASE_II_PROMOTER	0.0134832029537	0.304229086121	HDAC5	0	1
GO_NEGATIVE_REGULATION_OF_TRANSCRIPTION_FROM_RNA_POLYMERASE_II_PROMOTER	0.0134832029537	0.304229086121	HDAC8	1	0
GO_NEGATIVE_REGULATION_OF_TRANSCRIPTION_FROM_RNA_POLYMERASE_II_PROMOTER	0.0134832029537	0.304229086121	RCOR3	1	0
GO_NEGATIVE_REGULATION_OF_TRANSCRIPTION_FROM_RNA_POLYMERASE_II_PROMOTER	0.0134832029537	0.304229086121	NCK2	1	0
GO_NEGATIVE_REGULATION_OF_TRANSCRIPTION_FROM_RNA_POLYMERASE_II_PROMOTER	0.0134832029537	0.304229086121	SMARCA4	1	0
GO_NEGATIVE_REGULATION_OF_TRANSCRIPTION_FROM_RNA_POLYMERASE_II_PROMOTER	0.0134832029537	0.304229086121	TGIF1	1	0
GO_NEGATIVE_REGULATION_OF_TRANSCRIPTION_FROM_RNA_POLYMERASE_II_PROMOTER	0.0134832029537	0.304229086121	WWP2	1	0
GO_NEGATIVE_REGULATION_OF_TRANSCRIPTION_FROM_RNA_POLYMERASE_II_PROMOTER	0.0134832029537	0.304229086121	CUL3	1	0
GO_NEGATIVE_REGULATION_OF_TRANSCRIPTION_FROM_RNA_POLYMERASE_II_PROMOTER	0.0134832029537	0.304229086121	ZNF202	0	1
GO_NEGATIVE_REGULATION_OF_TRANSCRIPTION_FROM_RNA_POLYMERASE_II_PROMOTER	0.0134832029537	0.304229086121	PER1	0	1
GO_NEGATIVE_REGULATION_OF_TRANSCRIPTION_FROM_RNA_POLYMERASE_II_PROMOTER	0.0134832029537	0.304229086121	FGFR2	0	1
GO_NEGATIVE_REGULATION_OF_TRANSCRIPTION_FROM_RNA_POLYMERASE_II_PROMOTER	0.0134832029537	0.304229086121	KAT5	1	0
GO_NEGATIVE_REGULATION_OF_TRANSCRIPTION_FROM_RNA_POLYMERASE_II_PROMOTER	0.0134832029537	0.304229086121	TCF7L2	0	1
GO_NEGATIVE_REGULATION_OF_TRANSCRIPTION_FROM_RNA_POLYMERASE_II_PROMOTER	0.0134832029537	0.304229086121	SMURF2	0	1
GO_NEGATIVE_REGULATION_OF_TRANSCRIPTION_FROM_RNA_POLYMERASE_II_PROMOTER	0.0134832029537	0.304229086121	CUX1	1	0
GO_NEGATIVE_REGULATION_OF_TRANSCRIPTION_FROM_RNA_POLYMERASE_II_PROMOTER	0.0134832029537	0.304229086121	PHB	1	0
GO_NEGATIVE_REGULATION_OF_TRANSCRIPTION_FROM_RNA_POLYMERASE_II_PROMOTER	0.0134832029537	0.304229086121	EHMT1	1	0
GO_NEGATIVE_REGULATION_OF_TRANSCRIPTION_FROM_RNA_POLYMERASE_II_PROMOTER	0.0134832029537	0.304229086121	STAT3	1	0
GO_NEGATIVE_REGULATION_OF_TRANSCRIPTION_FROM_RNA_POLYMERASE_II_PROMOTER	0.0134832029537	0.304229086121	STRN3	1	0
GO_NEGATIVE_REGULATION_OF_TRANSCRIPTION_FROM_RNA_POLYMERASE_II_PROMOTER	0.0134832029537	0.304229086121	TP53	0	1
GO_NEGATIVE_REGULATION_OF_TRANSCRIPTION_FROM_RNA_POLYMERASE_II_PROMOTER	0.0134832029537	0.304229086121	JARID2	0	1
GO_NEGATIVE_REGULATION_OF_TRANSCRIPTION_FROM_RNA_POLYMERASE_II_PROMOTER	0.0134832029537	0.304229086121	CGGBP1	0	1
GO_NEGATIVE_REGULATION_OF_TRANSCRIPTION_FROM_RNA_POLYMERASE_II_PROMOTER	0.0134832029537	0.304229086121	NIPBL	0	1
GO_NEGATIVE_REGULATION_OF_TRANSCRIPTION_FROM_RNA_POLYMERASE_II_PROMOTER	0.0134832029537	0.304229086121	UBC	1	0
GO_NEGATIVE_REGULATION_OF_TRANSCRIPTION_FROM_RNA_POLYMERASE_II_PROMOTER	0.0134832029537	0.304229086121	NCOR1	0	1
GO_NEGATIVE_REGULATION_OF_TRANSCRIPTION_FROM_RNA_POLYMERASE_II_PROMOTER	0.0134832029537	0.304229086121	DICER1	1	0
GO_NEGATIVE_REGULATION_OF_TRANSCRIPTION_FROM_RNA_POLYMERASE_II_PROMOTER	0.0134832029537	0.304229086121	MTA2	1	0
GO_NEGATIVE_REGULATION_OF_TRANSCRIPTION_FROM_RNA_POLYMERASE_II_PROMOTER	0.0134832029537	0.304229086121	NFIC	1	0
GO_NEGATIVE_REGULATION_OF_TRANSCRIPTION_FROM_RNA_POLYMERASE_II_PROMOTER	0.0134832029537	0.304229086121	ATF7	1	0
GO_MICROTUBULE_ANCHORING	0.167903343041	0.0630748908299	BICD2	1	1
GO_MICROTUBULE_ANCHORING	0.167903343041	0.0630748908299	PCM1	1	1
GO_MICROTUBULE_ANCHORING	0.167903343041	0.0630748908299	FGFR1OP	0	1
GO_SIGNAL_TRANSDUCTION_IN_RESPONSE_TO_DNA_DAMAGE	0.027358047664	0.126860329401	GTSE1	1	1
GO_SIGNAL_TRANSDUCTION_IN_RESPONSE_TO_DNA_DAMAGE	0.027358047664	0.126860329401	PPP2R5C	1	1
GO_SIGNAL_TRANSDUCTION_IN_RESPONSE_TO_DNA_DAMAGE	0.027358047664	0.126860329401	PIDD	0	1
GO_SIGNAL_TRANSDUCTION_IN_RESPONSE_TO_DNA_DAMAGE	0.027358047664	0.126860329401	KAT5	1	0
GO_SIGNAL_TRANSDUCTION_IN_RESPONSE_TO_DNA_DAMAGE	0.027358047664	0.126860329401	UBC	1	0
GO_SIGNAL_TRANSDUCTION_IN_RESPONSE_TO_DNA_DAMAGE	0.027358047664	0.126860329401	PLAGL1	1	0
GO_SIGNAL_TRANSDUCTION_IN_RESPONSE_TO_DNA_DAMAGE	0.027358047664	0.126860329401	RPS27A	1	0
GO_SIGNAL_TRANSDUCTION_IN_RESPONSE_TO_DNA_DAMAGE	0.027358047664	0.126860329401	CNOT10	0	1
GO_SIGNAL_TRANSDUCTION_IN_RESPONSE_TO_DNA_DAMAGE	0.027358047664	0.126860329401	TP53	0	1
GO_SIGNAL_TRANSDUCTION_IN_RESPONSE_TO_DNA_DAMAGE	0.027358047664	0.126860329401	NBN	0	1
GO_SIGNAL_TRANSDUCTION_IN_RESPONSE_TO_DNA_DAMAGE	0.027358047664	0.126860329401	PML	0	1
GO_SIGNAL_TRANSDUCTION_IN_RESPONSE_TO_DNA_DAMAGE	0.027358047664	0.126860329401	CNOT8	1	0
GO_SIGNAL_TRANSDUCTION_IN_RESPONSE_TO_DNA_DAMAGE	0.027358047664	0.126860329401	CNOT1	1	0
GO_SIGNAL_TRANSDUCTION_IN_RESPONSE_TO_DNA_DAMAGE	0.027358047664	0.126860329401	CEP63	1	0
GO_MRNA_TRANSCRIPTION	0.00594872438112	0.108835454648	DDX5	1	1
GO_MRNA_TRANSCRIPTION	0.00594872438112	0.108835454648	PPARD	1	1
GO_MRNA_TRANSCRIPTION	0.00594872438112	0.108835454648	SREBF1	1	1
GO_MRNA_TRANSCRIPTION	0.00594872438112	0.108835454648	EEF1D	1	0
GO_MRNA_TRANSCRIPTION	0.00594872438112	0.108835454648	HIPK3	1	0
GO_BRANCHING_INVOLVED_IN_MAMMARY_GLAND_DUCT_MORPHOGENESIS	0.0774060605635	0.4012804969	BTRC	1	0
GO_BRANCHING_INVOLVED_IN_MAMMARY_GLAND_DUCT_MORPHOGENESIS	0.0774060605635	0.4012804969	DDR1	1	0
GO_BRANCHING_INVOLVED_IN_MAMMARY_GLAND_DUCT_MORPHOGENESIS	0.0774060605635	0.4012804969	PML	0	1
GO_BRANCHING_INVOLVED_IN_MAMMARY_GLAND_DUCT_MORPHOGENESIS	0.0774060605635	0.4012804969	WNT5A	1	0
GO_RESPONSE_TO_ESTRADIOL	0.0891722698316	0.657742972567	PAM	1	1
GO_RESPONSE_TO_ESTRADIOL	0.0891722698316	0.657742972567	HNRNPD	1	1
GO_RESPONSE_TO_ESTRADIOL	0.0891722698316	0.657742972567	KAT5	1	0
GO_RESPONSE_TO_ESTRADIOL	0.0891722698316	0.657742972567	WNT5A	1	0
GO_RESPONSE_TO_ESTRADIOL	0.0891722698316	0.657742972567	NCOA1	1	0
GO_RESPONSE_TO_ESTRADIOL	0.0891722698316	0.657742972567	STAT3	1	0
GO_RESPONSE_TO_ESTRADIOL	0.0891722698316	0.657742972567	STRN3	1	0
GO_RESPONSE_TO_ESTRADIOL	0.0891722698316	0.657742972567	F3	0	1
GO_RESPONSE_TO_ESTRADIOL	0.0891722698316	0.657742972567	CTGF	1	0
GO_RESPONSE_TO_ESTRADIOL	0.0891722698316	0.657742972567	NEFH	1	0
GO_RESPONSE_TO_ESTRADIOL	0.0891722698316	0.657742972567	CASP8	1	0
GO_CELL_CYCLE_ARREST	0.060948393534	0.0294874321796	EIF4G2	1	1
GO_CELL_CYCLE_ARREST	0.060948393534	0.0294874321796	TBRG4	1	1
GO_CELL_CYCLE_ARREST	0.060948393534	0.0294874321796	PPM1A	1	1
GO_CELL_CYCLE_ARREST	0.060948393534	0.0294874321796	TSC1	1	1
GO_CELL_CYCLE_ARREST	0.060948393534	0.0294874321796	CUL3	1	0
GO_CELL_CYCLE_ARREST	0.060948393534	0.0294874321796	CDKN2B	1	0
GO_CELL_CYCLE_ARREST	0.060948393534	0.0294874321796	TCF7L2	0	1
GO_CELL_CYCLE_ARREST	0.060948393534	0.0294874321796	PLAGL1	1	0
GO_CELL_CYCLE_ARREST	0.060948393534	0.0294874321796	TBRG1	1	0
GO_CELL_CYCLE_ARREST	0.060948393534	0.0294874321796	MACF1	1	0
GO_CELL_CYCLE_ARREST	0.060948393534	0.0294874321796	PPM1G	0	1
GO_CELL_CYCLE_ARREST	0.060948393534	0.0294874321796	DST	1	0
GO_CELL_CYCLE_ARREST	0.060948393534	0.0294874321796	TP53	0	1
GO_CELL_CYCLE_ARREST	0.060948393534	0.0294874321796	NBN	0	1
GO_CELL_CYCLE_ARREST	0.060948393534	0.0294874321796	PML	0	1
GO_CELL_CYCLE_ARREST	0.060948393534	0.0294874321796	HRAS	0	1
GO_CELL_CYCLE_ARREST	0.060948393534	0.0294874321796	C11orf82	0	1
GO_CELL_CYCLE_ARREST	0.060948393534	0.0294874321796	MFN2	0	1
GO_CELL_CYCLE_ARREST	0.060948393534	0.0294874321796	SGSM3	1	0
GO_SISTER_CHROMATID_SEGREGATION	0.0634876076766	0.393806822537	SMC4	1	1
GO_SISTER_CHROMATID_SEGREGATION	0.0634876076766	0.393806822537	NUP98	1	1
GO_SISTER_CHROMATID_SEGREGATION	0.0634876076766	0.393806822537	AURKB	1	1
GO_SISTER_CHROMATID_SEGREGATION	0.0634876076766	0.393806822537	NUF2	0	1
GO_SISTER_CHROMATID_SEGREGATION	0.0634876076766	0.393806822537	CUL3	1	0
GO_SISTER_CHROMATID_SEGREGATION	0.0634876076766	0.393806822537	CENPA	1	0
GO_SISTER_CHROMATID_SEGREGATION	0.0634876076766	0.393806822537	CENPT	1	0
GO_SISTER_CHROMATID_SEGREGATION	0.0634876076766	0.393806822537	KIF23	1	0
GO_SISTER_CHROMATID_SEGREGATION	0.0634876076766	0.393806822537	PDS5A	1	0
GO_SISTER_CHROMATID_SEGREGATION	0.0634876076766	0.393806822537	MIS12	1	0
GO_SISTER_CHROMATID_SEGREGATION	0.0634876076766	0.393806822537	PINX1	1	0
GO_SISTER_CHROMATID_SEGREGATION	0.0634876076766	0.393806822537	PRC1	1	0
GO_SISTER_CHROMATID_SEGREGATION	0.0634876076766	0.393806822537	NIPBL	0	1
GO_SISTER_CHROMATID_SEGREGATION	0.0634876076766	0.393806822537	HDAC8	1	0
GO_SISTER_CHROMATID_SEGREGATION	0.0634876076766	0.393806822537	PPP1CC	0	1
GO_SISTER_CHROMATID_SEGREGATION	0.0634876076766	0.393806822537	NUP37	0	1
GO_REGULATION_OF_PRI_MIRNA_TRANSCRIPTION_FROM_RNA_POLYMERASE_II_PROMOTER	0.051543577238	0.191486005593	PPARD	1	1
GO_REGULATION_OF_PRI_MIRNA_TRANSCRIPTION_FROM_RNA_POLYMERASE_II_PROMOTER	0.051543577238	0.191486005593	GNL3	0	1
GO_REGULATION_OF_PRI_MIRNA_TRANSCRIPTION_FROM_RNA_POLYMERASE_II_PROMOTER	0.051543577238	0.191486005593	STAT3	1	0
GO_REGULATION_OF_PRI_MIRNA_TRANSCRIPTION_FROM_RNA_POLYMERASE_II_PROMOTER	0.051543577238	0.191486005593	SMARCA4	1	0
GO_PYRIDINE_NUCLEOTIDE_BIOSYNTHETIC_PROCESS	0.0582685557983	0.381434471121	NADK	1	1
GO_PYRIDINE_NUCLEOTIDE_BIOSYNTHETIC_PROCESS	0.0582685557983	0.381434471121	ME1	1	0
GO_PYRIDINE_NUCLEOTIDE_BIOSYNTHETIC_PROCESS	0.0582685557983	0.381434471121	NADSYN1	1	0
GO_REGULATION_OF_TELOMERE_MAINTENANCE_VIA_TELOMERE_LENGTHENING	0.0321512240872	0.318588973693	AURKB	1	1
GO_REGULATION_OF_TELOMERE_MAINTENANCE_VIA_TELOMERE_LENGTHENING	0.0321512240872	0.318588973693	PINX1	1	0
GO_REGULATION_OF_TELOMERE_MAINTENANCE_VIA_TELOMERE_LENGTHENING	0.0321512240872	0.318588973693	ATR	1	0
GO_REGULATION_OF_TELOMERE_MAINTENANCE_VIA_TELOMERE_LENGTHENING	0.0321512240872	0.318588973693	CCT2	1	0
GO_REGULATION_OF_TELOMERE_MAINTENANCE_VIA_TELOMERE_LENGTHENING	0.0321512240872	0.318588973693	PML	0	1
GO_REGULATION_OF_TELOMERE_MAINTENANCE_VIA_TELOMERE_LENGTHENING	0.0321512240872	0.318588973693	HNRNPC	1	0
GO_REGULATION_OF_TELOMERE_MAINTENANCE_VIA_TELOMERE_LENGTHENING	0.0321512240872	0.318588973693	PIF1	1	0
GO_REGULATION_OF_TELOMERE_MAINTENANCE_VIA_TELOMERE_LENGTHENING	0.0321512240872	0.318588973693	RTEL1	0	1
GO_ENTRAINMENT_OF_CIRCADIAN_CLOCK_BY_PHOTOPERIOD	0.193947062819	0.00610402291412	RBM4B	1	1
GO_ENTRAINMENT_OF_CIRCADIAN_CLOCK_BY_PHOTOPERIOD	0.193947062819	0.00610402291412	PPP1CC	0	1
GO_ENTRAINMENT_OF_CIRCADIAN_CLOCK_BY_PHOTOPERIOD	0.193947062819	0.00610402291412	FBXL3	1	0
GO_ENTRAINMENT_OF_CIRCADIAN_CLOCK_BY_PHOTOPERIOD	0.193947062819	0.00610402291412	PML	0	1
GO_ENTRAINMENT_OF_CIRCADIAN_CLOCK_BY_PHOTOPERIOD	0.193947062819	0.00610402291412	TP53	0	1
GO_ENTRAINMENT_OF_CIRCADIAN_CLOCK_BY_PHOTOPERIOD	0.193947062819	0.00610402291412	PER1	0	1
GO_CHROMOSOME_ORGANIZATION	0.0141311986834	0.393806822537	NUP98	1	1
GO_CHROMOSOME_ORGANIZATION	0.0141311986834	0.393806822537	SMC4	1	1
GO_CHROMOSOME_ORGANIZATION	0.0141311986834	0.393806822537	CXXC1	1	1
GO_CHROMOSOME_ORGANIZATION	0.0141311986834	0.393806822537	CREBBP	1	1
GO_CHROMOSOME_ORGANIZATION	0.0141311986834	0.393806822537	AURKB	1	1
GO_CHROMOSOME_ORGANIZATION	0.0141311986834	0.393806822537	BPTF	1	1
GO_CHROMOSOME_ORGANIZATION	0.0141311986834	0.393806822537	MCM2	1	1
GO_CHROMOSOME_ORGANIZATION	0.0141311986834	0.393806822537	CHD2	1	1
GO_CHROMOSOME_ORGANIZATION	0.0141311986834	0.393806822537	ASCC3	1	1
GO_CHROMOSOME_ORGANIZATION	0.0141311986834	0.393806822537	C17orf79	1	0
GO_CHROMOSOME_ORGANIZATION	0.0141311986834	0.393806822537	WHSC1	0	1
GO_CHROMOSOME_ORGANIZATION	0.0141311986834	0.393806822537	NAA60	0	1
GO_CHROMOSOME_ORGANIZATION	0.0141311986834	0.393806822537	PDS5A	1	0
GO_CHROMOSOME_ORGANIZATION	0.0141311986834	0.393806822537	VPRBP	1	0
GO_CHROMOSOME_ORGANIZATION	0.0141311986834	0.393806822537	NCOA1	1	0
GO_CHROMOSOME_ORGANIZATION	0.0141311986834	0.393806822537	PBRM1	1	0
GO_CHROMOSOME_ORGANIZATION	0.0141311986834	0.393806822537	CUL3	1	0
GO_CHROMOSOME_ORGANIZATION	0.0141311986834	0.393806822537	PRC1	1	0
GO_CHROMOSOME_ORGANIZATION	0.0141311986834	0.393806822537	NUP37	0	1
GO_CHROMOSOME_ORGANIZATION	0.0141311986834	0.393806822537	USP22	1	0
GO_CHROMOSOME_ORGANIZATION	0.0141311986834	0.393806822537	RFC5	1	0
GO_CHROMOSOME_ORGANIZATION	0.0141311986834	0.393806822537	HDAC8	1	0
GO_CHROMOSOME_ORGANIZATION	0.0141311986834	0.393806822537	ACIN1	1	0
GO_CHROMOSOME_ORGANIZATION	0.0141311986834	0.393806822537	CENPA	1	0
GO_CHROMOSOME_ORGANIZATION	0.0141311986834	0.393806822537	CENPT	1	0
GO_CHROMOSOME_ORGANIZATION	0.0141311986834	0.393806822537	NASP	1	0
GO_CHROMOSOME_ORGANIZATION	0.0141311986834	0.393806822537	HAT1	1	0
GO_CHROMOSOME_ORGANIZATION	0.0141311986834	0.393806822537	HDAC5	0	1
GO_CHROMOSOME_ORGANIZATION	0.0141311986834	0.393806822537	SLX4	1	0
GO_CHROMOSOME_ORGANIZATION	0.0141311986834	0.393806822537	PPP1CC	0	1
GO_CHROMOSOME_ORGANIZATION	0.0141311986834	0.393806822537	HP1BP3	1	0
GO_CHROMOSOME_ORGANIZATION	0.0141311986834	0.393806822537	EZH1	0	1
GO_CHROMOSOME_ORGANIZATION	0.0141311986834	0.393806822537	SMARCA4	1	0
GO_CHROMOSOME_ORGANIZATION	0.0141311986834	0.393806822537	MIS12	1	0
GO_CHROMOSOME_ORGANIZATION	0.0141311986834	0.393806822537	SETDB1	0	1
GO_CHROMOSOME_ORGANIZATION	0.0141311986834	0.393806822537	PER1	0	1
GO_CHROMOSOME_ORGANIZATION	0.0141311986834	0.393806822537	BRD8	1	0
GO_CHROMOSOME_ORGANIZATION	0.0141311986834	0.393806822537	PHB	1	0
GO_CHROMOSOME_ORGANIZATION	0.0141311986834	0.393806822537	KAT5	1	0
GO_CHROMOSOME_ORGANIZATION	0.0141311986834	0.393806822537	RBBP5	0	1
GO_CHROMOSOME_ORGANIZATION	0.0141311986834	0.393806822537	MED24	0	1
GO_CHROMOSOME_ORGANIZATION	0.0141311986834	0.393806822537	SUPT7L	1	0
GO_CHROMOSOME_ORGANIZATION	0.0141311986834	0.393806822537	TP53	0	1
GO_CHROMOSOME_ORGANIZATION	0.0141311986834	0.393806822537	SET	1	0
GO_CHROMOSOME_ORGANIZATION	0.0141311986834	0.393806822537	BCORL1	0	1
GO_CHROMOSOME_ORGANIZATION	0.0141311986834	0.393806822537	EHMT1	1	0
GO_CHROMOSOME_ORGANIZATION	0.0141311986834	0.393806822537	MORF4L1	0	1
GO_CHROMOSOME_ORGANIZATION	0.0141311986834	0.393806822537	JARID2	0	1
GO_CHROMOSOME_ORGANIZATION	0.0141311986834	0.393806822537	PINX1	1	0
GO_CHROMOSOME_ORGANIZATION	0.0141311986834	0.393806822537	NIPBL	0	1
GO_CHROMOSOME_ORGANIZATION	0.0141311986834	0.393806822537	ZNHIT1	1	0
GO_CHROMOSOME_ORGANIZATION	0.0141311986834	0.393806822537	NUF2	0	1
GO_CHROMOSOME_ORGANIZATION	0.0141311986834	0.393806822537	IGHMBP2	1	0
GO_CHROMOSOME_ORGANIZATION	0.0141311986834	0.393806822537	KIF23	1	0
GO_CHROMOSOME_ORGANIZATION	0.0141311986834	0.393806822537	CHD1	1	0
GO_CHROMOSOME_ORGANIZATION	0.0141311986834	0.393806822537	CHD3	1	0
GO_CHROMOSOME_ORGANIZATION	0.0141311986834	0.393806822537	GTF2H2	0	1
GO_CHROMOSOME_ORGANIZATION	0.0141311986834	0.393806822537	RECQL	0	1
GO_CHROMOSOME_ORGANIZATION	0.0141311986834	0.393806822537	RPS27A	1	0
GO_CHROMOSOME_ORGANIZATION	0.0141311986834	0.393806822537	NCOR1	0	1
GO_CHROMOSOME_ORGANIZATION	0.0141311986834	0.393806822537	KDM6A	1	0
GO_CHROMOSOME_ORGANIZATION	0.0141311986834	0.393806822537	NBN	0	1
GO_CHROMOSOME_ORGANIZATION	0.0141311986834	0.393806822537	KDM6B	1	0
GO_CHROMOSOME_ORGANIZATION	0.0141311986834	0.393806822537	HNRNPC	1	0
GO_CHROMOSOME_ORGANIZATION	0.0141311986834	0.393806822537	COPS5	1	0
GO_CHROMOSOME_ORGANIZATION	0.0141311986834	0.393806822537	EP400	0	1
GO_CHROMOSOME_ORGANIZATION	0.0141311986834	0.393806822537	TCF7L2	0	1
GO_CHROMOSOME_ORGANIZATION	0.0141311986834	0.393806822537	UBC	1	0
GO_CHROMOSOME_ORGANIZATION	0.0141311986834	0.393806822537	MTA2	1	0
GO_CHROMOSOME_ORGANIZATION	0.0141311986834	0.393806822537	RTEL1	0	1
GO_CHROMOSOME_ORGANIZATION	0.0141311986834	0.393806822537	TRIM16	1	0
GO_CHROMOSOME_ORGANIZATION	0.0141311986834	0.393806822537	PIF1	1	0
GO_REGULATION_OF_ANDROGEN_RECEPTOR_SIGNALING_PATHWAY	0.0891722698316	0.431069640514	DDX5	1	1
GO_REGULATION_OF_ANDROGEN_RECEPTOR_SIGNALING_PATHWAY	0.0891722698316	0.431069640514	SMARCA4	1	0
GO_REGULATION_OF_ANDROGEN_RECEPTOR_SIGNALING_PATHWAY	0.0891722698316	0.431069640514	PHB	1	0
GO_REGULATION_OF_CIRCADIAN_RHYTHM	0.3335505246	0.0857389535991	RBM4B	1	1
GO_REGULATION_OF_CIRCADIAN_RHYTHM	0.3335505246	0.0857389535991	HNRNPD	1	1
GO_REGULATION_OF_CIRCADIAN_RHYTHM	0.3335505246	0.0857389535991	CSNK1D	0	1
GO_REGULATION_OF_CIRCADIAN_RHYTHM	0.3335505246	0.0857389535991	CSNK1E	1	0
GO_REGULATION_OF_CIRCADIAN_RHYTHM	0.3335505246	0.0857389535991	PER1	0	1
GO_REGULATION_OF_CIRCADIAN_RHYTHM	0.3335505246	0.0857389535991	FBXL3	1	0
GO_REGULATION_OF_CIRCADIAN_RHYTHM	0.3335505246	0.0857389535991	TP53	0	1
GO_REGULATION_OF_CIRCADIAN_RHYTHM	0.3335505246	0.0857389535991	PML	0	1
GO_REGULATION_OF_CIRCADIAN_RHYTHM	0.3335505246	0.0857389535991	THRAP3	0	1
GO_REGULATION_OF_CIRCADIAN_RHYTHM	0.3335505246	0.0857389535991	PPP1CC	0	1
GO_REGULATION_OF_CIRCADIAN_RHYTHM	0.3335505246	0.0857389535991	BTRC	1	0
GO_PROTEIN_CATABOLIC_PROCESS	0.000978095764551	0.0687892618519	GTSE1	1	1
GO_PROTEIN_CATABOLIC_PROCESS	0.000978095764551	0.0687892618519	RHBDD1	1	1
GO_PROTEIN_CATABOLIC_PROCESS	0.000978095764551	0.0687892618519	TCIRG1	1	1
GO_PROTEIN_CATABOLIC_PROCESS	0.000978095764551	0.0687892618519	BFAR	1	1
GO_PROTEIN_CATABOLIC_PROCESS	0.000978095764551	0.0687892618519	KLHL8	1	1
GO_PROTEIN_CATABOLIC_PROCESS	0.000978095764551	0.0687892618519	AURKB	1	1
GO_PROTEIN_CATABOLIC_PROCESS	0.000978095764551	0.0687892618519	PPP2R5C	1	1
GO_PROTEIN_CATABOLIC_PROCESS	0.000978095764551	0.0687892618519	PCNP	1	1
GO_PROTEIN_CATABOLIC_PROCESS	0.000978095764551	0.0687892618519	USP19	1	1
GO_PROTEIN_CATABOLIC_PROCESS	0.000978095764551	0.0687892618519	WWP2	1	0
GO_PROTEIN_CATABOLIC_PROCESS	0.000978095764551	0.0687892618519	UBE4B	1	0
GO_PROTEIN_CATABOLIC_PROCESS	0.000978095764551	0.0687892618519	RPS27A	1	0
GO_PROTEIN_CATABOLIC_PROCESS	0.000978095764551	0.0687892618519	UBE2D3	1	0
GO_PROTEIN_CATABOLIC_PROCESS	0.000978095764551	0.0687892618519	KLHL21	1	0
GO_PROTEIN_CATABOLIC_PROCESS	0.000978095764551	0.0687892618519	CUL9	0	1
GO_PROTEIN_CATABOLIC_PROCESS	0.000978095764551	0.0687892618519	PSMD8	0	1
GO_PROTEIN_CATABOLIC_PROCESS	0.000978095764551	0.0687892618519	BTRC	1	0
GO_PROTEIN_CATABOLIC_PROCESS	0.000978095764551	0.0687892618519	USP25	1	0
GO_PROTEIN_CATABOLIC_PROCESS	0.000978095764551	0.0687892618519	USP22	1	0
GO_PROTEIN_CATABOLIC_PROCESS	0.000978095764551	0.0687892618519	FBXL22	0	1
GO_PROTEIN_CATABOLIC_PROCESS	0.000978095764551	0.0687892618519	FBXO21	1	0
GO_PROTEIN_CATABOLIC_PROCESS	0.000978095764551	0.0687892618519	FBXW5	0	1
GO_PROTEIN_CATABOLIC_PROCESS	0.000978095764551	0.0687892618519	TOR1A	0	1
GO_PROTEIN_CATABOLIC_PROCESS	0.000978095764551	0.0687892618519	CUL3	1	0
GO_PROTEIN_CATABOLIC_PROCESS	0.000978095764551	0.0687892618519	AUP1	0	1
GO_PROTEIN_CATABOLIC_PROCESS	0.000978095764551	0.0687892618519	USP35	1	0
GO_PROTEIN_CATABOLIC_PROCESS	0.000978095764551	0.0687892618519	KAT5	1	0
GO_PROTEIN_CATABOLIC_PROCESS	0.000978095764551	0.0687892618519	RNF216	1	0
GO_PROTEIN_CATABOLIC_PROCESS	0.000978095764551	0.0687892618519	RNF213	1	0
GO_PROTEIN_CATABOLIC_PROCESS	0.000978095764551	0.0687892618519	SMURF2	0	1
GO_PROTEIN_CATABOLIC_PROCESS	0.000978095764551	0.0687892618519	USP48	1	0
GO_PROTEIN_CATABOLIC_PROCESS	0.000978095764551	0.0687892618519	USP47	0	1
GO_PROTEIN_CATABOLIC_PROCESS	0.000978095764551	0.0687892618519	HERC4	1	0
GO_PROTEIN_CATABOLIC_PROCESS	0.000978095764551	0.0687892618519	TP53	0	1
GO_PROTEIN_CATABOLIC_PROCESS	0.000978095764551	0.0687892618519	FBXO9	0	1
GO_PROTEIN_CATABOLIC_PROCESS	0.000978095764551	0.0687892618519	HACE1	1	0
GO_PROTEIN_CATABOLIC_PROCESS	0.000978095764551	0.0687892618519	PSMA1	0	1
GO_PROTEIN_CATABOLIC_PROCESS	0.000978095764551	0.0687892618519	UCHL5	1	0
GO_PROTEIN_CATABOLIC_PROCESS	0.000978095764551	0.0687892618519	CASP8	1	0
GO_PROTEIN_CATABOLIC_PROCESS	0.000978095764551	0.0687892618519	UFD1L	1	0
GO_PROTEIN_CATABOLIC_PROCESS	0.000978095764551	0.0687892618519	HECTD2	1	0
GO_PROTEIN_CATABOLIC_PROCESS	0.000978095764551	0.0687892618519	UBR5	1	0
GO_PROTEIN_CATABOLIC_PROCESS	0.000978095764551	0.0687892618519	UBR4	0	1
GO_PROTEIN_CATABOLIC_PROCESS	0.000978095764551	0.0687892618519	FBXL3	1	0
GO_PROTEIN_CATABOLIC_PROCESS	0.000978095764551	0.0687892618519	FBXL4	1	0
GO_PROTEIN_CATABOLIC_PROCESS	0.000978095764551	0.0687892618519	UBC	1	0
GO_PROTEIN_CATABOLIC_PROCESS	0.000978095764551	0.0687892618519	FBXO7	0	1
GO_PROTEIN_CATABOLIC_PROCESS	0.000978095764551	0.0687892618519	UBXN4	0	1
GO_PROTEIN_CATABOLIC_PROCESS	0.000978095764551	0.0687892618519	UBXN1	0	1
GO_PROTEIN_CATABOLIC_PROCESS	0.000978095764551	0.0687892618519	OS9	0	1
GO_PROTEIN_CATABOLIC_PROCESS	0.000978095764551	0.0687892618519	TTC3	1	0
GO_PROTEIN_CATABOLIC_PROCESS	0.000978095764551	0.0687892618519	RNF121	1	0
GO_PROTEIN_CATABOLIC_PROCESS	0.000978095764551	0.0687892618519	PML	0	1
GO_PROTEIN_CATABOLIC_PROCESS	0.000978095764551	0.0687892618519	UBE2G1	0	1
GO_PROTEIN_CATABOLIC_PROCESS	0.000978095764551	0.0687892618519	LONP1	1	0
GO_PROTEIN_CATABOLIC_PROCESS	0.000978095764551	0.0687892618519	SELS	1	0
GO_PROTEIN_K48_LINKED_UBIQUITINATION	0.0748694651849	0.452027452686	BFAR	1	1
GO_PROTEIN_K48_LINKED_UBIQUITINATION	0.0748694651849	0.452027452686	UBE2D3	1	0
GO_PROTEIN_K48_LINKED_UBIQUITINATION	0.0748694651849	0.452027452686	HACE1	1	0
GO_PROTEIN_K48_LINKED_UBIQUITINATION	0.0748694651849	0.452027452686	UBE2G1	0	1
GO_PROTEIN_K48_LINKED_UBIQUITINATION	0.0748694651849	0.452027452686	TTC3	1	0
GO_PROTEIN_K48_LINKED_UBIQUITINATION	0.0748694651849	0.452027452686	RNF216	1	0
GO_CELLULAR_RESPONSE_TO_OXYGEN_LEVELS	0.0891722698316	0.381434471121	PPARD	1	1
GO_CELLULAR_RESPONSE_TO_OXYGEN_LEVELS	0.0891722698316	0.381434471121	CREBBP	1	1
GO_CELLULAR_RESPONSE_TO_OXYGEN_LEVELS	0.0891722698316	0.381434471121	TSC1	1	1
GO_CELLULAR_RESPONSE_TO_OXYGEN_LEVELS	0.0891722698316	0.381434471121	IRAK1	0	1
GO_CELLULAR_RESPONSE_TO_OXYGEN_LEVELS	0.0891722698316	0.381434471121	TBL2	1	0
GO_CELLULAR_RESPONSE_TO_OXYGEN_LEVELS	0.0891722698316	0.381434471121	UBC	1	0
GO_CELLULAR_RESPONSE_TO_OXYGEN_LEVELS	0.0891722698316	0.381434471121	VLDLR	1	0
GO_CELLULAR_RESPONSE_TO_OXYGEN_LEVELS	0.0891722698316	0.381434471121	RPS27A	1	0
GO_CELLULAR_RESPONSE_TO_OXYGEN_LEVELS	0.0891722698316	0.381434471121	UBE2D3	1	0
GO_CELLULAR_RESPONSE_TO_OXYGEN_LEVELS	0.0891722698316	0.381434471121	SLC29A1	0	1
GO_CELLULAR_RESPONSE_TO_OXYGEN_LEVELS	0.0891722698316	0.381434471121	EPAS1	1	0
GO_CELLULAR_RESPONSE_TO_OXYGEN_LEVELS	0.0891722698316	0.381434471121	TP53	0	1
GO_CELLULAR_RESPONSE_TO_OXYGEN_LEVELS	0.0891722698316	0.381434471121	HP1BP3	1	0
GO_DNA_CONFORMATION_CHANGE	0.0457798451882	0.4012804969	CHD2	1	1
GO_DNA_CONFORMATION_CHANGE	0.0457798451882	0.4012804969	ASCC3	1	1
GO_DNA_CONFORMATION_CHANGE	0.0457798451882	0.4012804969	SMC4	1	1
GO_DNA_CONFORMATION_CHANGE	0.0457798451882	0.4012804969	MCM2	1	1
GO_DNA_CONFORMATION_CHANGE	0.0457798451882	0.4012804969	NAA60	0	1
GO_DNA_CONFORMATION_CHANGE	0.0457798451882	0.4012804969	ACIN1	1	0
GO_DNA_CONFORMATION_CHANGE	0.0457798451882	0.4012804969	CENPT	1	0
GO_DNA_CONFORMATION_CHANGE	0.0457798451882	0.4012804969	CENPA	1	0
GO_DNA_CONFORMATION_CHANGE	0.0457798451882	0.4012804969	UBC	1	0
GO_DNA_CONFORMATION_CHANGE	0.0457798451882	0.4012804969	RPS27A	1	0
GO_DNA_CONFORMATION_CHANGE	0.0457798451882	0.4012804969	CHD3	1	0
GO_DNA_CONFORMATION_CHANGE	0.0457798451882	0.4012804969	GTF2H2	0	1
GO_DNA_CONFORMATION_CHANGE	0.0457798451882	0.4012804969	RECQL	0	1
GO_DNA_CONFORMATION_CHANGE	0.0457798451882	0.4012804969	NASP	1	0
GO_DNA_CONFORMATION_CHANGE	0.0457798451882	0.4012804969	TP53	0	1
GO_DNA_CONFORMATION_CHANGE	0.0457798451882	0.4012804969	HAT1	1	0
GO_DNA_CONFORMATION_CHANGE	0.0457798451882	0.4012804969	SET	1	0
GO_DNA_CONFORMATION_CHANGE	0.0457798451882	0.4012804969	NBN	0	1
GO_DNA_CONFORMATION_CHANGE	0.0457798451882	0.4012804969	HP1BP3	1	0
GO_DNA_CONFORMATION_CHANGE	0.0457798451882	0.4012804969	IGHMBP2	1	0
GO_DNA_CONFORMATION_CHANGE	0.0457798451882	0.4012804969	CHD1	1	0
GO_DNA_CONFORMATION_CHANGE	0.0457798451882	0.4012804969	RTEL1	0	1
GO_DNA_CONFORMATION_CHANGE	0.0457798451882	0.4012804969	PIF1	1	0
GO_PROTEIN_LOCALIZATION_TO_CHROMOSOME_CENTROMERIC_REGION	0.0261814128909	0.318588973693	AURKB	1	1
GO_PROTEIN_LOCALIZATION_TO_CHROMOSOME_CENTROMERIC_REGION	0.0261814128909	0.318588973693	CENPA	1	0
GO_PROTEIN_LOCALIZATION_TO_CHROMOSOME_CENTROMERIC_REGION	0.0261814128909	0.318588973693	MIS12	1	0
GO_MICROTUBULE_BASED_MOVEMENT	0.0798000834469	0.315244760311	PCM1	1	1
GO_MICROTUBULE_BASED_MOVEMENT	0.0798000834469	0.315244760311	KIF1B	1	1
GO_MICROTUBULE_BASED_MOVEMENT	0.0798000834469	0.315244760311	BICD2	1	1
GO_MICROTUBULE_BASED_MOVEMENT	0.0798000834469	0.315244760311	KIFC2	1	0
GO_MICROTUBULE_BASED_MOVEMENT	0.0798000834469	0.315244760311	ARHGAP21	1	0
GO_MICROTUBULE_BASED_MOVEMENT	0.0798000834469	0.315244760311	KIF23	1	0
GO_MICROTUBULE_BASED_MOVEMENT	0.0798000834469	0.315244760311	KLC1	0	1
GO_MICROTUBULE_BASED_MOVEMENT	0.0798000834469	0.315244760311	APP	0	1
GO_MICROTUBULE_BASED_MOVEMENT	0.0798000834469	0.315244760311	LRPPRC	1	0
GO_MICROTUBULE_BASED_MOVEMENT	0.0798000834469	0.315244760311	HEATR2	1	0
GO_MICROTUBULE_BASED_MOVEMENT	0.0798000834469	0.315244760311	PLDN	1	0
GO_MICROTUBULE_BASED_MOVEMENT	0.0798000834469	0.315244760311	MAP1B	1	0
GO_MICROTUBULE_BASED_MOVEMENT	0.0798000834469	0.315244760311	DPCD	0	1
GO_MICROTUBULE_BASED_MOVEMENT	0.0798000834469	0.315244760311	KIF9	0	1
GO_MICROTUBULE_BASED_MOVEMENT	0.0798000834469	0.315244760311	RHOT1	0	1
GO_MICROTUBULE_BASED_MOVEMENT	0.0798000834469	0.315244760311	DNHD1	1	0
GO_MICROTUBULE_BASED_MOVEMENT	0.0798000834469	0.315244760311	KIF1C	0	1
GO_MICROTUBULE_BASED_MOVEMENT	0.0798000834469	0.315244760311	WDR19	1	0
GO_MICROTUBULE_BASED_MOVEMENT	0.0798000834469	0.315244760311	DYNC1H1	1	0
GO_SNRNA_PROCESSING	0.0891722698316	0.258360065691	INTS4	1	1
GO_SNRNA_PROCESSING	0.0891722698316	0.258360065691	EXOSC2	1	0
GO_SNRNA_PROCESSING	0.0891722698316	0.258360065691	INTS10	0	1
GO_SNRNA_PROCESSING	0.0891722698316	0.258360065691	INTS6	1	0
GO_INTRACELLULAR_RECEPTOR_SIGNALING_PATHWAY	0.025220450786	0.142201866579	PPARD	1	1
GO_INTRACELLULAR_RECEPTOR_SIGNALING_PATHWAY	0.025220450786	0.142201866579	IRF3	1	1
GO_INTRACELLULAR_RECEPTOR_SIGNALING_PATHWAY	0.025220450786	0.142201866579	C1orf85	0	1
GO_INTRACELLULAR_RECEPTOR_SIGNALING_PATHWAY	0.025220450786	0.142201866579	IRAK1	0	1
GO_INTRACELLULAR_RECEPTOR_SIGNALING_PATHWAY	0.025220450786	0.142201866579	BRD8	1	0
GO_INTRACELLULAR_RECEPTOR_SIGNALING_PATHWAY	0.025220450786	0.142201866579	UBR5	1	0
GO_INTRACELLULAR_RECEPTOR_SIGNALING_PATHWAY	0.025220450786	0.142201866579	PHB	1	0
GO_INTRACELLULAR_RECEPTOR_SIGNALING_PATHWAY	0.025220450786	0.142201866579	KAT5	1	0
GO_INTRACELLULAR_RECEPTOR_SIGNALING_PATHWAY	0.025220450786	0.142201866579	UBC	1	0
GO_INTRACELLULAR_RECEPTOR_SIGNALING_PATHWAY	0.025220450786	0.142201866579	LSM14A	1	0
GO_INTRACELLULAR_RECEPTOR_SIGNALING_PATHWAY	0.025220450786	0.142201866579	MED24	0	1
GO_INTRACELLULAR_RECEPTOR_SIGNALING_PATHWAY	0.025220450786	0.142201866579	NR1H2	0	1
GO_INTRACELLULAR_RECEPTOR_SIGNALING_PATHWAY	0.025220450786	0.142201866579	CHUK	0	1
GO_INTRACELLULAR_RECEPTOR_SIGNALING_PATHWAY	0.025220450786	0.142201866579	NCOA1	1	0
GO_INTRACELLULAR_RECEPTOR_SIGNALING_PATHWAY	0.025220450786	0.142201866579	STAT3	1	0
GO_INTRACELLULAR_RECEPTOR_SIGNALING_PATHWAY	0.025220450786	0.142201866579	PML	0	1
GO_INTRACELLULAR_RECEPTOR_SIGNALING_PATHWAY	0.025220450786	0.142201866579	RPS27A	1	0
GO_INTRACELLULAR_RECEPTOR_SIGNALING_PATHWAY	0.025220450786	0.142201866579	THRAP3	0	1
GO_INTRACELLULAR_RECEPTOR_SIGNALING_PATHWAY	0.025220450786	0.142201866579	CALCOCO1	0	1
GO_INTRACELLULAR_RECEPTOR_SIGNALING_PATHWAY	0.025220450786	0.142201866579	NR4A1	1	0
GO_INTRACELLULAR_RECEPTOR_SIGNALING_PATHWAY	0.025220450786	0.142201866579	CASP8	1	0
GO_CELL_DEATH	0.0476294427295	0.0527186865347	PTRH2	1	1
GO_CELL_DEATH	0.0476294427295	0.0527186865347	RHBDD1	1	1
GO_CELL_DEATH	0.0476294427295	0.0527186865347	BFAR	1	1
GO_CELL_DEATH	0.0476294427295	0.0527186865347	IRF3	1	1
GO_CELL_DEATH	0.0476294427295	0.0527186865347	DIDO1	1	1
GO_CELL_DEATH	0.0476294427295	0.0527186865347	KIF1B	1	1
GO_CELL_DEATH	0.0476294427295	0.0527186865347	YARS	1	1
GO_CELL_DEATH	0.0476294427295	0.0527186865347	PPARD	1	1
GO_CELL_DEATH	0.0476294427295	0.0527186865347	PPP2R5C	1	1
GO_CELL_DEATH	0.0476294427295	0.0527186865347	EIF4G2	1	1
GO_CELL_DEATH	0.0476294427295	0.0527186865347	DDX5	1	1
GO_CELL_DEATH	0.0476294427295	0.0527186865347	HIPK3	1	0
GO_CELL_DEATH	0.0476294427295	0.0527186865347	FKBP8	0	1
GO_CELL_DEATH	0.0476294427295	0.0527186865347	PPP2R2B	1	0
GO_CELL_DEATH	0.0476294427295	0.0527186865347	UBE2D3	1	0
GO_CELL_DEATH	0.0476294427295	0.0527186865347	MFSD10	0	1
GO_CELL_DEATH	0.0476294427295	0.0527186865347	NF1	1	0
GO_CELL_DEATH	0.0476294427295	0.0527186865347	F3	0	1
GO_CELL_DEATH	0.0476294427295	0.0527186865347	CYR61	1	0
GO_CELL_DEATH	0.0476294427295	0.0527186865347	CD44	0	1
GO_CELL_DEATH	0.0476294427295	0.0527186865347	ATG4D	1	0
GO_CELL_DEATH	0.0476294427295	0.0527186865347	PPP1R13B	0	1
GO_CELL_DEATH	0.0476294427295	0.0527186865347	UBE4B	1	0
GO_CELL_DEATH	0.0476294427295	0.0527186865347	ACIN1	1	0
GO_CELL_DEATH	0.0476294427295	0.0527186865347	MTFP1	1	0
GO_CELL_DEATH	0.0476294427295	0.0527186865347	APP	0	1
GO_CELL_DEATH	0.0476294427295	0.0527186865347	STK25	0	1
GO_CELL_DEATH	0.0476294427295	0.0527186865347	DAP3	0	1
GO_CELL_DEATH	0.0476294427295	0.0527186865347	RNF216	1	0
GO_CELL_DEATH	0.0476294427295	0.0527186865347	CFLAR	0	1
GO_CELL_DEATH	0.0476294427295	0.0527186865347	SMNDC1	0	1
GO_CELL_DEATH	0.0476294427295	0.0527186865347	PML	0	1
GO_CELL_DEATH	0.0476294427295	0.0527186865347	C11orf82	0	1
GO_CELL_DEATH	0.0476294427295	0.0527186865347	MFN2	0	1
GO_CELL_DEATH	0.0476294427295	0.0527186865347	SOX7	1	0
GO_CELL_DEATH	0.0476294427295	0.0527186865347	FEM1B	1	0
GO_CELL_DEATH	0.0476294427295	0.0527186865347	SLK	0	1
GO_CELL_DEATH	0.0476294427295	0.0527186865347	LAMP1	1	0
GO_CELL_DEATH	0.0476294427295	0.0527186865347	PIDD	0	1
GO_CELL_DEATH	0.0476294427295	0.0527186865347	GSDMD	0	1
GO_CELL_DEATH	0.0476294427295	0.0527186865347	MAGI3	1	0
GO_CELL_DEATH	0.0476294427295	0.0527186865347	MAGI1	1	0
GO_CELL_DEATH	0.0476294427295	0.0527186865347	CUL3	1	0
GO_CELL_DEATH	0.0476294427295	0.0527186865347	FGFR2	0	1
GO_CELL_DEATH	0.0476294427295	0.0527186865347	AKT2	0	1
GO_CELL_DEATH	0.0476294427295	0.0527186865347	HRAS	0	1
GO_CELL_DEATH	0.0476294427295	0.0527186865347	TNFRSF19	1	0
GO_CELL_DEATH	0.0476294427295	0.0527186865347	THEM4	1	0
GO_CELL_DEATH	0.0476294427295	0.0527186865347	USP47	0	1
GO_CELL_DEATH	0.0476294427295	0.0527186865347	PARP2	0	1
GO_CELL_DEATH	0.0476294427295	0.0527186865347	TP53	0	1
GO_CELL_DEATH	0.0476294427295	0.0527186865347	BAG1	1	0
GO_CELL_DEATH	0.0476294427295	0.0527186865347	RHOT1	0	1
GO_CELL_DEATH	0.0476294427295	0.0527186865347	GNB2L1	0	1
GO_CELL_DEATH	0.0476294427295	0.0527186865347	BCAP29	1	0
GO_CELL_DEATH	0.0476294427295	0.0527186865347	BCL7C	0	1
GO_CELL_DEATH	0.0476294427295	0.0527186865347	DFNA5	1	0
GO_CELL_DEATH	0.0476294427295	0.0527186865347	CAPN10	0	1
GO_CELL_DEATH	0.0476294427295	0.0527186865347	DDIT4	1	0
GO_CELL_DEATH	0.0476294427295	0.0527186865347	ATG3	0	1
GO_CELL_DEATH	0.0476294427295	0.0527186865347	PIGT	1	0
GO_CELL_DEATH	0.0476294427295	0.0527186865347	CASP8	1	0
GO_CELL_DEATH	0.0476294427295	0.0527186865347	CKAP2	1	0
GO_CELL_DEATH	0.0476294427295	0.0527186865347	BOK	1	0
GO_CELL_DEATH	0.0476294427295	0.0527186865347	SOD2	1	0
GO_CELL_DEATH	0.0476294427295	0.0527186865347	FNTA	0	1
GO_CELL_DEATH	0.0476294427295	0.0527186865347	BRAT1	0	1
GO_CELL_DEATH	0.0476294427295	0.0527186865347	SGMS1	1	0
GO_CELL_DEATH	0.0476294427295	0.0527186865347	KRT8	1	0
GO_CELL_DEATH	0.0476294427295	0.0527186865347	PLAGL1	1	0
GO_CELL_DEATH	0.0476294427295	0.0527186865347	NBN	0	1
GO_CELL_DEATH	0.0476294427295	0.0527186865347	PDCD2	1	0
GO_CELL_DEATH	0.0476294427295	0.0527186865347	DICER1	1	0
GO_CELL_DEATH	0.0476294427295	0.0527186865347	CTGF	1	0
GO_CELL_DEATH	0.0476294427295	0.0527186865347	WWOX	0	1
GO_CELL_DEATH	0.0476294427295	0.0527186865347	ALS2	1	0
GO_REGULATION_OF_DNA_TEMPLATED_TRANSCRIPTION_IN_RESPONSE_TO_STRESS	0.0891722698316	0.566936200858	CREBBP	1	1
GO_REGULATION_OF_DNA_TEMPLATED_TRANSCRIPTION_IN_RESPONSE_TO_STRESS	0.0891722698316	0.566936200858	RPS27A	1	0
GO_REGULATION_OF_DNA_TEMPLATED_TRANSCRIPTION_IN_RESPONSE_TO_STRESS	0.0891722698316	0.566936200858	UBE2D3	1	0
GO_REGULATION_OF_DNA_TEMPLATED_TRANSCRIPTION_IN_RESPONSE_TO_STRESS	0.0891722698316	0.566936200858	EPAS1	1	0
GO_REGULATION_OF_DNA_TEMPLATED_TRANSCRIPTION_IN_RESPONSE_TO_STRESS	0.0891722698316	0.566936200858	TP53	0	1
GO_REGULATION_OF_DNA_TEMPLATED_TRANSCRIPTION_IN_RESPONSE_TO_STRESS	0.0891722698316	0.566936200858	NCK2	1	0
GO_REGULATION_OF_DNA_TEMPLATED_TRANSCRIPTION_IN_RESPONSE_TO_STRESS	0.0891722698316	0.566936200858	UBC	1	0
GO_ERROR_PRONE_TRANSLESION_SYNTHESIS	0.0673929889436	0.393806822537	RFC5	1	0
GO_ERROR_PRONE_TRANSLESION_SYNTHESIS	0.0673929889436	0.393806822537	RPS27A	1	0
GO_ERROR_PRONE_TRANSLESION_SYNTHESIS	0.0673929889436	0.393806822537	UBC	1	0
GO_ERROR_PRONE_TRANSLESION_SYNTHESIS	0.0673929889436	0.393806822537	POLI	0	1
GO_POSITIVE_REGULATION_OF_HISTONE_DEACETYLATION	0.301364928584	0.00100330917689	SREBF1	1	1
GO_POSITIVE_REGULATION_OF_HISTONE_DEACETYLATION	0.301364928584	0.00100330917689	TP53	0	1
GO_POSITIVE_REGULATION_OF_HISTONE_DEACETYLATION	0.301364928584	0.00100330917689	C6orf89	0	1
GO_POSITIVE_REGULATION_OF_HISTONE_DEACETYLATION	0.301364928584	0.00100330917689	NIPBL	0	1
GO_POSITIVE_REGULATION_OF_HISTONE_DEACETYLATION	0.301364928584	0.00100330917689	PML	0	1
GO_MACROMOLECULE_CATABOLIC_PROCESS	6.08833199461e-05	0.047961058002	GTSE1	1	1
GO_MACROMOLECULE_CATABOLIC_PROCESS	6.08833199461e-05	0.047961058002	RHBDD1	1	1
GO_MACROMOLECULE_CATABOLIC_PROCESS	6.08833199461e-05	0.047961058002	EIF4A2	1	1
GO_MACROMOLECULE_CATABOLIC_PROCESS	6.08833199461e-05	0.047961058002	BFAR	1	1
GO_MACROMOLECULE_CATABOLIC_PROCESS	6.08833199461e-05	0.047961058002	PABPC1	1	1
GO_MACROMOLECULE_CATABOLIC_PROCESS	6.08833199461e-05	0.047961058002	KLHL8	1	1
GO_MACROMOLECULE_CATABOLIC_PROCESS	6.08833199461e-05	0.047961058002	RPL10A	1	1
GO_MACROMOLECULE_CATABOLIC_PROCESS	6.08833199461e-05	0.047961058002	AURKB	1	1
GO_MACROMOLECULE_CATABOLIC_PROCESS	6.08833199461e-05	0.047961058002	PPP2R5C	1	1
GO_MACROMOLECULE_CATABOLIC_PROCESS	6.08833199461e-05	0.047961058002	RPS9	1	1
GO_MACROMOLECULE_CATABOLIC_PROCESS	6.08833199461e-05	0.047961058002	PCNP	1	1
GO_MACROMOLECULE_CATABOLIC_PROCESS	6.08833199461e-05	0.047961058002	RPL4	1	1
GO_MACROMOLECULE_CATABOLIC_PROCESS	6.08833199461e-05	0.047961058002	PABPC4	1	1
GO_MACROMOLECULE_CATABOLIC_PROCESS	6.08833199461e-05	0.047961058002	TCIRG1	1	1
GO_MACROMOLECULE_CATABOLIC_PROCESS	6.08833199461e-05	0.047961058002	HNRNPD	1	1
GO_MACROMOLECULE_CATABOLIC_PROCESS	6.08833199461e-05	0.047961058002	USP19	1	1
GO_MACROMOLECULE_CATABOLIC_PROCESS	6.08833199461e-05	0.047961058002	WWP2	1	0
GO_MACROMOLECULE_CATABOLIC_PROCESS	6.08833199461e-05	0.047961058002	UBE4B	1	0
GO_MACROMOLECULE_CATABOLIC_PROCESS	6.08833199461e-05	0.047961058002	UBE2D3	1	0
GO_MACROMOLECULE_CATABOLIC_PROCESS	6.08833199461e-05	0.047961058002	EDC4	1	0
GO_MACROMOLECULE_CATABOLIC_PROCESS	6.08833199461e-05	0.047961058002	RNH1	1	0
GO_MACROMOLECULE_CATABOLIC_PROCESS	6.08833199461e-05	0.047961058002	KLHL21	1	0
GO_MACROMOLECULE_CATABOLIC_PROCESS	6.08833199461e-05	0.047961058002	GNS	0	1
GO_MACROMOLECULE_CATABOLIC_PROCESS	6.08833199461e-05	0.047961058002	CUL9	0	1
GO_MACROMOLECULE_CATABOLIC_PROCESS	6.08833199461e-05	0.047961058002	CUL3	1	0
GO_MACROMOLECULE_CATABOLIC_PROCESS	6.08833199461e-05	0.047961058002	PSMD8	0	1
GO_MACROMOLECULE_CATABOLIC_PROCESS	6.08833199461e-05	0.047961058002	GYG1	0	1
GO_MACROMOLECULE_CATABOLIC_PROCESS	6.08833199461e-05	0.047961058002	CNOT8	1	0
GO_MACROMOLECULE_CATABOLIC_PROCESS	6.08833199461e-05	0.047961058002	CD44	0	1
GO_MACROMOLECULE_CATABOLIC_PROCESS	6.08833199461e-05	0.047961058002	USP25	1	0
GO_MACROMOLECULE_CATABOLIC_PROCESS	6.08833199461e-05	0.047961058002	USP22	1	0
GO_MACROMOLECULE_CATABOLIC_PROCESS	6.08833199461e-05	0.047961058002	FBXO7	0	1
GO_MACROMOLECULE_CATABOLIC_PROCESS	6.08833199461e-05	0.047961058002	CNOT1	1	0
GO_MACROMOLECULE_CATABOLIC_PROCESS	6.08833199461e-05	0.047961058002	CNOT10	0	1
GO_MACROMOLECULE_CATABOLIC_PROCESS	6.08833199461e-05	0.047961058002	FBXL22	0	1
GO_MACROMOLECULE_CATABOLIC_PROCESS	6.08833199461e-05	0.047961058002	FBXO21	1	0
GO_MACROMOLECULE_CATABOLIC_PROCESS	6.08833199461e-05	0.047961058002	FBXW5	0	1
GO_MACROMOLECULE_CATABOLIC_PROCESS	6.08833199461e-05	0.047961058002	RPS27A	1	0
GO_MACROMOLECULE_CATABOLIC_PROCESS	6.08833199461e-05	0.047961058002	TOR1A	0	1
GO_MACROMOLECULE_CATABOLIC_PROCESS	6.08833199461e-05	0.047961058002	USP48	1	0
GO_MACROMOLECULE_CATABOLIC_PROCESS	6.08833199461e-05	0.047961058002	FBXL3	1	0
GO_MACROMOLECULE_CATABOLIC_PROCESS	6.08833199461e-05	0.047961058002	DCN	1	0
GO_MACROMOLECULE_CATABOLIC_PROCESS	6.08833199461e-05	0.047961058002	AUP1	0	1
GO_MACROMOLECULE_CATABOLIC_PROCESS	6.08833199461e-05	0.047961058002	RPL13	1	0
GO_MACROMOLECULE_CATABOLIC_PROCESS	6.08833199461e-05	0.047961058002	USP35	1	0
GO_MACROMOLECULE_CATABOLIC_PROCESS	6.08833199461e-05	0.047961058002	KAT5	1	0
GO_MACROMOLECULE_CATABOLIC_PROCESS	6.08833199461e-05	0.047961058002	RNF216	1	0
GO_MACROMOLECULE_CATABOLIC_PROCESS	6.08833199461e-05	0.047961058002	RNF213	1	0
GO_MACROMOLECULE_CATABOLIC_PROCESS	6.08833199461e-05	0.047961058002	SMURF2	0	1
GO_MACROMOLECULE_CATABOLIC_PROCESS	6.08833199461e-05	0.047961058002	USP47	0	1
GO_MACROMOLECULE_CATABOLIC_PROCESS	6.08833199461e-05	0.047961058002	HERC4	1	0
GO_MACROMOLECULE_CATABOLIC_PROCESS	6.08833199461e-05	0.047961058002	TP53	0	1
GO_MACROMOLECULE_CATABOLIC_PROCESS	6.08833199461e-05	0.047961058002	FBXO9	0	1
GO_MACROMOLECULE_CATABOLIC_PROCESS	6.08833199461e-05	0.047961058002	HACE1	1	0
GO_MACROMOLECULE_CATABOLIC_PROCESS	6.08833199461e-05	0.047961058002	PSMA1	0	1
GO_MACROMOLECULE_CATABOLIC_PROCESS	6.08833199461e-05	0.047961058002	UCHL5	1	0
GO_MACROMOLECULE_CATABOLIC_PROCESS	6.08833199461e-05	0.047961058002	RPSA	1	0
GO_MACROMOLECULE_CATABOLIC_PROCESS	6.08833199461e-05	0.047961058002	MAGOHB	0	1
GO_MACROMOLECULE_CATABOLIC_PROCESS	6.08833199461e-05	0.047961058002	CASP8	1	0
GO_MACROMOLECULE_CATABOLIC_PROCESS	6.08833199461e-05	0.047961058002	UFD1L	1	0
GO_MACROMOLECULE_CATABOLIC_PROCESS	6.08833199461e-05	0.047961058002	EIF4B	1	0
GO_MACROMOLECULE_CATABOLIC_PROCESS	6.08833199461e-05	0.047961058002	HECTD2	1	0
GO_MACROMOLECULE_CATABOLIC_PROCESS	6.08833199461e-05	0.047961058002	UBR5	1	0
GO_MACROMOLECULE_CATABOLIC_PROCESS	6.08833199461e-05	0.047961058002	UBR4	0	1
GO_MACROMOLECULE_CATABOLIC_PROCESS	6.08833199461e-05	0.047961058002	HYAL2	1	0
GO_MACROMOLECULE_CATABOLIC_PROCESS	6.08833199461e-05	0.047961058002	FBXL4	1	0
GO_MACROMOLECULE_CATABOLIC_PROCESS	6.08833199461e-05	0.047961058002	UBC	1	0
GO_MACROMOLECULE_CATABOLIC_PROCESS	6.08833199461e-05	0.047961058002	RPL3	1	0
GO_MACROMOLECULE_CATABOLIC_PROCESS	6.08833199461e-05	0.047961058002	UBXN4	0	1
GO_MACROMOLECULE_CATABOLIC_PROCESS	6.08833199461e-05	0.047961058002	UBXN1	0	1
GO_MACROMOLECULE_CATABOLIC_PROCESS	6.08833199461e-05	0.047961058002	OS9	0	1
GO_MACROMOLECULE_CATABOLIC_PROCESS	6.08833199461e-05	0.047961058002	TTC3	1	0
GO_MACROMOLECULE_CATABOLIC_PROCESS	6.08833199461e-05	0.047961058002	BTRC	1	0
GO_MACROMOLECULE_CATABOLIC_PROCESS	6.08833199461e-05	0.047961058002	RNF121	1	0
GO_MACROMOLECULE_CATABOLIC_PROCESS	6.08833199461e-05	0.047961058002	PML	0	1
GO_MACROMOLECULE_CATABOLIC_PROCESS	6.08833199461e-05	0.047961058002	DICER1	1	0
GO_MACROMOLECULE_CATABOLIC_PROCESS	6.08833199461e-05	0.047961058002	EXOSC2	1	0
GO_MACROMOLECULE_CATABOLIC_PROCESS	6.08833199461e-05	0.047961058002	THRAP3	0	1
GO_MACROMOLECULE_CATABOLIC_PROCESS	6.08833199461e-05	0.047961058002	UBE2G1	0	1
GO_MACROMOLECULE_CATABOLIC_PROCESS	6.08833199461e-05	0.047961058002	LONP1	1	0
GO_MACROMOLECULE_CATABOLIC_PROCESS	6.08833199461e-05	0.047961058002	SELS	1	0
GO_PALLIUM_DEVELOPMENT	0.0158896646467	0.575611053626	FUT10	1	1
GO_PALLIUM_DEVELOPMENT	0.0158896646467	0.575611053626	TSC1	1	1
GO_PALLIUM_DEVELOPMENT	0.0158896646467	0.575611053626	HNRNPK	1	1
GO_PALLIUM_DEVELOPMENT	0.0158896646467	0.575611053626	VLDLR	1	0
GO_PALLIUM_DEVELOPMENT	0.0158896646467	0.575611053626	NF1	1	0
GO_PALLIUM_DEVELOPMENT	0.0158896646467	0.575611053626	PLCB1	1	0
GO_PALLIUM_DEVELOPMENT	0.0158896646467	0.575611053626	DIXDC1	1	0
GO_PALLIUM_DEVELOPMENT	0.0158896646467	0.575611053626	NCOA1	1	0
GO_PALLIUM_DEVELOPMENT	0.0158896646467	0.575611053626	KDM6B	1	0
GO_PALLIUM_DEVELOPMENT	0.0158896646467	0.575611053626	ATAT1	1	0
GO_PALLIUM_DEVELOPMENT	0.0158896646467	0.575611053626	TACC3	1	0
GO_PALLIUM_DEVELOPMENT	0.0158896646467	0.575611053626	EZH1	0	1
GO_PALLIUM_DEVELOPMENT	0.0158896646467	0.575611053626	GPR56	1	0
GO_PALLIUM_DEVELOPMENT	0.0158896646467	0.575611053626	NEFH	1	0
GO_REGULATION_OF_ENDOPLASMIC_RETICULUM_UNFOLDED_PROTEIN_RESPONSE	0.051543577238	0.31296512363	BFAR	1	1
GO_REGULATION_OF_ENDOPLASMIC_RETICULUM_UNFOLDED_PROTEIN_RESPONSE	0.051543577238	0.31296512363	COPS5	1	0
GO_REGULATION_OF_ENDOPLASMIC_RETICULUM_UNFOLDED_PROTEIN_RESPONSE	0.051543577238	0.31296512363	SDF2	1	0
GO_REGULATION_OF_ENDOPLASMIC_RETICULUM_UNFOLDED_PROTEIN_RESPONSE	0.051543577238	0.31296512363	GNB2L1	0	1
GO_REGULATION_OF_ENDOPLASMIC_RETICULUM_UNFOLDED_PROTEIN_RESPONSE	0.051543577238	0.31296512363	NCK2	1	0
GO_REGULATION_OF_CELL_CYCLE_G1_S_PHASE_TRANSITION	0.00594872438112	0.220270016311	GTSE1	1	1
GO_REGULATION_OF_CELL_CYCLE_G1_S_PHASE_TRANSITION	0.00594872438112	0.220270016311	PPP2R5C	1	1
GO_REGULATION_OF_CELL_CYCLE_G1_S_PHASE_TRANSITION	0.00594872438112	0.220270016311	CREBBP	1	1
GO_REGULATION_OF_CELL_CYCLE_G1_S_PHASE_TRANSITION	0.00594872438112	0.220270016311	CDKN2B	1	0
GO_REGULATION_OF_CELL_CYCLE_G1_S_PHASE_TRANSITION	0.00594872438112	0.220270016311	PIDD	0	1
GO_REGULATION_OF_CELL_CYCLE_G1_S_PHASE_TRANSITION	0.00594872438112	0.220270016311	UBC	1	0
GO_REGULATION_OF_CELL_CYCLE_G1_S_PHASE_TRANSITION	0.00594872438112	0.220270016311	PLAGL1	1	0
GO_REGULATION_OF_CELL_CYCLE_G1_S_PHASE_TRANSITION	0.00594872438112	0.220270016311	RPS27A	1	0
GO_REGULATION_OF_CELL_CYCLE_G1_S_PHASE_TRANSITION	0.00594872438112	0.220270016311	PLCB1	1	0
GO_REGULATION_OF_CELL_CYCLE_G1_S_PHASE_TRANSITION	0.00594872438112	0.220270016311	TCF3	1	0
GO_REGULATION_OF_CELL_CYCLE_G1_S_PHASE_TRANSITION	0.00594872438112	0.220270016311	CNOT10	0	1
GO_REGULATION_OF_CELL_CYCLE_G1_S_PHASE_TRANSITION	0.00594872438112	0.220270016311	TP53	0	1
GO_REGULATION_OF_CELL_CYCLE_G1_S_PHASE_TRANSITION	0.00594872438112	0.220270016311	STXBP4	1	0
GO_REGULATION_OF_CELL_CYCLE_G1_S_PHASE_TRANSITION	0.00594872438112	0.220270016311	FBXO7	0	1
GO_REGULATION_OF_CELL_CYCLE_G1_S_PHASE_TRANSITION	0.00594872438112	0.220270016311	PML	0	1
GO_REGULATION_OF_CELL_CYCLE_G1_S_PHASE_TRANSITION	0.00594872438112	0.220270016311	SMARCA4	1	0
GO_REGULATION_OF_CELL_CYCLE_G1_S_PHASE_TRANSITION	0.00594872438112	0.220270016311	CNOT8	1	0
GO_REGULATION_OF_CELL_CYCLE_G1_S_PHASE_TRANSITION	0.00594872438112	0.220270016311	CNOT1	1	0
GO_REGULATION_OF_CELL_CYCLE_G1_S_PHASE_TRANSITION	0.00594872438112	0.220270016311	ZNF655	1	0
GO_REGULATION_OF_MYOBLAST_PROLIFERATION	0.0891722698316	0.31296512363	PPARD	1	1
GO_REGULATION_OF_MYOBLAST_PROLIFERATION	0.0891722698316	0.31296512363	GCFC1	1	0
GO_POSITIVE_REGULATION_OF_NUCLEAR_TRANSCRIBED_MRNA_POLY_A_TAIL_SHORTENING	0.0891722698316	0.31296512363	PABPC1	1	1
GO_POSITIVE_REGULATION_OF_NUCLEAR_TRANSCRIBED_MRNA_POLY_A_TAIL_SHORTENING	0.0891722698316	0.31296512363	CNOT1	1	0
GO_REGULATION_OF_CELLULAR_AMIDE_METABOLIC_PROCESS	0.00112224633569	0.00860427656307	LARP6	1	1
GO_REGULATION_OF_CELLULAR_AMIDE_METABOLIC_PROCESS	0.00112224633569	0.00860427656307	EIF4A2	1	1
GO_REGULATION_OF_CELLULAR_AMIDE_METABOLIC_PROCESS	0.00112224633569	0.00860427656307	TSC1	1	1
GO_REGULATION_OF_CELLULAR_AMIDE_METABOLIC_PROCESS	0.00112224633569	0.00860427656307	RBM4B	1	1
GO_REGULATION_OF_CELLULAR_AMIDE_METABOLIC_PROCESS	0.00112224633569	0.00860427656307	RPS9	1	1
GO_REGULATION_OF_CELLULAR_AMIDE_METABOLIC_PROCESS	0.00112224633569	0.00860427656307	EIF4G2	1	1
GO_REGULATION_OF_CELLULAR_AMIDE_METABOLIC_PROCESS	0.00112224633569	0.00860427656307	PABPC1	1	1
GO_REGULATION_OF_CELLULAR_AMIDE_METABOLIC_PROCESS	0.00112224633569	0.00860427656307	HNRNPD	1	1
GO_REGULATION_OF_CELLULAR_AMIDE_METABOLIC_PROCESS	0.00112224633569	0.00860427656307	MOV10	0	1
GO_REGULATION_OF_CELLULAR_AMIDE_METABOLIC_PROCESS	0.00112224633569	0.00860427656307	LARP1	1	0
GO_REGULATION_OF_CELLULAR_AMIDE_METABOLIC_PROCESS	0.00112224633569	0.00860427656307	CELF1	1	0
GO_REGULATION_OF_CELLULAR_AMIDE_METABOLIC_PROCESS	0.00112224633569	0.00860427656307	ATXN2	1	0
GO_REGULATION_OF_CELLULAR_AMIDE_METABOLIC_PROCESS	0.00112224633569	0.00860427656307	CNOT8	1	0
GO_REGULATION_OF_CELLULAR_AMIDE_METABOLIC_PROCESS	0.00112224633569	0.00860427656307	CNOT1	1	0
GO_REGULATION_OF_CELLULAR_AMIDE_METABOLIC_PROCESS	0.00112224633569	0.00860427656307	CYR61	1	0
GO_REGULATION_OF_CELLULAR_AMIDE_METABOLIC_PROCESS	0.00112224633569	0.00860427656307	EIF4E2	0	1
GO_REGULATION_OF_CELLULAR_AMIDE_METABOLIC_PROCESS	0.00112224633569	0.00860427656307	NCK2	1	0
GO_REGULATION_OF_CELLULAR_AMIDE_METABOLIC_PROCESS	0.00112224633569	0.00860427656307	DDX39B	1	0
GO_REGULATION_OF_CELLULAR_AMIDE_METABOLIC_PROCESS	0.00112224633569	0.00860427656307	EIF3B	1	0
GO_REGULATION_OF_CELLULAR_AMIDE_METABOLIC_PROCESS	0.00112224633569	0.00860427656307	SYNCRIP	1	0
GO_REGULATION_OF_CELLULAR_AMIDE_METABOLIC_PROCESS	0.00112224633569	0.00860427656307	APP	0	1
GO_REGULATION_OF_CELLULAR_AMIDE_METABOLIC_PROCESS	0.00112224633569	0.00860427656307	CNOT10	0	1
GO_REGULATION_OF_CELLULAR_AMIDE_METABOLIC_PROCESS	0.00112224633569	0.00860427656307	EIF4B	1	0
GO_REGULATION_OF_CELLULAR_AMIDE_METABOLIC_PROCESS	0.00112224633569	0.00860427656307	CIRBP	1	0
GO_REGULATION_OF_CELLULAR_AMIDE_METABOLIC_PROCESS	0.00112224633569	0.00860427656307	EIF2B5	0	1
GO_REGULATION_OF_CELLULAR_AMIDE_METABOLIC_PROCESS	0.00112224633569	0.00860427656307	LSM14A	1	0
GO_REGULATION_OF_CELLULAR_AMIDE_METABOLIC_PROCESS	0.00112224633569	0.00860427656307	CDK4	0	1
GO_REGULATION_OF_CELLULAR_AMIDE_METABOLIC_PROCESS	0.00112224633569	0.00860427656307	ERBB2	1	0
GO_REGULATION_OF_CELLULAR_AMIDE_METABOLIC_PROCESS	0.00112224633569	0.00860427656307	IARS	1	0
GO_REGULATION_OF_CELLULAR_AMIDE_METABOLIC_PROCESS	0.00112224633569	0.00860427656307	PASK	0	1
GO_REGULATION_OF_CELLULAR_AMIDE_METABOLIC_PROCESS	0.00112224633569	0.00860427656307	PER1	0	1
GO_REGULATION_OF_CELLULAR_AMIDE_METABOLIC_PROCESS	0.00112224633569	0.00860427656307	DTD1	0	1
GO_REGULATION_OF_CELLULAR_AMIDE_METABOLIC_PROCESS	0.00112224633569	0.00860427656307	STAT3	1	0
GO_REGULATION_OF_CELLULAR_AMIDE_METABOLIC_PROCESS	0.00112224633569	0.00860427656307	ILF3	0	1
GO_REGULATION_OF_CELLULAR_AMIDE_METABOLIC_PROCESS	0.00112224633569	0.00860427656307	LRPPRC	1	0
GO_REGULATION_OF_CELLULAR_AMIDE_METABOLIC_PROCESS	0.00112224633569	0.00860427656307	AKT2	0	1
GO_REGULATION_OF_CELLULAR_AMIDE_METABOLIC_PROCESS	0.00112224633569	0.00860427656307	GNB2L1	0	1
GO_REGULATION_OF_CELLULAR_AMIDE_METABOLIC_PROCESS	0.00112224633569	0.00860427656307	IREB2	1	0
GO_REGULATION_OF_CELLULAR_AMIDE_METABOLIC_PROCESS	0.00112224633569	0.00860427656307	NCOR1	0	1
GO_REGULATION_OF_CELLULAR_AMIDE_METABOLIC_PROCESS	0.00112224633569	0.00860427656307	POLDIP3	0	1
GO_REGULATION_OF_CELLULAR_AMIDE_METABOLIC_PROCESS	0.00112224633569	0.00860427656307	PML	0	1
GO_REGULATION_OF_CELLULAR_AMIDE_METABOLIC_PROCESS	0.00112224633569	0.00860427656307	DICER1	1	0
GO_NEGATIVE_REGULATION_OF_CELL_CYCLE_G1_S_PHASE_TRANSITION	0.0145496593004	0.134445397701	GTSE1	1	1
GO_NEGATIVE_REGULATION_OF_CELL_CYCLE_G1_S_PHASE_TRANSITION	0.0145496593004	0.134445397701	PPP2R5C	1	1
GO_NEGATIVE_REGULATION_OF_CELL_CYCLE_G1_S_PHASE_TRANSITION	0.0145496593004	0.134445397701	PIDD	0	1
GO_NEGATIVE_REGULATION_OF_CELL_CYCLE_G1_S_PHASE_TRANSITION	0.0145496593004	0.134445397701	CDKN2B	1	0
GO_NEGATIVE_REGULATION_OF_CELL_CYCLE_G1_S_PHASE_TRANSITION	0.0145496593004	0.134445397701	UBC	1	0
GO_NEGATIVE_REGULATION_OF_CELL_CYCLE_G1_S_PHASE_TRANSITION	0.0145496593004	0.134445397701	PLAGL1	1	0
GO_NEGATIVE_REGULATION_OF_CELL_CYCLE_G1_S_PHASE_TRANSITION	0.0145496593004	0.134445397701	RPS27A	1	0
GO_NEGATIVE_REGULATION_OF_CELL_CYCLE_G1_S_PHASE_TRANSITION	0.0145496593004	0.134445397701	CNOT10	0	1
GO_NEGATIVE_REGULATION_OF_CELL_CYCLE_G1_S_PHASE_TRANSITION	0.0145496593004	0.134445397701	TP53	0	1
GO_NEGATIVE_REGULATION_OF_CELL_CYCLE_G1_S_PHASE_TRANSITION	0.0145496593004	0.134445397701	FBXO7	0	1
GO_NEGATIVE_REGULATION_OF_CELL_CYCLE_G1_S_PHASE_TRANSITION	0.0145496593004	0.134445397701	PML	0	1
GO_NEGATIVE_REGULATION_OF_CELL_CYCLE_G1_S_PHASE_TRANSITION	0.0145496593004	0.134445397701	SMARCA4	1	0
GO_NEGATIVE_REGULATION_OF_CELL_CYCLE_G1_S_PHASE_TRANSITION	0.0145496593004	0.134445397701	CNOT8	1	0
GO_NEGATIVE_REGULATION_OF_CELL_CYCLE_G1_S_PHASE_TRANSITION	0.0145496593004	0.134445397701	CNOT1	1	0
GO_NEGATIVE_REGULATION_OF_CELL_CYCLE_G1_S_PHASE_TRANSITION	0.0145496593004	0.134445397701	ZNF655	1	0
GO_HEPATICOBILIARY_SYSTEM_DEVELOPMENT	0.0999181208861	0.323270773352	HNRNPK	1	1
GO_HEPATICOBILIARY_SYSTEM_DEVELOPMENT	0.0999181208861	0.323270773352	HNRNPD	1	1
GO_HEPATICOBILIARY_SYSTEM_DEVELOPMENT	0.0999181208861	0.323270773352	DDX39B	1	0
GO_HEPATICOBILIARY_SYSTEM_DEVELOPMENT	0.0999181208861	0.323270773352	CUL3	1	0
GO_HEPATICOBILIARY_SYSTEM_DEVELOPMENT	0.0999181208861	0.323270773352	SRSF5	1	0
GO_HEPATICOBILIARY_SYSTEM_DEVELOPMENT	0.0999181208861	0.323270773352	NF1	1	0
GO_HEPATICOBILIARY_SYSTEM_DEVELOPMENT	0.0999181208861	0.323270773352	PTPN3	0	1
GO_HEPATICOBILIARY_SYSTEM_DEVELOPMENT	0.0999181208861	0.323270773352	CAST	0	1
GO_HEPATICOBILIARY_SYSTEM_DEVELOPMENT	0.0999181208861	0.323270773352	QDPR	1	0
GO_HEPATICOBILIARY_SYSTEM_DEVELOPMENT	0.0999181208861	0.323270773352	ASNS	1	0
GO_HEPATICOBILIARY_SYSTEM_DEVELOPMENT	0.0999181208861	0.323270773352	MKI67	1	0
GO_HEPATICOBILIARY_SYSTEM_DEVELOPMENT	0.0999181208861	0.323270773352	JARID2	0	1
GO_HEPATICOBILIARY_SYSTEM_DEVELOPMENT	0.0999181208861	0.323270773352	NIPBL	0	1
GO_MRNA_3_END_PROCESSING	0.00836589715816	0.00860427656307	GRSF1	1	1
GO_MRNA_3_END_PROCESSING	0.00836589715816	0.00860427656307	PABPC1	1	1
GO_MRNA_3_END_PROCESSING	0.00836589715816	0.00860427656307	SRSF2	1	1
GO_MRNA_3_END_PROCESSING	0.00836589715816	0.00860427656307	SYMPK	0	1
GO_MRNA_3_END_PROCESSING	0.00836589715816	0.00860427656307	SRSF11	0	1
GO_MRNA_3_END_PROCESSING	0.00836589715816	0.00860427656307	SSU72	1	0
GO_MRNA_3_END_PROCESSING	0.00836589715816	0.00860427656307	SRSF5	1	0
GO_MRNA_3_END_PROCESSING	0.00836589715816	0.00860427656307	DDX39A	0	1
GO_MRNA_3_END_PROCESSING	0.00836589715816	0.00860427656307	POLDIP3	0	1
GO_MRNA_3_END_PROCESSING	0.00836589715816	0.00860427656307	PAPOLA	0	1
GO_MRNA_3_END_PROCESSING	0.00836589715816	0.00860427656307	PCF11	1	0
GO_MRNA_3_END_PROCESSING	0.00836589715816	0.00860427656307	FIP1L1	1	0
GO_MRNA_3_END_PROCESSING	0.00836589715816	0.00860427656307	DDX39B	1	0
GO_MRNA_3_END_PROCESSING	0.00836589715816	0.00860427656307	APP	0	1
GO_MRNA_3_END_PROCESSING	0.00836589715816	0.00860427656307	CSTF3	1	0
GO_NICOTINAMIDE_NUCLEOTIDE_BIOSYNTHETIC_PROCESS	0.0582685557983	0.381434471121	NADK	1	1
GO_NICOTINAMIDE_NUCLEOTIDE_BIOSYNTHETIC_PROCESS	0.0582685557983	0.381434471121	ME1	1	0
GO_NICOTINAMIDE_NUCLEOTIDE_BIOSYNTHETIC_PROCESS	0.0582685557983	0.381434471121	NADSYN1	1	0
GO_ORGANIC_CYCLIC_COMPOUND_CATABOLIC_PROCESS	0.0351697094938	0.390867607781	EIF4A2	1	1
GO_ORGANIC_CYCLIC_COMPOUND_CATABOLIC_PROCESS	0.0351697094938	0.390867607781	HNRNPD	1	1
GO_ORGANIC_CYCLIC_COMPOUND_CATABOLIC_PROCESS	0.0351697094938	0.390867607781	RPL10A	1	1
GO_ORGANIC_CYCLIC_COMPOUND_CATABOLIC_PROCESS	0.0351697094938	0.390867607781	RPS9	1	1
GO_ORGANIC_CYCLIC_COMPOUND_CATABOLIC_PROCESS	0.0351697094938	0.390867607781	RPL4	1	1
GO_ORGANIC_CYCLIC_COMPOUND_CATABOLIC_PROCESS	0.0351697094938	0.390867607781	PABPC4	1	1
GO_ORGANIC_CYCLIC_COMPOUND_CATABOLIC_PROCESS	0.0351697094938	0.390867607781	PABPC1	1	1
GO_ORGANIC_CYCLIC_COMPOUND_CATABOLIC_PROCESS	0.0351697094938	0.390867607781	RPS27A	1	0
GO_ORGANIC_CYCLIC_COMPOUND_CATABOLIC_PROCESS	0.0351697094938	0.390867607781	EDC4	1	0
GO_ORGANIC_CYCLIC_COMPOUND_CATABOLIC_PROCESS	0.0351697094938	0.390867607781	CNOT10	0	1
GO_ORGANIC_CYCLIC_COMPOUND_CATABOLIC_PROCESS	0.0351697094938	0.390867607781	MAGOHB	0	1
GO_ORGANIC_CYCLIC_COMPOUND_CATABOLIC_PROCESS	0.0351697094938	0.390867607781	TRERF1	1	0
GO_ORGANIC_CYCLIC_COMPOUND_CATABOLIC_PROCESS	0.0351697094938	0.390867607781	APOBEC3C	0	1
GO_ORGANIC_CYCLIC_COMPOUND_CATABOLIC_PROCESS	0.0351697094938	0.390867607781	DPYD	1	0
GO_ORGANIC_CYCLIC_COMPOUND_CATABOLIC_PROCESS	0.0351697094938	0.390867607781	CNOT8	1	0
GO_ORGANIC_CYCLIC_COMPOUND_CATABOLIC_PROCESS	0.0351697094938	0.390867607781	CNOT1	1	0
GO_ORGANIC_CYCLIC_COMPOUND_CATABOLIC_PROCESS	0.0351697094938	0.390867607781	STS	0	1
GO_ORGANIC_CYCLIC_COMPOUND_CATABOLIC_PROCESS	0.0351697094938	0.390867607781	EIF4B	1	0
GO_ORGANIC_CYCLIC_COMPOUND_CATABOLIC_PROCESS	0.0351697094938	0.390867607781	DUT	0	1
GO_ORGANIC_CYCLIC_COMPOUND_CATABOLIC_PROCESS	0.0351697094938	0.390867607781	QDPR	1	0
GO_ORGANIC_CYCLIC_COMPOUND_CATABOLIC_PROCESS	0.0351697094938	0.390867607781	RPL13	1	0
GO_ORGANIC_CYCLIC_COMPOUND_CATABOLIC_PROCESS	0.0351697094938	0.390867607781	SMPDL3A	1	0
GO_ORGANIC_CYCLIC_COMPOUND_CATABOLIC_PROCESS	0.0351697094938	0.390867607781	THRAP3	0	1
GO_ORGANIC_CYCLIC_COMPOUND_CATABOLIC_PROCESS	0.0351697094938	0.390867607781	RPSA	1	0
GO_ORGANIC_CYCLIC_COMPOUND_CATABOLIC_PROCESS	0.0351697094938	0.390867607781	PDE4D	1	0
GO_ORGANIC_CYCLIC_COMPOUND_CATABOLIC_PROCESS	0.0351697094938	0.390867607781	UPP1	0	1
GO_ORGANIC_CYCLIC_COMPOUND_CATABOLIC_PROCESS	0.0351697094938	0.390867607781	RPL3	1	0
GO_ORGANIC_CYCLIC_COMPOUND_CATABOLIC_PROCESS	0.0351697094938	0.390867607781	RNH1	1	0
GO_ORGANIC_CYCLIC_COMPOUND_CATABOLIC_PROCESS	0.0351697094938	0.390867607781	MUTYH	0	1
GO_ORGANIC_CYCLIC_COMPOUND_CATABOLIC_PROCESS	0.0351697094938	0.390867607781	DICER1	1	0
GO_ORGANIC_CYCLIC_COMPOUND_CATABOLIC_PROCESS	0.0351697094938	0.390867607781	EXOSC2	1	0
GO_ORGANIC_CYCLIC_COMPOUND_CATABOLIC_PROCESS	0.0351697094938	0.390867607781	TYMP	1	0
GO_REGULATION_OF_TRANSCRIPTION_FROM_RNA_POLYMERASE_II_PROMOTER	0.096428479953	0.51744126733	PAM	1	1
GO_REGULATION_OF_TRANSCRIPTION_FROM_RNA_POLYMERASE_II_PROMOTER	0.096428479953	0.51744126733	PPM1A	1	1
GO_REGULATION_OF_TRANSCRIPTION_FROM_RNA_POLYMERASE_II_PROMOTER	0.096428479953	0.51744126733	CHD2	1	1
GO_REGULATION_OF_TRANSCRIPTION_FROM_RNA_POLYMERASE_II_PROMOTER	0.096428479953	0.51744126733	CREBBP	1	1
GO_REGULATION_OF_TRANSCRIPTION_FROM_RNA_POLYMERASE_II_PROMOTER	0.096428479953	0.51744126733	UBE2O	1	1
GO_REGULATION_OF_TRANSCRIPTION_FROM_RNA_POLYMERASE_II_PROMOTER	0.096428479953	0.51744126733	MOSPD1	1	1
GO_REGULATION_OF_TRANSCRIPTION_FROM_RNA_POLYMERASE_II_PROMOTER	0.096428479953	0.51744126733	WDTC1	1	1
GO_REGULATION_OF_TRANSCRIPTION_FROM_RNA_POLYMERASE_II_PROMOTER	0.096428479953	0.51744126733	BRWD1	1	1
GO_REGULATION_OF_TRANSCRIPTION_FROM_RNA_POLYMERASE_II_PROMOTER	0.096428479953	0.51744126733	AURKB	1	1
GO_REGULATION_OF_TRANSCRIPTION_FROM_RNA_POLYMERASE_II_PROMOTER	0.096428479953	0.51744126733	BPTF	1	1
GO_REGULATION_OF_TRANSCRIPTION_FROM_RNA_POLYMERASE_II_PROMOTER	0.096428479953	0.51744126733	CC2D1A	1	1
GO_REGULATION_OF_TRANSCRIPTION_FROM_RNA_POLYMERASE_II_PROMOTER	0.096428479953	0.51744126733	PPARD	1	1
GO_REGULATION_OF_TRANSCRIPTION_FROM_RNA_POLYMERASE_II_PROMOTER	0.096428479953	0.51744126733	DDX5	1	1
GO_REGULATION_OF_TRANSCRIPTION_FROM_RNA_POLYMERASE_II_PROMOTER	0.096428479953	0.51744126733	GPS2	1	1
GO_REGULATION_OF_TRANSCRIPTION_FROM_RNA_POLYMERASE_II_PROMOTER	0.096428479953	0.51744126733	IRF3	1	1
GO_REGULATION_OF_TRANSCRIPTION_FROM_RNA_POLYMERASE_II_PROMOTER	0.096428479953	0.51744126733	CCNL1	1	1
GO_REGULATION_OF_TRANSCRIPTION_FROM_RNA_POLYMERASE_II_PROMOTER	0.096428479953	0.51744126733	HNRNPK	1	1
GO_REGULATION_OF_TRANSCRIPTION_FROM_RNA_POLYMERASE_II_PROMOTER	0.096428479953	0.51744126733	SREBF1	1	1
GO_REGULATION_OF_TRANSCRIPTION_FROM_RNA_POLYMERASE_II_PROMOTER	0.096428479953	0.51744126733	TRERF1	1	0
GO_REGULATION_OF_TRANSCRIPTION_FROM_RNA_POLYMERASE_II_PROMOTER	0.096428479953	0.51744126733	WDR77	1	0
GO_REGULATION_OF_TRANSCRIPTION_FROM_RNA_POLYMERASE_II_PROMOTER	0.096428479953	0.51744126733	PRPF6	0	1
GO_REGULATION_OF_TRANSCRIPTION_FROM_RNA_POLYMERASE_II_PROMOTER	0.096428479953	0.51744126733	RFX5	1	0
GO_REGULATION_OF_TRANSCRIPTION_FROM_RNA_POLYMERASE_II_PROMOTER	0.096428479953	0.51744126733	WHSC1	0	1
GO_REGULATION_OF_TRANSCRIPTION_FROM_RNA_POLYMERASE_II_PROMOTER	0.096428479953	0.51744126733	FOXP4	0	1
GO_REGULATION_OF_TRANSCRIPTION_FROM_RNA_POLYMERASE_II_PROMOTER	0.096428479953	0.51744126733	COPS5	1	0
GO_REGULATION_OF_TRANSCRIPTION_FROM_RNA_POLYMERASE_II_PROMOTER	0.096428479953	0.51744126733	SMARCA4	1	0
GO_REGULATION_OF_TRANSCRIPTION_FROM_RNA_POLYMERASE_II_PROMOTER	0.096428479953	0.51744126733	DCN	1	0
GO_REGULATION_OF_TRANSCRIPTION_FROM_RNA_POLYMERASE_II_PROMOTER	0.096428479953	0.51744126733	CUL3	1	0
GO_REGULATION_OF_TRANSCRIPTION_FROM_RNA_POLYMERASE_II_PROMOTER	0.096428479953	0.51744126733	PER1	0	1
GO_REGULATION_OF_TRANSCRIPTION_FROM_RNA_POLYMERASE_II_PROMOTER	0.096428479953	0.51744126733	BRD8	1	0
GO_REGULATION_OF_TRANSCRIPTION_FROM_RNA_POLYMERASE_II_PROMOTER	0.096428479953	0.51744126733	KAT5	1	0
GO_REGULATION_OF_TRANSCRIPTION_FROM_RNA_POLYMERASE_II_PROMOTER	0.096428479953	0.51744126733	GCFC1	1	0
GO_REGULATION_OF_TRANSCRIPTION_FROM_RNA_POLYMERASE_II_PROMOTER	0.096428479953	0.51744126733	CALCOCO1	0	1
GO_REGULATION_OF_TRANSCRIPTION_FROM_RNA_POLYMERASE_II_PROMOTER	0.096428479953	0.51744126733	WBP2	0	1
GO_REGULATION_OF_TRANSCRIPTION_FROM_RNA_POLYMERASE_II_PROMOTER	0.096428479953	0.51744126733	SSU72	1	0
GO_REGULATION_OF_TRANSCRIPTION_FROM_RNA_POLYMERASE_II_PROMOTER	0.096428479953	0.51744126733	CHD1	1	0
GO_REGULATION_OF_TRANSCRIPTION_FROM_RNA_POLYMERASE_II_PROMOTER	0.096428479953	0.51744126733	CHD3	1	0
GO_REGULATION_OF_TRANSCRIPTION_FROM_RNA_POLYMERASE_II_PROMOTER	0.096428479953	0.51744126733	HTRA3	1	0
GO_REGULATION_OF_TRANSCRIPTION_FROM_RNA_POLYMERASE_II_PROMOTER	0.096428479953	0.51744126733	NCOR1	0	1
GO_REGULATION_OF_TRANSCRIPTION_FROM_RNA_POLYMERASE_II_PROMOTER	0.096428479953	0.51744126733	ATF7	1	0
GO_REGULATION_OF_TRANSCRIPTION_FROM_RNA_POLYMERASE_II_PROMOTER	0.096428479953	0.51744126733	NR1H2	0	1
GO_REGULATION_OF_TRANSCRIPTION_FROM_RNA_POLYMERASE_II_PROMOTER	0.096428479953	0.51744126733	NCOA1	1	0
GO_REGULATION_OF_TRANSCRIPTION_FROM_RNA_POLYMERASE_II_PROMOTER	0.096428479953	0.51744126733	DDX17	0	1
GO_REGULATION_OF_TRANSCRIPTION_FROM_RNA_POLYMERASE_II_PROMOTER	0.096428479953	0.51744126733	GNL3	0	1
GO_REGULATION_OF_TRANSCRIPTION_FROM_RNA_POLYMERASE_II_PROMOTER	0.096428479953	0.51744126733	CDKN2B	1	0
GO_REGULATION_OF_TRANSCRIPTION_FROM_RNA_POLYMERASE_II_PROMOTER	0.096428479953	0.51744126733	PLAGL1	1	0
GO_REGULATION_OF_TRANSCRIPTION_FROM_RNA_POLYMERASE_II_PROMOTER	0.096428479953	0.51744126733	EPAS1	1	0
GO_REGULATION_OF_TRANSCRIPTION_FROM_RNA_POLYMERASE_II_PROMOTER	0.096428479953	0.51744126733	RCOR3	1	0
GO_REGULATION_OF_TRANSCRIPTION_FROM_RNA_POLYMERASE_II_PROMOTER	0.096428479953	0.51744126733	KDM6B	1	0
GO_REGULATION_OF_TRANSCRIPTION_FROM_RNA_POLYMERASE_II_PROMOTER	0.096428479953	0.51744126733	WWP2	1	0
GO_REGULATION_OF_TRANSCRIPTION_FROM_RNA_POLYMERASE_II_PROMOTER	0.096428479953	0.51744126733	ZNF205	1	0
GO_REGULATION_OF_TRANSCRIPTION_FROM_RNA_POLYMERASE_II_PROMOTER	0.096428479953	0.51744126733	ZNF202	0	1
GO_REGULATION_OF_TRANSCRIPTION_FROM_RNA_POLYMERASE_II_PROMOTER	0.096428479953	0.51744126733	FGFR2	0	1
GO_REGULATION_OF_TRANSCRIPTION_FROM_RNA_POLYMERASE_II_PROMOTER	0.096428479953	0.51744126733	CUX1	1	0
GO_REGULATION_OF_TRANSCRIPTION_FROM_RNA_POLYMERASE_II_PROMOTER	0.096428479953	0.51744126733	TP53	0	1
GO_REGULATION_OF_TRANSCRIPTION_FROM_RNA_POLYMERASE_II_PROMOTER	0.096428479953	0.51744126733	THRAP3	0	1
GO_REGULATION_OF_TRANSCRIPTION_FROM_RNA_POLYMERASE_II_PROMOTER	0.096428479953	0.51744126733	JARID2	0	1
GO_REGULATION_OF_TRANSCRIPTION_FROM_RNA_POLYMERASE_II_PROMOTER	0.096428479953	0.51744126733	AKT2	0	1
GO_REGULATION_OF_TRANSCRIPTION_FROM_RNA_POLYMERASE_II_PROMOTER	0.096428479953	0.51744126733	SOD2	1	0
GO_REGULATION_OF_TRANSCRIPTION_FROM_RNA_POLYMERASE_II_PROMOTER	0.096428479953	0.51744126733	APP	0	1
GO_REGULATION_OF_TRANSCRIPTION_FROM_RNA_POLYMERASE_II_PROMOTER	0.096428479953	0.51744126733	SBNO2	0	1
GO_REGULATION_OF_TRANSCRIPTION_FROM_RNA_POLYMERASE_II_PROMOTER	0.096428479953	0.51744126733	ZGPAT	0	1
GO_REGULATION_OF_TRANSCRIPTION_FROM_RNA_POLYMERASE_II_PROMOTER	0.096428479953	0.51744126733	UBE2D3	1	0
GO_REGULATION_OF_TRANSCRIPTION_FROM_RNA_POLYMERASE_II_PROMOTER	0.096428479953	0.51744126733	TCF3	1	0
GO_REGULATION_OF_TRANSCRIPTION_FROM_RNA_POLYMERASE_II_PROMOTER	0.096428479953	0.51744126733	VPRBP	1	0
GO_REGULATION_OF_TRANSCRIPTION_FROM_RNA_POLYMERASE_II_PROMOTER	0.096428479953	0.51744126733	ATAD2B	0	1
GO_REGULATION_OF_TRANSCRIPTION_FROM_RNA_POLYMERASE_II_PROMOTER	0.096428479953	0.51744126733	C1orf85	0	1
GO_REGULATION_OF_TRANSCRIPTION_FROM_RNA_POLYMERASE_II_PROMOTER	0.096428479953	0.51744126733	EZH1	0	1
GO_REGULATION_OF_TRANSCRIPTION_FROM_RNA_POLYMERASE_II_PROMOTER	0.096428479953	0.51744126733	NR4A1	1	0
GO_REGULATION_OF_TRANSCRIPTION_FROM_RNA_POLYMERASE_II_PROMOTER	0.096428479953	0.51744126733	PHB	1	0
GO_REGULATION_OF_TRANSCRIPTION_FROM_RNA_POLYMERASE_II_PROMOTER	0.096428479953	0.51744126733	TCF7L2	0	1
GO_REGULATION_OF_TRANSCRIPTION_FROM_RNA_POLYMERASE_II_PROMOTER	0.096428479953	0.51744126733	MED24	0	1
GO_REGULATION_OF_TRANSCRIPTION_FROM_RNA_POLYMERASE_II_PROMOTER	0.096428479953	0.51744126733	SMURF2	0	1
GO_REGULATION_OF_TRANSCRIPTION_FROM_RNA_POLYMERASE_II_PROMOTER	0.096428479953	0.51744126733	CHUK	0	1
GO_REGULATION_OF_TRANSCRIPTION_FROM_RNA_POLYMERASE_II_PROMOTER	0.096428479953	0.51744126733	STRN3	1	0
GO_REGULATION_OF_TRANSCRIPTION_FROM_RNA_POLYMERASE_II_PROMOTER	0.096428479953	0.51744126733	MYBL1	1	0
GO_REGULATION_OF_TRANSCRIPTION_FROM_RNA_POLYMERASE_II_PROMOTER	0.096428479953	0.51744126733	IGHMBP2	1	0
GO_REGULATION_OF_TRANSCRIPTION_FROM_RNA_POLYMERASE_II_PROMOTER	0.096428479953	0.51744126733	HYAL2	1	0
GO_REGULATION_OF_TRANSCRIPTION_FROM_RNA_POLYMERASE_II_PROMOTER	0.096428479953	0.51744126733	UBC	1	0
GO_REGULATION_OF_TRANSCRIPTION_FROM_RNA_POLYMERASE_II_PROMOTER	0.096428479953	0.51744126733	WNT5A	1	0
GO_REGULATION_OF_TRANSCRIPTION_FROM_RNA_POLYMERASE_II_PROMOTER	0.096428479953	0.51744126733	WWOX	0	1
GO_REGULATION_OF_TRANSCRIPTION_FROM_RNA_POLYMERASE_II_PROMOTER	0.096428479953	0.51744126733	FKBP8	0	1
GO_REGULATION_OF_TRANSCRIPTION_FROM_RNA_POLYMERASE_II_PROMOTER	0.096428479953	0.51744126733	RPS27A	1	0
GO_REGULATION_OF_TRANSCRIPTION_FROM_RNA_POLYMERASE_II_PROMOTER	0.096428479953	0.51744126733	CNOT1	1	0
GO_REGULATION_OF_TRANSCRIPTION_FROM_RNA_POLYMERASE_II_PROMOTER	0.096428479953	0.51744126733	CYR61	1	0
GO_REGULATION_OF_TRANSCRIPTION_FROM_RNA_POLYMERASE_II_PROMOTER	0.096428479953	0.51744126733	NCK2	1	0
GO_REGULATION_OF_TRANSCRIPTION_FROM_RNA_POLYMERASE_II_PROMOTER	0.096428479953	0.51744126733	VLDLR	1	0
GO_REGULATION_OF_TRANSCRIPTION_FROM_RNA_POLYMERASE_II_PROMOTER	0.096428479953	0.51744126733	HDAC5	0	1
GO_REGULATION_OF_TRANSCRIPTION_FROM_RNA_POLYMERASE_II_PROMOTER	0.096428479953	0.51744126733	HDAC8	1	0
GO_REGULATION_OF_TRANSCRIPTION_FROM_RNA_POLYMERASE_II_PROMOTER	0.096428479953	0.51744126733	HRAS	0	1
GO_REGULATION_OF_TRANSCRIPTION_FROM_RNA_POLYMERASE_II_PROMOTER	0.096428479953	0.51744126733	TGIF1	1	0
GO_REGULATION_OF_TRANSCRIPTION_FROM_RNA_POLYMERASE_II_PROMOTER	0.096428479953	0.51744126733	TCEAL4	1	0
GO_REGULATION_OF_TRANSCRIPTION_FROM_RNA_POLYMERASE_II_PROMOTER	0.096428479953	0.51744126733	ROR2	1	0
GO_REGULATION_OF_TRANSCRIPTION_FROM_RNA_POLYMERASE_II_PROMOTER	0.096428479953	0.51744126733	EHMT1	1	0
GO_REGULATION_OF_TRANSCRIPTION_FROM_RNA_POLYMERASE_II_PROMOTER	0.096428479953	0.51744126733	STAT3	1	0
GO_REGULATION_OF_TRANSCRIPTION_FROM_RNA_POLYMERASE_II_PROMOTER	0.096428479953	0.51744126733	CGGBP1	0	1
GO_REGULATION_OF_TRANSCRIPTION_FROM_RNA_POLYMERASE_II_PROMOTER	0.096428479953	0.51744126733	NIPBL	0	1
GO_REGULATION_OF_TRANSCRIPTION_FROM_RNA_POLYMERASE_II_PROMOTER	0.096428479953	0.51744126733	CKAP2	1	0
GO_REGULATION_OF_TRANSCRIPTION_FROM_RNA_POLYMERASE_II_PROMOTER	0.096428479953	0.51744126733	NFIC	1	0
GO_REGULATION_OF_TRANSCRIPTION_FROM_RNA_POLYMERASE_II_PROMOTER	0.096428479953	0.51744126733	DICER1	1	0
GO_REGULATION_OF_TRANSCRIPTION_FROM_RNA_POLYMERASE_II_PROMOTER	0.096428479953	0.51744126733	HAX1	0	1
GO_REGULATION_OF_TRANSCRIPTION_FROM_RNA_POLYMERASE_II_PROMOTER	0.096428479953	0.51744126733	MTA2	1	0
GO_RIBONUCLEOPROTEIN_COMPLEX_BIOGENESIS	0.0457798451882	0.507789926882	TSC1	1	1
GO_RIBONUCLEOPROTEIN_COMPLEX_BIOGENESIS	0.0457798451882	0.507789926882	RPS9	1	1
GO_RIBONUCLEOPROTEIN_COMPLEX_BIOGENESIS	0.0457798451882	0.507789926882	RPL4	1	1
GO_RIBONUCLEOPROTEIN_COMPLEX_BIOGENESIS	0.0457798451882	0.507789926882	RPL10A	1	1
GO_RIBONUCLEOPROTEIN_COMPLEX_BIOGENESIS	0.0457798451882	0.507789926882	METTL15	0	1
GO_RIBONUCLEOPROTEIN_COMPLEX_BIOGENESIS	0.0457798451882	0.507789926882	LSM14A	1	0
GO_RIBONUCLEOPROTEIN_COMPLEX_BIOGENESIS	0.0457798451882	0.507789926882	NOP2	0	1
GO_RIBONUCLEOPROTEIN_COMPLEX_BIOGENESIS	0.0457798451882	0.507789926882	CELF1	1	0
GO_RIBONUCLEOPROTEIN_COMPLEX_BIOGENESIS	0.0457798451882	0.507789926882	ATXN2	1	0
GO_RIBONUCLEOPROTEIN_COMPLEX_BIOGENESIS	0.0457798451882	0.507789926882	WDR77	1	0
GO_RIBONUCLEOPROTEIN_COMPLEX_BIOGENESIS	0.0457798451882	0.507789926882	PRPF6	0	1
GO_RIBONUCLEOPROTEIN_COMPLEX_BIOGENESIS	0.0457798451882	0.507789926882	DDX39B	1	0
GO_RIBONUCLEOPROTEIN_COMPLEX_BIOGENESIS	0.0457798451882	0.507789926882	EIF3B	1	0
GO_RIBONUCLEOPROTEIN_COMPLEX_BIOGENESIS	0.0457798451882	0.507789926882	EXOSC2	1	0
GO_RIBONUCLEOPROTEIN_COMPLEX_BIOGENESIS	0.0457798451882	0.507789926882	BOP1	0	1
GO_RIBONUCLEOPROTEIN_COMPLEX_BIOGENESIS	0.0457798451882	0.507789926882	EIF4B	1	0
GO_RIBONUCLEOPROTEIN_COMPLEX_BIOGENESIS	0.0457798451882	0.507789926882	CIRBP	1	0
GO_RIBONUCLEOPROTEIN_COMPLEX_BIOGENESIS	0.0457798451882	0.507789926882	C16orf42	0	1
GO_RIBONUCLEOPROTEIN_COMPLEX_BIOGENESIS	0.0457798451882	0.507789926882	DYNC1H1	1	0
GO_RIBONUCLEOPROTEIN_COMPLEX_BIOGENESIS	0.0457798451882	0.507789926882	NSUN5	0	1
GO_RIBONUCLEOPROTEIN_COMPLEX_BIOGENESIS	0.0457798451882	0.507789926882	ATXN2L	1	0
GO_RIBONUCLEOPROTEIN_COMPLEX_BIOGENESIS	0.0457798451882	0.507789926882	RPL13	1	0
GO_RIBONUCLEOPROTEIN_COMPLEX_BIOGENESIS	0.0457798451882	0.507789926882	NOP16	1	0
GO_RIBONUCLEOPROTEIN_COMPLEX_BIOGENESIS	0.0457798451882	0.507789926882	SRSF5	1	0
GO_RIBONUCLEOPROTEIN_COMPLEX_BIOGENESIS	0.0457798451882	0.507789926882	GNL3	0	1
GO_RIBONUCLEOPROTEIN_COMPLEX_BIOGENESIS	0.0457798451882	0.507789926882	RPSA	1	0
GO_RIBONUCLEOPROTEIN_COMPLEX_BIOGENESIS	0.0457798451882	0.507789926882	TXNL4A	0	1
GO_RIBONUCLEOPROTEIN_COMPLEX_BIOGENESIS	0.0457798451882	0.507789926882	CSNK1D	0	1
GO_RIBONUCLEOPROTEIN_COMPLEX_BIOGENESIS	0.0457798451882	0.507789926882	CSNK1E	1	0
GO_RIBONUCLEOPROTEIN_COMPLEX_BIOGENESIS	0.0457798451882	0.507789926882	CIRH1A	0	1
GO_RIBONUCLEOPROTEIN_COMPLEX_BIOGENESIS	0.0457798451882	0.507789926882	RPL3	1	0
GO_RIBONUCLEOPROTEIN_COMPLEX_BIOGENESIS	0.0457798451882	0.507789926882	LUC7L	1	0
GO_RIBONUCLEOPROTEIN_COMPLEX_BIOGENESIS	0.0457798451882	0.507789926882	RPS27A	1	0
GO_RIBONUCLEOPROTEIN_COMPLEX_BIOGENESIS	0.0457798451882	0.507789926882	DICER1	1	0
GO_PROTEIN_UBIQUITINATION_INVOLVED_IN_UBIQUITIN_DEPENDENT_PROTEIN_CATABOLIC_PROCESS	0.00762665865266	0.341862339087	KLHL8	1	1
GO_PROTEIN_UBIQUITINATION_INVOLVED_IN_UBIQUITIN_DEPENDENT_PROTEIN_CATABOLIC_PROCESS	0.00762665865266	0.341862339087	BFAR	1	1
GO_PROTEIN_UBIQUITINATION_INVOLVED_IN_UBIQUITIN_DEPENDENT_PROTEIN_CATABOLIC_PROCESS	0.00762665865266	0.341862339087	AURKB	1	1
GO_PROTEIN_UBIQUITINATION_INVOLVED_IN_UBIQUITIN_DEPENDENT_PROTEIN_CATABOLIC_PROCESS	0.00762665865266	0.341862339087	HECTD2	1	0
GO_PROTEIN_UBIQUITINATION_INVOLVED_IN_UBIQUITIN_DEPENDENT_PROTEIN_CATABOLIC_PROCESS	0.00762665865266	0.341862339087	WWP2	1	0
GO_PROTEIN_UBIQUITINATION_INVOLVED_IN_UBIQUITIN_DEPENDENT_PROTEIN_CATABOLIC_PROCESS	0.00762665865266	0.341862339087	UBR5	1	0
GO_PROTEIN_UBIQUITINATION_INVOLVED_IN_UBIQUITIN_DEPENDENT_PROTEIN_CATABOLIC_PROCESS	0.00762665865266	0.341862339087	UBR4	0	1
GO_PROTEIN_UBIQUITINATION_INVOLVED_IN_UBIQUITIN_DEPENDENT_PROTEIN_CATABOLIC_PROCESS	0.00762665865266	0.341862339087	CUL3	1	0
GO_PROTEIN_UBIQUITINATION_INVOLVED_IN_UBIQUITIN_DEPENDENT_PROTEIN_CATABOLIC_PROCESS	0.00762665865266	0.341862339087	UBE4B	1	0
GO_PROTEIN_UBIQUITINATION_INVOLVED_IN_UBIQUITIN_DEPENDENT_PROTEIN_CATABOLIC_PROCESS	0.00762665865266	0.341862339087	UBC	1	0
GO_PROTEIN_UBIQUITINATION_INVOLVED_IN_UBIQUITIN_DEPENDENT_PROTEIN_CATABOLIC_PROCESS	0.00762665865266	0.341862339087	RPS27A	1	0
GO_PROTEIN_UBIQUITINATION_INVOLVED_IN_UBIQUITIN_DEPENDENT_PROTEIN_CATABOLIC_PROCESS	0.00762665865266	0.341862339087	SMURF2	0	1
GO_PROTEIN_UBIQUITINATION_INVOLVED_IN_UBIQUITIN_DEPENDENT_PROTEIN_CATABOLIC_PROCESS	0.00762665865266	0.341862339087	OS9	0	1
GO_PROTEIN_UBIQUITINATION_INVOLVED_IN_UBIQUITIN_DEPENDENT_PROTEIN_CATABOLIC_PROCESS	0.00762665865266	0.341862339087	HERC4	1	0
GO_PROTEIN_UBIQUITINATION_INVOLVED_IN_UBIQUITIN_DEPENDENT_PROTEIN_CATABOLIC_PROCESS	0.00762665865266	0.341862339087	KLHL21	1	0
GO_PROTEIN_UBIQUITINATION_INVOLVED_IN_UBIQUITIN_DEPENDENT_PROTEIN_CATABOLIC_PROCESS	0.00762665865266	0.341862339087	HACE1	1	0
GO_POSITIVE_REGULATION_OF_CELL_CYCLE	0.0134832029537	0.0687892618519	CCNL1	1	1
GO_POSITIVE_REGULATION_OF_CELL_CYCLE	0.0134832029537	0.0687892618519	AURKB	1	1
GO_POSITIVE_REGULATION_OF_CELL_CYCLE	0.0134832029537	0.0687892618519	GTSE1	1	1
GO_POSITIVE_REGULATION_OF_CELL_CYCLE	0.0134832029537	0.0687892618519	PPP2R5C	1	1
GO_POSITIVE_REGULATION_OF_CELL_CYCLE	0.0134832029537	0.0687892618519	USP19	1	1
GO_POSITIVE_REGULATION_OF_CELL_CYCLE	0.0134832029537	0.0687892618519	CREBBP	1	1
GO_POSITIVE_REGULATION_OF_CELL_CYCLE	0.0134832029537	0.0687892618519	USP22	1	0
GO_POSITIVE_REGULATION_OF_CELL_CYCLE	0.0134832029537	0.0687892618519	FGFR2	0	1
GO_POSITIVE_REGULATION_OF_CELL_CYCLE	0.0134832029537	0.0687892618519	FNTB	0	1
GO_POSITIVE_REGULATION_OF_CELL_CYCLE	0.0134832029537	0.0687892618519	GIPC1	0	1
GO_POSITIVE_REGULATION_OF_CELL_CYCLE	0.0134832029537	0.0687892618519	KIF23	1	0
GO_POSITIVE_REGULATION_OF_CELL_CYCLE	0.0134832029537	0.0687892618519	PLAGL1	1	0
GO_POSITIVE_REGULATION_OF_CELL_CYCLE	0.0134832029537	0.0687892618519	STXBP4	1	0
GO_POSITIVE_REGULATION_OF_CELL_CYCLE	0.0134832029537	0.0687892618519	APP	0	1
GO_POSITIVE_REGULATION_OF_CELL_CYCLE	0.0134832029537	0.0687892618519	PLCB1	1	0
GO_POSITIVE_REGULATION_OF_CELL_CYCLE	0.0134832029537	0.0687892618519	RPS27A	1	0
GO_POSITIVE_REGULATION_OF_CELL_CYCLE	0.0134832029537	0.0687892618519	CDK4	0	1
GO_POSITIVE_REGULATION_OF_CELL_CYCLE	0.0134832029537	0.0687892618519	TCF3	1	0
GO_POSITIVE_REGULATION_OF_CELL_CYCLE	0.0134832029537	0.0687892618519	CNOT10	0	1
GO_POSITIVE_REGULATION_OF_CELL_CYCLE	0.0134832029537	0.0687892618519	TP53	0	1
GO_POSITIVE_REGULATION_OF_CELL_CYCLE	0.0134832029537	0.0687892618519	WNT5A	1	0
GO_POSITIVE_REGULATION_OF_CELL_CYCLE	0.0134832029537	0.0687892618519	PIDD	0	1
GO_POSITIVE_REGULATION_OF_CELL_CYCLE	0.0134832029537	0.0687892618519	DBF4B	1	0
GO_POSITIVE_REGULATION_OF_CELL_CYCLE	0.0134832029537	0.0687892618519	CAST	0	1
GO_POSITIVE_REGULATION_OF_CELL_CYCLE	0.0134832029537	0.0687892618519	PML	0	1
GO_POSITIVE_REGULATION_OF_CELL_CYCLE	0.0134832029537	0.0687892618519	ASNS	1	0
GO_POSITIVE_REGULATION_OF_CELL_CYCLE	0.0134832029537	0.0687892618519	CTGF	1	0
GO_POSITIVE_REGULATION_OF_CELL_CYCLE	0.0134832029537	0.0687892618519	CUL3	1	0
GO_POSITIVE_REGULATION_OF_CELL_CYCLE	0.0134832029537	0.0687892618519	WIZ	0	1
GO_POSITIVE_REGULATION_OF_CELL_CYCLE	0.0134832029537	0.0687892618519	SPHK1	1	0
GO_POSITIVE_REGULATION_OF_CELL_CYCLE	0.0134832029537	0.0687892618519	UBC	1	0
GO_POSITIVE_REGULATION_OF_CELL_CYCLE	0.0134832029537	0.0687892618519	CNOT8	1	0
GO_POSITIVE_REGULATION_OF_CELL_CYCLE	0.0134832029537	0.0687892618519	CNOT1	1	0
GO_POSITIVE_REGULATION_OF_CELL_CYCLE	0.0134832029537	0.0687892618519	C6orf89	0	1
GO_NEGATIVE_REGULATION_OF_PROTEIN_TYROSINE_KINASE_ACTIVITY	0.0774060605635	0.024023549948	SOCS4	1	0
GO_NEGATIVE_REGULATION_OF_PROTEIN_TYROSINE_KINASE_ACTIVITY	0.0774060605635	0.024023549948	SH3BP5	1	0
GO_NEGATIVE_REGULATION_OF_PROTEIN_TYROSINE_KINASE_ACTIVITY	0.0774060605635	0.024023549948	ERRFI1	0	1
GO_NEGATIVE_REGULATION_OF_PROTEIN_TYROSINE_KINASE_ACTIVITY	0.0774060605635	0.024023549948	HYAL2	1	0
GO_NEGATIVE_REGULATION_OF_PROTEIN_TYROSINE_KINASE_ACTIVITY	0.0774060605635	0.024023549948	GNB2L1	0	1
GO_NEGATIVE_REGULATION_OF_PROTEIN_TYROSINE_KINASE_ACTIVITY	0.0774060605635	0.024023549948	ZGPAT	0	1
GO_NEGATIVE_REGULATION_OF_PROTEIN_TYROSINE_KINASE_ACTIVITY	0.0774060605635	0.024023549948	FGFR1OP	0	1
GO_PROTEIN_LOCALIZATION_TO_CHROMOSOME	0.0634876076766	0.566936200858	AURKB	1	1
GO_PROTEIN_LOCALIZATION_TO_CHROMOSOME	0.0634876076766	0.566936200858	PINX1	1	0
GO_PROTEIN_LOCALIZATION_TO_CHROMOSOME	0.0634876076766	0.566936200858	ATR	1	0
GO_PROTEIN_LOCALIZATION_TO_CHROMOSOME	0.0634876076766	0.566936200858	MIS12	1	0
GO_PROTEIN_LOCALIZATION_TO_CHROMOSOME	0.0634876076766	0.566936200858	CENPA	1	0
GO_REGULATION_OF_CELL_CYCLE_PROCESS	0.0582685557983	0.248501386846	GTSE1	1	1
GO_REGULATION_OF_CELL_CYCLE_PROCESS	0.0582685557983	0.248501386846	CREBBP	1	1
GO_REGULATION_OF_CELL_CYCLE_PROCESS	0.0582685557983	0.248501386846	AURKB	1	1
GO_REGULATION_OF_CELL_CYCLE_PROCESS	0.0582685557983	0.248501386846	PPP2R5C	1	1
GO_REGULATION_OF_CELL_CYCLE_PROCESS	0.0582685557983	0.248501386846	USP19	1	1
GO_REGULATION_OF_CELL_CYCLE_PROCESS	0.0582685557983	0.248501386846	ZFYVE19	1	0
GO_REGULATION_OF_CELL_CYCLE_PROCESS	0.0582685557983	0.248501386846	RPS27A	1	0
GO_REGULATION_OF_CELL_CYCLE_PROCESS	0.0582685557983	0.248501386846	WIZ	0	1
GO_REGULATION_OF_CELL_CYCLE_PROCESS	0.0582685557983	0.248501386846	KLHL21	1	0
GO_REGULATION_OF_CELL_CYCLE_PROCESS	0.0582685557983	0.248501386846	PSMD8	0	1
GO_REGULATION_OF_CELL_CYCLE_PROCESS	0.0582685557983	0.248501386846	CNOT8	1	0
GO_REGULATION_OF_CELL_CYCLE_PROCESS	0.0582685557983	0.248501386846	CNOT1	1	0
GO_REGULATION_OF_CELL_CYCLE_PROCESS	0.0582685557983	0.248501386846	BTRC	1	0
GO_REGULATION_OF_CELL_CYCLE_PROCESS	0.0582685557983	0.248501386846	DDX39B	1	0
GO_REGULATION_OF_CELL_CYCLE_PROCESS	0.0582685557983	0.248501386846	CDKN2B	1	0
GO_REGULATION_OF_CELL_CYCLE_PROCESS	0.0582685557983	0.248501386846	APP	0	1
GO_REGULATION_OF_CELL_CYCLE_PROCESS	0.0582685557983	0.248501386846	TCF3	1	0
GO_REGULATION_OF_CELL_CYCLE_PROCESS	0.0582685557983	0.248501386846	CNOT10	0	1
GO_REGULATION_OF_CELL_CYCLE_PROCESS	0.0582685557983	0.248501386846	HDAC8	1	0
GO_REGULATION_OF_CELL_CYCLE_PROCESS	0.0582685557983	0.248501386846	STXBP4	1	0
GO_REGULATION_OF_CELL_CYCLE_PROCESS	0.0582685557983	0.248501386846	DBF4B	1	0
GO_REGULATION_OF_CELL_CYCLE_PROCESS	0.0582685557983	0.248501386846	CDK4	0	1
GO_REGULATION_OF_CELL_CYCLE_PROCESS	0.0582685557983	0.248501386846	SMARCA4	1	0
GO_REGULATION_OF_CELL_CYCLE_PROCESS	0.0582685557983	0.248501386846	FEM1B	1	0
GO_REGULATION_OF_CELL_CYCLE_PROCESS	0.0582685557983	0.248501386846	ZNF655	1	0
GO_REGULATION_OF_CELL_CYCLE_PROCESS	0.0582685557983	0.248501386846	PIDD	0	1
GO_REGULATION_OF_CELL_CYCLE_PROCESS	0.0582685557983	0.248501386846	CUL9	0	1
GO_REGULATION_OF_CELL_CYCLE_PROCESS	0.0582685557983	0.248501386846	CUL3	1	0
GO_REGULATION_OF_CELL_CYCLE_PROCESS	0.0582685557983	0.248501386846	KIF23	1	0
GO_REGULATION_OF_CELL_CYCLE_PROCESS	0.0582685557983	0.248501386846	USP47	0	1
GO_REGULATION_OF_CELL_CYCLE_PROCESS	0.0582685557983	0.248501386846	PLCB1	1	0
GO_REGULATION_OF_CELL_CYCLE_PROCESS	0.0582685557983	0.248501386846	TP53	0	1
GO_REGULATION_OF_CELL_CYCLE_PROCESS	0.0582685557983	0.248501386846	FBXO7	0	1
GO_REGULATION_OF_CELL_CYCLE_PROCESS	0.0582685557983	0.248501386846	CAST	0	1
GO_REGULATION_OF_CELL_CYCLE_PROCESS	0.0582685557983	0.248501386846	PSMA1	0	1
GO_REGULATION_OF_CELL_CYCLE_PROCESS	0.0582685557983	0.248501386846	AKT2	0	1
GO_REGULATION_OF_CELL_CYCLE_PROCESS	0.0582685557983	0.248501386846	GIPC1	0	1
GO_REGULATION_OF_CELL_CYCLE_PROCESS	0.0582685557983	0.248501386846	UBC	1	0
GO_REGULATION_OF_CELL_CYCLE_PROCESS	0.0582685557983	0.248501386846	PLAGL1	1	0
GO_REGULATION_OF_CELL_CYCLE_PROCESS	0.0582685557983	0.248501386846	WNT5A	1	0
GO_REGULATION_OF_CELL_CYCLE_PROCESS	0.0582685557983	0.248501386846	AURKAIP1	0	1
GO_REGULATION_OF_CELL_CYCLE_PROCESS	0.0582685557983	0.248501386846	NBN	0	1
GO_REGULATION_OF_CELL_CYCLE_PROCESS	0.0582685557983	0.248501386846	PML	0	1
GO_REGULATION_OF_CELL_CYCLE_PROCESS	0.0582685557983	0.248501386846	CTGF	1	0
GO_REGULATION_OF_CELL_CYCLE_PROCESS	0.0582685557983	0.248501386846	RCC1	1	0
GO_IN_UTERO_EMBRYONIC_DEVELOPMENT	0.0238825293721	0.418435204465	BPTF	1	1
GO_IN_UTERO_EMBRYONIC_DEVELOPMENT	0.0238825293721	0.418435204465	WDTC1	1	1
GO_IN_UTERO_EMBRYONIC_DEVELOPMENT	0.0238825293721	0.418435204465	RCN1	1	1
GO_IN_UTERO_EMBRYONIC_DEVELOPMENT	0.0238825293721	0.418435204465	SLC39A3	1	1
GO_IN_UTERO_EMBRYONIC_DEVELOPMENT	0.0238825293721	0.418435204465	KIDINS220	1	1
GO_IN_UTERO_EMBRYONIC_DEVELOPMENT	0.0238825293721	0.418435204465	SCO2	1	0
GO_IN_UTERO_EMBRYONIC_DEVELOPMENT	0.0238825293721	0.418435204465	CUL3	1	0
GO_IN_UTERO_EMBRYONIC_DEVELOPMENT	0.0238825293721	0.418435204465	NMT1	1	0
GO_IN_UTERO_EMBRYONIC_DEVELOPMENT	0.0238825293721	0.418435204465	FGFR2	0	1
GO_IN_UTERO_EMBRYONIC_DEVELOPMENT	0.0238825293721	0.418435204465	ZFAND5	0	1
GO_IN_UTERO_EMBRYONIC_DEVELOPMENT	0.0238825293721	0.418435204465	CYR61	1	0
GO_IN_UTERO_EMBRYONIC_DEVELOPMENT	0.0238825293721	0.418435204465	MFN2	0	1
GO_IN_UTERO_EMBRYONIC_DEVELOPMENT	0.0238825293721	0.418435204465	RIC8A	1	0
GO_IN_UTERO_EMBRYONIC_DEVELOPMENT	0.0238825293721	0.418435204465	WDR19	1	0
GO_IN_UTERO_EMBRYONIC_DEVELOPMENT	0.0238825293721	0.418435204465	NASP	1	0
GO_IN_UTERO_EMBRYONIC_DEVELOPMENT	0.0238825293721	0.418435204465	MYO1E	1	0
GO_IN_UTERO_EMBRYONIC_DEVELOPMENT	0.0238825293721	0.418435204465	KRT8	1	0
GO_IN_UTERO_EMBRYONIC_DEVELOPMENT	0.0238825293721	0.418435204465	NCOA1	1	0
GO_IN_UTERO_EMBRYONIC_DEVELOPMENT	0.0238825293721	0.418435204465	NBN	0	1
GO_IN_UTERO_EMBRYONIC_DEVELOPMENT	0.0238825293721	0.418435204465	KDM6A	1	0
GO_IN_UTERO_EMBRYONIC_DEVELOPMENT	0.0238825293721	0.418435204465	EPAS1	1	0
GO_IN_UTERO_EMBRYONIC_DEVELOPMENT	0.0238825293721	0.418435204465	EDNRA	1	0
GO_IN_UTERO_EMBRYONIC_DEVELOPMENT	0.0238825293721	0.418435204465	ALS2	1	0
GO_IN_UTERO_EMBRYONIC_DEVELOPMENT	0.0238825293721	0.418435204465	CCNB2	0	1
GO_IN_UTERO_EMBRYONIC_DEVELOPMENT	0.0238825293721	0.418435204465	EIF4E2	0	1
GO_IN_UTERO_EMBRYONIC_DEVELOPMENT	0.0238825293721	0.418435204465	CASP8	1	0
GO_ESTABLISHMENT_OF_MITOCHONDRION_LOCALIZATION	0.051543577238	0.191486005593	KIF1B	1	1
GO_ESTABLISHMENT_OF_MITOCHONDRION_LOCALIZATION	0.051543577238	0.191486005593	MAP1B	1	0
GO_ESTABLISHMENT_OF_MITOCHONDRION_LOCALIZATION	0.051543577238	0.191486005593	LRPPRC	1	0
GO_ESTABLISHMENT_OF_MITOCHONDRION_LOCALIZATION	0.051543577238	0.191486005593	RHOT1	0	1
GO_MITOTIC_CELL_CYCLE	0.0255207588166	0.082448971238	NUP98	1	1
GO_MITOTIC_CELL_CYCLE	0.0255207588166	0.082448971238	GTSE1	1	1
GO_MITOTIC_CELL_CYCLE	0.0255207588166	0.082448971238	SMC4	1	1
GO_MITOTIC_CELL_CYCLE	0.0255207588166	0.082448971238	MCM2	1	1
GO_MITOTIC_CELL_CYCLE	0.0255207588166	0.082448971238	AURKB	1	1
GO_MITOTIC_CELL_CYCLE	0.0255207588166	0.082448971238	PPP2R5C	1	1
GO_MITOTIC_CELL_CYCLE	0.0255207588166	0.082448971238	DNM2	1	1
GO_MITOTIC_CELL_CYCLE	0.0255207588166	0.082448971238	TUBA1A	1	1
GO_MITOTIC_CELL_CYCLE	0.0255207588166	0.082448971238	PCM1	1	1
GO_MITOTIC_CELL_CYCLE	0.0255207588166	0.082448971238	AKAP9	0	1
GO_MITOTIC_CELL_CYCLE	0.0255207588166	0.082448971238	RPS27A	1	0
GO_MITOTIC_CELL_CYCLE	0.0255207588166	0.082448971238	PDS5A	1	0
GO_MITOTIC_CELL_CYCLE	0.0255207588166	0.082448971238	KIAA1377	0	1
GO_MITOTIC_CELL_CYCLE	0.0255207588166	0.082448971238	KLHL21	1	0
GO_MITOTIC_CELL_CYCLE	0.0255207588166	0.082448971238	PBRM1	1	0
GO_MITOTIC_CELL_CYCLE	0.0255207588166	0.082448971238	TUBGCP6	0	1
GO_MITOTIC_CELL_CYCLE	0.0255207588166	0.082448971238	PSMD8	0	1
GO_MITOTIC_CELL_CYCLE	0.0255207588166	0.082448971238	PRC1	1	0
GO_MITOTIC_CELL_CYCLE	0.0255207588166	0.082448971238	CNOT8	1	0
GO_MITOTIC_CELL_CYCLE	0.0255207588166	0.082448971238	FGFR1OP	0	1
GO_MITOTIC_CELL_CYCLE	0.0255207588166	0.082448971238	BTRC	1	0
GO_MITOTIC_CELL_CYCLE	0.0255207588166	0.082448971238	NUP37	0	1
GO_MITOTIC_CELL_CYCLE	0.0255207588166	0.082448971238	CDCA3	1	0
GO_MITOTIC_CELL_CYCLE	0.0255207588166	0.082448971238	CDKN2B	1	0
GO_MITOTIC_CELL_CYCLE	0.0255207588166	0.082448971238	CENPT	1	0
GO_MITOTIC_CELL_CYCLE	0.0255207588166	0.082448971238	CNOT1	1	0
GO_MITOTIC_CELL_CYCLE	0.0255207588166	0.082448971238	CNOT10	0	1
GO_MITOTIC_CELL_CYCLE	0.0255207588166	0.082448971238	MCM8	0	1
GO_MITOTIC_CELL_CYCLE	0.0255207588166	0.082448971238	FBXW5	0	1
GO_MITOTIC_CELL_CYCLE	0.0255207588166	0.082448971238	SMARCA4	1	0
GO_MITOTIC_CELL_CYCLE	0.0255207588166	0.082448971238	DYNC1H1	1	0
GO_MITOTIC_CELL_CYCLE	0.0255207588166	0.082448971238	CCNB2	0	1
GO_MITOTIC_CELL_CYCLE	0.0255207588166	0.082448971238	CNTRL	0	1
GO_MITOTIC_CELL_CYCLE	0.0255207588166	0.082448971238	PIDD	0	1
GO_MITOTIC_CELL_CYCLE	0.0255207588166	0.082448971238	SFI1	1	0
GO_MITOTIC_CELL_CYCLE	0.0255207588166	0.082448971238	KIF23	1	0
GO_MITOTIC_CELL_CYCLE	0.0255207588166	0.082448971238	CUL3	1	0
GO_MITOTIC_CELL_CYCLE	0.0255207588166	0.082448971238	SEPT2	0	1
GO_MITOTIC_CELL_CYCLE	0.0255207588166	0.082448971238	CDK4	0	1
GO_MITOTIC_CELL_CYCLE	0.0255207588166	0.082448971238	CENPA	1	0
GO_MITOTIC_CELL_CYCLE	0.0255207588166	0.082448971238	PLCB1	1	0
GO_MITOTIC_CELL_CYCLE	0.0255207588166	0.082448971238	TP53	0	1
GO_MITOTIC_CELL_CYCLE	0.0255207588166	0.082448971238	CEP164	1	0
GO_MITOTIC_CELL_CYCLE	0.0255207588166	0.082448971238	PSMA1	0	1
GO_MITOTIC_CELL_CYCLE	0.0255207588166	0.082448971238	PINX1	1	0
GO_MITOTIC_CELL_CYCLE	0.0255207588166	0.082448971238	TXNL4A	0	1
GO_MITOTIC_CELL_CYCLE	0.0255207588166	0.082448971238	SPTBN1	1	0
GO_MITOTIC_CELL_CYCLE	0.0255207588166	0.082448971238	NIPBL	0	1
GO_MITOTIC_CELL_CYCLE	0.0255207588166	0.082448971238	CEP63	1	0
GO_MITOTIC_CELL_CYCLE	0.0255207588166	0.082448971238	CKAP2	1	0
GO_MITOTIC_CELL_CYCLE	0.0255207588166	0.082448971238	CSNK1D	0	1
GO_MITOTIC_CELL_CYCLE	0.0255207588166	0.082448971238	CSNK1E	1	0
GO_MITOTIC_CELL_CYCLE	0.0255207588166	0.082448971238	NUF2	0	1
GO_MITOTIC_CELL_CYCLE	0.0255207588166	0.082448971238	UBC	1	0
GO_MITOTIC_CELL_CYCLE	0.0255207588166	0.082448971238	MIS12	1	0
GO_MITOTIC_CELL_CYCLE	0.0255207588166	0.082448971238	HRAS	0	1
GO_MITOTIC_CELL_CYCLE	0.0255207588166	0.082448971238	PLAGL1	1	0
GO_MITOTIC_CELL_CYCLE	0.0255207588166	0.082448971238	NBN	0	1
GO_MITOTIC_CELL_CYCLE	0.0255207588166	0.082448971238	PML	0	1
GO_MITOTIC_CELL_CYCLE	0.0255207588166	0.082448971238	RTEL1	0	1
GO_MITOTIC_CELL_CYCLE	0.0255207588166	0.082448971238	RASA1	1	0
GO_MITOTIC_CELL_CYCLE	0.0255207588166	0.082448971238	RCC1	1	0
GO_SPHINGOMYELIN_METABOLIC_PROCESS	0.0261814128909	0.566936200858	SMPDL3A	1	0
GO_SPHINGOMYELIN_METABOLIC_PROCESS	0.0261814128909	0.566936200858	SGMS1	1	0
GO_SPHINGOMYELIN_METABOLIC_PROCESS	0.0261814128909	0.566936200858	SMPD4	1	0
GO_REGULATION_OF_DNA_BIOSYNTHETIC_PROCESS	0.0582685557983	0.402302612882	AURKB	1	1
GO_REGULATION_OF_DNA_BIOSYNTHETIC_PROCESS	0.0582685557983	0.402302612882	DDX39B	1	0
GO_REGULATION_OF_DNA_BIOSYNTHETIC_PROCESS	0.0582685557983	0.402302612882	CHTF8	0	1
GO_REGULATION_OF_DNA_BIOSYNTHETIC_PROCESS	0.0582685557983	0.402302612882	ATR	1	0
GO_REGULATION_OF_DNA_BIOSYNTHETIC_PROCESS	0.0582685557983	0.402302612882	CCT2	1	0
GO_REGULATION_OF_DNA_BIOSYNTHETIC_PROCESS	0.0582685557983	0.402302612882	TP53	0	1
GO_REGULATION_OF_DNA_BIOSYNTHETIC_PROCESS	0.0582685557983	0.402302612882	RFC5	1	0
GO_REGULATION_OF_DNA_BIOSYNTHETIC_PROCESS	0.0582685557983	0.402302612882	PML	0	1
GO_REGULATION_OF_DNA_BIOSYNTHETIC_PROCESS	0.0582685557983	0.402302612882	HNRNPC	1	0
GO_REGULATION_OF_DNA_BIOSYNTHETIC_PROCESS	0.0582685557983	0.402302612882	PINX1	1	0
GO_REGULATION_OF_DNA_BIOSYNTHETIC_PROCESS	0.0582685557983	0.402302612882	PIF1	1	0
GO_MULTI_ORGANISM_METABOLIC_PROCESS	0.0738832214962	0.359889730871	NUP98	1	1
GO_MULTI_ORGANISM_METABOLIC_PROCESS	0.0738832214962	0.359889730871	RPL10A	1	1
GO_MULTI_ORGANISM_METABOLIC_PROCESS	0.0738832214962	0.359889730871	RPS9	1	1
GO_MULTI_ORGANISM_METABOLIC_PROCESS	0.0738832214962	0.359889730871	RPL4	1	1
GO_MULTI_ORGANISM_METABOLIC_PROCESS	0.0738832214962	0.359889730871	EIF3B	1	0
GO_MULTI_ORGANISM_METABOLIC_PROCESS	0.0738832214962	0.359889730871	PTBP1	0	1
GO_MULTI_ORGANISM_METABOLIC_PROCESS	0.0738832214962	0.359889730871	RPL13	1	0
GO_MULTI_ORGANISM_METABOLIC_PROCESS	0.0738832214962	0.359889730871	RPS27A	1	0
GO_MULTI_ORGANISM_METABOLIC_PROCESS	0.0738832214962	0.359889730871	RPL3	1	0
GO_MULTI_ORGANISM_METABOLIC_PROCESS	0.0738832214962	0.359889730871	RPSA	1	0
GO_MULTI_ORGANISM_METABOLIC_PROCESS	0.0738832214962	0.359889730871	NUP37	0	1
GO_MULTI_ORGANISM_METABOLIC_PROCESS	0.0738832214962	0.359889730871	ATG16L2	1	0
GO_CELLULAR_RESPONSE_TO_UV	0.167903343041	0.0926436446175	AURKB	1	1
GO_CELLULAR_RESPONSE_TO_UV	0.167903343041	0.0926436446175	CREBBP	1	1
GO_CELLULAR_RESPONSE_TO_UV	0.167903343041	0.0926436446175	RHBDD1	1	1
GO_CELLULAR_RESPONSE_TO_UV	0.167903343041	0.0926436446175	ATR	1	0
GO_CELLULAR_RESPONSE_TO_UV	0.167903343041	0.0926436446175	USP47	0	1
GO_CELLULAR_RESPONSE_TO_UV	0.167903343041	0.0926436446175	N4BP1	0	1
GO_CELLULAR_RESPONSE_TO_UV	0.167903343041	0.0926436446175	TP53	0	1
GO_CELLULAR_RESPONSE_TO_UV	0.167903343041	0.0926436446175	HYAL2	1	0
GO_N_TERMINAL_PROTEIN_AMINO_ACID_MODIFICATION	0.0134832029537	0.0505179571933	NAA25	1	1
GO_N_TERMINAL_PROTEIN_AMINO_ACID_MODIFICATION	0.0134832029537	0.0505179571933	PPM1A	1	1
GO_N_TERMINAL_PROTEIN_AMINO_ACID_MODIFICATION	0.0134832029537	0.0505179571933	CREBBP	1	1
GO_N_TERMINAL_PROTEIN_AMINO_ACID_MODIFICATION	0.0134832029537	0.0505179571933	PPM1B	1	0
GO_N_TERMINAL_PROTEIN_AMINO_ACID_MODIFICATION	0.0134832029537	0.0505179571933	NMT1	1	0
GO_N_TERMINAL_PROTEIN_AMINO_ACID_MODIFICATION	0.0134832029537	0.0505179571933	NAA60	0	1
GO_MITOTIC_CYTOKINESIS	0.0647128580317	0.67844641064	SPTBN1	1	0
GO_MITOTIC_CYTOKINESIS	0.0647128580317	0.67844641064	RASA1	1	0
GO_MITOTIC_CYTOKINESIS	0.0647128580317	0.67844641064	KIF23	1	0
GO_MITOTIC_CYTOKINESIS	0.0647128580317	0.67844641064	CKAP2	1	0
GO_REGULATION_OF_TUMOR_NECROSIS_FACTOR_MEDIATED_SIGNALING_PATHWAY	0.0891722698316	0.476790863008	SPHK1	1	0
GO_REGULATION_OF_TUMOR_NECROSIS_FACTOR_MEDIATED_SIGNALING_PATHWAY	0.0891722698316	0.476790863008	RPS27A	1	0
GO_REGULATION_OF_TUMOR_NECROSIS_FACTOR_MEDIATED_SIGNALING_PATHWAY	0.0891722698316	0.476790863008	GNB2L1	0	1
GO_REGULATION_OF_TUMOR_NECROSIS_FACTOR_MEDIATED_SIGNALING_PATHWAY	0.0891722698316	0.476790863008	CPNE1	1	0
GO_REGULATION_OF_TUMOR_NECROSIS_FACTOR_MEDIATED_SIGNALING_PATHWAY	0.0891722698316	0.476790863008	CHUK	0	1
GO_REGULATION_OF_TUMOR_NECROSIS_FACTOR_MEDIATED_SIGNALING_PATHWAY	0.0891722698316	0.476790863008	CASP8	1	0
GO_REGULATION_OF_TUMOR_NECROSIS_FACTOR_MEDIATED_SIGNALING_PATHWAY	0.0891722698316	0.476790863008	UBC	1	0
GO_CELLULAR_RESPONSE_TO_DNA_DAMAGE_STIMULUS	0.115751060833	0.098919957324	GTSE1	1	1
GO_CELLULAR_RESPONSE_TO_DNA_DAMAGE_STIMULUS	0.115751060833	0.098919957324	GTF2H2D	1	1
GO_CELLULAR_RESPONSE_TO_DNA_DAMAGE_STIMULUS	0.115751060833	0.098919957324	WDR76	1	1
GO_CELLULAR_RESPONSE_TO_DNA_DAMAGE_STIMULUS	0.115751060833	0.098919957324	IRF3	1	1
GO_CELLULAR_RESPONSE_TO_DNA_DAMAGE_STIMULUS	0.115751060833	0.098919957324	PPP2R5C	1	1
GO_CELLULAR_RESPONSE_TO_DNA_DAMAGE_STIMULUS	0.115751060833	0.098919957324	ASCC3	1	1
GO_CELLULAR_RESPONSE_TO_DNA_DAMAGE_STIMULUS	0.115751060833	0.098919957324	CHD2	1	1
GO_CELLULAR_RESPONSE_TO_DNA_DAMAGE_STIMULUS	0.115751060833	0.098919957324	WHSC1	0	1
GO_CELLULAR_RESPONSE_TO_DNA_DAMAGE_STIMULUS	0.115751060833	0.098919957324	RPS27A	1	0
GO_CELLULAR_RESPONSE_TO_DNA_DAMAGE_STIMULUS	0.115751060833	0.098919957324	UBE2D3	1	0
GO_CELLULAR_RESPONSE_TO_DNA_DAMAGE_STIMULUS	0.115751060833	0.098919957324	RECQL	0	1
GO_CELLULAR_RESPONSE_TO_DNA_DAMAGE_STIMULUS	0.115751060833	0.098919957324	POLL	0	1
GO_CELLULAR_RESPONSE_TO_DNA_DAMAGE_STIMULUS	0.115751060833	0.098919957324	POLI	0	1
GO_CELLULAR_RESPONSE_TO_DNA_DAMAGE_STIMULUS	0.115751060833	0.098919957324	CNOT8	1	0
GO_CELLULAR_RESPONSE_TO_DNA_DAMAGE_STIMULUS	0.115751060833	0.098919957324	CNOT1	1	0
GO_CELLULAR_RESPONSE_TO_DNA_DAMAGE_STIMULUS	0.115751060833	0.098919957324	DDX39A	0	1
GO_CELLULAR_RESPONSE_TO_DNA_DAMAGE_STIMULUS	0.115751060833	0.098919957324	RFC5	1	0
GO_CELLULAR_RESPONSE_TO_DNA_DAMAGE_STIMULUS	0.115751060833	0.098919957324	MUTYH	0	1
GO_CELLULAR_RESPONSE_TO_DNA_DAMAGE_STIMULUS	0.115751060833	0.098919957324	COPS5	1	0
GO_CELLULAR_RESPONSE_TO_DNA_DAMAGE_STIMULUS	0.115751060833	0.098919957324	CNOT10	0	1
GO_CELLULAR_RESPONSE_TO_DNA_DAMAGE_STIMULUS	0.115751060833	0.098919957324	SLX4	1	0
GO_CELLULAR_RESPONSE_TO_DNA_DAMAGE_STIMULUS	0.115751060833	0.098919957324	PMS2P5	0	1
GO_CELLULAR_RESPONSE_TO_DNA_DAMAGE_STIMULUS	0.115751060833	0.098919957324	KAT5	1	0
GO_CELLULAR_RESPONSE_TO_DNA_DAMAGE_STIMULUS	0.115751060833	0.098919957324	ATR	1	0
GO_CELLULAR_RESPONSE_TO_DNA_DAMAGE_STIMULUS	0.115751060833	0.098919957324	STXBP4	1	0
GO_CELLULAR_RESPONSE_TO_DNA_DAMAGE_STIMULUS	0.115751060833	0.098919957324	FANCM	1	0
GO_CELLULAR_RESPONSE_TO_DNA_DAMAGE_STIMULUS	0.115751060833	0.098919957324	EXO1	0	1
GO_CELLULAR_RESPONSE_TO_DNA_DAMAGE_STIMULUS	0.115751060833	0.098919957324	PIDD	0	1
GO_CELLULAR_RESPONSE_TO_DNA_DAMAGE_STIMULUS	0.115751060833	0.098919957324	RBBP5	0	1
GO_CELLULAR_RESPONSE_TO_DNA_DAMAGE_STIMULUS	0.115751060833	0.098919957324	USP47	0	1
GO_CELLULAR_RESPONSE_TO_DNA_DAMAGE_STIMULUS	0.115751060833	0.098919957324	PARP2	0	1
GO_CELLULAR_RESPONSE_TO_DNA_DAMAGE_STIMULUS	0.115751060833	0.098919957324	TP53	0	1
GO_CELLULAR_RESPONSE_TO_DNA_DAMAGE_STIMULUS	0.115751060833	0.098919957324	CEP164	1	0
GO_CELLULAR_RESPONSE_TO_DNA_DAMAGE_STIMULUS	0.115751060833	0.098919957324	MORF4L1	0	1
GO_CELLULAR_RESPONSE_TO_DNA_DAMAGE_STIMULUS	0.115751060833	0.098919957324	UCHL5	1	0
GO_CELLULAR_RESPONSE_TO_DNA_DAMAGE_STIMULUS	0.115751060833	0.098919957324	NIPBL	0	1
GO_CELLULAR_RESPONSE_TO_DNA_DAMAGE_STIMULUS	0.115751060833	0.098919957324	CEP63	1	0
GO_CELLULAR_RESPONSE_TO_DNA_DAMAGE_STIMULUS	0.115751060833	0.098919957324	INO80E	1	0
GO_CELLULAR_RESPONSE_TO_DNA_DAMAGE_STIMULUS	0.115751060833	0.098919957324	MCM8	0	1
GO_CELLULAR_RESPONSE_TO_DNA_DAMAGE_STIMULUS	0.115751060833	0.098919957324	UFD1L	1	0
GO_CELLULAR_RESPONSE_TO_DNA_DAMAGE_STIMULUS	0.115751060833	0.098919957324	BOK	1	0
GO_CELLULAR_RESPONSE_TO_DNA_DAMAGE_STIMULUS	0.115751060833	0.098919957324	BRAT1	0	1
GO_CELLULAR_RESPONSE_TO_DNA_DAMAGE_STIMULUS	0.115751060833	0.098919957324	CSNK1D	0	1
GO_CELLULAR_RESPONSE_TO_DNA_DAMAGE_STIMULUS	0.115751060833	0.098919957324	CSNK1E	1	0
GO_CELLULAR_RESPONSE_TO_DNA_DAMAGE_STIMULUS	0.115751060833	0.098919957324	DDIT4	1	0
GO_CELLULAR_RESPONSE_TO_DNA_DAMAGE_STIMULUS	0.115751060833	0.098919957324	IGHMBP2	1	0
GO_CELLULAR_RESPONSE_TO_DNA_DAMAGE_STIMULUS	0.115751060833	0.098919957324	UBR5	1	0
GO_CELLULAR_RESPONSE_TO_DNA_DAMAGE_STIMULUS	0.115751060833	0.098919957324	UBC	1	0
GO_CELLULAR_RESPONSE_TO_DNA_DAMAGE_STIMULUS	0.115751060833	0.098919957324	PLAGL1	1	0
GO_CELLULAR_RESPONSE_TO_DNA_DAMAGE_STIMULUS	0.115751060833	0.098919957324	VAV3	1	0
GO_CELLULAR_RESPONSE_TO_DNA_DAMAGE_STIMULUS	0.115751060833	0.098919957324	RTEL1	0	1
GO_CELLULAR_RESPONSE_TO_DNA_DAMAGE_STIMULUS	0.115751060833	0.098919957324	NBN	0	1
GO_CELLULAR_RESPONSE_TO_DNA_DAMAGE_STIMULUS	0.115751060833	0.098919957324	PML	0	1
GO_CELLULAR_RESPONSE_TO_DNA_DAMAGE_STIMULUS	0.115751060833	0.098919957324	BCCIP	0	1
GO_CELLULAR_RESPONSE_TO_DNA_DAMAGE_STIMULUS	0.115751060833	0.098919957324	GTF2H2	0	1
GO_CELLULAR_RESPONSE_TO_DNA_DAMAGE_STIMULUS	0.115751060833	0.098919957324	PIF1	1	0
GO_PROTEOLYSIS	0.0891722698316	0.377822799942	GTSE1	1	1
GO_PROTEOLYSIS	0.0891722698316	0.377822799942	BFAR	1	1
GO_PROTEOLYSIS	0.0891722698316	0.377822799942	RHBDD1	1	1
GO_PROTEOLYSIS	0.0891722698316	0.377822799942	AURKB	1	1
GO_PROTEOLYSIS	0.0891722698316	0.377822799942	PCNP	1	1
GO_PROTEOLYSIS	0.0891722698316	0.377822799942	PPP2R5C	1	1
GO_PROTEOLYSIS	0.0891722698316	0.377822799942	KLHL8	1	1
GO_PROTEOLYSIS	0.0891722698316	0.377822799942	FBXO3	1	1
GO_PROTEOLYSIS	0.0891722698316	0.377822799942	USP19	1	1
GO_PROTEOLYSIS	0.0891722698316	0.377822799942	USP35	1	0
GO_PROTEOLYSIS	0.0891722698316	0.377822799942	PREPL	0	1
GO_PROTEOLYSIS	0.0891722698316	0.377822799942	KLHL21	1	0
GO_PROTEOLYSIS	0.0891722698316	0.377822799942	PSMD8	0	1
GO_PROTEOLYSIS	0.0891722698316	0.377822799942	HTRA3	1	0
GO_PROTEOLYSIS	0.0891722698316	0.377822799942	MMP17	1	0
GO_PROTEOLYSIS	0.0891722698316	0.377822799942	CUL9	0	1
GO_PROTEOLYSIS	0.0891722698316	0.377822799942	F3	0	1
GO_PROTEOLYSIS	0.0891722698316	0.377822799942	CUL3	1	0
GO_PROTEOLYSIS	0.0891722698316	0.377822799942	AUP1	0	1
GO_PROTEOLYSIS	0.0891722698316	0.377822799942	BTRC	1	0
GO_PROTEOLYSIS	0.0891722698316	0.377822799942	USP25	1	0
GO_PROTEOLYSIS	0.0891722698316	0.377822799942	UBE4B	1	0
GO_PROTEOLYSIS	0.0891722698316	0.377822799942	CORIN	0	1
GO_PROTEOLYSIS	0.0891722698316	0.377822799942	XPNPEP3	0	1
GO_PROTEOLYSIS	0.0891722698316	0.377822799942	CD46	1	0
GO_PROTEOLYSIS	0.0891722698316	0.377822799942	RNF216	1	0
GO_PROTEOLYSIS	0.0891722698316	0.377822799942	FBXL22	0	1
GO_PROTEOLYSIS	0.0891722698316	0.377822799942	BOK	1	0
GO_PROTEOLYSIS	0.0891722698316	0.377822799942	ATG4D	1	0
GO_PROTEOLYSIS	0.0891722698316	0.377822799942	FBXO21	1	0
GO_PROTEOLYSIS	0.0891722698316	0.377822799942	CFLAR	0	1
GO_PROTEOLYSIS	0.0891722698316	0.377822799942	FBXW5	0	1
GO_PROTEOLYSIS	0.0891722698316	0.377822799942	RPS27A	1	0
GO_PROTEOLYSIS	0.0891722698316	0.377822799942	UBE2D3	1	0
GO_PROTEOLYSIS	0.0891722698316	0.377822799942	PML	0	1
GO_PROTEOLYSIS	0.0891722698316	0.377822799942	TOR1A	0	1
GO_PROTEOLYSIS	0.0891722698316	0.377822799942	WWP2	1	0
GO_PROTEOLYSIS	0.0891722698316	0.377822799942	PIDD	0	1
GO_PROTEOLYSIS	0.0891722698316	0.377822799942	KAT5	1	0
GO_PROTEOLYSIS	0.0891722698316	0.377822799942	RNF213	1	0
GO_PROTEOLYSIS	0.0891722698316	0.377822799942	C2orf89	1	0
GO_PROTEOLYSIS	0.0891722698316	0.377822799942	SMURF2	0	1
GO_PROTEOLYSIS	0.0891722698316	0.377822799942	USP48	1	0
GO_PROTEOLYSIS	0.0891722698316	0.377822799942	USP47	0	1
GO_PROTEOLYSIS	0.0891722698316	0.377822799942	HERC4	1	0
GO_PROTEOLYSIS	0.0891722698316	0.377822799942	SCRN3	1	0
GO_PROTEOLYSIS	0.0891722698316	0.377822799942	SCRN1	1	0
GO_PROTEOLYSIS	0.0891722698316	0.377822799942	TP53	0	1
GO_PROTEOLYSIS	0.0891722698316	0.377822799942	FBXO7	0	1
GO_PROTEOLYSIS	0.0891722698316	0.377822799942	FBXO9	0	1
GO_PROTEOLYSIS	0.0891722698316	0.377822799942	GNB2L1	0	1
GO_PROTEOLYSIS	0.0891722698316	0.377822799942	USP22	1	0
GO_PROTEOLYSIS	0.0891722698316	0.377822799942	PSMA1	0	1
GO_PROTEOLYSIS	0.0891722698316	0.377822799942	UCHL5	1	0
GO_PROTEOLYSIS	0.0891722698316	0.377822799942	CAPN10	0	1
GO_PROTEOLYSIS	0.0891722698316	0.377822799942	DPP8	0	1
GO_PROTEOLYSIS	0.0891722698316	0.377822799942	CASP8	1	0
GO_PROTEOLYSIS	0.0891722698316	0.377822799942	UFD1L	1	0
GO_PROTEOLYSIS	0.0891722698316	0.377822799942	HECTD2	1	0
GO_PROTEOLYSIS	0.0891722698316	0.377822799942	HACE1	1	0
GO_PROTEOLYSIS	0.0891722698316	0.377822799942	ERMP1	0	1
GO_PROTEOLYSIS	0.0891722698316	0.377822799942	UBR5	1	0
GO_PROTEOLYSIS	0.0891722698316	0.377822799942	UBR4	0	1
GO_PROTEOLYSIS	0.0891722698316	0.377822799942	PDCD2	1	0
GO_PROTEOLYSIS	0.0891722698316	0.377822799942	FBXL3	1	0
GO_PROTEOLYSIS	0.0891722698316	0.377822799942	UBC	1	0
GO_PROTEOLYSIS	0.0891722698316	0.377822799942	FBXL4	1	0
GO_PROTEOLYSIS	0.0891722698316	0.377822799942	UBXN4	0	1
GO_PROTEOLYSIS	0.0891722698316	0.377822799942	UBXN1	0	1
GO_PROTEOLYSIS	0.0891722698316	0.377822799942	OS9	0	1
GO_PROTEOLYSIS	0.0891722698316	0.377822799942	TTC3	1	0
GO_PROTEOLYSIS	0.0891722698316	0.377822799942	RNF121	1	0
GO_PROTEOLYSIS	0.0891722698316	0.377822799942	TYSND1	1	0
GO_PROTEOLYSIS	0.0891722698316	0.377822799942	DNPEP	0	1
GO_PROTEOLYSIS	0.0891722698316	0.377822799942	COPS5	1	0
GO_PROTEOLYSIS	0.0891722698316	0.377822799942	CPNE1	1	0
GO_PROTEOLYSIS	0.0891722698316	0.377822799942	UBE2G1	0	1
GO_PROTEOLYSIS	0.0891722698316	0.377822799942	LONP1	1	0
GO_PROTEOLYSIS	0.0891722698316	0.377822799942	SELS	1	0
GO_RRNA_CONTAINING_RIBONUCLEOPROTEIN_COMPLEX_EXPORT_FROM_NUCLEUS	0.0891722698316	0.31296512363	TSC1	1	1
GO_RRNA_CONTAINING_RIBONUCLEOPROTEIN_COMPLEX_EXPORT_FROM_NUCLEUS	0.0891722698316	0.31296512363	RPSA	1	0
GO_TELENCEPHALON_DEVELOPMENT	0.0457798451882	0.663002262309	FUT10	1	1
GO_TELENCEPHALON_DEVELOPMENT	0.0457798451882	0.663002262309	TSC1	1	1
GO_TELENCEPHALON_DEVELOPMENT	0.0457798451882	0.663002262309	HNRNPK	1	1
GO_TELENCEPHALON_DEVELOPMENT	0.0457798451882	0.663002262309	UCHL5	1	0
GO_TELENCEPHALON_DEVELOPMENT	0.0457798451882	0.663002262309	DIXDC1	1	0
GO_TELENCEPHALON_DEVELOPMENT	0.0457798451882	0.663002262309	VLDLR	1	0
GO_TELENCEPHALON_DEVELOPMENT	0.0457798451882	0.663002262309	NF1	1	0
GO_TELENCEPHALON_DEVELOPMENT	0.0457798451882	0.663002262309	PLCB1	1	0
GO_TELENCEPHALON_DEVELOPMENT	0.0457798451882	0.663002262309	DPCD	0	1
GO_TELENCEPHALON_DEVELOPMENT	0.0457798451882	0.663002262309	WNT5A	1	0
GO_TELENCEPHALON_DEVELOPMENT	0.0457798451882	0.663002262309	NCOA1	1	0
GO_TELENCEPHALON_DEVELOPMENT	0.0457798451882	0.663002262309	KDM6B	1	0
GO_TELENCEPHALON_DEVELOPMENT	0.0457798451882	0.663002262309	ATAT1	1	0
GO_TELENCEPHALON_DEVELOPMENT	0.0457798451882	0.663002262309	TACC3	1	0
GO_TELENCEPHALON_DEVELOPMENT	0.0457798451882	0.663002262309	EZH1	0	1
GO_TELENCEPHALON_DEVELOPMENT	0.0457798451882	0.663002262309	GPR56	1	0
GO_TELENCEPHALON_DEVELOPMENT	0.0457798451882	0.663002262309	NEFH	1	0
GO_PROTEIN_LOCALIZATION_TO_CENTROSOME	0.167903343041	0.0630748908299	PCM1	1	1
GO_PROTEIN_LOCALIZATION_TO_CENTROSOME	0.167903343041	0.0630748908299	CCDC41	1	1
GO_PROTEIN_LOCALIZATION_TO_CENTROSOME	0.167903343041	0.0630748908299	CSNK1D	0	1
GO_ENDOPLASMIC_RETICULUM_CALCIUM_ION_HOMEOSTASIS	0.600171031733	0.0949975966588	APP	0	1
GO_ENDOPLASMIC_RETICULUM_CALCIUM_ION_HOMEOSTASIS	0.600171031733	0.0949975966588	TGM2	0	1
GO_ENDOPLASMIC_RETICULUM_CALCIUM_ION_HOMEOSTASIS	0.600171031733	0.0949975966588	PML	0	1
GO_NEGATIVE_REGULATION_OF_COFACTOR_METABOLIC_PROCESS	0.0891722698316	0.31296512363	DDIT4	1	0
GO_NEGATIVE_REGULATION_OF_COFACTOR_METABOLIC_PROCESS	0.0891722698316	0.31296512363	CBFA2T3	0	1
GO_NEGATIVE_REGULATION_OF_COFACTOR_METABOLIC_PROCESS	0.0891722698316	0.31296512363	STAT3	1	0
GO_MICROTUBULE_NUCLEATION	0.586703908685	0.0193863830346	CSNK1D	0	1
GO_MICROTUBULE_NUCLEATION	0.586703908685	0.0193863830346	AKAP9	0	1
GO_MICROTUBULE_NUCLEATION	0.586703908685	0.0193863830346	SLAIN2	0	1
GO_MICROTUBULE_NUCLEATION	0.586703908685	0.0193863830346	TUBGCP6	0	1
GO_FATTY_ACID_BETA_OXIDATION	0.0891722698316	0.582981911391	PPARD	1	1
GO_FATTY_ACID_BETA_OXIDATION	0.0891722698316	0.582981911391	ACADVL	1	0
GO_FATTY_ACID_BETA_OXIDATION	0.0891722698316	0.582981911391	ACOT8	1	0
GO_FATTY_ACID_BETA_OXIDATION	0.0891722698316	0.582981911391	ECI2	1	0
GO_FATTY_ACID_BETA_OXIDATION	0.0891722698316	0.582981911391	ACAD9	1	0
GO_PYRIDINE_CONTAINING_COMPOUND_BIOSYNTHETIC_PROCESS	0.0891722698316	0.431069640514	NADK	1	1
GO_PYRIDINE_CONTAINING_COMPOUND_BIOSYNTHETIC_PROCESS	0.0891722698316	0.431069640514	ME1	1	0
GO_PYRIDINE_CONTAINING_COMPOUND_BIOSYNTHETIC_PROCESS	0.0891722698316	0.431069640514	NADSYN1	1	0
GO_POSITIVE_REGULATION_OF_CELL_CYCLE_ARREST	0.0891722698316	0.167481024243	GTSE1	1	1
GO_POSITIVE_REGULATION_OF_CELL_CYCLE_ARREST	0.0891722698316	0.167481024243	PPP2R5C	1	1
GO_POSITIVE_REGULATION_OF_CELL_CYCLE_ARREST	0.0891722698316	0.167481024243	RPS27A	1	0
GO_POSITIVE_REGULATION_OF_CELL_CYCLE_ARREST	0.0891722698316	0.167481024243	PML	0	1
GO_POSITIVE_REGULATION_OF_CELL_CYCLE_ARREST	0.0891722698316	0.167481024243	CNOT8	1	0
GO_POSITIVE_REGULATION_OF_CELL_CYCLE_ARREST	0.0891722698316	0.167481024243	CNOT1	1	0
GO_POSITIVE_REGULATION_OF_CELL_CYCLE_ARREST	0.0891722698316	0.167481024243	CNOT10	0	1
GO_POSITIVE_REGULATION_OF_CELL_CYCLE_ARREST	0.0891722698316	0.167481024243	PIDD	0	1
GO_POSITIVE_REGULATION_OF_CELL_CYCLE_ARREST	0.0891722698316	0.167481024243	TP53	0	1
GO_POSITIVE_REGULATION_OF_CELL_CYCLE_ARREST	0.0891722698316	0.167481024243	UBC	1	0
GO_POSITIVE_REGULATION_OF_CELL_CYCLE_ARREST	0.0891722698316	0.167481024243	PLAGL1	1	0
GO_WNT_SIGNALING_PATHWAY_CALCIUM_MODULATING_PATHWAY	0.0434556176616	0.258059025343	FZD6	1	1
GO_WNT_SIGNALING_PATHWAY_CALCIUM_MODULATING_PATHWAY	0.0434556176616	0.258059025343	MOV10	0	1
GO_WNT_SIGNALING_PATHWAY_CALCIUM_MODULATING_PATHWAY	0.0434556176616	0.258059025343	GNAO1	1	0
GO_WNT_SIGNALING_PATHWAY_CALCIUM_MODULATING_PATHWAY	0.0434556176616	0.258059025343	PLCB1	1	0
GO_WNT_SIGNALING_PATHWAY_CALCIUM_MODULATING_PATHWAY	0.0434556176616	0.258059025343	ROR2	1	0
GO_WNT_SIGNALING_PATHWAY_CALCIUM_MODULATING_PATHWAY	0.0434556176616	0.258059025343	WNT5A	1	0
GO_WNT_SIGNALING_PATHWAY_CALCIUM_MODULATING_PATHWAY	0.0434556176616	0.258059025343	TCF7L2	0	1
GO_CHROMATIN_ORGANIZATION	0.0582685557983	0.539277756089	CXXC1	1	1
GO_CHROMATIN_ORGANIZATION	0.0582685557983	0.539277756089	CREBBP	1	1
GO_CHROMATIN_ORGANIZATION	0.0582685557983	0.539277756089	BPTF	1	1
GO_CHROMATIN_ORGANIZATION	0.0582685557983	0.539277756089	MCM2	1	1
GO_CHROMATIN_ORGANIZATION	0.0582685557983	0.539277756089	AURKB	1	1
GO_CHROMATIN_ORGANIZATION	0.0582685557983	0.539277756089	CHD2	1	1
GO_CHROMATIN_ORGANIZATION	0.0582685557983	0.539277756089	C17orf79	1	0
GO_CHROMATIN_ORGANIZATION	0.0582685557983	0.539277756089	NAA60	0	1
GO_CHROMATIN_ORGANIZATION	0.0582685557983	0.539277756089	WHSC1	0	1
GO_CHROMATIN_ORGANIZATION	0.0582685557983	0.539277756089	VPRBP	1	0
GO_CHROMATIN_ORGANIZATION	0.0582685557983	0.539277756089	MTA2	1	0
GO_CHROMATIN_ORGANIZATION	0.0582685557983	0.539277756089	PBRM1	1	0
GO_CHROMATIN_ORGANIZATION	0.0582685557983	0.539277756089	TRIM16	1	0
GO_CHROMATIN_ORGANIZATION	0.0582685557983	0.539277756089	USP22	1	0
GO_CHROMATIN_ORGANIZATION	0.0582685557983	0.539277756089	CENPA	1	0
GO_CHROMATIN_ORGANIZATION	0.0582685557983	0.539277756089	CENPT	1	0
GO_CHROMATIN_ORGANIZATION	0.0582685557983	0.539277756089	NASP	1	0
GO_CHROMATIN_ORGANIZATION	0.0582685557983	0.539277756089	HAT1	1	0
GO_CHROMATIN_ORGANIZATION	0.0582685557983	0.539277756089	KAT5	1	0
GO_CHROMATIN_ORGANIZATION	0.0582685557983	0.539277756089	HDAC5	0	1
GO_CHROMATIN_ORGANIZATION	0.0582685557983	0.539277756089	HDAC8	1	0
GO_CHROMATIN_ORGANIZATION	0.0582685557983	0.539277756089	SET	1	0
GO_CHROMATIN_ORGANIZATION	0.0582685557983	0.539277756089	NCOA1	1	0
GO_CHROMATIN_ORGANIZATION	0.0582685557983	0.539277756089	EZH1	0	1
GO_CHROMATIN_ORGANIZATION	0.0582685557983	0.539277756089	SMARCA4	1	0
GO_CHROMATIN_ORGANIZATION	0.0582685557983	0.539277756089	MED24	0	1
GO_CHROMATIN_ORGANIZATION	0.0582685557983	0.539277756089	SETDB1	0	1
GO_CHROMATIN_ORGANIZATION	0.0582685557983	0.539277756089	PER1	0	1
GO_CHROMATIN_ORGANIZATION	0.0582685557983	0.539277756089	BRD8	1	0
GO_CHROMATIN_ORGANIZATION	0.0582685557983	0.539277756089	PHB	1	0
GO_CHROMATIN_ORGANIZATION	0.0582685557983	0.539277756089	RBBP5	0	1
GO_CHROMATIN_ORGANIZATION	0.0582685557983	0.539277756089	SUPT7L	1	0
GO_CHROMATIN_ORGANIZATION	0.0582685557983	0.539277756089	TP53	0	1
GO_CHROMATIN_ORGANIZATION	0.0582685557983	0.539277756089	BCORL1	0	1
GO_CHROMATIN_ORGANIZATION	0.0582685557983	0.539277756089	EHMT1	1	0
GO_CHROMATIN_ORGANIZATION	0.0582685557983	0.539277756089	JARID2	0	1
GO_CHROMATIN_ORGANIZATION	0.0582685557983	0.539277756089	ZNHIT1	1	0
GO_CHROMATIN_ORGANIZATION	0.0582685557983	0.539277756089	EP400	0	1
GO_CHROMATIN_ORGANIZATION	0.0582685557983	0.539277756089	CHD1	1	0
GO_CHROMATIN_ORGANIZATION	0.0582685557983	0.539277756089	CHD3	1	0
GO_CHROMATIN_ORGANIZATION	0.0582685557983	0.539277756089	NCOR1	0	1
GO_CHROMATIN_ORGANIZATION	0.0582685557983	0.539277756089	KDM6A	1	0
[truncated: 2,783 more rows]

## Sheet: NMD upreg ratio pathways
GO_process	Hela_T_202_up_FDR	Hela_T_595_up_FDR	HCT116_T_202_up_FDR	HCT116_T_595_up_FDR	gene_name	in_Hela_T_202_up	in_Hela_T_595_up	in_HCT116_T_202_up	in_HCT116_T_595_up
GO_MACROMOLECULAR_COMPLEX_ASSEMBLY	0.273066895732	0.20745395914	0.0233321277234	0.158969341345	XPA	1	1	1	1
GO_MACROMOLECULAR_COMPLEX_ASSEMBLY	0.273066895732	0.20745395914	0.0233321277234	0.158969341345	HACL1	1	1	1	1
GO_MACROMOLECULAR_COMPLEX_ASSEMBLY	0.273066895732	0.20745395914	0.0233321277234	0.158969341345	SRSF6	1	1	1	1
GO_MACROMOLECULAR_COMPLEX_ASSEMBLY	0.273066895732	0.20745395914	0.0233321277234	0.158969341345	SHARPIN	1	1	1	1
GO_MACROMOLECULAR_COMPLEX_ASSEMBLY	0.273066895732	0.20745395914	0.0233321277234	0.158969341345	TBC1D20	1	1	1	1
GO_MACROMOLECULAR_COMPLEX_ASSEMBLY	0.273066895732	0.20745395914	0.0233321277234	0.158969341345	EIF6	1	1	1	1
GO_MACROMOLECULAR_COMPLEX_ASSEMBLY	0.273066895732	0.20745395914	0.0233321277234	0.158969341345	TXNL4A	1	1	1	1
GO_MACROMOLECULAR_COMPLEX_ASSEMBLY	0.273066895732	0.20745395914	0.0233321277234	0.158969341345	TMEM33	1	1	1	1
GO_MACROMOLECULAR_COMPLEX_ASSEMBLY	0.273066895732	0.20745395914	0.0233321277234	0.158969341345	NDUFS4	1	1	1	1
GO_MACROMOLECULAR_COMPLEX_ASSEMBLY	0.273066895732	0.20745395914	0.0233321277234	0.158969341345	H2AFX	1	1	1	1
GO_MACROMOLECULAR_COMPLEX_ASSEMBLY	0.273066895732	0.20745395914	0.0233321277234	0.158969341345	HAUS2	1	1	1	1
GO_MACROMOLECULAR_COMPLEX_ASSEMBLY	0.273066895732	0.20745395914	0.0233321277234	0.158969341345	TGS1	1	1	1	1
GO_MACROMOLECULAR_COMPLEX_ASSEMBLY	0.273066895732	0.20745395914	0.0233321277234	0.158969341345	RBMX	1	1	1	1
GO_MACROMOLECULAR_COMPLEX_ASSEMBLY	0.273066895732	0.20745395914	0.0233321277234	0.158969341345	SEC24C	1	1	1	1
GO_MACROMOLECULAR_COMPLEX_ASSEMBLY	0.273066895732	0.20745395914	0.0233321277234	0.158969341345	HRAS	1	1	1	1
GO_MACROMOLECULAR_COMPLEX_ASSEMBLY	0.273066895732	0.20745395914	0.0233321277234	0.158969341345	MBD2	1	1	1	1
GO_MACROMOLECULAR_COMPLEX_ASSEMBLY	0.273066895732	0.20745395914	0.0233321277234	0.158969341345	RAD51	1	1	1	1
GO_MACROMOLECULAR_COMPLEX_ASSEMBLY	0.273066895732	0.20745395914	0.0233321277234	0.158969341345	TMEM70	1	1	1	1
GO_MACROMOLECULAR_COMPLEX_ASSEMBLY	0.273066895732	0.20745395914	0.0233321277234	0.158969341345	THG1L	1	1	1	1
GO_MACROMOLECULAR_COMPLEX_ASSEMBLY	0.273066895732	0.20745395914	0.0233321277234	0.158969341345	SMAD4	0	1	1	1
GO_MACROMOLECULAR_COMPLEX_ASSEMBLY	0.273066895732	0.20745395914	0.0233321277234	0.158969341345	COX18	1	0	1	1
GO_MACROMOLECULAR_COMPLEX_ASSEMBLY	0.273066895732	0.20745395914	0.0233321277234	0.158969341345	NSUN4	0	1	1	1
GO_MACROMOLECULAR_COMPLEX_ASSEMBLY	0.273066895732	0.20745395914	0.0233321277234	0.158969341345	NUP54	1	0	1	1
GO_MACROMOLECULAR_COMPLEX_ASSEMBLY	0.273066895732	0.20745395914	0.0233321277234	0.158969341345	LUC7L	1	1	1	0
GO_MACROMOLECULAR_COMPLEX_ASSEMBLY	0.273066895732	0.20745395914	0.0233321277234	0.158969341345	GTF2H3	1	1	1	0
GO_MACROMOLECULAR_COMPLEX_ASSEMBLY	0.273066895732	0.20745395914	0.0233321277234	0.158969341345	EIF3J	0	1	1	1
GO_MACROMOLECULAR_COMPLEX_ASSEMBLY	0.273066895732	0.20745395914	0.0233321277234	0.158969341345	TRAPPC6B	1	0	1	1
GO_MACROMOLECULAR_COMPLEX_ASSEMBLY	0.273066895732	0.20745395914	0.0233321277234	0.158969341345	CDK7	1	1	1	0
GO_MACROMOLECULAR_COMPLEX_ASSEMBLY	0.273066895732	0.20745395914	0.0233321277234	0.158969341345	PRPF39	1	0	1	1
GO_MACROMOLECULAR_COMPLEX_ASSEMBLY	0.273066895732	0.20745395914	0.0233321277234	0.158969341345	NDUFA7	0	1	1	1
GO_MACROMOLECULAR_COMPLEX_ASSEMBLY	0.273066895732	0.20745395914	0.0233321277234	0.158969341345	CUTC	0	1	1	1
GO_MACROMOLECULAR_COMPLEX_ASSEMBLY	0.273066895732	0.20745395914	0.0233321277234	0.158969341345	HSCB	0	1	1	1
GO_MACROMOLECULAR_COMPLEX_ASSEMBLY	0.273066895732	0.20745395914	0.0233321277234	0.158969341345	STRAP	1	0	1	1
GO_MACROMOLECULAR_COMPLEX_ASSEMBLY	0.273066895732	0.20745395914	0.0233321277234	0.158969341345	ARL6	1	1	1	0
GO_MACROMOLECULAR_COMPLEX_ASSEMBLY	0.273066895732	0.20745395914	0.0233321277234	0.158969341345	PSMD9	1	1	1	0
GO_MACROMOLECULAR_COMPLEX_ASSEMBLY	0.273066895732	0.20745395914	0.0233321277234	0.158969341345	HJURP	1	1	1	0
GO_MACROMOLECULAR_COMPLEX_ASSEMBLY	0.273066895732	0.20745395914	0.0233321277234	0.158969341345	CAND1	0	1	1	1
GO_MACROMOLECULAR_COMPLEX_ASSEMBLY	0.273066895732	0.20745395914	0.0233321277234	0.158969341345	TRAPPC4	0	1	1	0
GO_MACROMOLECULAR_COMPLEX_ASSEMBLY	0.273066895732	0.20745395914	0.0233321277234	0.158969341345	COX11	0	0	1	1
GO_MACROMOLECULAR_COMPLEX_ASSEMBLY	0.273066895732	0.20745395914	0.0233321277234	0.158969341345	ATXN2L	0	0	1	1
GO_MACROMOLECULAR_COMPLEX_ASSEMBLY	0.273066895732	0.20745395914	0.0233321277234	0.158969341345	PPAT	1	1	0	0
GO_MACROMOLECULAR_COMPLEX_ASSEMBLY	0.273066895732	0.20745395914	0.0233321277234	0.158969341345	CDAN1	0	1	1	0
GO_MACROMOLECULAR_COMPLEX_ASSEMBLY	0.273066895732	0.20745395914	0.0233321277234	0.158969341345	CLNS1A	1	0	1	0
GO_MACROMOLECULAR_COMPLEX_ASSEMBLY	0.273066895732	0.20745395914	0.0233321277234	0.158969341345	MSRB2	0	1	1	0
GO_MACROMOLECULAR_COMPLEX_ASSEMBLY	0.273066895732	0.20745395914	0.0233321277234	0.158969341345	ASF1B	1	1	0	0
GO_MACROMOLECULAR_COMPLEX_ASSEMBLY	0.273066895732	0.20745395914	0.0233321277234	0.158969341345	UBE2K	1	0	1	0
GO_MACROMOLECULAR_COMPLEX_ASSEMBLY	0.273066895732	0.20745395914	0.0233321277234	0.158969341345	BIRC5	1	0	1	0
GO_MACROMOLECULAR_COMPLEX_ASSEMBLY	0.273066895732	0.20745395914	0.0233321277234	0.158969341345	CBR4	0	1	0	1
GO_MACROMOLECULAR_COMPLEX_ASSEMBLY	0.273066895732	0.20745395914	0.0233321277234	0.158969341345	SLC7A6	0	0	1	1
GO_MACROMOLECULAR_COMPLEX_ASSEMBLY	0.273066895732	0.20745395914	0.0233321277234	0.158969341345	RPF2	0	1	0	1
GO_MACROMOLECULAR_COMPLEX_ASSEMBLY	0.273066895732	0.20745395914	0.0233321277234	0.158969341345	AURKB	1	0	1	0
GO_MACROMOLECULAR_COMPLEX_ASSEMBLY	0.273066895732	0.20745395914	0.0233321277234	0.158969341345	TRAPPC2L	0	0	1	1
GO_MACROMOLECULAR_COMPLEX_ASSEMBLY	0.273066895732	0.20745395914	0.0233321277234	0.158969341345	NFS1	1	0	1	0
GO_MACROMOLECULAR_COMPLEX_ASSEMBLY	0.273066895732	0.20745395914	0.0233321277234	0.158969341345	PSMG1	0	1	1	0
GO_MACROMOLECULAR_COMPLEX_ASSEMBLY	0.273066895732	0.20745395914	0.0233321277234	0.158969341345	PUM2	0	0	1	1
GO_MACROMOLECULAR_COMPLEX_ASSEMBLY	0.273066895732	0.20745395914	0.0233321277234	0.158969341345	SART3	1	0	1	0
GO_MACROMOLECULAR_COMPLEX_ASSEMBLY	0.273066895732	0.20745395914	0.0233321277234	0.158969341345	TAF2	1	1	0	0
GO_MACROMOLECULAR_COMPLEX_ASSEMBLY	0.273066895732	0.20745395914	0.0233321277234	0.158969341345	TRAPPC1	1	0	0	0
GO_MACROMOLECULAR_COMPLEX_ASSEMBLY	0.273066895732	0.20745395914	0.0233321277234	0.158969341345	TCIRG1	0	1	0	0
GO_MACROMOLECULAR_COMPLEX_ASSEMBLY	0.273066895732	0.20745395914	0.0233321277234	0.158969341345	NDUFAF1	1	0	0	0
GO_MACROMOLECULAR_COMPLEX_ASSEMBLY	0.273066895732	0.20745395914	0.0233321277234	0.158969341345	NUBPL	0	1	0	0
GO_MACROMOLECULAR_COMPLEX_ASSEMBLY	0.273066895732	0.20745395914	0.0233321277234	0.158969341345	DPAGT1	0	0	1	0
GO_MACROMOLECULAR_COMPLEX_ASSEMBLY	0.273066895732	0.20745395914	0.0233321277234	0.158969341345	PCBD2	0	0	0	1
GO_MACROMOLECULAR_COMPLEX_ASSEMBLY	0.273066895732	0.20745395914	0.0233321277234	0.158969341345	PRMT7	0	0	0	1
GO_MACROMOLECULAR_COMPLEX_ASSEMBLY	0.273066895732	0.20745395914	0.0233321277234	0.158969341345	TTC19	0	0	1	0
GO_MACROMOLECULAR_COMPLEX_ASSEMBLY	0.273066895732	0.20745395914	0.0233321277234	0.158969341345	PRKAB1	0	0	1	0
GO_MACROMOLECULAR_COMPLEX_ASSEMBLY	0.273066895732	0.20745395914	0.0233321277234	0.158969341345	SF3B3	1	0	0	0
GO_MACROMOLECULAR_COMPLEX_ASSEMBLY	0.273066895732	0.20745395914	0.0233321277234	0.158969341345	ATXN2	1	0	0	0
GO_MACROMOLECULAR_COMPLEX_ASSEMBLY	0.273066895732	0.20745395914	0.0233321277234	0.158969341345	RPL3	0	0	1	0
GO_MACROMOLECULAR_COMPLEX_ASSEMBLY	0.273066895732	0.20745395914	0.0233321277234	0.158969341345	OGFOD1	0	0	0	1
GO_MACROMOLECULAR_COMPLEX_ASSEMBLY	0.273066895732	0.20745395914	0.0233321277234	0.158969341345	DECR1	0	0	1	0
GO_MACROMOLECULAR_COMPLEX_ASSEMBLY	0.273066895732	0.20745395914	0.0233321277234	0.158969341345	MLH1	0	0	0	1
GO_MACROMOLECULAR_COMPLEX_ASSEMBLY	0.273066895732	0.20745395914	0.0233321277234	0.158969341345	TARBP2	0	0	1	0
GO_MACROMOLECULAR_COMPLEX_ASSEMBLY	0.273066895732	0.20745395914	0.0233321277234	0.158969341345	GEMIN2	0	1	0	0
GO_MACROMOLECULAR_COMPLEX_ASSEMBLY	0.273066895732	0.20745395914	0.0233321277234	0.158969341345	SFSWAP	0	0	1	0
GO_MACROMOLECULAR_COMPLEX_ASSEMBLY	0.273066895732	0.20745395914	0.0233321277234	0.158969341345	MTERFD2	0	0	0	1
GO_MACROMOLECULAR_COMPLEX_ASSEMBLY	0.273066895732	0.20745395914	0.0233321277234	0.158969341345	AP2B1	0	0	1	0
GO_MACROMOLECULAR_COMPLEX_ASSEMBLY	0.273066895732	0.20745395914	0.0233321277234	0.158969341345	TMEM126B	0	1	0	0
GO_MACROMOLECULAR_COMPLEX_ASSEMBLY	0.273066895732	0.20745395914	0.0233321277234	0.158969341345	FANCA	0	0	0	1
GO_MACROMOLECULAR_COMPLEX_ASSEMBLY	0.273066895732	0.20745395914	0.0233321277234	0.158969341345	NDUFA5	0	0	1	0
GO_MACROMOLECULAR_COMPLEX_ASSEMBLY	0.273066895732	0.20745395914	0.0233321277234	0.158969341345	NSF	0	0	1	0
GO_MACROMOLECULAR_COMPLEX_ASSEMBLY	0.273066895732	0.20745395914	0.0233321277234	0.158969341345	NDUFS1	0	0	1	0
GO_MACROMOLECULAR_COMPLEX_ASSEMBLY	0.273066895732	0.20745395914	0.0233321277234	0.158969341345	NDUFS7	0	0	1	0
GO_MACROMOLECULAR_COMPLEX_ASSEMBLY	0.273066895732	0.20745395914	0.0233321277234	0.158969341345	TRMT61B	0	0	1	0
GO_MACROMOLECULAR_COMPLEX_ASSEMBLY	0.273066895732	0.20745395914	0.0233321277234	0.158969341345	CCDC88C	0	1	0	0
GO_MACROMOLECULAR_COMPLEX_ASSEMBLY	0.273066895732	0.20745395914	0.0233321277234	0.158969341345	SLC7A9	0	0	0	1
GO_MACROMOLECULAR_COMPLEX_ASSEMBLY	0.273066895732	0.20745395914	0.0233321277234	0.158969341345	HAUS8	0	0	1	0
GO_MACROMOLECULAR_COMPLEX_ASSEMBLY	0.273066895732	0.20745395914	0.0233321277234	0.158969341345	KCTD2	0	1	0	0
GO_MACROMOLECULAR_COMPLEX_ASSEMBLY	0.273066895732	0.20745395914	0.0233321277234	0.158969341345	NAPA	0	0	0	1
GO_MACROMOLECULAR_COMPLEX_ASSEMBLY	0.273066895732	0.20745395914	0.0233321277234	0.158969341345	SOAT2	0	0	0	1
GO_MACROMOLECULAR_COMPLEX_ASSEMBLY	0.273066895732	0.20745395914	0.0233321277234	0.158969341345	KIF23	0	0	1	0
GO_MACROMOLECULAR_COMPLEX_ASSEMBLY	0.273066895732	0.20745395914	0.0233321277234	0.158969341345	DHX30	0	0	1	0
GO_MACROMOLECULAR_COMPLEX_ASSEMBLY	0.273066895732	0.20745395914	0.0233321277234	0.158969341345	DHPS	0	1	0	0
GO_MACROMOLECULAR_COMPLEX_ASSEMBLY	0.273066895732	0.20745395914	0.0233321277234	0.158969341345	CCDC40	0	1	0	0
GO_MACROMOLECULAR_COMPLEX_ASSEMBLY	0.273066895732	0.20745395914	0.0233321277234	0.158969341345	TIMMDC1	0	0	0	1
GO_MACROMOLECULAR_COMPLEX_ASSEMBLY	0.273066895732	0.20745395914	0.0233321277234	0.158969341345	ZW10	0	0	0	1
GO_MACROMOLECULAR_COMPLEX_ASSEMBLY	0.273066895732	0.20745395914	0.0233321277234	0.158969341345	SMN1	1	0	0	0
GO_MACROMOLECULAR_COMPLEX_ASSEMBLY	0.273066895732	0.20745395914	0.0233321277234	0.158969341345	NOD1	0	0	1	0
GO_MACROMOLECULAR_COMPLEX_ASSEMBLY	0.273066895732	0.20745395914	0.0233321277234	0.158969341345	GLRB	1	0	0	0
GO_MACROMOLECULAR_COMPLEX_ASSEMBLY	0.273066895732	0.20745395914	0.0233321277234	0.158969341345	CAV1	0	1	0	0
GO_MACROMOLECULAR_COMPLEX_ASSEMBLY	0.273066895732	0.20745395914	0.0233321277234	0.158969341345	SHMT2	1	0	0	0
GO_MACROMOLECULAR_COMPLEX_ASSEMBLY	0.273066895732	0.20745395914	0.0233321277234	0.158969341345	RAD51D	0	0	1	0
GO_MACROMOLECULAR_COMPLEX_ASSEMBLY	0.273066895732	0.20745395914	0.0233321277234	0.158969341345	ITGB1BP1	0	0	1	0
GO_MACROMOLECULAR_COMPLEX_ASSEMBLY	0.273066895732	0.20745395914	0.0233321277234	0.158969341345	ACHE	0	0	1	0
GO_MACROMOLECULAR_COMPLEX_ASSEMBLY	0.273066895732	0.20745395914	0.0233321277234	0.158969341345	STK11	0	0	1	0
GO_MACROMOLECULAR_COMPLEX_ASSEMBLY	0.273066895732	0.20745395914	0.0233321277234	0.158969341345	NDUFB8	1	0	0	0
GO_MACROMOLECULAR_COMPLEX_ASSEMBLY	0.273066895732	0.20745395914	0.0233321277234	0.158969341345	TUBGCP4	0	0	0	1
GO_MACROMOLECULAR_COMPLEX_ASSEMBLY	0.273066895732	0.20745395914	0.0233321277234	0.158969341345	KCNC4	0	1	0	0
GO_MACROMOLECULAR_COMPLEX_ASSEMBLY	0.273066895732	0.20745395914	0.0233321277234	0.158969341345	CEP192	0	1	0	0
GO_MACROMOLECULAR_COMPLEX_ASSEMBLY	0.273066895732	0.20745395914	0.0233321277234	0.158969341345	HDAC3	0	0	1	0
GO_MACROMOLECULAR_COMPLEX_ASSEMBLY	0.273066895732	0.20745395914	0.0233321277234	0.158969341345	SNRPD3	0	1	0	0
GO_MACROMOLECULAR_COMPLEX_ASSEMBLY	0.273066895732	0.20745395914	0.0233321277234	0.158969341345	GORASP1	0	0	1	0
GO_MACROMOLECULAR_COMPLEX_ASSEMBLY	0.273066895732	0.20745395914	0.0233321277234	0.158969341345	SCO1	1	0	0	0
GO_MACROMOLECULAR_COMPLEX_ASSEMBLY	0.273066895732	0.20745395914	0.0233321277234	0.158969341345	DYX1C1	0	1	0	0
GO_MACROMOLECULAR_COMPLEX_ASSEMBLY	0.273066895732	0.20745395914	0.0233321277234	0.158969341345	KCTD13	1	0	0	0
GO_MACROMOLECULAR_COMPLEX_ASSEMBLY	0.273066895732	0.20745395914	0.0233321277234	0.158969341345	BICD1	0	0	1	0
GO_ALTERNATIVE_MRNA_SPLICING_VIA_SPLICEOSOME	0.388152682098	0.193659658201	0.0656788808457	0.158969341345	SRSF6	1	1	1	1
GO_ALTERNATIVE_MRNA_SPLICING_VIA_SPLICEOSOME	0.388152682098	0.193659658201	0.0656788808457	0.158969341345	SFPQ	0	1	1	1
GO_ALTERNATIVE_MRNA_SPLICING_VIA_SPLICEOSOME	0.388152682098	0.193659658201	0.0656788808457	0.158969341345	SFSWAP	0	0	1	0
GO_DNA_REPLICATION	4.37390683878e-06	0.215720422659	0.16804482607	0.158969341345	CINP	1	1	1	1
GO_DNA_REPLICATION	4.37390683878e-06	0.215720422659	0.16804482607	0.158969341345	RAD51	1	1	1	1
GO_DNA_REPLICATION	4.37390683878e-06	0.215720422659	0.16804482607	0.158969341345	MMS22L	1	1	1	1
GO_DNA_REPLICATION	4.37390683878e-06	0.215720422659	0.16804482607	0.158969341345	CHTF8	1	1	1	1
GO_DNA_REPLICATION	4.37390683878e-06	0.215720422659	0.16804482607	0.158969341345	POLG2	1	0	1	1
GO_DNA_REPLICATION	4.37390683878e-06	0.215720422659	0.16804482607	0.158969341345	DBF4	1	1	0	1
GO_DNA_REPLICATION	4.37390683878e-06	0.215720422659	0.16804482607	0.158969341345	RECQL4	1	1	1	0
GO_DNA_REPLICATION	4.37390683878e-06	0.215720422659	0.16804482607	0.158969341345	RAD1	1	1	1	0
GO_DNA_REPLICATION	4.37390683878e-06	0.215720422659	0.16804482607	0.158969341345	CCNE2	0	1	1	1
GO_DNA_REPLICATION	4.37390683878e-06	0.215720422659	0.16804482607	0.158969341345	ATR	1	1	1	0
GO_DNA_REPLICATION	4.37390683878e-06	0.215720422659	0.16804482607	0.158969341345	NOL8	1	1	1	0
GO_DNA_REPLICATION	4.37390683878e-06	0.215720422659	0.16804482607	0.158969341345	TBRG1	0	0	1	1
GO_DNA_REPLICATION	4.37390683878e-06	0.215720422659	0.16804482607	0.158969341345	HELB	1	0	1	0
GO_DNA_REPLICATION	4.37390683878e-06	0.215720422659	0.16804482607	0.158969341345	RPAIN	1	1	0	0
GO_DNA_REPLICATION	4.37390683878e-06	0.215720422659	0.16804482607	0.158969341345	ZNF259	1	0	1	0
GO_DNA_REPLICATION	4.37390683878e-06	0.215720422659	0.16804482607	0.158969341345	LIG1	0	0	0	1
GO_DNA_REPLICATION	4.37390683878e-06	0.215720422659	0.16804482607	0.158969341345	BRCA2	0	0	0	1
GO_DNA_REPLICATION	4.37390683878e-06	0.215720422659	0.16804482607	0.158969341345	REV3L	1	0	0	0
GO_DNA_REPLICATION	4.37390683878e-06	0.215720422659	0.16804482607	0.158969341345	KCTD13	1	0	0	0
GO_DNA_REPLICATION	4.37390683878e-06	0.215720422659	0.16804482607	0.158969341345	ING4	0	0	1	0
GO_DNA_REPLICATION	4.37390683878e-06	0.215720422659	0.16804482607	0.158969341345	NT5M	1	0	0	0
GO_DNA_REPLICATION	4.37390683878e-06	0.215720422659	0.16804482607	0.158969341345	POLI	0	0	0	1
GO_DNA_REPLICATION	4.37390683878e-06	0.215720422659	0.16804482607	0.158969341345	REV1	1	0	0	0
GO_DNA_REPLICATION	4.37390683878e-06	0.215720422659	0.16804482607	0.158969341345	ZNF830	1	0	0	0
GO_DNA_REPLICATION	4.37390683878e-06	0.215720422659	0.16804482607	0.158969341345	INO80E	1	0	0	0
GO_DNA_REPLICATION	4.37390683878e-06	0.215720422659	0.16804482607	0.158969341345	HUS1	1	0	0	0
GO_DNA_REPLICATION	4.37390683878e-06	0.215720422659	0.16804482607	0.158969341345	POLD4	1	0	0	0
GO_DNA_REPLICATION	4.37390683878e-06	0.215720422659	0.16804482607	0.158969341345	ACHE	0	0	1	0
GO_DNA_REPLICATION	4.37390683878e-06	0.215720422659	0.16804482607	0.158969341345	POLA2	1	0	0	0
GO_DNA_REPLICATION	4.37390683878e-06	0.215720422659	0.16804482607	0.158969341345	RNASEH1	0	0	0	1
GO_DNA_REPLICATION	4.37390683878e-06	0.215720422659	0.16804482607	0.158969341345	LRWD1	0	1	0	0
GO_RNA_LOCALIZATION	0.00249424195442	0.00871199539414	0.0105826371379	0.0537320046282	NUPL2	1	1	1	1
GO_RNA_LOCALIZATION	0.00249424195442	0.00871199539414	0.0105826371379	0.0537320046282	SRSF6	1	1	1	1
GO_RNA_LOCALIZATION	0.00249424195442	0.00871199539414	0.0105826371379	0.0537320046282	SRSF3	1	1	1	1
GO_RNA_LOCALIZATION	0.00249424195442	0.00871199539414	0.0105826371379	0.0537320046282	SRSF2	1	1	1	1
GO_RNA_LOCALIZATION	0.00249424195442	0.00871199539414	0.0105826371379	0.0537320046282	FYTTD1	1	1	1	1
GO_RNA_LOCALIZATION	0.00249424195442	0.00871199539414	0.0105826371379	0.0537320046282	NOP58	1	1	1	1
GO_RNA_LOCALIZATION	0.00249424195442	0.00871199539414	0.0105826371379	0.0537320046282	RAE1	1	1	1	1
GO_RNA_LOCALIZATION	0.00249424195442	0.00871199539414	0.0105826371379	0.0537320046282	NUP35	1	1	1	1
GO_RNA_LOCALIZATION	0.00249424195442	0.00871199539414	0.0105826371379	0.0537320046282	SARNP	0	1	1	1
GO_RNA_LOCALIZATION	0.00249424195442	0.00871199539414	0.0105826371379	0.0537320046282	ATR	1	1	1	0
GO_RNA_LOCALIZATION	0.00249424195442	0.00871199539414	0.0105826371379	0.0537320046282	MAGOHB	1	1	1	0
GO_RNA_LOCALIZATION	0.00249424195442	0.00871199539414	0.0105826371379	0.0537320046282	NUP54	1	0	1	1
GO_RNA_LOCALIZATION	0.00249424195442	0.00871199539414	0.0105826371379	0.0537320046282	SENP2	1	1	0	0
GO_RNA_LOCALIZATION	0.00249424195442	0.00871199539414	0.0105826371379	0.0537320046282	NUP155	1	0	1	0
GO_RNA_LOCALIZATION	0.00249424195442	0.00871199539414	0.0105826371379	0.0537320046282	HNRNPA2B1	0	1	1	0
GO_RNA_LOCALIZATION	0.00249424195442	0.00871199539414	0.0105826371379	0.0537320046282	HNRNPA1	0	1	1	0
GO_RNA_LOCALIZATION	0.00249424195442	0.00871199539414	0.0105826371379	0.0537320046282	RANBP17	1	0	0	0
GO_RNA_LOCALIZATION	0.00249424195442	0.00871199539414	0.0105826371379	0.0537320046282	SRSF7	0	0	1	0
GO_RNA_LOCALIZATION	0.00249424195442	0.00871199539414	0.0105826371379	0.0537320046282	XPO5	1	0	0	0
GO_RNA_LOCALIZATION	0.00249424195442	0.00871199539414	0.0105826371379	0.0537320046282	ATXN2	1	0	0	0
GO_RNA_LOCALIZATION	0.00249424195442	0.00871199539414	0.0105826371379	0.0537320046282	DDX19A	0	0	0	1
GO_RNA_LOCALIZATION	0.00249424195442	0.00871199539414	0.0105826371379	0.0537320046282	NUP50	0	0	0	1
GO_RNA_LOCALIZATION	0.00249424195442	0.00871199539414	0.0105826371379	0.0537320046282	NXF1	0	1	0	0
GO_RNA_LOCALIZATION	0.00249424195442	0.00871199539414	0.0105826371379	0.0537320046282	QKI	0	1	0	0
GO_RNA_LOCALIZATION	0.00249424195442	0.00871199539414	0.0105826371379	0.0537320046282	RFTN1	0	0	1	0
GO_RNA_LOCALIZATION	0.00249424195442	0.00871199539414	0.0105826371379	0.0537320046282	BICD1	0	0	1	0
GO_RNA_LOCALIZATION	0.00249424195442	0.00871199539414	0.0105826371379	0.0537320046282	NUP62CL	0	0	0	1
GO_DNA_TEMPLATED_TRANSCRIPTION_TERMINATION	0.102629258361	0.0734115966915	0.0459335715726	0.317754673363	POLR1A	1	1	1	1
GO_DNA_TEMPLATED_TRANSCRIPTION_TERMINATION	0.102629258361	0.0734115966915	0.0459335715726	0.317754673363	SRSF6	1	1	1	1
GO_DNA_TEMPLATED_TRANSCRIPTION_TERMINATION	0.102629258361	0.0734115966915	0.0459335715726	0.317754673363	SRSF3	1	1	1	1
GO_DNA_TEMPLATED_TRANSCRIPTION_TERMINATION	0.102629258361	0.0734115966915	0.0459335715726	0.317754673363	SRSF2	1	1	1	1
GO_DNA_TEMPLATED_TRANSCRIPTION_TERMINATION	0.102629258361	0.0734115966915	0.0459335715726	0.317754673363	TAF1D	1	1	1	1
GO_DNA_TEMPLATED_TRANSCRIPTION_TERMINATION	0.102629258361	0.0734115966915	0.0459335715726	0.317754673363	SARNP	0	1	1	1
GO_DNA_TEMPLATED_TRANSCRIPTION_TERMINATION	0.102629258361	0.0734115966915	0.0459335715726	0.317754673363	CDK7	1	1	1	0
GO_DNA_TEMPLATED_TRANSCRIPTION_TERMINATION	0.102629258361	0.0734115966915	0.0459335715726	0.317754673363	GTF2H3	1	1	1	0
GO_DNA_TEMPLATED_TRANSCRIPTION_TERMINATION	0.102629258361	0.0734115966915	0.0459335715726	0.317754673363	SNRPD3	0	1	0	0
GO_DNA_TEMPLATED_TRANSCRIPTION_TERMINATION	0.102629258361	0.0734115966915	0.0459335715726	0.317754673363	SRSF7	0	0	1	0
GO_DNA_TEMPLATED_TRANSCRIPTION_TERMINATION	0.102629258361	0.0734115966915	0.0459335715726	0.317754673363	TAF1C	0	0	1	0
GO_DNA_TEMPLATED_TRANSCRIPTION_TERMINATION	0.102629258361	0.0734115966915	0.0459335715726	0.317754673363	SMN1	1	0	0	0
GO_DNA_TEMPLATED_TRANSCRIPTION_TERMINATION	0.102629258361	0.0734115966915	0.0459335715726	0.317754673363	CSTF3	0	0	1	0
GO_COENZYME_BIOSYNTHETIC_PROCESS	0.122291242427	0.264612948245	0.223525846692	0.027869879685	ACOT8	1	1	1	1
GO_COENZYME_BIOSYNTHETIC_PROCESS	0.122291242427	0.264612948245	0.223525846692	0.027869879685	THEM4	1	1	1	1
GO_COENZYME_BIOSYNTHETIC_PROCESS	0.122291242427	0.264612948245	0.223525846692	0.027869879685	MTHFS	1	1	1	1
GO_COENZYME_BIOSYNTHETIC_PROCESS	0.122291242427	0.264612948245	0.223525846692	0.027869879685	PANK4	1	1	1	0
GO_COENZYME_BIOSYNTHETIC_PROCESS	0.122291242427	0.264612948245	0.223525846692	0.027869879685	QDPR	0	1	1	1
GO_COENZYME_BIOSYNTHETIC_PROCESS	0.122291242427	0.264612948245	0.223525846692	0.027869879685	PANK2	1	1	1	0
GO_COENZYME_BIOSYNTHETIC_PROCESS	0.122291242427	0.264612948245	0.223525846692	0.027869879685	COQ2	1	0	1	1
GO_COENZYME_BIOSYNTHETIC_PROCESS	0.122291242427	0.264612948245	0.223525846692	0.027869879685	NFS1	1	0	1	0
GO_COENZYME_BIOSYNTHETIC_PROCESS	0.122291242427	0.264612948245	0.223525846692	0.027869879685	NADK	0	0	1	1
GO_COENZYME_BIOSYNTHETIC_PROCESS	0.122291242427	0.264612948245	0.223525846692	0.027869879685	FASN	1	1	0	0
GO_COENZYME_BIOSYNTHETIC_PROCESS	0.122291242427	0.264612948245	0.223525846692	0.027869879685	NMNAT1	1	0	0	1
GO_COENZYME_BIOSYNTHETIC_PROCESS	0.122291242427	0.264612948245	0.223525846692	0.027869879685	AGK	0	0	0	1
GO_COENZYME_BIOSYNTHETIC_PROCESS	0.122291242427	0.264612948245	0.223525846692	0.027869879685	ACSBG2	0	1	0	0
GO_COENZYME_BIOSYNTHETIC_PROCESS	0.122291242427	0.264612948245	0.223525846692	0.027869879685	ACSF3	0	0	1	0
GO_COENZYME_BIOSYNTHETIC_PROCESS	0.122291242427	0.264612948245	0.223525846692	0.027869879685	PCBD2	0	0	0	1
GO_COENZYME_BIOSYNTHETIC_PROCESS	0.122291242427	0.264612948245	0.223525846692	0.027869879685	GCDH	0	0	0	1
GO_COENZYME_BIOSYNTHETIC_PROCESS	0.122291242427	0.264612948245	0.223525846692	0.027869879685	COQ7	0	0	0	1
GO_RNA_MODIFICATION	0.102629258361	0.186197163193	0.0587039895427	0.435836341103	TGS1	1	1	1	1
GO_RNA_MODIFICATION	0.102629258361	0.186197163193	0.0587039895427	0.435836341103	TYW5	1	1	1	1
GO_RNA_MODIFICATION	0.102629258361	0.186197163193	0.0587039895427	0.435836341103	NOP58	1	1	1	1
GO_RNA_MODIFICATION	0.102629258361	0.186197163193	0.0587039895427	0.435836341103	THG1L	1	1	1	1
GO_RNA_MODIFICATION	0.102629258361	0.186197163193	0.0587039895427	0.435836341103	DUS4L	1	1	1	1
GO_RNA_MODIFICATION	0.102629258361	0.186197163193	0.0587039895427	0.435836341103	NSUN4	0	1	1	1
GO_RNA_MODIFICATION	0.102629258361	0.186197163193	0.0587039895427	0.435836341103	DUS3L	1	0	1	0
GO_RNA_MODIFICATION	0.102629258361	0.186197163193	0.0587039895427	0.435836341103	PUS7	1	1	0	0
GO_RNA_MODIFICATION	0.102629258361	0.186197163193	0.0587039895427	0.435836341103	ADARB1	0	1	1	0
GO_RNA_MODIFICATION	0.102629258361	0.186197163193	0.0587039895427	0.435836341103	RNMT	1	1	0	0
GO_RNA_MODIFICATION	0.102629258361	0.186197163193	0.0587039895427	0.435836341103	TRMT61B	0	0	1	0
GO_RNA_MODIFICATION	0.102629258361	0.186197163193	0.0587039895427	0.435836341103	UBA5	0	0	1	0
GO_RNA_MODIFICATION	0.102629258361	0.186197163193	0.0587039895427	0.435836341103	MTFMT	1	0	0	0
GO_RNA_MODIFICATION	0.102629258361	0.186197163193	0.0587039895427	0.435836341103	METTL3	0	0	1	0
GO_RNA_MODIFICATION	0.102629258361	0.186197163193	0.0587039895427	0.435836341103	NSUN3	0	0	1	0
GO_SPLICEOSOMAL_SNRNP_ASSEMBLY	0.0610171859422	0.376667049283	0.267509437052	0.353675644694	TGS1	1	1	1	1
GO_SPLICEOSOMAL_SNRNP_ASSEMBLY	0.0610171859422	0.376667049283	0.267509437052	0.353675644694	STRAP	1	0	1	1
GO_SPLICEOSOMAL_SNRNP_ASSEMBLY	0.0610171859422	0.376667049283	0.267509437052	0.353675644694	CLNS1A	1	0	1	0
GO_SPLICEOSOMAL_SNRNP_ASSEMBLY	0.0610171859422	0.376667049283	0.267509437052	0.353675644694	SART3	1	0	1	0
GO_SPLICEOSOMAL_SNRNP_ASSEMBLY	0.0610171859422	0.376667049283	0.267509437052	0.353675644694	SMN1	1	0	0	0
GO_SPLICEOSOMAL_SNRNP_ASSEMBLY	0.0610171859422	0.376667049283	0.267509437052	0.353675644694	PRMT7	0	0	0	1
GO_SPLICEOSOMAL_SNRNP_ASSEMBLY	0.0610171859422	0.376667049283	0.267509437052	0.353675644694	SNRPD3	0	1	0	0
GO_SPLICEOSOMAL_SNRNP_ASSEMBLY	0.0610171859422	0.376667049283	0.267509437052	0.353675644694	GEMIN2	0	1	0	0
GO_TRNA_TRANSPORT	0.0391124601909	0.316954781114	0.114658396744	0.053511152406	NUPL2	1	1	1	1
GO_TRNA_TRANSPORT	0.0391124601909	0.316954781114	0.114658396744	0.053511152406	RAE1	1	1	1	1
GO_TRNA_TRANSPORT	0.0391124601909	0.316954781114	0.114658396744	0.053511152406	NUP35	1	1	1	1
GO_TRNA_TRANSPORT	0.0391124601909	0.316954781114	0.114658396744	0.053511152406	NUP54	1	0	1	1
GO_TRNA_TRANSPORT	0.0391124601909	0.316954781114	0.114658396744	0.053511152406	NUP155	1	0	1	0
GO_TRNA_TRANSPORT	0.0391124601909	0.316954781114	0.114658396744	0.053511152406	NUP50	0	0	0	1
GO_CELLULAR_RESPONSE_TO_GAMMA_RADIATION	0.102629258361	0.0409991108818	0.183133048366	0.301811443487	H2AFX	1	1	1	1
GO_CELLULAR_RESPONSE_TO_GAMMA_RADIATION	0.102629258361	0.0409991108818	0.183133048366	0.301811443487	RAD51	1	1	1	1
GO_CELLULAR_RESPONSE_TO_GAMMA_RADIATION	0.102629258361	0.0409991108818	0.183133048366	0.301811443487	ATR	1	1	1	0
GO_CELLULAR_RESPONSE_TO_GAMMA_RADIATION	0.102629258361	0.0409991108818	0.183133048366	0.301811443487	NOX4	0	1	0	0
GO_NUCLEAR_PORE_ORGANIZATION	0.0638467463623	0.233746741823	0.120463040361	0.0833134795635	NUP35	1	1	1	1
GO_NUCLEAR_PORE_ORGANIZATION	0.0638467463623	0.233746741823	0.120463040361	0.0833134795635	TMEM33	1	1	1	1
GO_NUCLEAR_PORE_ORGANIZATION	0.0638467463623	0.233746741823	0.120463040361	0.0833134795635	NUP54	1	0	1	1
GO_PREASSEMBLY_OF_GPI_ANCHOR_IN_ER_MEMBRANE	0.0638467463623	0.233746741823	0.120463040361	0.261486133285	PIGB	1	1	1	1
GO_PREASSEMBLY_OF_GPI_ANCHOR_IN_ER_MEMBRANE	0.0638467463623	0.233746741823	0.120463040361	0.261486133285	PIGF	0	1	1	0
GO_PREASSEMBLY_OF_GPI_ANCHOR_IN_ER_MEMBRANE	0.0638467463623	0.233746741823	0.120463040361	0.261486133285	PIGH	1	0	1	0
GO_PREASSEMBLY_OF_GPI_ANCHOR_IN_ER_MEMBRANE	0.0638467463623	0.233746741823	0.120463040361	0.261486133285	PIGX	1	0	0	1
GO_ORGANELLE_ASSEMBLY	0.432369767895	0.370099113974	0.0241280843212	0.293174525989	SIX4	1	1	1	1
GO_ORGANELLE_ASSEMBLY	0.432369767895	0.370099113974	0.0241280843212	0.293174525989	TBC1D20	1	1	1	1
GO_ORGANELLE_ASSEMBLY	0.432369767895	0.370099113974	0.0241280843212	0.293174525989	WDR62	1	1	1	1
GO_ORGANELLE_ASSEMBLY	0.432369767895	0.370099113974	0.0241280843212	0.293174525989	EIF6	1	1	1	1
GO_ORGANELLE_ASSEMBLY	0.432369767895	0.370099113974	0.0241280843212	0.293174525989	GABARAPL1	1	1	1	1
GO_ORGANELLE_ASSEMBLY	0.432369767895	0.370099113974	0.0241280843212	0.293174525989	HAUS2	1	1	1	1
GO_ORGANELLE_ASSEMBLY	0.432369767895	0.370099113974	0.0241280843212	0.293174525989	IQCB1	1	1	1	0
GO_ORGANELLE_ASSEMBLY	0.432369767895	0.370099113974	0.0241280843212	0.293174525989	NSUN4	0	1	1	1
GO_ORGANELLE_ASSEMBLY	0.432369767895	0.370099113974	0.0241280843212	0.293174525989	ATG12	1	0	1	1
GO_ORGANELLE_ASSEMBLY	0.432369767895	0.370099113974	0.0241280843212	0.293174525989	ARL6	1	1	1	0
GO_ORGANELLE_ASSEMBLY	0.432369767895	0.370099113974	0.0241280843212	0.293174525989	RPF2	0	1	0	1
GO_ORGANELLE_ASSEMBLY	0.432369767895	0.370099113974	0.0241280843212	0.293174525989	PUM2	0	0	1	1
GO_ORGANELLE_ASSEMBLY	0.432369767895	0.370099113974	0.0241280843212	0.293174525989	IFT81	0	1	1	0
GO_ORGANELLE_ASSEMBLY	0.432369767895	0.370099113974	0.0241280843212	0.293174525989	IFT57	0	0	1	1
GO_ORGANELLE_ASSEMBLY	0.432369767895	0.370099113974	0.0241280843212	0.293174525989	CLUAP1	1	0	1	0
GO_ORGANELLE_ASSEMBLY	0.432369767895	0.370099113974	0.0241280843212	0.293174525989	FUZ	1	0	1	0
GO_ORGANELLE_ASSEMBLY	0.432369767895	0.370099113974	0.0241280843212	0.293174525989	ATXN2L	0	0	1	1
GO_ORGANELLE_ASSEMBLY	0.432369767895	0.370099113974	0.0241280843212	0.293174525989	AURKB	1	0	1	0
GO_ORGANELLE_ASSEMBLY	0.432369767895	0.370099113974	0.0241280843212	0.293174525989	BIRC5	1	0	1	0
GO_ORGANELLE_ASSEMBLY	0.432369767895	0.370099113974	0.0241280843212	0.293174525989	TMF1	1	1	0	0
GO_ORGANELLE_ASSEMBLY	0.432369767895	0.370099113974	0.0241280843212	0.293174525989	SNF8	0	1	0	1
GO_ORGANELLE_ASSEMBLY	0.432369767895	0.370099113974	0.0241280843212	0.293174525989	TUBGCP4	0	0	0	1
GO_ORGANELLE_ASSEMBLY	0.432369767895	0.370099113974	0.0241280843212	0.293174525989	WDPCP	1	0	0	0
GO_ORGANELLE_ASSEMBLY	0.432369767895	0.370099113974	0.0241280843212	0.293174525989	ATXN2	1	0	0	0
GO_ORGANELLE_ASSEMBLY	0.432369767895	0.370099113974	0.0241280843212	0.293174525989	PRKAR1A	0	0	1	0
GO_ORGANELLE_ASSEMBLY	0.432369767895	0.370099113974	0.0241280843212	0.293174525989	DYNC2LI1	0	0	0	1
GO_ORGANELLE_ASSEMBLY	0.432369767895	0.370099113974	0.0241280843212	0.293174525989	ATG4A	0	0	1	0
GO_ORGANELLE_ASSEMBLY	0.432369767895	0.370099113974	0.0241280843212	0.293174525989	MTERFD2	0	0	0	1
GO_ORGANELLE_ASSEMBLY	0.432369767895	0.370099113974	0.0241280843212	0.293174525989	HDAC3	0	0	1	0
GO_ORGANELLE_ASSEMBLY	0.432369767895	0.370099113974	0.0241280843212	0.293174525989	DHX30	0	0	1	0
GO_ORGANELLE_ASSEMBLY	0.432369767895	0.370099113974	0.0241280843212	0.293174525989	STAM	0	0	1	0
GO_ORGANELLE_ASSEMBLY	0.432369767895	0.370099113974	0.0241280843212	0.293174525989	ONECUT1	0	0	0	1
GO_ORGANELLE_ASSEMBLY	0.432369767895	0.370099113974	0.0241280843212	0.293174525989	CCDC40	0	1	0	0
GO_ORGANELLE_ASSEMBLY	0.432369767895	0.370099113974	0.0241280843212	0.293174525989	IFT140	0	0	1	0
GO_ORGANELLE_ASSEMBLY	0.432369767895	0.370099113974	0.0241280843212	0.293174525989	RAB17	0	0	1	0
GO_ORGANELLE_ASSEMBLY	0.432369767895	0.370099113974	0.0241280843212	0.293174525989	KIAA1009	0	1	0	0
GO_ORGANELLE_ASSEMBLY	0.432369767895	0.370099113974	0.0241280843212	0.293174525989	KIF23	0	0	1	0
GO_ORGANELLE_ASSEMBLY	0.432369767895	0.370099113974	0.0241280843212	0.293174525989	MKS1	0	0	0	1
GO_ORGANELLE_ASSEMBLY	0.432369767895	0.370099113974	0.0241280843212	0.293174525989	KIAA0753	0	0	1	0
GO_ORGANELLE_ASSEMBLY	0.432369767895	0.370099113974	0.0241280843212	0.293174525989	UBE2B	0	1	0	0
GO_ORGANELLE_ASSEMBLY	0.432369767895	0.370099113974	0.0241280843212	0.293174525989	STK36	0	0	1	0
GO_ORGANELLE_ASSEMBLY	0.432369767895	0.370099113974	0.0241280843212	0.293174525989	CEP192	0	1	0	0
GO_ORGANELLE_ASSEMBLY	0.432369767895	0.370099113974	0.0241280843212	0.293174525989	KIAA1324	0	1	0	0
GO_ORGANELLE_ASSEMBLY	0.432369767895	0.370099113974	0.0241280843212	0.293174525989	MLH1	0	0	0	1
GO_ORGANELLE_ASSEMBLY	0.432369767895	0.370099113974	0.0241280843212	0.293174525989	DYX1C1	0	1	0	0
GO_ORGANELLE_ASSEMBLY	0.432369767895	0.370099113974	0.0241280843212	0.293174525989	CCNO	1	0	0	0
GO_ORGANELLE_ASSEMBLY	0.432369767895	0.370099113974	0.0241280843212	0.293174525989	RPL3	0	0	1	0
GO_ORGANELLE_ASSEMBLY	0.432369767895	0.370099113974	0.0241280843212	0.293174525989	HAUS8	0	0	1	0
GO_ORGANELLE_ASSEMBLY	0.432369767895	0.370099113974	0.0241280843212	0.293174525989	ATG9A	0	1	0	0
GO_ORGANELLE_ASSEMBLY	0.432369767895	0.370099113974	0.0241280843212	0.293174525989	TMEM67	0	0	1	0
GO_ORGANELLE_ASSEMBLY	0.432369767895	0.370099113974	0.0241280843212	0.293174525989	CFL2	0	1	0	0
GO_ORGANELLE_ASSEMBLY	0.432369767895	0.370099113974	0.0241280843212	0.293174525989	OGFOD1	0	0	0	1
GO_ORGANELLE_ASSEMBLY	0.432369767895	0.370099113974	0.0241280843212	0.293174525989	FBF1	0	0	1	0
GO_ORGANELLE_ASSEMBLY	0.432369767895	0.370099113974	0.0241280843212	0.293174525989	BICD1	0	0	1	0
GO_ORGANELLE_ASSEMBLY	0.432369767895	0.370099113974	0.0241280843212	0.293174525989	BBS1	0	0	1	0
GO_ORGANELLE_ASSEMBLY	0.432369767895	0.370099113974	0.0241280843212	0.293174525989	BBS2	1	0	0	0
GO_PROTEIN_ALKYLATION	0.668391654296	0.0691753628847	0.505007584281	0.492982564472	SETD6	1	1	1	1
GO_PROTEIN_ALKYLATION	0.668391654296	0.0691753628847	0.505007584281	0.492982564472	N6AMT1	0	1	1	1
GO_PROTEIN_ALKYLATION	0.668391654296	0.0691753628847	0.505007584281	0.492982564472	WDR61	1	1	0	0
GO_PROTEIN_ALKYLATION	0.668391654296	0.0691753628847	0.505007584281	0.492982564472	PRMT1	1	1	0	0
GO_PROTEIN_ALKYLATION	0.668391654296	0.0691753628847	0.505007584281	0.492982564472	SUV420H1	0	0	1	1
GO_PROTEIN_ALKYLATION	0.668391654296	0.0691753628847	0.505007584281	0.492982564472	PRDM6	1	1	0	0
GO_PROTEIN_ALKYLATION	0.668391654296	0.0691753628847	0.505007584281	0.492982564472	PRMT3	0	1	1	0
GO_PROTEIN_ALKYLATION	0.668391654296	0.0691753628847	0.505007584281	0.492982564472	METTL10	0	0	1	0
GO_PROTEIN_ALKYLATION	0.668391654296	0.0691753628847	0.505007584281	0.492982564472	PRMT7	0	0	0	1
GO_PROTEIN_ALKYLATION	0.668391654296	0.0691753628847	0.505007584281	0.492982564472	SETD3	0	0	1	0
GO_PROTEIN_ALKYLATION	0.668391654296	0.0691753628847	0.505007584281	0.492982564472	SNRPD3	0	1	0	0
GO_PROTEIN_ALKYLATION	0.668391654296	0.0691753628847	0.505007584281	0.492982564472	FAM86A	0	0	0	1
GO_PROTEIN_ALKYLATION	0.668391654296	0.0691753628847	0.505007584281	0.492982564472	PAXIP1	0	1	0	0
GO_PROTEIN_ALKYLATION	0.668391654296	0.0691753628847	0.505007584281	0.492982564472	SUV420H2	0	1	0	0
GO_PROTEIN_ALKYLATION	0.668391654296	0.0691753628847	0.505007584281	0.492982564472	ICMT	0	0	1	0
GO_PROTEIN_ALKYLATION	0.668391654296	0.0691753628847	0.505007584281	0.492982564472	PRDM13	0	1	0	0
GO_NITROGEN_COMPOUND_TRANSPORT	0.0865919487425	0.233746741823	0.247478323646	0.11000090246	LMBRD1	1	1	1	1
GO_NITROGEN_COMPOUND_TRANSPORT	0.0865919487425	0.233746741823	0.247478323646	0.11000090246	SLC38A2	1	1	1	1
GO_NITROGEN_COMPOUND_TRANSPORT	0.0865919487425	0.233746741823	0.247478323646	0.11000090246	NUP35	1	1	1	1
GO_NITROGEN_COMPOUND_TRANSPORT	0.0865919487425	0.233746741823	0.247478323646	0.11000090246	NUPL2	1	1	1	1
GO_NITROGEN_COMPOUND_TRANSPORT	0.0865919487425	0.233746741823	0.247478323646	0.11000090246	SLC29A2	1	1	1	1
GO_NITROGEN_COMPOUND_TRANSPORT	0.0865919487425	0.233746741823	0.247478323646	0.11000090246	SLC6A6	1	1	1	1
GO_NITROGEN_COMPOUND_TRANSPORT	0.0865919487425	0.233746741823	0.247478323646	0.11000090246	SLC15A4	1	1	1	1
GO_NITROGEN_COMPOUND_TRANSPORT	0.0865919487425	0.233746741823	0.247478323646	0.11000090246	SRSF6	1	1	1	1
GO_NITROGEN_COMPOUND_TRANSPORT	0.0865919487425	0.233746741823	0.247478323646	0.11000090246	SRSF3	1	1	1	1
GO_NITROGEN_COMPOUND_TRANSPORT	0.0865919487425	0.233746741823	0.247478323646	0.11000090246	SRSF2	1	1	1	1
GO_NITROGEN_COMPOUND_TRANSPORT	0.0865919487425	0.233746741823	0.247478323646	0.11000090246	RAE1	1	1	1	1
GO_NITROGEN_COMPOUND_TRANSPORT	0.0865919487425	0.233746741823	0.247478323646	0.11000090246	FYTTD1	1	1	1	1
GO_NITROGEN_COMPOUND_TRANSPORT	0.0865919487425	0.233746741823	0.247478323646	0.11000090246	SLC35B1	1	0	1	1
GO_NITROGEN_COMPOUND_TRANSPORT	0.0865919487425	0.233746741823	0.247478323646	0.11000090246	PQLC2	1	0	1	1
GO_NITROGEN_COMPOUND_TRANSPORT	0.0865919487425	0.233746741823	0.247478323646	0.11000090246	SARNP	0	1	1	1
GO_NITROGEN_COMPOUND_TRANSPORT	0.0865919487425	0.233746741823	0.247478323646	0.11000090246	NUP54	1	0	1	1
GO_NITROGEN_COMPOUND_TRANSPORT	0.0865919487425	0.233746741823	0.247478323646	0.11000090246	MAGOHB	1	1	1	0
GO_NITROGEN_COMPOUND_TRANSPORT	0.0865919487425	0.233746741823	0.247478323646	0.11000090246	ADA	1	1	1	0
GO_NITROGEN_COMPOUND_TRANSPORT	0.0865919487425	0.233746741823	0.247478323646	0.11000090246	SLC38A9	1	1	0	0
GO_NITROGEN_COMPOUND_TRANSPORT	0.0865919487425	0.233746741823	0.247478323646	0.11000090246	SENP2	1	1	0	0
GO_NITROGEN_COMPOUND_TRANSPORT	0.0865919487425	0.233746741823	0.247478323646	0.11000090246	SLC25A17	0	1	1	0
GO_NITROGEN_COMPOUND_TRANSPORT	0.0865919487425	0.233746741823	0.247478323646	0.11000090246	HNRNPA1	0	1	1	0
GO_NITROGEN_COMPOUND_TRANSPORT	0.0865919487425	0.233746741823	0.247478323646	0.11000090246	SLC25A4	0	1	1	0
GO_NITROGEN_COMPOUND_TRANSPORT	0.0865919487425	0.233746741823	0.247478323646	0.11000090246	HNRNPA2B1	0	1	1	0
GO_NITROGEN_COMPOUND_TRANSPORT	0.0865919487425	0.233746741823	0.247478323646	0.11000090246	SLC7A6	0	0	1	1
GO_NITROGEN_COMPOUND_TRANSPORT	0.0865919487425	0.233746741823	0.247478323646	0.11000090246	NUP155	1	0	1	0
GO_NITROGEN_COMPOUND_TRANSPORT	0.0865919487425	0.233746741823	0.247478323646	0.11000090246	NXF1	0	1	0	0
GO_NITROGEN_COMPOUND_TRANSPORT	0.0865919487425	0.233746741823	0.247478323646	0.11000090246	XPO5	1	0	0	0
GO_NITROGEN_COMPOUND_TRANSPORT	0.0865919487425	0.233746741823	0.247478323646	0.11000090246	PCLO	0	0	0	1
GO_NITROGEN_COMPOUND_TRANSPORT	0.0865919487425	0.233746741823	0.247478323646	0.11000090246	ATXN2	1	0	0	0
GO_NITROGEN_COMPOUND_TRANSPORT	0.0865919487425	0.233746741823	0.247478323646	0.11000090246	GLS2	1	0	0	0
GO_NITROGEN_COMPOUND_TRANSPORT	0.0865919487425	0.233746741823	0.247478323646	0.11000090246	QKI	0	1	0	0
GO_NITROGEN_COMPOUND_TRANSPORT	0.0865919487425	0.233746741823	0.247478323646	0.11000090246	TRPC4	1	0	0	0
GO_NITROGEN_COMPOUND_TRANSPORT	0.0865919487425	0.233746741823	0.247478323646	0.11000090246	SERINC4	0	0	1	0
GO_NITROGEN_COMPOUND_TRANSPORT	0.0865919487425	0.233746741823	0.247478323646	0.11000090246	DDX19A	0	0	0	1
GO_NITROGEN_COMPOUND_TRANSPORT	0.0865919487425	0.233746741823	0.247478323646	0.11000090246	RANBP17	1	0	0	0
GO_NITROGEN_COMPOUND_TRANSPORT	0.0865919487425	0.233746741823	0.247478323646	0.11000090246	CACNA1A	0	0	0	1
GO_NITROGEN_COMPOUND_TRANSPORT	0.0865919487425	0.233746741823	0.247478323646	0.11000090246	SRSF7	0	0	1	0
GO_NITROGEN_COMPOUND_TRANSPORT	0.0865919487425	0.233746741823	0.247478323646	0.11000090246	RHBG	0	0	0	1
GO_NITROGEN_COMPOUND_TRANSPORT	0.0865919487425	0.233746741823	0.247478323646	0.11000090246	NUP50	0	0	0	1
GO_NITROGEN_COMPOUND_TRANSPORT	0.0865919487425	0.233746741823	0.247478323646	0.11000090246	SLC25A36	0	0	1	0
GO_NITROGEN_COMPOUND_TRANSPORT	0.0865919487425	0.233746741823	0.247478323646	0.11000090246	SLC7A9	0	0	0	1
GO_NITROGEN_COMPOUND_TRANSPORT	0.0865919487425	0.233746741823	0.247478323646	0.11000090246	NUP62CL	0	0	0	1
GO_NITROGEN_COMPOUND_TRANSPORT	0.0865919487425	0.233746741823	0.247478323646	0.11000090246	RFTN1	0	0	1	0
GO_RNA_CAPPING	0.010592148802	0.0194254640731	0.247478323646	0.673465310266	TGS1	1	1	1	1
GO_RNA_CAPPING	0.010592148802	0.0194254640731	0.247478323646	0.673465310266	GTF2H3	1	1	1	0
GO_RNA_CAPPING	0.010592148802	0.0194254640731	0.247478323646	0.673465310266	POLR2I	1	1	1	0
GO_RNA_CAPPING	0.010592148802	0.0194254640731	0.247478323646	0.673465310266	CDK7	1	1	1	0
GO_RNA_CAPPING	0.010592148802	0.0194254640731	0.247478323646	0.673465310266	RNMT	1	1	0	0
GO_RNA_CAPPING	0.010592148802	0.0194254640731	0.247478323646	0.673465310266	POLR2G	1	1	0	0
GO_REGULATION_OF_MRNA_SPLICING_VIA_SPLICEOSOME	0.102629258361	0.16713270985	0.00452828331092	0.381276353132	SRSF6	1	1	1	1
GO_REGULATION_OF_MRNA_SPLICING_VIA_SPLICEOSOME	0.102629258361	0.16713270985	0.00452828331092	0.381276353132	SRSF3	1	1	1	1
GO_REGULATION_OF_MRNA_SPLICING_VIA_SPLICEOSOME	0.102629258361	0.16713270985	0.00452828331092	0.381276353132	SRSF2	1	1	1	1
GO_REGULATION_OF_MRNA_SPLICING_VIA_SPLICEOSOME	0.102629258361	0.16713270985	0.00452828331092	0.381276353132	RBMX	1	1	1	1
GO_REGULATION_OF_MRNA_SPLICING_VIA_SPLICEOSOME	0.102629258361	0.16713270985	0.00452828331092	0.381276353132	HNRNPL	1	1	0	0
GO_REGULATION_OF_MRNA_SPLICING_VIA_SPLICEOSOME	0.102629258361	0.16713270985	0.00452828331092	0.381276353132	HNRNPA2B1	0	1	1	0
GO_REGULATION_OF_MRNA_SPLICING_VIA_SPLICEOSOME	0.102629258361	0.16713270985	0.00452828331092	0.381276353132	TRA2B	1	0	1	0
GO_REGULATION_OF_MRNA_SPLICING_VIA_SPLICEOSOME	0.102629258361	0.16713270985	0.00452828331092	0.381276353132	SRSF7	0	0	1	0
GO_REGULATION_OF_MRNA_SPLICING_VIA_SPLICEOSOME	0.102629258361	0.16713270985	0.00452828331092	0.381276353132	JMJD6	0	0	1	0
GO_REGULATION_OF_MRNA_SPLICING_VIA_SPLICEOSOME	0.102629258361	0.16713270985	0.00452828331092	0.381276353132	MBNL2	0	0	1	0
GO_REGULATION_OF_MRNA_SPLICING_VIA_SPLICEOSOME	0.102629258361	0.16713270985	0.00452828331092	0.381276353132	SFSWAP	0	0	1	0
GO_CHROMOSOME_ORGANIZATION	0.174344460334	0.131964718994	0.0196690900515	0.390088000046	XPA	1	1	1	1
GO_CHROMOSOME_ORGANIZATION	0.174344460334	0.131964718994	0.0196690900515	0.390088000046	SMC1A	1	1	1	1
GO_CHROMOSOME_ORGANIZATION	0.174344460334	0.131964718994	0.0196690900515	0.390088000046	DFFB	1	1	1	1
GO_CHROMOSOME_ORGANIZATION	0.174344460334	0.131964718994	0.0196690900515	0.390088000046	MBD2	1	1	1	1
GO_CHROMOSOME_ORGANIZATION	0.174344460334	0.131964718994	0.0196690900515	0.390088000046	SETD6	1	1	1	1
GO_CHROMOSOME_ORGANIZATION	0.174344460334	0.131964718994	0.0196690900515	0.390088000046	RAD51	1	1	1	1
GO_CHROMOSOME_ORGANIZATION	0.174344460334	0.131964718994	0.0196690900515	0.390088000046	RAD54B	1	1	1	1
GO_CHROMOSOME_ORGANIZATION	0.174344460334	0.131964718994	0.0196690900515	0.390088000046	RAE1	1	1	1	1
GO_CHROMOSOME_ORGANIZATION	0.174344460334	0.131964718994	0.0196690900515	0.390088000046	H2AFX	1	1	1	1
GO_CHROMOSOME_ORGANIZATION	0.174344460334	0.131964718994	0.0196690900515	0.390088000046	RNF8	1	1	1	1
GO_CHROMOSOME_ORGANIZATION	0.174344460334	0.131964718994	0.0196690900515	0.390088000046	ZWINT	1	1	1	1
GO_CHROMOSOME_ORGANIZATION	0.174344460334	0.131964718994	0.0196690900515	0.390088000046	TLK1	1	1	1	1
GO_CHROMOSOME_ORGANIZATION	0.174344460334	0.131964718994	0.0196690900515	0.390088000046	ING3	1	1	1	1
GO_CHROMOSOME_ORGANIZATION	0.174344460334	0.131964718994	0.0196690900515	0.390088000046	ESCO1	1	1	1	1
GO_CHROMOSOME_ORGANIZATION	0.174344460334	0.131964718994	0.0196690900515	0.390088000046	RECQL4	1	1	1	0
GO_CHROMOSOME_ORGANIZATION	0.174344460334	0.131964718994	0.0196690900515	0.390088000046	SRCAP	0	1	1	1
GO_CHROMOSOME_ORGANIZATION	0.174344460334	0.131964718994	0.0196690900515	0.390088000046	RRP8	1	1	1	0
GO_CHROMOSOME_ORGANIZATION	0.174344460334	0.131964718994	0.0196690900515	0.390088000046	SFPQ	0	1	1	1
GO_CHROMOSOME_ORGANIZATION	0.174344460334	0.131964718994	0.0196690900515	0.390088000046	MUM1	1	1	0	1
GO_CHROMOSOME_ORGANIZATION	0.174344460334	0.131964718994	0.0196690900515	0.390088000046	HJURP	1	1	1	0
GO_CHROMOSOME_ORGANIZATION	0.174344460334	0.131964718994	0.0196690900515	0.390088000046	GTF2H3	1	1	1	0
GO_CHROMOSOME_ORGANIZATION	0.174344460334	0.131964718994	0.0196690900515	0.390088000046	ATF2	1	1	1	0
GO_CHROMOSOME_ORGANIZATION	0.174344460334	0.131964718994	0.0196690900515	0.390088000046	RPS6KA4	1	1	0	0
GO_CHROMOSOME_ORGANIZATION	0.174344460334	0.131964718994	0.0196690900515	0.390088000046	PRDM6	1	1	0	0
GO_CHROMOSOME_ORGANIZATION	0.174344460334	0.131964718994	0.0196690900515	0.390088000046	SUV420H1	0	0	1	1
GO_CHROMOSOME_ORGANIZATION	0.174344460334	0.131964718994	0.0196690900515	0.390088000046	SKA2	0	0	1	1
GO_CHROMOSOME_ORGANIZATION	0.174344460334	0.131964718994	0.0196690900515	0.390088000046	COPS7B	0	0	1	1
GO_CHROMOSOME_ORGANIZATION	0.174344460334	0.131964718994	0.0196690900515	0.390088000046	HDAC8	0	0	1	1
GO_CHROMOSOME_ORGANIZATION	0.174344460334	0.131964718994	0.0196690900515	0.390088000046	FANCD2	0	1	1	0
GO_CHROMOSOME_ORGANIZATION	0.174344460334	0.131964718994	0.0196690900515	0.390088000046	UIMC1	0	1	0	1
GO_CHROMOSOME_ORGANIZATION	0.174344460334	0.131964718994	0.0196690900515	0.390088000046	AURKB	1	0	1	0
GO_CHROMOSOME_ORGANIZATION	0.174344460334	0.131964718994	0.0196690900515	0.390088000046	ASF1B	1	1	0	0
GO_CHROMOSOME_ORGANIZATION	0.174344460334	0.131964718994	0.0196690900515	0.390088000046	WDR61	1	1	0	0
GO_CHROMOSOME_ORGANIZATION	0.174344460334	0.131964718994	0.0196690900515	0.390088000046	PRMT3	0	1	1	0
GO_CHROMOSOME_ORGANIZATION	0.174344460334	0.131964718994	0.0196690900515	0.390088000046	PRMT1	1	1	0	0
GO_CHROMOSOME_ORGANIZATION	0.174344460334	0.131964718994	0.0196690900515	0.390088000046	BRD9	1	1	0	0
GO_CHROMOSOME_ORGANIZATION	0.174344460334	0.131964718994	0.0196690900515	0.390088000046	BRD4	0	1	1	0
GO_CHROMOSOME_ORGANIZATION	0.174344460334	0.131964718994	0.0196690900515	0.390088000046	NCAPG	0	1	1	0
GO_CHROMOSOME_ORGANIZATION	0.174344460334	0.131964718994	0.0196690900515	0.390088000046	CDAN1	0	1	1	0
GO_CHROMOSOME_ORGANIZATION	0.174344460334	0.131964718994	0.0196690900515	0.390088000046	HELB	1	0	1	0
GO_CHROMOSOME_ORGANIZATION	0.174344460334	0.131964718994	0.0196690900515	0.390088000046	TOP3B	0	0	1	1
GO_CHROMOSOME_ORGANIZATION	0.174344460334	0.131964718994	0.0196690900515	0.390088000046	BIRC5	1	0	1	0
GO_CHROMOSOME_ORGANIZATION	0.174344460334	0.131964718994	0.0196690900515	0.390088000046	PHF1	0	1	1	0
GO_CHROMOSOME_ORGANIZATION	0.174344460334	0.131964718994	0.0196690900515	0.390088000046	FAM175A	0	0	1	1
GO_CHROMOSOME_ORGANIZATION	0.174344460334	0.131964718994	0.0196690900515	0.390088000046	NUP155	1	0	1	0
GO_CHROMOSOME_ORGANIZATION	0.174344460334	0.131964718994	0.0196690900515	0.390088000046	POT1	0	1	1	0
GO_CHROMOSOME_ORGANIZATION	0.174344460334	0.131964718994	0.0196690900515	0.390088000046	SART3	1	0	1	0
GO_CHROMOSOME_ORGANIZATION	0.174344460334	0.131964718994	0.0196690900515	0.390088000046	CTC1	0	0	0	1
GO_CHROMOSOME_ORGANIZATION	0.174344460334	0.131964718994	0.0196690900515	0.390088000046	SMARCD3	0	0	1	0
GO_CHROMOSOME_ORGANIZATION	0.174344460334	0.131964718994	0.0196690900515	0.390088000046	TADA2A	0	0	1	0
GO_CHROMOSOME_ORGANIZATION	0.174344460334	0.131964718994	0.0196690900515	0.390088000046	PAXIP1	0	1	0	0
GO_CHROMOSOME_ORGANIZATION	0.174344460334	0.131964718994	0.0196690900515	0.390088000046	ING4	0	0	1	0
GO_CHROMOSOME_ORGANIZATION	0.174344460334	0.131964718994	0.0196690900515	0.390088000046	RPS6KA5	1	0	0	0
GO_CHROMOSOME_ORGANIZATION	0.174344460334	0.131964718994	0.0196690900515	0.390088000046	SIRT3	1	0	0	0
GO_CHROMOSOME_ORGANIZATION	0.174344460334	0.131964718994	0.0196690900515	0.390088000046	ZNF830	1	0	0	0
GO_CHROMOSOME_ORGANIZATION	0.174344460334	0.131964718994	0.0196690900515	0.390088000046	SUV420H2	0	1	0	0
GO_CHROMOSOME_ORGANIZATION	0.174344460334	0.131964718994	0.0196690900515	0.390088000046	BANP	0	0	0	1
GO_CHROMOSOME_ORGANIZATION	0.174344460334	0.131964718994	0.0196690900515	0.390088000046	BRMS1L	0	0	1	0
GO_CHROMOSOME_ORGANIZATION	0.174344460334	0.131964718994	0.0196690900515	0.390088000046	LRWD1	0	1	0	0
GO_CHROMOSOME_ORGANIZATION	0.174344460334	0.131964718994	0.0196690900515	0.390088000046	HDAC10	0	0	1	0
GO_CHROMOSOME_ORGANIZATION	0.174344460334	0.131964718994	0.0196690900515	0.390088000046	USP3	0	0	1	0
GO_CHROMOSOME_ORGANIZATION	0.174344460334	0.131964718994	0.0196690900515	0.390088000046	MSL3	0	1	0	0
GO_CHROMOSOME_ORGANIZATION	0.174344460334	0.131964718994	0.0196690900515	0.390088000046	SMARCE1	0	0	0	1
GO_CHROMOSOME_ORGANIZATION	0.174344460334	0.131964718994	0.0196690900515	0.390088000046	RUVBL2	0	0	1	0
GO_CHROMOSOME_ORGANIZATION	0.174344460334	0.131964718994	0.0196690900515	0.390088000046	HDAC3	0	0	1	0
GO_CHROMOSOME_ORGANIZATION	0.174344460334	0.131964718994	0.0196690900515	0.390088000046	SKP1	0	0	0	1
GO_CHROMOSOME_ORGANIZATION	0.174344460334	0.131964718994	0.0196690900515	0.390088000046	JMJD6	0	0	1	0
GO_CHROMOSOME_ORGANIZATION	0.174344460334	0.131964718994	0.0196690900515	0.390088000046	POLD4	1	0	0	0
GO_CHROMOSOME_ORGANIZATION	0.174344460334	0.131964718994	0.0196690900515	0.390088000046	ZW10	0	0	0	1
GO_CHROMOSOME_ORGANIZATION	0.174344460334	0.131964718994	0.0196690900515	0.390088000046	POLA2	1	0	0	0
GO_CHROMOSOME_ORGANIZATION	0.174344460334	0.131964718994	0.0196690900515	0.390088000046	PRMT7	0	0	0	1
GO_CHROMOSOME_ORGANIZATION	0.174344460334	0.131964718994	0.0196690900515	0.390088000046	BRCA2	0	0	0	1
GO_CHROMOSOME_ORGANIZATION	0.174344460334	0.131964718994	0.0196690900515	0.390088000046	SETD3	0	0	1	0
GO_CHROMOSOME_ORGANIZATION	0.174344460334	0.131964718994	0.0196690900515	0.390088000046	PALB2	0	0	1	0
GO_CHROMOSOME_ORGANIZATION	0.174344460334	0.131964718994	0.0196690900515	0.390088000046	UBE2B	0	1	0	0
GO_CHROMOSOME_ORGANIZATION	0.174344460334	0.131964718994	0.0196690900515	0.390088000046	MAD2L1	0	0	1	0
GO_CHROMOSOME_ORGANIZATION	0.174344460334	0.131964718994	0.0196690900515	0.390088000046	RAD51D	0	0	1	0
GO_CHROMOSOME_ORGANIZATION	0.174344460334	0.131964718994	0.0196690900515	0.390088000046	MYB	1	0	0	0
GO_CHROMOSOME_ORGANIZATION	0.174344460334	0.131964718994	0.0196690900515	0.390088000046	CCNB1IP1	0	1	0	0
GO_CHROMOSOME_ORGANIZATION	0.174344460334	0.131964718994	0.0196690900515	0.390088000046	TEP1	0	0	1	0
GO_CHROMOSOME_ORGANIZATION	0.174344460334	0.131964718994	0.0196690900515	0.390088000046	INO80B	0	0	1	0
GO_CHROMOSOME_ORGANIZATION	0.174344460334	0.131964718994	0.0196690900515	0.390088000046	LIG1	0	0	0	1
GO_CHROMOSOME_ORGANIZATION	0.174344460334	0.131964718994	0.0196690900515	0.390088000046	FBXO4	0	1	0	0
GO_CHROMOSOME_ORGANIZATION	0.174344460334	0.131964718994	0.0196690900515	0.390088000046	KIF23	0	0	1	0
GO_CHROMOSOME_ORGANIZATION	0.174344460334	0.131964718994	0.0196690900515	0.390088000046	KAT2A	0	0	0	1
GO_CHROMOSOME_ORGANIZATION	0.174344460334	0.131964718994	0.0196690900515	0.390088000046	PRDM13	0	1	0	0
GO_CHROMOSOME_ORGANIZATION	0.174344460334	0.131964718994	0.0196690900515	0.390088000046	H2AFJ	0	0	1	0
GO_CHROMOSOME_ORGANIZATION	0.174344460334	0.131964718994	0.0196690900515	0.390088000046	KDM5C	0	0	1	0
GO_CHROMOSOME_ORGANIZATION	0.174344460334	0.131964718994	0.0196690900515	0.390088000046	SMC6	1	0	0	0
GO_CHROMOSOME_ORGANIZATION	0.174344460334	0.131964718994	0.0196690900515	0.390088000046	PHF21A	0	0	1	0
GO_CHROMOSOME_ORGANIZATION	0.174344460334	0.131964718994	0.0196690900515	0.390088000046	TEX14	0	0	1	0
GO_CHROMOSOME_ORGANIZATION	0.174344460334	0.131964718994	0.0196690900515	0.390088000046	MLH1	0	0	0	1
GO_CHROMOSOME_ORGANIZATION	0.174344460334	0.131964718994	0.0196690900515	0.390088000046	MTA1	1	0	0	0
GO_NCRNA_METABOLIC_PROCESS	0.116270850763	0.20745395914	0.012589836433	0.142389535464	AARSD1	1	1	1	1
GO_NCRNA_METABOLIC_PROCESS	0.116270850763	0.20745395914	0.012589836433	0.142389535464	TYW5	1	1	1	1
GO_NCRNA_METABOLIC_PROCESS	0.116270850763	0.20745395914	0.012589836433	0.142389535464	EIF6	1	1	1	1
GO_NCRNA_METABOLIC_PROCESS	0.116270850763	0.20745395914	0.012589836433	0.142389535464	NOP58	1	1	1	1
GO_NCRNA_METABOLIC_PROCESS	0.116270850763	0.20745395914	0.012589836433	0.142389535464	THG1L	1	1	1	1
GO_NCRNA_METABOLIC_PROCESS	0.116270850763	0.20745395914	0.012589836433	0.142389535464	WDR55	1	1	1	1
GO_NCRNA_METABOLIC_PROCESS	0.116270850763	0.20745395914	0.012589836433	0.142389535464	DUS4L	1	1	1	1
GO_NCRNA_METABOLIC_PROCESS	0.116270850763	0.20745395914	0.012589836433	0.142389535464	POLG2	1	0	1	1
GO_NCRNA_METABOLIC_PROCESS	0.116270850763	0.20745395914	0.012589836433	0.142389535464	PDCD11	1	0	1	1
GO_NCRNA_METABOLIC_PROCESS	0.116270850763	0.20745395914	0.012589836433	0.142389535464	NOL8	1	1	1	0
GO_NCRNA_METABOLIC_PROCESS	0.116270850763	0.20745395914	0.012589836433	0.142389535464	EXOSC8	1	0	1	1
GO_NCRNA_METABOLIC_PROCESS	0.116270850763	0.20745395914	0.012589836433	0.142389535464	CDK7	1	1	1	0
GO_NCRNA_METABOLIC_PROCESS	0.116270850763	0.20745395914	0.012589836433	0.142389535464	NSUN4	0	1	1	1
GO_NCRNA_METABOLIC_PROCESS	0.116270850763	0.20745395914	0.012589836433	0.142389535464	CCNT2	0	1	1	1
GO_NCRNA_METABOLIC_PROCESS	0.116270850763	0.20745395914	0.012589836433	0.142389535464	NARS2	1	0	1	1
GO_NCRNA_METABOLIC_PROCESS	0.116270850763	0.20745395914	0.012589836433	0.142389535464	RRP8	1	1	1	0
GO_NCRNA_METABOLIC_PROCESS	0.116270850763	0.20745395914	0.012589836433	0.142389535464	TRNT1	0	1	1	1
GO_NCRNA_METABOLIC_PROCESS	0.116270850763	0.20745395914	0.012589836433	0.142389535464	TARSL2	1	1	1	0
GO_NCRNA_METABOLIC_PROCESS	0.116270850763	0.20745395914	0.012589836433	0.142389535464	POLR2I	1	1	1	0
GO_NCRNA_METABOLIC_PROCESS	0.116270850763	0.20745395914	0.012589836433	0.142389535464	GTF3A	0	1	1	1
GO_NCRNA_METABOLIC_PROCESS	0.116270850763	0.20745395914	0.012589836433	0.142389535464	RPF2	0	1	0	1
GO_NCRNA_METABOLIC_PROCESS	0.116270850763	0.20745395914	0.012589836433	0.142389535464	PRKRA	0	0	1	1
GO_NCRNA_METABOLIC_PROCESS	0.116270850763	0.20745395914	0.012589836433	0.142389535464	RPLP0	0	0	1	1
GO_NCRNA_METABOLIC_PROCESS	0.116270850763	0.20745395914	0.012589836433	0.142389535464	PUS7	1	1	0	0
GO_NCRNA_METABOLIC_PROCESS	0.116270850763	0.20745395914	0.012589836433	0.142389535464	TARS	1	1	0	0
GO_NCRNA_METABOLIC_PROCESS	0.116270850763	0.20745395914	0.012589836433	0.142389535464	DUS3L	1	0	1	0
GO_NCRNA_METABOLIC_PROCESS	0.116270850763	0.20745395914	0.012589836433	0.142389535464	HNRNPA2B1	0	1	1	0
GO_NCRNA_METABOLIC_PROCESS	0.116270850763	0.20745395914	0.012589836433	0.142389535464	RNASEK	0	0	1	1
GO_NCRNA_METABOLIC_PROCESS	0.116270850763	0.20745395914	0.012589836433	0.142389535464	POLR2G	1	1	0	0
GO_NCRNA_METABOLIC_PROCESS	0.116270850763	0.20745395914	0.012589836433	0.142389535464	MAK16	1	1	0	0
GO_NCRNA_METABOLIC_PROCESS	0.116270850763	0.20745395914	0.012589836433	0.142389535464	DDX56	0	0	1	0
GO_NCRNA_METABOLIC_PROCESS	0.116270850763	0.20745395914	0.012589836433	0.142389535464	ADAT1	0	0	1	0
GO_NCRNA_METABOLIC_PROCESS	0.116270850763	0.20745395914	0.012589836433	0.142389535464	MTERFD2	0	0	0	1
GO_NCRNA_METABOLIC_PROCESS	0.116270850763	0.20745395914	0.012589836433	0.142389535464	TBL3	0	1	0	0
GO_NCRNA_METABOLIC_PROCESS	0.116270850763	0.20745395914	0.012589836433	0.142389535464	TSEN15	0	0	1	0
GO_NCRNA_METABOLIC_PROCESS	0.116270850763	0.20745395914	0.012589836433	0.142389535464	EXOSC9	0	0	0	1
GO_NCRNA_METABOLIC_PROCESS	0.116270850763	0.20745395914	0.012589836433	0.142389535464	DDX52	0	1	0	0
GO_NCRNA_METABOLIC_PROCESS	0.116270850763	0.20745395914	0.012589836433	0.142389535464	GATC	0	0	0	1
GO_NCRNA_METABOLIC_PROCESS	0.116270850763	0.20745395914	0.012589836433	0.142389535464	MTO1	1	0	0	0
GO_NCRNA_METABOLIC_PROCESS	0.116270850763	0.20745395914	0.012589836433	0.142389535464	ZBTB8OS	0	0	1	0
GO_NCRNA_METABOLIC_PROCESS	0.116270850763	0.20745395914	0.012589836433	0.142389535464	INTS8	1	0	0	0
GO_NCRNA_METABOLIC_PROCESS	0.116270850763	0.20745395914	0.012589836433	0.142389535464	NSUN3	0	0	1	0
GO_NCRNA_METABOLIC_PROCESS	0.116270850763	0.20745395914	0.012589836433	0.142389535464	RPL13	0	0	1	0
GO_NCRNA_METABOLIC_PROCESS	0.116270850763	0.20745395914	0.012589836433	0.142389535464	UBA5	0	0	1	0
GO_NCRNA_METABOLIC_PROCESS	0.116270850763	0.20745395914	0.012589836433	0.142389535464	RPS25	0	0	0	1
GO_NCRNA_METABOLIC_PROCESS	0.116270850763	0.20745395914	0.012589836433	0.142389535464	TRMT61B	0	0	1	0
GO_NCRNA_METABOLIC_PROCESS	0.116270850763	0.20745395914	0.012589836433	0.142389535464	CSNK1E	0	0	0	1
GO_NCRNA_METABOLIC_PROCESS	0.116270850763	0.20745395914	0.012589836433	0.142389535464	XRN1	1	0	0	0
GO_NCRNA_METABOLIC_PROCESS	0.116270850763	0.20745395914	0.012589836433	0.142389535464	RPL3	0	0	1	0
GO_NCRNA_METABOLIC_PROCESS	0.116270850763	0.20745395914	0.012589836433	0.142389535464	MTFMT	1	0	0	0
GO_NCRNA_METABOLIC_PROCESS	0.116270850763	0.20745395914	0.012589836433	0.142389535464	LSM6	0	1	0	0
GO_NCRNA_METABOLIC_PROCESS	0.116270850763	0.20745395914	0.012589836433	0.142389535464	METTL3	0	0	1	0
GO_NCRNA_METABOLIC_PROCESS	0.116270850763	0.20745395914	0.012589836433	0.142389535464	DIS3	0	0	1	0
GO_NCRNA_METABOLIC_PROCESS	0.116270850763	0.20745395914	0.012589836433	0.142389535464	TARBP2	0	0	1	0
GO_COFACTOR_BIOSYNTHETIC_PROCESS	0.162512138675	0.221409253191	0.106156799746	0.0271729200537	ACOT8	1	1	1	1
GO_COFACTOR_BIOSYNTHETIC_PROCESS	0.162512138675	0.221409253191	0.106156799746	0.0271729200537	MTHFS	1	1	1	1
GO_COFACTOR_BIOSYNTHETIC_PROCESS	0.162512138675	0.221409253191	0.106156799746	0.0271729200537	THEM4	1	1	1	1
GO_COFACTOR_BIOSYNTHETIC_PROCESS	0.162512138675	0.221409253191	0.106156799746	0.0271729200537	QDPR	0	1	1	1
GO_COFACTOR_BIOSYNTHETIC_PROCESS	0.162512138675	0.221409253191	0.106156799746	0.0271729200537	PPOX	0	1	1	1
GO_COFACTOR_BIOSYNTHETIC_PROCESS	0.162512138675	0.221409253191	0.106156799746	0.0271729200537	PANK2	1	1	1	0
GO_COFACTOR_BIOSYNTHETIC_PROCESS	0.162512138675	0.221409253191	0.106156799746	0.0271729200537	PANK4	1	1	1	0
GO_COFACTOR_BIOSYNTHETIC_PROCESS	0.162512138675	0.221409253191	0.106156799746	0.0271729200537	HSCB	0	1	1	1
GO_COFACTOR_BIOSYNTHETIC_PROCESS	0.162512138675	0.221409253191	0.106156799746	0.0271729200537	COQ2	1	0	1	1
GO_COFACTOR_BIOSYNTHETIC_PROCESS	0.162512138675	0.221409253191	0.106156799746	0.0271729200537	NFS1	1	0	1	0
GO_COFACTOR_BIOSYNTHETIC_PROCESS	0.162512138675	0.221409253191	0.106156799746	0.0271729200537	NADK	0	0	1	1
GO_COFACTOR_BIOSYNTHETIC_PROCESS	0.162512138675	0.221409253191	0.106156799746	0.0271729200537	FASN	1	1	0	0
GO_COFACTOR_BIOSYNTHETIC_PROCESS	0.162512138675	0.221409253191	0.106156799746	0.0271729200537	NMNAT1	1	0	0	1
GO_COFACTOR_BIOSYNTHETIC_PROCESS	0.162512138675	0.221409253191	0.106156799746	0.0271729200537	AGK	0	0	0	1
GO_COFACTOR_BIOSYNTHETIC_PROCESS	0.162512138675	0.221409253191	0.106156799746	0.0271729200537	ACSBG2	0	1	0	0
GO_COFACTOR_BIOSYNTHETIC_PROCESS	0.162512138675	0.221409253191	0.106156799746	0.0271729200537	ACSF3	0	0	1	0
GO_COFACTOR_BIOSYNTHETIC_PROCESS	0.162512138675	0.221409253191	0.106156799746	0.0271729200537	MMS19	0	0	1	0
GO_COFACTOR_BIOSYNTHETIC_PROCESS	0.162512138675	0.221409253191	0.106156799746	0.0271729200537	FECH	0	0	1	0
GO_COFACTOR_BIOSYNTHETIC_PROCESS	0.162512138675	0.221409253191	0.106156799746	0.0271729200537	PCBD2	0	0	0	1
GO_COFACTOR_BIOSYNTHETIC_PROCESS	0.162512138675	0.221409253191	0.106156799746	0.0271729200537	GCDH	0	0	0	1
GO_COFACTOR_BIOSYNTHETIC_PROCESS	0.162512138675	0.221409253191	0.106156799746	0.0271729200537	BDH2	1	0	0	0
GO_COFACTOR_BIOSYNTHETIC_PROCESS	0.162512138675	0.221409253191	0.106156799746	0.0271729200537	COQ7	0	0	0	1
GO_PROTEIN_PALMITOYLATION	0.361065551183	0.0691753628847	0.245391512231	0.385616197585	ZDHHC7	1	1	1	1
GO_PROTEIN_PALMITOYLATION	0.361065551183	0.0691753628847	0.245391512231	0.385616197585	ZDHHC23	0	1	1	1
GO_PROTEIN_PALMITOYLATION	0.361065551183	0.0691753628847	0.245391512231	0.385616197585	ZDHHC14	0	1	1	0
GO_PROTEIN_PALMITOYLATION	0.361065551183	0.0691753628847	0.245391512231	0.385616197585	ZDHHC17	1	1	0	0
GO_RIBONUCLEOPROTEIN_COMPLEX_BIOGENESIS	0.139427682674	0.215720422659	0.00857336442006	0.0286340455292	NOP58	1	1	1	1
GO_RIBONUCLEOPROTEIN_COMPLEX_BIOGENESIS	0.139427682674	0.215720422659	0.00857336442006	0.0286340455292	SRSF6	1	1	1	1
GO_RIBONUCLEOPROTEIN_COMPLEX_BIOGENESIS	0.139427682674	0.215720422659	0.00857336442006	0.0286340455292	EIF6	1	1	1	1
GO_RIBONUCLEOPROTEIN_COMPLEX_BIOGENESIS	0.139427682674	0.215720422659	0.00857336442006	0.0286340455292	TXNL4A	1	1	1	1
GO_RIBONUCLEOPROTEIN_COMPLEX_BIOGENESIS	0.139427682674	0.215720422659	0.00857336442006	0.0286340455292	WDR55	1	1	1	1
GO_RIBONUCLEOPROTEIN_COMPLEX_BIOGENESIS	0.139427682674	0.215720422659	0.00857336442006	0.0286340455292	SDAD1	1	1	1	1
GO_RIBONUCLEOPROTEIN_COMPLEX_BIOGENESIS	0.139427682674	0.215720422659	0.00857336442006	0.0286340455292	TGS1	1	1	1	1
GO_RIBONUCLEOPROTEIN_COMPLEX_BIOGENESIS	0.139427682674	0.215720422659	0.00857336442006	0.0286340455292	PDCD11	1	0	1	1
GO_RIBONUCLEOPROTEIN_COMPLEX_BIOGENESIS	0.139427682674	0.215720422659	0.00857336442006	0.0286340455292	NOL8	1	1	1	0
GO_RIBONUCLEOPROTEIN_COMPLEX_BIOGENESIS	0.139427682674	0.215720422659	0.00857336442006	0.0286340455292	GTPBP10	0	1	1	1
GO_RIBONUCLEOPROTEIN_COMPLEX_BIOGENESIS	0.139427682674	0.215720422659	0.00857336442006	0.0286340455292	STRAP	1	0	1	1
GO_RIBONUCLEOPROTEIN_COMPLEX_BIOGENESIS	0.139427682674	0.215720422659	0.00857336442006	0.0286340455292	EXOSC8	1	0	1	1
GO_RIBONUCLEOPROTEIN_COMPLEX_BIOGENESIS	0.139427682674	0.215720422659	0.00857336442006	0.0286340455292	NSUN4	0	1	1	1
GO_RIBONUCLEOPROTEIN_COMPLEX_BIOGENESIS	0.139427682674	0.215720422659	0.00857336442006	0.0286340455292	PRPF39	1	0	1	1
GO_RIBONUCLEOPROTEIN_COMPLEX_BIOGENESIS	0.139427682674	0.215720422659	0.00857336442006	0.0286340455292	RRP8	1	1	1	0
GO_RIBONUCLEOPROTEIN_COMPLEX_BIOGENESIS	0.139427682674	0.215720422659	0.00857336442006	0.0286340455292	EIF3J	0	1	1	1
GO_RIBONUCLEOPROTEIN_COMPLEX_BIOGENESIS	0.139427682674	0.215720422659	0.00857336442006	0.0286340455292	LUC7L	1	1	1	0
GO_RIBONUCLEOPROTEIN_COMPLEX_BIOGENESIS	0.139427682674	0.215720422659	0.00857336442006	0.0286340455292	RPF2	0	1	0	1
GO_RIBONUCLEOPROTEIN_COMPLEX_BIOGENESIS	0.139427682674	0.215720422659	0.00857336442006	0.0286340455292	RPLP0	0	0	1	1
GO_RIBONUCLEOPROTEIN_COMPLEX_BIOGENESIS	0.139427682674	0.215720422659	0.00857336442006	0.0286340455292	PUM2	0	0	1	1
GO_RIBONUCLEOPROTEIN_COMPLEX_BIOGENESIS	0.139427682674	0.215720422659	0.00857336442006	0.0286340455292	NLE1	1	0	1	0
GO_RIBONUCLEOPROTEIN_COMPLEX_BIOGENESIS	0.139427682674	0.215720422659	0.00857336442006	0.0286340455292	ATXN2L	0	0	1	1
GO_RIBONUCLEOPROTEIN_COMPLEX_BIOGENESIS	0.139427682674	0.215720422659	0.00857336442006	0.0286340455292	GNL3	1	1	0	0
GO_RIBONUCLEOPROTEIN_COMPLEX_BIOGENESIS	0.139427682674	0.215720422659	0.00857336442006	0.0286340455292	CLNS1A	1	0	1	0
GO_RIBONUCLEOPROTEIN_COMPLEX_BIOGENESIS	0.139427682674	0.215720422659	0.00857336442006	0.0286340455292	SART3	1	0	1	0
GO_RIBONUCLEOPROTEIN_COMPLEX_BIOGENESIS	0.139427682674	0.215720422659	0.00857336442006	0.0286340455292	MAK16	1	1	0	0
GO_RIBONUCLEOPROTEIN_COMPLEX_BIOGENESIS	0.139427682674	0.215720422659	0.00857336442006	0.0286340455292	ATXN2	1	0	0	0
GO_RIBONUCLEOPROTEIN_COMPLEX_BIOGENESIS	0.139427682674	0.215720422659	0.00857336442006	0.0286340455292	GEMIN2	0	1	0	0
GO_RIBONUCLEOPROTEIN_COMPLEX_BIOGENESIS	0.139427682674	0.215720422659	0.00857336442006	0.0286340455292	SFSWAP	0	0	1	0
GO_RIBONUCLEOPROTEIN_COMPLEX_BIOGENESIS	0.139427682674	0.215720422659	0.00857336442006	0.0286340455292	MTERFD2	0	0	0	1
GO_RIBONUCLEOPROTEIN_COMPLEX_BIOGENESIS	0.139427682674	0.215720422659	0.00857336442006	0.0286340455292	ORAOV1	0	0	1	0
GO_RIBONUCLEOPROTEIN_COMPLEX_BIOGENESIS	0.139427682674	0.215720422659	0.00857336442006	0.0286340455292	TBL3	0	1	0	0
GO_RIBONUCLEOPROTEIN_COMPLEX_BIOGENESIS	0.139427682674	0.215720422659	0.00857336442006	0.0286340455292	EXOSC9	0	0	0	1
GO_RIBONUCLEOPROTEIN_COMPLEX_BIOGENESIS	0.139427682674	0.215720422659	0.00857336442006	0.0286340455292	DDX52	0	1	0	0
GO_RIBONUCLEOPROTEIN_COMPLEX_BIOGENESIS	0.139427682674	0.215720422659	0.00857336442006	0.0286340455292	DDX56	0	0	1	0
GO_RIBONUCLEOPROTEIN_COMPLEX_BIOGENESIS	0.139427682674	0.215720422659	0.00857336442006	0.0286340455292	SMN1	1	0	0	0
GO_RIBONUCLEOPROTEIN_COMPLEX_BIOGENESIS	0.139427682674	0.215720422659	0.00857336442006	0.0286340455292	LSM6	0	1	0	0
GO_RIBONUCLEOPROTEIN_COMPLEX_BIOGENESIS	0.139427682674	0.215720422659	0.00857336442006	0.0286340455292	NSUN3	0	0	1	0
GO_RIBONUCLEOPROTEIN_COMPLEX_BIOGENESIS	0.139427682674	0.215720422659	0.00857336442006	0.0286340455292	PRMT7	0	0	0	1
GO_RIBONUCLEOPROTEIN_COMPLEX_BIOGENESIS	0.139427682674	0.215720422659	0.00857336442006	0.0286340455292	RPL13	0	0	1	0
GO_RIBONUCLEOPROTEIN_COMPLEX_BIOGENESIS	0.139427682674	0.215720422659	0.00857336442006	0.0286340455292	SNRPD3	0	1	0	0
GO_RIBONUCLEOPROTEIN_COMPLEX_BIOGENESIS	0.139427682674	0.215720422659	0.00857336442006	0.0286340455292	RPS25	0	0	0	1
GO_RIBONUCLEOPROTEIN_COMPLEX_BIOGENESIS	0.139427682674	0.215720422659	0.00857336442006	0.0286340455292	CSNK1E	0	0	0	1
GO_RIBONUCLEOPROTEIN_COMPLEX_BIOGENESIS	0.139427682674	0.215720422659	0.00857336442006	0.0286340455292	RPL3	0	0	1	0
GO_RIBONUCLEOPROTEIN_COMPLEX_BIOGENESIS	0.139427682674	0.215720422659	0.00857336442006	0.0286340455292	OGFOD1	0	0	0	1
GO_RIBONUCLEOPROTEIN_COMPLEX_BIOGENESIS	0.139427682674	0.215720422659	0.00857336442006	0.0286340455292	DHX30	0	0	1	0
GO_RIBONUCLEOPROTEIN_COMPLEX_BIOGENESIS	0.139427682674	0.215720422659	0.00857336442006	0.0286340455292	BICD1	0	0	1	0
GO_RIBONUCLEOPROTEIN_COMPLEX_BIOGENESIS	0.139427682674	0.215720422659	0.00857336442006	0.0286340455292	DIS3	0	0	1	0
GO_RIBONUCLEOPROTEIN_COMPLEX_BIOGENESIS	0.139427682674	0.215720422659	0.00857336442006	0.0286340455292	TARBP2	0	0	1	0
GO_7_METHYLGUANOSINE_RNA_CAPPING	0.010592148802	0.0194254640731	0.247478323646	0.673465310266	TGS1	1	1	1	1
GO_7_METHYLGUANOSINE_RNA_CAPPING	0.010592148802	0.0194254640731	0.247478323646	0.673465310266	GTF2H3	1	1	1	0
GO_7_METHYLGUANOSINE_RNA_CAPPING	0.010592148802	0.0194254640731	0.247478323646	0.673465310266	CDK7	1	1	1	0
GO_7_METHYLGUANOSINE_RNA_CAPPING	0.010592148802	0.0194254640731	0.247478323646	0.673465310266	POLR2I	1	1	1	0
GO_7_METHYLGUANOSINE_RNA_CAPPING	0.010592148802	0.0194254640731	0.247478323646	0.673465310266	RNMT	1	1	0	0
GO_7_METHYLGUANOSINE_RNA_CAPPING	0.010592148802	0.0194254640731	0.247478323646	0.673465310266	POLR2G	1	1	0	0
GO_DNA_TEMPLATED_TRANSCRIPTION_ELONGATION	0.100937013849	0.0691753628847	0.241645301477	0.673465310266	POLR1A	1	1	1	1
GO_DNA_TEMPLATED_TRANSCRIPTION_ELONGATION	0.100937013849	0.0691753628847	0.241645301477	0.673465310266	TAF1D	1	1	1	1
GO_DNA_TEMPLATED_TRANSCRIPTION_ELONGATION	0.100937013849	0.0691753628847	0.241645301477	0.673465310266	CCNT2	0	1	1	1
GO_DNA_TEMPLATED_TRANSCRIPTION_ELONGATION	0.100937013849	0.0691753628847	0.241645301477	0.673465310266	TAF4B	1	1	1	0
GO_DNA_TEMPLATED_TRANSCRIPTION_ELONGATION	0.100937013849	0.0691753628847	0.241645301477	0.673465310266	POLR2I	1	1	1	0
GO_DNA_TEMPLATED_TRANSCRIPTION_ELONGATION	0.100937013849	0.0691753628847	0.241645301477	0.673465310266	CDK7	1	1	1	0
GO_DNA_TEMPLATED_TRANSCRIPTION_ELONGATION	0.100937013849	0.0691753628847	0.241645301477	0.673465310266	GTF2H3	1	1	1	0
GO_DNA_TEMPLATED_TRANSCRIPTION_ELONGATION	0.100937013849	0.0691753628847	0.241645301477	0.673465310266	POLR2G	1	1	0	0
GO_DNA_TEMPLATED_TRANSCRIPTION_ELONGATION	0.100937013849	0.0691753628847	0.241645301477	0.673465310266	TAF2	1	1	0	0
GO_DNA_TEMPLATED_TRANSCRIPTION_ELONGATION	0.100937013849	0.0691753628847	0.241645301477	0.673465310266	TAF1C	0	0	1	0
GO_REGULATION_OF_CELLULAR_RESPONSE_TO_HEAT	0.00830952792429	0.366126521188	0.120463040361	0.178142283096	BAG1	1	1	1	1
GO_REGULATION_OF_CELLULAR_RESPONSE_TO_HEAT	0.00830952792429	0.366126521188	0.120463040361	0.178142283096	RAE1	1	1	1	1
GO_REGULATION_OF_CELLULAR_RESPONSE_TO_HEAT	0.00830952792429	0.366126521188	0.120463040361	0.178142283096	NUPL2	1	1	1	1
GO_REGULATION_OF_CELLULAR_RESPONSE_TO_HEAT	0.00830952792429	0.366126521188	0.120463040361	0.178142283096	NUP35	1	1	1	1
GO_REGULATION_OF_CELLULAR_RESPONSE_TO_HEAT	0.00830952792429	0.366126521188	0.120463040361	0.178142283096	ATR	1	1	1	0
GO_REGULATION_OF_CELLULAR_RESPONSE_TO_HEAT	0.00830952792429	0.366126521188	0.120463040361	0.178142283096	NUP54	1	0	1	1
GO_REGULATION_OF_CELLULAR_RESPONSE_TO_HEAT	0.00830952792429	0.366126521188	0.120463040361	0.178142283096	NUP155	1	0	1	0
GO_REGULATION_OF_CELLULAR_RESPONSE_TO_HEAT	0.00830952792429	0.366126521188	0.120463040361	0.178142283096	CHORDC1	1	0	0	0
GO_REGULATION_OF_CELLULAR_RESPONSE_TO_HEAT	0.00830952792429	0.366126521188	0.120463040361	0.178142283096	MLST8	0	0	1	0
GO_REGULATION_OF_CELLULAR_RESPONSE_TO_HEAT	0.00830952792429	0.366126521188	0.120463040361	0.178142283096	NUP50	0	0	0	1
GO_REGULATION_OF_CELLULAR_RESPONSE_TO_HEAT	0.00830952792429	0.366126521188	0.120463040361	0.178142283096	DNAJC7	1	0	0	0
GO_CELLULAR_RESPONSE_TO_CHOLESTEROL	0.388152682098	0.20745395914	0.0850828519064	0.673465310266	LRP6	1	1	1	0
GO_CELLULAR_RESPONSE_TO_CHOLESTEROL	0.388152682098	0.20745395914	0.0850828519064	0.673465310266	LRP8	0	1	1	0
GO_CELLULAR_RESPONSE_TO_CHOLESTEROL	0.388152682098	0.20745395914	0.0850828519064	0.673465310266	SMO	0	0	1	0
GO_CELLULAR_RESPONSE_TO_DNA_DAMAGE_STIMULUS	7.0399033382e-05	0.0545893024565	0.000738613403833	0.0164389454896	WDR48	1	1	1	1
GO_CELLULAR_RESPONSE_TO_DNA_DAMAGE_STIMULUS	7.0399033382e-05	0.0545893024565	0.000738613403833	0.0164389454896	MUS81	1	1	1	1
GO_CELLULAR_RESPONSE_TO_DNA_DAMAGE_STIMULUS	7.0399033382e-05	0.0545893024565	0.000738613403833	0.0164389454896	MMS22L	1	1	1	1
GO_CELLULAR_RESPONSE_TO_DNA_DAMAGE_STIMULUS	7.0399033382e-05	0.0545893024565	0.000738613403833	0.0164389454896	ALKBH1	1	1	1	1
GO_CELLULAR_RESPONSE_TO_DNA_DAMAGE_STIMULUS	7.0399033382e-05	0.0545893024565	0.000738613403833	0.0164389454896	RAD54B	1	1	1	1
GO_CELLULAR_RESPONSE_TO_DNA_DAMAGE_STIMULUS	7.0399033382e-05	0.0545893024565	0.000738613403833	0.0164389454896	XPA	1	1	1	1
GO_CELLULAR_RESPONSE_TO_DNA_DAMAGE_STIMULUS	7.0399033382e-05	0.0545893024565	0.000738613403833	0.0164389454896	RAD51	1	1	1	1
GO_CELLULAR_RESPONSE_TO_DNA_DAMAGE_STIMULUS	7.0399033382e-05	0.0545893024565	0.000738613403833	0.0164389454896	UBE2W	1	1	1	1
GO_CELLULAR_RESPONSE_TO_DNA_DAMAGE_STIMULUS	7.0399033382e-05	0.0545893024565	0.000738613403833	0.0164389454896	H2AFX	1	1	1	1
GO_CELLULAR_RESPONSE_TO_DNA_DAMAGE_STIMULUS	7.0399033382e-05	0.0545893024565	0.000738613403833	0.0164389454896	CINP	1	1	1	1
GO_CELLULAR_RESPONSE_TO_DNA_DAMAGE_STIMULUS	7.0399033382e-05	0.0545893024565	0.000738613403833	0.0164389454896	SMC1A	1	1	1	1
GO_CELLULAR_RESPONSE_TO_DNA_DAMAGE_STIMULUS	7.0399033382e-05	0.0545893024565	0.000738613403833	0.0164389454896	RNF8	1	1	1	1
GO_CELLULAR_RESPONSE_TO_DNA_DAMAGE_STIMULUS	7.0399033382e-05	0.0545893024565	0.000738613403833	0.0164389454896	TLK1	1	1	1	1
GO_CELLULAR_RESPONSE_TO_DNA_DAMAGE_STIMULUS	7.0399033382e-05	0.0545893024565	0.000738613403833	0.0164389454896	RAD1	1	1	1	0
GO_CELLULAR_RESPONSE_TO_DNA_DAMAGE_STIMULUS	7.0399033382e-05	0.0545893024565	0.000738613403833	0.0164389454896	RECQL4	1	1	1	0
GO_CELLULAR_RESPONSE_TO_DNA_DAMAGE_STIMULUS	7.0399033382e-05	0.0545893024565	0.000738613403833	0.0164389454896	IRF3	1	0	1	1
GO_CELLULAR_RESPONSE_TO_DNA_DAMAGE_STIMULUS	7.0399033382e-05	0.0545893024565	0.000738613403833	0.0164389454896	ATR	1	1	1	0
GO_CELLULAR_RESPONSE_TO_DNA_DAMAGE_STIMULUS	7.0399033382e-05	0.0545893024565	0.000738613403833	0.0164389454896	CDK7	1	1	1	0
GO_CELLULAR_RESPONSE_TO_DNA_DAMAGE_STIMULUS	7.0399033382e-05	0.0545893024565	0.000738613403833	0.0164389454896	SFPQ	0	1	1	1
GO_CELLULAR_RESPONSE_TO_DNA_DAMAGE_STIMULUS	7.0399033382e-05	0.0545893024565	0.000738613403833	0.0164389454896	C19orf40	1	1	1	0
GO_CELLULAR_RESPONSE_TO_DNA_DAMAGE_STIMULUS	7.0399033382e-05	0.0545893024565	0.000738613403833	0.0164389454896	MUM1	1	1	0	1
GO_CELLULAR_RESPONSE_TO_DNA_DAMAGE_STIMULUS	7.0399033382e-05	0.0545893024565	0.000738613403833	0.0164389454896	POLR2I	1	1	1	0
GO_CELLULAR_RESPONSE_TO_DNA_DAMAGE_STIMULUS	7.0399033382e-05	0.0545893024565	0.000738613403833	0.0164389454896	ASTE1	1	0	1	1
GO_CELLULAR_RESPONSE_TO_DNA_DAMAGE_STIMULUS	7.0399033382e-05	0.0545893024565	0.000738613403833	0.0164389454896	AQR	1	0	1	1
GO_CELLULAR_RESPONSE_TO_DNA_DAMAGE_STIMULUS	7.0399033382e-05	0.0545893024565	0.000738613403833	0.0164389454896	GTF2H3	1	1	1	0
GO_CELLULAR_RESPONSE_TO_DNA_DAMAGE_STIMULUS	7.0399033382e-05	0.0545893024565	0.000738613403833	0.0164389454896	POLG2	1	0	1	1
GO_CELLULAR_RESPONSE_TO_DNA_DAMAGE_STIMULUS	7.0399033382e-05	0.0545893024565	0.000738613403833	0.0164389454896	ATF2	1	1	1	0
GO_CELLULAR_RESPONSE_TO_DNA_DAMAGE_STIMULUS	7.0399033382e-05	0.0545893024565	0.000738613403833	0.0164389454896	UBE2V2	0	0	1	1
GO_CELLULAR_RESPONSE_TO_DNA_DAMAGE_STIMULUS	7.0399033382e-05	0.0545893024565	0.000738613403833	0.0164389454896	PRMT1	1	1	0	0
GO_CELLULAR_RESPONSE_TO_DNA_DAMAGE_STIMULUS	7.0399033382e-05	0.0545893024565	0.000738613403833	0.0164389454896	COPS7B	0	0	1	1
GO_CELLULAR_RESPONSE_TO_DNA_DAMAGE_STIMULUS	7.0399033382e-05	0.0545893024565	0.000738613403833	0.0164389454896	UBE2E2	0	0	1	1
GO_CELLULAR_RESPONSE_TO_DNA_DAMAGE_STIMULUS	7.0399033382e-05	0.0545893024565	0.000738613403833	0.0164389454896	FANCD2	0	1	1	0
GO_CELLULAR_RESPONSE_TO_DNA_DAMAGE_STIMULUS	7.0399033382e-05	0.0545893024565	0.000738613403833	0.0164389454896	BRD4	0	1	1	0
GO_CELLULAR_RESPONSE_TO_DNA_DAMAGE_STIMULUS	7.0399033382e-05	0.0545893024565	0.000738613403833	0.0164389454896	HELB	1	0	1	0
GO_CELLULAR_RESPONSE_TO_DNA_DAMAGE_STIMULUS	7.0399033382e-05	0.0545893024565	0.000738613403833	0.0164389454896	UBE2F	0	1	0	1
GO_CELLULAR_RESPONSE_TO_DNA_DAMAGE_STIMULUS	7.0399033382e-05	0.0545893024565	0.000738613403833	0.0164389454896	RPAIN	1	1	0	0
GO_CELLULAR_RESPONSE_TO_DNA_DAMAGE_STIMULUS	7.0399033382e-05	0.0545893024565	0.000738613403833	0.0164389454896	PHF1	0	1	1	0
GO_CELLULAR_RESPONSE_TO_DNA_DAMAGE_STIMULUS	7.0399033382e-05	0.0545893024565	0.000738613403833	0.0164389454896	UIMC1	0	1	0	1
GO_CELLULAR_RESPONSE_TO_DNA_DAMAGE_STIMULUS	7.0399033382e-05	0.0545893024565	0.000738613403833	0.0164389454896	FAM175A	0	0	1	1
GO_CELLULAR_RESPONSE_TO_DNA_DAMAGE_STIMULUS	7.0399033382e-05	0.0545893024565	0.000738613403833	0.0164389454896	POLR2G	1	1	0	0
GO_CELLULAR_RESPONSE_TO_DNA_DAMAGE_STIMULUS	7.0399033382e-05	0.0545893024565	0.000738613403833	0.0164389454896	TFPT	1	0	1	0
GO_CELLULAR_RESPONSE_TO_DNA_DAMAGE_STIMULUS	7.0399033382e-05	0.0545893024565	0.000738613403833	0.0164389454896	RAD23A	1	1	0	0
GO_CELLULAR_RESPONSE_TO_DNA_DAMAGE_STIMULUS	7.0399033382e-05	0.0545893024565	0.000738613403833	0.0164389454896	BCL2L11	1	0	1	0
GO_CELLULAR_RESPONSE_TO_DNA_DAMAGE_STIMULUS	7.0399033382e-05	0.0545893024565	0.000738613403833	0.0164389454896	STK11	0	0	1	0
GO_CELLULAR_RESPONSE_TO_DNA_DAMAGE_STIMULUS	7.0399033382e-05	0.0545893024565	0.000738613403833	0.0164389454896	CTC1	0	0	0	1
GO_CELLULAR_RESPONSE_TO_DNA_DAMAGE_STIMULUS	7.0399033382e-05	0.0545893024565	0.000738613403833	0.0164389454896	HMGN1	0	1	0	0
GO_CELLULAR_RESPONSE_TO_DNA_DAMAGE_STIMULUS	7.0399033382e-05	0.0545893024565	0.000738613403833	0.0164389454896	UBE2D3	0	0	1	0
GO_CELLULAR_RESPONSE_TO_DNA_DAMAGE_STIMULUS	7.0399033382e-05	0.0545893024565	0.000738613403833	0.0164389454896	PAXIP1	0	1	0	0
GO_CELLULAR_RESPONSE_TO_DNA_DAMAGE_STIMULUS	7.0399033382e-05	0.0545893024565	0.000738613403833	0.0164389454896	ING4	0	0	1	0
GO_CELLULAR_RESPONSE_TO_DNA_DAMAGE_STIMULUS	7.0399033382e-05	0.0545893024565	0.000738613403833	0.0164389454896	ANKRD32	0	0	1	0
GO_CELLULAR_RESPONSE_TO_DNA_DAMAGE_STIMULUS	7.0399033382e-05	0.0545893024565	0.000738613403833	0.0164389454896	POLM	0	0	1	0
GO_CELLULAR_RESPONSE_TO_DNA_DAMAGE_STIMULUS	7.0399033382e-05	0.0545893024565	0.000738613403833	0.0164389454896	POLI	0	0	0	1
GO_CELLULAR_RESPONSE_TO_DNA_DAMAGE_STIMULUS	7.0399033382e-05	0.0545893024565	0.000738613403833	0.0164389454896	GTF2H2C	0	0	1	0
GO_CELLULAR_RESPONSE_TO_DNA_DAMAGE_STIMULUS	7.0399033382e-05	0.0545893024565	0.000738613403833	0.0164389454896	RUVBL2	0	0	1	0
GO_CELLULAR_RESPONSE_TO_DNA_DAMAGE_STIMULUS	7.0399033382e-05	0.0545893024565	0.000738613403833	0.0164389454896	IRF7	0	0	0	1
GO_CELLULAR_RESPONSE_TO_DNA_DAMAGE_STIMULUS	7.0399033382e-05	0.0545893024565	0.000738613403833	0.0164389454896	INO80B	0	0	1	0
GO_CELLULAR_RESPONSE_TO_DNA_DAMAGE_STIMULUS	7.0399033382e-05	0.0545893024565	0.000738613403833	0.0164389454896	FANCA	0	0	0	1
GO_CELLULAR_RESPONSE_TO_DNA_DAMAGE_STIMULUS	7.0399033382e-05	0.0545893024565	0.000738613403833	0.0164389454896	KIAA0430	1	0	0	0
GO_CELLULAR_RESPONSE_TO_DNA_DAMAGE_STIMULUS	7.0399033382e-05	0.0545893024565	0.000738613403833	0.0164389454896	BRCA2	0	0	0	1
GO_CELLULAR_RESPONSE_TO_DNA_DAMAGE_STIMULUS	7.0399033382e-05	0.0545893024565	0.000738613403833	0.0164389454896	EME1	0	1	0	0
GO_CELLULAR_RESPONSE_TO_DNA_DAMAGE_STIMULUS	7.0399033382e-05	0.0545893024565	0.000738613403833	0.0164389454896	EME2	0	0	1	0
GO_CELLULAR_RESPONSE_TO_DNA_DAMAGE_STIMULUS	7.0399033382e-05	0.0545893024565	0.000738613403833	0.0164389454896	RBM38	0	0	1	0
GO_CELLULAR_RESPONSE_TO_DNA_DAMAGE_STIMULUS	7.0399033382e-05	0.0545893024565	0.000738613403833	0.0164389454896	REV1	1	0	0	0
GO_CELLULAR_RESPONSE_TO_DNA_DAMAGE_STIMULUS	7.0399033382e-05	0.0545893024565	0.000738613403833	0.0164389454896	PALB2	0	0	1	0
GO_CELLULAR_RESPONSE_TO_DNA_DAMAGE_STIMULUS	7.0399033382e-05	0.0545893024565	0.000738613403833	0.0164389454896	UBE2B	0	1	0	0
GO_CELLULAR_RESPONSE_TO_DNA_DAMAGE_STIMULUS	7.0399033382e-05	0.0545893024565	0.000738613403833	0.0164389454896	CDC14B	0	0	0	1
GO_CELLULAR_RESPONSE_TO_DNA_DAMAGE_STIMULUS	7.0399033382e-05	0.0545893024565	0.000738613403833	0.0164389454896	LIG1	0	0	0	1
GO_CELLULAR_RESPONSE_TO_DNA_DAMAGE_STIMULUS	7.0399033382e-05	0.0545893024565	0.000738613403833	0.0164389454896	USP3	0	0	1	0
GO_CELLULAR_RESPONSE_TO_DNA_DAMAGE_STIMULUS	7.0399033382e-05	0.0545893024565	0.000738613403833	0.0164389454896	RAD51D	0	0	1	0
GO_CELLULAR_RESPONSE_TO_DNA_DAMAGE_STIMULUS	7.0399033382e-05	0.0545893024565	0.000738613403833	0.0164389454896	PPIE	0	0	0	1
GO_CELLULAR_RESPONSE_TO_DNA_DAMAGE_STIMULUS	7.0399033382e-05	0.0545893024565	0.000738613403833	0.0164389454896	INO80E	1	0	0	0
GO_CELLULAR_RESPONSE_TO_DNA_DAMAGE_STIMULUS	7.0399033382e-05	0.0545893024565	0.000738613403833	0.0164389454896	REV3L	1	0	0	0
GO_CELLULAR_RESPONSE_TO_DNA_DAMAGE_STIMULUS	7.0399033382e-05	0.0545893024565	0.000738613403833	0.0164389454896	PPP2R5C	0	0	1	0
GO_CELLULAR_RESPONSE_TO_DNA_DAMAGE_STIMULUS	7.0399033382e-05	0.0545893024565	0.000738613403833	0.0164389454896	MLH1	0	0	0	1
GO_CELLULAR_RESPONSE_TO_DNA_DAMAGE_STIMULUS	7.0399033382e-05	0.0545893024565	0.000738613403833	0.0164389454896	CSNK1E	0	0	0	1
GO_CELLULAR_RESPONSE_TO_DNA_DAMAGE_STIMULUS	7.0399033382e-05	0.0545893024565	0.000738613403833	0.0164389454896	ZNF830	1	0	0	0
GO_CELLULAR_RESPONSE_TO_DNA_DAMAGE_STIMULUS	7.0399033382e-05	0.0545893024565	0.000738613403833	0.0164389454896	CCNO	1	0	0	0
GO_CELLULAR_RESPONSE_TO_DNA_DAMAGE_STIMULUS	7.0399033382e-05	0.0545893024565	0.000738613403833	0.0164389454896	MMS19	0	0	1	0
GO_CELLULAR_RESPONSE_TO_DNA_DAMAGE_STIMULUS	7.0399033382e-05	0.0545893024565	0.000738613403833	0.0164389454896	SMC6	1	0	0	0
GO_CELLULAR_RESPONSE_TO_DNA_DAMAGE_STIMULUS	7.0399033382e-05	0.0545893024565	0.000738613403833	0.0164389454896	HUS1	1	0	0	0
GO_CELLULAR_RESPONSE_TO_DNA_DAMAGE_STIMULUS	7.0399033382e-05	0.0545893024565	0.000738613403833	0.0164389454896	POLD4	1	0	0	0
GO_CELLULAR_RESPONSE_TO_DNA_DAMAGE_STIMULUS	7.0399033382e-05	0.0545893024565	0.000738613403833	0.0164389454896	MTA1	1	0	0	0
GO_NUCLEOTIDE_EXCISION_REPAIR	0.0335040950818	0.301384334473	0.145195827061	0.262988095142	XPA	1	1	1	1
GO_NUCLEOTIDE_EXCISION_REPAIR	0.0335040950818	0.301384334473	0.145195827061	0.262988095142	POLR2I	1	1	1	0
GO_NUCLEOTIDE_EXCISION_REPAIR	0.0335040950818	0.301384334473	0.145195827061	0.262988095142	CDK7	1	1	1	0
GO_NUCLEOTIDE_EXCISION_REPAIR	0.0335040950818	0.301384334473	0.145195827061	0.262988095142	AQR	1	0	1	1
GO_NUCLEOTIDE_EXCISION_REPAIR	0.0335040950818	0.301384334473	0.145195827061	0.262988095142	GTF2H3	1	1	1	0
GO_NUCLEOTIDE_EXCISION_REPAIR	0.0335040950818	0.301384334473	0.145195827061	0.262988095142	UBE2V2	0	0	1	1
GO_NUCLEOTIDE_EXCISION_REPAIR	0.0335040950818	0.301384334473	0.145195827061	0.262988095142	POLR2G	1	1	0	0
GO_NUCLEOTIDE_EXCISION_REPAIR	0.0335040950818	0.301384334473	0.145195827061	0.262988095142	RAD23A	1	1	0	0
GO_NUCLEOTIDE_EXCISION_REPAIR	0.0335040950818	0.301384334473	0.145195827061	0.262988095142	COPS7B	0	0	1	1
GO_NUCLEOTIDE_EXCISION_REPAIR	0.0335040950818	0.301384334473	0.145195827061	0.262988095142	LIG1	0	0	0	1
GO_NUCLEOTIDE_EXCISION_REPAIR	0.0335040950818	0.301384334473	0.145195827061	0.262988095142	BRCA2	0	0	0	1
GO_NUCLEOTIDE_EXCISION_REPAIR	0.0335040950818	0.301384334473	0.145195827061	0.262988095142	HMGN1	0	1	0	0
GO_NUCLEOTIDE_EXCISION_REPAIR	0.0335040950818	0.301384334473	0.145195827061	0.262988095142	MMS19	0	0	1	0
GO_NUCLEOTIDE_EXCISION_REPAIR	0.0335040950818	0.301384334473	0.145195827061	0.262988095142	ZNF830	1	0	0	0
GO_NUCLEOTIDE_EXCISION_REPAIR	0.0335040950818	0.301384334473	0.145195827061	0.262988095142	HUS1	1	0	0	0
GO_NUCLEOTIDE_EXCISION_REPAIR	0.0335040950818	0.301384334473	0.145195827061	0.262988095142	POLD4	1	0	0	0
GO_NUCLEOTIDE_EXCISION_REPAIR	0.0335040950818	0.301384334473	0.145195827061	0.262988095142	RAD51D	0	0	1	0
GO_NUCLEOTIDE_EXCISION_REPAIR	0.0335040950818	0.301384334473	0.145195827061	0.262988095142	GTF2H2C	0	0	1	0
GO_NUCLEOTIDE_EXCISION_REPAIR	0.0335040950818	0.301384334473	0.145195827061	0.262988095142	PPIE	0	0	0	1
GO_MATURATION_OF_LSU_RRNA	0.162512138675	0.0691753628847	0.515682598348	0.210513688459	EIF6	1	1	1	1
GO_MATURATION_OF_LSU_RRNA	0.162512138675	0.0691753628847	0.515682598348	0.210513688459	RPF2	0	1	0	1
GO_MATURATION_OF_LSU_RRNA	0.162512138675	0.0691753628847	0.515682598348	0.210513688459	MAK16	1	1	0	0
GO_POSITIVE_REGULATION_OF_VIRAL_GENOME_REPLICATION	0.212028870848	0.146169215196	0.0832586912459	0.435836341103	TBC1D20	1	1	1	1
GO_POSITIVE_REGULATION_OF_VIRAL_GENOME_REPLICATION	0.212028870848	0.146169215196	0.0832586912459	0.435836341103	YTHDC2	1	1	1	0
GO_POSITIVE_REGULATION_OF_VIRAL_GENOME_REPLICATION	0.212028870848	0.146169215196	0.0832586912459	0.435836341103	RAD23A	1	1	0	0
GO_POSITIVE_REGULATION_OF_VIRAL_GENOME_REPLICATION	0.212028870848	0.146169215196	0.0832586912459	0.435836341103	ADARB1	0	1	1	0
GO_POSITIVE_REGULATION_OF_VIRAL_GENOME_REPLICATION	0.212028870848	0.146169215196	0.0832586912459	0.435836341103	TARBP2	0	0	1	0
GO_POSITIVE_REGULATION_OF_VIRAL_GENOME_REPLICATION	0.212028870848	0.146169215196	0.0832586912459	0.435836341103	PPIE	0	0	0	1
GO_POSITIVE_REGULATION_OF_VIRAL_GENOME_REPLICATION	0.212028870848	0.146169215196	0.0832586912459	0.435836341103	PPIA	0	0	1	0
GO_MRNA_METABOLIC_PROCESS	0.000278565353502	0.0691753628847	9.05118587775e-06	0.119593094939	PSPC1	1	1	1	1
GO_MRNA_METABOLIC_PROCESS	0.000278565353502	0.0691753628847	9.05118587775e-06	0.119593094939	SNRNP27	1	1	1	1
GO_MRNA_METABOLIC_PROCESS	0.000278565353502	0.0691753628847	9.05118587775e-06	0.119593094939	SREK1	1	1	1	1
GO_MRNA_METABOLIC_PROCESS	0.000278565353502	0.0691753628847	9.05118587775e-06	0.119593094939	RBMX	1	1	1	1
GO_MRNA_METABOLIC_PROCESS	0.000278565353502	0.0691753628847	9.05118587775e-06	0.119593094939	SNRPA1	1	1	1	1
GO_MRNA_METABOLIC_PROCESS	0.000278565353502	0.0691753628847	9.05118587775e-06	0.119593094939	SRSF6	1	1	1	1
GO_MRNA_METABOLIC_PROCESS	0.000278565353502	0.0691753628847	9.05118587775e-06	0.119593094939	SRSF3	1	1	1	1
GO_MRNA_METABOLIC_PROCESS	0.000278565353502	0.0691753628847	9.05118587775e-06	0.119593094939	SRSF2	1	1	1	1
GO_MRNA_METABOLIC_PROCESS	0.000278565353502	0.0691753628847	9.05118587775e-06	0.119593094939	PTCD2	1	1	1	1
GO_MRNA_METABOLIC_PROCESS	0.000278565353502	0.0691753628847	9.05118587775e-06	0.119593094939	TXNL4A	1	1	1	1
GO_MRNA_METABOLIC_PROCESS	0.000278565353502	0.0691753628847	9.05118587775e-06	0.119593094939	TGS1	1	1	1	1
GO_MRNA_METABOLIC_PROCESS	0.000278565353502	0.0691753628847	9.05118587775e-06	0.119593094939	PDCD11	1	0	1	1
GO_MRNA_METABOLIC_PROCESS	0.000278565353502	0.0691753628847	9.05118587775e-06	0.119593094939	MAGOHB	1	1	1	0
GO_MRNA_METABOLIC_PROCESS	0.000278565353502	0.0691753628847	9.05118587775e-06	0.119593094939	STRAP	1	0	1	1
GO_MRNA_METABOLIC_PROCESS	0.000278565353502	0.0691753628847	9.05118587775e-06	0.119593094939	ESRP2	1	1	1	0
GO_MRNA_METABOLIC_PROCESS	0.000278565353502	0.0691753628847	9.05118587775e-06	0.119593094939	EXOSC8	1	0	1	1
GO_MRNA_METABOLIC_PROCESS	0.000278565353502	0.0691753628847	9.05118587775e-06	0.119593094939	SUGP2	0	1	1	1
GO_MRNA_METABOLIC_PROCESS	0.000278565353502	0.0691753628847	9.05118587775e-06	0.119593094939	CDK7	1	1	1	0
GO_MRNA_METABOLIC_PROCESS	0.000278565353502	0.0691753628847	9.05118587775e-06	0.119593094939	PRPF39	1	0	1	1
GO_MRNA_METABOLIC_PROCESS	0.000278565353502	0.0691753628847	9.05118587775e-06	0.119593094939	SARNP	0	1	1	1
GO_MRNA_METABOLIC_PROCESS	0.000278565353502	0.0691753628847	9.05118587775e-06	0.119593094939	SFPQ	0	1	1	1
GO_MRNA_METABOLIC_PROCESS	0.000278565353502	0.0691753628847	9.05118587775e-06	0.119593094939	LUC7L	1	1	1	0
GO_MRNA_METABOLIC_PROCESS	0.000278565353502	0.0691753628847	9.05118587775e-06	0.119593094939	POLR2I	1	1	1	0
GO_MRNA_METABOLIC_PROCESS	0.000278565353502	0.0691753628847	9.05118587775e-06	0.119593094939	AQR	1	0	1	1
GO_MRNA_METABOLIC_PROCESS	0.000278565353502	0.0691753628847	9.05118587775e-06	0.119593094939	GTF2H3	1	1	1	0
GO_MRNA_METABOLIC_PROCESS	0.000278565353502	0.0691753628847	9.05118587775e-06	0.119593094939	ADARB1	0	1	1	0
GO_MRNA_METABOLIC_PROCESS	0.000278565353502	0.0691753628847	9.05118587775e-06	0.119593094939	TRA2B	1	0	1	0
GO_MRNA_METABOLIC_PROCESS	0.000278565353502	0.0691753628847	9.05118587775e-06	0.119593094939	RPLP0	0	0	1	1
GO_MRNA_METABOLIC_PROCESS	0.000278565353502	0.0691753628847	9.05118587775e-06	0.119593094939	RNMT	1	1	0	0
GO_MRNA_METABOLIC_PROCESS	0.000278565353502	0.0691753628847	9.05118587775e-06	0.119593094939	CLASRP	1	0	0	1
GO_MRNA_METABOLIC_PROCESS	0.000278565353502	0.0691753628847	9.05118587775e-06	0.119593094939	HNRNPA1	0	1	1	0
GO_MRNA_METABOLIC_PROCESS	0.000278565353502	0.0691753628847	9.05118587775e-06	0.119593094939	PRPF4B	0	0	1	1
GO_MRNA_METABOLIC_PROCESS	0.000278565353502	0.0691753628847	9.05118587775e-06	0.119593094939	HELB	1	0	1	0
GO_MRNA_METABOLIC_PROCESS	0.000278565353502	0.0691753628847	9.05118587775e-06	0.119593094939	RBM39	1	0	1	0
GO_MRNA_METABOLIC_PROCESS	0.000278565353502	0.0691753628847	9.05118587775e-06	0.119593094939	CLNS1A	1	0	1	0
GO_MRNA_METABOLIC_PROCESS	0.000278565353502	0.0691753628847	9.05118587775e-06	0.119593094939	ZNF259	1	0	1	0
GO_MRNA_METABOLIC_PROCESS	0.000278565353502	0.0691753628847	9.05118587775e-06	0.119593094939	HNRNPA2B1	0	1	1	0
GO_MRNA_METABOLIC_PROCESS	0.000278565353502	0.0691753628847	9.05118587775e-06	0.119593094939	DCP2	1	0	1	0
GO_MRNA_METABOLIC_PROCESS	0.000278565353502	0.0691753628847	9.05118587775e-06	0.119593094939	POLR2G	1	1	0	0
GO_MRNA_METABOLIC_PROCESS	0.000278565353502	0.0691753628847	9.05118587775e-06	0.119593094939	SART3	1	0	1	0
GO_MRNA_METABOLIC_PROCESS	0.000278565353502	0.0691753628847	9.05118587775e-06	0.119593094939	HNRNPL	1	1	0	0
GO_MRNA_METABOLIC_PROCESS	0.000278565353502	0.0691753628847	9.05118587775e-06	0.119593094939	EIF4A2	0	0	1	0
GO_MRNA_METABOLIC_PROCESS	0.000278565353502	0.0691753628847	9.05118587775e-06	0.119593094939	GEMIN2	0	1	0	0
GO_MRNA_METABOLIC_PROCESS	0.000278565353502	0.0691753628847	9.05118587775e-06	0.119593094939	QKI	0	1	0	0
GO_MRNA_METABOLIC_PROCESS	0.000278565353502	0.0691753628847	9.05118587775e-06	0.119593094939	TRA2A	0	0	1	0
GO_MRNA_METABOLIC_PROCESS	0.000278565353502	0.0691753628847	9.05118587775e-06	0.119593094939	SFSWAP	0	0	1	0
GO_MRNA_METABOLIC_PROCESS	0.000278565353502	0.0691753628847	9.05118587775e-06	0.119593094939	EXOSC9	0	0	0	1
GO_MRNA_METABOLIC_PROCESS	0.000278565353502	0.0691753628847	9.05118587775e-06	0.119593094939	SUGP1	0	0	1	0
GO_MRNA_METABOLIC_PROCESS	0.000278565353502	0.0691753628847	9.05118587775e-06	0.119593094939	SMN1	1	0	0	0
GO_MRNA_METABOLIC_PROCESS	0.000278565353502	0.0691753628847	9.05118587775e-06	0.119593094939	SF3B3	1	0	0	0
GO_MRNA_METABOLIC_PROCESS	0.000278565353502	0.0691753628847	9.05118587775e-06	0.119593094939	LSM6	0	1	0	0
GO_MRNA_METABOLIC_PROCESS	0.000278565353502	0.0691753628847	9.05118587775e-06	0.119593094939	CSTF3	0	0	1	0
GO_MRNA_METABOLIC_PROCESS	0.000278565353502	0.0691753628847	9.05118587775e-06	0.119593094939	RBM4B	1	0	0	0
GO_MRNA_METABOLIC_PROCESS	0.000278565353502	0.0691753628847	9.05118587775e-06	0.119593094939	MBNL2	0	0	1	0
GO_MRNA_METABOLIC_PROCESS	0.000278565353502	0.0691753628847	9.05118587775e-06	0.119593094939	PRMT7	0	0	0	1
GO_MRNA_METABOLIC_PROCESS	0.000278565353502	0.0691753628847	9.05118587775e-06	0.119593094939	RPL13	0	0	1	0
GO_MRNA_METABOLIC_PROCESS	0.000278565353502	0.0691753628847	9.05118587775e-06	0.119593094939	RBM41	0	1	0	0
GO_MRNA_METABOLIC_PROCESS	0.000278565353502	0.0691753628847	9.05118587775e-06	0.119593094939	SNRPD3	0	1	0	0
GO_MRNA_METABOLIC_PROCESS	0.000278565353502	0.0691753628847	9.05118587775e-06	0.119593094939	SRSF7	0	0	1	0
GO_MRNA_METABOLIC_PROCESS	0.000278565353502	0.0691753628847	9.05118587775e-06	0.119593094939	RBM38	0	0	1	0
GO_MRNA_METABOLIC_PROCESS	0.000278565353502	0.0691753628847	9.05118587775e-06	0.119593094939	JMJD6	0	0	1	0
GO_MRNA_METABOLIC_PROCESS	0.000278565353502	0.0691753628847	9.05118587775e-06	0.119593094939	RPS25	0	0	0	1
[truncated: 1,586 more rows]

## Sheet: NMD upreg transcript pathways
GO_process	Hela_T_202_up_FDR	Hela_T_595_up_FDR	HCT116_T_202_up_FDR	HCT116_T_595_up_FDR	gene_name	in_Hela_T_202_up	in_Hela_T_595_up	in_HCT116_T_202_up	in_HCT116_T_595_up
[truncated: 16,821 more rows]

[truncated: 2 more sheets: gene downreg pathways, gene upreg pathways]
