# Supplementary material for: Pharmacological systems analysis defines EIF4A3 functions in cell-cycle and RNA stress granule formation
Source: Commun Biol. 2019 May 3;2:165. doi: 10.1038/s42003-019-0391-9 (PMC6499833; doi:10.1038/s42003-019-0391-9)
Supplement: Supplementary file 13 — Supplementary Data 10 [file 42003_2019_391_MOESM13_ESM.xlsx]

## Sheet: HCT116_T_202.up.stats
go_term	p_value	FDR_value	enrichment
CELLULAR_RESPONSE_TO_TOPOLOGICALLY_INCORRECT_PROTEIN	1.18508e-08	5.51416e-05	5.17219
RESPONSE_TO_TOPOLOGICALLY_INCORRECT_PROTEIN	3.25066e-08	7.56265e-05	4.35511
POSITIVE_REGULATION_OF_TRANSCRIPTION_FROM_RNA_POLYMERASE_II_PROMOTER_IN_RESPONSE_TO_ENDOPLASMIC_RETICULUM_STRESS	2.07821e-07	0.000161165	16.4325
PERK_MEDIATED_UNFOLDED_PROTEIN_RESPONSE	2.07821e-07	0.000161165	16.4325
CELLULAR_RESPONSE_TO_STRESS	1.8358e-07	0.000161165	1.8144
RESPONSE_TO_ENDOPLASMIC_RETICULUM_STRESS	1.24678e-07	0.000161165	3.5545
OOGENESIS	6.34672e-07	0.000421876	6.06738
POSITIVE_REGULATION_OF_TRANSCRIPTION_FROM_RNA_POLYMERASE_II_PROMOTER_IN_RESPONSE_TO_STRESS	1.10302e-06	0.000641543	10.2882
ER_NUCLEUS_SIGNALING_PATHWAY	1.62173e-06	0.000838437	8.11958
NEGATIVE_REGULATION_OF_NITROGEN_COMPOUND_METABOLIC_PROCESS	4.37188e-06	0.00203424	1.71582
FEMALE_GAMETE_GENERATION	5.47449e-06	0.00231571	4.51893
REGULATION_OF_ENDOPLASMIC_RETICULUM_STRESS_INDUCED_INTRINSIC_APOPTOTIC_SIGNALING_PATHWAY	7.85699e-06	0.00304655	7.88759
IRE1_MEDIATED_UNFOLDED_PROTEIN_RESPONSE	1.04403e-05	0.00373681	5.634
POSITIVE_REGULATION_OF_CELL_DEATH	1.25588e-05	0.00417402	2.15116
CELLULAR_RESPONSE_TO_DNA_DAMAGE_STIMULUS	1.59127e-05	0.00463628	2.02667
POSITIVE_REGULATION_OF_ERAD_PATHWAY	1.69389e-05	0.00463628	11.268
CARDIOLIPIN_METABOLIC_PROCESS	1.69389e-05	0.00463628	11.268
INTERFERON_GAMMA_PRODUCTION	2.48808e-05	0.00643169	10.5168
INTRINSIC_APOPTOTIC_SIGNALING_PATHWAY	3.28368e-05	0.00804155	3.37298
OOCYTE_DIFFERENTIATION	4.08928e-05	0.00951372	6.22705
MITOTIC_DNA_INTEGRITY_CHECKPOINT	4.54232e-05	0.0100645	3.9438
RECEPTOR_CATABOLIC_PROCESS	4.91644e-05	0.0103983	9.27952
BLASTOCYST_FORMATION	9.06708e-05	0.0175788	6.573
DNA_INTEGRITY_CHECKPOINT	8.8569e-05	0.0175788	3.24148
PHOSPHATIDYLGLYCEROL_METABOLIC_PROCESS	0.000110049	0.0204823	6.36096
REGULATION_OF_CHOLESTEROL_HOMEOSTASIS	0.000116648	0.0208755	10.7558
REGULATION_OF_TRANSCRIPTION_FROM_RNA_POLYMERASE_II_PROMOTER	0.000125833	0.0216853	1.52535
INTRINSIC_APOPTOTIC_SIGNALING_PATHWAY_IN_RESPONSE_TO_ENDOPLASMIC_RETICULUM_STRESS	0.000132575	0.0220312	6.16218
APOPTOTIC_SIGNALING_PATHWAY	0.000152041	0.0235816	2.45634
PROTEIN_DEGLYCOSYLATION	0.000148693	0.0235816	7.512
CHROMATIN_ORGANIZATION	0.00017728	0.0266091	1.90349
PROTEIN_DEMANNOSYLATION	0.000242747	0.0342274	9.10107
PROTEIN_ALPHA_1_2_DEMANNOSYLATION	0.000242747	0.0342274	9.10107
POSITIVE_REGULATION_OF_MITOCHONDRIAL_OUTER_MEMBRANE_PERMEABILIZATION_INVOLVED_IN_APOPTOTIC_SIGNALING_PATHWAY	0.000261596	0.0358001	5.4775
REGULATION_OF_DNA_TEMPLATED_TRANSCRIPTION_IN_RESPONSE_TO_STRESS	0.000280909	0.0363075	4.12039
POSITIVE_REGULATION_OF_NEURON_DEATH	0.000280909	0.0363075	4.12039
REGULATION_OF_CELL_CYCLE	0.000307987	0.0387315	1.70385
NEGATIVE_REGULATION_OF_GENE_EXPRESSION	0.000385414	0.0459828	1.53208
REGULATION_OF_MEMBRANE_PERMEABILITY	0.000380627	0.0459828	3.9438
POSITIVE_REGULATION_OF_APOPTOTIC_SIGNALING_PATHWAY	0.000425115	0.0494515	2.76758
PROTEIN_TRIMERIZATION	0.000473316	0.0524367	4.92975
REGULATION_OF_CELL_DEATH	0.000467279	0.0524367	1.52715
COVALENT_CHROMATIN_MODIFICATION	0.000534125	0.0561213	2.17195
MITOCHONDRIAL_MEMBRANE_ORGANIZATION	0.000537051	0.0561213	3.42939
NEGATIVE_REGULATION_OF_FAT_CELL_DIFFERENTIATION	0.000542759	0.0561213	4.80951
CHROMOSOME_ORGANIZATION	0.000573705	0.057589	1.64162
NEGATIVE_REGULATION_OF_HISTONE_METHYLATION	0.000581707	0.057589	7.39462
REGULATION_OF_ERAD_PATHWAY	0.0006206	0.0589317	5.634
NEGATIVE_REGULATION_OF_TRANSCRIPTION_FROM_RNA_POLYMERASE_II_PROMOTER	0.000609582	0.0589317	1.75872
NEGATIVE_REGULATION_OF_CELL_CYCLE	0.000711353	0.0630749	2.00378
REGULATION_OF_ENERGY_HOMEOSTASIS	0.000745566	0.0630749	6.95964
DEVELOPMENTAL_PROCESS_INVOLVED_IN_REPRODUCTION	0.000736125	0.0630749	1.83432
REGULATION_OF_PROTEIN_INSERTION_INTO_MITOCHONDRIAL_MEMBRANE_INVOLVED_IN_APOPTOTIC_SIGNALING_PATHWAY	0.000734452	0.0630749	5.43972
POSITIVE_REGULATION_OF_PROTEIN_INSERTION_INTO_MITOCHONDRIAL_MEMBRANE_INVOLVED_IN_APOPTOTIC_SIGNALING_PATHWAY	0.000734452	0.0630749	5.43972
REGULATION_OF_MITOCHONDRIAL_OUTER_MEMBRANE_PERMEABILIZATION_INVOLVED_IN_APOPTOTIC_SIGNALING_PATHWAY	0.000705203	0.0630749	4.58581
MITOTIC_CELL_CYCLE_CHECKPOINT	0.000832064	0.0691356	2.83726
TERMINATION_OF_RNA_POLYMERASE_II_TRANSCRIPTION	0.000945905	0.0720653	3.81658
POSITIVE_REGULATION_OF_TRANSCRIPTION_FROM_RNA_POLYMERASE_II_PROMOTER	0.000960251	0.0720653	1.61051
GERM_CELL_DEVELOPMENT	0.000917023	0.0720653	2.45308
REGULATION_OF_TRIGLYCERIDE_BIOSYNTHETIC_PROCESS	0.000939538	0.0720653	6.573
BLASTOCYST_DEVELOPMENT	0.000945905	0.0720653	3.81658
OOCYTE_MATURATION	0.000939538	0.0720653	6.573
REGULATION_OF_APOPTOTIC_SIGNALING_PATHWAY	0.0010032	0.0721607	2.06425
MISMATCH_REPAIR	0.00100805	0.0721607	5.08877
CELLULAR_RESPONSE_TO_GLUCOSE_STARVATION	0.00100805	0.0721607	5.08877
REGULATION_OF_INTRINSIC_APOPTOTIC_SIGNALING_PATHWAY	0.00117776	0.0782873	2.71986
CELLULAR_RESPONSE_TO_FLUID_SHEAR_STRESS	0.00116646	0.0782873	6.22705
NEGATIVE_REGULATION_OF_ENDOPLASMIC_RETICULUM_STRESS_INDUCED_INTRINSIC_APOPTOTIC_SIGNALING_PATHWAY	0.00116646	0.0782873	6.22705
POSITIVE_REGULATION_OF_NEURON_APOPTOTIC_PROCESS	0.00114073	0.0782873	4.19553
REGULATION_OF_NON_CANONICAL_WNT_SIGNALING_PATHWAY	0.00116646	0.0782873	6.22705
POSITIVE_REGULATION_OF_GENE_EXPRESSION	0.00126611	0.0829746	1.43369
HISTONE_METHYLATION	0.00129303	0.0835622	3.2865
POSITIVE_REGULATION_OF_BIOSYNTHETIC_PROCESS	0.00135832	0.0865789	1.4202
CELL_CYCLE_CHECKPOINT	0.00137767	0.0866255	2.43946
PROTEIN_HOMOTRIMERIZATION	0.00142915	0.0886644	5.9157
SIGNAL_TRANSDUCTION_BY_P53_CLASS_MEDIATOR	0.00147294	0.0901788	2.79482
PROTEIN_KINASE_B_SIGNALING	0.0015512	0.093737	4.63976
CELL_DEATH	0.00164143	0.0970979	1.57594
TRANSCRIPTION_FROM_RNA_POLYMERASE_II_PROMOTER	0.00164856	0.0970979	1.68864
HISTONE_DEUBIQUITINATION	0.00173043	0.0981915	5.634
SOMATIC_RECOMBINATION_OF_IMMUNOGLOBULIN_GENE_SEGMENTS	0.00173043	0.0981915	5.634
CHONDROCYTE_DEVELOPMENT	0.00173043	0.0981915	5.634
TRNA_METABOLIC_PROCESS	0.00179838	0.100818	2.46487
LIPID_HOMEOSTASIS	0.00192781	0.106474	2.86822
POSITIVE_REGULATION_OF_INTRINSIC_APOPTOTIC_SIGNALING_PATHWAY	0.00194505	0.106474	3.79211
NEGATIVE_REGULATION_OF_HISTONE_MODIFICATION	0.00201633	0.109093	4.382
REGULATION_OF_MITOCHONDRIAL_MEMBRANE_PERMEABILITY_INVOLVED_IN_APOPTOTIC_PROCESS	0.0020731	0.110875	5.37791
INTRINSIC_APOPTOTIC_SIGNALING_PATHWAY_IN_RESPONSE_TO_DNA_DAMAGE	0.00210608	0.111359	3.33279
INTRINSIC_APOPTOTIC_SIGNALING_PATHWAY_BY_P53_CLASS_MEDIATOR	0.00214735	0.112266	3.72056
MRNA_3_END_PROCESSING	0.00228315	0.116023	3.2865
SNORNA_METABOLIC_PROCESS	0.00229403	0.116023	7.17054
MACROMOLECULE_METHYLATION	0.00225049	0.116023	2.30856
CYTOKINE_SECRETION	0.00257581	0.128873	4.15137
PYRIMIDINE_NUCLEOTIDE_CATABOLIC_PROCESS	0.00300155	0.129317	6.573
CHROMATIN_MODIFICATION	0.00279227	0.129317	1.75605
PROTEIN_ALKYLATION	0.00293873	0.129317	2.69661
POSITIVE_REGULATION_OF_AUTOPHAGY	0.00288383	0.129317	3.15504
REGULATION_OF_WNT_SIGNALING_PATHWAY_PLANAR_CELL_POLARITY_PATHWAY	0.00300155	0.129317	6.573
REGULATION_OF_FEMALE_GONAD_DEVELOPMENT	0.00300155	0.129317	6.573
MULTIVESICULAR_BODY_SORTING_PATHWAY	0.00300155	0.129317	6.573
EXTRINSIC_APOPTOTIC_SIGNALING_PATHWAY_VIA_DEATH_DOMAIN_RECEPTORS	0.00289416	0.129317	4.04492
CELLULAR_RESPONSE_TO_STARVATION	0.00293873	0.129317	2.69661
NATURAL_KILLER_CELL_DIFFERENTIATION	0.00300155	0.129317	6.573
PROTEIN_N_LINKED_GLYCOSYLATION	0.00288383	0.129317	3.15504
HISTONE_H2A_MONOUBIQUITINATION	0.00300155	0.129317	6.573
ERAD_PATHWAY	0.00267155	0.129317	3.19767
INTRA_S_DNA_DAMAGE_CHECKPOINT	0.00300155	0.129317	6.573
PROTEIN_METHYLATION	0.00293873	0.129317	2.69661
REGULATION_OF_CYCLIN_DEPENDENT_PROTEIN_KINASE_ACTIVITY	0.00322727	0.135817	2.84604
RECIPROCAL_MEIOTIC_RECOMBINATION	0.00324	0.135817	3.9438
RECIPROCAL_DNA_RECOMBINATION	0.00324	0.135817	3.9438
EPITHELIAL_CELL_APOPTOTIC_PROCESS	0.00337665	0.140282	4.73256
RNA_3_END_PROCESSING	0.00343843	0.141584	2.817
STEROL_HOMEOSTASIS	0.00371208	0.14226	3.3422
CELLULAR_RESPONSE_TO_INTERLEUKIN_4	0.00391185	0.14226	4.55054
REPRODUCTIVE_SYSTEM_DEVELOPMENT	0.00391346	0.14226	1.83657
REGULATION_OF_PHOSPHOLIPID_BIOSYNTHETIC_PROCESS	0.00382919	0.14226	6.06738
POSITIVE_REGULATION_OF_CALCIUM_ION_DEPENDENT_EXOCYTOSIS	0.00391185	0.14226	4.55054
REGULATION_OF_IRE1_MEDIATED_UNFOLDED_PROTEIN_RESPONSE	0.00382919	0.14226	6.06738
RESPONSE_TO_COBALT_ION	0.00382919	0.14226	6.06738
POSITIVE_REGULATION_OF_INTERLEUKIN_17_PRODUCTION	0.00382919	0.14226	6.06738
REGULATION_OF_RETROGRADE_PROTEIN_TRANSPORT_ER_TO_CYTOSOL	0.00382919	0.14226	6.06738
REGULATION_OF_HEPATOCYTE_PROLIFERATION	0.00382919	0.14226	6.06738
DIACYLGLYCEROL_METABOLIC_PROCESS	0.00382919	0.14226	6.06738
DEVELOPMENT_OF_PRIMARY_SEXUAL_CHARACTERISTICS	0.00353435	0.14226	2.191
POSITIVE_REGULATION_OF_TRIGLYCERIDE_BIOSYNTHETIC_PROCESS	0.00382919	0.14226	6.06738
POSITIVE_REGULATION_OF_ENDOPLASMIC_RETICULUM_UNFOLDED_PROTEIN_RESPONSE	0.00382919	0.14226	6.06738
CHOLESTEROL_HOMEOSTASIS	0.00371208	0.14226	3.3422
CELL_CELL_RECOGNITION	0.00403835	0.143438	3.2865
POSITIVE_REGULATION_OF_PHOSPHOLIPID_METABOLIC_PROCESS	0.00401931	0.143438	3.756
TRNA_MODIFICATION	0.00403835	0.143438	3.2865
DNA_TEMPLATED_TRANSCRIPTION_TERMINATION	0.00413664	0.145817	2.73332
STEROL_BIOSYNTHETIC_PROCESS	0.00445538	0.147376	3.66865
CELLULAR_RESPONSE_TO_HYDROGEN_PEROXIDE	0.00438535	0.147376	3.23262
GLYCEROLIPID_METABOLIC_PROCESS	0.00440821	0.147376	1.88327
DNA_INTEGRATION	0.00478267	0.147376	5.634
DETERMINATION_OF_ADULT_LIFESPAN	0.00478267	0.147376	5.634
TROPHECTODERMAL_CELL_DIFFERENTIATION	0.00478267	0.147376	5.634
REGULATION_OF_CARBOHYDRATE_METABOLIC_PROCESS	0.00448425	0.147376	2.29291
REGULATION_OF_PLATELET_DERIVED_GROWTH_FACTOR_RECEPTOR_SIGNALING_PATHWAY	0.00478267	0.147376	5.634
SKELETAL_MUSCLE_TISSUE_REGENERATION	0.00450165	0.147376	4.382
NEGATIVE_REGULATION_OF_NUCLEOTIDE_CATABOLIC_PROCESS	0.00478267	0.147376	5.634
REGULATION_OF_PHOSPHOLIPID_METABOLIC_PROCESS	0.00438535	0.147376	3.23262
MANGANESE_ION_TRANSPORT	0.00478267	0.147376	5.634
CELLULAR_RESPONSE_TO_ARSENIC_CONTAINING_SUBSTANCE	0.00478267	0.147376	5.634
RESPONSE_TO_LAMINAR_FLUID_SHEAR_STRESS	0.00478267	0.147376	5.634
REGULATION_OF_PROTEIN_KINASE_C_SIGNALING	0.00478267	0.147376	5.634
OVARIAN_FOLLICLE_DEVELOPMENT	0.00438535	0.147376	3.23262
ER_ASSOCIATED_UBIQUITIN_DEPENDENT_PROTEIN_CATABOLIC_PROCESS	0.00438535	0.147376	3.23262
NEGATIVE_REGULATION_OF_DIGESTIVE_SYSTEM_PROCESS	0.00478267	0.147376	5.634
POSITIVE_REGULATION_OF_TRANSCRIPTION_FROM_RNA_POLYMERASE_I_PROMOTER	0.00478267	0.147376	5.634
PEPTIDYL_AMINO_ACID_MODIFICATION	0.00494645	0.15043	1.54751
NEGATIVE_REGULATION_OF_RESPONSE_TO_CYTOKINE_STIMULUS	0.0049241	0.15043	3.58527
NEUTRAL_LIPID_METABOLIC_PROCESS	0.00578569	0.152587	2.78386
RESPONSE_TO_STARVATION	0.00593558	0.152587	2.30482
SOMATIC_DIVERSIFICATION_OF_IMMUNOGLOBULINS	0.00585474	0.152587	4.07979
RESPONSE_TO_MURAMYL_DIPEPTIDE	0.00586706	0.152587	5.2584
ACYLGLYCEROL_BIOSYNTHETIC_PROCESS	0.00585474	0.152587	4.07979
NEGATIVE_REGULATION_OF_CHROMATIN_MODIFICATION	0.00542675	0.152587	3.5056
PREASSEMBLY_OF_GPI_ANCHOR_IN_ER_MEMBRANE	0.00586706	0.152587	5.2584
T_CELL_MEDIATED_IMMUNITY	0.00514849	0.152587	4.2255
CELL_CYCLE_ARREST	0.00593558	0.152587	2.30482
GLYCOPROTEIN_CATABOLIC_PROCESS	0.00586706	0.152587	5.2584
REGULATION_OF_ENDOPLASMIC_RETICULUM_UNFOLDED_PROTEIN_RESPONSE	0.00514849	0.152587	4.2255
HEPATICOBILIARY_SYSTEM_DEVELOPMENT	0.00532626	0.152587	2.46487
DNA_REPLICATION_CHECKPOINT	0.00586706	0.152587	5.2584
NEGATIVE_REGULATION_OF_HISTONE_ACETYLATION	0.00586706	0.152587	5.2584
REGULATION_OF_LIPID_BIOSYNTHETIC_PROCESS	0.00532626	0.152587	2.46487
CELLULAR_PROCESS_INVOLVED_IN_REPRODUCTION_IN_MULTICELLULAR_ORGANISM	0.00512917	0.152587	2.0345
POSITIVE_REGULATION_OF_CATABOLIC_PROCESS	0.00592714	0.152587	1.79717
POSITIVE_REGULATION_OF_TOR_SIGNALING	0.00585474	0.152587	4.07979
PHOSPHOLIPID_METABOLIC_PROCESS	0.00553045	0.152587	1.84188
REGULATION_OF_GENE_EXPRESSION_EPIGENETIC	0.00575903	0.152587	2.06662
MAINTENANCE_OF_GASTROINTESTINAL_EPITHELIUM	0.00586706	0.152587	5.2584
N_TERMINAL_PROTEIN_AMINO_ACID_ACETYLATION	0.00586706	0.152587	5.2584
REGULATION_OF_GLUCOSE_METABOLIC_PROCESS	0.00553733	0.152587	2.60439
DNA_REPAIR	0.00561546	0.152587	1.72541
REGULATION_OF_PROTEIN_ACETYLATION	0.00555849	0.152587	3.08109
SPERM_EGG_RECOGNITION	0.00542675	0.152587	3.5056
REGULATION_OF_FAT_CELL_DIFFERENTIATION	0.00553733	0.152587	2.60439
NEUTRAL_LIPID_BIOSYNTHETIC_PROCESS	0.00585474	0.152587	4.07979
PRODUCTION_OF_MOLECULAR_MEDIATOR_OF_IMMUNE_RESPONSE	0.00599614	0.153297	3.03369
METHYLATION	0.00607927	0.154573	1.94413
CELL_MATURATION	0.00618481	0.156402	2.40843
NEGATIVE_REGULATION_OF_DNA_DEPENDENT_DNA_REPLICATION	0.00708675	0.161517	4.92975
ACYLGLYCEROL_HOMEOSTASIS	0.00662267	0.161517	3.9438
SOMATIC_RECOMBINATION_OF_IMMUNOGLOBULIN_GENES_INVOLVED_IN_IMMUNE_RESPONSE	0.00708675	0.161517	4.92975
SOMATIC_DIVERSIFICATION_OF_IMMUNOGLOBULINS_INVOLVED_IN_IMMUNE_RESPONSE	0.00708675	0.161517	4.92975
POSITIVE_REGULATION_OF_LIPID_BIOSYNTHETIC_PROCESS	0.00645837	0.161517	2.98773
MODULATION_OF_EXCITATORY_POSTSYNAPTIC_POTENTIAL	0.00662267	0.161517	3.9438
RESPONSE_TO_HYDROGEN_PEROXIDE	0.00653587	0.161517	2.53271
MEGAKARYOCYTE_DEVELOPMENT	0.00708675	0.161517	4.92975
ISOTYPE_SWITCHING	0.00708675	0.161517	4.92975
NEGATIVE_REGULATION_OF_DNA_RECOMBINATION	0.00708675	0.161517	4.92975
INTRINSIC_APOPTOTIC_SIGNALING_PATHWAY_IN_RESPONSE_TO_DNA_DAMAGE_BY_P53_CLASS_MEDIATOR	0.00662267	0.161517	3.9438
NEGATIVE_REGULATION_OF_VIRAL_RELEASE_FROM_HOST_CELL	0.00708675	0.161517	4.92975
POSITIVE_REGULATION_OF_ACTIN_NUCLEATION	0.00708675	0.161517	4.92975
POSITIVE_REGULATION_OF_ANTIGEN_PROCESSING_AND_PRESENTATION	0.00708675	0.161517	4.92975
HISTONE_H2A_UBIQUITINATION	0.00708675	0.161517	4.92975
TRIGLYCERIDE_HOMEOSTASIS	0.00662267	0.161517	3.9438
CELLULAR_RESPONSE_TO_ANTIBIOTIC	0.00708675	0.161517	4.92975
IMMUNOGLOBULIN_PRODUCTION	0.00715078	0.161517	3.2865
RETROGRADE_PROTEIN_TRANSPORT_ER_TO_CYTOSOL	0.00708675	0.161517	4.92975
REGULATION_OF_PROTEIN_HOMOOLIGOMERIZATION	0.00708675	0.161517	4.92975
REGULATION_OF_GENE_EXPRESSION_BY_GENETIC_IMPRINTING	0.00708675	0.161517	4.92975
ANTERIOR_POSTERIOR_AXIS_SPECIFICATION	0.00715078	0.161517	3.2865
CALCIUM_ION_TRANSMEMBRANE_TRANSPORT	0.00738602	0.16517	2.23234
REGULATION_OF_INTERLEUKIN_4_PRODUCTION	0.00745446	0.16517	3.81658
MULTICELLULAR_ORGANISM_AGING	0.00745446	0.16517	3.81658
RESPONSE_TO_INTERLEUKIN_4	0.00745446	0.16517	3.81658
NEGATIVE_REGULATION_OF_GENE_EXPRESSION_EPIGENETIC	0.00766522	0.167447	2.46487
CELLULAR_RESPONSE_TO_EXTERNAL_STIMULUS	0.00763122	0.167447	1.94202
STEROID_METABOLIC_PROCESS	0.00760824	0.167447	1.99686
NEGATIVE_REGULATION_OF_OSSIFICATION	0.00800018	0.173948	2.85782
SEX_DIFFERENTIATION	0.00812935	0.175934	1.92742
REGULATION_OF_ACROSOME_REACTION	0.00844558	0.177816	4.63976
LYMPH_NODE_DEVELOPMENT	0.00844558	0.177816	4.63976
POSITIVE_REGULATION_OF_GLYCOGEN_METABOLIC_PROCESS	0.00844558	0.177816	4.63976
MEMBRANE_RAFT_ORGANIZATION	0.00844558	0.177816	4.63976
HISTONE_H3_K4_METHYLATION	0.00835222	0.177816	3.69731
RESPONSE_TO_MANGANESE_ION	0.00844558	0.177816	4.63976
TRNA_PROCESSING	0.00849576	0.178067	2.42163
NON_RECOMBINATIONAL_REPAIR	0.00856834	0.178782	2.817
GLYCEROPHOSPHOLIPID_METABOLIC_PROCESS	0.00901251	0.187211	1.85903
SOMATIC_CELL_DNA_RECOMBINATION	0.00931793	0.189329	3.58527
SOMATIC_DIVERSIFICATION_OF_IMMUNE_RECEPTORS_VIA_GERMLINE_RECOMBINATION_WITHIN_A_SINGLE_LOCUS	0.00931793	0.189329	3.58527
PROTEIN_MONOUBIQUITINATION	0.00922447	0.189329	3.09317
G2_DNA_DAMAGE_CHECKPOINT	0.00931793	0.189329	3.58527
BINDING_OF_SPERM_TO_ZONA_PELLUCIDA	0.00931793	0.189329	3.58527
FEMALE_SEX_DIFFERENTIATION	0.00939192	0.190003	2.37988
RESPONSE_TO_WATER	0.00994678	0.192251	4.382
EPITHELIAL_CILIUM_MOVEMENT	0.00994678	0.192251	4.382
TRNA_AMINOACYLATION	0.00999887	0.192251	3.03369
NEGATIVE_REGULATION_OF_MYOTUBE_DIFFERENTIATION	0.00994678	0.192251	4.382
ARP2_3_COMPLEX_MEDIATED_ACTIN_NUCLEATION	0.00994678	0.192251	4.382
AMINO_ACID_ACTIVATION	0.00999887	0.192251	3.03369
ATRIAL_SEPTUM_DEVELOPMENT	0.00994678	0.192251	4.382
GANGLIOSIDE_BIOSYNTHETIC_PROCESS	0.00994678	0.192251	4.382
POSITIVE_REGULATION_OF_MITOCHONDRIAL_MEMBRANE_PERMEABILITY	0.00994678	0.192251	4.382
REGULATION_OF_CYTOKINE_PRODUCTION_INVOLVED_IN_INFLAMMATORY_RESPONSE	0.00994678	0.192251	4.382
POSITIVE_REGULATION_OF_REPRODUCTIVE_PROCESS	0.00999887	0.192251	3.03369
PYRIMIDINE_DEOXYRIBONUCLEOTIDE_METABOLIC_PROCESS	0.00994678	0.192251	4.382
RESPONSE_TO_FLUID_SHEAR_STRESS	0.0103535	0.197438	3.47982
REGULATION_OF_TRIGLYCERIDE_METABOLIC_PROCESS	0.0103535	0.197438	3.47982
G1_DNA_DAMAGE_CHECKPOINT	0.0104459	0.197842	2.70123
ORGANELLE_MEMBRANE_FUSION	0.0104597	0.197842	2.49082
CELLULAR_RESPONSE_TO_OXYGEN_LEVELS	0.0107235	0.201195	2.20632
DNA_METABOLIC_PROCESS	0.0106953	0.201195	1.50884
MITOTIC_G2_M_TRANSITION_CHECKPOINT	0.0115931	0.205068	4.15137
RNA_MODIFICATION	0.0113931	0.205068	2.30055
NEGATIVE_REGULATION_OF_NUCLEOSIDE_METABOLIC_PROCESS	0.0115931	0.205068	4.15137
B_CELL_ACTIVATION_INVOLVED_IN_IMMUNE_RESPONSE	0.0114607	0.205068	3.3804
SIGNAL_TRANSDUCTION_IN_RESPONSE_TO_DNA_DAMAGE	0.0110444	0.205068	2.46487
ENTRAINMENT_OF_CIRCADIAN_CLOCK_BY_PHOTOPERIOD	0.0115931	0.205068	4.15137
NEGATIVE_REGULATION_OF_ATP_METABOLIC_PROCESS	0.0115931	0.205068	4.15137
CALCIUM_ION_TRANSPORT	0.0116618	0.205068	1.94537
ALPHA_BETA_T_CELL_ACTIVATION	0.0116791	0.205068	2.92133
RRNA_METHYLATION	0.0115931	0.205068	4.15137
CYTOKINE_PRODUCTION	0.0113931	0.205068	2.30055
PEPTIDYL_LYSINE_METHYLATION	0.0111319	0.205068	2.66473
REGULATION_OF_PROTEIN_EXIT_FROM_ENDOPLASMIC_RETICULUM	0.0115931	0.205068	4.15137
REGULATION_OF_PROTEIN_OLIGOMERIZATION	0.0114607	0.205068	3.3804
LIVER_REGENERATION	0.0115931	0.205068	4.15137
PLATELET_MORPHOGENESIS	0.0115931	0.205068	4.15137
DETECTION_OF_OTHER_ORGANISM	0.0115931	0.205068	4.15137
CELLULAR_GLUCOSE_HOMEOSTASIS	0.0118491	0.206494	2.6292
POSITIVE_REGULATION_OF_CARBOHYDRATE_METABOLIC_PROCESS	0.0118491	0.206494	2.6292
NEGATIVE_REGULATION_OF_WNT_SIGNALING_PATHWAY	0.0119396	0.207294	2.00193
MYELOID_DENDRITIC_CELL_DIFFERENTIATION	0.0133867	0.212589	3.9438
NEGATIVE_REGULATION_OF_MITOTIC_CELL_CYCLE	0.0128016	0.212589	1.98181
PROTEIN_EXIT_FROM_ENDOPLASMIC_RETICULUM	0.0133867	0.212589	3.9438
NEGATIVE_REGULATION_OF_BIOMINERAL_TISSUE_DEVELOPMENT	0.0133867	0.212589	3.9438
LAMELLIPODIUM_ORGANIZATION	0.0126412	0.212589	3.2865
EMBRYONIC_HEMOPOIESIS	0.0133867	0.212589	3.9438
RESPONSE_TO_LIPOPROTEIN_PARTICLE	0.0133867	0.212589	3.9438
DNA_DOUBLE_STRAND_BREAK_PROCESSING	0.0133867	0.212589	3.9438
POSITIVE_REGULATION_OF_GLYCOPROTEIN_METABOLIC_PROCESS	0.0133867	0.212589	3.9438
REGULATION_OF_NEURON_DEATH	0.012315	0.212589	1.878
ENDOPLASMIC_RETICULUM_CALCIUM_ION_HOMEOSTASIS	0.0133867	0.212589	3.9438
T_CELL_SELECTION	0.0126412	0.212589	3.2865
PEPTIDYL_SERINE_MODIFICATION	0.0132171	0.212589	2.13178
REGULATION_OF_CELLULAR_RESPONSE_TO_TRANSFORMING_GROWTH_FACTOR_BETA_STIMULUS	0.0129404	0.212589	2.39018
POSITIVE_REGULATION_OF_LYMPHOCYTE_APOPTOTIC_PROCESS	0.0133867	0.212589	3.9438
LYMPHOCYTE_MEDIATED_IMMUNITY	0.0126869	0.212589	2.14628
MEGAKARYOCYTE_DIFFERENTIATION	0.0133867	0.212589	3.9438
N_GLYCAN_PROCESSING	0.0133867	0.212589	3.9438
REGULATION_OF_TRANSFORMING_GROWTH_FACTOR_BETA_RECEPTOR_SIGNALING_PATHWAY	0.0129404	0.212589	2.39018
POSITIVE_REGULATION_OF_GLUCOSE_METABOLIC_PROCESS	0.0126412	0.212589	3.2865
POSITIVE_REGULATION_OF_PROTEIN_ACETYLATION	0.0126412	0.212589	3.2865
NEGATIVE_REGULATION_OF_PROTEIN_KINASE_B_SIGNALING	0.0126412	0.212589	3.2865
GENETIC_IMPRINTING	0.0133867	0.212589	3.9438
STEROL_METABOLIC_PROCESS	0.0130885	0.212589	2.24444
AMELOGENESIS	0.0133867	0.212589	3.9438
REGULATION_OF_HISTONE_METHYLATION	0.0135418	0.214319	2.817
INOSITOL_LIPID_MEDIATED_SIGNALING	0.0136926	0.215972	2.22634
SYNAPSIS	0.0138967	0.218451	3.19767
APOPTOTIC_MITOCHONDRIAL_CHANGES	0.014544	0.227856	2.76758
SIALYLATION	0.0153294	0.232339	3.756
REGULATION_OF_GLUCONEOGENESIS	0.0152286	0.232339	3.11352
NECROPTOTIC_PROCESS	0.0153294	0.232339	3.756
ZINC_ION_HOMEOSTASIS	0.0153294	0.232339	3.756
EPITHELIAL_STRUCTURE_MAINTENANCE	0.0153294	0.232339	3.756
DEOXYRIBOSE_PHOSPHATE_CATABOLIC_PROCESS	0.0153294	0.232339	3.756
POSITIVE_REGULATION_OF_EXCITATORY_POSTSYNAPTIC_POTENTIAL	0.0153294	0.232339	3.756
NEGATIVE_REGULATION_OF_PROTEIN_ACETYLATION	0.0153294	0.232339	3.756
POSITIVE_REGULATION_OF_TRIGLYCERIDE_METABOLIC_PROCESS	0.0153294	0.232339	3.756
MRNA_CLEAVAGE	0.0153294	0.232339	3.756
ADAPTIVE_IMMUNE_RESPONSE	0.0154841	0.23345	1.78019
REGULATION_OF_CHROMATIN_ORGANIZATION	0.0155031	0.23345	2.07568
REGULATION_OF_CIRCADIAN_RHYTHM	0.0158181	0.237425	2.29736
POSITIVE_REGULATION_OF_LIPID_METABOLIC_PROCESS	0.0163138	0.244078	2.15676
PEPTIDYL_ASPARAGINE_MODIFICATION	0.0166382	0.247341	3.03369
NEGATIVE_REGULATION_OF_RESPONSE_TO_ENDOPLASMIC_RETICULUM_STRESS	0.0166382	0.247341	3.03369
POSITIVE_REGULATION_OF_INTERLEUKIN_4_PRODUCTION	0.0174226	0.247912	3.58527
DNA_REPLICATION	0.0172778	0.247912	1.89606
PROTEIN_ACETYLATION	0.0170221	0.247912	2.14005
BONE_CELL_DEVELOPMENT	0.0174226	0.247912	3.58527
GAMETE_GENERATION	0.0172716	0.247912	1.52449
POSITIVE_REGULATION_OF_PROTEIN_CATABOLIC_PROCESS	0.017005	0.247912	1.79945
ADAPTIVE_IMMUNE_RESPONSE_BASED_ON_SOMATIC_RECOMBINATION_OF_IMMUNE_RECEPTORS_BUILT_FROM_IMMUNOGLOBULIN_SUPERFAMILY_DOMAINS	0.0167494	0.247912	2.04873
REGULATION_OF_INTERLEUKIN_17_PRODUCTION	0.0174226	0.247912	3.58527
RELEASE_OF_CYTOCHROME_C_FROM_MITOCHONDRIA	0.0174226	0.247912	3.58527
REGULATION_OF_ESTABLISHMENT_OR_MAINTENANCE_OF_CELL_POLARITY	0.0174226	0.247912	3.58527
REGULATION_OF_CGMP_BIOSYNTHETIC_PROCESS	0.0174226	0.247912	3.58527
POSITIVE_REGULATION_OF_PROTEIN_OLIGOMERIZATION	0.0174226	0.247912	3.58527
REGULATION_OF_CYSTEINE_TYPE_ENDOPEPTIDASE_ACTIVITY_INVOLVED_IN_APOPTOTIC_SIGNALING_PATHWAY	0.0174226	0.247912	3.58527
POSITIVE_REGULATION_OF_NITRIC_OXIDE_SYNTHASE_ACTIVITY	0.0174226	0.247912	3.58527
CHONDROCYTE_DIFFERENTIATION	0.0178456	0.253157	2.6292
POSITIVE_REGULATION_OF_EXOCYTOSIS	0.0187931	0.265788	2.37578
ENDOPLASMIC_RETICULUM_TO_CYTOSOL_TRANSPORT	0.019667	0.269543	3.42939
HISTONE_MONOUBIQUITINATION	0.019667	0.269543	3.42939
PHOSPHATIDYLETHANOLAMINE_ACYL_CHAIN_REMODELING	0.019667	0.269543	3.42939
REGULATION_OF_TRANSCRIPTION_FROM_RNA_POLYMERASE_I_PROMOTER	0.019667	0.269543	3.42939
REGULATION_OF_ANTIGEN_PROCESSING_AND_PRESENTATION	0.019667	0.269543	3.42939
ACTIN_FILAMENT_POLYMERIZATION	0.019667	0.269543	3.42939
LIPID_BIOSYNTHETIC_PROCESS	0.0195852	0.269543	1.53654
SCF_DEPENDENT_PROTEASOMAL_UBIQUITIN_DEPENDENT_PROTEIN_CATABOLIC_PROCESS	0.019667	0.269543	3.42939
RESPONSE_TO_HYPEROXIA	0.019667	0.269543	3.42939
REGULATION_OF_DNA_DEPENDENT_DNA_REPLICATION	0.0196958	0.269543	2.88571
RESPONSE_TO_INCREASED_OXYGEN_LEVELS	0.019667	0.269543	3.42939
REGULATION_OF_CATABOLIC_PROCESS	0.0198217	0.27047	1.45667
REGULATION_OF_CELL_CYCLE_ARREST	0.0200197	0.272373	2.191
REGULATION_OF_CYSTEINE_TYPE_ENDOPEPTIDASE_ACTIVITY	0.0202213	0.274314	1.85155
GLYCOLIPID_BIOSYNTHETIC_PROCESS	0.0203012	0.274598	2.54439
CARDIAC_SEPTUM_DEVELOPMENT	0.0208874	0.280084	2.31988
POSITIVE_REGULATION_OF_CELL_CYCLE_ARREST	0.0208874	0.280084	2.31988
PALATE_DEVELOPMENT	0.0208874	0.280084	2.31988
SOMATIC_DIVERSIFICATION_OF_IMMUNE_RECEPTORS	0.021346	0.285411	2.817
DNA_RECOMBINATION	0.0214968	0.286604	1.83432
PROTEIN_K63_LINKED_DEUBIQUITINATION	0.0220632	0.286759	3.2865
PHOTOPERIODISM	0.0220632	0.286759	3.2865
ACTIN_NUCLEATION	0.0220632	0.286759	3.2865
CELL_SUBSTRATE_ADHERENS_JUNCTION_ASSEMBLY	0.0220632	0.286759	3.2865
FOCAL_ADHESION_ASSEMBLY	0.0220632	0.286759	3.2865
IMMUNOGLOBULIN_PRODUCTION_INVOLVED_IN_IMMUNOGLOBULIN_MEDIATED_IMMUNE_RESPONSE	0.0220632	0.286759	3.2865
RESPONSE_TO_STEROL	0.0220632	0.286759	3.2865
CELLULAR_RESPONSE_TO_EXTRACELLULAR_STIMULUS	0.0218171	0.286759	1.88799
DNA_DEPENDENT_DNA_REPLICATION_MAINTENANCE_OF_FIDELITY	0.0220632	0.286759	3.2865
NEGATIVE_REGULATION_OF_CANONICAL_WNT_SIGNALING_PATHWAY	0.0224739	0.291284	1.94755
NEGATIVE_REGULATION_OF_NEUROTRANSMITTER_SECRETION	0.0303193	0.294521	3.58527
REGULATION_OF_TOR_SIGNALING	0.0289568	0.294521	2.31988
AUTOPHAGY	0.0236185	0.294521	1.60154
REGULATION_OF_HEXOKINASE_ACTIVITY	0.0303193	0.294521	3.58527
REGULATION_OF_PHOSPHOLIPASE_A2_ACTIVITY	0.0303193	0.294521	3.58527
MODIFIED_AMINO_ACID_TRANSPORT	0.0273113	0.294521	3.03369
REGULATION_OF_AUTOPHAGY	0.0253744	0.294521	1.74224
POSITIVE_REGULATION_OF_TYROSINE_PHOSPHORYLATION_OF_STAT1_PROTEIN	0.0303193	0.294521	3.58527
REGULATION_OF_WNT_SIGNALING_PATHWAY	0.0271226	0.294521	1.65385
APOPTOTIC_CELL_CLEARANCE	0.0301625	0.294521	2.92133
DETECTION_OF_BIOTIC_STIMULUS	0.0301625	0.294521	2.92133
POSITIVE_REGULATION_OF_RECEPTOR_BIOSYNTHETIC_PROCESS	0.0303193	0.294521	3.58527
HOMOCYSTEINE_METABOLIC_PROCESS	0.0303193	0.294521	3.58527
PEPTIDE_CATABOLIC_PROCESS	0.0246113	0.294521	3.15504
POSITIVE_REGULATION_OF_IMMUNOGLOBULIN_SECRETION	0.0303193	0.294521	3.58527
LOW_DENSITY_LIPOPROTEIN_PARTICLE_CLEARANCE	0.0303193	0.294521	3.58527
URETER_DEVELOPMENT	0.0303193	0.294521	3.58527
NEGATIVE_REGULATION_OF_STRIATED_MUSCLE_CELL_DIFFERENTIATION	0.0273113	0.294521	3.03369
NEGATIVE_REGULATION_OF_MAST_CELL_ACTIVATION	0.0303193	0.294521	3.58527
OVULATION_CYCLE_PROCESS	0.0243167	0.294521	2.24079
INNER_DYNEIN_ARM_ASSEMBLY	0.0303193	0.294521	3.58527
C21_STEROID_HORMONE_METABOLIC_PROCESS	0.0246113	0.294521	3.15504
CELL_DIFFERENTIATION_INVOLVED_IN_EMBRYONIC_PLACENTA_DEVELOPMENT	0.0246113	0.294521	3.15504
RESPONSE_TO_FOLLICLE_STIMULATING_HORMONE	0.0303193	0.294521	3.58527
CD4_POSITIVE_OR_CD8_POSITIVE_ALPHA_BETA_T_CELL_LINEAGE_COMMITMENT	0.0303193	0.294521	3.58527
PROSTATE_GLANDULAR_ACINUS_DEVELOPMENT	0.0303193	0.294521	3.58527
POSITIVE_REGULATION_OF_TRIGLYCERIDE_LIPASE_ACTIVITY	0.0303193	0.294521	3.58527
CRISTAE_FORMATION	0.0303193	0.294521	3.58527
REGULATION_OF_MACROPHAGE_ACTIVATION	0.0273113	0.294521	3.03369
REGULATION_OF_MYOBLAST_PROLIFERATION	0.0303193	0.294521	3.58527
DIOL_METABOLIC_PROCESS	0.0303193	0.294521	3.58527
FEMALE_MEIOTIC_DIVISION	0.0273113	0.294521	3.03369
REGULATION_OF_ACTIN_NUCLEATION	0.0301625	0.294521	2.92133
CELLULAR_RESPONSE_TO_BIOTIC_STIMULUS	0.0232769	0.294521	1.93561
POSITIVE_REGULATION_OF_NUCLEAR_TRANSCRIBED_MRNA_POLY_A_TAIL_SHORTENING	0.0303193	0.294521	3.58527
REGULATION_OF_LIPID_METABOLIC_PROCESS	0.0281396	0.294521	1.67821
PHOSPHATIDYLCHOLINE_ACYL_CHAIN_REMODELING	0.0273113	0.294521	3.03369
POSITIVE_REGULATION_OF_PROTEOLYSIS	0.0232195	0.294521	1.62967
REGULATION_OF_ASTROCYTE_DIFFERENTIATION	0.0301625	0.294521	2.92133
AXIS_SPECIFICATION	0.0268007	0.294521	2.191
GANGLIOSIDE_METABOLIC_PROCESS	0.0273113	0.294521	3.03369
OVULATION_CYCLE	0.0249439	0.294521	2.09405
ACTIVATION_OF_MAPKKK_ACTIVITY	0.0303193	0.294521	3.58527
LENS_DEVELOPMENT_IN_CAMERA_TYPE_EYE	0.0258514	0.294521	2.39018
CHROMOSOME_LOCALIZATION_TO_NUCLEAR_ENVELOPE_INVOLVED_IN_HOMOLOGOUS_CHROMOSOME_SEGREGATION	0.0303193	0.294521	3.58527
POSITIVE_REGULATION_OF_MYELINATION	0.0303193	0.294521	3.58527
N_TERMINAL_PROTEIN_AMINO_ACID_MODIFICATION	0.0273113	0.294521	3.03369
POSITIVE_REGULATION_OF_GUANYLATE_CYCLASE_ACTIVITY	0.0303193	0.294521	3.58527
TYROSINE_PHOSPHORYLATION_OF_STAT_PROTEIN	0.0252238	0.294521	3.9438
CEREBELLAR_CORTEX_DEVELOPMENT	0.0287767	0.294521	2.57204
DETECTION_OF_MOLECULE_OF_BACTERIAL_ORIGIN	0.0303193	0.294521	3.58527
CREATINE_METABOLIC_PROCESS	0.0303193	0.294521	3.58527
NEGATIVE_REGULATION_OF_COFACTOR_METABOLIC_PROCESS	0.0303193	0.294521	3.58527
PHOSPHATIDYLCHOLINE_METABOLIC_PROCESS	0.022968	0.294521	2.46487
MITOCHONDRION_DISTRIBUTION	0.0303193	0.294521	3.58527
SKELETAL_MUSCLE_ADAPTATION	0.0303193	0.294521	3.58527
REGULATION_OF_RESPONSE_TO_OXIDATIVE_STRESS	0.0243823	0.294521	2.42695
POSITIVE_REGULATION_OF_EPIDERMAL_GROWTH_FACTOR_ACTIVATED_RECEPTOR_ACTIVITY	0.0303193	0.294521	3.58527
REGULATION_OF_NUCLEAR_TRANSCRIBED_MRNA_POLY_A_TAIL_SHORTENING	0.0303193	0.294521	3.58527
CELLULAR_RESPONSE_TO_AMINO_ACID_STARVATION	0.0246113	0.294521	3.15504
TELOMERE_LOCALIZATION	0.0303193	0.294521	3.58527
RESPONSE_TO_LITHIUM_ION	0.0301625	0.294521	2.92133
MITOCHONDRIAL_CALCIUM_ION_TRANSPORT	0.0303193	0.294521	3.58527
NEGATIVE_REGULATION_OF_COENZYME_METABOLIC_PROCESS	0.0303193	0.294521	3.58527
PROTEIN_FOLDING_IN_ENDOPLASMIC_RETICULUM	0.0303193	0.294521	3.58527
SINGLE_FERTILIZATION	0.02602	0.294521	2.07568
OLIGOSACCHARIDE_METABOLIC_PROCESS	0.0243823	0.294521	2.42695
REGULATION_OF_CARBOHYDRATE_BIOSYNTHETIC_PROCESS	0.0231346	0.294521	2.26655
MYELOID_DENDRITIC_CELL_ACTIVATION	0.0273113	0.294521	3.03369
RESPONSE_TO_WATER_DEPRIVATION	0.0303193	0.294521	3.58527
REGULATION_OF_GLYCOPROTEIN_METABOLIC_PROCESS	0.0230784	0.294521	2.75149
REGULATION_OF_NEURON_APOPTOTIC_PROCESS	0.0248011	0.294521	1.84866
REGULATION_OF_NUCLEAR_CELL_CYCLE_DNA_REPLICATION	0.0303193	0.294521	3.58527
REGULATION_OF_HISTONE_H3_K4_METHYLATION	0.0301625	0.294521	2.92133
NEGATIVE_REGULATION_OF_SODIUM_ION_TRANSPORT	0.0303193	0.294521	3.58527
REGULATION_OF_CELLULAR_RESPONSE_TO_STRESS	0.0293341	0.294521	1.42684
SOMATIC_STEM_CELL_POPULATION_MAINTENANCE	0.0258514	0.294521	2.39018
NEGATIVE_REGULATION_OF_TRANSFORMING_GROWTH_FACTOR_BETA_RECEPTOR_SIGNALING_PATHWAY	0.0258514	0.294521	2.39018
CELLULAR_RESPONSE_TO_TOXIC_SUBSTANCE	0.0246113	0.294521	3.15504
ALCOHOL_BIOSYNTHETIC_PROCESS	0.0228842	0.294521	2.13178
NEGATIVE_REGULATION_OF_GLIAL_CELL_PROLIFERATION	0.0303193	0.294521	3.58527
REGULATION_OF_NOTCH_SIGNALING_PATHWAY	0.0273761	0.294521	2.35451
RRNA_MODIFICATION	0.0301625	0.294521	2.92133
NEGATIVE_REGULATION_OF_LEUKOCYTE_DEGRANULATION	0.0303193	0.294521	3.58527
REGULATION_OF_HISTONE_H4_ACETYLATION	0.0303193	0.294521	3.58527
POSITIVE_REGULATION_OF_TRANSCRIPTION_FROM_RNA_POLYMERASE_II_PROMOTER_INVOLVED_IN_CELLULAR_RESPONSE_TO_CHEMICAL_STIMULUS	0.0301625	0.294521	2.92133
HISTONE_H3_ACETYLATION	0.0287767	0.294521	2.57204
CELLULAR_LIPID_METABOLIC_PROCESS	0.0255931	0.294521	1.38227
ENTRAINMENT_OF_CIRCADIAN_CLOCK	0.0273113	0.294521	3.03369
ORGANELLE_INHERITANCE	0.0303193	0.294521	3.58527
NEGATIVE_REGULATION_OF_CELL_CYCLE_G2_M_PHASE_TRANSITION	0.0246113	0.294521	3.15504
POSITIVE_REGULATION_OF_CELLULAR_PROTEIN_CATABOLIC_PROCESS	0.0248011	0.294521	1.84866
ENAMEL_MINERALIZATION	0.0303193	0.294521	3.58527
DEVELOPMENTAL_MATURATION	0.0255908	0.294521	1.83908
REGULATION_OF_P38MAPK_CASCADE	0.0273113	0.294521	3.03369
GOLGI_RIBBON_FORMATION	0.0303193	0.294521	3.58527
REGULATION_OF_SKELETAL_MUSCLE_CONTRACTION	0.0303193	0.294521	3.58527
NEGATIVE_REGULATION_OF_ENDOPLASMIC_RETICULUM_UNFOLDED_PROTEIN_RESPONSE	0.0303193	0.294521	3.58527
MUSCLE_ATROPHY	0.0303193	0.294521	3.58527
NUCLEAR_TRANSCRIBED_MRNA_POLY_A_TAIL_SHORTENING	0.0246113	0.294521	3.15504
GLYCOSPHINGOLIPID_BIOSYNTHETIC_PROCESS	0.0246113	0.294521	3.15504
STEROID_BIOSYNTHETIC_PROCESS	0.02602	0.294521	2.07568
PEPTIDYL_LYSINE_MODIFICATION	0.0284349	0.294521	1.64325
POSITIVE_REGULATION_OF_OXIDATIVE_STRESS_INDUCED_CELL_DEATH	0.0303193	0.294521	3.58527
POSITIVE_REGULATION_OF_NON_CANONICAL_WNT_SIGNALING_PATHWAY	0.0303193	0.294521	3.58527
RESPONSE_TO_GRAVITY	0.0303193	0.294521	3.58527
NEGATIVE_REGULATION_OF_CELLULAR_RESPONSE_TO_TRANSFORMING_GROWTH_FACTOR_BETA_STIMULUS	0.0258514	0.294521	2.39018
PLACENTA_DEVELOPMENT	0.0244211	0.294521	2.00048
REGULATION_OF_CERAMIDE_BIOSYNTHETIC_PROCESS	0.0303193	0.294521	3.58527
CELLULAR_RESPONSE_TO_DEXAMETHASONE_STIMULUS	0.0301625	0.294521	2.92133
LIPID_METABOLIC_PROCESS	0.0283648	0.294521	1.32822
PEPTIDYL_LYSINE_TRIMETHYLATION	0.0246113	0.294521	3.15504
REGULATION_OF_ER_TO_GOLGI_VESICLE_MEDIATED_TRANSPORT	0.0303193	0.294521	3.58527
NEGATIVE_REGULATION_OF_CALCIUM_ION_IMPORT	0.0246113	0.294521	3.15504
REGULATION_OF_OXIDATIVE_STRESS_INDUCED_NEURON_DEATH	0.0303193	0.294521	3.58527
NEGATIVE_REGULATION_OF_GLYCOLYTIC_PROCESS	0.0303193	0.294521	3.58527
POSITIVE_REGULATION_OF_VASCULAR_ENDOTHELIAL_GROWTH_FACTOR_PRODUCTION	0.0273113	0.294521	3.03369
ISOPRENOID_BIOSYNTHETIC_PROCESS	0.0246113	0.294521	3.15504
INOSITOL_METABOLIC_PROCESS	0.0303193	0.294521	3.58527
POSITIVE_REGULATION_OF_MITOCHONDRION_ORGANIZATION	0.0266948	0.294521	1.88924
MACROMOLECULE_CATABOLIC_PROCESS	0.0304494	0.295169	1.36287
POSITIVE_REGULATION_OF_OXIDOREDUCTASE_ACTIVITY	0.0308453	0.297766	2.51732
RESPONSE_TO_ANTIBIOTIC	0.0308453	0.297766	2.51732
NCRNA_METABOLIC_PROCESS	0.0310723	0.299336	1.47985
POSITIVE_REGULATION_OF_SEQUENCE_SPECIFIC_DNA_BINDING_TRANSCRIPTION_FACTOR_ACTIVITY	0.0312679	0.300598	1.72974
VENTRICULAR_SEPTUM_MORPHOGENESIS	0.0331641	0.301741	2.817
TRIPARTITE_REGIONAL_SUBDIVISION	0.0357828	0.301741	3.2865
PROTEIN_DEMETHYLATION	0.0363152	0.301741	2.71986
GOLGI_LOCALIZATION	0.0357828	0.301741	3.2865
MAINTENANCE_OF_CELL_POLARITY	0.0357828	0.301741	3.2865
FERTILIZATION	0.0362075	0.301741	1.85279
NEGATIVE_REGULATION_OF_HEART_GROWTH	0.0357828	0.301741	3.2865
ACTIVATION_OF_CYSTEINE_TYPE_ENDOPEPTIDASE_ACTIVITY	0.0337299	0.301741	2.07568
REGULATION_OF_OXIDATIVE_STRESS_INDUCED_INTRINSIC_APOPTOTIC_SIGNALING_PATHWAY	0.0363152	0.301741	2.71986
POSITIVE_REGULATION_OF_RELEASE_OF_CYTOCHROME_C_FROM_MITOCHONDRIA	0.0331641	0.301741	2.817
LENS_FIBER_CELL_DEVELOPMENT	0.0357828	0.301741	3.2865
NUCLEOTIDE_BINDING_DOMAIN_LEUCINE_RICH_REPEAT_CONTAINING_RECEPTOR_SIGNALING_PATHWAY	0.0331641	0.301741	2.817
POSITIVE_REGULATION_OF_NIK_NF_KAPPAB_SIGNALING	0.0363152	0.301741	2.71986
CHROMATIN_SILENCING	0.0337299	0.301741	2.07568
REGULATION_OF_THYMOCYTE_APOPTOTIC_PROCESS	0.0357828	0.301741	3.2865
REGULATION_OF_CELL_CYCLE_G1_S_PHASE_TRANSITION	0.0338248	0.301741	1.878
VASCULAR_SMOOTH_MUSCLE_CONTRACTION	0.0357828	0.301741	3.2865
POSITIVE_REGULATION_OF_MONOOXYGENASE_ACTIVITY	0.0363152	0.301741	2.71986
EMBRYONIC_CAMERA_TYPE_EYE_FORMATION	0.0357828	0.301741	3.2865
ANATOMICAL_STRUCTURE_REGRESSION	0.0357828	0.301741	3.2865
HOMOLOGOUS_CHROMOSOME_SEGREGATION	0.0329993	0.301741	2.46487
SYNAPTIC_VESICLE_FUSION_TO_PRESYNAPTIC_ACTIVE_ZONE_MEMBRANE	0.0357828	0.301741	3.2865
REGULATION_OF_KERATINOCYTE_PROLIFERATION	0.0331641	0.301741	2.817
DETECTION_OF_MECHANICAL_STIMULUS_INVOLVED_IN_SENSORY_PERCEPTION_OF_SOUND	0.0357828	0.301741	3.2865
CELLULAR_RESPONSE_TO_CHOLESTEROL	0.0357828	0.301741	3.2865
HEMATOPOIETIC_STEM_CELL_DIFFERENTIATION	0.0357828	0.301741	3.2865
SPHINGOSINE_1_PHOSPHATE_SIGNALING_PATHWAY	0.0357828	0.301741	3.2865
POSITIVE_REGULATION_OF_REGULATED_SECRETORY_PATHWAY	0.0352391	0.301741	2.41457
GROWTH_PLATE_CARTILAGE_DEVELOPMENT	0.0357828	0.301741	3.2865
NEGATIVE_REGULATION_OF_PROTEIN_OLIGOMERIZATION	0.0357828	0.301741	3.2865
POSITIVE_REGULATION_OF_INTERFERON_GAMMA_BIOSYNTHETIC_PROCESS	0.0357828	0.301741	3.2865
RESPONSE_TO_RADIATION	0.0348005	0.301741	1.52786
REGULATION_OF_CGMP_METABOLIC_PROCESS	0.0363152	0.301741	2.71986
GLYCOSYLCERAMIDE_METABOLIC_PROCESS	0.0357828	0.301741	3.2865
NEGATIVE_REGULATION_OF_CHROMOSOME_ORGANIZATION	0.0352423	0.301741	2.05406
ORGANIC_HYDROXY_COMPOUND_BIOSYNTHETIC_PROCESS	0.0345652	0.301741	1.80288
REGULATION_OF_T_CELL_TOLERANCE_INDUCTION	0.0357828	0.301741	3.2865
NEGATIVE_REGULATION_OF_GLYCOPROTEIN_BIOSYNTHETIC_PROCESS	0.0357828	0.301741	3.2865
RESPONSE_TO_ARSENIC_CONTAINING_SUBSTANCE	0.0363152	0.301741	2.71986
RENAL_ABSORPTION	0.0357828	0.301741	3.2865
T_CELL_DIFFERENTIATION_INVOLVED_IN_IMMUNE_RESPONSE	0.0363152	0.301741	2.71986
VESICLE_FUSION_TO_PLASMA_MEMBRANE	0.0357828	0.301741	3.2865
FATTY_ACID_HOMEOSTASIS	0.0357828	0.301741	3.2865
NEGATIVE_REGULATION_OF_CARDIAC_MUSCLE_TISSUE_GROWTH	0.0357828	0.301741	3.2865
REGULATION_OF_CELL_CYCLE_PHASE_TRANSITION	0.0349232	0.301741	1.59718
MEMBRANE_TUBULATION	0.0357828	0.301741	3.2865
POSITIVE_REGULATION_OF_NEUROTRANSMITTER_SECRETION	0.0357828	0.301741	3.2865
POSITIVE_REGULATION_OF_ACUTE_INFLAMMATORY_RESPONSE	0.0331641	0.301741	2.817
TRACHEA_MORPHOGENESIS	0.0357828	0.301741	3.2865
POSITIVE_REGULATION_OF_ASTROCYTE_DIFFERENTIATION	0.0357828	0.301741	3.2865
MEIOTIC_CHROMOSOME_SEPARATION	0.0357828	0.301741	3.2865
POSITIVE_REGULATION_BY_HOST_OF_VIRAL_TRANSCRIPTION	0.0357828	0.301741	3.2865
TROPHOBLAST_GIANT_CELL_DIFFERENTIATION	0.0357828	0.301741	3.2865
NADP_METABOLIC_PROCESS	0.0363152	0.301741	2.71986
ALCOHOL_METABOLIC_PROCESS	0.0324691	0.301741	1.58659
NEGATIVE_REGULATION_OF_NOTCH_SIGNALING_PATHWAY	0.0331641	0.301741	2.817
CELL_CYCLE_DNA_REPLICATION	0.0357828	0.301741	3.2865
DISTAL_TUBULE_DEVELOPMENT	0.0357828	0.301741	3.2865
PEPTIDYL_LYSINE_DIMETHYLATION	0.0357828	0.301741	3.2865
SPLICEOSOMAL_TRI_SNRNP_COMPLEX_ASSEMBLY	0.0357828	0.301741	3.2865
L_AMINO_ACID_IMPORT	0.0357828	0.301741	3.2865
MALE_SEX_DIFFERENTIATION	0.0350024	0.301741	1.86531
ANTERIOR_POSTERIOR_AXIS_SPECIFICATION_EMBRYO	0.0357828	0.301741	3.2865
NUCLEOSIDE_TRANSMEMBRANE_TRANSPORT	0.0357828	0.301741	3.2865
LYSOSOMAL_TRANSPORT	0.0322883	0.301741	2.2536
POSITIVE_REGULATION_OF_LEUKOCYTE_APOPTOTIC_PROCESS	0.0331641	0.301741	2.817
RNA_INTERFERENCE	0.0357828	0.301741	3.2865
NEGATIVE_REGULATION_OF_CELL_CYCLE_PHASE_TRANSITION	0.0326745	0.301741	1.89086
PEPTIDYL_METHIONINE_MODIFICATION	0.0357828	0.301741	3.2865
GLUCOSE_IMPORT	0.0357828	0.301741	3.2865
NECROTIC_CELL_DEATH	0.0331641	0.301741	2.817
PROTEIN_DEALKYLATION	0.0363152	0.301741	2.71986
MAMMARY_GLAND_EPITHELIAL_CELL_PROLIFERATION	0.0357828	0.301741	3.2865
OUTER_DYNEIN_ARM_ASSEMBLY	0.0357828	0.301741	3.2865
POSITIVE_REGULATION_OF_DNA_DEPENDENT_DNA_REPLICATION	0.0357828	0.301741	3.2865
SPHINGOLIPID_MEDIATED_SIGNALING_PATHWAY	0.0357828	0.301741	3.2865
REGULATION_OF_HOMEOSTATIC_PROCESS	0.0365895	0.303477	1.49988
REGULATION_OF_RNA_SPLICING	0.0367977	0.30412	2.03289
MITOCHONDRIAL_TRANSPORT	0.0367585	0.30412	1.78251
REGULATION_OF_SPHINGOLIPID_BIOSYNTHETIC_PROCESS	0.0415926	0.309154	3.03369
NEGATIVE_T_CELL_SELECTION	0.0415926	0.309154	3.03369
MICROTUBULE_DEPOLYMERIZATION	0.0415926	0.309154	3.03369
PROTEIN_LOCALIZATION_TO_CHROMATIN	0.0415926	0.309154	3.03369
HEART_VALVE_FORMATION	0.0415926	0.309154	3.03369
LAMELLIPODIUM_ASSEMBLY	0.0396144	0.309154	2.6292
REGULATION_OF_ACYL_COA_BIOSYNTHETIC_PROCESS	0.0415926	0.309154	3.03369
REGULATION_OF_TRANSLATIONAL_INITIATION_IN_RESPONSE_TO_STRESS	0.0415926	0.309154	3.03369
RRNA_3_END_PROCESSING	0.0415926	0.309154	3.03369
REGULATION_OF_NEUROTRANSMITTER_RECEPTOR_ACTIVITY	0.0396144	0.309154	2.6292
AUDITORY_RECEPTOR_CELL_MORPHOGENESIS	0.0415926	0.309154	3.03369
CELLULAR_RESPONSE_TO_LIPOPROTEIN_PARTICLE_STIMULUS	0.0415926	0.309154	3.03369
RESPONSE_TO_PROGESTERONE	0.037565	0.309154	2.36628
MATURE_B_CELL_DIFFERENTIATION_INVOLVED_IN_IMMUNE_RESPONSE	0.0415926	0.309154	3.03369
REGULATION_OF_RESPIRATORY_GASEOUS_EXCHANGE_BY_NEUROLOGICAL_SYSTEM_PROCESS	0.0415926	0.309154	3.03369
TELENCEPHALON_REGIONALIZATION	0.0415926	0.309154	3.03369
ALPHA_LINOLENIC_ACID_METABOLIC_PROCESS	0.0415926	0.309154	3.03369
POSITIVE_REGULATION_OF_PROTEASOMAL_PROTEIN_CATABOLIC_PROCESS	0.0383964	0.309154	2.01214
NEGATIVE_REGULATION_OF_CELL_CYCLE_G1_S_PHASE_TRANSITION	0.0383964	0.309154	2.01214
NEGATIVE_REGULATION_OF_KERATINOCYTE_PROLIFERATION	0.0415926	0.309154	3.03369
OLIGOSACCHARIDE_BIOSYNTHETIC_PROCESS	0.0415926	0.309154	3.03369
S_ADENOSYLHOMOCYSTEINE_METABOLIC_PROCESS	0.0415926	0.309154	3.03369
NEGATIVE_REGULATION_OF_MUSCLE_CELL_APOPTOTIC_PROCESS	0.0396144	0.309154	2.6292
AMINO_SUGAR_CATABOLIC_PROCESS	0.0415926	0.309154	3.03369
DIVALENT_INORGANIC_CATION_TRANSPORT	0.041083	0.309154	1.61872
PROTEIN_MATURATION	0.0382369	0.309154	1.63705
PATHWAY_RESTRICTED_SMAD_PROTEIN_PHOSPHORYLATION	0.0415926	0.309154	3.03369
RESPONSE_TO_YEAST	0.0415926	0.309154	3.03369
FATTY_ACID_BETA_OXIDATION	0.0399769	0.309154	2.31988
NEGATIVE_REGULATION_OF_ASTROCYTE_DIFFERENTIATION	0.0415926	0.309154	3.03369
REGULATION_OF_GUANYLATE_CYCLASE_ACTIVITY	0.0415926	0.309154	3.03369
NEGATIVE_REGULATION_OF_GLUCONEOGENESIS	0.0415926	0.309154	3.03369
ENDODERMAL_CELL_FATE_COMMITMENT	0.0415926	0.309154	3.03369
REGULATION_OF_MHC_CLASS_II_BIOSYNTHETIC_PROCESS	0.0415926	0.309154	3.03369
REGULATION_OF_MEMBRANE_LIPID_METABOLIC_PROCESS	0.0415926	0.309154	3.03369
ESTABLISHMENT_OR_MAINTENANCE_OF_EPITHELIAL_CELL_APICAL_BASAL_POLARITY	0.0396144	0.309154	2.6292
NEGATIVE_REGULATION_OF_TOR_SIGNALING	0.0396144	0.309154	2.6292
PENTOSE_PHOSPHATE_SHUNT	0.0415926	0.309154	3.03369
CELL_CYCLE_PROCESS	0.0384515	0.309154	1.31338
POSITIVE_REGULATION_OF_INTERLEUKIN_1_BETA_PRODUCTION	0.0396144	0.309154	2.6292
ESTABLISHMENT_OF_PROTEIN_LOCALIZATION_TO_CHROMOSOME	0.0415926	0.309154	3.03369
REGULATION_OF_CELL_PROLIFERATION_INVOLVED_IN_KIDNEY_DEVELOPMENT	0.0415926	0.309154	3.03369
CARDIOBLAST_DIFFERENTIATION	0.0415926	0.309154	3.03369
FATTY_ACID_CATABOLIC_PROCESS	0.0377176	0.309154	2.16098
FATTY_ACID_BETA_OXIDATION_USING_ACYL_COA_OXIDASE	0.0415926	0.309154	3.03369
POSITIVE_REGULATION_OF_GLUCONEOGENESIS	0.0415926	0.309154	3.03369
MITOTIC_G2_DNA_DAMAGE_CHECKPOINT	0.0415926	0.309154	3.03369
PANCREAS_DEVELOPMENT	0.0377176	0.309154	2.16098
ACTIVATION_OF_CYSTEINE_TYPE_ENDOPEPTIDASE_ACTIVITY_INVOLVED_IN_APOPTOTIC_SIGNALING_PATHWAY	0.0415926	0.309154	3.03369
POSITIVE_REGULATION_OF_PROTEIN_IMPORT_INTO_NUCLEUS_TRANSLOCATION	0.0415926	0.309154	3.03369
NEGATIVE_REGULATION_OF_FATTY_ACID_BIOSYNTHETIC_PROCESS	0.0415926	0.309154	3.03369
PROTEIN_AUTOPROCESSING	0.0415926	0.309154	3.03369
CHROMOSOME_ORGANIZATION_INVOLVED_IN_MEIOTIC_CELL_CYCLE	0.0399769	0.309154	2.31988
MITOTIC_CELL_CYCLE_ARREST	0.0415926	0.309154	3.03369
SPONGIOTROPHOBLAST_LAYER_DEVELOPMENT	0.0415926	0.309154	3.03369
LYMPHOCYTE_ACTIVATION_INVOLVED_IN_IMMUNE_RESPONSE	0.0383964	0.309154	2.01214
HISTONE_H4_ACETYLATION	0.037565	0.309154	2.36628
REGULATION_OF_CHOLESTEROL_BIOSYNTHETIC_PROCESS	0.0415926	0.309154	3.03369
HEPATOCYTE_APOPTOTIC_PROCESS	0.0415926	0.309154	3.03369
REGULATION_OF_CHOLESTEROL_STORAGE	0.0415926	0.309154	3.03369
NEGATIVE_REGULATION_OF_MACROPHAGE_DERIVED_FOAM_CELL_DIFFERENTIATION	0.0415926	0.309154	3.03369
SPHINGOID_METABOLIC_PROCESS	0.0415926	0.309154	3.03369
INTRACELLULAR_SIGNAL_TRANSDUCTION	0.0393423	0.309154	1.25439
METENCEPHALON_DEVELOPMENT	0.0417249	0.309643	1.9719
PHOSPHORYLATION	0.0423197	0.313557	1.28462
TISSUE_REGENERATION	0.0424751	0.314208	2.27527
REGULATION_OF_VIRAL_RELEASE_FROM_HOST_CELL	0.0430601	0.316522	2.54439
CARDIAC_ATRIUM_DEVELOPMENT	0.0430601	0.316522	2.54439
GLYCEROLIPID_BIOSYNTHETIC_PROCESS	0.0430453	0.316522	1.68219
REGULATION_OF_VASCULAR_ENDOTHELIAL_GROWTH_FACTOR_PRODUCTION	0.0430601	0.316522	2.54439
MELANIN_METABOLIC_PROCESS	0.0477276	0.32001	2.817
PROTEIN_CHROMOPHORE_LINKAGE	0.0477276	0.32001	2.817
HISTONE_H3_K9_MODIFICATION	0.0477276	0.32001	2.817
POSITIVE_REGULATION_OF_MEIOTIC_CELL_CYCLE	0.0477276	0.32001	2.817
POSITIVE_REGULATION_OF_B_CELL_DIFFERENTIATION	0.0477276	0.32001	2.817
PHOSPHATIDYLETHANOLAMINE_BIOSYNTHETIC_PROCESS	0.0477276	0.32001	2.817
POSITIVE_REGULATION_OF_TYPE_2_IMMUNE_RESPONSE	0.0477276	0.32001	2.817
REGULATION_OF_LIPOPROTEIN_PARTICLE_CLEARANCE	0.0477276	0.32001	2.817
REGULATION_OF_HISTONE_H3_K9_ACETYLATION	0.0477276	0.32001	2.817
POSITIVE_REGULATION_OF_CHOLESTEROL_EFFLUX	0.0477276	0.32001	2.817
CELLULAR_RESPONSE_TO_AMINO_ACID_STIMULUS	0.0450594	0.32001	2.23234
CATECHOLAMINE_TRANSPORT	0.0477276	0.32001	2.817
METHIONINE_BIOSYNTHETIC_PROCESS	0.0477276	0.32001	2.817
TOOTH_MINERALIZATION	0.0477276	0.32001	2.817
REGULATION_OF_FIBROBLAST_APOPTOTIC_PROCESS	0.0477276	0.32001	2.817
POSITIVE_REGULATION_OF_EXTRINSIC_APOPTOTIC_SIGNALING_PATHWAY_IN_ABSENCE_OF_LIGAND	0.0477276	0.32001	2.817
IMP_METABOLIC_PROCESS	0.0477276	0.32001	2.817
INSULIN_LIKE_GROWTH_FACTOR_RECEPTOR_SIGNALING_PATHWAY	0.0477276	0.32001	2.817
POSITIVE_REGULATION_OF_P38MAPK_CASCADE	0.0477276	0.32001	2.817
NEGATIVE_REGULATION_OF_REPRODUCTIVE_PROCESS	0.0477299	0.32001	2.191
CONVERGENT_EXTENSION	0.0477276	0.32001	2.817
CELLULAR_RESPONSE_TO_OXIDATIVE_STRESS	0.0451807	0.32001	1.71469
REGULATION_OF_ESTABLISHMENT_OF_PLANAR_POLARITY_INVOLVED_IN_NEURAL_TUBE_CLOSURE	0.0477276	0.32001	2.817
NEGATIVE_REGULATION_OF_RHO_PROTEIN_SIGNAL_TRANSDUCTION	0.0477276	0.32001	2.817
POSITIVE_REGULATION_OF_CATECHOLAMINE_SECRETION	0.0477276	0.32001	2.817
EXTRACELLULAR_REGULATION_OF_SIGNAL_TRANSDUCTION	0.0477276	0.32001	2.817
_DE_NOVO_POSTTRANSLATIONAL_PROTEIN_FOLDING	0.0477276	0.32001	2.817
POSITIVE_REGULATION_OF_NITRIC_OXIDE_SYNTHASE_BIOSYNTHETIC_PROCESS	0.0477276	0.32001	2.817
REGULATION_OF_PROTEIN_GLYCOSYLATION	0.0477276	0.32001	2.817
REGULATION_OF_INOSITOL_PHOSPHATE_BIOSYNTHETIC_PROCESS	0.0477276	0.32001	2.817
NEUROLOGICAL_SYSTEM_PROCESS_INVOLVED_IN_REGULATION_OF_SYSTEMIC_ARTERIAL_BLOOD_PRESSURE	0.0477276	0.32001	2.817
BONE_DEVELOPMENT	0.0454298	0.32001	1.76965
REGULATION_OF_CAMP_DEPENDENT_PROTEIN_KINASE_ACTIVITY	0.0477276	0.32001	2.817
REGULATION_OF_CALCIUM_ION_IMPORT	0.0470493	0.32001	1.91446
ATRIAL_SEPTUM_MORPHOGENESIS	0.0477276	0.32001	2.817
SKELETAL_MUSCLE_CELL_DIFFERENTIATION	0.0450594	0.32001	2.23234
RESPONSE_TO_LOW_DENSITY_LIPOPROTEIN_PARTICLE	0.0477276	0.32001	2.817
MITOCHONDRIAL_DNA_METABOLIC_PROCESS	0.0477276	0.32001	2.817
SINGLE_ORGANISM_MEMBRANE_FUSION	0.0445163	0.32001	1.84866
MITOCHONDRIAL_ELECTRON_TRANSPORT_UBIQUINOL_TO_CYTOCHROME_C	0.0477276	0.32001	2.817
PYRIMIDINE_NUCLEOSIDE_MONOPHOSPHATE_METABOLIC_PROCESS	0.0477276	0.32001	2.817
CELLULAR_RESPONSE_TO_VITAMIN_D	0.0477276	0.32001	2.817
NEGATIVE_REGULATION_OF_CELL_CYCLE_PROCESS	0.0465899	0.32001	1.65861
PEPTIDE_HORMONE_PROCESSING	0.0466506	0.32001	2.46487
ANTIGEN_PROCESSING_AND_PRESENTATION_OF_ENDOGENOUS_PEPTIDE_ANTIGEN	0.0477276	0.32001	2.817
ADIPOSE_TISSUE_DEVELOPMENT	0.0466506	0.32001	2.46487
PYRIMIDINE_CONTAINING_COMPOUND_CATABOLIC_PROCESS	0.0466506	0.32001	2.46487
EXTRACELLULAR_NEGATIVE_REGULATION_OF_SIGNAL_TRANSDUCTION	0.0477276	0.32001	2.817
REGULATION_OF_REPRODUCTIVE_PROCESS	0.0460938	0.32001	1.83432
POSITIVE_REGULATION_OF_CELL_SIZE	0.0477276	0.32001	2.817
CONTRACTILE_ACTIN_FILAMENT_BUNDLE_ASSEMBLY	0.0477276	0.32001	2.817
PEPTIDYL_ARGININE_METHYLATION	0.0477276	0.32001	2.817
REGULATION_OF_ESTABLISHMENT_OF_PROTEIN_LOCALIZATION_TO_MITOCHONDRION	0.0445163	0.32001	1.84866
NEGATIVE_REGULATION_OF_MYELOID_CELL_APOPTOTIC_PROCESS	0.0477276	0.32001	2.817
PATTERNING_OF_BLOOD_VESSELS	0.0466506	0.32001	2.46487
VENTRICULAR_SEPTUM_DEVELOPMENT	0.0477299	0.32001	2.191
CRANIOFACIAL_SUTURE_MORPHOGENESIS	0.0477276	0.32001	2.817
POSITIVE_REGULATION_OF_LIPID_KINASE_ACTIVITY	0.0466506	0.32001	2.46487
STRESS_FIBER_ASSEMBLY	0.0477276	0.32001	2.817
HISTONE_H3_K4_TRIMETHYLATION	0.0477276	0.32001	2.817
RNA_SURVEILLANCE	0.0477276	0.32001	2.817
MULTICELLULAR_ORGANISM_REPRODUCTION	0.05417	0.324376	1.33514
AMINE_METABOLIC_PROCESS	0.0493553	0.324376	1.80632
CELLULAR_RESPONSE_TO_MECHANICAL_STIMULUS	0.052446	0.324376	1.9719
HISTONE_H4_K5_ACETYLATION	0.0541676	0.324376	2.6292
MACROMITOPHAGY	0.0545158	0.324376	1.76588
NEGATIVE_REGULATION_OF_GLYCOPROTEIN_METABOLIC_PROCESS	0.0541676	0.324376	2.6292
NEGATIVE_REGULATION_OF_MUSCLE_CELL_DIFFERENTIATION	0.0504861	0.324376	2.15116
RESPONSE_TO_OXYGEN_LEVELS	0.0542245	0.324376	1.52172
REGULATION_OF_HYDROGEN_PEROXIDE_METABOLIC_PROCESS	0.0541676	0.324376	2.6292
RESPONSE_TO_VITAMIN_E	0.0541676	0.324376	2.6292
REGULATION_OF_MESENCHYMAL_CELL_PROLIFERATION	0.0542577	0.324376	2.31988
DNA_DAMAGE_RESPONSE_SIGNAL_TRANSDUCTION_RESULTING_IN_TRANSCRIPTION	0.0541676	0.324376	2.6292
NEUTRAL_AMINO_ACID_TRANSPORT	0.0542577	0.324376	2.31988
REGULATION_OF_LIPOPROTEIN_LIPASE_ACTIVITY	0.0541676	0.324376	2.6292
CELLULAR_RESPONSE_TO_STEROL	0.0541676	0.324376	2.6292
MRNA_TRANSCRIPTION_FROM_RNA_POLYMERASE_II_PROMOTER	0.0541676	0.324376	2.6292
MOTILE_CILIUM_ASSEMBLY	0.0541676	0.324376	2.6292
POSITIVE_REGULATION_OF_T_CELL_APOPTOTIC_PROCESS	0.0541676	0.324376	2.6292
MUSCLE_ORGAN_DEVELOPMENT	0.0505035	0.324376	1.56613
EXTRINSIC_APOPTOTIC_SIGNALING_PATHWAY_IN_ABSENCE_OF_LIGAND	0.0503838	0.324376	2.39018
SIGNAL_TRANSDUCTION_IN_ABSENCE_OF_LIGAND	0.0503838	0.324376	2.39018
T_CELL_HOMEOSTASIS	0.0542577	0.324376	2.31988
DENDRITIC_CELL_DIFFERENTIATION	0.0503838	0.324376	2.39018
NEGATIVE_REGULATION_OF_NEUROLOGICAL_SYSTEM_PROCESS	0.0541676	0.324376	2.6292
MITOPHAGY_IN_RESPONSE_TO_MITOCHONDRIAL_DEPOLARIZATION	0.0545158	0.324376	1.76588
IN_UTERO_EMBRYONIC_DEVELOPMENT	0.0542245	0.324376	1.52172
NEGATIVE_REGULATION_OF_DNA_REPLICATION	0.0504861	0.324376	2.15116
ECTODERMAL_PLACODE_DEVELOPMENT	0.0541676	0.324376	2.6292
CHRONIC_INFLAMMATORY_RESPONSE	0.0541676	0.324376	2.6292
ADHERENS_JUNCTION_ASSEMBLY	0.0542577	0.324376	2.31988
BLASTODERM_SEGMENTATION	0.0541676	0.324376	2.6292
CELLULAR_RESPONSE_TO_NITRIC_OXIDE	0.0541676	0.324376	2.6292
T_CELL_APOPTOTIC_PROCESS	0.0541676	0.324376	2.6292
REGULATION_OF_NUCLEAR_TRANSCRIBED_MRNA_CATABOLIC_PROCESS_DEADENYLATION_DEPENDENT_DECAY	0.0541676	0.324376	2.6292
GPI_ANCHOR_METABOLIC_PROCESS	0.0503838	0.324376	2.39018
REGULATION_OF_MITOTIC_CELL_CYCLE	0.0528601	0.324376	1.43258
SERTOLI_CELL_DEVELOPMENT	0.0541676	0.324376	2.6292
CELLULAR_RESPONSE_TO_REACTIVE_OXYGEN_SPECIES	0.0489133	0.324376	1.89606
ORGANELLE_FUSION	0.0493553	0.324376	1.80632
CELL_CYCLE	0.0509444	0.324376	1.25866
PROTEIN_ACYLATION	0.0498144	0.324376	1.73626
POSITIVE_REGULATION_OF_ENDOTHELIAL_CELL_APOPTOTIC_PROCESS	0.0541676	0.324376	2.6292
BONE_MORPHOGENESIS	0.0501636	0.324376	1.99686
LONG_TERM_SYNAPTIC_DEPRESSION	0.0541676	0.324376	2.6292
PRIMARY_AMINO_COMPOUND_METABOLIC_PROCESS	0.0541676	0.324376	2.6292
REGULATION_OF_N_METHYL_D_ASPARTATE_SELECTIVE_GLUTAMATE_RECEPTOR_ACTIVITY	0.0541676	0.324376	2.6292
MAINTENANCE_OF_CELL_NUMBER	0.0510395	0.324376	1.79264
NEUROMUSCULAR_PROCESS_CONTROLLING_POSTURE	0.0541676	0.324376	2.6292
EPITHELIAL_CELL_MATURATION	0.0541676	0.324376	2.6292
ACTIVATION_OF_ANAPHASE_PROMOTING_COMPLEX_ACTIVITY	0.0541676	0.324376	2.6292
AMINO_ACID_IMPORT	0.0541676	0.324376	2.6292
REGULATION_OF_EXTRINSIC_APOPTOTIC_SIGNALING_PATHWAY_VIA_DEATH_DOMAIN_RECEPTORS	0.0504861	0.324376	2.15116
GRANULOCYTE_DIFFERENTIATION	0.0541676	0.324376	2.6292
NEUROTROPHIN_TRK_RECEPTOR_SIGNALING_PATHWAY	0.0541676	0.324376	2.6292
ECTODERMAL_PLACODE_MORPHOGENESIS	0.0541676	0.324376	2.6292
REGULATION_OF_LEUKOCYTE_APOPTOTIC_PROCESS	0.0501636	0.324376	1.99686
REGULATION_OF_PROTEIN_DEACETYLATION	0.0542577	0.324376	2.31988
HISTONE_UBIQUITINATION	0.0542577	0.324376	2.31988
LEUKOCYTE_MEDIATED_IMMUNITY	0.0519292	0.324376	1.66933
ECTODERMAL_PLACODE_FORMATION	0.0541676	0.324376	2.6292
SOMATIC_DIVERSIFICATION_OF_IMMUNE_RECEPTORS_VIA_SOMATIC_MUTATION	0.0541676	0.324376	2.6292
CHEMOSENSORY_BEHAVIOR	0.0541676	0.324376	2.6292
REGULATION_OF_MITOCHONDRION_ORGANIZATION	0.0516153	0.324376	1.62817
POSITIVE_REGULATION_OF_NUCLEASE_ACTIVITY	0.0541676	0.324376	2.6292
T_CELL_LINEAGE_COMMITMENT	0.0541676	0.324376	2.6292
RESPONSE_TO_MITOCHONDRIAL_DEPOLARISATION	0.0545158	0.324376	1.76588
POSITIVE_REGULATION_OF_RESPONSE_TO_OXIDATIVE_STRESS	0.0541676	0.324376	2.6292
CELLULAR_RESPONSE_TO_GONADOTROPIN_STIMULUS	0.0541676	0.324376	2.6292
SEXUAL_REPRODUCTION	0.0512317	0.324376	1.35062
REGULATION_OF_MYELINATION	0.0503838	0.324376	2.39018
POSITIVE_REGULATION_OF_NUCLEAR_TRANSCRIBED_MRNA_CATABOLIC_PROCESS_DEADENYLATION_DEPENDENT_DECAY	0.0541676	0.324376	2.6292
PROTEIN_DESTABILIZATION	0.0542577	0.324376	2.31988
POSITIVE_REGULATION_OF_RESPONSE_TO_WOUNDING	0.0544645	0.324376	1.70411
MITOCHONDRION_ORGANIZATION	0.049224	0.324376	1.39427
NEGATIVE_REGULATION_OF_PHOSPHOPROTEIN_PHOSPHATASE_ACTIVITY	0.0541676	0.324376	2.6292
RESPONSE_TO_DEXAMETHASONE	0.0503838	0.324376	2.39018
POLYAMINE_METABOLIC_PROCESS	0.0541676	0.324376	2.6292
REGULATION_OF_MYOTUBE_DIFFERENTIATION	0.0504861	0.324376	2.15116
CD4_POSITIVE_ALPHA_BETA_T_CELL_ACTIVATION	0.0542577	0.324376	2.31988
NEGATIVE_REGULATION_OF_PEPTIDYL_THREONINE_PHOSPHORYLATION	0.0541676	0.324376	2.6292
REGENERATION	0.0528847	0.324376	1.71469
REGULATION_OF_INTERLEUKIN_6_PRODUCTION	0.0489133	0.324376	1.89606
NATURAL_KILLER_CELL_ACTIVATION	0.0504861	0.324376	2.15116
HISTONE_H4_K8_ACETYLATION	0.0541676	0.324376	2.6292
CYTOPLASMIC_PATTERN_RECOGNITION_RECEPTOR_SIGNALING_PATHWAY	0.0503838	0.324376	2.39018
C21_STEROID_HORMONE_BIOSYNTHETIC_PROCESS	0.0541676	0.324376	2.6292
REGULATION_OF_SPINDLE_ASSEMBLY	0.0541676	0.324376	2.6292
NOSE_DEVELOPMENT	0.0541676	0.324376	2.6292
RESPONSE_TO_REACTIVE_OXYGEN_SPECIES	0.0548042	0.325675	1.65185
MYOTUBE_DIFFERENTIATION	0.0562551	0.333022	2.07568
NUCLEAR_TRANSCRIBED_MRNA_CATABOLIC_PROCESS_DEADENYLATION_DEPENDENT_DECAY	0.0562551	0.333022	2.07568
RNA_METHYLATION	0.0562551	0.333022	2.07568
NEGATIVE_REGULATION_OF_PROTEIN_SECRETION	0.05682	0.335938	1.82583
RECEPTOR_METABOLIC_PROCESS	0.0571898	0.337695	1.9238
REGULATION_OF_INTERFERON_GAMMA_BIOSYNTHETIC_PROCESS	0.0608935	0.339733	2.46487
MAMMARY_GLAND_EPITHELIAL_CELL_DIFFERENTIATION	0.0608935	0.339733	2.46487
REGULATION_OF_HEMOPOIESIS	0.0576354	0.339733	1.50718
POSITIVE_REGULATION_OF_POTASSIUM_ION_TRANSMEMBRANE_TRANSPORTER_ACTIVITY	0.0608935	0.339733	2.46487
REGULATION_OF_RESPIRATORY_SYSTEM_PROCESS	0.0608935	0.339733	2.46487
ORGAN_INDUCTION	0.0608935	0.339733	2.46487
PHOSPHATE_CONTAINING_COMPOUND_METABOLIC_PROCESS	0.0589879	0.339733	1.1969
DICARBOXYLIC_ACID_CATABOLIC_PROCESS	0.0608935	0.339733	2.46487
PROTEIN_KINASE_C_SIGNALING	0.0608935	0.339733	2.46487
NUCLEOSIDE_TRANSPORT	0.0608935	0.339733	2.46487
REGULATION_OF_TYROSINE_PHOSPHORYLATION_OF_STAT1_PROTEIN	0.0608935	0.339733	2.46487
SULFATION	0.0608935	0.339733	2.46487
REGULATION_OF_INTERLEUKIN_6_BIOSYNTHETIC_PROCESS	0.0608935	0.339733	2.46487
REPRODUCTION	0.059768	0.339733	1.24669
POSITIVE_REGULATION_OF_HUMORAL_IMMUNE_RESPONSE	0.0608935	0.339733	2.46487
REGULATION_OF_EXIT_FROM_MITOSIS	0.0608935	0.339733	2.46487
TOR_SIGNALING	0.0608935	0.339733	2.46487
REGULATION_OF_MACROPHAGE_CHEMOTAXIS	0.0608935	0.339733	2.46487
RNA_SPLICING_VIA_ENDONUCLEOLYTIC_CLEAVAGE_AND_LIGATION	0.0608935	0.339733	2.46487
ORGAN_REGENERATION	0.0596511	0.339733	1.90063
GLUCOCORTICOID_METABOLIC_PROCESS	0.0608935	0.339733	2.46487
REGULATION_OF_FATTY_ACID_BIOSYNTHETIC_PROCESS	0.0582699	0.339733	2.2536
REGULATION_OF_CLATHRIN_MEDIATED_ENDOCYTOSIS	0.0608935	0.339733	2.46487
FEMALE_GENITALIA_DEVELOPMENT	0.0608935	0.339733	2.46487
REGULATION_OF_INCLUSION_BODY_ASSEMBLY	0.0608935	0.339733	2.46487
REGULATION_OF_GLYCOGEN_METABOLIC_PROCESS	0.0582699	0.339733	2.2536
THYROID_HORMONE_METABOLIC_PROCESS	0.0608935	0.339733	2.46487
REGULATION_OF_DEVELOPMENTAL_PIGMENTATION	0.0608935	0.339733	2.46487
RESPONSE_TO_MINERALOCORTICOID	0.0582699	0.339733	2.2536
PHOTORECEPTOR_CELL_MAINTENANCE	0.0582699	0.339733	2.2536
CELLULAR_RESPONSE_TO_RADIATION	0.0600014	0.339733	1.72721
SKELETAL_MUSCLE_ORGAN_DEVELOPMENT	0.0600014	0.339733	1.72721
NEGATIVE_REGULATION_OF_INTERLEUKIN_2_PRODUCTION	0.0608935	0.339733	2.46487
BILE_ACID_METABOLIC_PROCESS	0.0582699	0.339733	2.2536
ATRIOVENTRICULAR_VALVE_MORPHOGENESIS	0.0608935	0.339733	2.46487
REGULATION_OF_ALTERNATIVE_MRNA_SPLICING_VIA_SPLICEOSOME	0.0582699	0.339733	2.2536
POSITIVE_REGULATION_OF_NEUROTRANSMITTER_TRANSPORT	0.0608935	0.339733	2.46487
NEGATIVE_REGULATION_OF_NEUROTRANSMITTER_TRANSPORT	0.0608935	0.339733	2.46487
STABILIZATION_OF_MEMBRANE_POTENTIAL	0.0608935	0.339733	2.46487
REGULATION_OF_RESPONSE_TO_REACTIVE_OXYGEN_SPECIES	0.0582699	0.339733	2.2536
EMBRYONIC_PLACENTA_DEVELOPMENT	0.0596511	0.339733	1.90063
POSITIVE_REGULATION_OF_TRANSFORMING_GROWTH_FACTOR_BETA_PRODUCTION	0.0608935	0.339733	2.46487
POSITIVE_REGULATION_OF_INTERLEUKIN_6_SECRETION	0.0608935	0.339733	2.46487
NEGATIVE_REGULATION_OF_CELL_COMMUNICATION	0.0602102	0.339733	1.25725
DOUBLE_STRAND_BREAK_REPAIR	0.0593837	0.339733	1.67313
REGULATION_OF_DIGESTIVE_SYSTEM_PROCESS	0.0582699	0.339733	2.2536
REGULATION_OF_ESTABLISHMENT_OF_PLANAR_POLARITY	0.061045	0.34017	1.79264
OLFACTORY_LOBE_DEVELOPMENT	0.062418	0.341684	2.191
GOLGI_ORGANIZATION	0.062172	0.341684	1.878
CILIUM_MOVEMENT	0.062418	0.341684	2.191
MITOCHONDRION_LOCALIZATION	0.062418	0.341684	2.191
REGULATION_OF_NUCLEOTIDE_CATABOLIC_PROCESS	0.062418	0.341684	2.191
REGULATION_OF_ERYTHROCYTE_DIFFERENTIATION	0.062418	0.341684	2.191
DEOXYRIBONUCLEOTIDE_METABOLIC_PROCESS	0.062418	0.341684	2.191
REGULATION_OF_CELL_CYCLE_G2_M_PHASE_TRANSITION	0.0623631	0.341684	2.00532
T_CELL_PROLIFERATION	0.062418	0.341684	2.191
NEGATIVE_REGULATION_OF_SMOOTH_MUSCLE_CELL_PROLIFERATION	0.062418	0.341684	2.191
NEGATIVE_REGULATION_OF_MUSCLE_TISSUE_DEVELOPMENT	0.062418	0.341684	2.191
NEGATIVE_REGULATION_OF_MUSCLE_ORGAN_DEVELOPMENT	0.062418	0.341684	2.191
POSITIVE_REGULATION_OF_INTERLEUKIN_1_PRODUCTION	0.062418	0.341684	2.191
CELL_CYCLE_G2_M_PHASE_TRANSITION	0.0619026	0.341684	1.71469
PROTEIN_K63_LINKED_UBIQUITINATION	0.062418	0.341684	2.191
MRNA_METABOLIC_PROCESS	0.0628924	0.343876	1.35548
NEGATIVE_REGULATION_OF_DNA_METABOLIC_PROCESS	0.0632256	0.344887	1.77649
RESPONSE_TO_INORGANIC_SUBSTANCE	0.0631663	0.344887	1.39968
NEGATIVE_REGULATION_OF_RECEPTOR_MEDIATED_ENDOCYTOSIS	0.0678865	0.346735	2.31988
MATURE_B_CELL_DIFFERENTIATION	0.0678865	0.346735	2.31988
POSITIVE_REGULATION_OF_INFLAMMATORY_RESPONSE	0.0677231	0.346735	1.74504
ETHANOLAMINE_CONTAINING_COMPOUND_METABOLIC_PROCESS	0.0647522	0.346735	1.8559
STEM_CELL_PROLIFERATION	0.065543	0.346735	1.9719
ESTABLISHMENT_OR_MAINTENANCE_OF_APICAL_BASAL_CELL_POLARITY	0.0666993	0.346735	2.13178
RESPONSE_TO_ABIOTIC_STIMULUS	0.0647632	0.346735	1.27095
POSITIVE_REGULATION_OF_EXTRINSIC_APOPTOTIC_SIGNALING_PATHWAY_VIA_DEATH_DOMAIN_RECEPTORS	0.0678865	0.346735	2.31988
MALE_MEIOSIS_I	0.0678865	0.346735	2.31988
REGULATION_OF_STRIATED_MUSCLE_CELL_DIFFERENTIATION	0.0647522	0.346735	1.8559
REGULATION_OF_NOREPINEPHRINE_SECRETION	0.0678865	0.346735	2.31988
PROTEIN_CATABOLIC_PROCESS	0.0641047	0.346735	1.36228
REGULATION_OF_HISTONE_H3_K9_METHYLATION	0.0678865	0.346735	2.31988
ACTIN_POLYMERIZATION_OR_DEPOLYMERIZATION	0.0666993	0.346735	2.13178
REGULATION_OF_DNA_METHYLATION	0.0678865	0.346735	2.31988
ACROSOME_REACTION	0.0678865	0.346735	2.31988
PSEUDOURIDINE_SYNTHESIS	0.0678865	0.346735	2.31988
NEGATIVE_REGULATION_OF_KIDNEY_DEVELOPMENT	0.0678865	0.346735	2.31988
DEFINITIVE_HEMOPOIESIS	0.0678865	0.346735	2.31988
ESTABLISHMENT_OF_MITOCHONDRION_LOCALIZATION	0.0678865	0.346735	2.31988
NEGATIVE_REGULATION_OF_GLIOGENESIS	0.0666993	0.346735	2.13178
REGULATION_OF_IMMUNOGLOBULIN_SECRETION	0.0678865	0.346735	2.31988
POSITIVE_REGULATION_OF_MRNA_3_END_PROCESSING	0.0678865	0.346735	2.31988
REGULATION_OF_SKELETAL_MUSCLE_CELL_DIFFERENTIATION	0.0678865	0.346735	2.31988
POSITIVE_REGULATION_OF_CHOLESTEROL_TRANSPORT	0.0678865	0.346735	2.31988
POSITIVE_REGULATION_OF_TYROSINE_PHOSPHORYLATION_OF_STAT3_PROTEIN	0.0666993	0.346735	2.13178
RRNA_CATABOLIC_PROCESS	0.0678865	0.346735	2.31988
CELLULAR_RESPONSE_TO_LITHIUM_ION	0.0678865	0.346735	2.31988
NEGATIVE_REGULATION_OF_ANOIKIS	0.0678865	0.346735	2.31988
REGULATION_OF_NFAT_PROTEIN_IMPORT_INTO_NUCLEUS	0.0678865	0.346735	2.31988
SEGMENT_SPECIFICATION	0.0678865	0.346735	2.31988
POSITIVE_REGULATION_OF_REACTIVE_OXYGEN_SPECIES_METABOLIC_PROCESS	0.0673918	0.346735	1.83432
ANTIGEN_PROCESSING_AND_PRESENTATION_OF_ENDOGENOUS_ANTIGEN	0.0678865	0.346735	2.31988
ORGANIC_HYDROXY_COMPOUND_METABOLIC_PROCESS	0.0662016	0.346735	1.39097
NEGATIVE_REGULATION_OF_CARDIAC_MUSCLE_TISSUE_DEVELOPMENT	0.0678865	0.346735	2.31988
MATERNAL_PROCESS_INVOLVED_IN_FEMALE_PREGNANCY	0.065543	0.346735	1.9719
POSITIVE_REGULATION_OF_STEROL_TRANSPORT	0.0678865	0.346735	2.31988
INTESTINAL_EPITHELIAL_CELL_DIFFERENTIATION	0.0678865	0.346735	2.31988
ANATOMICAL_STRUCTURE_ARRANGEMENT	0.0678865	0.346735	2.31988
NEGATIVE_REGULATION_OF_STEM_CELL_PROLIFERATION	0.0678865	0.346735	2.31988
NEGATIVE_REGULATION_OF_STRIATED_MUSCLE_CELL_APOPTOTIC_PROCESS	0.0678865	0.346735	2.31988
RESPONSE_TO_NERVE_GROWTH_FACTOR	0.0666993	0.346735	2.13178
PHOSPHATIDYLSERINE_ACYL_CHAIN_REMODELING	0.0678865	0.346735	2.31988
NEGATIVE_REGULATION_OF_LIPID_STORAGE	0.0678865	0.346735	2.31988
BLASTOCYST_GROWTH	0.0678865	0.346735	2.31988
ESTABLISHMENT_OR_MAINTENANCE_OF_BIPOLAR_CELL_POLARITY	0.0666993	0.346735	2.13178
POSITIVE_REGULATION_OF_CYSTEINE_TYPE_ENDOPEPTIDASE_ACTIVITY_INVOLVED_IN_APOPTOTIC_SIGNALING_PATHWAY	0.0678865	0.346735	2.31988
CYTOKINE_PRODUCTION_INVOLVED_IN_IMMUNE_RESPONSE	0.0678865	0.346735	2.31988
REGULATION_OF_CALCIUM_ION_DEPENDENT_EXOCYTOSIS	0.0673918	0.346735	1.83432
INNER_MITOCHONDRIAL_MEMBRANE_ORGANIZATION	0.0678865	0.346735	2.31988
NCRNA_PROCESSING	0.0678048	0.346735	1.43039
NEGATIVE_REGULATION_OF_TRANSCRIPTION_REGULATORY_REGION_DNA_BINDING	0.0678865	0.346735	2.31988
NONRIBOSOMAL_PEPTIDE_BIOSYNTHETIC_PROCESS	0.0678865	0.346735	2.31988
ZYMOGEN_ACTIVATION	0.0654516	0.346735	1.76062
POSITIVE_REGULATION_OF_FATTY_ACID_BIOSYNTHETIC_PROCESS	0.0678865	0.346735	2.31988
PHOSPHATIDYLGLYCEROL_ACYL_CHAIN_REMODELING	0.0678865	0.346735	2.31988
CELL_SEPARATION_AFTER_CYTOKINESIS	0.0678865	0.346735	2.31988
CYTOKINE_METABOLIC_PROCESS	0.0678865	0.346735	2.31988
DIGESTIVE_SYSTEM_PROCESS	0.0688058	0.351045	1.93957
MULTI_ORGANISM_REPRODUCTIVE_PROCESS	0.0691066	0.352194	1.28362
MEMBRANE_LIPID_BIOSYNTHETIC_PROCESS	0.0700399	0.35656	1.72974
SUBSTRATE_ADHESION_DEPENDENT_CELL_SPREADING	0.0711111	0.361223	2.07568
POSITIVE_REGULATION_OF_DNA_REPAIR	0.0711111	0.361223	2.07568
POSITIVE_REGULATION_OF_NATURAL_KILLER_CELL_ACTIVATION	0.075129	0.364391	2.191
CELLULAR_MODIFIED_AMINO_ACID_CATABOLIC_PROCESS	0.075129	0.364391	2.191
NEGATIVE_REGULATION_OF_NUCLEOTIDE_METABOLIC_PROCESS	0.0755776	0.364391	1.878
MALE_MEIOSIS	0.0756505	0.364391	2.02246
METALLO_SULFUR_CLUSTER_ASSEMBLY	0.075129	0.364391	2.191
NEGATIVE_REGULATION_OF_SYNAPTIC_TRANSMISSION	0.072151	0.364391	1.90829
RESPONSE_TO_OSMOTIC_STRESS	0.0755776	0.364391	1.878
LYMPHOCYTE_APOPTOTIC_PROCESS	0.075129	0.364391	2.191
SULFUR_COMPOUND_CATABOLIC_PROCESS	0.0756505	0.364391	2.02246
PYRIDINE_NUCLEOTIDE_BIOSYNTHETIC_PROCESS	0.075129	0.364391	2.191
REGULATION_OF_MRNA_SPLICING_VIA_SPLICEOSOME	0.072151	0.364391	1.90829
MUSCLE_CELL_MIGRATION	0.075129	0.364391	2.191
RESPONSE_TO_CALCIUM_ION	0.0724021	0.364391	1.71469
FOLIC_ACID_METABOLIC_PROCESS	0.075129	0.364391	2.191
NICOTINAMIDE_NUCLEOTIDE_BIOSYNTHETIC_PROCESS	0.075129	0.364391	2.191
SPLEEN_DEVELOPMENT	0.0756505	0.364391	2.02246
CELLULAR_RESPONSE_TO_ALCOHOL	0.0724021	0.364391	1.71469
RIBOSOMAL_SMALL_SUBUNIT_ASSEMBLY	0.075129	0.364391	2.191
PHOSPHATIDYLETHANOLAMINE_METABOLIC_PROCESS	0.075129	0.364391	2.191
GLYCERALDEHYDE_3_PHOSPHATE_METABOLIC_PROCESS	0.075129	0.364391	2.191
IRON_SULFUR_CLUSTER_ASSEMBLY	0.075129	0.364391	2.191
PHOSPHATE_ION_TRANSPORT	0.075129	0.364391	2.191
RRNA_TRANSCRIPTION	0.075129	0.364391	2.191
REGULATION_OF_INFLAMMATORY_RESPONSE	0.0721017	0.364391	1.47557
WNT_SIGNALING_PATHWAY_CALCIUM_MODULATING_PATHWAY	0.0756505	0.364391	2.02246
LONG_TERM_SYNAPTIC_POTENTIATION	0.0756505	0.364391	2.02246
CELL_DEATH_IN_RESPONSE_TO_OXIDATIVE_STRESS	0.075129	0.364391	2.191
REGULATION_OF_HETEROTYPIC_CELL_CELL_ADHESION	0.075129	0.364391	2.191
MRNA_CIS_SPLICING_VIA_SPLICEOSOME	0.075129	0.364391	2.191
INOSITOL_PHOSPHATE_MEDIATED_SIGNALING	0.075129	0.364391	2.191
NEGATIVE_REGULATION_OF_ENDOCYTOSIS	0.0756505	0.364391	2.02246
PRESYNAPTIC_PROCESS_INVOLVED_IN_SYNAPTIC_TRANSMISSION	0.0748095	0.364391	1.69991
BASE_EXCISION_REPAIR	0.0756505	0.364391	2.02246
SPERM_CAPACITATION	0.075129	0.364391	2.191
AGING	0.07389	0.364391	1.49386
REGULATION_OF_TOLL_LIKE_RECEPTOR_4_SIGNALING_PATHWAY	0.075129	0.364391	2.191
REGULATION_OF_DELAYED_RECTIFIER_POTASSIUM_CHANNEL_ACTIVITY	0.075129	0.364391	2.191
METHIONINE_METABOLIC_PROCESS	0.075129	0.364391	2.191
MEMBRANE_ORGANIZATION	0.0755163	0.364391	1.27219
NEGATIVE_REGULATION_OF_CYSTEINE_TYPE_ENDOPEPTIDASE_ACTIVITY	0.0728478	0.364391	1.79264
MEMBRANE_DEPOLARIZATION_DURING_ACTION_POTENTIAL	0.0756505	0.364391	2.02246
S_ADENOSYLMETHIONINE_METABOLIC_PROCESS	0.075129	0.364391	2.191
PROTEIN_SECRETION	0.0748095	0.364391	1.69991
CELLULAR_CATABOLIC_PROCESS	0.0755405	0.364391	1.22311
POSITIVE_REGULATION_OF_SYNAPTIC_TRANSMISSION_GLUTAMATERGIC	0.075129	0.364391	2.191
REGULATION_OF_TOLERANCE_INDUCTION	0.075129	0.364391	2.191
POSITIVE_REGULATION_OF_CELL_CYCLE_G2_M_PHASE_TRANSITION	0.075129	0.364391	2.191
CELLULAR_RESPONSE_TO_NUTRIENT	0.0756505	0.364391	2.02246
MEIOSIS_I	0.0728478	0.364391	1.79264
AUDITORY_RECEPTOR_CELL_DEVELOPMENT	0.075129	0.364391	2.191
ACTIN_FILAMENT_ORGANIZATION	0.0757783	0.364629	1.58659
REGULATION_OF_CELL_CYCLE_PROCESS	0.0763105	0.36673	1.34287
REGULATION_OF_PROTEIN_CATABOLIC_PROCESS	0.0763724	0.36673	1.40492
PHOSPHOLIPID_BIOSYNTHETIC_PROCESS	0.0769318	0.368655	1.51039
REGULATION_OF_TRANSMEMBRANE_TRANSPORT	0.0768909	0.368655	1.38866
REGULATION_OF_RESPONSE_TO_STRESS	0.077413	0.370579	1.20893
RESPONSE_TO_INSULIN	0.0778131	0.372112	1.53904
RHYTHMIC_PROCESS	0.0779355	0.372314	1.45576
CALCIUM_MEDIATED_SIGNALING	0.0785382	0.374073	1.7528
NEGATIVE_REGULATION_OF_INTRINSIC_APOPTOTIC_SIGNALING_PATHWAY	0.0785382	0.374073	1.7528
REGULATION_OF_CANONICAL_WNT_SIGNALING_PATHWAY	0.0786252	0.374073	1.50399
RNA_SPLICING_VIA_TRANSESTERIFICATION_REACTIONS	0.0785831	0.374073	1.47708
REGULATION_OF_CYTOKINESIS	0.0790849	0.375492	1.84866
POSITIVE_REGULATION_OF_RESPONSE_TO_DNA_DAMAGE_STIMULUS	0.0790849	0.375492	1.84866
PROTEIN_UBIQUITINATION	0.080047	0.377098	1.31669
HINDBRAIN_MORPHOGENESIS	0.0803146	0.377098	1.9719
NEGATIVE_REGULATION_OF_SMALL_GTPASE_MEDIATED_SIGNAL_TRANSDUCTION	0.0803146	0.377098	1.9719
TUMOR_NECROSIS_FACTOR_MEDIATED_SIGNALING_PATHWAY	0.0797596	0.377098	1.6711
RESPONSE_TO_CADMIUM_ION	0.0803146	0.377098	1.9719
SULFUR_AMINO_ACID_METABOLIC_PROCESS	0.0803146	0.377098	1.9719
REGULATION_OF_PHOSPHATIDYLINOSITOL_3_KINASE_ACTIVITY	0.0803146	0.377098	1.9719
CYTOPLASMIC_SEQUESTERING_OF_PROTEIN	0.0803146	0.377098	1.9719
RNA_PROCESSING	0.080176	0.377098	1.27524
ENDOCRINE_PANCREAS_DEVELOPMENT	0.0803146	0.377098	1.9719
NEGATIVE_REGULATION_OF_OSTEOBLAST_DIFFERENTIATION	0.0803146	0.377098	1.9719
REGULATION_OF_NITRIC_OXIDE_SYNTHASE_BIOSYNTHETIC_PROCESS	0.0826038	0.3775	2.07568
CALCIUM_ION_IMPORT	0.082672	0.3775	1.82021
REGULATION_OF_TRANSLATION_IN_RESPONSE_TO_STRESS	0.0826038	0.3775	2.07568
RENAL_SYSTEM_VASCULATURE_DEVELOPMENT	0.0826038	0.3775	2.07568
POSITIVE_REGULATION_OF_TOLL_LIKE_RECEPTOR_SIGNALING_PATHWAY	0.0826038	0.3775	2.07568
REGULATION_OF_SEQUENCE_SPECIFIC_DNA_BINDING_TRANSCRIPTION_FACTOR_ACTIVITY	0.082259	0.3775	1.40464
REGULATION_OF_LIPOPOLYSACCHARIDE_MEDIATED_SIGNALING_PATHWAY	0.0826038	0.3775	2.07568
ANTIGEN_PROCESSING_AND_PRESENTATION_OF_PEPTIDE_ANTIGEN_VIA_MHC_CLASS_I	0.0814704	0.3775	1.73354
NEURONAL_STEM_CELL_POPULATION_MAINTENANCE	0.0826038	0.3775	2.07568
_DE_NOVO_PROTEIN_FOLDING	0.0826038	0.3775	2.07568
CARTILAGE_DEVELOPMENT_INVOLVED_IN_ENDOCHONDRAL_BONE_MORPHOGENESIS	0.0826038	0.3775	2.07568
POSITIVE_REGULATION_OF_CELL_CYCLE	0.0811419	0.3775	1.42547
REGULATION_OF_INFLAMMATORY_RESPONSE_TO_ANTIGENIC_STIMULUS	0.0826038	0.3775	2.07568
THYMIC_T_CELL_SELECTION	0.0826038	0.3775	2.07568
NEGATIVE_REGULATION_OF_VIRAL_ENTRY_INTO_HOST_CELL	0.0826038	0.3775	2.07568
PEPTIDYL_ARGININE_MODIFICATION	0.0826038	0.3775	2.07568
CELLULAR_RESPONSE_TO_LIGHT_STIMULUS	0.0814704	0.3775	1.73354
KIDNEY_VASCULATURE_DEVELOPMENT	0.0826038	0.3775	2.07568
MEIOTIC_CHROMOSOME_SEGREGATION	0.082672	0.3775	1.82021
SULFUR_AMINO_ACID_BIOSYNTHETIC_PROCESS	0.0826038	0.3775	2.07568
LENS_MORPHOGENESIS_IN_CAMERA_TYPE_EYE	0.0826038	0.3775	2.07568
REGULATION_OF_WATER_LOSS_VIA_SKIN	0.0826038	0.3775	2.07568
NEGATIVE_REGULATION_OF_DEVELOPMENTAL_PROCESS	0.0807338	0.3775	1.28013
ATRIOVENTRICULAR_VALVE_DEVELOPMENT	0.0826038	0.3775	2.07568
POSITIVE_REGULATION_OF_PROTEIN_EXPORT_FROM_NUCLEUS	0.0826038	0.3775	2.07568
HISTONE_H4_K16_ACETYLATION	0.0826038	0.3775	2.07568
DNA_CATABOLIC_PROCESS_ENDONUCLEOLYTIC	0.0826038	0.3775	2.07568
CELLULAR_RESPONSE_TO_REACTIVE_NITROGEN_SPECIES	0.0826038	0.3775	2.07568
DIGESTIVE_SYSTEM_DEVELOPMENT	0.0829248	0.378283	1.59884
PROTEIN_MODIFICATION_BY_SMALL_PROTEIN_CONJUGATION_OR_REMOVAL	0.0830989	0.378706	1.26491
REGULATION_OF_OSSIFICATION	0.0838589	0.381796	1.55093
MRNA_PROCESSING	0.0844787	0.383867	1.36937
INNER_EAR_MORPHOGENESIS	0.0844603	0.383867	1.71469
PROTEASOMAL_PROTEIN_CATABOLIC_PROCESS	0.0851257	0.384181	1.45528
CELLULAR_RESPONSE_TO_ESTROGEN_STIMULUS	0.0851002	0.384181	1.9238
REGULATION_OF_HEMATOPOIETIC_PROGENITOR_CELL_DIFFERENTIATION	0.0851002	0.384181	1.9238
REGULATION_OF_LIPID_STORAGE	0.0851002	0.384181	1.9238
RNA_SPLICING	0.0850827	0.384181	1.39699
CELL_SUBSTRATE_JUNCTION_ASSEMBLY	0.0851002	0.384181	1.9238
POSITIVE_REGULATION_OF_ATPASE_ACTIVITY	0.0851002	0.384181	1.9238
REGULATION_OF_CALCIUM_ION_TRANSPORT	0.0853276	0.384718	1.50959
REGULATION_OF_TRANSFERASE_ACTIVITY	0.0858626	0.386756	1.25068
HEME_BIOSYNTHETIC_PROCESS	0.0902946	0.3883	1.9719
RESPONSE_TO_MECHANICAL_STIMULUS	0.0872719	0.3883	1.5024
METAPHASE_PLATE_CONGRESSION	0.0900044	0.3883	1.878
POSITIVE_REGULATION_OF_CYTOKINE_PRODUCTION	0.0894328	0.3883	1.38566
MYOBLAST_FUSION	0.0902946	0.3883	1.9719
SECONDARY_METABOLITE_BIOSYNTHETIC_PROCESS	0.0902946	0.3883	1.9719
CHROMOSOME_SEPARATION	0.0902946	0.3883	1.9719
BONE_GROWTH	0.0902946	0.3883	1.9719
REGULATION_OF_NIK_NF_KAPPAB_SIGNALING	0.0900044	0.3883	1.878
CARBOHYDRATE_BIOSYNTHETIC_PROCESS	0.0875211	0.3883	1.62967
SERTOLI_CELL_DIFFERENTIATION	0.0902946	0.3883	1.9719
REGULATION_OF_TRANSCRIPTION_INVOLVED_IN_CELL_FATE_COMMITMENT	0.0902946	0.3883	1.9719
PEPTIDYL_CYSTEINE_MODIFICATION	0.0902946	0.3883	1.9719
REGULATION_OF_SULFUR_METABOLIC_PROCESS	0.0902946	0.3883	1.9719
NEGATIVE_REGULATION_OF_CELL_CYCLE_ARREST	0.0902946	0.3883	1.9719
REGULATION_OF_ORGAN_MORPHOGENESIS	0.0892684	0.3883	1.4667
OLIGOSACCHARIDE_LIPID_INTERMEDIATE_BIOSYNTHETIC_PROCESS	0.0902946	0.3883	1.9719
CELLULAR_RESPONSE_TO_UV	0.0863378	0.3883	1.79264
REGULATION_OF_RECEPTOR_RECYCLING	0.0902946	0.3883	1.9719
REGULATION_OF_CHOLESTEROL_EFFLUX	0.0902946	0.3883	1.9719
TRACHEA_DEVELOPMENT	0.0902946	0.3883	1.9719
REGULATION_OF_SPINDLE_ORGANIZATION	0.0902946	0.3883	1.9719
CATABOLIC_PROCESS	0.0875784	0.3883	1.17891
POSITIVE_REGULATION_OF_EPIDERMAL_CELL_DIFFERENTIATION	0.0902946	0.3883	1.9719
AMINO_ACID_TRANSMEMBRANE_TRANSPORT	0.0900814	0.3883	1.76588
SINGLE_ORGANISM_BIOSYNTHETIC_PROCESS	0.0885895	0.3883	1.20668
REGULATION_OF_CARBOHYDRATE_CATABOLIC_PROCESS	0.0900044	0.3883	1.878
ALDITOL_METABOLIC_PROCESS	0.0902946	0.3883	1.9719
CALCIUM_ION_IMPORT_INTO_CYTOSOL	0.0900044	0.3883	1.878
ENDOSOME_TO_LYSOSOME_TRANSPORT	0.0900044	0.3883	1.878
CELL_REDOX_HOMEOSTASIS	0.0900814	0.3883	1.76588
REGULATION_OF_CELLULAR_PROTEIN_CATABOLIC_PROCESS	0.0902473	0.3883	1.43934
MIDDLE_EAR_MORPHOGENESIS	0.0902946	0.3883	1.9719
BILE_ACID_BIOSYNTHETIC_PROCESS	0.0902946	0.3883	1.9719
POSTTRANSCRIPTIONAL_GENE_SILENCING	0.0900044	0.3883	1.878
CALCIUM_ION_TRANSMEMBRANE_IMPORT_INTO_CYTOSOL	0.0900044	0.3883	1.878
REGULATION_OF_DNA_BINDING	0.0875073	0.3883	1.69626
REGULATION_OF_CELLULAR_CARBOHYDRATE_CATABOLIC_PROCESS	0.0900044	0.3883	1.878
REGULATION_OF_KINASE_ACTIVITY	0.0900158	0.3883	1.27055
DOLICHOL_LINKED_OLIGOSACCHARIDE_BIOSYNTHETIC_PROCESS	0.0902946	0.3883	1.9719
POSITIVE_REGULATION_OF_INTRACELLULAR_TRANSPORT	0.0894328	0.3883	1.38566
ORGANIC_CATION_TRANSPORT	0.0902946	0.3883	1.9719
REGULATION_OF_ENDOTHELIAL_CELL_APOPTOTIC_PROCESS	0.0900044	0.3883	1.878
PROTEIN_REFOLDING	0.0902946	0.3883	1.9719
REGULATION_OF_ICOSANOID_SECRETION	0.0902946	0.3883	1.9719
POSITIVE_REGULATION_OF_DNA_BINDING	0.0900044	0.3883	1.878
REGULATION_OF_LYMPHOCYTE_CHEMOTAXIS	0.0902946	0.3883	1.9719
RESPONSE_TO_LEAD_ION	0.0902946	0.3883	1.9719
PURINE_RIBONUCLEOSIDE_BISPHOSPHATE_METABOLIC_PROCESS	0.0902946	0.3883	1.9719
REGULATION_OF_DNA_METABOLIC_PROCESS	0.0933051	0.400876	1.39193
POLYOL_METABOLIC_PROCESS	0.0937711	0.402506	1.66055
POSITIVE_REGULATION_OF_INTERLEUKIN_6_PRODUCTION	0.0939017	0.402696	1.73991
PHOTOTRANSDUCTION	0.0950239	0.404155	1.83432
BETA_CATENIN_TCF_COMPLEX_ASSEMBLY	0.0950239	0.404155	1.83432
RESPONSE_TO_COLD	0.0950239	0.404155	1.83432
CHONDROITIN_SULFATE_PROTEOGLYCAN_METABOLIC_PROCESS	0.0950239	0.404155	1.83432
REGULATION_OF_MYELOID_CELL_DIFFERENTIATION	0.094646	0.404155	1.50856
REGULATION_OF_POLYSACCHARIDE_METABOLIC_PROCESS	0.0950239	0.404155	1.83432
NEGATIVE_REGULATION_OF_LEUKOCYTE_APOPTOTIC_PROCESS	0.0950239	0.404155	1.83432
REGULATION_OF_MUSCLE_CELL_APOPTOTIC_PROCESS	0.0950239	0.404155	1.83432
CERAMIDE_BIOSYNTHETIC_PROCESS	0.0950239	0.404155	1.83432
REGULATION_OF_SYNAPTIC_VESICLE_EXOCYTOSIS	0.0981856	0.407545	1.878
POSITIVE_T_CELL_SELECTION	0.0981856	0.407545	1.878
LYMPHOCYTE_ACTIVATION	0.0965131	0.407545	1.38379
NEGATIVE_REGULATION_OF_OXIDATIVE_STRESS_INDUCED_INTRINSIC_APOPTOTIC_SIGNALING_PATHWAY	0.0981856	0.407545	1.878
SYNAPTONEMAL_COMPLEX_ORGANIZATION	0.0981856	0.407545	1.878
MONOCARBOXYLIC_ACID_CATABOLIC_PROCESS	0.096987	0.407545	1.64325
REGULATION_OF_GLIAL_CELL_PROLIFERATION	0.0981856	0.407545	1.878
POSITIVE_REGULATION_OF_PEPTIDASE_ACTIVITY	0.0972847	0.407545	1.53654
REGULATION_OF_PROTEIN_IMPORT_INTO_NUCLEUS_TRANSLOCATION	0.0981856	0.407545	1.878
MRNA_TRANSCRIPTION	0.0981856	0.407545	1.878
PLASMA_LIPOPROTEIN_PARTICLE_CLEARANCE	0.0981856	0.407545	1.878
COBALAMIN_METABOLIC_PROCESS	0.0981856	0.407545	1.878
PROTEOLYSIS	0.0978958	0.407545	1.20795
REGULATION_OF_RECEPTOR_BIOSYNTHETIC_PROCESS	0.0981856	0.407545	1.878
AMINE_BIOSYNTHETIC_PROCESS	0.0981856	0.407545	1.878
BONE_RESORPTION	0.0981856	0.407545	1.878
MEMBRANE_LIPID_METABOLIC_PROCESS	0.0968945	0.407545	1.50036
NUCLEOSIDE_PHOSPHATE_CATABOLIC_PROCESS	0.0977976	0.407545	1.71469
REGULATION_OF_CHROMOSOME_ORGANIZATION	0.0973623	0.407545	1.41863
B_CELL_HOMEOSTASIS	0.0981856	0.407545	1.878
PYRIMIDINE_NUCLEOSIDE_CATABOLIC_PROCESS	0.0981856	0.407545	1.878
RESPONSE_TO_NITRIC_OXIDE	0.0981856	0.407545	1.878
T_HELPER_1_TYPE_IMMUNE_RESPONSE	0.0981856	0.407545	1.878
POSITIVE_REGULATION_OF_ACTIN_FILAMENT_POLYMERIZATION	0.0977976	0.407545	1.71469
REGULATION_OF_RUFFLE_ASSEMBLY	0.0981856	0.407545	1.878
NCRNA_3_END_PROCESSING	0.0981856	0.407545	1.878
NEGATIVE_REGULATION_OF_ORGAN_GROWTH	0.0981856	0.407545	1.878
POSITIVE_REGULATION_OF_CELL_CYCLE_PROCESS	0.0987696	0.409603	1.43701
RNA_LOCALIZATION	0.099173	0.410545	1.49225
ORGANELLE_DISASSEMBLY	0.099173	0.410545	1.49225
LABYRINTHINE_LAYER_DEVELOPMENT	0.100155	0.41241	1.79264
REGULATION_OF_RELEASE_OF_CYTOCHROME_C_FROM_MITOCHONDRIA	0.100155	0.41241	1.79264
NEGATIVE_REGULATION_OF_LIPID_BIOSYNTHETIC_PROCESS	0.100155	0.41241	1.79264
MYELOID_CELL_DEVELOPMENT	0.100155	0.41241	1.79264
INTERSTRAND_CROSS_LINK_REPAIR	0.100155	0.41241	1.79264
REGULATION_OF_TYROSINE_PHOSPHORYLATION_OF_STAT3_PROTEIN	0.100155	0.41241	1.79264
RESPONSE_TO_LIGHT_STIMULUS	0.101042	0.415694	1.4085
PEPTIDYL_TYROSINE_MODIFICATION	0.101482	0.417133	1.48422
LIPID_OXIDATION	0.101768	0.41794	1.6902
PERIPHERAL_NERVOUS_SYSTEM_AXON_ENSHEATHMENT	0.106262	0.421874	1.79264
RESPONSE_TO_IMMOBILIZATION_STRESS	0.106262	0.421874	1.79264
MONOAMINE_TRANSPORT	0.106262	0.421874	1.79264
POSITIVE_REGULATION_OF_CARDIAC_MUSCLE_HYPERTROPHY	0.106262	0.421874	1.79264
GLUCOSE_6_PHOSPHATE_METABOLIC_PROCESS	0.106262	0.421874	1.79264
NEGATIVE_REGULATION_OF_MACROAUTOPHAGY	0.106262	0.421874	1.79264
RETINA_HOMEOSTASIS	0.105811	0.421874	1.66639
ADHERENS_JUNCTION_ORGANIZATION	0.105811	0.421874	1.66639
REGULATION_OF_ANDROGEN_RECEPTOR_SIGNALING_PATHWAY	0.106262	0.421874	1.79264
CELLULAR_RESPONSE_TO_INTERLEUKIN_6	0.106262	0.421874	1.79264
SMOOTH_MUSCLE_CONTRACTION	0.105396	0.421874	1.7528
SNRNA_PROCESSING	0.106262	0.421874	1.79264
REGULATION_OF_RESPONSE_TO_INTERFERON_GAMMA	0.106262	0.421874	1.79264
MEMORY	0.103584	0.421874	1.60971
REGULATION_OF_ALCOHOL_BIOSYNTHETIC_PROCESS	0.105396	0.421874	1.7528
POSITIVE_REGULATION_OF_INTERLEUKIN_8_PRODUCTION	0.105396	0.421874	1.7528
ALPHA_BETA_T_CELL_DIFFERENTIATION	0.105396	0.421874	1.7528
AXONEMAL_DYNEIN_COMPLEX_ASSEMBLY	0.106262	0.421874	1.79264
NEGATIVE_REGULATION_OF_TRANSLATIONAL_INITIATION	0.106262	0.421874	1.79264
REGULATION_OF_STRIATED_MUSCLE_CELL_APOPTOTIC_PROCESS	0.106262	0.421874	1.79264
MYELINATION_IN_PERIPHERAL_NERVOUS_SYSTEM	0.106262	0.421874	1.79264
PYRIDINE_CONTAINING_COMPOUND_BIOSYNTHETIC_PROCESS	0.106262	0.421874	1.79264
REGULATION_OF_PROTEIN_HOMODIMERIZATION_ACTIVITY	0.106262	0.421874	1.79264
HEMATOPOIETIC_PROGENITOR_CELL_DIFFERENTIATION	0.103584	0.421874	1.60971
EMBRYONIC_PLACENTA_MORPHOGENESIS	0.106262	0.421874	1.79264
MEMBRANE_FUSION	0.104948	0.421874	1.50718
LIPID_DIGESTION	0.106262	0.421874	1.79264
BETA_CATENIN_DESTRUCTION_COMPLEX_DISASSEMBLY	0.106262	0.421874	1.79264
CEREBRAL_CORTEX_NEURON_DIFFERENTIATION	0.106262	0.421874	1.79264
NEGATIVE_REGULATION_OF_REGULATED_SECRETORY_PATHWAY	0.106262	0.421874	1.79264
REGULATION_OF_CHOLESTEROL_METABOLIC_PROCESS	0.106262	0.421874	1.79264
SYNAPTIC_TRANSMISSION_GLUTAMATERGIC	0.106262	0.421874	1.79264
SEX_DETERMINATION	0.106262	0.421874	1.79264
MODULATION_OF_TRANSCRIPTION_IN_OTHER_ORGANISM_INVOLVED_IN_SYMBIOTIC_INTERACTION	0.106262	0.421874	1.79264
LEUKOCYTE_ACTIVATION	0.106191	0.421874	1.33365
ACTIVATION_OF_PROTEIN_KINASE_B_ACTIVITY	0.106262	0.421874	1.79264
NCRNA_CATABOLIC_PROCESS	0.106262	0.421874	1.79264
REGULATION_OF_B_CELL_DIFFERENTIATION	0.106262	0.421874	1.79264
POSITIVE_REGULATION_OF_MUSCLE_HYPERTROPHY	0.106262	0.421874	1.79264
MICROTUBULE_CYTOSKELETON_ORGANIZATION	0.106539	0.422612	1.35993
LIPID_PHOSPHORYLATION	0.106964	0.423218	1.59345
B_CELL_MEDIATED_IMMUNITY	0.106964	0.423218	1.59345
EXTRINSIC_APOPTOTIC_SIGNALING_PATHWAY	0.106964	0.423218	1.59345
PEPTIDYL_THREONINE_MODIFICATION	0.110741	0.435569	1.71469
REGULATION_OF_EXTRINSIC_APOPTOTIC_SIGNALING_PATHWAY_IN_ABSENCE_OF_LIGAND	0.110741	0.435569	1.71469
PEPTIDYL_TYROSINE_DEPHOSPHORYLATION	0.110398	0.435569	1.57752
NEGATIVE_REGULATION_OF_DNA_BINDING	0.110741	0.435569	1.71469
NEGATIVE_REGULATION_OF_CYTOKINE_SECRETION	0.110741	0.435569	1.71469
REGULATION_OF_OXIDATIVE_STRESS_INDUCED_CELL_DEATH	0.110741	0.435569	1.71469
NEGATIVE_REGULATION_OF_INFLAMMATORY_RESPONSE	0.110398	0.435569	1.57752
GLUTAMINE_METABOLIC_PROCESS	0.114509	0.441069	1.71469
RIBOSOMAL_LARGE_SUBUNIT_ASSEMBLY	0.114509	0.441069	1.71469
GTP_METABOLIC_PROCESS	0.114509	0.441069	1.71469
PATTERN_SPECIFICATION_PROCESS	0.112577	0.441069	1.32089
IMMUNE_EFFECTOR_PROCESS	0.113423	0.441069	1.29837
POSITIVE_REGULATION_OF_COLLAGEN_METABOLIC_PROCESS	0.114509	0.441069	1.71469
POSITIVE_REGULATION_OF_STAT_CASCADE	0.114113	0.441069	1.62074
POSITIVE_REGULATION_OF_MULTICELLULAR_ORGANISMAL_METABOLIC_PROCESS	0.114509	0.441069	1.71469
REGULATION_OF_REGULATED_SECRETORY_PATHWAY	0.113172	0.441069	1.51685
LEUKOCYTE_APOPTOTIC_PROCESS	0.114509	0.441069	1.71469
PROSTATE_GLAND_MORPHOGENESIS	0.114509	0.441069	1.71469
ASPARTATE_FAMILY_AMINO_ACID_BIOSYNTHETIC_PROCESS	0.114509	0.441069	1.71469
POSITIVE_REGULATION_OF_NEUROLOGICAL_SYSTEM_PROCESS	0.114509	0.441069	1.71469
POSITIVE_REGULATION_OF_ERYTHROCYTE_DIFFERENTIATION	0.114509	0.441069	1.71469
REGULATION_OF_EPIDERMAL_GROWTH_FACTOR_ACTIVATED_RECEPTOR_ACTIVITY	0.114509	0.441069	1.71469
STRIATED_MUSCLE_ADAPTATION	0.114509	0.441069	1.71469
LEUKOTRIENE_BIOSYNTHETIC_PROCESS	0.114509	0.441069	1.71469
REGULATION_OF_RESPIRATORY_GASEOUS_EXCHANGE	0.114509	0.441069	1.71469
POSITIVE_REGULATION_OF_JAK_STAT_CASCADE	0.114113	0.441069	1.62074
REGULATION_OF_NUCLEASE_ACTIVITY	0.114509	0.441069	1.71469
CELLULAR_MACROMOLECULAR_COMPLEX_ASSEMBLY	0.113025	0.441069	1.24769
SODIUM_INDEPENDENT_ORGANIC_ANION_TRANSPORT	0.114509	0.441069	1.71469
NEUROTROPHIN_SIGNALING_PATHWAY	0.114509	0.441069	1.71469
PROTEIN_INSERTION_INTO_MEMBRANE	0.114509	0.441069	1.71469
INNERVATION	0.114509	0.441069	1.71469
NEGATIVE_REGULATION_OF_BINDING	0.116236	0.445874	1.50527
CHAPERONE_MEDIATED_PROTEIN_FOLDING	0.116188	0.445874	1.67821
PIGMENT_BIOSYNTHETIC_PROCESS	0.116188	0.445874	1.67821
PROTEIN_STABILIZATION	0.116236	0.445874	1.50527
POSITIVE_REGULATION_OF_TRANSMEMBRANE_TRANSPORT	0.116236	0.445874	1.50527
PROTEIN_FOLDING	0.117226	0.449301	1.4085
NEGATIVE_REGULATION_OF_TRANSMEMBRANE_RECEPTOR_PROTEIN_SERINE_THREONINE_KINASE_SIGNALING_PATHWAY	0.117423	0.449687	1.54659
REGULATION_OF_SIGNAL_TRANSDUCTION_BY_P53_CLASS_MEDIATOR	0.11842	0.452596	1.46067
PHOSPHATIDYLINOSITOL_METABOLIC_PROCESS	0.118475	0.452596	1.43039
CELLULAR_RESPONSE_TO_CARBOHYDRATE_STIMULUS	0.118368	0.452596	1.59884
REGULATION_OF_PROTEIN_PHOSPHATASE_TYPE_2A_ACTIVITY	0.122913	0.454984	1.64325
PROTEIN_MODIFICATION_BY_SMALL_PROTEIN_REMOVAL	0.122486	0.454984	1.48263
NEGATIVE_REGULATION_OF_VIRAL_TRANSCRIPTION	0.122913	0.454984	1.64325
POSITIVE_REGULATION_OF_WOUND_HEALING	0.121734	0.454984	1.64325
REGULATION_OF_LIPID_KINASE_ACTIVITY	0.121734	0.454984	1.64325
POLYSACCHARIDE_CATABOLIC_PROCESS	0.122913	0.454984	1.64325
REGULATION_OF_HISTONE_DEACETYLATION	0.122913	0.454984	1.64325
REGULATION_OF_MYELOID_CELL_APOPTOTIC_PROCESS	0.122913	0.454984	1.64325
ENDOTHELIAL_CELL_PROLIFERATION	0.122913	0.454984	1.64325
NEGATIVE_REGULATION_OF_HEMATOPOIETIC_PROGENITOR_CELL_DIFFERENTIATION	0.122913	0.454984	1.64325
CONNECTIVE_TISSUE_DEVELOPMENT	0.121019	0.454984	1.42302
POSITIVE_REGULATION_OF_SMOOTHENED_SIGNALING_PATHWAY	0.122913	0.454984	1.64325
MULTI_ORGANISM_ORGANELLE_ORGANIZATION	0.122913	0.454984	1.64325
IONOTROPIC_GLUTAMATE_RECEPTOR_SIGNALING_PATHWAY	0.122913	0.454984	1.64325
REGULATION_OF_PROTEIN_UBIQUITINATION_INVOLVED_IN_UBIQUITIN_DEPENDENT_PROTEIN_CATABOLIC_PROCESS	0.121014	0.454984	1.53157
VACUOLE_FUSION	0.122913	0.454984	1.64325
MULTI_ORGANISM_MEMBRANE_BUDDING	0.122913	0.454984	1.64325
POSITIVE_REGULATION_OF_NF_KAPPAB_TRANSCRIPTION_FACTOR_ACTIVITY	0.11934	0.454984	1.49386
CEREBELLAR_PURKINJE_CELL_LAYER_DEVELOPMENT	0.122913	0.454984	1.64325
POSITIVE_REGULATION_OF_CELLULAR_RESPONSE_TO_TRANSFORMING_GROWTH_FACTOR_BETA_STIMULUS	0.122913	0.454984	1.64325
REGULATION_OF_INTERLEUKIN_1_BETA_PRODUCTION	0.121734	0.454984	1.64325
POSITIVE_REGULATION_OF_REACTIVE_OXYGEN_SPECIES_BIOSYNTHETIC_PROCESS	0.121734	0.454984	1.64325
POSITIVE_REGULATION_OF_RECEPTOR_INTERNALIZATION	0.122913	0.454984	1.64325
NEGATIVE_REGULATION_OF_STEROID_METABOLIC_PROCESS	0.122913	0.454984	1.64325
NEGATIVE_REGULATION_OF_PEPTIDYL_SERINE_PHOSPHORYLATION	0.122913	0.454984	1.64325
VIRAL_BUDDING	0.122913	0.454984	1.64325
POSITIVE_REGULATION_OF_TRANSFORMING_GROWTH_FACTOR_BETA_RECEPTOR_SIGNALING_PATHWAY	0.122913	0.454984	1.64325
POSITIVE_REGULATION_OF_G1_S_TRANSITION_OF_MITOTIC_CELL_CYCLE	0.122913	0.454984	1.64325
POSITIVE_REGULATION_OF_EPITHELIAL_CELL_APOPTOTIC_PROCESS	0.122913	0.454984	1.64325
BLOOD_VESSEL_ENDOTHELIAL_CELL_MIGRATION	0.122913	0.454984	1.64325
REGULATION_OF_ODONTOGENESIS	0.122913	0.454984	1.64325
POSITIVE_REGULATION_OF_INTERLEUKIN_1_SECRETION	0.122913	0.454984	1.64325
EPITHELIAL_CELL_DIFFERENTIATION_INVOLVED_IN_KIDNEY_DEVELOPMENT	0.122913	0.454984	1.64325
EMBRYONIC_CAMERA_TYPE_EYE_MORPHOGENESIS	0.122913	0.454984	1.64325
NEGATIVE_REGULATION_OF_MYOBLAST_DIFFERENTIATION	0.122913	0.454984	1.64325
MITOCHONDRIAL_GENOME_MAINTENANCE	0.122913	0.454984	1.64325
REGULATION_OF_ANOIKIS	0.122913	0.454984	1.64325
PYRIMIDINE_NUCLEOTIDE_METABOLIC_PROCESS	0.121734	0.454984	1.64325
ANTERIOR_POSTERIOR_PATTERN_SPECIFICATION	0.121019	0.454984	1.42302
RESPONSE_TO_CAMP	0.124655	0.461065	1.51685
REGULATION_OF_METAL_ION_TRANSPORT	0.124985	0.461919	1.33482
POSITIVE_REGULATION_OF_PROTEIN_MODIFICATION_BY_SMALL_PROTEIN_CONJUGATION_OR_REMOVAL	0.126195	0.466021	1.4085
REGULATION_OF_ATP_METABOLIC_PROCESS	0.127375	0.467411	1.60971
REGULATION_OF_NUCLEOSIDE_METABOLIC_PROCESS	0.127375	0.467411	1.60971
SPERM_MOTILITY	0.127375	0.467411	1.60971
REGULATION_OF_STEROID_BIOSYNTHETIC_PROCESS	0.127375	0.467411	1.60971
REGULATION_OF_CELLULAR_RESPONSE_TO_HEAT	0.127081	0.467411	1.55676
REGULATION_OF_NITRIC_OXIDE_SYNTHASE_ACTIVITY	0.127375	0.467411	1.60971
NEGATIVE_REGULATION_OF_PEPTIDE_SECRETION	0.127375	0.467411	1.60971
CARDIAC_SEPTUM_MORPHOGENESIS	0.127375	0.467411	1.60971
POSITIVE_REGULATION_OF_CELLULAR_PROTEIN_LOCALIZATION	0.128384	0.470741	1.3146
RESPIRATORY_SYSTEM_DEVELOPMENT	0.128826	0.471249	1.40135
PROTEIN_COMPLEX_BIOGENESIS	0.128816	0.471249	1.18453
PROTEIN_COMPLEX_ASSEMBLY	0.128816	0.471249	1.18453
REGULATION_OF_CELL_PROLIFERATION	0.129074	0.471785	1.15994
PHOSPHATIDYLINOSITOL_3_KINASE_SIGNALING	0.131461	0.473714	1.57752
POSITIVE_REGULATION_OF_MOLECULAR_FUNCTION	0.129704	0.473714	1.14504
GLYCOGEN_BIOSYNTHETIC_PROCESS	0.131461	0.473714	1.57752
COFACTOR_BIOSYNTHETIC_PROCESS	0.129812	0.473714	1.42547
PROTEIN_DEPOLYMERIZATION	0.131461	0.473714	1.57752
CHONDROITIN_SULFATE_BIOSYNTHETIC_PROCESS	0.131461	0.473714	1.57752
REGULATION_OF_VOLTAGE_GATED_CALCIUM_CHANNEL_ACTIVITY	0.131461	0.473714	1.57752
REGULATION_OF_TRANSFORMING_GROWTH_FACTOR_BETA_PRODUCTION	0.131461	0.473714	1.57752
REGULATION_OF_ACTIVIN_RECEPTOR_SIGNALING_PATHWAY	0.131461	0.473714	1.57752
NEGATIVE_REGULATION_OF_RNA_SPLICING	0.131461	0.473714	1.57752
DETECTION_OF_MECHANICAL_STIMULUS_INVOLVED_IN_SENSORY_PERCEPTION	0.131461	0.473714	1.57752
GLUCAN_BIOSYNTHETIC_PROCESS	0.131461	0.473714	1.57752
MEMBRANE_ASSEMBLY	0.131461	0.473714	1.57752
SPHINGOLIPID_BIOSYNTHETIC_PROCESS	0.131536	0.473714	1.53654
LENS_FIBER_CELL_DIFFERENTIATION	0.131461	0.473714	1.57752
TRNA_METHYLATION	0.131461	0.473714	1.57752
REGULATION_OF_TRANSPORTER_ACTIVITY	0.131485	0.473714	1.39427
STARTLE_RESPONSE	0.131461	0.473714	1.57752
FOREBRAIN_REGIONALIZATION	0.131461	0.473714	1.57752
KERATINIZATION	0.133108	0.474963	1.57752
CELLULAR_RESPONSE_TO_CAMP	0.133108	0.474963	1.57752
REGULATION_OF_SYNAPTIC_TRANSMISSION_GLUTAMATERGIC	0.133108	0.474963	1.57752
LYMPHOCYTE_HOMEOSTASIS	0.133108	0.474963	1.57752
RESPONSE_TO_ALCOHOL	0.132255	0.474963	1.30734
REGULATION_OF_COENZYME_METABOLIC_PROCESS	0.133108	0.474963	1.57752
FAT_CELL_DIFFERENTIATION	0.132088	0.474963	1.48823
CARBOHYDRATE_DERIVATIVE_TRANSPORT	0.133108	0.474963	1.57752
REGULATION_OF_COFACTOR_METABOLIC_PROCESS	0.133108	0.474963	1.57752
STEROL_TRANSPORT	0.133108	0.474963	1.57752
ENDODERM_FORMATION	0.133108	0.474963	1.57752
CELLULAR_RESPONSE_TO_ABIOTIC_STIMULUS	0.13298	0.474963	1.34959
ORGANOPHOSPHATE_METABOLIC_PROCESS	0.133776	0.476979	1.20319
HINDBRAIN_DEVELOPMENT	0.135469	0.482648	1.43934
RESPONSE_TO_CARBOHYDRATE	0.135707	0.483127	1.4085
REGULATION_OF_RECEPTOR_MEDIATED_ENDOCYTOSIS	0.136055	0.483254	1.51685
POSITIVE_REGULATION_OF_GENE_EXPRESSION_EPIGENETIC	0.136055	0.483254	1.51685
REGULATION_OF_SEQUESTERING_OF_CALCIUM_ION	0.135878	0.483254	1.47432
NEGATIVE_REGULATION_OF_SECRETION	0.136888	0.485841	1.38033
RESPONSE_TO_CORTICOSTERONE	0.14014	0.486259	1.51685
POSITIVE_REGULATION_OF_FAT_CELL_DIFFERENTIATION	0.138929	0.486259	1.54659
GLUCOSAMINE_CONTAINING_COMPOUND_METABOLIC_PROCESS	0.14014	0.486259	1.51685
SPHINGOLIPID_METABOLIC_PROCESS	0.138813	0.486259	1.42891
CHOLESTEROL_EFFLUX	0.14014	0.486259	1.51685
POSITIVE_REGULATION_OF_TISSUE_REMODELING	0.14014	0.486259	1.51685
ZINC_II_ION_TRANSPORT	0.14014	0.486259	1.51685
SCHWANN_CELL_DEVELOPMENT	0.14014	0.486259	1.51685
AMMONIUM_ION_METABOLIC_PROCESS	0.138704	0.486259	1.40016
REGULATION_OF_NEUROTRANSMITTER_SECRETION	0.138929	0.486259	1.54659
REGULATION_OF_MRNA_CATABOLIC_PROCESS	0.14014	0.486259	1.51685
NEGATIVE_REGULATION_OF_CALCIUM_ION_TRANSPORT	0.138929	0.486259	1.54659
CELLULAR_RESPONSE_TO_VITAMIN	0.14014	0.486259	1.51685
NATURAL_KILLER_CELL_MEDIATED_IMMUNITY	0.14014	0.486259	1.51685
PLASMA_MEMBRANE_FUSION	0.14014	0.486259	1.51685
GOLGI_TO_PLASMA_MEMBRANE_PROTEIN_TRANSPORT	0.14014	0.486259	1.51685
NEGATIVE_REGULATION_OF_GLIAL_CELL_DIFFERENTIATION	0.14014	0.486259	1.51685
MRNA_SPLICE_SITE_SELECTION	0.14014	0.486259	1.51685
REGULATION_OF_TYPE_2_IMMUNE_RESPONSE	0.14014	0.486259	1.51685
NEGATIVE_REGULATION_OF_LIPID_TRANSPORT	0.14014	0.486259	1.51685
CELLULAR_CARBOHYDRATE_BIOSYNTHETIC_PROCESS	0.138929	0.486259	1.54659
ACETYL_COA_METABOLIC_PROCESS	0.14014	0.486259	1.51685
TRANSITION_METAL_ION_TRANSPORT	0.139715	0.486259	1.46067
POLYOL_BIOSYNTHETIC_PROCESS	0.14014	0.486259	1.51685
POSITIVE_REGULATION_OF_LIPID_TRANSPORT	0.138929	0.486259	1.54659
VENTRICULAR_SYSTEM_DEVELOPMENT	0.14014	0.486259	1.51685
INTESTINAL_ABSORPTION	0.14014	0.486259	1.51685
TEMPERATURE_HOMEOSTASIS	0.14014	0.486259	1.51685
POSITIVE_REGULATION_OF_LYMPHOCYTE_MIGRATION	0.14014	0.486259	1.51685
RESPONSE_TO_INTERLEUKIN_6	0.14014	0.486259	1.51685
PROTEIN_OLIGOMERIZATION	0.140365	0.486676	1.27219
NEGATIVE_REGULATION_OF_PROTEIN_BINDING	0.140636	0.486888	1.49764
DNA_MODIFICATION	0.140636	0.486888	1.49764
RESPONSE_TO_METAL_ION	0.141461	0.489381	1.30276
CARBOHYDRATE_HOMEOSTASIS	0.141732	0.489591	1.39193
GLUCOSE_HOMEOSTASIS	0.141732	0.489591	1.39193
NEGATIVE_REGULATION_OF_CELL_PROLIFERATION	0.141886	0.489759	1.22669
REGULATION_OF_CELL_SHAPE	0.142195	0.4901	1.41863
CELL_ACTIVATION_INVOLVED_IN_IMMUNE_RESPONSE	0.142195	0.4901	1.41863
GLYCOSYLATION	0.142414	0.490492	1.32937
REGULATION_OF_PROTEIN_SERINE_THREONINE_KINASE_ACTIVITY	0.14347	0.493761	1.25866
PATTERN_RECOGNITION_RECEPTOR_SIGNALING_PATHWAY	0.1436	0.493845	1.44727
TISSUE_HOMEOSTASIS	0.144792	0.496254	1.38379
ANTIMICROBIAL_HUMORAL_RESPONSE	0.144834	0.496254	1.51685
CELLULAR_RESPONSE_TO_IONIZING_RADIATION	0.144834	0.496254	1.51685
REGULATION_OF_HUMORAL_IMMUNE_RESPONSE	0.144834	0.496254	1.51685
NEGATIVE_REGULATION_OF_ERK1_AND_ERK2_CASCADE	0.144834	0.496254	1.51685
POSITIVE_REGULATION_OF_LYMPHOCYTE_DIFFERENTIATION	0.145277	0.496795	1.47892
RECOMBINATIONAL_REPAIR	0.145277	0.496795	1.47892
EMBRYO_DEVELOPMENT	0.145312	0.496795	1.19108
NON_CANONICAL_WNT_SIGNALING_PATHWAY	0.145615	0.497466	1.4085
NEGATIVE_REGULATION_OF_LYASE_ACTIVITY	0.148939	0.501456	1.46067
TETRAPYRROLE_BIOSYNTHETIC_PROCESS	0.148939	0.501456	1.46067
HIPPO_SIGNALING	0.148939	0.501456	1.46067
POSITIVE_REGULATION_OF_MESENCHYMAL_CELL_PROLIFERATION	0.148939	0.501456	1.46067
POSITIVE_REGULATION_OF_LIGASE_ACTIVITY	0.147532	0.501456	1.43411
NEGATIVE_REGULATION_OF_ENDOTHELIAL_CELL_APOPTOTIC_PROCESS	0.148939	0.501456	1.46067
LIPID_STORAGE	0.148939	0.501456	1.46067
NEGATIVE_REGULATION_OF_FIBROBLAST_PROLIFERATION	0.148939	0.501456	1.46067
DEVELOPMENTAL_INDUCTION	0.148939	0.501456	1.46067
PHAGOSOME_ACIDIFICATION	0.148939	0.501456	1.46067
EXCITATORY_POSTSYNAPTIC_POTENTIAL	0.148939	0.501456	1.46067
POSITIVE_REGULATION_OF_POTASSIUM_ION_TRANSMEMBRANE_TRANSPORT	0.148939	0.501456	1.46067
REGULATION_OF_TRANSCRIPTION_INVOLVED_IN_G1_S_TRANSITION_OF_MITOTIC_CELL_CYCLE	0.148939	0.501456	1.46067
PHOSPHATIDYLCHOLINE_BIOSYNTHETIC_PROCESS	0.148939	0.501456	1.46067
DNA_CATABOLIC_PROCESS	0.148939	0.501456	1.46067
REGULATION_OF_NATURAL_KILLER_CELL_ACTIVATION	0.148939	0.501456	1.46067
ACTIVATION_OF_INNATE_IMMUNE_RESPONSE	0.148022	0.501456	1.35326
REGULATION_OF_FATTY_ACID_TRANSPORT	0.148939	0.501456	1.46067
ACTIVATION_OF_PHOSPHOLIPASE_C_ACTIVITY	0.148939	0.501456	1.46067
INFLAMMATORY_RESPONSE_TO_ANTIGENIC_STIMULUS	0.148939	0.501456	1.46067
REGULATION_OF_CELLULAR_KETONE_METABOLIC_PROCESS	0.151006	0.506219	1.36779
NEGATIVE_REGULATION_OF_CARBOHYDRATE_METABOLIC_PROCESS	0.15082	0.506219	1.48823
CELLULAR_MODIFIED_AMINO_ACID_BIOSYNTHETIC_PROCESS	0.15082	0.506219	1.48823
CYTOSOLIC_CALCIUM_ION_TRANSPORT	0.15082	0.506219	1.48823
SIGNAL_RELEASE	0.151006	0.506219	1.36779
POSITIVE_REGULATION_OF_EXTRINSIC_APOPTOTIC_SIGNALING_PATHWAY	0.15082	0.506219	1.48823
EMBRYONIC_ORGAN_DEVELOPMENT	0.152321	0.51026	1.26279
CARBOHYDRATE_DERIVATIVE_CATABOLIC_PROCESS	0.154159	0.516046	1.35993
GLUTAMATE_SECRETION	0.157844	0.517948	1.4085
REGULATION_OF_VIRAL_ENTRY_INTO_HOST_CELL	0.157844	0.517948	1.4085
EAR_MORPHOGENESIS	0.15553	0.517948	1.4085
HISTONE_MRNA_METABOLIC_PROCESS	0.157844	0.517948	1.4085
CELLULAR_RESPONSE_TO_ACID_CHEMICAL	0.157343	0.517948	1.35216
REGULATION_OF_MRNA_3_END_PROCESSING	0.157844	0.517948	1.4085
REGULATION_OF_LYMPHOCYTE_APOPTOTIC_PROCESS	0.156885	0.517948	1.46067
RIBOSOME_ASSEMBLY	0.156885	0.517948	1.46067
SYNCYTIUM_FORMATION	0.157844	0.517948	1.4085
REGULATION_OF_MACROPHAGE_DERIVED_FOAM_CELL_DIFFERENTIATION	0.157844	0.517948	1.4085
REGULATION_OF_FIBROBLAST_MIGRATION	0.157844	0.517948	1.4085
REGULATION_OF_RHODOPSIN_MEDIATED_SIGNALING_PATHWAY	0.157844	0.517948	1.4085
RESPONSE_TO_GONADOTROPIN	0.157844	0.517948	1.4085
GASTRULATION_WITH_MOUTH_FORMING_SECOND	0.157844	0.517948	1.4085
SMALL_MOLECULE_BIOSYNTHETIC_PROCESS	0.157538	0.517948	1.24635
PLACENTA_BLOOD_VESSEL_DEVELOPMENT	0.157844	0.517948	1.4085
REGULATION_OF_OSTEOBLAST_DIFFERENTIATION	0.15553	0.517948	1.4085
POSITIVE_REGULATION_OF_CALCIUM_ION_IMPORT	0.156885	0.517948	1.46067
CELL_FATE_COMMITMENT_INVOLVED_IN_FORMATION_OF_PRIMARY_GERM_LAYER	0.157844	0.517948	1.4085
IMMUNE_SYSTEM_DEVELOPMENT	0.156811	0.517948	1.21973
AUDITORY_RECEPTOR_CELL_DIFFERENTIATION	0.157844	0.517948	1.4085
PHOSPHATIDYLSERINE_METABOLIC_PROCESS	0.157844	0.517948	1.4085
VASOCONSTRICTION	0.157844	0.517948	1.4085
MONOSACCHARIDE_BIOSYNTHETIC_PROCESS	0.156885	0.517948	1.46067
LONG_TERM_MEMORY	0.157844	0.517948	1.4085
NEGATIVE_REGULATION_OF_CYTOKINE_BIOSYNTHETIC_PROCESS	0.157844	0.517948	1.4085
NEGATIVE_REGULATION_OF_EXOCYTOSIS	0.157844	0.517948	1.4085
DEMETHYLATION	0.156885	0.517948	1.46067
REGULATION_OF_PROTEIN_MODIFICATION_PROCESS	0.158237	0.518869	1.13009
REGULATION_OF_PROTEIN_COMPLEX_ASSEMBLY	0.158968	0.5209	1.26202
CARDIAC_CHAMBER_DEVELOPMENT	0.159663	0.522443	1.36937
REGULATION_OF_CATION_TRANSMEMBRANE_TRANSPORT	0.159585	0.522443	1.32724
PROTEIN_COMPLEX_SUBUNIT_ORGANIZATION	0.160612	0.525177	1.13639
LYMPHOCYTE_DIFFERENTIATION	0.16254	0.53111	1.32089
CRANIAL_SKELETAL_SYSTEM_DEVELOPMENT	0.163023	0.531567	1.43411
NAD_METABOLIC_PROCESS	0.163023	0.531567	1.43411
ACTIN_CYTOSKELETON_REORGANIZATION	0.163023	0.531567	1.43411
NOTCH_SIGNALING_PATHWAY	0.163703	0.532607	1.38379
CHROMATIN_ASSEMBLY_OR_DISASSEMBLY	0.1638	0.532607	1.33688
REGULATION_OF_EMBRYONIC_DEVELOPMENT	0.163703	0.532607	1.38379
LIPOSACCHARIDE_METABOLIC_PROCESS	0.163703	0.532607	1.38379
PROTEIN_PHOSPHORYLATION	0.164165	0.53342	1.16977
TISSUE_MIGRATION	0.16442	0.533504	1.4085
NEGATIVE_REGULATION_OF_MYELOID_CELL_DIFFERENTIATION	0.16442	0.533504	1.4085
NEGATIVE_REGULATION_OF_FATTY_ACID_METABOLIC_PROCESS	0.166847	0.534105	1.35993
MAINTENANCE_OF_PROTEIN_LOCALIZATION_IN_ORGANELLE	0.166847	0.534105	1.35993
POSITIVE_REGULATION_OF_CELL_CYCLE_G1_S_PHASE_TRANSITION	0.166847	0.534105	1.35993
RESPONSE_TO_PAIN	0.166847	0.534105	1.35993
NEGATIVE_REGULATION_OF_RECEPTOR_ACTIVITY	0.166847	0.534105	1.35993
NEUROBLAST_PROLIFERATION	0.166847	0.534105	1.35993
CELLULAR_RESPONSE_TO_INSULIN_STIMULUS	0.166901	0.534105	1.35062
REGULATION_OF_MEIOTIC_NUCLEAR_DIVISION	0.166847	0.534105	1.35993
REGULATION_OF_CARDIAC_MUSCLE_CELL_PROLIFERATION	0.166847	0.534105	1.35993
RNA_POLYADENYLATION	0.166847	0.534105	1.35993
POSITIVE_REGULATION_OF_INTERLEUKIN_10_PRODUCTION	0.166847	0.534105	1.35993
FOLIC_ACID_CONTAINING_COMPOUND_METABOLIC_PROCESS	0.166847	0.534105	1.35993
FEAR_RESPONSE	0.166847	0.534105	1.35993
REGULATION_OF_RESPONSE_TO_WOUNDING	0.166773	0.534105	1.24139
GLUCOSE_CATABOLIC_PROCESS	0.166847	0.534105	1.35993
POSITIVE_REGULATION_OF_INSULIN_SECRETION_INVOLVED_IN_CELLULAR_RESPONSE_TO_GLUCOSE_STIMULUS	0.166847	0.534105	1.35993
MITOCHONDRIAL_RNA_METABOLIC_PROCESS	0.166847	0.534105	1.35993
MUSCLE_ADAPTATION	0.166847	0.534105	1.35993
LIPID_MODIFICATION	0.165521	0.534105	1.3146
HEME_METABOLIC_PROCESS	0.166847	0.534105	1.35993
CHEMICAL_HOMEOSTASIS	0.167408	0.535361	1.17321
POSTTRANSCRIPTIONAL_REGULATION_OF_GENE_EXPRESSION	0.167541	0.535417	1.23244
VESICLE_DOCKING	0.169232	0.53932	1.4085
POSITIVE_REGULATION_OF_CHROMATIN_MODIFICATION	0.169342	0.53932	1.39193
OUTFLOW_TRACT_MORPHOGENESIS	0.169232	0.53932	1.4085
NEURON_NEURON_SYNAPTIC_TRANSMISSION	0.169232	0.53932	1.4085
PEPTIDE_CROSS_LINKING	0.169232	0.53932	1.4085
GENE_SILENCING	0.171558	0.546006	1.3022
CELL_DEVELOPMENT	0.171773	0.546315	1.13391
REGULATION_OF_CALCIUM_ION_TRANSMEMBRANE_TRANSPORT	0.172044	0.546803	1.35993
ACTIVATION_OF_PROTEIN_KINASE_ACTIVITY	0.172714	0.548559	1.27219
RESPONSE_TO_AMPHETAMINE	0.175935	0.549412	1.3146
REGULATION_OF_MEMBRANE_REPOLARIZATION	0.175935	0.549412	1.3146
CELLULAR_RESPONSE_TO_ESTRADIOL_STIMULUS	0.175935	0.549412	1.3146
REGULATION_OF_PROTEASOMAL_UBIQUITIN_DEPENDENT_PROTEIN_CATABOLIC_PROCESS	0.174274	0.549412	1.33236
CIRCADIAN_REGULATION_OF_GENE_EXPRESSION	0.175509	0.549412	1.38379
CEREBELLAR_CORTEX_MORPHOGENESIS	0.175935	0.549412	1.3146
MALE_GAMETE_GENERATION	0.173836	0.549412	1.21722
NEGATIVE_REGULATION_OF_B_CELL_ACTIVATION	0.175935	0.549412	1.3146
REGULATION_OF_NEURON_MIGRATION	0.175935	0.549412	1.3146
REGULATION_OF_PROTEIN_MODIFICATION_BY_SMALL_PROTEIN_CONJUGATION_OR_REMOVAL	0.175369	0.549412	1.26765
RESPONSE_TO_ISOQUINOLINE_ALKALOID	0.175935	0.549412	1.3146
TETRAPYRROLE_METABOLIC_PROCESS	0.175509	0.549412	1.38379
VESICLE_ORGANIZATION	0.175369	0.549412	1.26765
CELL_RECOGNITION	0.174274	0.549412	1.33236
CHONDROITIN_SULFATE_PROTEOGLYCAN_BIOSYNTHETIC_PROCESS	0.175935	0.549412	1.3146
RESPONSE_TO_MORPHINE	0.175935	0.549412	1.3146
ANTIGEN_PROCESSING_AND_PRESENTATION	0.174614	0.549412	1.29608
CELLULAR_RESPONSE_TO_VASCULAR_ENDOTHELIAL_GROWTH_FACTOR_STIMULUS	0.175935	0.549412	1.3146
MYOTUBE_CELL_DEVELOPMENT	0.175935	0.549412	1.3146
NEURON_MATURATION	0.175935	0.549412	1.3146
PROTEIN_EXPORT_FROM_NUCLEUS	0.175935	0.549412	1.3146
MEMBRANE_BIOGENESIS	0.175935	0.549412	1.3146
POSITIVE_REGULATION_OF_TUMOR_NECROSIS_FACTOR_SUPERFAMILY_CYTOKINE_PRODUCTION	0.175509	0.549412	1.38379
BROWN_FAT_CELL_DIFFERENTIATION	0.175935	0.549412	1.3146
POSITIVE_REGULATION_OF_ORGANIC_ACID_TRANSPORT	0.175935	0.549412	1.3146
REGULATION_OF_RECEPTOR_ACTIVITY	0.176275	0.550106	1.34831
REGULATION_OF_PROTEASOMAL_PROTEIN_CATABOLIC_PROCESS	0.177061	0.552188	1.30734
MACROAUTOPHAGY	0.178042	0.554876	1.26314
MOVEMENT_IN_HOST_ENVIRONMENT	0.179338	0.555565	1.35993
ENTRY_INTO_HOST	0.179338	0.555565	1.35993
NEGATIVE_REGULATION_OF_TRANSMEMBRANE_TRANSPORT	0.179338	0.555565	1.35993
REGULATION_OF_FATTY_ACID_METABOLIC_PROCESS	0.179338	0.555565	1.35993
VIRAL_ENTRY_INTO_HOST_CELL	0.179338	0.555565	1.35993
ENTRY_INTO_HOST_CELL	0.179338	0.555565	1.35993
ENTRY_INTO_CELL_OF_OTHER_ORGANISM_INVOLVED_IN_SYMBIOTIC_INTERACTION	0.179338	0.555565	1.35993
ENTRY_INTO_OTHER_ORGANISM_INVOLVED_IN_SYMBIOTIC_INTERACTION	0.179338	0.555565	1.35993
MOVEMENT_IN_ENVIRONMENT_OF_OTHER_ORGANISM_INVOLVED_IN_SYMBIOTIC_INTERACTION	0.179338	0.555565	1.35993
REGULATION_OF_MRNA_METABOLIC_PROCESS	0.180546	0.558192	1.33688
RIBONUCLEOPROTEIN_COMPLEX_LOCALIZATION	0.180546	0.558192	1.33688
RESPONSE_TO_KETONE	0.180446	0.558192	1.30015
L_AMINO_ACID_TRANSPORT	0.181849	0.559989	1.35993
REGULATION_OF_DNA_RECOMBINATION	0.181849	0.559989	1.35993
CELLULAR_GLUCAN_METABOLIC_PROCESS	0.181849	0.559989	1.35993
REGULATION_OF_INTERLEUKIN_1_PRODUCTION	0.181849	0.559989	1.35993
GLUCAN_METABOLIC_PROCESS	0.181849	0.559989	1.35993
CELLULAR_RESPONSE_TO_CORTICOSTEROID_STIMULUS	0.181849	0.559989	1.35993
MACROMOLECULAR_COMPLEX_ASSEMBLY	0.182547	0.561396	1.12841
WNT_SIGNALING_PATHWAY	0.182515	0.561396	1.23595
RNA_STABILIZATION	0.185098	0.561815	1.27219
MULTI_ORGANISM_MEMBRANE_ORGANIZATION	0.185098	0.561815	1.27219
REGULATION_OF_SYNAPTIC_VESICLE_TRANSPORT	0.185098	0.561815	1.27219
WALKING_BEHAVIOR	0.185098	0.561815	1.27219
SKELETAL_MUSCLE_CONTRACTION	0.185098	0.561815	1.27219
NUCLEAR_TRANSCRIBED_MRNA_CATABOLIC_PROCESS_EXONUCLEOLYTIC	0.185098	0.561815	1.27219
REGULATION_OF_CATION_CHANNEL_ACTIVITY	0.184409	0.561815	1.34448
MULTIVESICULAR_BODY_ORGANIZATION	0.185098	0.561815	1.27219
SCHWANN_CELL_DIFFERENTIATION	0.185098	0.561815	1.27219
REGULATION_OF_STEM_CELL_PROLIFERATION	0.184409	0.561815	1.34448
POSITIVE_REGULATION_OF_IMMUNOGLOBULIN_PRODUCTION	0.185098	0.561815	1.27219
REGULATION_OF_MAST_CELL_ACTIVATION_INVOLVED_IN_IMMUNE_RESPONSE	0.185098	0.561815	1.27219
POSITIVE_REGULATION_OF_HOMEOSTATIC_PROCESS	0.183924	0.561815	1.27808
REGULATION_OF_MAST_CELL_DEGRANULATION	0.185098	0.561815	1.27219
REGULATION_OF_CELLULAR_AMINE_METABOLIC_PROCESS	0.184409	0.561815	1.34448
MATERNAL_PLACENTA_DEVELOPMENT	0.185098	0.561815	1.27219
BILE_ACID_AND_BILE_SALT_TRANSPORT	0.185098	0.561815	1.27219
ADULT_WALKING_BEHAVIOR	0.185098	0.561815	1.27219
HYALURONAN_METABOLIC_PROCESS	0.185098	0.561815	1.27219
RESPONSE_TO_OXIDATIVE_STRESS	0.184948	0.561815	1.23244
NEGATIVE_REGULATION_OF_CELLULAR_RESPONSE_TO_OXIDATIVE_STRESS	0.222324	0.563546	1.1268
POSITIVE_REGULATION_OF_PROTEIN_SUMOYLATION	0.246185	0.563546	0
REGULATION_OF_MITOCHONDRIAL_TRANSLATION	0.246185	0.563546	0
LATERAL_VENTRICLE_DEVELOPMENT	0.265312	0.563546	0
CELL_ADHESION_MEDIATED_BY_INTEGRIN	0.265312	0.563546	0
DEOXYRIBONUCLEOTIDE_BIOSYNTHETIC_PROCESS	0.265312	0.563546	0
POSITIVE_REGULATION_OF_DEFENSE_RESPONSE	0.215309	0.563546	1.19181
TYPE_B_PANCREATIC_CELL_DEVELOPMENT	0.283956	0.563546	0
POSITIVE_REGULATION_OF_HISTONE_METHYLATION	0.203615	0.563546	1.19509
LYMPHOID_PROGENITOR_CELL_DIFFERENTIATION	0.246185	0.563546	0
REGULATION_OF_PROTEIN_KINASE_B_SIGNALING	0.193584	0.563546	1.30373
POSITIVE_REGULATION_OF_FATTY_ACID_OXIDATION	0.302127	0.563546	0
NEGATIVE_REGULATION_OF_INTERLEUKIN_6_PRODUCTION	0.222324	0.563546	1.1268
BETA_AMYLOID_METABOLIC_PROCESS	0.302127	0.563546	0
REGIONALIZATION	0.266117	0.563546	1.14129
EPITHELIAL_CELL_DEVELOPMENT	0.194255	0.563546	1.27219
REGULATION_OF_PEPTIDYL_THREONINE_PHOSPHORYLATION	0.241161	0.563546	1.06589
REGULATION_OF_PHAGOCYTOSIS_ENGULFMENT	0.283956	0.563546	0
SEQUESTERING_OF_METAL_ION	0.246185	0.563546	0
OXALOACETATE_METABOLIC_PROCESS	0.246185	0.563546	0
REGULATION_OF_TRANSCRIPTION_REGULATORY_REGION_DNA_BINDING	0.231731	0.563546	1.0955
INNATE_IMMUNE_RESPONSE_ACTIVATING_CELL_SURFACE_RECEPTOR_SIGNALING_PATHWAY	0.282052	0.563546	1.11617
SODIUM_ION_EXPORT	0.265312	0.563546	0
REGULATION_OF_SMOOTH_MUSCLE_CELL_PROLIFERATION	0.248417	0.563546	1.18314
CHROMOSOME_LOCALIZATION	0.201221	0.563546	1.29305
KERATINOCYTE_DIFFERENTIATION	0.253964	0.563546	1.17142
UV_PROTECTION	0.265312	0.563546	0
PROTEIN_HETEROTRIMERIZATION	0.302127	0.563546	0
CEREBELLAR_PURKINJE_CELL_LAYER_FORMATION	0.246185	0.563546	0
THYROID_HORMONE_GENERATION	0.265312	0.563546	0
NEGATIVE_REGULATION_OF_DEFENSE_RESPONSE	0.302181	0.563546	1.0955
PYRIMIDINE_CONTAINING_COMPOUND_SALVAGE	0.265312	0.563546	0
TOLL_LIKE_RECEPTOR_9_SIGNALING_PATHWAY	0.302127	0.563546	0
KERATINOCYTE_PROLIFERATION	0.265312	0.563546	0
AXON_ENSHEATHMENT_IN_CENTRAL_NERVOUS_SYSTEM	0.265312	0.563546	0
GLYCEROL_TRANSPORT	0.283956	0.563546	0
POSITIVE_REGULATION_OF_TRANSPORT	0.206503	0.563546	1.13763
EPITHELIAL_CELL_DIFFERENTIATION_INVOLVED_IN_PROSTATE_GLAND_DEVELOPMENT	0.246185	0.563546	0
CYTOPLASMIC_MICROTUBULE_ORGANIZATION	0.288433	0.563546	0.938999
REGULATION_OF_GLOMERULAR_FILTRATION	0.265312	0.563546	0
EARLY_ENDOSOME_TO_GOLGI_TRANSPORT	0.265312	0.563546	0
ALTERNATIVE_MRNA_SPLICING_VIA_SPLICEOSOME	0.246185	0.563546	0
MICROTUBULE_BASED_PROCESS	0.252705	0.563546	1.13328
RIBONUCLEOSIDE_BISPHOSPHATE_METABOLIC_PROCESS	0.241161	0.563546	1.06589
REGULATION_OF_CENTROSOME_CYCLE	0.260065	0.563546	1.01123
POST_EMBRYONIC_MORPHOGENESIS	0.265312	0.563546	0
VIRION_ASSEMBLY	0.241161	0.563546	1.06589
REGULATION_OF_GLOMERULUS_DEVELOPMENT	0.302127	0.563546	0
ACID_SECRETION	0.234477	0.563546	1.19509
NEGATIVE_REGULATION_OF_STEM_CELL_DIFFERENTIATION	0.297867	0.563546	0.917162
NEGATIVE_REGULATION_OF_CD4_POSITIVE_ALPHA_BETA_T_CELL_DIFFERENTIATION	0.265312	0.563546	0
POSITIVE_REGULATION_OF_INSULIN_LIKE_GROWTH_FACTOR_RECEPTOR_SIGNALING_PATHWAY	0.265312	0.563546	0
POSITIVE_REGULATION_OF_INTRACELLULAR_STEROID_HORMONE_RECEPTOR_SIGNALING_PATHWAY	0.283956	0.563546	0
REGULATION_OF_CELL_COMMUNICATION_BY_ELECTRICAL_COUPLING	0.283956	0.563546	0
REGULATION_OF_INTRINSIC_APOPTOTIC_SIGNALING_PATHWAY_IN_RESPONSE_TO_DNA_DAMAGE_BY_P53_CLASS_MEDIATOR	0.302127	0.563546	0
HEART_FORMATION	0.265312	0.563546	0
CARDIAC_MUSCLE_ADAPTATION	0.246185	0.563546	0
WHITE_FAT_CELL_DIFFERENTIATION	0.283956	0.563546	0
AMYLOID_PRECURSOR_PROTEIN_METABOLIC_PROCESS	0.265312	0.563546	0
ENERGY_HOMEOSTASIS	0.283956	0.563546	0
NEGATIVE_REGULATION_OF_EXTRINSIC_APOPTOTIC_SIGNALING_PATHWAY_VIA_DEATH_DOMAIN_RECEPTORS	0.21295	0.563546	1.15994
EMBRYO_DEVELOPMENT_ENDING_IN_BIRTH_OR_EGG_HATCHING	0.242819	0.563546	1.139
RESPONSE_TO_EXTRACELLULAR_STIMULUS	0.23103	0.563546	1.16257
RESPONSE_TO_RETINOIC_ACID	0.287729	0.563546	1.10574
NEGATIVE_REGULATION_OF_HEMOPOIESIS	0.225202	0.563546	1.23244
CELLULAR_RESPONSE_TO_SUPEROXIDE	0.302127	0.563546	0
THALAMUS_DEVELOPMENT	0.302127	0.563546	0
REGULATION_OF_PROTON_TRANSPORT	0.302127	0.563546	0
BEHAVIORAL_RESPONSE_TO_COCAINE	0.265312	0.563546	0
POSITIVE_REGULATION_OF_NOTCH_SIGNALING_PATHWAY	0.21295	0.563546	1.15994
GOLGI_TO_PLASMA_MEMBRANE_TRANSPORT	0.278984	0.563546	0.961902
PEPTIDYL_TYROSINE_AUTOPHOSPHORYLATION	0.260065	0.563546	1.01123
LAYER_FORMATION_IN_CEREBRAL_CORTEX	0.302127	0.563546	0
MEIOTIC_CELL_CYCLE_PROCESS	0.18941	0.563546	1.2973
PHAGOSOME_MATURATION	0.250608	0.563546	1.03784
POSITIVE_REGULATION_OF_VASODILATION	0.194328	0.563546	1.23244
REGULATION_OF_INTERLEUKIN_8_PRODUCTION	0.201221	0.563546	1.29305
REGULATION_OF_PROTEIN_EXPORT_FROM_NUCLEUS	0.203615	0.563546	1.19509
NEGATIVE_REGULATION_OF_DNA_REPAIR	0.302127	0.563546	0
POSITIVE_REGULATION_OF_CATENIN_IMPORT_INTO_NUCLEUS	0.265312	0.563546	0
SYNAPTIC_TRANSMISSION_CHOLINERGIC	0.231731	0.563546	1.0955
NEGATIVE_REGULATION_OF_RYANODINE_SENSITIVE_CALCIUM_RELEASE_CHANNEL_ACTIVITY	0.265312	0.563546	0
POSITIVE_REGULATION_OF_INTRACELLULAR_PROTEIN_TRANSPORT	0.209664	0.563546	1.22288
ATP_HYDROLYSIS_COUPLED_TRANSMEMBRANE_TRANSPORT	0.231731	0.563546	1.0955
REGULATION_OF_DOUBLE_STRAND_BREAK_REPAIR	0.250608	0.563546	1.03784
G_PROTEIN_COUPLED_PURINERGIC_NUCLEOTIDE_RECEPTOR_SIGNALING_PATHWAY	0.302127	0.563546	0
CENTRAL_NERVOUS_SYSTEM_MYELINATION	0.265312	0.563546	0
NEURON_APOPTOTIC_PROCESS	0.222324	0.563546	1.1268
PROTEIN_POLYUBIQUITINATION	0.276038	0.563546	1.13607
DNA_REPLICATION_DEPENDENT_NUCLEOSOME_ASSEMBLY	0.194328	0.563546	1.23244
REGULATION_OF_RELEASE_OF_SEQUESTERED_CALCIUM_ION_INTO_CYTOSOL	0.296303	0.563546	1.05168
PHENOL_CONTAINING_COMPOUND_BIOSYNTHETIC_PROCESS	0.203615	0.563546	1.19509
POSITIVE_REGULATION_OF_FIBROBLAST_MIGRATION	0.246185	0.563546	0
NEGATIVE_REGULATION_OF_PROTEIN_PROCESSING	0.222324	0.563546	1.1268
CEREBELLAR_PURKINJE_CELL_DIFFERENTIATION	0.246185	0.563546	0
PINOCYTOSIS	0.283956	0.563546	0
ENDOCARDIUM_DEVELOPMENT	0.246185	0.563546	0
MULTICELLULAR_ORGANISMAL_RESPONSE_TO_STRESS	0.248047	0.563546	1.15994
BRANCHING_INVOLVED_IN_LABYRINTHINE_LAYER_MORPHOGENESIS	0.246185	0.563546	0
REGULATION_OF_PROTEIN_POLYUBIQUITINATION	0.283956	0.563546	0
REGULATION_OF_CYTOKINE_SECRETION_INVOLVED_IN_IMMUNE_RESPONSE	0.246185	0.563546	0
PROTEIN_LOCALIZATION_TO_KINETOCHORE	0.246185	0.563546	0
TOLERANCE_INDUCTION	0.265312	0.563546	0
REGULATION_OF_NECROPTOTIC_PROCESS	0.246185	0.563546	0
POSITIVE_REGULATION_OF_AMINO_ACID_TRANSPORT	0.302127	0.563546	0
REGULATION_OF_CELL_PROJECTION_SIZE	0.265312	0.563546	0
COENZYME_BIOSYNTHETIC_PROCESS	0.220591	0.563546	1.24214
PIGMENT_METABOLIC_PROCESS	0.207783	0.563546	1.27219
REGULATION_OF_RESPONSE_TO_CYTOKINE_STIMULUS	0.302181	0.563546	1.0955
POSITIVE_REGULATION_OF_DENDRITIC_SPINE_MORPHOGENESIS	0.302127	0.563546	0
ACUTE_PHASE_RESPONSE	0.297867	0.563546	0.917162
RESPONSE_TO_ESTROGEN	0.190249	0.563546	1.26636
PROTEIN_DNA_COMPLEX_SUBUNIT_ORGANIZATION	0.22658	0.563546	1.20553
REGULATION_OF_PHOSPHOLIPASE_C_ACTIVITY	0.260065	0.563546	1.01123
ENDODERM_DEVELOPMENT	0.268611	0.563546	1.11093
REGULATION_OF_HEART_GROWTH	0.288433	0.563546	0.938999
CELLULAR_RESPONSE_TO_GLUCAGON_STIMULUS	0.250608	0.563546	1.03784
RESPONSE_TO_REDOX_STATE	0.265312	0.563546	0
ORGANIC_ACID_CATABOLIC_PROCESS	0.264888	0.563546	1.15428
POSITIVE_REGULATION_OF_EPITHELIAL_TO_MESENCHYMAL_TRANSITION	0.21295	0.563546	1.15994
PROTEIN_LOCALIZATION_TO_MEMBRANE	0.247621	0.563546	1.15377
SPINDLE_ASSEMBLY	0.261732	0.563546	1.1268
CARNITINE_METABOLIC_PROCESS	0.283956	0.563546	0
CELLULAR_POTASSIUM_ION_HOMEOSTASIS	0.265312	0.563546	0
NEGATIVE_REGULATION_OF_CELL_DIFFERENTIATION	0.206544	0.563546	1.16565
RESPONSE_TO_HORMONE	0.259452	0.563546	1.10409
REGULATION_OF_TRANSCRIPTION_FROM_RNA_POLYMERASE_II_PROMOTER_IN_RESPONSE_TO_HYPOXIA	0.194328	0.563546	1.23244
EPITHELIAL_TO_MESENCHYMAL_TRANSITION_INVOLVED_IN_ENDOCARDIAL_CUSHION_FORMATION	0.246185	0.563546	0
POSITIVE_REGULATION_OF_CELLULAR_AMINE_METABOLIC_PROCESS	0.283956	0.563546	0
NEGATIVE_REGULATION_OF_TELOMERE_MAINTENANCE_VIA_TELOMERASE	0.265312	0.563546	0
POSITIVE_REGULATION_OF_MYELOID_LEUKOCYTE_CYTOKINE_PRODUCTION_INVOLVED_IN_IMMUNE_RESPONSE	0.246185	0.563546	0
REGULATION_OF_STEROL_TRANSPORT	0.250608	0.563546	1.03784
REGULATION_OF_ANTIGEN_PROCESSING_AND_PRESENTATION_OF_PEPTIDE_ANTIGEN	0.283956	0.563546	0
CARDIAC_CONDUCTION_SYSTEM_DEVELOPMENT	0.265312	0.563546	0
PHOSPHOLIPID_EFFLUX	0.302127	0.563546	0
DERMATAN_SULFATE_METABOLIC_PROCESS	0.283956	0.563546	0
POSITIVE_REGULATION_OF_CELLULAR_EXTRAVASATION	0.265312	0.563546	0
CELLULAR_RESPONSE_TO_EXOGENOUS_DSRNA	0.265312	0.563546	0
CELLULAR_RESPONSE_TO_ELECTRICAL_STIMULUS	0.302127	0.563546	0
POSITIVE_REGULATION_OF_BONE_REMODELING	0.283956	0.563546	0
MICROTUBULE_POLYMERIZATION_OR_DEPOLYMERIZATION	0.278984	0.563546	0.961902
REGULATION_OF_DENDRITIC_CELL_DIFFERENTIATION	0.265312	0.563546	0
OXALATE_TRANSPORT	0.265312	0.563546	0
KILLING_OF_CELLS_IN_OTHER_ORGANISM_INVOLVED_IN_SYMBIOTIC_INTERACTION	0.265312	0.563546	0
PURINE_NUCLEOSIDE_CATABOLIC_PROCESS	0.302127	0.563546	0
PTERIDINE_CONTAINING_COMPOUND_METABOLIC_PROCESS	0.231731	0.563546	1.0955
G_PROTEIN_COUPLED_RECEPTOR_INTERNALIZATION	0.283956	0.563546	0
OLIGOSACCHARIDE_CATABOLIC_PROCESS	0.265312	0.563546	0
TRIVALENT_INORGANIC_CATION_TRANSPORT	0.260065	0.563546	1.01123
OLIGODENDROCYTE_DEVELOPMENT	0.21295	0.563546	1.15994
NEGATIVE_REGULATION_OF_BONE_REMODELING	0.283956	0.563546	0
POSITIVE_REGULATION_OF_VACUOLAR_TRANSPORT	0.302127	0.563546	0
NEGATIVE_REGULATION_OF_SPROUTING_ANGIOGENESIS	0.246185	0.563546	0
BUNDLE_OF_HIS_CELL_TO_PURKINJE_MYOCYTE_COMMUNICATION	0.246185	0.563546	0
RESPONSE_TO_BIOTIC_STIMULUS	0.246694	0.563546	1.11281
COLLECTING_DUCT_DEVELOPMENT	0.265312	0.563546	0
REGULATION_OF_CHOLESTEROL_TRANSPORT	0.250608	0.563546	1.03784
PYRIMIDINE_CONTAINING_COMPOUND_TRANSMEMBRANE_TRANSPORT	0.283956	0.563546	0
REGULATION_OF_EPITHELIAL_CELL_APOPTOTIC_PROCESS	0.18825	0.563546	1.33688
REGULATION_OF_CIRCADIAN_SLEEP_WAKE_CYCLE_NON_REM_SLEEP	0.265312	0.563546	0
CAMP_CATABOLIC_PROCESS	0.302127	0.563546	0
REGULATION_BY_VIRUS_OF_VIRAL_PROTEIN_LEVELS_IN_HOST_CELL	0.246185	0.563546	0
NEGATIVE_REGULATION_OF_CALCIUM_ION_DEPENDENT_EXOCYTOSIS	0.246185	0.563546	0
DETECTION_OF_LIGHT_STIMULUS	0.18825	0.563546	1.33688
DETECTION_OF_CALCIUM_ION	0.302127	0.563546	0
GLYCOSYL_COMPOUND_CATABOLIC_PROCESS	0.288433	0.563546	0.938999
SPLICEOSOMAL_SNRNP_ASSEMBLY	0.250608	0.563546	1.03784
NEUROTRANSMITTER_BIOSYNTHETIC_PROCESS	0.302127	0.563546	0
KERATAN_SULFATE_CATABOLIC_PROCESS	0.265312	0.563546	0
PROTEIN_LOCALIZATION_TO_ENDOPLASMIC_RETICULUM	0.202455	0.563546	1.28254
PROTEIN_HETEROTETRAMERIZATION	0.250608	0.563546	1.03784
INNER_CELL_MASS_CELL_PROLIFERATION	0.246185	0.563546	0
REGULATION_OF_EXTRACELLULAR_MATRIX_DISASSEMBLY	0.302127	0.563546	0
CYTOPLASMIC_TRANSLATIONAL_INITIATION	0.302127	0.563546	0
PROTEASOME_ASSEMBLY	0.302127	0.563546	0
POSITIVE_REGULATION_OF_NEURON_MIGRATION	0.246185	0.563546	0
CELL_PROLIFERATION	0.261164	0.563546	1.11506
CORPUS_CALLOSUM_DEVELOPMENT	0.246185	0.563546	0
LEUKOCYTE_MIGRATION_INVOLVED_IN_INFLAMMATORY_RESPONSE	0.246185	0.563546	0
CELLULAR_RESPONSE_TO_HEPATOCYTE_GROWTH_FACTOR_STIMULUS	0.283956	0.563546	0
AMINO_SUGAR_METABOLIC_PROCESS	0.269526	0.563546	0.985949
ORGANIC_ACID_TRANSMEMBRANE_TRANSPORT	0.265134	0.563546	1.14868
COMPLEMENT_ACTIVATION_ALTERNATIVE_PATHWAY	0.283956	0.563546	0
CAMP_MEDIATED_SIGNALING	0.241161	0.563546	1.06589
MACROPHAGE_ACTIVATION_INVOLVED_IN_IMMUNE_RESPONSE	0.246185	0.563546	0
POSITIVE_REGULATION_OF_IMMUNE_RESPONSE_TO_TUMOR_CELL	0.246185	0.563546	0
REGULATION_OF_NEUROTRANSMITTER_TRANSPORT	0.221048	0.563546	1.23244
AMINOGLYCAN_CATABOLIC_PROCESS	0.248047	0.563546	1.15994
CELLULAR_RESPONSE_TO_STEROID_HORMONE_STIMULUS	0.190249	0.563546	1.26636
PROTEIN_IMPORT_INTO_PEROXISOME_MATRIX	0.283956	0.563546	0
PEPTIDYL_GLUTAMIC_ACID_CARBOXYLATION	0.246185	0.563546	0
RESPONSE_TO_HEPATOCYTE_GROWTH_FACTOR	0.283956	0.563546	0
REGULATION_OF_MUSCLE_TISSUE_DEVELOPMENT	0.265134	0.563546	1.14868
MIDGUT_DEVELOPMENT	0.302127	0.563546	0
CELLULAR_CARBOHYDRATE_CATABOLIC_PROCESS	0.203615	0.563546	1.19509
MICROTUBULE_BUNDLE_FORMATION	0.254876	0.563546	1.14313
REGULATION_OF_CELL_CELL_ADHESION_MEDIATED_BY_CADHERIN	0.246185	0.563546	0
NITROGEN_COMPOUND_TRANSPORT	0.21822	0.563546	1.1668
CERAMIDE_METABOLIC_PROCESS	0.282427	0.563546	1.08049
MESENCHYMAL_CELL_PROLIFERATION	0.283956	0.563546	0
REGULATION_OF_GOLGI_ORGANIZATION	0.265312	0.563546	0
REGULATION_OF_MACROPHAGE_CYTOKINE_PRODUCTION	0.265312	0.563546	0
PHOSPHATIDIC_ACID_METABOLIC_PROCESS	0.203615	0.563546	1.19509
POSITIVE_REGULATION_OF_OSTEOBLAST_DIFFERENTIATION	0.194708	0.563546	1.3146
REGULATION_OF_STRESS_ACTIVATED_PROTEIN_KINASE_SIGNALING_CASCADE	0.234238	0.563546	1.20116
POSITIVE_REGULATION_OF_METAPHASE_ANAPHASE_TRANSITION_OF_CELL_CYCLE	0.302127	0.563546	0
PROTEIN_NEDDYLATION	0.283956	0.563546	0
MAINTENANCE_OF_LOCATION_IN_CELL	0.226511	0.563546	1.23244
C_TERMINAL_PROTEIN_AMINO_ACID_MODIFICATION	0.302127	0.563546	0
INOSITOL_PHOSPHATE_CATABOLIC_PROCESS	0.246185	0.563546	0
POSITIVE_REGULATION_OF_T_CELL_PROLIFERATION	0.221114	0.563546	1.24541
ACTIVATION_OF_TRANSMEMBRANE_RECEPTOR_PROTEIN_TYROSINE_KINASE_ACTIVITY	0.265312	0.563546	0
REGULATION_OF_PEROXISOME_PROLIFERATOR_ACTIVATED_RECEPTOR_SIGNALING_PATHWAY	0.265312	0.563546	0
SULFATE_TRANSPORT	0.302127	0.563546	0
INDUCTION_OF_POSITIVE_CHEMOTAXIS	0.283956	0.563546	0
IRON_ION_IMPORT	0.265312	0.563546	0
NEGATIVE_REGULATION_OF_ACUTE_INFLAMMATORY_RESPONSE	0.265312	0.563546	0
NEGATIVE_REGULATION_OF_PROTEIN_AUTOPHOSPHORYLATION	0.246185	0.563546	0
DIVALENT_INORGANIC_ANION_HOMEOSTASIS	0.283956	0.563546	0
REGULATION_OF_CARDIAC_CONDUCTION	0.234477	0.563546	1.19509
POSITIVE_REGULATION_OF_GLIAL_CELL_DIFFERENTIATION	0.194328	0.563546	1.23244
ROUNDABOUT_SIGNALING_PATHWAY	0.265312	0.563546	0
GLYCEROPHOSPHOLIPID_CATABOLIC_PROCESS	0.283956	0.563546	0
PHAGOLYSOSOME_ASSEMBLY	0.246185	0.563546	0
DNA_LIGATION_INVOLVED_IN_DNA_REPAIR	0.265312	0.563546	0
ERYTHROSE_4_PHOSPHATE_PHOSPHOENOLPYRUVATE_FAMILY_AMINO_ACID_METABOLIC_PROCESS	0.246185	0.563546	0
REGULATION_OF_BINDING	0.291617	0.563546	1.11485
MAINTENANCE_OF_PROTEIN_LOCATION_IN_NUCLEUS	0.302127	0.563546	0
PROTEIN_PEPTIDYL_PROLYL_ISOMERIZATION	0.297867	0.563546	0.917162
RESPONSE_TO_PEPTIDE	0.227501	0.563546	1.17142
INSULIN_SECRETION	0.250608	0.563546	1.03784
REGULATION_OF_CALCIUM_ION_TRANSMEMBRANE_TRANSPORTER_ACTIVITY	0.261732	0.563546	1.1268
REGULATION_OF_MYELOID_LEUKOCYTE_DIFFERENTIATION	0.293422	0.563546	1.0955
POSITIVE_REGULATION_OF_T_CELL_CYTOKINE_PRODUCTION	0.302127	0.563546	0
PROTEIN_LOCALIZATION_TO_CHROMOSOME_CENTROMERIC_REGION	0.283956	0.563546	0
REGULATION_OF_NEUROTRANSMITTER_LEVELS	0.208471	0.563546	1.24541
REGULATION_OF_T_CELL_DIFFERENTIATION	0.287729	0.563546	1.10574
CELLULAR_WATER_HOMEOSTASIS	0.302127	0.563546	0
MICROTUBULE_BASED_MOVEMENT	0.264888	0.563546	1.15428
T_CELL_DIFFERENTIATION	0.202455	0.563546	1.28254
PIGMENT_ACCUMULATION	0.265312	0.563546	0
POSITIVE_REGULATION_OF_CYTOPLASMIC_TRANSPORT	0.288177	0.563546	1.11881
NEGATIVE_REGULATION_OF_TRANSCRIPTION_ELONGATION_FROM_RNA_POLYMERASE_II_PROMOTER	0.246185	0.563546	0
NEGATIVE_REGULATION_OF_LEUKOCYTE_CHEMOTAXIS	0.283956	0.563546	0
DNA_DAMAGE_RESPONSE_DETECTION_OF_DNA_DAMAGE	0.231731	0.563546	1.0955
NEGATIVE_REGULATION_OF_ESTABLISHMENT_OF_PROTEIN_LOCALIZATION_TO_PLASMA_MEMBRANE	0.283956	0.563546	0
DICARBOXYLIC_ACID_BIOSYNTHETIC_PROCESS	0.283956	0.563546	0
POSITIVE_REGULATION_OF_HISTONE_DEACETYLATION	0.302127	0.563546	0
POSITIVE_REGULATION_OF_MITOTIC_SISTER_CHROMATID_SEPARATION	0.302127	0.563546	0
SERINE_FAMILY_AMINO_ACID_METABOLIC_PROCESS	0.288433	0.563546	0.938999
REGULATION_OF_SECONDARY_METABOLIC_PROCESS	0.265312	0.563546	0
CARDIAC_VENTRICLE_DEVELOPMENT	0.282052	0.563546	1.11617
REGULATION_OF_LEUKOCYTE_DEGRANULATION	0.278984	0.563546	0.961902
REGULATION_OF_SYNAPSE_MATURATION	0.302127	0.563546	0
NEGATIVE_REGULATION_OF_MONOOXYGENASE_ACTIVITY	0.283956	0.563546	0
REGULATION_OF_EPITHELIAL_CELL_PROLIFERATION	0.298529	0.563546	1.10703
GANGLION_DEVELOPMENT	0.283956	0.563546	0
LACTATE_TRANSPORT	0.265312	0.563546	0
POSITIVE_REGULATION_OF_ACTION_POTENTIAL	0.246185	0.563546	0
REGULATION_OF_TRIGLYCERIDE_CATABOLIC_PROCESS	0.265312	0.563546	0
NEGATIVE_REGULATION_OF_RECEPTOR_BINDING	0.265312	0.563546	0
T_CELL_ACTIVATION_INVOLVED_IN_IMMUNE_RESPONSE	0.194708	0.563546	1.3146
ADENYLATE_CYCLASE_ACTIVATING_DOPAMINE_RECEPTOR_SIGNALING_PATHWAY	0.265312	0.563546	0
REGULATION_OF_RNA_POLYMERASE_II_TRANSCRIPTIONAL_PREINITIATION_COMPLEX_ASSEMBLY	0.283956	0.563546	0
REGULATION_OF_T_HELPER_2_CELL_DIFFERENTIATION	0.246185	0.563546	0
PARENTAL_BEHAVIOR	0.265312	0.563546	0
RESPONSE_TO_INACTIVITY	0.283956	0.563546	0
POSITIVE_REGULATION_OF_PROTEIN_LOCALIZATION_TO_CELL_SURFACE	0.246185	0.563546	0
SUPEROXIDE_ANION_GENERATION	0.283956	0.563546	0
NEGATIVE_REGULATION_OF_TYPE_2_IMMUNE_RESPONSE	0.246185	0.563546	0
POSITIVE_REGULATION_OF_INNATE_IMMUNE_RESPONSE	0.287013	0.563546	1.12222
NEURONAL_STEM_CELL_DIVISION	0.283956	0.563546	0
PYRIMIDINE_RIBONUCLEOSIDE_CATABOLIC_PROCESS	0.246185	0.563546	0
NEGATIVE_REGULATION_OF_RESPONSE_TO_FOOD	0.265312	0.563546	0
ESTABLISHMENT_OF_NUCLEUS_LOCALIZATION	0.302127	0.563546	0
CELLULAR_RESPONSE_TO_ETHANOL	0.283956	0.563546	0
POSITIVE_REGULATION_OF_PROTEIN_SECRETION	0.288569	0.563546	1.12146
PROSTATE_GLAND_GROWTH	0.246185	0.563546	0
GLUTAMATE_RECEPTOR_SIGNALING_PATHWAY	0.278984	0.563546	0.961902
REGULATION_OF_PROSTAGLANDIN_SECRETION	0.283956	0.563546	0
POSITIVE_REGULATION_BY_HOST_OF_VIRAL_PROCESS	0.246185	0.563546	0
POSITIVE_REGULATION_OF_SODIUM_ION_TRANSMEMBRANE_TRANSPORTER_ACTIVITY	0.265312	0.563546	0
LIPOPROTEIN_METABOLIC_PROCESS	0.206941	0.563546	1.27219
NEGATIVE_REGULATION_OF_CELL_ACTIVATION	0.213013	0.563546	1.24804
AXON_EXTENSION_INVOLVED_IN_AXON_GUIDANCE	0.265312	0.563546	0
NEGATIVE_REGULATION_OF_SUBSTRATE_ADHESION_DEPENDENT_CELL_SPREADING	0.283956	0.563546	0
POSITIVE_REGULATION_OF_CARDIAC_MUSCLE_CELL_DIFFERENTIATION	0.283956	0.563546	0
NEGATIVE_REGULATION_OF_MULTICELLULAR_ORGANISMAL_METABOLIC_PROCESS	0.265312	0.563546	0
REGULATION_OF_MAST_CELL_ACTIVATION	0.260065	0.563546	1.01123
ADENOHYPOPHYSIS_DEVELOPMENT	0.302127	0.563546	0
REGULATION_OF_PSEUDOPODIUM_ASSEMBLY	0.302127	0.563546	0
REGULATION_OF_CHEMOKINE_SECRETION	0.265312	0.563546	0
REGULATION_OF_MUSCLE_HYPERTROPHY	0.241161	0.563546	1.06589
REGULATION_OF_CELLULAR_AMIDE_METABOLIC_PROCESS	0.288159	0.563546	1.11407
POSITIVE_REGULATION_OF_PROTEIN_METABOLIC_PROCESS	0.258328	0.563546	1.08375
REGULATION_OF_ION_HOMEOSTASIS	0.249418	0.563546	1.17725
REGULATION_OF_LEUKOCYTE_DIFFERENTIATION	0.236903	0.563546	1.18994
POSITIVE_REGULATION_OF_AXON_EXTENSION	0.231731	0.563546	1.0955
TRANSITION_METAL_ION_HOMEOSTASIS	0.282052	0.563546	1.11617
L_GLUTAMATE_TRANSMEMBRANE_TRANSPORT	0.283956	0.563546	0
POSITIVE_REGULATION_OF_ACTIN_FILAMENT_DEPOLYMERIZATION	0.265312	0.563546	0
POSITIVE_REGULATION_OF_HAIR_CYCLE	0.246185	0.563546	0
LIPOPROTEIN_LOCALIZATION	0.283956	0.563546	0
RENAL_VESICLE_DEVELOPMENT	0.302127	0.563546	0
AMINO_ACID_BETAINE_TRANSPORT	0.302127	0.563546	0
DNA_PACKAGING	0.223064	0.563546	1.21973
PROTEIN_O_LINKED_FUCOSYLATION	0.265312	0.563546	0
POSITIVE_REGULATION_OF_NFAT_PROTEIN_IMPORT_INTO_NUCLEUS	0.246185	0.563546	0
NADH_METABOLIC_PROCESS	0.222324	0.563546	1.1268
MACROMOLECULE_DEACYLATION	0.241246	0.563546	1.17725
ANGIOGENESIS_INVOLVED_IN_WOUND_HEALING	0.302127	0.563546	0
NEGATIVE_REGULATION_OF_NITRIC_OXIDE_METABOLIC_PROCESS	0.265312	0.563546	0
NEGATIVE_REGULATION_OF_CELLULAR_SENESCENCE	0.246185	0.563546	0
ODONTOGENESIS	0.276393	0.563546	1.1268
NEGATIVE_REGULATION_OF_EPIDERMAL_CELL_DIFFERENTIATION	0.283956	0.563546	0
CELL_FATE_SPECIFICATION_INVOLVED_IN_PATTERN_SPECIFICATION	0.246185	0.563546	0
POSITIVE_REGULATION_OF_T_CELL_MEDIATED_IMMUNITY	0.194328	0.563546	1.23244
DETECTION_OF_MECHANICAL_STIMULUS	0.288433	0.563546	0.938999
MEMBRANE_DEPOLARIZATION	0.201221	0.563546	1.29305
POSITIVE_REGULATION_OF_INTERLEUKIN_13_PRODUCTION	0.283956	0.563546	0
RESPONSE_TO_HISTAMINE	0.246185	0.563546	0
ACTION_POTENTIAL	0.215753	0.563546	1.25866
ENDOPLASMIC_RETICULUM_ORGANIZATION	0.250608	0.563546	1.03784
SPECIFICATION_OF_ORGAN_IDENTITY	0.302127	0.563546	0
HEART_TRABECULA_FORMATION	0.302127	0.563546	0
RETROGRADE_TRANSPORT_ENDOSOME_TO_PLASMA_MEMBRANE	0.302127	0.563546	0
LYSINE_METABOLIC_PROCESS	0.283956	0.563546	0
BASIC_AMINO_ACID_TRANSPORT	0.265312	0.563546	0
LYMPH_VESSEL_MORPHOGENESIS	0.283956	0.563546	0
REGULATION_OF_CYTOSOLIC_CALCIUM_ION_CONCENTRATION	0.257118	0.563546	1.16565
NEGATIVE_REGULATION_OF_DNA_TEMPLATED_TRANSCRIPTION_ELONGATION	0.283956	0.563546	0
GROOMING_BEHAVIOR	0.302127	0.563546	0
POSITIVE_REGULATION_OF_MAST_CELL_DEGRANULATION	0.283956	0.563546	0
ENDOTHELIAL_TUBE_MORPHOGENESIS	0.246185	0.563546	0
ANDROGEN_BIOSYNTHETIC_PROCESS	0.302127	0.563546	0
REGULATION_OF_VESICLE_MEDIATED_TRANSPORT	0.284947	0.563546	1.10973
RESPONSE_TO_ACID_CHEMICAL	0.291712	0.563546	1.11267
REGULATION_OF_BLOOD_PRESSURE	0.258661	0.563546	1.1668
SPHINGOMYELIN_METABOLIC_PROCESS	0.283956	0.563546	0
REGULATION_OF_GLIAL_CELL_DIFFERENTIATION	0.18825	0.563546	1.33688
REGULATION_OF_REACTIVE_OXYGEN_SPECIES_METABOLIC_PROCESS	0.18941	0.563546	1.2973
REGULATION_OF_ACTIN_FILAMENT_LENGTH	0.205032	0.563546	1.26404
PHOSPHOLIPID_SCRAMBLING	0.283956	0.563546	0
REGULATION_OF_ORGAN_FORMATION	0.194328	0.563546	1.23244
REGULATION_OF_MESENCHYMAL_CELL_APOPTOTIC_PROCESS	0.265312	0.563546	0
INTESTINAL_EPITHELIAL_CELL_DEVELOPMENT	0.246185	0.563546	0
PH_REDUCTION	0.260065	0.563546	1.01123
POSITIVE_REGULATION_OF_CYTOSOLIC_CALCIUM_ION_CONCENTRATION_INVOLVED_IN_PHOSPHOLIPASE_C_ACTIVATING_G_PROTEIN_COUPLED_SIGNALING_PATHWAY	0.302127	0.563546	0
POSITIVE_REGULATION_OF_FATTY_ACID_METABOLIC_PROCESS	0.203615	0.563546	1.19509
REGULATION_OF_T_CELL_CHEMOTAXIS	0.246185	0.563546	0
CARDIAC_CHAMBER_FORMATION	0.246185	0.563546	0
NEGATIVE_REGULATION_OF_STEROL_TRANSPORT	0.265312	0.563546	0
REGULATION_OF_VITAMIN_METABOLIC_PROCESS	0.265312	0.563546	0
HEART_VALVE_DEVELOPMENT	0.21295	0.563546	1.15994
MESENCHYME_MORPHOGENESIS	0.250608	0.563546	1.03784
CHOLESTEROL_CATABOLIC_PROCESS	0.246185	0.563546	0
NEGATIVE_REGULATION_OF_ESTABLISHMENT_OF_PROTEIN_LOCALIZATION	0.280617	0.563546	1.13219
TRANSCRIPTION_FROM_RNA_POLYMERASE_I_PROMOTER	0.222324	0.563546	1.1268
REGULATION_OF_MONOCYTE_DIFFERENTIATION	0.302127	0.563546	0
RESPONSE_TO_PURINE_CONTAINING_COMPOUND	0.213013	0.563546	1.24804
REGULATION_OF_CYTOPLASMIC_TRANSLATION	0.283956	0.563546	0
REGULATION_OF_PROTEIN_BINDING	0.254402	0.563546	1.17375
ESTABLISHMENT_OF_PROTEIN_LOCALIZATION_TO_MEMBRANE	0.228458	0.563546	1.19509
RHODOPSIN_MEDIATED_SIGNALING_PATHWAY	0.302127	0.563546	0
CELLULAR_RESPONSE_TO_ATP	0.265312	0.563546	0
PROSTATE_GLAND_DEVELOPMENT	0.278984	0.563546	0.961902
CHROMOSOME_SEGREGATION	0.254438	0.563546	1.15994
MALE_SEX_DETERMINATION	0.283956	0.563546	0
POSITIVE_REGULATION_OF_EPIDERMIS_DEVELOPMENT	0.194328	0.563546	1.23244
PROTEIN_POLYMERIZATION	0.241246	0.563546	1.17725
CELLULAR_PIGMENT_ACCUMULATION	0.265312	0.563546	0
REGULATION_OF_IMMUNE_RESPONSE_TO_TUMOR_CELL	0.283956	0.563546	0
NEGATIVE_REGULATION_OF_BMP_SIGNALING_PATHWAY	0.288433	0.563546	0.938999
REGULATION_OF_NEUROLOGICAL_SYSTEM_PROCESS	0.248047	0.563546	1.15994
NEGATIVE_REGULATION_OF_INTERLEUKIN_17_PRODUCTION	0.246185	0.563546	0
CELL_MIGRATION_IN_HINDBRAIN	0.283956	0.563546	0
MITOTIC_SISTER_CHROMATID_COHESION	0.265312	0.563546	0
HEMIDESMOSOME_ASSEMBLY	0.265312	0.563546	0
REGULATION_OF_PEPTIDASE_ACTIVITY	0.293232	0.563546	1.10668
SUCKLING_BEHAVIOR	0.283956	0.563546	0
CITRULLINE_METABOLIC_PROCESS	0.246185	0.563546	0
REGULATION_OF_PODOSOME_ASSEMBLY	0.302127	0.563546	0
RRNA_CONTAINING_RIBONUCLEOPROTEIN_COMPLEX_EXPORT_FROM_NUCLEUS	0.246185	0.563546	0
LEUKOCYTE_MEDIATED_CYTOTOXICITY	0.222324	0.563546	1.1268
EXIT_FROM_MITOSIS	0.265312	0.563546	0
POSITIVE_REGULATION_OF_MITOCHONDRIAL_FISSION	0.302127	0.563546	0
TOXIN_METABOLIC_PROCESS	0.265312	0.563546	0
REGULATION_OF_CELLULAR_AMINO_ACID_METABOLIC_PROCESS	0.234477	0.563546	1.19509
POST_EMBRYONIC_ORGAN_DEVELOPMENT	0.302127	0.563546	0
NEGATIVE_REGULATION_OF_POTASSIUM_ION_TRANSPORT	0.194328	0.563546	1.23244
RESPONSE_TO_TUMOR_NECROSIS_FACTOR	0.240381	0.563546	1.18483
NEGATIVE_REGULATION_OF_CATION_TRANSMEMBRANE_TRANSPORT	0.201221	0.563546	1.29305
POSITIVE_REGULATION_OF_EXECUTION_PHASE_OF_APOPTOSIS	0.265312	0.563546	0
NEGATIVE_REGULATION_OF_MITOCHONDRION_ORGANIZATION	0.260065	0.563546	1.01123
COFACTOR_METABOLIC_PROCESS	0.229172	0.563546	1.18078
REGULATION_OF_ERK1_AND_ERK2_CASCADE	0.258017	0.563546	1.15994
VOCALIZATION_BEHAVIOR	0.302127	0.563546	0
POSITIVE_REGULATION_OF_MAST_CELL_ACTIVATION_INVOLVED_IN_IMMUNE_RESPONSE	0.283956	0.563546	0
NEGATIVE_REGULATION_OF_SERINE_TYPE_ENDOPEPTIDASE_ACTIVITY	0.246185	0.563546	0
NEGATIVE_REGULATION_OF_GLUCOSE_IMPORT	0.302127	0.563546	0
OPTIC_NERVE_DEVELOPMENT	0.246185	0.563546	0
REGULATION_OF_NLRP3_INFLAMMASOME_COMPLEX_ASSEMBLY	0.246185	0.563546	0
POSITIVE_REGULATION_OF_MUSCLE_CELL_APOPTOTIC_PROCESS	0.283956	0.563546	0
ANTIGEN_PROCESSING_AND_PRESENTATION_OF_EXOGENOUS_PEPTIDE_ANTIGEN_VIA_MHC_CLASS_I	0.234477	0.563546	1.19509
NEGATIVE_REGULATION_OF_JUN_KINASE_ACTIVITY	0.302127	0.563546	0
MATURATION_OF_LSU_RRNA	0.283956	0.563546	0
STEROL_CATABOLIC_PROCESS	0.246185	0.563546	0
EXOGENOUS_DRUG_CATABOLIC_PROCESS	0.246185	0.563546	0
POSITIVE_REGULATION_OF_PROTEIN_COMPLEX_ASSEMBLY	0.234238	0.563546	1.20116
POSITIVE_REGULATION_OF_RESPONSE_TO_TUMOR_CELL	0.246185	0.563546	0
ERYTHROCYTE_MATURATION	0.246185	0.563546	0
GLYCOSPHINGOLIPID_METABOLIC_PROCESS	0.254876	0.563546	1.14313
LEUKOTRIENE_METABOLIC_PROCESS	0.203615	0.563546	1.19509
CELLULAR_RESPONSE_TO_NITROGEN_LEVELS	0.246185	0.563546	0
REGULATION_OF_GLIOGENESIS	0.194688	0.563546	1.3146
REGULATION_OF_MUSCLE_CELL_DIFFERENTIATION	0.18941	0.563546	1.2973
REGULATION_OF_GASTRULATION	0.222324	0.563546	1.1268
POSITIVE_REGULATION_OF_TRANSFERASE_ACTIVITY	0.220551	0.563546	1.15241
POSITIVE_REGULATION_OF_INTERLEUKIN_8_SECRETION	0.283956	0.563546	0
PURINE_RIBONUCLEOSIDE_CATABOLIC_PROCESS	0.302127	0.563546	0
REGULATION_OF_INTERFERON_GAMMA_SECRETION	0.246185	0.563546	0
LINOLEIC_ACID_METABOLIC_PROCESS	0.302127	0.563546	0
CYCLOOXYGENASE_PATHWAY	0.246185	0.563546	0
REGULATION_OF_MUSCLE_ORGAN_DEVELOPMENT	0.265134	0.563546	1.14868
SMOOTHENED_SIGNALING_PATHWAY	0.27551	0.563546	1.0955
POSITIVE_REGULATION_OF_INSULIN_RECEPTOR_SIGNALING_PATHWAY	0.265312	0.563546	0
PEPTIDYL_PROLINE_HYDROXYLATION	0.283956	0.563546	0
PURINE_NUCLEOTIDE_TRANSPORT	0.246185	0.563546	0
PYRIMIDINE_NUCLEOSIDE_SALVAGE	0.265312	0.563546	0
ESTABLISHMENT_OR_MAINTENANCE_OF_TRANSMEMBRANE_ELECTROCHEMICAL_GRADIENT	0.283956	0.563546	0
FOLIC_ACID_CONTAINING_COMPOUND_BIOSYNTHETIC_PROCESS	0.283956	0.563546	0
NEGATIVE_REGULATION_OF_CELLULAR_RESPONSE_TO_GROWTH_FACTOR_STIMULUS	0.193584	0.563546	1.30373
LYMPHANGIOGENESIS	0.246185	0.563546	0
NEGATIVE_REGULATION_OF_CYCLIN_DEPENDENT_PROTEIN_KINASE_ACTIVITY	0.194328	0.563546	1.23244
SECRETION_BY_CELL	0.253296	0.563546	1.13607
NEGATIVE_REGULATION_OF_ORGANELLE_ORGANIZATION	0.278707	0.563546	1.12098
POSITIVE_REGULATION_OF_LONG_TERM_SYNAPTIC_POTENTIATION	0.302127	0.563546	0
MAGNESIUM_ION_TRANSPORT	0.283956	0.563546	0
ORGAN_FORMATION	0.21295	0.563546	1.15994
RESPONSE_TO_UV_C	0.246185	0.563546	0
CELLULAR_RESPONSE_TO_THYROID_HORMONE_STIMULUS	0.283956	0.563546	0
CARDIAC_MUSCLE_HYPERTROPHY_IN_RESPONSE_TO_STRESS	0.246185	0.563546	0
MATERNAL_BEHAVIOR	0.265312	0.563546	0
REGULATION_OF_MEMBRANE_INVAGINATION	0.283956	0.563546	0
CEREBELLAR_GRANULAR_LAYER_DEVELOPMENT	0.283956	0.563546	0
CYTOPLASMIC_MRNA_PROCESSING_BODY_ASSEMBLY	0.283956	0.563546	0
REGULATION_OF_EXOCYTOSIS	0.194255	0.563546	1.27219
PRODUCTION_OF_MOLECULAR_MEDIATOR_INVOLVED_IN_INFLAMMATORY_RESPONSE	0.265312	0.563546	0
POSITIVE_REGULATION_OF_INTERFERON_GAMMA_PRODUCTION	0.227744	0.563546	1.21348
FOREBRAIN_MORPHOGENESIS	0.302127	0.563546	0
LIPOXYGENASE_PATHWAY	0.283956	0.563546	0
POSITIVE_REGULATION_OF_T_CELL_DIFFERENTIATION_IN_THYMUS	0.265312	0.563546	0
REGULATION_OF_RAC_PROTEIN_SIGNAL_TRANSDUCTION	0.265312	0.563546	0
NEGATIVE_REGULATION_OF_CYCLIC_NUCLEOTIDE_METABOLIC_PROCESS	0.288433	0.563546	0.938999
B_CELL_ACTIVATION	0.24392	0.563546	1.19509
DEPHOSPHORYLATION	0.191691	0.563546	1.24106
I_KAPPAB_PHOSPHORYLATION	0.265312	0.563546	0
CARDIAC_CELL_FATE_COMMITMENT	0.246185	0.563546	0
CELLULAR_RESPONSE_TO_LIPID	0.186349	0.563546	1.20817
ENDODERMAL_CELL_DIFFERENTIATION	0.269526	0.563546	0.985949
METANEPHRIC_MESENCHYME_DEVELOPMENT	0.302127	0.563546	0
REGULATION_OF_CELLULAR_RESPONSE_TO_VASCULAR_ENDOTHELIAL_GROWTH_FACTOR_STIMULUS	0.265312	0.563546	0
PEPTIDE_METABOLIC_PROCESS	0.282288	0.563546	1.10509
FUSION_OF_SPERM_TO_EGG_PLASMA_MEMBRANE	0.246185	0.563546	0
ARACHIDONIC_ACID_SECRETION	0.302127	0.563546	0
POSITIVE_REGULATION_OF_CATION_CHANNEL_ACTIVITY	0.241161	0.563546	1.06589
[truncated: 2,654 more rows]

## Sheet: HCT116_T_202.down.stats
go_term	p_value	FDR_value	enrichment
CELL_CYCLE	1.16877e-13	5.43829e-10	1.48158
PROTEIN_MODIFICATION_BY_SMALL_PROTEIN_CONJUGATION_OR_REMOVAL	2.52844e-13	5.88241e-10	1.59856
CELL_CYCLE_PROCESS	7.20873e-13	1.11807e-09	1.51952
CELL_DIVISION	5.25682e-12	6.11499e-09	1.79995
MITOTIC_NUCLEAR_DIVISION	1.86994e-11	1.74016e-08	1.88664
PROTEIN_UBIQUITINATION	6.15471e-11	4.17166e-08	1.63481
MITOTIC_CELL_CYCLE	6.27586e-11	4.17166e-08	1.56906
PROTEIN_LOCALIZATION	3.22361e-10	1.66661e-07	1.33545
REGULATION_OF_CELL_CYCLE	3.10102e-10	1.66661e-07	1.48461
PROTEIN_POLYUBIQUITINATION	5.52483e-10	2.5707e-07	2.00592
NUCLEAR_TRANSPORT	4.53997e-09	1.62496e-06	1.76806
SISTER_CHROMATID_SEGREGATION	4.40571e-09	1.62496e-06	2.12458
ORGANELLE_FISSION	4.12208e-09	1.62496e-06	1.64239
CELLULAR_MACROMOLECULE_LOCALIZATION	5.31179e-09	1.76541e-06	1.38523
SISTER_CHROMATID_COHESION	9.69647e-09	3.00785e-06	2.40621
ESTABLISHMENT_OF_LOCALIZATION_IN_CELL	1.83264e-08	5.32955e-06	1.31075
CHROMOSOME_SEGREGATION	2.21425e-08	6.06054e-06	1.84115
PROTEIN_UBIQUITINATION_INVOLVED_IN_UBIQUITIN_DEPENDENT_PROTEIN_CATABOLIC_PROCESS	5.44378e-08	1.40722e-05	2.19253
ESTABLISHMENT_OF_PROTEIN_LOCALIZATION	5.86238e-08	1.43567e-05	1.32794
ENDOMEMBRANE_SYSTEM_ORGANIZATION	2.00637e-07	4.66783e-05	1.57956
PROTEIN_CATABOLIC_PROCESS	4.22393e-07	9.35903e-05	1.49921
NUCLEAR_CHROMOSOME_SEGREGATION	1.18261e-06	0.000237772	1.78645
HIPPO_SIGNALING	1.18465e-06	0.000237772	3.46227
INTRACELLULAR_SIGNAL_TRANSDUCTION	1.22642e-06	0.000237772	1.27428
REGULATION_OF_CELL_CYCLE_PROCESS	1.34407e-06	0.000250159	1.48383
POSITIVE_REGULATION_OF_CELL_CYCLE	1.88888e-06	0.000338037	1.62909
REGULATION_OF_GTPASE_ACTIVITY	2.04004e-06	0.000351566	1.42871
ANATOMICAL_STRUCTURE_FORMATION_INVOLVED_IN_MORPHOGENESIS	3.11706e-06	0.000517988	1.34661
POSITIVE_REGULATION_OF_MOLECULAR_FUNCTION	3.7243e-06	0.000597558	1.2415
POSITIVE_REGULATION_OF_CARDIAC_MUSCLE_TISSUE_DEVELOPMENT	3.9226e-06	0.000608395	3.22349
PROTEIN_K48_LINKED_UBIQUITINATION	4.8565e-06	0.000704302	2.69931
GOLGI_VESICLE_TRANSPORT	4.99505e-06	0.000704302	1.61175
POSITIVE_REGULATION_OF_CELL_CYCLE_PROCESS	4.72385e-06	0.000704302	1.7031
MITOTIC_SISTER_CHROMATID_COHESION	5.34181e-06	0.000716673	4.45149
MAINTENANCE_OF_CELL_NUMBER	5.54486e-06	0.000716673	1.97282
CYTOSKELETON_ORGANIZATION	5.40222e-06	0.000716673	1.36254
SMALL_GTPASE_MEDIATED_SIGNAL_TRANSDUCTION	6.07226e-06	0.000763628	1.57446
EMBRYO_DEVELOPMENT_ENDING_IN_BIRTH_OR_EGG_HATCHING	7.29183e-06	0.000873387	1.44633
EMBRYO_DEVELOPMENT	7.32046e-06	0.000873387	1.34441
MULTI_ORGANISM_LOCALIZATION	7.94608e-06	0.000884084	2.35667
MULTI_ORGANISM_TRANSPORT	7.94608e-06	0.000884084	2.35667
PROTEIN_K11_LINKED_UBIQUITINATION	7.98013e-06	0.000884084	3.21497
CELLULAR_RESPONSE_TO_STRESS	8.52166e-06	0.000922123	1.25012
PROTEIN_LOCALIZATION_TO_ORGANELLE	8.72852e-06	0.000923041	1.44113
REGULATION_OF_BINDING	9.89238e-06	0.00102287	1.62802
POSITIVE_REGULATION_OF_PROTEIN_BINDING	1.02645e-05	0.00103827	2.28673
REGULATION_OF_TRANSCRIPTION_FROM_RNA_POLYMERASE_II_PROMOTER	1.20791e-05	0.00119583	1.22765
MITOTIC_SISTER_CHROMATID_SEGREGATION	1.30796e-05	0.0012679	2.12791
POSITIVE_REGULATION_OF_MITOTIC_CELL_CYCLE	1.4746e-05	0.00137212	1.95431
POSITIVE_REGULATION_OF_CARDIAC_MUSCLE_CELL_DIFFERENTIATION	1.50394e-05	0.00137212	4.10907
REGULATION_OF_MITOTIC_CELL_CYCLE	1.47787e-05	0.00137212	1.46956
POSITIVE_REGULATION_OF_BLOOD_VESSEL_ENDOTHELIAL_CELL_MIGRATION	1.62666e-05	0.00145555	3.20508
GOLGI_TO_ENDOSOME_TRANSPORT	1.95168e-05	0.0016817	3.51434
NUCLEAR_IMPORT	1.93077e-05	0.0016817	1.91518
EPIDERMAL_GROWTH_FACTOR_RECEPTOR_SIGNALING_PATHWAY	2.1373e-05	0.00180815	2.42809
NEGATIVE_REGULATION_OF_NITROGEN_COMPOUND_METABOLIC_PROCESS	2.22255e-05	0.0018467	1.24125
MICROTUBULE_CYTOSKELETON_ORGANIZATION	2.32693e-05	0.00189951	1.535
VASCULATURE_DEVELOPMENT	2.7156e-05	0.00217857	1.45219
POSITIVE_REGULATION_OF_RESPONSE_TO_DNA_DAMAGE_STIMULUS	2.77753e-05	0.00219048	2.2953
PROTEIN_IMPORT	2.89632e-05	0.0022461	1.80932
REGULATION_OF_DNA_METABOLIC_PROCESS	3.11462e-05	0.0023437	1.53184
SINGLE_ORGANISM_CELLULAR_LOCALIZATION	3.12292e-05	0.0023437	1.31612
NEGATIVE_REGULATION_OF_DNA_REPAIR	3.64884e-05	0.00269493	3.81557
MACROMOLECULE_CATABOLIC_PROCESS	4.19142e-05	0.00300041	1.30516
NEGATIVE_REGULATION_OF_GENE_EXPRESSION	4.13895e-05	0.00300041	1.23437
VESICLE_ORGANIZATION	4.67399e-05	0.00321162	1.57392
GOLGI_TO_VACUOLE_TRANSPORT	4.67378e-05	0.00321162	2.96766
CARDIOVASCULAR_SYSTEM_DEVELOPMENT	4.76256e-05	0.00321162	1.33036
CIRCULATORY_SYSTEM_DEVELOPMENT	4.76256e-05	0.00321162	1.33036
ENDOPLASMIC_RETICULUM_ORGANIZATION	5.02846e-05	0.00334249	2.63575
PROTEASOMAL_PROTEIN_CATABOLIC_PROCESS	5.58173e-05	0.003658	1.57691
GOLGI_ORGANIZATION	5.74944e-05	0.00368326	2.06676
POSITIVE_REGULATION_OF_CATALYTIC_ACTIVITY	5.7786e-05	0.00368326	1.22724
NEGATIVE_REGULATION_OF_CELLULAR_AMIDE_METABOLIC_PROCESS	6.71046e-05	0.00421943	1.83497
HEART_FORMATION	7.02675e-05	0.00430203	3.89506
RESPONSE_TO_REDOX_STATE	7.02675e-05	0.00430203	3.89506
VESICLE_MEDIATED_TRANSPORT	7.46436e-05	0.00451061	1.2503
PROTEIN_LOCALIZATION_TO_NUCLEUS	7.59564e-05	0.00453109	1.75492
CELLULAR_COMPONENT_DISASSEMBLY_INVOLVED_IN_EXECUTION_PHASE_OF_APOPTOSIS	7.69483e-05	0.00453216	2.48455
NUCLEAR_PORE_ORGANIZATION	7.9063e-05	0.0045985	3.56119
POSITIVE_REGULATION_OF_MUSCLE_TISSUE_DEVELOPMENT	0.000100784	0.00573287	2.26549
POSITIVE_REGULATION_OF_HYDROLASE_ACTIVITY	0.000101031	0.00573287	1.29118
REGULATION_OF_CATABOLIC_PROCESS	0.000111399	0.00624504	1.32449
PROTEIN_PHOSPHORYLATION	0.000124757	0.00691063	1.28028
PEROXISOME_ORGANIZATION	0.000134189	0.00734564	2.63043
POSITIVE_REGULATION_OF_CARDIAC_MUSCLE_CELL_PROLIFERATION	0.000139927	0.00739862	3.1629
REGULATION_OF_CARDIAC_MUSCLE_CELL_DIFFERENTIATION	0.000139927	0.00739862	3.1629
REGULATION_OF_RESPONSE_TO_DNA_DAMAGE_STIMULUS	0.000137799	0.00739862	1.7499
REGULATION_OF_CELLULAR_PROTEIN_CATABOLIC_PROCESS	0.000144303	0.00754431	1.53528
REGULATION_OF_MICROTUBULE_BASED_PROCESS	0.000157296	0.00764828	1.56627
ORGANELLE_ASSEMBLY	0.000156924	0.00764828	1.38941
PROTEIN_LOCALIZATION_TO_CHROMOSOME_CENTROMERIC_REGION	0.000158632	0.00764828	3.59544
MAGNESIUM_ION_TRANSMEMBRANE_TRANSPORT	0.000156671	0.00764828	3.33862
REGULATION_OF_PROTEIN_MODIFICATION_PROCESS	0.000149129	0.00764828	1.19878
REGULATION_OF_DNA_REPAIR	0.000157224	0.00764828	2.04769
MICROTUBULE_ORGANIZING_CENTER_ORGANIZATION	0.000157441	0.00764828	1.98727
ESTABLISHMENT_OR_MAINTENANCE_OF_CELL_POLARITY	0.000159442	0.00764828	1.75218
POSITIVE_REGULATION_OF_BINDING	0.000177425	0.00842409	1.78761
REGULATION_OF_CHROMOSOME_SEGREGATION	0.000194927	0.00916156	1.96389
INTRACELLULAR_PROTEIN_TRANSPORT	0.000200831	0.00926598	1.29954
BLOOD_VESSEL_MORPHOGENESIS	0.000201131	0.00926598	1.44918
REGULATION_OF_PROTEIN_BINDING	0.000216853	0.00989234	1.66931
REGULATION_OF_CELLULAR_AMIDE_METABOLIC_PROCESS	0.000220781	0.00996462	1.45239
REGULATION_OF_SMALL_GTPASE_MEDIATED_SIGNAL_TRANSDUCTION	0.000222721	0.00996462	1.51319
CANONICAL_WNT_SIGNALING_PATHWAY	0.00022718	0.0100673	1.89774
NEGATIVE_REGULATION_OF_CELL_CYCLE	0.000246071	0.0108016	1.4033
REGULATION_OF_BLOOD_VESSEL_ENDOTHELIAL_CELL_MIGRATION	0.000262527	0.0113729	2.22575
TUBE_MORPHOGENESIS	0.000263973	0.0113729	1.46775
WNT_SIGNALING_PATHWAY	0.000278508	0.011889	1.44578
REGULATION_OF_EXTRACELLULAR_MATRIX_ASSEMBLY	0.000316665	0.0133949	3.64213
SPECIFICATION_OF_ORGAN_IDENTITY	0.000321491	0.0134766	3.33862
REGULATION_OF_ANATOMICAL_STRUCTURE_MORPHOGENESIS	0.000326416	0.0135608	1.24912
REGULATION_OF_ORGANELLE_ORGANIZATION	0.000332144	0.0136767	1.23002
NUCLEUS_ORGANIZATION	0.000342048	0.013961	1.71841
CELLULAR_RESPONSE_TO_DNA_DAMAGE_STIMULUS	0.000359226	0.0142861	1.29835
ORGANELLE_LOCALIZATION	0.000355686	0.0142861	1.39981
ESTABLISHMENT_OF_CELL_POLARITY	0.000359123	0.0142861	1.89694
REGULATION_OF_PROTEIN_CATABOLIC_PROCESS	0.000367932	0.0145084	1.41021
ER_TO_GOLGI_VESICLE_MEDIATED_TRANSPORT	0.000381254	0.0148486	1.63932
NEGATIVE_REGULATION_OF_PROTEIN_MODIFICATION_PROCESS	0.000382943	0.0148486	1.32244
POSITIVE_REGULATION_OF_GENE_EXPRESSION	0.000388456	0.0149379	1.18287
NEGATIVE_REGULATION_OF_CELL_CYCLE_PROCESS	0.000394931	0.0150624	1.5601
REGULATION_OF_MUSCLE_ORGAN_DEVELOPMENT	0.000416743	0.0157651	1.81517
VACUOLE_ORGANIZATION	0.000436054	0.0163626	1.62956
REGULATION_OF_INTRACELLULAR_SIGNAL_TRANSDUCTION	0.000446093	0.0166054	1.18545
VACUOLAR_TRANSPORT	0.000479102	0.0176926	1.50436
SPERMATID_NUCLEUS_DIFFERENTIATION	0.000500861	0.0183504	2.96766
REGULATION_OF_HYDROLASE_ACTIVITY	0.000507456	0.0184468	1.20764
REGULATION_OF_EMBRYONIC_DEVELOPMENT	0.000520625	0.0187788	1.75717
REGULATION_OF_CELL_MATRIX_ADHESION	0.000527239	0.0188711	1.85479
MORPHOGENESIS_OF_EMBRYONIC_EPITHELIUM	0.000536972	0.0190728	1.69422
TRANSFORMING_GROWTH_FACTOR_BETA_RECEPTOR_SIGNALING_PATHWAY	0.000551968	0.0194569	1.82746
SINGLE_ORGANISM_MEMBRANE_BUDDING	0.000597711	0.0209109	1.94753
CHROMOSOME_ORGANIZATION	0.000605559	0.0210274	1.23751
RNA_MODIFICATION	0.000618813	0.0213284	1.72495
RETROGRADE_VESICLE_MEDIATED_TRANSPORT_GOLGI_TO_ER	0.000647679	0.0221592	1.90778
IN_UTERO_EMBRYONIC_DEVELOPMENT	0.000674696	0.022915	1.4385
PROTEIN_LOCALIZATION_TO_VACUOLE	0.000684379	0.0230755	2.17736
REGULATION_OF_CELLULAR_SENESCENCE	0.000723108	0.0242059	2.56817
EXECUTION_PHASE_OF_APOPTOSIS	0.000747354	0.0248388	2.06387
MICROTUBULE_BASED_PROCESS	0.000764152	0.0251078	1.33033
PROTEIN_LOCALIZATION_TO_CYTOSKELETON	0.000766239	0.0251078	2.44832
ORGAN_FORMATION	0.000775426	0.0252312	2.35667
CELLULAR_COMPONENT_MORPHOGENESIS	0.000789688	0.0255168	1.24642
NEGATIVE_REGULATION_OF_MITOTIC_CELL_CYCLE	0.000803778	0.025793	1.54348
NUCLEAR_EXPORT	0.000809505	0.0257988	1.63524
PHOSPHATE_CONTAINING_COMPOUND_METABOLIC_PROCESS	0.000821288	0.0259963	1.15847
MITOTIC_SPINDLE_ORGANIZATION	0.000835179	0.0262574	1.93543
CELL_PROJECTION_ASSEMBLY	0.000845629	0.0264074	1.46697
REGULATION_OF_RAS_PROTEIN_SIGNAL_TRANSDUCTION	0.000884883	0.0274491	1.56044
ERBB_SIGNALING_PATHWAY	0.000959432	0.0289886	1.85948
RAS_PROTEIN_SIGNAL_TRANSDUCTION	0.000941595	0.0289886	1.63429
SPHINGOLIPID_METABOLIC_PROCESS	0.000954521	0.0289886	1.64512
REGULATION_OF_MUSCLE_TISSUE_DEVELOPMENT	0.000952267	0.0289886	1.75034
REGULATION_OF_PHOSPHATASE_ACTIVITY	0.00097256	0.0290492	1.66931
REGULATION_OF_STEM_CELL_DIFFERENTIATION	0.000973924	0.0290492	1.71363
REGULATION_OF_CELL_CYCLE_PHASE_TRANSITION	0.00100428	0.0297639	1.41449
NEGATIVE_REGULATION_OF_PEPTIDYL_TYROSINE_PHOSPHORYLATION	0.0010239	0.0301532	2.22575
N_ACETYLGLUCOSAMINE_METABOLIC_PROCESS	0.00104043	0.0304474	2.92129
POSITIVE_REGULATION_OF_HEART_GROWTH	0.00105647	0.0307235	2.47305
EMBRYONIC_MORPHOGENESIS	0.0010996	0.031583	1.31315
VESICLE_COATING	0.00109866	0.031583	1.86963
REGULATION_OF_ENDOTHELIAL_CELL_MIGRATION	0.00113582	0.0324231	1.6986
NEGATIVE_REGULATION_OF_TRANSCRIPTION_FROM_RNA_POLYMERASE_II_PROMOTER	0.00116294	0.032795	1.26326
REGULATION_OF_CARDIAC_MUSCLE_TISSUE_DEVELOPMENT	0.00115849	0.032795	2.08664
TUBE_DEVELOPMENT	0.00120076	0.0336575	1.30642
POSITIVE_REGULATION_OF_CELL_CYCLE_ARREST	0.00120836	0.0336678	1.80678
REGULATION_OF_SPHINGOLIPID_BIOSYNTHETIC_PROCESS	0.00124844	0.0337733	3.0818
REGULATION_OF_MEMBRANE_LIPID_METABOLIC_PROCESS	0.00124844	0.0337733	3.0818
ENDOTHELIUM_DEVELOPMENT	0.00124779	0.0337733	1.7806
SPONGIOTROPHOBLAST_LAYER_DEVELOPMENT	0.00124844	0.0337733	3.0818
RESPONSE_TO_PARATHYROID_HORMONE	0.00124844	0.0337733	3.0818
NEGATIVE_REGULATION_OF_PROTEIN_TYROSINE_KINASE_ACTIVITY	0.00130298	0.034253	2.6709
DORSAL_VENTRAL_AXIS_SPECIFICATION	0.00130298	0.034253	2.6709
MICROVILLUS_ORGANIZATION	0.00130298	0.034253	2.6709
REGULATION_OF_SMOOTH_MUSCLE_CELL_DIFFERENTIATION	0.00130298	0.034253	2.6709
ESTABLISHMENT_OF_MITOTIC_SPINDLE_ORIENTATION	0.00130298	0.034253	2.6709
NEGATIVE_REGULATION_OF_OSTEOBLAST_DIFFERENTIATION	0.0013608	0.035572	2.1701
POSITIVE_REGULATION_OF_ENDOTHELIAL_CELL_MIGRATION	0.00143384	0.0372719	1.89355
ESTABLISHMENT_OF_MITOTIC_SPINDLE_LOCALIZATION	0.00145069	0.0375004	2.50396
POSITIVE_REGULATION_OF_CELL_MORPHOGENESIS_INVOLVED_IN_DIFFERENTIATION	0.00147325	0.0378732	1.56627
ESTABLISHMENT_OF_PROTEIN_LOCALIZATION_TO_VACUOLE	0.00149703	0.038273	2.2953
POSITIVE_REGULATION_OF_TRANSCRIPTION_FROM_RNA_POLYMERASE_II_PROMOTER	0.00153202	0.0384232	1.21707
NEGATIVE_REGULATION_OF_DNA_METABOLIC_PROCESS	0.00153594	0.0384232	1.68435
ENDOTHELIAL_CELL_DIFFERENTIATION	0.00152737	0.0384232	1.85479
CELL_CYCLE_CHECKPOINT	0.00151522	0.0384232	1.51443
MORPHOGENESIS_OF_AN_EPITHELIUM	0.00157638	0.0392241	1.35214
TISSUE_MORPHOGENESIS	0.00158545	0.0392398	1.30288
VESICLE_TARGETING	0.00160457	0.0395031	1.82107
PROTEIN_LOCALIZATION_TO_CHROMOSOME	0.00163604	0.039856	2.07736
MEMBRANE_LIPID_METABOLIC_PROCESS	0.00163191	0.039856	1.52415
REGULATION_OF_NUCLEAR_DIVISION	0.00166247	0.0402889	1.55666
REGULATION_OF_DEPHOSPHORYLATION	0.00171302	0.0408753	1.56366
POSITIVE_REGULATION_OF_PROTEIN_METABOLIC_PROCESS	0.00170908	0.0408753	1.17254
ESTABLISHMENT_OF_TISSUE_POLARITY	0.00170863	0.0408753	2.74945
MICROTUBULE_CYTOSKELETON_ORGANIZATION_INVOLVED_IN_MITOSIS	0.00178542	0.0415718	2.11717
TRANSMEMBRANE_RECEPTOR_PROTEIN_SERINE_THREONINE_KINASE_SIGNALING_PATHWAY	0.00175659	0.0415718	1.51116
TRANSCRIPTION_FROM_RNA_POLYMERASE_II_PROMOTER	0.00178458	0.0415718	1.25429
MITOTIC_SPINDLE_ASSEMBLY	0.00178542	0.0415718	2.11717
POSITIVE_REGULATION_OF_BIOSYNTHETIC_PROCESS	0.00178688	0.0415718	1.15418
POSITIVE_REGULATION_OF_STEM_CELL_DIFFERENTIATION	0.00188402	0.0436137	2.00317
CILIUM_MORPHOGENESIS	0.00192584	0.0443611	1.48383
REGULATION_OF_ERBB_SIGNALING_PATHWAY	0.00198439	0.0452616	1.76987
EMBRYONIC_PLACENTA_DEVELOPMENT	0.00198439	0.0452616	1.76987
REGULATION_OF_CELL_AGING	0.00203578	0.045983	2.22575
CYTOPLASMIC_PATTERN_RECOGNITION_RECEPTOR_SIGNALING_PATHWAY	0.00203578	0.045983	2.22575
APOPTOTIC_NUCLEAR_CHANGES	0.00209651	0.0464456	2.40381
HISTONE_PHOSPHORYLATION	0.00209651	0.0464456	2.40381
DNA_REPLICATION_INITIATION	0.00210287	0.0464456	2.3025
REGULATION_OF_CELLULAR_RESPONSE_TO_STRESS	0.00207401	0.0464456	1.25621
RESPONSE_TO_TRANSFORMING_GROWTH_FACTOR_BETA	0.00210745	0.0464456	1.57657
REGULATION_OF_PROTEASOMAL_PROTEIN_CATABOLIC_PROCESS	0.00211615	0.0464456	1.51252
REGULATION_OF_FIBROBLAST_APOPTOTIC_PROCESS	0.00217539	0.04675	2.86167
ATTACHMENT_OF_SPINDLE_MICROTUBULES_TO_KINETOCHORE	0.00217539	0.04675	2.86167
POSITIVE_REGULATION_OF_CELLULAR_PROTEIN_CATABOLIC_PROCESS	0.00218026	0.04675	1.49542
RESPONSE_TO_LAMINAR_FLUID_SHEAR_STRESS	0.00217539	0.04675	2.86167
HISTONE_MRNA_CATABOLIC_PROCESS	0.00217539	0.04675	2.86167
PHOSPHORYLATION	0.00234691	0.0500925	1.18537
POSITIVE_REGULATION_OF_CELL_COMMUNICATION	0.00238107	0.0505896	1.16372
NEURAL_TUBE_FORMATION	0.00241206	0.051015	1.70483
CARDIAC_MUSCLE_ADAPTATION	0.00262433	0.0519617	3.03511
PROTEIN_LOCALIZATION_TO_KINETOCHORE	0.00262433	0.0519617	3.03511
SPINDLE_ASSEMBLY	0.00256202	0.0519617	1.81239
CORPUS_CALLOSUM_DEVELOPMENT	0.00262433	0.0519617	3.03511
REGULATION_OF_DENDRITIC_SPINE_DEVELOPMENT	0.00260288	0.0519617	1.90778
POSITIVE_REGULATION_BY_HOST_OF_VIRAL_PROCESS	0.00262433	0.0519617	3.03511
CARDIAC_MUSCLE_HYPERTROPHY_IN_RESPONSE_TO_STRESS	0.00262433	0.0519617	3.03511
ENZYME_LINKED_RECEPTOR_PROTEIN_SIGNALING_PATHWAY	0.0025684	0.0519617	1.25017
REGULATION_OF_CELL_MORPHOGENESIS	0.00248704	0.0519617	1.28222
RIBONUCLEOPROTEIN_COMPLEX_DISASSEMBLY	0.00262433	0.0519617	3.03511
ESTABLISHMENT_OF_ENDOTHELIAL_INTESTINAL_BARRIER	0.00262433	0.0519617	3.03511
MUSCLE_HYPERTROPHY_IN_RESPONSE_TO_STRESS	0.00262433	0.0519617	3.03511
NUCLEAR_PORE_COMPLEX_ASSEMBLY	0.00262433	0.0519617	3.03511
POSITIVE_REGULATION_OF_DNA_REPAIR	0.00252824	0.0519617	2.1086
POSITIVE_REGULATION_OF_PRI_MIRNA_TRANSCRIPTION_FROM_RNA_POLYMERASE_II_PROMOTER	0.00262433	0.0519617	3.03511
PEROXISOMAL_TRANSPORT	0.00267485	0.0527377	2.5967
NEGATIVE_REGULATION_OF_CELL_CYCLE_PHASE_TRANSITION	0.00269623	0.0529348	1.55497
TRNA_TRANSPORT	0.00272325	0.052967	2.16028
NEGATIVE_REGULATION_OF_EPITHELIAL_CELL_PROLIFERATION	0.00273202	0.052967	1.62576
MANNOSYLATION	0.00272325	0.052967	2.16028
POSITIVE_REGULATION_OF_INTERFERON_BETA_PRODUCTION	0.00287671	0.0553113	2.22575
REGULATION_OF_DENDRITIC_SPINE_MORPHOGENESIS	0.00287671	0.0553113	2.22575
SKELETAL_SYSTEM_DEVELOPMENT	0.00291603	0.0553731	1.3061
INTRACELLULAR_RECEPTOR_SIGNALING_PATHWAY	0.00295943	0.0553731	1.51033
REGULATION_OF_MUSCLE_CELL_DIFFERENTIATION	0.00294157	0.0553731	1.53752
REGULATION_OF_CELL_DIVISION	0.00292324	0.0553731	1.39927
ESTABLISHMENT_OF_SPINDLE_ORIENTATION	0.00295489	0.0553731	2.31135
REGULATION_OF_CYTOSKELETON_ORGANIZATION	0.00296323	0.0553731	1.29022
NLS_BEARING_PROTEIN_IMPORT_INTO_NUCLEUS	0.00290938	0.0553731	2.42809
NEGATIVE_REGULATION_OF_PROTEIN_METABOLIC_PROCESS	0.00307849	0.0572969	1.19171
MULTICELLULAR_ORGANISM_GROWTH	0.00316432	0.0586596	1.75717
HEART_MORPHOGENESIS	0.00317825	0.058684	1.44884
RNA_METHYLATION	0.00320079	0.0588667	1.87431
REGULATION_OF_SEQUENCE_SPECIFIC_DNA_BINDING_TRANSCRIPTION_FACTOR_ACTIVITY	0.0034761	0.0636783	1.33545
VITAMIN_BIOSYNTHETIC_PROCESS	0.00355513	0.0638688	2.6709
REGULATION_OF_SISTER_CHROMATID_SEGREGATION	0.00355375	0.0638688	1.79389
VACUOLAR_ACIDIFICATION	0.00355513	0.0638688	2.6709
EPITHELIAL_CELL_FATE_COMMITMENT	0.00355513	0.0638688	2.6709
REGULATION_OF_EPITHELIAL_CELL_DIFFERENTIATION	0.00350241	0.0638688	1.58721
EMBRYONIC_ORGAN_DEVELOPMENT	0.0036252	0.0648771	1.31571
REGULATION_OF_OSTEOBLAST_DIFFERENTIATION	0.00365292	0.0651227	1.60969
NEGATIVE_REGULATION_OF_PHOSPHORUS_METABOLIC_PROCESS	0.003693	0.0653366	1.27127
NEGATIVE_REGULATION_OF_PHOSPHATE_METABOLIC_PROCESS	0.003693	0.0653366	1.27127
NEGATIVE_REGULATION_OF_ERBB_SIGNALING_PATHWAY	0.00376083	0.0662847	1.97282
NEURAL_TUBE_DEVELOPMENT	0.00384157	0.0674522	1.52367
MITOTIC_CYTOKINESIS	0.00386412	0.067593	2.15395
POSTTRANSCRIPTIONAL_REGULATION_OF_GENE_EXPRESSION	0.00393783	0.0686245	1.2967
HEART_DEVELOPMENT	0.00404894	0.0696515	1.2896
DNA_METABOLIC_PROCESS	0.0040451	0.0696515	1.22445
RRNA_METHYLATION	0.00401969	0.0696515	2.46004
RRNA_MODIFICATION	0.00407161	0.0696515	2.22575
REGULATION_OF_CATENIN_IMPORT_INTO_NUCLEUS	0.00407161	0.0696515	2.22575
MITOTIC_CELL_CYCLE_CHECKPOINT	0.00411664	0.0701639	1.53721
REGULATION_OF_EPIDERMAL_GROWTH_FACTOR_ACTIVATED_RECEPTOR_ACTIVITY	0.00415215	0.0705108	2.32252
AMINO_SUGAR_METABOLIC_PROCESS	0.00420467	0.0708853	2.00317
TRANSCRIPTION_FROM_RNA_POLYMERASE_III_PROMOTER	0.00420467	0.0708853	2.00317
POSITIVE_REGULATION_OF_CELL_CYCLE_PHASE_TRANSITION	0.00425312	0.0714432	1.7675
REGULATION_OF_EPITHELIAL_CELL_MIGRATION	0.00426978	0.0714651	1.4883
POSITIVE_REGULATION_OF_EPITHELIAL_CELL_MIGRATION	0.00433449	0.0722882	1.62069
TUBE_FORMATION	0.00438746	0.0729101	1.55285
REGULATION_OF_PROTEIN_STABILITY	0.00441338	0.0730798	1.42005
NUCLEOBASE_CONTAINING_COMPOUND_TRANSPORT	0.00443501	0.0731777	1.44282
POST_GOLGI_VESICLE_MEDIATED_TRANSPORT	0.00445307	0.0732161	1.68942
CELLULAR_RESPONSE_TO_EXOGENOUS_DSRNA	0.00458704	0.0746276	2.78218
REGULATION_OF_RAC_PROTEIN_SIGNAL_TRANSDUCTION	0.00458704	0.0746276	2.78218
NUCLEOTIDE_TRANSMEMBRANE_TRANSPORT	0.00458704	0.0746276	2.78218
POSITIVE_REGULATION_OF_AXON_EXTENSION	0.00466024	0.075292	2.04027
CORTICAL_CYTOSKELETON_ORGANIZATION	0.00466024	0.075292	2.04027
TRNA_PROCESSING	0.00476393	0.0756539	1.58145
VASCULOGENESIS	0.00473888	0.0756539	1.81078
MEMBRANE_BUDDING	0.00476393	0.0756539	1.58145
CENTROSOME_CYCLE	0.00472042	0.0756539	1.92898
EXOCRINE_SYSTEM_DEVELOPMENT	0.00472042	0.0756539	1.92898
NEGATIVE_REGULATION_OF_ORGANELLE_ORGANIZATION	0.00480844	0.0761009	1.31129
GLYCOSYLATION	0.00491841	0.0775775	1.37546
DEVELOPMENTAL_GROWTH_INVOLVED_IN_MORPHOGENESIS	0.00497422	0.0781928	1.60511
NEGATIVE_REGULATION_OF_OSSIFICATION	0.00506236	0.0793103	1.74189
NEGATIVE_REGULATION_OF_T_CELL_DIFFERENTIATION	0.00510402	0.0794281	2.08664
REGULATION_OF_TRANSCRIPTION_FROM_RNA_POLYMERASE_II_PROMOTER_IN_RESPONSE_TO_HYPOXIA	0.00510402	0.0794281	2.08664
REGULATION_OF_SKELETAL_MUSCLE_TISSUE_DEVELOPMENT	0.00513768	0.079572	1.86963
REGULATION_OF_DENDRITE_MORPHOGENESIS	0.00514747	0.079572	1.71443
REGULATION_OF_TRANSFERASE_ACTIVITY	0.00516728	0.0796137	1.19287
CYTOKINESIS	0.00519841	0.0798291	1.66931
REGULATION_OF_EPITHELIAL_CELL_PROLIFERATION	0.00533112	0.0815977	1.35888
REGULATION_OF_KINASE_ACTIVITY	0.00534929	0.0816074	1.21326
NEGATIVE_REGULATION_OF_MUSCLE_CELL_DIFFERENTIATION	0.00546396	0.0821881	1.82107
PARAXIAL_MESODERM_DEVELOPMENT	0.005511	0.0821881	2.50396
NEGATIVE_REGULATION_OF_DNA_REPLICATION	0.00546396	0.0821881	1.82107
MODULATION_BY_SYMBIONT_OF_HOST_CELLULAR_PROCESS	0.00549647	0.0821881	2.14626
NEGATIVE_REGULATION_OF_DNA_RECOMBINATION	0.005511	0.0821881	2.50396
REGULATION_OF_ARF_PROTEIN_SIGNAL_TRANSDUCTION	0.005511	0.0821881	2.50396
REGULATION_OF_INTRACELLULAR_ESTROGEN_RECEPTOR_SIGNALING_PATHWAY	0.00549647	0.0821881	2.14626
NEGATIVE_REGULATION_OF_BINDING	0.00558034	0.0824296	1.52914
POSITIVE_REGULATION_OF_CATABOLIC_PROCESS	0.00555641	0.0824296	1.30164
PROTEIN_STABILIZATION	0.00558034	0.0824296	1.52914
PROTEIN_K63_LINKED_DEUBIQUITINATION	0.00577303	0.0826162	2.22575
REGULATION_OF_PROTEIN_PHOSPHATASE_TYPE_2A_ACTIVITY	0.00577303	0.0826162	2.22575
RNA_LOCALIZATION	0.00562477	0.0826162	1.44373
CHONDROCYTE_DIFFERENTIATION	0.00570879	0.0826162	1.7806
NEGATIVE_REGULATION_OF_BLOOD_VESSEL_ENDOTHELIAL_CELL_MIGRATION	0.00577303	0.0826162	2.22575
REGULATION_OF_TRANSCRIPTION_INVOLVED_IN_CELL_FATE_COMMITMENT	0.00583082	0.0826162	2.33703
NUCLEUS_LOCALIZATION	0.00583082	0.0826162	2.33703
OLIGOSACCHARIDE_LIPID_INTERMEDIATE_BIOSYNTHETIC_PROCESS	0.00583082	0.0826162	2.33703
VESICLE_MEDIATED_TRANSPORT_BETWEEN_ENDOSOMAL_COMPARTMENTS	0.00583082	0.0826162	2.33703
REGULATION_OF_PEPTIDYL_TYROSINE_PHOSPHORYLATION	0.00584155	0.0826162	1.41068
PROTEIN_K48_LINKED_DEUBIQUITINATION	0.00583082	0.0826162	2.33703
DOLICHOL_LINKED_OLIGOSACCHARIDE_BIOSYNTHETIC_PROCESS	0.00583082	0.0826162	2.33703
REGULATION_OF_PHOSPHOPROTEIN_PHOSPHATASE_ACTIVITY	0.00570879	0.0826162	1.7806
NEGATIVE_REGULATION_OF_PROTEIN_SERINE_THREONINE_KINASE_ACTIVITY	0.00577181	0.0826162	1.53682
POSITIVE_REGULATION_OF_TYPE_I_INTERFERON_PRODUCTION	0.00599386	0.0845135	1.717
REGULATION_OF_STRIATED_MUSCLE_CELL_DIFFERENTIATION	0.00604396	0.0849624	1.64967
POSITIVE_REGULATION_OF_TRANSFERASE_ACTIVITY	0.00618766	0.0867204	1.23572
REGULATION_OF_WNT_SIGNALING_PATHWAY	0.00627301	0.087119	1.33545
REGULATION_OF_PROTEASOMAL_UBIQUITIN_DEPENDENT_PROTEIN_CATABOLIC_PROCESS	0.00624441	0.087119	1.48884
PROTEIN_MONOUBIQUITINATION	0.00629099	0.087119	1.83297
DEVELOPMENTAL_GROWTH	0.0062672	0.087119	1.32342
CELL_DEATH	0.00656738	0.0906766	1.18069
DNA_TEMPLATED_TRANSCRIPTION_TERMINATION	0.00664705	0.0909669	1.58667
REGULATION_OF_NUCLEOCYTOPLASMIC_TRANSPORT	0.00662793	0.0909669	1.39615
CELLULAR_SENESCENCE	0.00663814	0.0909669	2.02341
EMBRYONIC_SKELETAL_SYSTEM_DEVELOPMENT	0.00672724	0.0917943	1.53248
PLACENTA_DEVELOPMENT	0.00676631	0.0920574	1.49996
TRNA_METABOLIC_PROCESS	0.00681236	0.0924137	1.44168
REGULATION_OF_PROTEIN_TYROSINE_KINASE_ACTIVITY	0.006834	0.0924378	1.75141
NEGATIVE_REGULATION_OF_PHOSPHORYLATION	0.00697494	0.0940707	1.28165
NUCLEAR_ENVELOPE_ORGANIZATION	0.00706128	0.0949599	1.6487
NUCLEAR_ENVELOPE_DISASSEMBLY	0.00722963	0.0963882	1.8469
MEMBRANE_DISASSEMBLY	0.00722963	0.0963882	1.8469
NEGATIVE_REGULATION_OF_CYTOSKELETON_ORGANIZATION	0.00722612	0.0963882	1.38983
STEM_CELL_DIVISION	0.00728257	0.0965407	2.07225
REGULATION_OF_CARDIAC_MUSCLE_CELL_PROLIFERATION	0.00728257	0.0965407	2.07225
CELL_CYCLE_PHASE_TRANSITION	0.00733279	0.0965425	1.36163
REGULATION_OF_PROTEIN_SERINE_THREONINE_KINASE_ACTIVITY	0.00731896	0.0965425	1.26441
PROTEIN_NEDDYLATION	0.00744869	0.0965425	2.56817
MAGNESIUM_ION_TRANSPORT	0.00744869	0.0965425	2.56817
SPINAL_CORD_MOTOR_NEURON_CELL_FATE_SPECIFICATION	0.00744869	0.0965425	2.56817
POSITIVE_REGULATION_OF_PROTEIN_IMPORT_INTO_NUCLEUS_TRANSLOCATION	0.00744869	0.0965425	2.56817
ACROSOME_ASSEMBLY	0.00744869	0.0965425	2.56817
POSITIVE_REGULATION_OF_DNA_DAMAGE_RESPONSE_SIGNAL_TRANSDUCTION_BY_P53_CLASS_MEDIATOR	0.00744869	0.0965425	2.56817
REGULATION_OF_DOUBLE_STRAND_BREAK_REPAIR	0.00756432	0.0966945	1.93289
CELLULAR_RESPONSE_TO_DSRNA	0.00756432	0.0966945	1.93289
SPINDLE_LOCALIZATION	0.00756432	0.0966945	1.93289
NEGATIVE_REGULATION_OF_PROTEIN_MODIFICATION_BY_SMALL_PROTEIN_CONJUGATION_OR_REMOVAL	0.00755874	0.0966945	1.48917
POSITIVE_REGULATION_OF_ORGAN_GROWTH	0.00756432	0.0966945	1.93289
ACTIVATION_OF_MAPKK_ACTIVITY	0.00764337	0.0971711	1.79772
INTERACTION_WITH_SYMBIONT	0.00764337	0.0971711	1.79772
POSITIVE_REGULATION_OF_PROTEIN_MODIFICATION_PROCESS	0.00768756	0.0974665	1.16484
REGULATION_OF_PROTEIN_IMPORT	0.00786437	0.0983681	1.42302
POSITIVE_REGULATION_OF_CHROMOSOME_SEGREGATION	0.00784107	0.0983681	2.13672
ENDOCYTIC_RECYCLING	0.00784107	0.0983681	2.13672
RIBONUCLEOPROTEIN_COMPLEX_LOCALIZATION	0.00784377	0.0983681	1.52784
NUCLEAR_TRANSCRIBED_MRNA_POLY_A_TAIL_SHORTENING	0.00784107	0.0983681	2.13672
POSITIVE_REGULATION_OF_SIGNAL_TRANSDUCTION_BY_P53_CLASS_MEDIATOR	0.00817266	0.0990387	2.35667
CELL_AGING	0.0082397	0.0990387	1.69422
REGULATION_OF_PRI_MIRNA_TRANSCRIPTION_FROM_RNA_POLYMERASE_II_PROMOTER	0.00817266	0.0990387	2.35667
REGULATION_OF_POSTTRANSCRIPTIONAL_GENE_SILENCING	0.00820079	0.0990387	2.22575
REGULATION_OF_GENE_SILENCING_BY_RNA	0.00820079	0.0990387	2.22575
PSEUDOURIDINE_SYNTHESIS	0.00817266	0.0990387	2.35667
REGULATION_OF_CELL_MORPHOGENESIS_INVOLVED_IN_DIFFERENTIATION	0.00825456	0.0990387	1.30771
REGULATION_OF_OSSIFICATION	0.00825854	0.0990387	1.42548
POSITIVE_REGULATION_OF_PROTEIN_LOCALIZATION_TO_NUCLEUS	0.00818663	0.0990387	1.50108
PROTEIN_LOCALIZATION_TO_CENTROSOME	0.00817266	0.0990387	2.35667
POSITIVE_REGULATION_OF_EXTRACELLULAR_MATRIX_ORGANIZATION	0.00817266	0.0990387	2.35667
ENDOSOME_ORGANIZATION	0.00813163	0.0990387	1.72316
REGULATION_OF_CELLULAR_COMPONENT_BIOGENESIS	0.00813788	0.0990387	1.20138
SPHINGOLIPID_BIOSYNTHETIC_PROCESS	0.00825465	0.0990387	1.64763
NEGATIVE_REGULATION_OF_DEPHOSPHORYLATION	0.00825465	0.0990387	1.64763
LIPID_TRANSLOCATION	0.00820079	0.0990387	2.22575
REGULATION_OF_CELL_CYCLE_ARREST	0.00837179	0.100139	1.54566
RNA_PROCESSING	0.00841522	0.1004	1.19151
POSITIVE_REGULATION_OF_EPITHELIAL_TO_MESENCHYMAL_TRANSITION	0.00851048	0.100506	1.96389
LUNG_EPITHELIUM_DEVELOPMENT	0.00851048	0.100506	1.96389
SPINAL_CORD_MOTOR_NEURON_DIFFERENTIATION	0.00851048	0.100506	1.96389
CELLULAR_RESPONSE_TO_PEPTIDE	0.00849768	0.100506	1.34032
POSITIVE_REGULATION_OF_PROTEIN_CATABOLIC_PROCESS	0.0087769	0.10339	1.3456
SKELETAL_SYSTEM_MORPHOGENESIS	0.0088805	0.104346	1.39524
NEGATIVE_REGULATION_OF_CELLULAR_COMPONENT_ORGANIZATION	0.00897716	0.105216	1.21049
MEMBRANE_LIPID_BIOSYNTHETIC_PROCESS	0.00914931	0.106964	1.52288
REGULATION_OF_CENTROSOME_CYCLE	0.00946828	0.107912	1.88332
RESPONSE_TO_X_RAY	0.0094855	0.107912	2.00317
NEGATIVE_REGULATION_OF_ENDOTHELIAL_CELL_MIGRATION	0.00946828	0.107912	1.88332
SMOOTH_MUSCLE_CELL_DIFFERENTIATION	0.0094855	0.107912	2.00317
PH_REDUCTION	0.00946828	0.107912	1.88332
NEGATIVE_REGULATION_OF_B_CELL_ACTIVATION	0.0094855	0.107912	2.00317
POSITIVE_REGULATION_OF_SMOOTH_MUSCLE_CELL_MIGRATION	0.0094855	0.107912	2.00317
CYTOSKELETON_DEPENDENT_CYTOKINESIS	0.00946828	0.107912	1.88332
VESICLE_LOCALIZATION	0.00929959	0.107912	1.37122
ESTABLISHMENT_OF_ENDOTHELIAL_BARRIER	0.0094855	0.107912	2.00317
OSTEOCLAST_DIFFERENTIATION	0.0094855	0.107912	2.00317
REGULATION_OF_PHOSPHORUS_METABOLIC_PROCESS	0.00966242	0.109657	1.13076
POSITIVE_REGULATION_OF_PROTEIN_IMPORT	0.00977877	0.110487	1.5409
TYROSINE_PHOSPHORYLATION_OF_STAT_PROTEIN	0.00978307	0.110487	2.6709
REGULATION_OF_CANONICAL_WNT_SIGNALING_PATHWAY	0.00982831	0.110729	1.35808
REGULATION_OF_DENDRITE_DEVELOPMENT	0.00991159	0.111398	1.50238
AUTOPHAGOSOME_ORGANIZATION	0.0101859	0.114205	1.82107
PROTEIN_SUMOYLATION	0.0102942	0.115141	1.50964
MESODERMAL_CELL_DIFFERENTIATION	0.0104279	0.115252	2.05454
GLUCOSAMINE_CONTAINING_COMPOUND_METABOLIC_PROCESS	0.0104279	0.115252	2.05454
ZINC_II_ION_TRANSPORT	0.0104279	0.115252	2.05454
ANTIGEN_PROCESSING_AND_PRESENTATION_OF_PEPTIDE_ANTIGEN_VIA_MHC_CLASS_II	0.0103653	0.115252	1.56276
ANTIGEN_PROCESSING_AND_PRESENTATION_OF_PEPTIDE_OR_POLYSACCHARIDE_ANTIGEN_VIA_MHC_CLASS_II	0.0103653	0.115252	1.56276
PHOSPHOLIPID_METABOLIC_PROCESS	0.0104752	0.1155	1.28408
CELL_PROJECTION_ORGANIZATION	0.0105561	0.116117	1.17703
ORGANOPHOSPHATE_ESTER_TRANSPORT	0.0106294	0.116373	1.57553
CELL_PART_MORPHOGENESIS	0.010611	0.116373	1.21308
PHOSPHATIDYLINOSITOL_3_PHOSPHATE_BIOSYNTHETIC_PROCESS	0.0106979	0.116575	1.77151
CARDIAC_SEPTUM_MORPHOGENESIS	0.0106979	0.116575	1.77151
POST_TRANSLATIONAL_PROTEIN_MODIFICATION	0.0107667	0.11705	1.90778
PEPTIDYL_AMINO_ACID_MODIFICATION	0.0107989	0.117127	1.18301
POSITIVE_REGULATION_OF_CELL_DIVISION	0.0113795	0.119498	1.46697
PROTEIN_HETEROTRIMERIZATION	0.0114037	0.119498	2.38473
REGULATION_OF_CYTOKINESIS	0.0113163	0.119498	1.66931
MODIFICATION_OF_MORPHOLOGY_OR_PHYSIOLOGY_OF_OTHER_ORGANISM	0.0114285	0.119498	1.53577
POSITIVE_REGULATION_OF_DENDRITIC_SPINE_MORPHOGENESIS	0.0114037	0.119498	2.38473
SNRNA_PROCESSING	0.0112245	0.119498	2.12458
PROTEIN_MANNOSYLATION	0.0112245	0.119498	2.12458
EMBRYONIC_PLACENTA_MORPHOGENESIS	0.0112245	0.119498	2.12458
BONE_MORPHOGENESIS	0.0110631	0.119498	1.60592
REGULATION_OF_PROTEIN_GLYCOSYLATION	0.0114037	0.119498	2.38473
REGULATION_OF_CELL_CYCLE_G2_M_PHASE_TRANSITION	0.0112352	0.119498	1.6976
REGULATION_OF_ESTABLISHMENT_OR_MAINTENANCE_OF_CELL_POLARITY	0.0112245	0.119498	2.12458
CYTOKINETIC_PROCESS	0.0114037	0.119498	2.38473
CRANIOFACIAL_SUTURE_MORPHOGENESIS	0.0114037	0.119498	2.38473
NCRNA_CATABOLIC_PROCESS	0.0112245	0.119498	2.12458
CENTRAL_NERVOUS_SYSTEM_PROJECTION_NEURON_AXONOGENESIS	0.0112245	0.119498	2.12458
GLANDULAR_EPITHELIAL_CELL_DEVELOPMENT	0.0116713	0.121491	2.22575
POSITIVE_REGULATION_OF_MICROTUBULE_POLYMERIZATION	0.0116713	0.121491	2.22575
NEGATIVE_REGULATION_OF_LYMPHOCYTE_DIFFERENTIATION	0.0117241	0.121769	1.83624
POLYOL_METABOLIC_PROCESS	0.0117886	0.122166	1.54631
NCRNA_METABOLIC_PROCESS	0.0120722	0.124368	1.22771
NEGATIVE_REGULATION_OF_CELL_CELL_ADHESION	0.0120813	0.124368	1.45157
LIPID_BIOSYNTHETIC_PROCESS	0.0120617	0.124368	1.22643
MODIFICATION_BY_SYMBIONT_OF_HOST_MORPHOLOGY_OR_PHYSIOLOGY	0.0124063	0.126871	1.7806
ENDOTHELIAL_CELL_DEVELOPMENT	0.0124063	0.126871	1.7806
CILIUM_ORGANIZATION	0.0123569	0.126871	1.38517
NEGATIVE_REGULATION_OF_NERVOUS_SYSTEM_DEVELOPMENT	0.0124819	0.127365	1.32525
ESTABLISHMENT_OF_PROTEIN_LOCALIZATION_TO_ORGANELLE	0.0125195	0.127469	1.27626
TRANSMEMBRANE_RECEPTOR_PROTEIN_TYROSINE_KINASE_SIGNALING_PATHWAY	0.012733	0.129078	1.23355
DNA_REPAIR	0.0127165	0.129078	1.23807
ANTERIOR_POSTERIOR_PATTERN_SPECIFICATION	0.0127753	0.129225	1.37675
REGULATION_OF_CELLULAR_PH	0.0129642	0.129726	1.60254
CELLULAR_RESPONSE_TO_STARVATION	0.0129333	0.129726	1.48383
PROTEIN_N_LINKED_GLYCOSYLATION	0.0129642	0.129726	1.60254
CARBOHYDRATE_DERIVATIVE_TRANSPORT	0.0128603	0.129726	1.73608
REGULATION_OF_EXTENT_OF_CELL_GROWTH	0.0129188	0.129726	1.52056
CRANIAL_SKELETAL_SYSTEM_DEVELOPMENT	0.0131279	0.130801	1.69966
ACTIN_CYTOSKELETON_REORGANIZATION	0.0131279	0.130801	1.69966
EPITHELIUM_DEVELOPMENT	0.0132541	0.131777	1.16587
POSITIVE_REGULATION_OF_CYTOKINESIS	0.0134536	0.13319	1.85479
PROTEIN_K63_LINKED_UBIQUITINATION	0.0134536	0.13319	1.85479
SECRETORY_GRANULE_ORGANIZATION	0.013606	0.133428	1.97844
SUBSTRATE_DEPENDENT_CELL_MIGRATION	0.013606	0.133428	1.97844
AXIS_ELONGATION	0.013606	0.133428	1.97844
NCRNA_PROCESSING	0.013621	0.133428	1.26279
CENTRAL_NERVOUS_SYSTEM_NEURON_AXONOGENESIS	0.013606	0.133428	1.97844
REGULATION_OF_MICROTUBULE_POLYMERIZATION_OR_DEPOLYMERIZATION	0.0137196	0.134112	1.38797
POSITIVE_REGULATION_OF_RESPONSE_TO_STIMULUS	0.0138868	0.135462	1.11114
PHOSPHOLIPID_BIOSYNTHETIC_PROCESS	0.0141483	0.137724	1.33545
REGULATION_OF_PROTEIN_LOCALIZATION_TO_NUCLEUS	0.0142848	0.138762	1.3477
MICROTUBULE_POLYMERIZATION_OR_DEPOLYMERIZATION	0.0143708	0.139018	1.79145
ANDROGEN_RECEPTOR_SIGNALING_PATHWAY	0.0143708	0.139018	1.79145
SCF_DEPENDENT_PROTEASOMAL_UBIQUITIN_DEPENDENT_PROTEIN_CATABOLIC_PROCESS	0.0149963	0.144468	2.0322
CELLULAR_PROTEIN_COMPLEX_LOCALIZATION	0.0149963	0.144468	2.0322
POSITIVE_REGULATION_OF_TYROSINE_PHOSPHORYLATION_OF_STAT1_PROTEIN	0.0157487	0.145106	2.42809
ENDOCARDIUM_DEVELOPMENT	0.0157487	0.145106	2.42809
NEGATIVE_REGULATION_OF_SPROUTING_ANGIOGENESIS	0.0157487	0.145106	2.42809
CELLULAR_RESPONSE_TO_INSULIN_STIMULUS	0.0155227	0.145106	1.41777
NEGATIVE_REGULATION_OF_CELLULAR_SENESCENCE	0.0157487	0.145106	2.42809
CELL_FATE_SPECIFICATION_INVOLVED_IN_PATTERN_SPECIFICATION	0.0157487	0.145106	2.42809
ENDOTHELIAL_TUBE_MORPHOGENESIS	0.0157487	0.145106	2.42809
MITOCHONDRION_DISTRIBUTION	0.0157487	0.145106	2.42809
RESPONSE_TO_UV_C	0.0157487	0.145106	2.42809
POSITIVE_REGULATION_OF_DENDRITE_MORPHOGENESIS	0.0153707	0.145106	1.87797
POSITIVE_REGULATION_OF_DNA_METABOLIC_PROCESS	0.0154668	0.145106	1.37154
POSITIVE_REGULATION_OF_MITOTIC_NUCLEAR_DIVISION	0.0153459	0.145106	1.70204
VENTRAL_SPINAL_CORD_INTERNEURON_SPECIFICATION	0.0157487	0.145106	2.42809
BONE_TRABECULA_MORPHOGENESIS	0.0157487	0.145106	2.42809
POSITIVE_REGULATION_OF_BMP_SIGNALING_PATHWAY	0.0153707	0.145106	1.87797
SOMATIC_STEM_CELL_POPULATION_MAINTENANCE	0.0154127	0.145106	1.61872
SALIVARY_GLAND_DEVELOPMENT	0.0153707	0.145106	1.87797
TRANSCRIPTION_FROM_MITOCHONDRIAL_PROMOTER	0.0157487	0.145106	2.42809
GOLGI_RIBBON_FORMATION	0.0157487	0.145106	2.42809
OUTFLOW_TRACT_MORPHOGENESIS	0.0155131	0.145106	1.66931
REGULATION_OF_CERAMIDE_BIOSYNTHETIC_PROCESS	0.0157487	0.145106	2.42809
INOSITOL_METABOLIC_PROCESS	0.0157487	0.145106	2.42809
CARTILAGE_DEVELOPMENT_INVOLVED_IN_ENDOCHONDRAL_BONE_MORPHOGENESIS	0.0161347	0.147785	2.1086
ENTEROENDOCRINE_CELL_DIFFERENTIATION	0.0161347	0.147785	2.1086
DNA_CATABOLIC_PROCESS_ENDONUCLEOLYTIC	0.0161347	0.147785	2.1086
NEGATIVE_REGULATION_OF_DENDRITE_MORPHOGENESIS	0.016636	0.148714	2.22575
REGULATION_OF_PEPTIDYL_THREONINE_PHOSPHORYLATION	0.016618	0.148714	1.80466
SNRNA_METABOLIC_PROCESS	0.0166517	0.148714	1.54717
REGULATION_OF_PROTEIN_AUTOPHOSPHORYLATION	0.016618	0.148714	1.80466
RESPONSE_TO_VITAMIN_E	0.016636	0.148714	2.22575
REGULATION_OF_MEMBRANE_LIPID_DISTRIBUTION	0.016618	0.148714	1.80466
REGULATION_OF_CELL_PROLIFERATION_INVOLVED_IN_HEART_MORPHOGENESIS	0.016636	0.148714	2.22575
PROTEIN_TARGETING_TO_LYSOSOME	0.016636	0.148714	2.22575
N_TERMINAL_PROTEIN_AMINO_ACID_ACETYLATION	0.016636	0.148714	2.22575
APOPTOTIC_DNA_FRAGMENTATION	0.016636	0.148714	2.22575
NEGATIVE_REGULATION_OF_PHOSPHOPROTEIN_PHOSPHATASE_ACTIVITY	0.016636	0.148714	2.22575
MODULATION_BY_VIRUS_OF_HOST_MORPHOLOGY_OR_PHYSIOLOGY	0.016618	0.148714	1.80466
OTIC_VESICLE_DEVELOPMENT	0.016636	0.148714	2.22575
POSITIVE_REGULATION_OF_PROTEASOMAL_PROTEIN_CATABOLIC_PROCESS	0.0170179	0.151115	1.49897
NEGATIVE_REGULATION_OF_CELL_CYCLE_G1_S_PHASE_TRANSITION	0.0170179	0.151115	1.49897
REGULATION_OF_CHROMOSOME_ORGANIZATION	0.0170105	0.151115	1.29702
REGULATION_OF_ACTIN_FILAMENT_BUNDLE_ASSEMBLY	0.0171089	0.151634	1.56091
CYTOPLASMIC_MICROTUBULE_ORGANIZATION	0.0174476	0.153177	1.7488
METAPHASE_PLATE_CONGRESSION	0.0174476	0.153177	1.7488
HISTONE_MRNA_METABOLIC_PROCESS	0.0174474	0.153177	1.90778
REGULATION_OF_SPROUTING_ANGIOGENESIS	0.0174474	0.153177	1.90778
POSTTRANSCRIPTIONAL_GENE_SILENCING	0.0174476	0.153177	1.7488
EMBRYONIC_SKELETAL_SYSTEM_MORPHOGENESIS	0.0176698	0.154835	1.50776
NEURON_FATE_COMMITMENT	0.0178515	0.155841	1.59456
REGULATION_OF_EPITHELIAL_TO_MESENCHYMAL_TRANSITION	0.0178515	0.155841	1.59456
CELLULAR_PIGMENTATION	0.0179459	0.156371	1.70483
POSITIVE_REGULATION_OF_NUCLEAR_DIVISION	0.0180956	0.156795	1.61546
REGULATION_OF_SMOOTHENED_SIGNALING_PATHWAY	0.0180956	0.156795	1.61546
EMBRYONIC_HEART_TUBE_MORPHOGENESIS	0.0180956	0.156795	1.61546
NEGATIVE_REGULATION_OF_RESPONSE_TO_DNA_DAMAGE_STIMULUS	0.0181837	0.156974	1.66931
NEGATIVE_REGULATION_OF_PROTEIN_COMPLEX_DISASSEMBLY	0.0181559	0.156974	1.37473
NEGATIVE_REGULATION_OF_KINASE_ACTIVITY	0.018245	0.157211	1.30874
NCRNA_TRANSCRIPTION	0.018313	0.157505	1.51755
DOUBLE_STRAND_BREAK_REPAIR	0.0191525	0.164422	1.37592
NEGATIVE_REGULATION_OF_PEPTIDYL_SERINE_PHOSPHORYLATION	0.019608	0.166794	1.94753
POSITIVE_REGULATION_OF_G1_S_TRANSITION_OF_MITOTIC_CELL_CYCLE	0.019608	0.166794	1.94753
REGULATION_OF_EXECUTION_PHASE_OF_APOPTOSIS	0.019608	0.166794	1.94753
FORMATION_OF_PRIMARY_GERM_LAYER	0.0196025	0.166794	1.45685
NEGATIVE_REGULATION_OF_MYOBLAST_DIFFERENTIATION	0.019608	0.166794	1.94753
DNA_BIOSYNTHETIC_PROCESS	0.0198341	0.168409	1.43478
CERAMIDE_METABOLIC_PROCESS	0.020087	0.170246	1.55497
PHAGOSOME_MATURATION	0.0203066	0.171794	1.75717
CELLULAR_COMPONENT_ASSEMBLY_INVOLVED_IN_MORPHOGENESIS	0.0206815	0.174648	1.30288
REGULATION_OF_PHOSPHATIDYLINOSITOL_3_KINASE_SIGNALING	0.0207844	0.175199	1.40319
ANGIOGENESIS	0.021104	0.177571	1.2762
REGULATION_OF_DNA_RECOMBINATION	0.021269	0.178636	1.61175
COLUMNAR_CUBOIDAL_EPITHELIAL_CELL_DEVELOPMENT	0.0213316	0.178839	1.66931
PATTERN_SPECIFICATION_PROCESS	0.0214225	0.178957	1.23002
POSITIVE_REGULATION_OF_TRANSMEMBRANE_RECEPTOR_PROTEIN_SERINE_THREONINE_KINASE_SIGNALING_PATHWAY	0.0214143	0.178957	1.46899
PROTEIN_LOCALIZATION_TO_LYSOSOME	0.0216829	0.180484	2.00317
ENDOPLASMIC_RETICULUM_CALCIUM_ION_HOMEOSTASIS	0.0216829	0.180484	2.00317
NEGATIVE_REGULATION_OF_CELL_PROLIFERATION	0.0217421	0.180654	1.18383
PROTEIN_DEMETHYLATION	0.0220215	0.181356	1.842
NEGATIVE_REGULATION_OF_RECEPTOR_ACTIVITY	0.0220215	0.181356	1.842
REGULATION_OF_EXTRACELLULAR_MATRIX_ORGANIZATION	0.0220215	0.181356	1.842
PROTEIN_DEALKYLATION	0.0220215	0.181356	1.842
VERY_LONG_CHAIN_FATTY_ACID_METABOLIC_PROCESS	0.0220215	0.181356	1.842
REGULATION_OF_CELL_SUBSTRATE_ADHESION	0.0233714	0.181538	1.35089
POSITIVE_REGULATION_OF_DEVELOPMENTAL_GROWTH	0.0232625	0.181538	1.36969
REGULATION_OF_CELL_SHAPE	0.0228224	0.181538	1.39309
POSITIVE_REGULATION_OF_CATENIN_IMPORT_INTO_NUCLEUS	0.0237213	0.181538	2.22575
NEGATIVE_REGULATION_OF_MITOTIC_NUCLEAR_DIVISION	0.0236078	0.181538	1.7675
PLATELET_DERIVED_GROWTH_FACTOR_RECEPTOR_SIGNALING_PATHWAY	0.0236078	0.181538	1.7675
NEGATIVE_REGULATION_OF_TELOMERE_MAINTENANCE_VIA_TELOMERASE	0.0237213	0.181538	2.22575
NEGATIVE_REGULATION_OF_DNA_DEPENDENT_DNA_REPLICATION	0.023311	0.181538	2.08664
IRON_ION_IMPORT	0.0237213	0.181538	2.22575
DNA_LIGATION_INVOLVED_IN_DNA_REPAIR	0.0237213	0.181538	2.22575
SOMATIC_RECOMBINATION_OF_IMMUNOGLOBULIN_GENES_INVOLVED_IN_IMMUNE_RESPONSE	0.023311	0.181538	2.08664
LACTATE_TRANSPORT	0.0237213	0.181538	2.22575
CARBOHYDRATE_TRANSPORT	0.0223468	0.181538	1.47602
ANATOMICAL_STRUCTURE_REGRESSION	0.0237213	0.181538	2.22575
TOR_SIGNALING	0.023311	0.181538	2.08664
SOMATIC_DIVERSIFICATION_OF_IMMUNOGLOBULINS_INVOLVED_IN_IMMUNE_RESPONSE	0.023311	0.181538	2.08664
EXIT_FROM_MITOSIS	0.0237213	0.181538	2.22575
PORE_COMPLEX_ASSEMBLY	0.023311	0.181538	2.08664
POSITIVE_REGULATION_OF_INSULIN_RECEPTOR_SIGNALING_PATHWAY	0.0237213	0.181538	2.22575
POSITIVE_REGULATION_OF_SMAD_PROTEIN_IMPORT_INTO_NUCLEUS	0.0237213	0.181538	2.22575
ISOTYPE_SWITCHING	0.023311	0.181538	2.08664
REGULATION_OF_CELL_DEVELOPMENT	0.0231417	0.181538	1.15813
REGULATION_OF_ESTABLISHMENT_OF_ENDOTHELIAL_BARRIER	0.0237213	0.181538	2.22575
FATTY_ACID_ELONGATION	0.0237213	0.181538	2.22575
BONE_DEVELOPMENT	0.0232625	0.181538	1.36969
RESPONSE_TO_FLUID_SHEAR_STRESS	0.0236078	0.181538	1.7675
CARTILAGE_MORPHOGENESIS	0.0237213	0.181538	2.22575
LACTATE_TRANSMEMBRANE_TRANSPORT	0.0237213	0.181538	2.22575
NEGATIVE_REGULATION_OF_PROTEIN_BINDING	0.0222173	0.181538	1.5214
KINETOCHORE_ORGANIZATION	0.0237213	0.181538	2.22575
HISTONE_UBIQUITINATION	0.0236078	0.181538	1.7675
FOREBRAIN_NEURON_FATE_COMMITMENT	0.0237213	0.181538	2.22575
POSITIVE_REGULATION_BY_HOST_OF_VIRAL_TRANSCRIPTION	0.0237213	0.181538	2.22575
REGULATION_OF_DEVELOPMENT_HETEROCHRONIC	0.0237213	0.181538	2.22575
REGULATION_OF_SMAD_PROTEIN_IMPORT_INTO_NUCLEUS	0.023311	0.181538	2.08664
APICAL_PROTEIN_LOCALIZATION	0.0237213	0.181538	2.22575
PROTEIN_O_LINKED_MANNOSYLATION	0.023311	0.181538	2.08664
DNA_LIGATION	0.023311	0.181538	2.08664
REGULATION_OF_ENDOTHELIAL_CELL_DEVELOPMENT	0.0237213	0.181538	2.22575
REGULATION_OF_AUTOPHAGOSOME_ASSEMBLY	0.0236078	0.181538	1.7675
REGULATION_OF_TIMING_OF_CELL_DIFFERENTIATION	0.0237213	0.181538	2.22575
RETINA_VASCULATURE_DEVELOPMENT_IN_CAMERA_TYPE_EYE	0.023311	0.181538	2.08664
NEGATIVE_REGULATION_OF_DENDRITIC_SPINE_DEVELOPMENT	0.0237213	0.181538	2.22575
DNA_TEMPLATED_TRANSCRIPTION_INITIATION	0.0242165	0.184721	1.32223
NEGATIVE_REGULATION_OF_CELLULAR_PROTEIN_CATABOLIC_PROCESS	0.0242026	0.184721	1.56498
REGULATION_OF_CELL_DIFFERENTIATION	0.0245435	0.186154	1.11437
COCHLEA_DEVELOPMENT	0.0245645	0.186154	1.71211
VESICLE_CYTOSKELETAL_TRAFFICKING	0.0245645	0.186154	1.71211
REGULATION_OF_AXON_GUIDANCE	0.0245645	0.186154	1.71211
REGULATION_OF_SMOOTH_MUSCLE_CELL_MIGRATION	0.0251715	0.186512	1.63524
LABYRINTHINE_LAYER_DEVELOPMENT	0.0250463	0.186512	1.66931
EPITHELIAL_TUBE_BRANCHING_INVOLVED_IN_LUNG_MORPHOGENESIS	0.0251454	0.186512	1.86963
POSITIVE_REGULATION_OF_COAGULATION	0.0251454	0.186512	1.86963
POSITIVE_REGULATION_OF_PEPTIDYL_THREONINE_PHOSPHORYLATION	0.0251454	0.186512	1.86963
SPINDLE_CHECKPOINT	0.0251454	0.186512	1.86963
REGULATION_OF_ACTIVIN_RECEPTOR_SIGNALING_PATHWAY	0.0251454	0.186512	1.86963
REGULATION_OF_CELLULAR_COMPONENT_SIZE	0.0247264	0.186512	1.24827
NEGATIVE_REGULATION_OF_VASCULATURE_DEVELOPMENT	0.0251729	0.186512	1.50238
LENS_FIBER_CELL_DIFFERENTIATION	0.0251454	0.186512	1.86963
PROTEIN_AUTOUBIQUITINATION	0.0251715	0.186512	1.63524
NEGATIVE_REGULATION_OF_DEVELOPMENTAL_PROCESS	0.0251356	0.186512	1.15872
INSULIN_RECEPTOR_SIGNALING_PATHWAY	0.0251729	0.186512	1.50238
LUNG_CELL_DIFFERENTIATION	0.0251454	0.186512	1.86963
CELLULAR_CATABOLIC_PROCESS	0.0253623	0.187616	1.12129
POSITIVE_REGULATION_OF_KINASE_ACTIVITY	0.0256999	0.189812	1.20523
DNA_INTEGRITY_CHECKPOINT	0.0259225	0.191152	1.37204
RESPONSE_TO_PEPTIDE	0.0263994	0.194323	1.22306
CELL_MORPHOGENESIS_INVOLVED_IN_DIFFERENTIATION	0.026436	0.194323	1.19748
EPITHELIAL_CELL_DEVELOPMENT	0.0265452	0.194512	1.32827
EMBRYONIC_ORGAN_MORPHOGENESIS	0.0265134	0.194512	1.26844
NEGATIVE_REGULATION_OF_HOMOTYPIC_CELL_CELL_ADHESION	0.026644	0.194929	1.44019
CYTOSOLIC_TRANSPORT	0.0269552	0.196364	1.30439
CENTRAL_NERVOUS_SYSTEM_NEURON_DEVELOPMENT	0.0269668	0.196364	1.52623
NEURAL_PRECURSOR_CELL_PROLIFERATION	0.0269668	0.196364	1.52623
NEGATIVE_REGULATION_OF_CELL_MATRIX_ADHESION	0.0273941	0.199164	1.7806
ORGAN_MORPHOGENESIS	0.0276952	0.201038	1.15125
REGULATION_OF_INTRACELLULAR_PROTEIN_TRANSPORT	0.0278607	0.201298	1.22679
RESPONSE_TO_WOUNDING	0.0278185	0.201298	1.18601
REGULATION_OF_LIGASE_ACTIVITY	0.0278252	0.201298	1.38681
REGULATION_OF_PROTEIN_MODIFICATION_BY_SMALL_PROTEIN_CONJUGATION_OR_REMOVAL	0.0282067	0.203482	1.26391
REGULATION_OF_CELL_CYCLE_G1_S_PHASE_TRANSITION	0.0282871	0.203746	1.3627
COCHLEA_MORPHOGENESIS	0.028424	0.204415	1.90778
LIPID_MODIFICATION	0.0285158	0.204759	1.30365
TRANSCRIPTION_FROM_RNA_POLYMERASE_I_PROMOTER	0.0287443	0.206082	1.717
TRANSCRIPTION_INITIATION_FROM_RNA_POLYMERASE_II_PROMOTER	0.0291516	0.208665	1.3529
REGULATION_OF_EPIDERMAL_CELL_DIFFERENTIATION	0.0296427	0.208665	1.63221
PROTEIN_TARGETING	0.029232	0.208665	1.21703
REGULATION_OF_COENZYME_METABOLIC_PROCESS	0.0294971	0.208665	1.60254
REGULATION_OF_PROTEIN_UBIQUITINATION_INVOLVED_IN_UBIQUITIN_DEPENDENT_PROTEIN_CATABOLIC_PROCESS	0.0295994	0.208665	1.42621
INNER_EAR_MORPHOGENESIS	0.029243	0.208665	1.45157
STAT_CASCADE	0.0294971	0.208665	1.60254
REGULATION_OF_COFACTOR_METABOLIC_PROCESS	0.0294971	0.208665	1.60254
JAK_STAT_CASCADE	0.0294971	0.208665	1.60254
POSITIVE_REGULATION_OF_CELL_MATRIX_ADHESION	0.029435	0.208665	1.66931
LUNG_MORPHOGENESIS	0.0296427	0.208665	1.63221
ENDOCHONDRAL_BONE_MORPHOGENESIS	0.0296427	0.208665	1.63221
FC_EPSILON_RECEPTOR_SIGNALING_PATHWAY	0.0298836	0.210043	1.36366
MATURE_B_CELL_DIFFERENTIATION	0.0315684	0.210625	1.96389
TELOMERE_MAINTENANCE_VIA_TELOMERE_LENGTHENING	0.0316865	0.210625	1.79772
RECEPTOR_CATABOLIC_PROCESS	0.0315684	0.210625	1.96389
RESPONSE_TO_STARVATION	0.0316847	0.210625	1.34412
REGULATION_OF_CELL_FATE_COMMITMENT	0.0316865	0.210625	1.79772
ENDODERM_DEVELOPMENT	0.0306695	0.210625	1.50473
PROTEIN_DNA_COMPLEX_DISASSEMBLY	0.0315684	0.210625	1.96389
MICROTUBULE_ANCHORING	0.0315684	0.210625	1.96389
NEGATIVE_REGULATION_OF_PROTEIN_CATABOLIC_PROCESS	0.0311643	0.210625	1.40896
CELL_CYCLE_ARREST	0.0316847	0.210625	1.34412
NEGATIVE_REGULATION_OF_EXTRINSIC_APOPTOTIC_SIGNALING_PATHWAY	0.0310824	0.210625	1.43084
BRANCH_ELONGATION_OF_AN_EPITHELIUM	0.0315684	0.210625	1.96389
REGULATION_OF_SISTER_CHROMATID_COHESION	0.0315684	0.210625	1.96389
FEMALE_MEIOTIC_DIVISION	0.0316865	0.210625	1.79772
REGULATION_OF_MRNA_CATABOLIC_PROCESS	0.0316865	0.210625	1.79772
N_TERMINAL_PROTEIN_AMINO_ACID_MODIFICATION	0.0316865	0.210625	1.79772
NUCLEOSOME_DISASSEMBLY	0.0315684	0.210625	1.96389
RESPONSE_TO_HYDROGEN_PEROXIDE	0.0311643	0.210625	1.40896
DIGESTIVE_SYSTEM_DEVELOPMENT	0.0308149	0.210625	1.35349
MEMBRANE_RAFT_ORGANIZATION	0.0315684	0.210625	1.96389
NEGATIVE_REGULATION_OF_CELL_ADHESION	0.031392	0.210625	1.28754
NEGATIVE_REGULATION_OF_TELOMERE_MAINTENANCE_VIA_TELOMERE_LENGTHENING	0.0315684	0.210625	1.96389
NEGATIVE_REGULATION_OF_ANOIKIS	0.0315684	0.210625	1.96389
REGULATION_OF_CHROMATIN_BINDING	0.0315684	0.210625	1.96389
REGULATION_OF_T_CELL_DIFFERENTIATION_IN_THYMUS	0.0316865	0.210625	1.79772
ANATOMICAL_STRUCTURE_ARRANGEMENT	0.0315684	0.210625	1.96389
INACTIVATION_OF_MAPK_ACTIVITY	0.0316865	0.210625	1.79772
REGULATION_OF_THYMOCYTE_AGGREGATION	0.0316865	0.210625	1.79772
RESPONSE_TO_INSULIN	0.0301713	0.210625	1.30288
REGULATION_OF_PROTEIN_COMPLEX_DISASSEMBLY	0.0310154	0.210625	1.29237
STRAND_DISPLACEMENT	0.0316865	0.210625	1.79772
NEGATIVE_REGULATION_OF_CELL_AGING	0.0315684	0.210625	1.96389
PHOSPHATIDYLINOSITOL_BIOSYNTHETIC_PROCESS	0.0309425	0.210625	1.39109
VENTRAL_SPINAL_CORD_INTERNEURON_DIFFERENTIATION	0.0315684	0.210625	1.96389
REGULATION_OF_PLATELET_AGGREGATION	0.0315684	0.210625	1.96389
POSITIVE_REGULATION_OF_SKELETAL_MUSCLE_TISSUE_DEVELOPMENT	0.0316865	0.210625	1.79772
CHROMATIN_DISASSEMBLY	0.0315684	0.210625	1.96389
COFACTOR_TRANSPORT	0.0316865	0.210625	1.79772
CELLULAR_RESPONSE_TO_NITROGEN_COMPOUND	0.0319305	0.211944	1.19
REGULATION_OF_WOUND_HEALING	0.0321925	0.213378	1.37784
RESPONSE_TO_GROWTH_FACTOR	0.0326595	0.215859	1.19487
REGULATION_OF_DNA_BINDING	0.0326185	0.215859	1.43597
TYPE_B_PANCREATIC_CELL_DEVELOPMENT	0.0338916	0.216013	2.05454
MICROTUBULE_DEPOLYMERIZATION	0.0338916	0.216013	2.05454
ENERGY_HOMEOSTASIS	0.0338916	0.216013	2.05454
CELLULAR_RESPONSE_TO_HYDROGEN_PEROXIDE	0.0327372	0.216013	1.53248
REGULATION_OF_PROTEIN_POLYUBIQUITINATION	0.0338916	0.216013	2.05454
PYRIMIDINE_CONTAINING_COMPOUND_TRANSMEMBRANE_TRANSPORT	0.0338916	0.216013	2.05454
PROTEIN_IMPORT_INTO_PEROXISOME_MATRIX	0.0338916	0.216013	2.05454
CELLULAR_RESPONSE_TO_GLUCOSE_STARVATION	0.0336253	0.216013	1.72316
NEGATIVE_REGULATION_OF_MONOOXYGENASE_ACTIVITY	0.0338916	0.216013	2.05454
NEURONAL_STEM_CELL_DIVISION	0.0338916	0.216013	2.05454
COFACTOR_BIOSYNTHETIC_PROCESS	0.0332518	0.216013	1.3274
REGULATION_OF_CELL_SIZE	0.0339547	0.216013	1.31992
REGULATION_OF_MICROTUBULE_POLYMERIZATION	0.0336253	0.216013	1.72316
PATHWAY_RESTRICTED_SMAD_PROTEIN_PHOSPHORYLATION	0.0338916	0.216013	2.05454
CENTRAL_NERVOUS_SYSTEM_NEURON_DIFFERENTIATION	0.0332518	0.216013	1.3274
REGULATION_OF_CENTRIOLE_REPLICATION	0.0338916	0.216013	2.05454
POSITIVE_REGULATION_OF_NUCLEOCYTOPLASMIC_TRANSPORT	0.0339827	0.216013	1.37959
REGULATION_OF_CELL_ADHESION	0.0335007	0.216013	1.16772
VASCULAR_SMOOTH_MUSCLE_CELL_DIFFERENTIATION	0.0338916	0.216013	2.05454
POSITIVE_REGULATION_OF_GLUCONEOGENESIS	0.0338916	0.216013	2.05454
MITOTIC_G2_DNA_DAMAGE_CHECKPOINT	0.0338916	0.216013	2.05454
CARDIAC_CHAMBER_MORPHOGENESIS	0.0327966	0.216013	1.41249
NEUROBLAST_DIVISION	0.0338916	0.216013	2.05454
REGULATION_OF_VASCULOGENESIS	0.0338916	0.216013	2.05454
POSITIVE_REGULATION_OF_MACROPHAGE_DIFFERENTIATION	0.0338916	0.216013	2.05454
CHROMOSOME_CONDENSATION	0.0336253	0.216013	1.72316
GDP_METABOLIC_PROCESS	0.0338916	0.216013	2.05454
NEGATIVE_REGULATION_OF_OLIGODENDROCYTE_DIFFERENTIATION	0.0338916	0.216013	2.05454
REGULATION_OF_COAGULATION	0.034204	0.216963	1.44168
REGULATION_OF_PROTEIN_TARGETING	0.0342254	0.216963	1.23975
LYSOSOME_ORGANIZATION	0.0343383	0.217076	1.57112
LYTIC_VACUOLE_ORGANIZATION	0.0343383	0.217076	1.57112
GASTRULATION	0.0343832	0.217076	1.33545
DNA_DEPENDENT_DNA_REPLICATION	0.034501	0.217524	1.41638
REGULATION_OF_NUCLEOTIDE_CATABOLIC_PROCESS	0.0346253	0.217718	1.66931
REGULATION_OF_ERYTHROCYTE_DIFFERENTIATION	0.0346253	0.217718	1.66931
VENTRAL_SPINAL_CORD_DEVELOPMENT	0.0348171	0.218334	1.59673
NEGATIVE_REGULATION_OF_NUCLEAR_DIVISION	0.0348171	0.218334	1.59673
NEGATIVE_REGULATION_OF_FAT_CELL_DIFFERENTIATION	0.0349585	0.218632	1.6286
LUNG_ALVEOLUS_DEVELOPMENT	0.0349585	0.218632	1.6286
SINGLE_ORGANISM_BIOSYNTHETIC_PROCESS	0.0351351	0.219441	1.11121
COENZYME_BIOSYNTHETIC_PROCESS	0.0352459	0.219838	1.36699
REGULATION_OF_MULTICELLULAR_ORGANISMAL_DEVELOPMENT	0.035467	0.220921	1.09823
GROWTH	0.0356186	0.221569	1.20516
PROTEIN_DEPHOSPHORYLATION	0.0357729	0.222231	1.3003
METHYLATION	0.0358482	0.222402	1.2461
REGULATION_OF_DNA_TEMPLATED_TRANSCRIPTION_IN_RESPONSE_TO_STRESS	0.0360974	0.22287	1.4949
CHROMATIN_REMODELING	0.0363859	0.22287	1.33545
REGULATION_OF_PROTEIN_HOMODIMERIZATION_ACTIVITY	0.0364504	0.22287	1.82107
SOMATIC_STEM_CELL_DIVISION	0.0364504	0.22287	1.82107
REGULATION_OF_HAIR_CYCLE	0.0364504	0.22287	1.82107
MEMBRANE_ORGANIZATION	0.0363256	0.22287	1.13639
MODULATION_OF_TRANSCRIPTION_IN_OTHER_ORGANISM_INVOLVED_IN_SYMBIOTIC_INTERACTION	0.0364504	0.22287	1.82107
CELLULAR_RESPONSE_TO_ORGANIC_CYCLIC_COMPOUND	0.0360806	0.22287	1.19185
CELLULAR_RESPONSE_TO_VIRUS	0.0364504	0.22287	1.82107
HISTONE_H3_DEACETYLATION	0.0364504	0.22287	1.82107
POSITIVE_REGULATION_OF_MICROTUBULE_POLYMERIZATION_OR_DEPOLYMERIZATION	0.0364504	0.22287	1.82107
CHROMATIN_MODIFICATION	0.0369196	0.225442	1.17688
REGULATION_OF_AUTOPHAGY	0.0370111	0.225705	1.26036
DNA_REPLICATION	0.0372065	0.226599	1.28408
CELL_CYCLE_G1_S_PHASE_TRANSITION	0.0378613	0.229386	1.38357
G1_S_TRANSITION_OF_MITOTIC_CELL_CYCLE	0.0378613	0.229386	1.38357
CELLULAR_COMPONENT_DISASSEMBLY	0.0377991	0.229386	1.17986
POSITIVE_REGULATION_OF_CELLULAR_AMIDE_METABOLIC_PROCESS	0.0378613	0.229386	1.38357
COVALENT_CHROMATIN_MODIFICATION	0.0382768	0.229513	1.21932
REGULATION_OF_GLUCOSE_TRANSPORT	0.0381921	0.229513	1.40222
CELLULAR_RESPONSE_TO_HORMONE_STIMULUS	0.0380089	0.229513	1.17336
REGULATION_OF_PH	0.0381223	0.229513	1.42548
REGULATION_OF_SIGNAL_TRANSDUCTION_BY_P53_CLASS_MEDIATOR	0.0380556	0.229513	1.31896
NEGATIVE_REGULATION_OF_TRANSFERASE_ACTIVITY	0.0382375	0.229513	1.2175
MITOTIC_DNA_INTEGRITY_CHECKPOINT	0.0381921	0.229513	1.40222
POST_EMBRYONIC_DEVELOPMENT	0.0381223	0.229513	1.42548
RESPONSE_TO_IONIZING_RADIATION	0.0385118	0.230625	1.33545
CIRCADIAN_REGULATION_OF_GENE_EXPRESSION	0.0386357	0.230773	1.52288
NUCLEAR_TRANSCRIBED_MRNA_CATABOLIC_PROCESS_DEADENYLATION_DEPENDENT_DECAY	0.0386357	0.230773	1.52288
CELLULAR_RESPONSE_TO_ENDOGENOUS_STIMULUS	0.0388276	0.231621	1.12612
NEGATIVE_REGULATION_OF_MAP_KINASE_ACTIVITY	0.0391822	0.23324	1.4635
NEGATIVE_REGULATION_OF_AXON_GUIDANCE	0.0392993	0.23324	1.73114
PHAGOSOME_ACIDIFICATION	0.0392993	0.23324	1.73114
MICROTUBULE_POLYMERIZATION	0.0392993	0.23324	1.73114
MAMMARY_GLAND_DEVELOPMENT	0.0393538	0.233265	1.36969
NEUROGENESIS	0.0398177	0.235715	1.10494
EPITHELIAL_CILIUM_MOVEMENT	0.0415169	0.237611	1.85479
CORONARY_VASCULATURE_DEVELOPMENT	0.0412946	0.237611	1.62419
REGULATION_OF_HEART_GROWTH	0.041172	0.237611	1.58982
RESPONSE_TO_PLATELET_DERIVED_GROWTH_FACTOR	0.0415169	0.237611	1.85479
RNA_CAPPING	0.0412946	0.237611	1.62419
MUSCLE_CELL_MIGRATION	0.0415169	0.237611	1.85479
CENTROSOME_LOCALIZATION	0.0415169	0.237611	1.85479
CENTROSOME_DUPLICATION	0.0407684	0.237611	1.66931
MODULATION_BY_HOST_OF_VIRAL_PROCESS	0.0415169	0.237611	1.85479
POSITIVE_REGULATION_OF_DEPHOSPHORYLATION	0.0406016	0.237611	1.56276
NEGATIVE_REGULATION_OF_ENDOTHELIAL_CELL_PROLIFERATION	0.0407684	0.237611	1.66931
7_METHYLGUANOSINE_RNA_CAPPING	0.0412946	0.237611	1.62419
POSITIVE_REGULATION_OF_ENDOTHELIAL_CELL_PROLIFERATION	0.040873	0.237611	1.47292
MICROTUBULE_NUCLEATION	0.0415169	0.237611	1.85479
NEGATIVE_REGULATION_OF_CYCLIN_DEPENDENT_PROTEIN_KINASE_ACTIVITY	0.0407684	0.237611	1.66931
CELL_DEATH_IN_RESPONSE_TO_OXIDATIVE_STRESS	0.0415169	0.237611	1.85479
REGULATION_OF_CARBOHYDRATE_CATABOLIC_PROCESS	0.041172	0.237611	1.58982
REGULATION_OF_CENTROSOME_DUPLICATION	0.0407684	0.237611	1.66931
ENDOCARDIAL_CUSHION_DEVELOPMENT	0.0407684	0.237611	1.66931
NEGATIVE_REGULATION_OF_INTRACELLULAR_SIGNAL_TRANSDUCTION	0.0404088	0.237611	1.19182
REGULATION_OF_MITOCHONDRIAL_FISSION	0.0415169	0.237611	1.85479
SULFUR_COMPOUND_TRANSPORT	0.0407684	0.237611	1.66931
REGULATION_OF_CELLULAR_CARBOHYDRATE_CATABOLIC_PROCESS	0.041172	0.237611	1.58982
POSITIVE_REGULATION_OF_CELL_CYCLE_G2_M_PHASE_TRANSITION	0.0415169	0.237611	1.85479
CELL_FATE_COMMITMENT	0.0408624	0.237611	1.26485
PROTEIN_KINASE_C_ACTIVATING_G_PROTEIN_COUPLED_RECEPTOR_SIGNALING_PATHWAY	0.0407684	0.237611	1.66931
RHYTHMIC_PROCESS	0.0403589	0.237611	1.23238
DENDRITE_DEVELOPMENT	0.0420049	0.240109	1.43687
REGULATION_OF_RESPONSE_TO_STRESS	0.0421173	0.240456	1.10074
REGULATION_OF_EPIDERMIS_DEVELOPMENT	0.0425441	0.242595	1.48383
REGIONALIZATION	0.0426765	0.242812	1.2238
POSITIVE_REGULATION_OF_WNT_SIGNALING_PATHWAY	0.0426864	0.242812	1.31788
NEGATIVE_REGULATION_OF_NEURON_APOPTOTIC_PROCESS	0.0431672	0.245247	1.33545
POSITIVE_REGULATION_OF_SEQUENCE_SPECIFIC_DNA_BINDING_TRANSCRIPTION_FACTOR_ACTIVITY	0.0435383	0.247053	1.2593
L_AMINO_ACID_TRANSPORT	0.0441615	0.250284	1.49662
CARDIAC_SEPTUM_DEVELOPMENT	0.0445817	0.251746	1.414
EPHRIN_RECEPTOR_SIGNALING_PATHWAY	0.0445817	0.251746	1.414
NEGATIVE_REGULATION_OF_CHROMOSOME_ORGANIZATION	0.0444895	0.251746	1.39109
POSITIVE_REGULATION_OF_DNA_TEMPLATED_TRANSCRIPTION_ELONGATION	0.0458366	0.251843	1.74189
PHOSPHATIDYLETHANOLAMINE_BIOSYNTHETIC_PROCESS	0.046385	0.251843	1.90778
PURINE_NUCLEOSIDE_CATABOLIC_PROCESS	0.046385	0.251843	1.90778
POSITIVE_REGULATION_OF_VACUOLAR_TRANSPORT	0.046385	0.251843	1.90778
MACROMOLECULAR_COMPLEX_DISASSEMBLY	0.0462505	0.251843	1.28408
REGULATION_OF_EXTRACELLULAR_MATRIX_DISASSEMBLY	0.046385	0.251843	1.90778
CYTOPLASMIC_TRANSLATIONAL_INITIATION	0.046385	0.251843	1.90778
REGULATION_OF_OSTEOBLAST_PROLIFERATION	0.0458366	0.251843	1.74189
POSITIVE_REGULATION_OF_FIBROBLAST_PROLIFERATION	0.0456774	0.251843	1.51183
POSITIVE_REGULATION_OF_AXONOGENESIS	0.0460847	0.251843	1.45157
POSITIVE_REGULATION_OF_HISTONE_DEACETYLATION	0.046385	0.251843	1.90778
ESTABLISHMENT_OF_NUCLEUS_LOCALIZATION	0.046385	0.251843	1.90778
PROTEIN_PALMITOYLATION	0.0458366	0.251843	1.74189
MAMMARY_GLAND_EPITHELIUM_DEVELOPMENT	0.0456774	0.251843	1.51183
RETROGRADE_TRANSPORT_ENDOSOME_TO_PLASMA_MEMBRANE	0.046385	0.251843	1.90778
PROTEIN_TRANSMEMBRANE_TRANSPORT	0.0456774	0.251843	1.51183
REGULATION_OF_ESTABLISHMENT_OF_PLANAR_POLARITY_INVOLVED_IN_NEURAL_TUBE_CLOSURE	0.046385	0.251843	1.90778
PURINE_RIBONUCLEOSIDE_CATABOLIC_PROCESS	0.046385	0.251843	1.90778
POSITIVE_REGULATION_OF_CELLULAR_RESPONSE_TO_INSULIN_STIMULUS	0.0458366	0.251843	1.74189
GLYCEROLIPID_BIOSYNTHETIC_PROCESS	0.0454307	0.251843	1.26583
STRIATED_MUSCLE_ADAPTATION	0.0458366	0.251843	1.74189
NONMOTILE_PRIMARY_CILIUM_ASSEMBLY	0.0458366	0.251843	1.74189
REGULATION_OF_METANEPHROS_DEVELOPMENT	0.0458366	0.251843	1.74189
POSITIVE_REGULATION_OF_SPROUTING_ANGIOGENESIS	0.046385	0.251843	1.90778
REGULATION_OF_EXTRINSIC_APOPTOTIC_SIGNALING_PATHWAY	0.0461256	0.251843	1.30926
CELLULAR_LIPID_METABOLIC_PROCESS	0.0463801	0.251843	1.12628
OUTFLOW_TRACT_SEPTUM_MORPHOGENESIS	0.046385	0.251843	1.90778
CRANIAL_NERVE_MORPHOGENESIS	0.0458366	0.251843	1.74189
CELLULAR_RESPONSE_TO_EXTERNAL_STIMULUS	0.0446987	0.251843	1.23934
NEGATIVE_REGULATION_OF_EPITHELIAL_CELL_MIGRATION	0.0456774	0.251843	1.51183
SLEEP	0.046385	0.251843	1.90778
MITOTIC_CHROMOSOME_CONDENSATION	0.046385	0.251843	1.90778
POSITIVE_REGULATION_OF_TRANSCRIPTION_REGULATORY_REGION_DNA_BINDING	0.046385	0.251843	1.90778
CELLULAR_RESPONSE_TO_MECHANICAL_STIMULUS	0.0468916	0.254001	1.41891
NEGATIVE_REGULATION_OF_SEQUENCE_SPECIFIC_DNA_BINDING_TRANSCRIPTION_FACTOR_ACTIVITY	0.0468692	0.254001	1.32563
POSITIVE_REGULATION_OF_CANONICAL_WNT_SIGNALING_PATHWAY	0.0470623	0.254038	1.34667
DIGESTIVE_TRACT_MORPHOGENESIS	0.0470249	0.254038	1.5302
REGULATION_OF_MYOBLAST_DIFFERENTIATION	0.0470249	0.254038	1.5302
VENTRICULAR_SEPTUM_MORPHOGENESIS	0.0480401	0.256413	1.66931
POSITIVE_REGULATION_OF_PHOSPHATASE_ACTIVITY	0.0480401	0.256413	1.66931
MORPHOGENESIS_OF_A_POLARIZED_EPITHELIUM	0.0480401	0.256413	1.66931
NUCLEOTIDE_BINDING_DOMAIN_LEUCINE_RICH_REPEAT_CONTAINING_RECEPTOR_SIGNALING_PATHWAY	0.0480401	0.256413	1.66931
PROTEIN_PEPTIDYL_PROLYL_ISOMERIZATION	0.0481084	0.256413	1.55285
TISSUE_DEVELOPMENT	0.0479019	0.256413	1.09528
REGULATION_OF_GLYCOPROTEIN_METABOLIC_PROCESS	0.0481084	0.256413	1.55285
NEGATIVE_REGULATION_OF_DENDRITE_DEVELOPMENT	0.0480401	0.256413	1.66931
CELL_FATE_COMMITMENT_INVOLVED_IN_FORMATION_OF_PRIMARY_GERM_LAYER	0.0480401	0.256413	1.66931
MATURATION_OF_5_8S_RRNA	0.0480401	0.256413	1.66931
REGULATION_OF_INSULIN_RECEPTOR_SIGNALING_PATHWAY	0.0481084	0.256413	1.55285
REGULATION_OF_CELL_PROJECTION_ORGANIZATION	0.0483206	0.257249	1.16074
EXTRINSIC_APOPTOTIC_SIGNALING_PATHWAY_IN_ABSENCE_OF_LIGAND	0.0488688	0.258493	1.61872
SIGNAL_TRANSDUCTION_IN_ABSENCE_OF_LIGAND	0.0488688	0.258493	1.61872
PEPTIDYL_SERINE_MODIFICATION	0.0488875	0.258493	1.30838
POSITIVE_REGULATION_OF_BIOMINERAL_TISSUE_DEVELOPMENT	0.0487904	0.258493	1.58145
POSITIVE_REGULATION_OF_EMBRYONIC_DEVELOPMENT	0.0488688	0.258493	1.61872
SUBSTRATE_ADHESION_DEPENDENT_CELL_SPREADING	0.0487904	0.258493	1.58145
REGULATION_OF_CYCLIN_DEPENDENT_PROTEIN_KINASE_ACTIVITY	0.0490665	0.259145	1.37675
ARTERY_DEVELOPMENT	0.0492841	0.259999	1.42448
PIGMENTATION	0.0494898	0.260788	1.39756
ORGANELLE_FUSION	0.0496666	0.261424	1.32525
REGULATION_OF_CELLULAR_RESPONSE_TO_INSULIN_STIMULUS	0.0502194	0.263737	1.47126
REGULATION_OF_INTRACELLULAR_STEROID_HORMONE_RECEPTOR_SIGNALING_PATHWAY	0.0502194	0.263737	1.47126
CIRCADIAN_RHYTHM	0.0507988	0.266479	1.31595
REGULATION_OF_PROTEIN_COMPLEX_ASSEMBLY	0.0509857	0.267158	1.193
POSITIVE_REGULATION_OF_PROTEOLYSIS	0.0513908	0.268978	1.19565
I_KAPPAB_KINASE_NF_KAPPAB_SIGNALING	0.0517493	0.27055	1.43084
POSTREPLICATION_REPAIR	0.0522242	0.272116	1.48383
CELL_DIFFERENTIATION_IN_SPINAL_CORD	0.0522242	0.272116	1.48383
VENTRICULAR_SEPTUM_DEVELOPMENT	0.0522242	0.272116	1.48383
MITOCHONDRION_MORPHOGENESIS	0.0532318	0.273084	1.75717
MITOCHONDRIAL_FUSION	0.0532318	0.273084	1.75717
MITOTIC_G2_M_TRANSITION_CHECKPOINT	0.0532318	0.273084	1.75717
NEGATIVE_REGULATION_OF_GENE_SILENCING	0.0532318	0.273084	1.75717
RENAL_SYSTEM_VASCULATURE_DEVELOPMENT	0.0532318	0.273084	1.75717
NEGATIVE_REGULATION_OF_CELL_DEVELOPMENT	0.0528275	0.273084	1.21204
NEURONAL_STEM_CELL_POPULATION_MAINTENANCE	0.0532318	0.273084	1.75717
KIDNEY_VASCULATURE_DEVELOPMENT	0.0532318	0.273084	1.75717
ASYMMETRIC_PROTEIN_LOCALIZATION	0.0532318	0.273084	1.75717
RESPONSE_TO_MOLECULE_OF_BACTERIAL_ORIGIN	0.0525202	0.273084	1.20648
GLYCEROPHOSPHOLIPID_METABOLIC_PROCESS	0.0529005	0.273084	1.21404
REGULATION_OF_CELL_MIGRATION_INVOLVED_IN_SPROUTING_ANGIOGENESIS	0.0532318	0.273084	1.75717
NUCLEOTIDE_SUGAR_BIOSYNTHETIC_PROCESS	0.0532318	0.273084	1.75717
MATURATION_OF_5_8S_RRNA_FROM_TRICISTRONIC_RRNA_TRANSCRIPT_SSU_RRNA_5_8S_RRNA_LSU_RRNA_	0.0532318	0.273084	1.75717
B_CELL_ACTIVATION	0.0538603	0.276004	1.31521
REGULATION_OF_ENDOTHELIAL_CELL_PROLIFERATION	0.0539713	0.276269	1.3627
GLOMERULUS_DEVELOPMENT	0.0541125	0.276687	1.49897
REGULATION_OF_DNA_REPLICATION	0.054376	0.27773	1.28568
ORGANOPHOSPHATE_BIOSYNTHETIC_PROCESS	0.0546683	0.278916	1.17223
REGULATION_OF_CYTOPLASMIC_TRANSPORT	0.05514	0.281015	1.16609
REGULATION_OF_INTERFERON_BETA_PRODUCTION	0.0557957	0.284046	1.51755
CARDIAC_CHAMBER_DEVELOPMENT	0.0559589	0.284565	1.29835
POSITIVE_REGULATION_OF_I_KAPPAB_KINASE_NF_KAPPAB_SIGNALING	0.0562388	0.285107	1.2683
TRABECULA_MORPHOGENESIS	0.0571441	0.285107	1.5409
ASTROCYTE_DIFFERENTIATION	0.0571441	0.285107	1.5409
PIGMENT_GRANULE_ORGANIZATION	0.0566366	0.285107	1.66931
TRIVALENT_INORGANIC_CATION_TRANSPORT	0.0571441	0.285107	1.5409
REGULATION_OF_HISTONE_DEACETYLATION	0.0566366	0.285107	1.66931
REGULATION_OF_ISOTYPE_SWITCHING	0.0566366	0.285107	1.66931
FERRIC_IRON_TRANSPORT	0.0571441	0.285107	1.5409
POSITIVE_REGULATION_OF_SMOOTH_MUSCLE_CELL_PROLIFERATION	0.0568283	0.285107	1.44674
PEPTIDYL_ASPARAGINE_MODIFICATION	0.0571441	0.285107	1.5409
NEGATIVE_REGULATION_OF_NEURON_DIFFERENTIATION	0.0571685	0.285107	1.25854
BLOOD_VESSEL_ENDOTHELIAL_CELL_MIGRATION	0.0566366	0.285107	1.66931
REGULATION_OF_ODONTOGENESIS	0.0566366	0.285107	1.66931
GLYCOPROTEIN_METABOLIC_PROCESS	0.0569721	0.285107	1.19169
EPITHELIAL_CELL_DIFFERENTIATION_INVOLVED_IN_KIDNEY_DEVELOPMENT	0.0566366	0.285107	1.66931
ERBB2_SIGNALING_PATHWAY	0.0571441	0.285107	1.5409
GLANDULAR_EPITHELIAL_CELL_DIFFERENTIATION	0.0571441	0.285107	1.5409
REGULATION_OF_ANOIKIS	0.0566366	0.285107	1.66931
POSITIVE_REGULATION_OF_CELL_CYCLE_G1_S_PHASE_TRANSITION	0.057952	0.286306	1.61175
POSITIVE_REGULATION_OF_LIGASE_ACTIVITY	0.0576299	0.286306	1.33545
INTRACELLULAR_STEROID_HORMONE_RECEPTOR_SIGNALING_PATHWAY	0.0578816	0.286306	1.41068
NEUROBLAST_PROLIFERATION	0.057952	0.286306	1.61175
POSITIVE_REGULATION_OF_INTRACELLULAR_SIGNAL_TRANSDUCTION	0.0576186	0.286306	1.1205
REGULATION_OF_PROTEIN_DEACETYLATION	0.0579627	0.286306	1.57112
PHOSPHOLIPID_DEPHOSPHORYLATION	0.0579627	0.286306	1.57112
REGULATION_OF_HEART_MORPHOGENESIS	0.057952	0.286306	1.61175
MITOCHONDRIAL_RNA_METABOLIC_PROCESS	0.057952	0.286306	1.61175
WOUND_HEALING	0.0582302	0.287323	1.16497
PROTEIN_MODIFICATION_BY_SMALL_PROTEIN_REMOVAL	0.058303	0.287377	1.30533
NEGATIVE_REGULATION_OF_RESPONSE_TO_STIMULUS	0.0586757	0.288908	1.09487
REGULATION_OF_I_KAPPAB_KINASE_NF_KAPPAB_SIGNALING	0.0589351	0.289267	1.23228
REGULATION_OF_VASCULATURE_DEVELOPMENT	0.0589351	0.289267	1.23228
RESPONSE_TO_ENDOPLASMIC_RETICULUM_STRESS	0.0589351	0.289267	1.23228
LIPID_PHOSPHORYLATION	0.0592133	0.290326	1.34894
GENE_SILENCING_BY_RNA	0.0593658	0.290767	1.29702
MESODERM_MORPHOGENESIS	0.0608988	0.294463	1.41638
FOREBRAIN_GENERATION_OF_NEURONS	0.0608988	0.294463	1.41638
ENDOCARDIAL_CUSHION_FORMATION	0.0612594	0.294463	1.7806
RESPONSE_TO_MURAMYL_DIPEPTIDE	0.0612594	0.294463	1.7806
PREASSEMBLY_OF_GPI_ANCHOR_IN_ER_MEMBRANE	0.0612594	0.294463	1.7806
PROTEIN_LOCALIZATION_TO_CELL_PERIPHERY	0.0611762	0.294463	1.28238
GLYCOPROTEIN_CATABOLIC_PROCESS	0.0612594	0.294463	1.7806
NEGATIVE_REGULATION_OF_B_CELL_PROLIFERATION	0.0612594	0.294463	1.7806
REGULATION_OF_EPITHELIAL_CELL_DIFFERENTIATION_INVOLVED_IN_KIDNEY_DEVELOPMENT	0.0612594	0.294463	1.7806
POSITIVE_REGULATION_OF_VIRAL_RELEASE_FROM_HOST_CELL	0.0612594	0.294463	1.7806
ACTOMYOSIN_STRUCTURE_ORGANIZATION	0.0610939	0.294463	1.38748
HYALURONAN_CATABOLIC_PROCESS	0.0612594	0.294463	1.7806
EPITHELIAL_CELL_MATURATION	0.0612594	0.294463	1.7806
REGULATION_OF_CELL_PROLIFERATION	0.0606835	0.294463	1.08907
NITRIC_OXIDE_METABOLIC_PROCESS	0.0612594	0.294463	1.7806
MUSCLE_CELL_FATE_COMMITMENT	0.0612594	0.294463	1.7806
CELLULAR_RESPONSE_TO_GONADOTROPIN_STIMULUS	0.0612594	0.294463	1.7806
RESPONSE_TO_HYDROPEROXIDE	0.0612594	0.294463	1.7806
NEGATIVE_REGULATION_OF_CELL_DEATH	0.0617357	0.296446	1.11798
HEPATICOBILIARY_SYSTEM_DEVELOPMENT	0.0618668	0.296554	1.30415
RHO_PROTEIN_SIGNAL_TRANSDUCTION	0.0618857	0.296554	1.46899
AGING	0.0624635	0.299015	1.21404
RESPONSE_TO_BMP	0.0627403	0.299685	1.34965
REGULATION_OF_TYPE_I_INTERFERON_PRODUCTION	0.0627967	0.299685	1.32342
CELLULAR_RESPONSE_TO_BMP_STIMULUS	0.0627403	0.299685	1.34965
MESENCHYMAL_CELL_DIFFERENTIATION	0.0630007	0.300351	1.29558
NEGATIVE_REGULATION_OF_CELL_DIFFERENTIATION	0.0637034	0.30339	1.14028
POSITIVE_REGULATION_OF_STEM_CELL_PROLIFERATION	0.0640043	0.3042	1.42302
POSITIVE_REGULATION_OF_EXOCYTOSIS	0.0639504	0.3042	1.36763
POSITIVE_REGULATION_OF_PROTEIN_SUMOYLATION	0.0690374	0.304343	1.82107
LYMPHOID_PROGENITOR_CELL_DIFFERENTIATION	0.0690374	0.304343	1.82107
AUTOPHAGY	0.0690707	0.304343	1.16936
REGULATION_OF_MAP_KINASE_ACTIVITY	0.0642398	0.304343	1.19311
RESPONSE_TO_IRON_ION	0.0680768	0.304343	1.52623
NEURON_APOPTOTIC_PROCESS	0.0680768	0.304343	1.52623
BRANCHING_INVOLVED_IN_LABYRINTHINE_LAYER_MORPHOGENESIS	0.0690374	0.304343	1.82107
REGULATION_OF_NECROPTOTIC_PROCESS	0.0690374	0.304343	1.82107
POSITIVE_REGULATION_OF_DENDRITIC_SPINE_DEVELOPMENT	0.0680768	0.304343	1.52623
NEGATIVE_REGULATION_OF_SMALL_GTPASE_MEDIATED_SIGNAL_TRANSDUCTION	0.0663805	0.304343	1.50238
EAR_MORPHOGENESIS	0.0682783	0.304343	1.3116
EPITHELIAL_TO_MESENCHYMAL_TRANSITION_INVOLVED_IN_ENDOCARDIAL_CUSHION_FORMATION	0.0690374	0.304343	1.82107
NEGATIVE_REGULATION_OF_SMOOTHENED_SIGNALING_PATHWAY	0.0688831	0.304343	1.60254
B_CELL_ACTIVATION_INVOLVED_IN_IMMUNE_RESPONSE	0.0680768	0.304343	1.52623
PEPTIDYL_GLUTAMIC_ACID_CARBOXYLATION	0.0690374	0.304343	1.82107
NEGATIVE_REGULATION_OF_PROTEIN_AUTOPHOSPHORYLATION	0.0690374	0.304343	1.82107
PHAGOLYSOSOME_ASSEMBLY	0.0690374	0.304343	1.82107
MICROTUBULE_BASED_MOVEMENT	0.065497	0.304343	1.23773
REGULATION_OF_SULFUR_METABOLIC_PROCESS	0.0667527	0.304343	1.66931
CARDIAC_VENTRICLE_DEVELOPMENT	0.0666399	0.304343	1.32285
REGULATION_OF_T_HELPER_2_CELL_DIFFERENTIATION	0.0690374	0.304343	1.82107
CELLULAR_RESPONSE_TO_OXYGEN_CONTAINING_COMPOUND	0.0670946	0.304343	1.11984
NEGATIVE_REGULATION_OF_TYPE_2_IMMUNE_RESPONSE	0.0690374	0.304343	1.82107
DIOL_METABOLIC_PROCESS	0.0690374	0.304343	1.82107
PROSTATE_GLAND_GROWTH	0.0690374	0.304343	1.82107
PROTEIN_DEPOLYMERIZATION	0.0688831	0.304343	1.60254
DNA_DOUBLE_STRAND_BREAK_PROCESSING	0.0667527	0.304343	1.66931
POSITIVE_REGULATION_OF_GLYCOPROTEIN_METABOLIC_PROCESS	0.0667527	0.304343	1.66931
POSITIVE_REGULATION_OF_HAIR_CYCLE	0.0690374	0.304343	1.82107
POSITIVE_REGULATION_OF_NFAT_PROTEIN_IMPORT_INTO_NUCLEUS	0.0690374	0.304343	1.82107
NUCLEOTIDE_TRANSPORT	0.0688831	0.304343	1.60254
ACTIVATION_OF_MAPKKK_ACTIVITY	0.0690374	0.304343	1.82107
INTESTINAL_EPITHELIAL_CELL_DEVELOPMENT	0.0690374	0.304343	1.82107
CARDIAC_CHAMBER_FORMATION	0.0690374	0.304343	1.82107
NEGATIVE_REGULATION_OF_INTERLEUKIN_17_PRODUCTION	0.0690374	0.304343	1.82107
NEGATIVE_REGULATION_OF_CELL_JUNCTION_ASSEMBLY	0.0667527	0.304343	1.66931
CITRULLINE_METABOLIC_PROCESS	0.0690374	0.304343	1.82107
NEGATIVE_REGULATION_OF_CHONDROCYTE_DIFFERENTIATION	0.0667527	0.304343	1.66931
RRNA_CONTAINING_RIBONUCLEOPROTEIN_COMPLEX_EXPORT_FROM_NUCLEUS	0.0690374	0.304343	1.82107
TRACHEA_DEVELOPMENT	0.0667527	0.304343	1.66931
SMOOTHENED_SIGNALING_PATHWAY	0.0644948	0.304343	1.39109
NEUTROPHIL_ACTIVATION_INVOLVED_IN_IMMUNE_RESPONSE	0.0690374	0.304343	1.82107
CELLULAR_RESPONSE_TO_AMINO_ACID_STARVATION	0.0688831	0.304343	1.60254
POSITIVE_REGULATION_OF_CELL_FATE_COMMITMENT	0.0690374	0.304343	1.82107
VENTRICULAR_CARDIAC_MUSCLE_TISSUE_DEVELOPMENT	0.064257	0.304343	1.48383
PHOSPHATIDYLINOSITOL_METABOLIC_PROCESS	0.0649617	0.304343	1.2455
NEGATIVE_REGULATION_OF_TOR_SIGNALING	0.0690639	0.304343	1.55802
PROTEIN_CARBOXYLATION	0.0690374	0.304343	1.82107
REGULATION_OF_GENE_EXPRESSION_EPIGENETIC	0.0660468	0.304343	1.22465
REGULATION_OF_MACROPHAGE_DIFFERENTIATION	0.0667527	0.304343	1.66931
AMINO_SUGAR_BIOSYNTHETIC_PROCESS	0.0690374	0.304343	1.82107
NEGATIVE_REGULATION_OF_INTRACELLULAR_STEROID_HORMONE_RECEPTOR_SIGNALING_PATHWAY	0.0690639	0.304343	1.55802
REGULATION_OF_ATTACHMENT_OF_SPINDLE_MICROTUBULES_TO_KINETOCHORE	0.0690374	0.304343	1.82107
VITAMIN_D_METABOLIC_PROCESS	0.0690374	0.304343	1.82107
POSITIVE_REGULATION_OF_PHAGOCYTOSIS_ENGULFMENT	0.0690374	0.304343	1.82107
RESPONSE_TO_INTERFERON_ALPHA	0.0667527	0.304343	1.66931
ALDITOL_PHOSPHATE_METABOLIC_PROCESS	0.0680768	0.304343	1.52623
POSITIVE_REGULATION_OF_MEMBRANE_INVAGINATION	0.0690374	0.304343	1.82107
NEGATIVE_REGULATION_OF_CELL_CYCLE_G2_M_PHASE_TRANSITION	0.0688831	0.304343	1.60254
INOSITOL_PHOSPHATE_METABOLIC_PROCESS	0.0671723	0.304343	1.43084
NEGATIVE_REGULATION_OF_NECROTIC_CELL_DEATH	0.0690374	0.304343	1.82107
PIGMENT_GRANULE_LOCALIZATION	0.0688831	0.304343	1.60254
TRNA_METHYLATION	0.0688831	0.304343	1.60254
LAGGING_STRAND_ELONGATION	0.0690374	0.304343	1.82107
HETEROCHROMATIN_ORGANIZATION	0.0690374	0.304343	1.82107
ENDOCRINE_PANCREAS_DEVELOPMENT	0.0663805	0.304343	1.50238
POSITIVE_REGULATION_OF_OSTEOBLAST_PROLIFERATION	0.0690374	0.304343	1.82107
PROTEIN_EXPORT_FROM_NUCLEUS	0.0690639	0.304343	1.55802
VENTRICULAR_TRABECULA_MYOCARDIUM_MORPHOGENESIS	0.0690374	0.304343	1.82107
GENETIC_IMPRINTING	0.0667527	0.304343	1.66931
REGULATION_OF_FAT_CELL_DIFFERENTIATION	0.0666399	0.304343	1.32285
ASPARTATE_METABOLIC_PROCESS	0.0690374	0.304343	1.82107
REGULATION_OF_ER_TO_GOLGI_VESICLE_MEDIATED_TRANSPORT	0.0690374	0.304343	1.82107
LYMPH_VESSEL_DEVELOPMENT	0.0667527	0.304343	1.66931
RESPONSE_TO_FUNGICIDE	0.0690374	0.304343	1.82107
SMAD_PROTEIN_SIGNAL_TRANSDUCTION	0.0671723	0.304343	1.43084
VIRAL_LATENCY	0.0690374	0.304343	1.82107
FC_RECEPTOR_SIGNALING_PATHWAY	0.0695591	0.306205	1.23172
CARTILAGE_DEVELOPMENT	0.0697595	0.306797	1.27186
ACTIN_FILAMENT_BASED_PROCESS	0.0704177	0.308478	1.15739
ARTERY_MORPHOGENESIS	0.0703619	0.308478	1.44019
INTERSPECIES_INTERACTION_BETWEEN_ORGANISMS	0.0703076	0.308478	1.12968
POSITIVE_REGULATION_OF_MUSCLE_CELL_DIFFERENTIATION	0.0704732	0.308478	1.35135
SYMBIOSIS_ENCOMPASSING_MUTUALISM_THROUGH_PARASITISM	0.0703076	0.308478	1.12968
AMINO_ACID_TRANSPORT	0.0710287	0.310617	1.29237
TERMINATION_OF_RNA_POLYMERASE_II_TRANSCRIPTION	0.071761	0.312352	1.40007
POSITIVE_REGULATION_OF_PHOSPHATIDYLINOSITOL_3_KINASE_SIGNALING	0.071761	0.312352	1.40007
SOMITOGENESIS	0.071761	0.312352	1.40007
EMBRYONIC_HEART_TUBE_DEVELOPMENT	0.0716001	0.312352	1.37204
G1_DNA_DAMAGE_CHECKPOINT	0.0716001	0.312352	1.37204
POSITIVE_REGULATION_OF_CELL_PROLIFERATION	0.0720156	0.313167	1.11561
NEGATIVE_REGULATION_OF_PROTEIN_COMPLEX_ASSEMBLY	0.0725142	0.315041	1.31049
ACTIVATION_OF_PROTEIN_KINASE_ACTIVITY	0.0727177	0.315336	1.19664
CELLULAR_RESPONSE_TO_LIPID	0.0727012	0.315336	1.15427
AXIS_SPECIFICATION	0.0729459	0.316031	1.33545
POSITIVE_REGULATION_OF_LOCOMOTION	0.0730619	0.316239	1.16057
NITROGEN_COMPOUND_TRANSPORT	0.0735754	0.317575	1.1458
EMBRYONIC_CRANIAL_SKELETON_MORPHOGENESIS	0.0735096	0.317575	1.45157
NEGATIVE_REGULATION_OF_DNA_BINDING	0.0735096	0.317575	1.45157
SIGNAL_TRANSDUCTION_IN_RESPONSE_TO_DNA_DAMAGE	0.0751256	0.323666	1.32154
CELLULAR_MONOVALENT_INORGANIC_CATION_HOMEOSTASIS	0.0751256	0.323666	1.32154
ENDOTHELIAL_CELL_MIGRATION	0.0756036	0.324523	1.40573
APOPTOTIC_MITOCHONDRIAL_CHANGES	0.0756036	0.324523	1.40573
POSITIVE_REGULATION_OF_EPITHELIAL_CELL_PROLIFERATION	0.0755198	0.324523	1.2574
POSITIVE_REGULATION_OF_EPITHELIAL_CELL_DIFFERENTIATION	0.0756036	0.324523	1.40573
REGULATION_OF_TOR_SIGNALING	0.0757455	0.324833	1.37473
DEPHOSPHORYLATION	0.0761549	0.326288	1.1907
REGULATION_OF_VACUOLE_ORGANIZATION	0.0765166	0.326335	1.46574
CELLULAR_RESPONSE_TO_ESTROGEN_STIMULUS	0.0765166	0.326335	1.46574
MITOTIC_RECOMBINATION	0.0765166	0.326335	1.46574
POSITIVE_REGULATION_OF_KIDNEY_DEVELOPMENT	0.0765166	0.326335	1.46574
REGULATION_OF_DNA_DEPENDENT_DNA_REPLICATION	0.0765166	0.326335	1.46574
KIDNEY_EPITHELIUM_DEVELOPMENT	0.0766799	0.326433	1.28203
STEROID_HORMONE_MEDIATED_SIGNALING_PATHWAY	0.0766799	0.326433	1.28203
POSITIVE_REGULATION_OF_PROTEIN_MODIFICATION_BY_SMALL_PROTEIN_CONJUGATION_OR_REMOVAL	0.0780294	0.327624	1.22643
REGULATION_OF_TYROSINE_PHOSPHORYLATION_OF_STAT1_PROTEIN	0.0785087	0.327624	1.66931
REGULATION_OF_EXIT_FROM_MITOSIS	0.0785087	0.327624	1.66931
POSITIVE_REGULATION_OF_NEURON_PROJECTION_DEVELOPMENT	0.0780854	0.327624	1.20881
POSITIVE_REGULATION_OF_PHOSPHOPROTEIN_PHOSPHATASE_ACTIVITY	0.0785087	0.327624	1.66931
POSITIVE_REGULATION_OF_CELL_DIFFERENTIATION	0.0778509	0.327624	1.11152
BRANCHING_INVOLVED_IN_SALIVARY_GLAND_MORPHOGENESIS	0.0785087	0.327624	1.66931
MESENCHYME_DEVELOPMENT	0.0778635	0.327624	1.23002
MISFOLDED_OR_INCOMPLETELY_SYNTHESIZED_PROTEIN_CATABOLIC_PROCESS	0.0785087	0.327624	1.66931
REGULATION_OF_MAMMARY_GLAND_EPITHELIAL_CELL_PROLIFERATION	0.0785087	0.327624	1.66931
POSITIVE_REGULATION_OF_INTERFERON_ALPHA_PRODUCTION	0.0785087	0.327624	1.66931
ATRIOVENTRICULAR_VALVE_MORPHOGENESIS	0.0785087	0.327624	1.66931
CELL_MATURATION	0.0777465	0.327624	1.27428
PALATE_DEVELOPMENT	0.0774291	0.327624	1.33545
MORPHOGENESIS_OF_AN_ENDOTHELIUM	0.0785087	0.327624	1.66931
RNA_DESTABILIZATION	0.0785087	0.327624	1.66931
CELLULAR_RESPONSE_TO_LEPTIN_STIMULUS	0.0785087	0.327624	1.66931
REGULATION_OF_GENE_EXPRESSION_BY_GENETIC_IMPRINTING	0.0785087	0.327624	1.66931
POSITIVE_REGULATION_OF_HISTONE_H3_K4_METHYLATION	0.0785087	0.327624	1.66931
NEGATIVE_REGULATION_OF_ADHERENS_JUNCTION_ORGANIZATION	0.0785087	0.327624	1.66931
APOPTOTIC_PROCESS_INVOLVED_IN_MORPHOGENESIS	0.0785087	0.327624	1.66931
MITOCHONDRIAL_ELECTRON_TRANSPORT_CYTOCHROME_C_TO_OXYGEN	0.0785087	0.327624	1.66931
REGULATION_OF_TRANSCRIPTION_REGULATORY_REGION_DNA_BINDING	0.0792273	0.329441	1.48383
MITOCHONDRION_LOCALIZATION	0.0792273	0.329441	1.48383
VASCULAR_ENDOTHELIAL_GROWTH_FACTOR_RECEPTOR_SIGNALING_PATHWAY	0.0792065	0.329441	1.35349
POSITIVE_REGULATION_OF_CYCLIN_DEPENDENT_PROTEIN_KINASE_ACTIVITY	0.0792273	0.329441	1.48383
POSITIVE_REGULATION_OF_STRIATED_MUSCLE_CELL_DIFFERENTIATION	0.0795535	0.329913	1.41249
REGULATION_OF_GENE_SILENCING	0.0795535	0.329913	1.41249
PROTEIN_TARGETING_TO_MITOCHONDRION	0.0795535	0.329913	1.41249
REGULATION_OF_MUSCLE_ADAPTATION	0.0801087	0.33192	1.37784
MACROAUTOPHAGY	0.0803173	0.332488	1.18812
REGULATION_OF_SYNAPTIC_VESICLE_EXOCYTOSIS	0.0820842	0.335785	1.58982
MODIFIED_AMINO_ACID_TRANSPORT	0.0825871	0.335785	1.5409
REGULATION_OF_PLATELET_ACTIVATION	0.0813904	0.335785	1.50776
RESPONSE_TO_LIPID	0.081331	0.335785	1.10535
REGULATION_OF_PROTEIN_IMPORT_INTO_NUCLEUS_TRANSLOCATION	0.0820842	0.335785	1.58982
NEGATIVE_REGULATION_OF_STRIATED_MUSCLE_CELL_DIFFERENTIATION	0.0825871	0.335785	1.5409
OSTEOBLAST_DIFFERENTIATION	0.0826293	0.335785	1.27186
GANGLIOSIDE_METABOLIC_PROCESS	0.0825871	0.335785	1.5409
COBALAMIN_METABOLIC_PROCESS	0.0820842	0.335785	1.58982
NEGATIVE_REGULATION_OF_GLIAL_CELL_DIFFERENTIATION	0.0825871	0.335785	1.5409
ACIDIC_AMINO_ACID_TRANSPORT	0.0820842	0.335785	1.58982
B_CELL_HOMEOSTASIS	0.0820842	0.335785	1.58982
REGULATION_OF_PROTEIN_SUMOYLATION	0.0820842	0.335785	1.58982
RESPONSE_TO_NITRIC_OXIDE	0.0820842	0.335785	1.58982
POLYOL_BIOSYNTHETIC_PROCESS	0.0825871	0.335785	1.5409
NEGATIVE_REGULATION_OF_EMBRYONIC_DEVELOPMENT	0.0825871	0.335785	1.5409
SOMATIC_RECOMBINATION_OF_IMMUNOGLOBULIN_GENE_SEGMENTS	0.0820842	0.335785	1.58982
PEPTIDYL_LYSINE_MODIFICATION	0.0821681	0.335785	1.17708
RESPONSE_TO_INTERLEUKIN_6	0.0825871	0.335785	1.5409
NEGATIVE_REGULATION_OF_CELLULAR_RESPONSE_TO_INSULIN_STIMULUS	0.0813904	0.335785	1.50776
CHONDROCYTE_DEVELOPMENT	0.0820842	0.335785	1.58982
PLASMA_MEMBRANE_ORGANIZATION	0.0828096	0.335931	1.21703
NEGATIVE_REGULATION_OF_CATABOLIC_PROCESS	0.0828096	0.335931	1.21703
RESPONSE_TO_ANTIBIOTIC	0.0835648	0.338405	1.42069
NEURON_DEATH	0.0835648	0.338405	1.42069
CELL_MORPHOGENESIS_INVOLVED_IN_NEURON_DIFFERENTIATION	0.0846864	0.342353	1.16126
PHOSPHOLIPID_TRANSPORT	0.0846869	0.342353	1.3815
NEGATIVE_REGULATION_OF_CELL_PROJECTION_ORGANIZATION	0.0851647	0.343986	1.25198
REGULATION_OF_RHO_PROTEIN_SIGNAL_TRANSDUCTION	0.0852958	0.344216	1.28644
POSITIVE_REGULATION_OF_INTRACELLULAR_PROTEIN_TRANSPORT	0.0857833	0.345884	1.19052
ORGANIC_ANION_TRANSPORT	0.0863397	0.347826	1.15601
POSITIVE_REGULATION_OF_PEPTIDYL_TYROSINE_PHOSPHORYLATION	0.0866972	0.348964	1.23653
REGULATION_OF_AXONOGENESIS	0.0870312	0.350005	1.23211
DENDRITE_MORPHOGENESIS	0.0875618	0.351409	1.43084
REGULATION_OF_EXOCYTOSIS	0.0876068	0.351409	1.22057
PITUITARY_GLAND_DEVELOPMENT	0.0875618	0.351409	1.43084
POSITIVE_REGULATION_OF_PROTEIN_SERINE_THREONINE_KINASE_ACTIVITY	0.0879925	0.352652	1.17834
LATERAL_VENTRICLE_DEVELOPMENT	0.0916955	0.35644	1.66931
REGULATION_OF_GLOMERULAR_FILTRATION	0.0916955	0.35644	1.66931
NEGATIVE_REGULATION_OF_CD4_POSITIVE_ALPHA_BETA_T_CELL_DIFFERENTIATION	0.0916955	0.35644	1.66931
REGULATION_OF_THYMOCYTE_APOPTOTIC_PROCESS	0.0916955	0.35644	1.66931
VASCULAR_SMOOTH_MUSCLE_CONTRACTION	0.0916955	0.35644	1.66931
REGULATION_OF_MESENCHYMAL_CELL_APOPTOTIC_PROCESS	0.0916955	0.35644	1.66931
SPHINGOSINE_1_PHOSPHATE_SIGNALING_PATHWAY	0.0916955	0.35644	1.66931
NEGATIVE_REGULATION_OF_PROTEIN_OLIGOMERIZATION	0.0916955	0.35644	1.66931
PRODUCTION_OF_MOLECULAR_MEDIATOR_INVOLVED_IN_INFLAMMATORY_RESPONSE	0.0916955	0.35644	1.66931
NATURAL_KILLER_CELL_DIFFERENTIATION	0.0916955	0.35644	1.66931
POSITIVE_REGULATION_OF_DENDRITE_DEVELOPMENT	0.0890547	0.35644	1.35631
CELLULAR_RESPONSE_TO_REACTIVE_OXYGEN_SPECIES	0.0907507	0.35644	1.28408
CLATHRIN_COAT_ASSEMBLY	0.0916955	0.35644	1.66931
3_UTR_MEDIATED_MRNA_STABILIZATION	0.0916955	0.35644	1.66931
NEGATIVE_REGULATION_OF_INTRACELLULAR_ESTROGEN_RECEPTOR_SIGNALING_PATHWAY	0.0916955	0.35644	1.66931
ACETYL_COA_BIOSYNTHETIC_PROCESS	0.0916955	0.35644	1.66931
FATTY_ACID_HOMEOSTASIS	0.0916955	0.35644	1.66931
MEMBRANE_TUBULATION	0.0916955	0.35644	1.66931
REGULATION_OF_SUPEROXIDE_ANION_GENERATION	0.0916955	0.35644	1.66931
TRACHEA_MORPHOGENESIS	0.0916955	0.35644	1.66931
POSITIVE_REGULATION_OF_ASTROCYTE_DIFFERENTIATION	0.0916955	0.35644	1.66931
REGULATION_OF_SEQUESTERING_OF_TRIGLYCERIDE	0.0916955	0.35644	1.66931
TROPHOBLAST_GIANT_CELL_DIFFERENTIATION	0.0916955	0.35644	1.66931
POSITIVE_REGULATION_OF_GLUCOSE_IMPORT_IN_RESPONSE_TO_INSULIN_STIMULUS	0.0916955	0.35644	1.66931
NEPHRIC_DUCT_MORPHOGENESIS	0.0916955	0.35644	1.66931
POSITIVE_REGULATION_OF_VACUOLE_ORGANIZATION	0.0916955	0.35644	1.66931
REPLICATIVE_SENESCENCE	0.0916955	0.35644	1.66931
NEGATIVE_REGULATION_OF_ERAD_PATHWAY	0.0916955	0.35644	1.66931
REGULATION_OF_FIBROBLAST_PROLIFERATION	0.0901937	0.35644	1.31896
L_AMINO_ACID_IMPORT	0.0916955	0.35644	1.66931
SPLICEOSOMAL_COMPLEX_ASSEMBLY	0.0894684	0.35644	1.38584
NEGATIVE_REGULATION_BY_HOST_OF_VIRAL_TRANSCRIPTION	0.0916955	0.35644	1.66931
NEURON_PROJECTION_EXTENSION	0.0894684	0.35644	1.38584
PEPTIDYL_METHIONINE_MODIFICATION	0.0916955	0.35644	1.66931
REGULATION_OF_CELLULAR_COMPONENT_MOVEMENT	0.0899734	0.35644	1.10854
SPHINGOLIPID_MEDIATED_SIGNALING_PATHWAY	0.0916955	0.35644	1.66931
CARBOHYDRATE_DERIVATIVE_BIOSYNTHETIC_PROCESS	0.0925151	0.359326	1.12223
GLAND_DEVELOPMENT	0.0928398	0.359687	1.1495
PROTEIN_LOCALIZATION_TO_MITOCHONDRION	0.092776	0.359687	1.33545
LYSOSOMAL_TRANSPORT	0.092776	0.359687	1.33545
POSITIVE_REGULATION_OF_ACTIN_FILAMENT_BUNDLE_ASSEMBLY	0.094428	0.365535	1.39109
LOCALIZATION_WITHIN_MEMBRANE	0.0945341	0.365642	1.25882
NEGATIVE_REGULATION_OF_EXTRINSIC_APOPTOTIC_SIGNALING_PATHWAY_IN_ABSENCE_OF_LIGAND	0.0949311	0.366424	1.46065
REGULATION_OF_NEURON_PROJECTION_DEVELOPMENT	0.0949726	0.366424	1.1456
NEGATIVE_REGULATION_OF_SIGNAL_TRANSDUCTION_IN_ABSENCE_OF_LIGAND	0.0949311	0.366424	1.46065
POSITIVE_REGULATION_OF_CELL_PROJECTION_ORGANIZATION	0.0953445	0.367554	1.16797
POSITIVE_REGULATION_OF_PHOSPHORUS_METABOLIC_PROCESS	0.0990361	0.36925	1.08924
ARGININE_METABOLIC_PROCESS	0.0980672	0.36925	1.57112
REGULATION_OF_KERATINOCYTE_DIFFERENTIATION	0.0977379	0.36925	1.48383
PROTEIN_LOCALIZATION_TO_CILIUM	0.0977379	0.36925	1.48383
POSITIVE_REGULATION_OF_PHOSPHATE_METABOLIC_PROCESS	0.0990361	0.36925	1.08924
INTEGRIN_MEDIATED_SIGNALING_PATHWAY	0.0986521	0.36925	1.30288
RESPONSE_TO_ANGIOTENSIN	0.0980672	0.36925	1.57112
RESPONSE_TO_ESTRADIOL	0.0973252	0.36925	1.23483
FILOPODIUM_ASSEMBLY	0.0980672	0.36925	1.57112
CONNECTIVE_TISSUE_DEVELOPMENT	0.0982975	0.36925	1.20466
CELLULAR_RESPONSE_TO_INTERLEUKIN_6	0.0991969	0.36925	1.51755
REGULATION_OF_DNA_METHYLATION	0.0980672	0.36925	1.57112
REGULATION_OF_CELLULAR_RESPONSE_TO_HEAT	0.0959484	0.36925	1.31788
RETINA_LAYER_FORMATION	0.0991969	0.36925	1.51755
PROTEOLYSIS	0.0962901	0.36925	1.08339
NEGATIVE_REGULATION_OF_TRANSLATIONAL_INITIATION	0.0991969	0.36925	1.51755
SKELETAL_MUSCLE_TISSUE_REGENERATION	0.0977379	0.36925	1.48383
DORSAL_VENTRAL_NEURAL_TUBE_PATTERNING	0.0980672	0.36925	1.57112
REGULATION_OF_ENDOTHELIAL_CELL_DIFFERENTIATION	0.0977379	0.36925	1.48383
CELLULAR_RESPONSE_TO_RETINOIC_ACID	0.0986029	0.36925	1.33545
OLIGOSACCHARIDE_METABOLIC_PROCESS	0.0986029	0.36925	1.33545
INTERACTION_WITH_HOST	0.0961942	0.36925	1.24575
RRNA_CATABOLIC_PROCESS	0.0980672	0.36925	1.57112
MEMBRANE_PROTEIN_INTRACELLULAR_DOMAIN_PROTEOLYSIS	0.0980672	0.36925	1.57112
CELLULAR_RESPONSE_TO_LITHIUM_ION	0.0980672	0.36925	1.57112
REGULATION_OF_NFAT_PROTEIN_IMPORT_INTO_NUCLEUS	0.0980672	0.36925	1.57112
REGULATION_OF_CALCINEURIN_NFAT_SIGNALING_CASCADE	0.0980672	0.36925	1.57112
REGULATION_OF_STEM_CELL_POPULATION_MAINTENANCE	0.0980672	0.36925	1.57112
RELEASE_OF_CYTOCHROME_C_FROM_MITOCHONDRIA	0.0991969	0.36925	1.51755
BETA_CATENIN_DESTRUCTION_COMPLEX_DISASSEMBLY	0.0991969	0.36925	1.51755
PARASYMPATHETIC_NERVOUS_SYSTEM_DEVELOPMENT	0.0980672	0.36925	1.57112
CEREBRAL_CORTEX_NEURON_DIFFERENTIATION	0.0991969	0.36925	1.51755
NEGATIVE_REGULATION_OF_PLATELET_ACTIVATION	0.0980672	0.36925	1.57112
INTESTINAL_EPITHELIAL_CELL_DIFFERENTIATION	0.0980672	0.36925	1.57112
NEGATIVE_REGULATION_OF_STEM_CELL_PROLIFERATION	0.0980672	0.36925	1.57112
DNA_CATABOLIC_PROCESS	0.0977379	0.36925	1.48383
REGULATION_OF_INTRINSIC_APOPTOTIC_SIGNALING_PATHWAY_BY_P53_CLASS_MEDIATOR	0.0991969	0.36925	1.51755
CELLULAR_RESPONSE_TO_EXTRACELLULAR_STIMULUS	0.0984046	0.36925	1.20759
CELL_PROLIFERATION_IN_FOREBRAIN	0.0977379	0.36925	1.48383
ENDOCARDIAL_CUSHION_MORPHOGENESIS	0.0991969	0.36925	1.51755
POSITIVE_REGULATION_OF_NUCLEOTIDE_CATABOLIC_PROCESS	0.0980672	0.36925	1.57112
REGULATION_OF_GLUCOSE_IMPORT_IN_RESPONSE_TO_INSULIN_STIMULUS	0.0980672	0.36925	1.57112
CYTOKINE_METABOLIC_PROCESS	0.0980672	0.36925	1.57112
CELL_FATE_DETERMINATION	0.0995174	0.369852	1.39756
COLUMNAR_CUBOIDAL_EPITHELIAL_CELL_DIFFERENTIATION	0.0994835	0.369852	1.26326
SPECIFICATION_OF_SYMMETRY	0.100598	0.373571	1.25555
REGULATION_OF_STEM_CELL_PROLIFERATION	0.100953	0.37459	1.28992
MUSCLE_CELL_DIFFERENTIATION	0.101412	0.375994	1.18331
NEGATIVE_REGULATION_OF_NUCLEOCYTOPLASMIC_TRANSPORT	0.102123	0.378326	1.31664
REGULATION_OF_TRANSMEMBRANE_RECEPTOR_PROTEIN_SERINE_THREONINE_KINASE_SIGNALING_PATHWAY	0.103372	0.382649	1.19352
EAR_DEVELOPMENT	0.103915	0.384354	1.19848
STEM_CELL_PROLIFERATION	0.104828	0.384368	1.33545
NEGATIVE_REGULATION_OF_NEURON_DEATH	0.104414	0.384368	1.21049
REGULATION_OF_GLUCONEOGENESIS	0.10465	0.384368	1.40573
PEPTIDYL_TYROSINE_DEPHOSPHORYLATION	0.10456	0.384368	1.26868
MESENCHYME_MORPHOGENESIS	0.10465	0.384368	1.40573
REGULATION_OF_GLUCOSE_IMPORT	0.104828	0.384368	1.33545
NEGATIVE_REGULATION_OF_CELL_DIVISION	0.104828	0.384368	1.33545
ORGANELLE_TRANSPORT_ALONG_MICROTUBULE	0.104828	0.384368	1.33545
REGULATION_OF_MONOOXYGENASE_ACTIVITY	0.104828	0.384368	1.33545
TRNA_MODIFICATION	0.104828	0.384368	1.33545
NEGATIVE_REGULATION_OF_AXON_EXTENSION	0.10465	0.384368	1.40573
REGULATION_OF_BMP_SIGNALING_PATHWAY	0.105091	0.384726	1.30076
DEVELOPMENTAL_CELL_GROWTH	0.105091	0.384726	1.30076
REGULATION_OF_ATP_METABOLIC_PROCESS	0.106098	0.386893	1.3627
REGULATION_OF_NUCLEOSIDE_METABOLIC_PROCESS	0.106098	0.386893	1.3627
FAT_CELL_DIFFERENTIATION	0.105951	0.386893	1.25986
CELLULAR_RESPONSE_TO_CALCIUM_ION	0.106098	0.386893	1.3627
REGULATION_OF_NITRIC_OXIDE_SYNTHASE_ACTIVITY	0.106098	0.386893	1.3627
MESODERM_DEVELOPMENT	0.108071	0.393776	1.24491
LENS_DEVELOPMENT_IN_CAMERA_TYPE_EYE	0.108754	0.395957	1.31521
REGULATION_OF_PROTEIN_EXPORT_FROM_NUCLEUS	0.109671	0.397429	1.41638
SOMATIC_CELL_DNA_RECOMBINATION	0.109671	0.397429	1.41638
PROTEIN_LOCALIZATION_TO_GOLGI_APPARATUS	0.109671	0.397429	1.41638
SOMATIC_DIVERSIFICATION_OF_IMMUNE_RECEPTORS_VIA_GERMLINE_RECOMBINATION_WITHIN_A_SINGLE_LOCUS	0.109671	0.397429	1.41638
POSITIVE_REGULATION_OF_RESPONSE_TO_CYTOKINE_STIMULUS	0.109671	0.397429	1.41638
G2_DNA_DAMAGE_CHECKPOINT	0.109671	0.397429	1.41638
CELLULAR_COMPONENT_MAINTENANCE	0.119817	0.402534	1.48383
PROTEIN_O_LINKED_GLYCOSYLATION	0.11291	0.402534	1.25611
PERICARDIUM_DEVELOPMENT	0.119817	0.402534	1.48383
REGULATION_OF_PHAGOCYTOSIS_ENGULFMENT	0.117386	0.402534	1.5409
CHROMOSOME_LOCALIZATION	0.115884	0.402534	1.31356
POSITIVE_REGULATION_OF_PROTEIN_DEACETYLATION	0.119817	0.402534	1.48383
RESPONSE_TO_DSRNA	0.112025	0.402534	1.29835
REGULATION_OF_KIDNEY_DEVELOPMENT	0.111475	0.402534	1.33545
REGULATION_OF_ERAD_PATHWAY	0.114304	0.402534	1.43084
PEPTIDYL_TYROSINE_AUTOPHOSPHORYLATION	0.118901	0.402534	1.36969
HISTONE_MONOUBIQUITINATION	0.11803	0.402534	1.45157
REGULATION_OF_CAMP_MEDIATED_SIGNALING	0.11803	0.402534	1.45157
REGULATION_OF_ACYL_COA_BIOSYNTHETIC_PROCESS	0.117386	0.402534	1.5409
REGULATION_OF_COLLATERAL_SPROUTING	0.119817	0.402534	1.48383
POSITIVE_REGULATION_OF_DNA_RECOMBINATION	0.119817	0.402534	1.48383
METALLO_SULFUR_CLUSTER_ASSEMBLY	0.119817	0.402534	1.48383
RESPONSE_TO_OXYGEN_RADICAL	0.119817	0.402534	1.48383
POSITIVE_REGULATION_OF_BONE_REMODELING	0.117386	0.402534	1.5409
RIBONUCLEOTIDE_CATABOLIC_PROCESS	0.114304	0.402534	1.43084
CELLULAR_RESPONSE_TO_HEPATOCYTE_GROWTH_FACTOR_STIMULUS	0.117386	0.402534	1.5409
RESPONSE_TO_HEPATOCYTE_GROWTH_FACTOR	0.117386	0.402534	1.5409
AMINOGLYCAN_BIOSYNTHETIC_PROCESS	0.114115	0.402534	1.24808
MESENCHYMAL_CELL_PROLIFERATION	0.117386	0.402534	1.5409
GLYOXYLATE_METABOLIC_PROCESS	0.114304	0.402534	1.43084
REGULATION_OF_CELL_ADHESION_MEDIATED_BY_INTEGRIN	0.118901	0.402534	1.36969
NUCLEOBASE_BIOSYNTHETIC_PROCESS	0.119817	0.402534	1.48383
POSITIVE_REGULATION_OF_COLLAGEN_METABOLIC_PROCESS	0.11803	0.402534	1.45157
CELLULAR_RESPONSE_TO_OXYGEN_LEVELS	0.117497	0.402534	1.21404
MATURE_B_CELL_DIFFERENTIATION_INVOLVED_IN_IMMUNE_RESPONSE	0.117386	0.402534	1.5409
POSITIVE_REGULATION_OF_CYTOPLASMIC_TRANSPORT	0.112048	0.402534	1.16023
NEGATIVE_REGULATION_OF_CHROMOSOME_SEGREGATION	0.114304	0.402534	1.43084
BRANCHED_CHAIN_AMINO_ACID_METABOLIC_PROCESS	0.11803	0.402534	1.45157
REGULATION_OF_DNA_DAMAGE_RESPONSE_SIGNAL_TRANSDUCTION_BY_P53_CLASS_MEDIATOR	0.114304	0.402534	1.43084
MRNA_3_END_PROCESSING	0.112025	0.402534	1.29835
MACROMOLECULE_DEACYLATION	0.119505	0.402534	1.29558
POSITIVE_REGULATION_OF_MULTICELLULAR_ORGANISMAL_METABOLIC_PROCESS	0.11803	0.402534	1.45157
REGULATION_OF_ADHERENS_JUNCTION_ORGANIZATION	0.118569	0.402534	1.33545
PHOSPHATIDYLETHANOLAMINE_METABOLIC_PROCESS	0.119817	0.402534	1.48383
GLYCERALDEHYDE_3_PHOSPHATE_METABOLIC_PROCESS	0.119817	0.402534	1.48383
REGULATION_OF_CYTOPLASMIC_TRANSLATION	0.117386	0.402534	1.5409
IRON_SULFUR_CLUSTER_ASSEMBLY	0.119817	0.402534	1.48383
PROTEIN_POLYMERIZATION	0.119505	0.402534	1.29558
RESPIRATORY_SYSTEM_DEVELOPMENT	0.115771	0.402534	1.18631
SUCKLING_BEHAVIOR	0.117386	0.402534	1.5409
PHOSPHATE_ION_TRANSPORT	0.119817	0.402534	1.48383
RESPONSE_TO_GONADOTROPIN	0.114304	0.402534	1.43084
GASTRULATION_WITH_MOUTH_FORMING_SECOND	0.114304	0.402534	1.43084
POSITIVE_REGULATION_OF_MYELOID_LEUKOCYTE_DIFFERENTIATION	0.118569	0.402534	1.33545
MATURATION_OF_LSU_RRNA	0.117386	0.402534	1.5409
NEURAL_RETINA_DEVELOPMENT	0.118569	0.402534	1.33545
CELLULAR_RESPONSE_TO_THYROID_HORMONE_STIMULUS	0.117386	0.402534	1.5409
REGULATION_OF_MEMBRANE_INVAGINATION	0.117386	0.402534	1.5409
NEGATIVE_REGULATION_OF_LIPID_BIOSYNTHETIC_PROCESS	0.112377	0.402534	1.3658
ENDODERMAL_CELL_FATE_COMMITMENT	0.117386	0.402534	1.5409
PROSTATE_GLAND_MORPHOGENESIS	0.11803	0.402534	1.45157
MUSCLE_HYPERTROPHY	0.114304	0.402534	1.43084
REGULATION_OF_HETEROTYPIC_CELL_CELL_ADHESION	0.119817	0.402534	1.48383
INOSITOL_PHOSPHATE_MEDIATED_SIGNALING	0.119817	0.402534	1.48383
PLACENTA_BLOOD_VESSEL_DEVELOPMENT	0.114304	0.402534	1.43084
PENTOSE_PHOSPHATE_SHUNT	0.117386	0.402534	1.5409
REGULATION_OF_TYPE_I_INTERFERON_MEDIATED_SIGNALING_PATHWAY	0.118901	0.402534	1.36969
EPITHELIAL_CELL_DIFFERENTIATION	0.116304	0.402534	1.11962
BASE_EXCISION_REPAIR	0.118901	0.402534	1.36969
REGULATION_OF_TUMOR_NECROSIS_FACTOR_BIOSYNTHETIC_PROCESS	0.119817	0.402534	1.48383
REGULATION_OF_PROTEIN_POLYMERIZATION	0.117175	0.402534	1.1965
KERATAN_SULFATE_BIOSYNTHETIC_PROCESS	0.114304	0.402534	1.43084
POSITIVE_REGULATION_OF_BONE_RESORPTION	0.117386	0.402534	1.5409
NEGATIVE_REGULATION_OF_INTRINSIC_APOPTOTIC_SIGNALING_PATHWAY_BY_P53_CLASS_MEDIATOR	0.119817	0.402534	1.48383
FIBROBLAST_GROWTH_FACTOR_RECEPTOR_SIGNALING_PATHWAY	0.117008	0.402534	1.27186
CARDIOBLAST_DIFFERENTIATION	0.117386	0.402534	1.5409
REGULATION_OF_RETROGRADE_PROTEIN_TRANSPORT_ER_TO_CYTOSOL	0.117386	0.402534	1.5409
AUDITORY_RECEPTOR_CELL_DIFFERENTIATION	0.114304	0.402534	1.43084
POSITIVE_REGULATION_OF_ERYTHROCYTE_DIFFERENTIATION	0.11803	0.402534	1.45157
VASOCONSTRICTION	0.114304	0.402534	1.43084
REGULATION_OF_HEPATOCYTE_PROLIFERATION	0.117386	0.402534	1.5409
POSITIVE_REGULATION_OF_TRANSCRIPTION_ELONGATION_FROM_RNA_POLYMERASE_II_PROMOTER	0.117386	0.402534	1.5409
EYELID_DEVELOPMENT_IN_CAMERA_TYPE_EYE	0.117386	0.402534	1.5409
MESODERMAL_CELL_FATE_COMMITMENT	0.117386	0.402534	1.5409
REGULATION_OF_SUPEROXIDE_METABOLIC_PROCESS	0.11803	0.402534	1.45157
REGULATION_OF_CELL_FATE_SPECIFICATION	0.117386	0.402534	1.5409
SIGNAL_TRANSDUCTION_INVOLVED_IN_REGULATION_OF_GENE_EXPRESSION	0.119817	0.402534	1.48383
NEGATIVE_REGULATION_OF_NOTCH_SIGNALING_PATHWAY	0.114304	0.402534	1.43084
REGULATION_OF_TRANSCRIPTION_FROM_RNA_POLYMERASE_III_PROMOTER	0.11803	0.402534	1.45157
LONG_TERM_MEMORY	0.114304	0.402534	1.43084
MAMMARY_GLAND_DUCT_MORPHOGENESIS	0.114304	0.402534	1.43084
POLYOL_CATABOLIC_PROCESS	0.119817	0.402534	1.48383
MAST_CELL_MEDIATED_IMMUNITY	0.119817	0.402534	1.48383
LEFT_RIGHT_AXIS_SPECIFICATION	0.117386	0.402534	1.5409
OSTEOBLAST_DEVELOPMENT	0.119817	0.402534	1.48383
OOCYTE_MATURATION	0.119817	0.402534	1.48383
REACTIVE_OXYGEN_SPECIES_BIOSYNTHETIC_PROCESS	0.11803	0.402534	1.45157
REGULATION_OF_DNA_DAMAGE_CHECKPOINT	0.117386	0.402534	1.5409
ENDODERM_FORMATION	0.118569	0.402534	1.33545
NEGATIVE_REGULATION_OF_TRANSCRIPTION_FACTOR_IMPORT_INTO_NUCLEUS	0.118901	0.402534	1.36969
PHOSPHATIDYLINOSITOL_DEPHOSPHORYLATION	0.11803	0.402534	1.45157
URATE_METABOLIC_PROCESS	0.117386	0.402534	1.5409
SEMAPHORIN_PLEXIN_SIGNALING_PATHWAY_INVOLVED_IN_NEURON_PROJECTION_GUIDANCE	0.117386	0.402534	1.5409
HEPATOCYTE_APOPTOTIC_PROCESS	0.117386	0.402534	1.5409
GLIAL_CELL_FATE_COMMITMENT	0.117386	0.402534	1.5409
BRANCHING_MORPHOGENESIS_OF_AN_EPITHELIAL_TUBE	0.116959	0.402534	1.22331
SPHINGOID_METABOLIC_PROCESS	0.117386	0.402534	1.5409
CARDIOCYTE_DIFFERENTIATION	0.120411	0.403947	1.25198
MYELOID_LEUKOCYTE_DIFFERENTIATION	0.120411	0.403947	1.25198
HIPPOCAMPUS_DEVELOPMENT	0.122479	0.409661	1.28057
ERYTHROCYTE_HOMEOSTASIS	0.122479	0.409661	1.28057
RIBONUCLEOPROTEIN_COMPLEX_BIOGENESIS	0.122731	0.409661	1.12299
REGULATION_OF_ORGAN_GROWTH	0.122479	0.409661	1.28057
TRANSITION_METAL_ION_TRANSPORT	0.122657	0.409661	1.23653
PANCREAS_DEVELOPMENT	0.122479	0.409661	1.28057
MUCOPOLYSACCHARIDE_METABOLIC_PROCESS	0.122657	0.409661	1.23653
CELL_DEVELOPMENT	0.122885	0.40988	1.06761
MEIOTIC_CELL_CYCLE	0.123049	0.410134	1.18467
POSITIVE_REGULATION_OF_DEVELOPMENTAL_PROCESS	0.123487	0.410946	1.07584
EPITHELIAL_TO_MESENCHYMAL_TRANSITION	0.123558	0.410946	1.3116
LIPOSACCHARIDE_METABOLIC_PROCESS	0.123439	0.410946	1.23002
NEGATIVE_REGULATION_OF_CELLULAR_CATABOLIC_PROCESS	0.124766	0.414374	1.19848
POSITIVE_REGULATION_OF_NF_KAPPAB_TRANSCRIPTION_FACTOR_ACTIVITY	0.124752	0.414374	1.21404
HEART_VALVE_DEVELOPMENT	0.125581	0.415302	1.37473
VITAMIN_TRANSPORT	0.125581	0.415302	1.37473
BRAIN_MORPHOGENESIS	0.125581	0.415302	1.37473
NEURAL_TUBE_PATTERNING	0.125581	0.415302	1.37473
PROTEIN_DESTABILIZATION	0.125581	0.415302	1.37473
FOREBRAIN_NEURON_DEVELOPMENT	0.125581	0.415302	1.37473
NEGATIVE_REGULATION_OF_CHROMATIN_MODIFICATION	0.126125	0.416509	1.33545
RESPONSE_TO_EXOGENOUS_DSRNA	0.126125	0.416509	1.33545
LIPOPROTEIN_BIOSYNTHETIC_PROCESS	0.126903	0.41878	1.25689
CARDIAC_VENTRICLE_MORPHOGENESIS	0.12759	0.42045	1.29237
GLYCOLIPID_BIOSYNTHETIC_PROCESS	0.12759	0.42045	1.29237
MACROMOLECULE_METHYLATION	0.127764	0.420725	1.17259
NEURON_DIFFERENTIATION	0.129246	0.425305	1.08486
ORGANIC_ACID_TRANSMEMBRANE_TRANSPORT	0.130802	0.42937	1.23172
STRESS_ACTIVATED_PROTEIN_KINASE_SIGNALING_CASCADE	0.130802	0.42937	1.23172
MEMBRANE_DOCKING	0.13085	0.42937	1.27653
REGULATION_OF_CELL_JUNCTION_ASSEMBLY	0.13085	0.42937	1.27653
POSITIVE_REGULATION_OF_FAT_CELL_DIFFERENTIATION	0.131825	0.430871	1.30926
HOMOTYPIC_CELL_CELL_ADHESION	0.131825	0.430871	1.30926
PROTEIN_IMPORT_INTO_NUCLEUS_TRANSLOCATION	0.132234	0.430871	1.3815
SOMATIC_DIVERSIFICATION_OF_IMMUNOGLOBULINS	0.132234	0.430871	1.3815
ACYLGLYCEROL_BIOSYNTHETIC_PROCESS	0.132234	0.430871	1.3815
POSITIVE_REGULATION_OF_TOR_SIGNALING	0.132234	0.430871	1.3815
MECHANORECEPTOR_DIFFERENTIATION	0.131825	0.430871	1.30926
REGULATION_OF_OLIGODENDROCYTE_DIFFERENTIATION	0.132234	0.430871	1.3815
MUSCLE_ADAPTATION	0.132234	0.430871	1.3815
NEUTRAL_LIPID_BIOSYNTHETIC_PROCESS	0.132234	0.430871	1.3815
NEGATIVE_REGULATION_OF_MAPK_CASCADE	0.132703	0.431607	1.1973
CELLULAR_RESPONSE_TO_STEROID_HORMONE_STIMULUS	0.132585	0.431607	1.16392
HYDROGEN_TRANSPORT	0.132831	0.431607	1.20094
SIGNAL_TRANSDUCTION_BY_P53_CLASS_MEDIATOR	0.132757	0.431607	1.20926
RETROGRADE_TRANSPORT_ENDOSOME_TO_GOLGI	0.133481	0.432813	1.26326
PEPTIDYL_LYSINE_METHYLATION	0.133481	0.432813	1.26326
CARDIAC_MUSCLE_CELL_DIFFERENTIATION	0.133481	0.432813	1.26326
HEMOSTASIS	0.133937	0.433471	1.13792
REGULATION_OF_FILOPODIUM_ASSEMBLY	0.13415	0.433471	1.33545
ENDODERMAL_CELL_DIFFERENTIATION	0.13415	0.433471	1.33545
REGULATION_OF_MEIOTIC_CELL_CYCLE	0.13415	0.433471	1.33545
MAMMARY_GLAND_MORPHOGENESIS	0.13415	0.433471	1.33545
REGULATION_OF_CELL_CELL_ADHESION	0.135276	0.436807	1.12459
RECOMBINATIONAL_REPAIR	0.135592	0.437524	1.25198
PEPTIDYL_PROLINE_MODIFICATION	0.136345	0.43965	1.28859
REGULATION_OF_APOPTOTIC_SIGNALING_PATHWAY	0.144453	0.441631	1.12207
MELANIN_METABOLIC_PROCESS	0.145787	0.441631	1.43084
REGULATION_OF_INTRINSIC_APOPTOTIC_SIGNALING_PATHWAY_IN_RESPONSE_TO_DNA_DAMAGE_BY_P53_CLASS_MEDIATOR	0.145787	0.441631	1.43084
PHOTOPERIODISM	0.138494	0.441631	1.39109
NEGATIVE_REGULATION_OF_VIRAL_TRANSCRIPTION	0.138494	0.441631	1.39109
HISTONE_H3_K9_MODIFICATION	0.145787	0.441631	1.43084
POSITIVE_REGULATION_OF_MEIOTIC_CELL_CYCLE	0.145787	0.441631	1.43084
REGULATION_OF_POSITIVE_CHEMOTAXIS	0.138494	0.441631	1.39109
GLYCEROLIPID_METABOLIC_PROCESS	0.140664	0.441631	1.12538
NEURAL_CREST_CELL_DIFFERENTIATION	0.145021	0.441631	1.24642
REGULATION_OF_HISTONE_H3_K9_ACETYLATION	0.145787	0.441631	1.43084
NEGATIVE_REGULATION_OF_NUCLEOSIDE_METABOLIC_PROCESS	0.143598	0.441631	1.40573
NEGATIVE_REGULATION_OF_MRNA_METABOLIC_PROCESS	0.14262	0.441631	1.33545
CYTOSKELETON_DEPENDENT_INTRACELLULAR_TRANSPORT	0.141188	0.441631	1.20881
POSITIVE_REGULATION_OF_ATP_METABOLIC_PROCESS	0.138494	0.441631	1.39109
NUCLEOPHAGY	0.143598	0.441631	1.40573
TOOTH_MINERALIZATION	0.145787	0.441631	1.43084
POSITIVE_REGULATION_OF_METAPHASE_ANAPHASE_TRANSITION_OF_CELL_CYCLE	0.145787	0.441631	1.43084
C_TERMINAL_PROTEIN_AMINO_ACID_MODIFICATION	0.145787	0.441631	1.43084
POSITIVE_REGULATION_OF_AUTOPHAGY	0.145021	0.441631	1.24642
POSITIVE_REGULATION_OF_T_CELL_CYTOKINE_PRODUCTION	0.145787	0.441631	1.43084
POSITIVE_REGULATION_OF_MITOTIC_SISTER_CHROMATID_SEPARATION	0.145787	0.441631	1.43084
NEGATIVE_REGULATION_OF_ATP_METABOLIC_PROCESS	0.143598	0.441631	1.40573
_DE_NOVO_PROTEIN_FOLDING	0.143598	0.441631	1.40573
AMINO_ACID_BETAINE_TRANSPORT	0.145787	0.441631	1.43084
ANGIOGENESIS_INVOLVED_IN_WOUND_HEALING	0.145787	0.441631	1.43084
POSITIVE_REGULATION_OF_NUCLEOSIDE_METABOLIC_PROCESS	0.138494	0.441631	1.39109
DETERMINATION_OF_ADULT_LIFESPAN	0.145787	0.441631	1.43084
ANDROGEN_BIOSYNTHETIC_PROCESS	0.145787	0.441631	1.43084
REGULATION_OF_REACTIVE_OXYGEN_SPECIES_METABOLIC_PROCESS	0.140333	0.441631	1.18609
TROPHECTODERMAL_CELL_DIFFERENTIATION	0.145787	0.441631	1.43084
PERIPHERAL_NERVOUS_SYSTEM_DEVELOPMENT	0.14278	0.441631	1.25803
DENDRITIC_SPINE_DEVELOPMENT	0.143598	0.441631	1.40573
CELLULAR_RESPONSE_TO_FLUID_SHEAR_STRESS	0.143598	0.441631	1.40573
POSITIVE_REGULATION_OF_MITOCHONDRIAL_FISSION	0.145787	0.441631	1.43084
POST_EMBRYONIC_ORGAN_DEVELOPMENT	0.145787	0.441631	1.43084
GLYCOSPHINGOLIPID_METABOLIC_PROCESS	0.14278	0.441631	1.25803
REGULATION_OF_GASTRULATION	0.14262	0.441631	1.33545
NEGATIVE_REGULATION_OF_RHO_PROTEIN_SIGNAL_TRANSDUCTION	0.145787	0.441631	1.43084
MEMBRANE_PROTEIN_PROTEOLYSIS	0.14262	0.441631	1.33545
VACUOLE_FUSION	0.138494	0.441631	1.39109
_DE_NOVO_POSTTRANSLATIONAL_PROTEIN_FOLDING	0.145787	0.441631	1.43084
REGULATION_OF_INTERFERON_ALPHA_PRODUCTION	0.143598	0.441631	1.40573
NEGATIVE_REGULATION_OF_NUCLEOTIDE_CATABOLIC_PROCESS	0.145787	0.441631	1.43084
CELL_MIGRATION_INVOLVED_IN_GASTRULATION	0.145787	0.441631	1.43084
MANGANESE_ION_TRANSPORT	0.145787	0.441631	1.43084
POSITIVE_REGULATION_OF_JUN_KINASE_ACTIVITY	0.139935	0.441631	1.27186
EPITHELIAL_CELL_CELL_ADHESION	0.145787	0.441631	1.43084
NEGATIVE_REGULATION_OF_MEIOTIC_CELL_CYCLE	0.143598	0.441631	1.40573
ERYTHROCYTE_DEVELOPMENT	0.138494	0.441631	1.39109
POSITIVE_REGULATION_OF_MITOTIC_METAPHASE_ANAPHASE_TRANSITION	0.145787	0.441631	1.43084
CDP_DIACYLGLYCEROL_METABOLIC_PROCESS	0.145787	0.441631	1.43084
REGULATION_OF_CAMP_DEPENDENT_PROTEIN_KINASE_ACTIVITY	0.145787	0.441631	1.43084
CYCLIC_NUCLEOTIDE_MEDIATED_SIGNALING	0.140741	0.441631	1.30642
ATRIAL_SEPTUM_MORPHOGENESIS	0.145787	0.441631	1.43084
MYELOID_CELL_DIFFERENTIATION	0.143808	0.441631	1.16587
REGULATION_OF_PROTEIN_EXIT_FROM_ENDOPLASMIC_RETICULUM	0.143598	0.441631	1.40573
PROTEIN_LOCALIZATION_TO_CHROMOSOME_TELOMERIC_REGION	0.145787	0.441631	1.43084
MITOCHONDRIAL_DNA_METABOLIC_PROCESS	0.145787	0.441631	1.43084
NEGATIVE_REGULATION_OF_MUSCLE_HYPERTROPHY	0.145787	0.441631	1.43084
GLOMERULAR_EPITHELIUM_DEVELOPMENT	0.143598	0.441631	1.40573
REGULATION_OF_PROTEIN_OLIGOMERIZATION	0.14262	0.441631	1.33545
LENS_MORPHOGENESIS_IN_CAMERA_TYPE_EYE	0.143598	0.441631	1.40573
REGULATION_OF_MICROVILLUS_ORGANIZATION	0.145787	0.441631	1.43084
REACTIVE_NITROGEN_SPECIES_METABOLIC_PROCESS	0.143598	0.441631	1.40573
POSITIVE_REGULATION_OF_METANEPHROS_DEVELOPMENT	0.145787	0.441631	1.43084
RNA_3_END_PROCESSING	0.139592	0.441631	1.22643
UDP_N_ACETYLGLUCOSAMINE_METABOLIC_PROCESS	0.145787	0.441631	1.43084
PLATELET_MORPHOGENESIS	0.143598	0.441631	1.40573
NEURON_MIGRATION	0.140859	0.441631	1.21404
IMMUNOGLOBULIN_PRODUCTION_INVOLVED_IN_IMMUNOGLOBULIN_MEDIATED_IMMUNE_RESPONSE	0.138494	0.441631	1.39109
POSITIVE_REGULATION_OF_CELL_SIZE	0.145787	0.441631	1.43084
REGULATION_OF_CHROMATIN_ORGANIZATION	0.140333	0.441631	1.18609
CEREBELLAR_PURKINJE_CELL_LAYER_MORPHOGENESIS	0.145787	0.441631	1.43084
CONTRACTILE_ACTIN_FILAMENT_BUNDLE_ASSEMBLY	0.145787	0.441631	1.43084
ASTROCYTE_DEVELOPMENT	0.143598	0.441631	1.40573
VENTRICULAR_CARDIAC_MUSCLE_CELL_DIFFERENTIATION	0.143598	0.441631	1.40573
REGULATION_OF_PROTEIN_KINASE_C_SIGNALING	0.145787	0.441631	1.43084
ATRIOVENTRICULAR_VALVE_DEVELOPMENT	0.143598	0.441631	1.40573
NUCLEOTIDE_EXCISION_REPAIR_DNA_GAP_FILLING	0.138494	0.441631	1.39109
MITOCHONDRIAL_TRANSPORT	0.145526	0.441631	1.16946
HAIR_CELL_DIFFERENTIATION	0.14262	0.441631	1.33545
INNER_EAR_RECEPTOR_CELL_DEVELOPMENT	0.14262	0.441631	1.33545
POSITIVE_REGULATION_OF_TRANSCRIPTION_FROM_RNA_POLYMERASE_I_PROMOTER	0.145787	0.441631	1.43084
MITOCHONDRIAL_GENOME_MAINTENANCE	0.138494	0.441631	1.39109
STRESS_FIBER_ASSEMBLY	0.145787	0.441631	1.43084
RESPONSE_TO_MISFOLDED_PROTEIN	0.145787	0.441631	1.43084
CELL_SUBSTRATE_ADHESION	0.139324	0.441631	1.18073
CELLULAR_RESPONSE_TO_REACTIVE_NITROGEN_SPECIES	0.143598	0.441631	1.40573
POSITIVE_REGULATION_OF_CELL_JUNCTION_ASSEMBLY	0.138494	0.441631	1.39109
REGULATION_OF_INTRACELLULAR_TRANSPORT	0.138292	0.441631	1.09674
SPINAL_CORD_PATTERNING	0.138494	0.441631	1.39109
RNA_SURVEILLANCE	0.145787	0.441631	1.43084
FOREBRAIN_DEVELOPMENT	0.145898	0.441682	1.12223
REGULATION_OF_RESPONSE_TO_NUTRIENT_LEVELS	0.146329	0.442123	1.17145
REGULATION_OF_RESPONSE_TO_EXTRACELLULAR_STIMULUS	0.146329	0.442123	1.17145
ANION_TRANSMEMBRANE_TRANSPORT	0.146308	0.442123	1.14391
POSITIVE_REGULATION_OF_MYELOID_CELL_DIFFERENTIATION	0.146767	0.44287	1.23653
POSITIVE_REGULATION_OF_PROTEIN_KINASE_B_SIGNALING	0.146767	0.44287	1.23653
CARBOHYDRATE_METABOLIC_PROCESS	0.148985	0.449273	1.08934
NEGATIVE_REGULATION_OF_WOUND_HEALING	0.149821	0.450918	1.26637
ALCOHOL_CATABOLIC_PROCESS	0.149821	0.450918	1.26637
O_GLYCAN_PROCESSING	0.149821	0.450918	1.26637
CELL_GROWTH	0.149973	0.451083	1.18706
ANDROGEN_METABOLIC_PROCESS	0.15146	0.451179	1.33545
CELLULAR_RESPONSE_TO_ESTRADIOL_STIMULUS	0.15146	0.451179	1.33545
BLASTOCYST_FORMATION	0.15146	0.451179	1.33545
RESPONSE_TO_GROWTH_HORMONE	0.15146	0.451179	1.33545
ENDOCRINE_SYSTEM_DEVELOPMENT	0.150509	0.451179	1.1943
RESPONSE_TO_EPIDERMAL_GROWTH_FACTOR	0.15146	0.451179	1.33545
DNA_STRAND_ELONGATION	0.15146	0.451179	1.33545
POSITIVE_REGULATION_OF_VIRAL_GENOME_REPLICATION	0.15146	0.451179	1.33545
REGULATION_OF_DEVELOPMENTAL_GROWTH	0.150554	0.451179	1.13213
REGULATION_OF_NEURON_MIGRATION	0.15146	0.451179	1.33545
MYD88_INDEPENDENT_TOLL_LIKE_RECEPTOR_SIGNALING_PATHWAY	0.15146	0.451179	1.33545
AORTA_DEVELOPMENT	0.150359	0.451179	1.30288
APOPTOTIC_SIGNALING_PATHWAY	0.150554	0.451179	1.13213
CHONDROITIN_SULFATE_PROTEOGLYCAN_BIOSYNTHETIC_PROCESS	0.15146	0.451179	1.33545
NEURON_MATURATION	0.15146	0.451179	1.33545
REGULATION_OF_ANATOMICAL_STRUCTURE_SIZE	0.153159	0.455657	1.10344
POSITIVE_REGULATION_OF_CELL_DEVELOPMENT	0.153159	0.455657	1.10344
DNA_RECOMBINATION	0.153839	0.457389	1.14911
NON_RECOMBINATIONAL_REPAIR	0.155281	0.46138	1.24006
TELENCEPHALON_DEVELOPMENT	0.15825	0.469541	1.14216
RECEPTOR_METABOLIC_PROCESS	0.158431	0.469541	1.22145
REGULATION_OF_CELL_DEATH	0.158237	0.469541	1.05693
NEGATIVE_REGULATION_OF_LEUKOCYTE_DIFFERENTIATION	0.158431	0.469541	1.22145
INNATE_IMMUNE_RESPONSE_ACTIVATING_CELL_SURFACE_RECEPTOR_SIGNALING_PATHWAY	0.160566	0.469777	1.19686
EPITHELIAL_CELL_APOPTOTIC_PROCESS	0.160477	0.469777	1.33545
CELLULAR_RESPONSE_TO_AMINO_ACID_STIMULUS	0.160616	0.469777	1.25986
OLFACTORY_LOBE_DEVELOPMENT	0.160732	0.469777	1.29835
LIPOPROTEIN_METABOLIC_PROCESS	0.159996	0.469777	1.18467
SIGNAL_PEPTIDE_PROCESSING	0.160477	0.469777	1.33545
CHONDROITIN_SULFATE_BIOSYNTHETIC_PROCESS	0.160477	0.469777	1.33545
DNA_STRAND_ELONGATION_INVOLVED_IN_DNA_REPLICATION	0.160477	0.469777	1.33545
SEMAPHORIN_PLEXIN_SIGNALING_PATHWAY	0.160732	0.469777	1.29835
REGULATION_OF_PEPTIDYL_SERINE_PHOSPHORYLATION	0.160332	0.469777	1.18832
POSITIVE_REGULATION_OF_PHOSPHOLIPASE_ACTIVITY	0.160616	0.469777	1.25986
SKELETAL_MUSCLE_CELL_DIFFERENTIATION	0.160616	0.469777	1.25986
PROTEIN_COMPLEX_LOCALIZATION	0.160616	0.469777	1.25986
GLIAL_CELL_DIFFERENTIATION	0.158985	0.469777	1.17834
NEGATIVE_REGULATION_OF_CELL_SUBSTRATE_ADHESION	0.160616	0.469777	1.25986
RIBONUCLEOSIDE_CATABOLIC_PROCESS	0.160477	0.469777	1.33545
CELL_DIFFERENTIATION_INVOLVED_IN_KIDNEY_DEVELOPMENT	0.160732	0.469777	1.29835
GLYCOSPHINGOLIPID_BIOSYNTHETIC_PROCESS	0.160477	0.469777	1.33545
RESPONSE_TO_REACTIVE_OXYGEN_SPECIES	0.15874	0.469777	1.15366
NEUROMUSCULAR_JUNCTION_DEVELOPMENT	0.160732	0.469777	1.29835
CELLULAR_RESPONSE_TO_EPIDERMAL_GROWTH_FACTOR_STIMULUS	0.160477	0.469777	1.33545
LIMBIC_SYSTEM_DEVELOPMENT	0.160412	0.469777	1.2019
SIGNAL_TRANSDUCTION_BY_PROTEIN_PHOSPHORYLATION	0.161328	0.471224	1.10736
MORPHOGENESIS_OF_A_BRANCHING_STRUCTURE	0.16336	0.476858	1.15952
REGULATION_OF_GLIAL_CELL_DIFFERENTIATION	0.163965	0.478324	1.24491
REGULATION_OF_CELLULAR_RESPONSE_TO_GROWTH_FACTOR_STIMULUS	0.165342	0.482041	1.13717
REGULATION_OF_NEURON_APOPTOTIC_PROCESS	0.166527	0.485192	1.14765
SOMATIC_DIVERSIFICATION_OF_IMMUNE_RECEPTORS	0.167485	0.485248	1.27186
LONG_CHAIN_FATTY_ACID_TRANSPORT	0.167485	0.485248	1.27186
POSITIVE_REGULATION_OF_GLUCOSE_TRANSPORT	0.167485	0.485248	1.27186
PYRIMIDINE_CONTAINING_COMPOUND_BIOSYNTHETIC_PROCESS	0.167485	0.485248	1.27186
MATURATION_OF_SSU_RRNA	0.167485	0.485248	1.27186
ENDOSOME_TO_LYSOSOME_TRANSPORT	0.167485	0.485248	1.27186
EPITHELIAL_CELL_MORPHOGENESIS	0.167485	0.485248	1.27186
POSITIVE_REGULATION_OF_NEURAL_PRECURSOR_CELL_PROLIFERATION	0.167485	0.485248	1.27186
POSITIVE_REGULATION_OF_DNA_BINDING	0.167485	0.485248	1.27186
METANEPHRIC_EPITHELIUM_DEVELOPMENT	0.169213	0.486017	1.33545
CHROMOSOME_SEPARATION	0.169213	0.486017	1.33545
BRANCHING_INVOLVED_IN_MAMMARY_GLAND_DUCT_MORPHOGENESIS	0.169213	0.486017	1.33545
COPPER_ION_TRANSPORT	0.169213	0.486017	1.33545
ANION_TRANSPORT	0.168707	0.486017	1.09312
PEPTIDYL_TYROSINE_MODIFICATION	0.167884	0.486017	1.14877
DICARBOXYLIC_ACID_TRANSPORT	0.168337	0.486017	1.22259
REGULATION_OF_STEROID_HORMONE_SECRETION	0.169213	0.486017	1.33545
GLUTAMINE_FAMILY_AMINO_ACID_BIOSYNTHETIC_PROCESS	0.169213	0.486017	1.33545
N_GLYCAN_PROCESSING	0.169213	0.486017	1.33545
RESPONSE_TO_LEPTIN	0.169213	0.486017	1.33545
INTRACELLULAR_LIPID_TRANSPORT	0.169213	0.486017	1.33545
AXONAL_FASCICULATION	0.169213	0.486017	1.33545
CELLULAR_RESPONSE_TO_GROWTH_HORMONE_STIMULUS	0.169213	0.486017	1.33545
ANAPHASE_PROMOTING_COMPLEX_DEPENDENT_CATABOLIC_PROCESS	0.169668	0.487024	1.21404
RNA_STABILIZATION	0.171896	0.488299	1.29237
NEURON_FATE_SPECIFICATION	0.171896	0.488299	1.29237
REGULATION_OF_SYNAPTIC_VESICLE_TRANSPORT	0.171896	0.488299	1.29237
FC_GAMMA_RECEPTOR_SIGNALING_PATHWAY	0.171393	0.488299	1.19487
SCHWANN_CELL_DIFFERENTIATION	0.171896	0.488299	1.29237
MULTICELLULAR_ORGANISM_AGING	0.171896	0.488299	1.29237
NEGATIVE_REGULATION_OF_INTRACELLULAR_PROTEIN_TRANSPORT	0.171393	0.488299	1.19487
POSITIVE_REGULATION_OF_PROTEIN_POLYMERIZATION	0.171127	0.488299	1.2004
SEGMENTATION	0.171127	0.488299	1.2004
ORGANIC_ACID_TRANSPORT	0.171251	0.488299	1.12566
HYALURONAN_METABOLIC_PROCESS	0.171896	0.488299	1.29237
ORGANELLE_MEMBRANE_FUSION	0.171393	0.488299	1.19487
REGULATION_OF_TRANSCRIPTION_FACTOR_IMPORT_INTO_NUCLEUS	0.171393	0.488299	1.19487
EPITHELIAL_CELL_PROLIFERATION	0.171127	0.488299	1.2004
REGULATION_OF_GENERATION_OF_PRECURSOR_METABOLITES_AND_ENERGY	0.171127	0.488299	1.2004
MITOCHONDRIAL_TRANSLATION	0.171244	0.488299	1.18568
REGULATION_OF_CELLULAR_PROTEIN_LOCALIZATION	0.170413	0.488299	1.08868
RESPONSE_TO_GLUCAGON	0.172448	0.488374	1.25198
POSITIVE_REGULATION_OF_RESPONSE_TO_EXTRACELLULAR_STIMULUS	0.172448	0.488374	1.25198
POSITIVE_REGULATION_OF_RESPONSE_TO_NUTRIENT_LEVELS	0.172448	0.488374	1.25198
CENTROMERE_COMPLEX_ASSEMBLY	0.172448	0.488374	1.25198
POSITIVE_REGULATION_OF_PATHWAY_RESTRICTED_SMAD_PROTEIN_PHOSPHORYLATION	0.172448	0.488374	1.25198
REGULATION_OF_LIPOPROTEIN_METABOLIC_PROCESS	0.176524	0.488617	1.33545
REGULATION_OF_MESODERM_DEVELOPMENT	0.176524	0.488617	1.33545
HISTONE_H4_K5_ACETYLATION	0.176524	0.488617	1.33545
NAD_BIOSYNTHETIC_PROCESS	0.176524	0.488617	1.33545
RESPONSE_TO_ESTROGEN	0.175953	0.488617	1.13329
NEGATIVE_REGULATION_OF_TELOMERASE_ACTIVITY	0.176524	0.488617	1.33545
AZOLE_TRANSPORT	0.176524	0.488617	1.33545
CAMERA_TYPE_EYE_PHOTORECEPTOR_CELL_DIFFERENTIATION	0.176524	0.488617	1.33545
REGULATION_OF_VIRAL_INDUCED_CYTOPLASMIC_PATTERN_RECOGNITION_RECEPTOR_SIGNALING_PATHWAY	0.176524	0.488617	1.33545
INORGANIC_ION_IMPORT_INTO_CELL	0.176524	0.488617	1.33545
RESPONSE_TO_STIMULUS_INVOLVED_IN_REGULATION_OF_MUSCLE_ADAPTATION	0.176524	0.488617	1.33545
DNA_REPLICATION_CHECKPOINT	0.176524	0.488617	1.33545
CELLULAR_RESPONSE_TO_NITRIC_OXIDE	0.176524	0.488617	1.33545
REGULATION_OF_NUCLEAR_TRANSCRIBED_MRNA_CATABOLIC_PROCESS_DEADENYLATION_DEPENDENT_DECAY	0.176524	0.488617	1.33545
NITROGEN_CYCLE_METABOLIC_PROCESS	0.176524	0.488617	1.33545
NEGATIVE_REGULATION_OF_ALPHA_BETA_T_CELL_DIFFERENTIATION	0.176524	0.488617	1.33545
POSITIVE_REGULATION_OF_ENDOTHELIAL_CELL_APOPTOTIC_PROCESS	0.176524	0.488617	1.33545
UROGENITAL_SYSTEM_DEVELOPMENT	0.173907	0.488617	1.1166
MESENCHYMAL_TO_EPITHELIAL_TRANSITION	0.176524	0.488617	1.33545
NEPHRIC_DUCT_DEVELOPMENT	0.176524	0.488617	1.33545
INORGANIC_CATION_IMPORT_INTO_CELL	0.176524	0.488617	1.33545
MUSCLE_STRUCTURE_DEVELOPMENT	0.175553	0.488617	1.09742
HISTONE_H2A_ACETYLATION	0.176524	0.488617	1.33545
AMINO_ACID_IMPORT	0.176524	0.488617	1.33545
GABAERGIC_NEURON_DIFFERENTIATION	0.176524	0.488617	1.33545
SOMATIC_DIVERSIFICATION_OF_IMMUNE_RECEPTORS_VIA_SOMATIC_MUTATION	0.176524	0.488617	1.33545
CELL_MIGRATION_INVOLVED_IN_SPROUTING_ANGIOGENESIS	0.176524	0.488617	1.33545
REGULATION_OF_GRANULOCYTE_MACROPHAGE_COLONY_STIMULATING_FACTOR_PRODUCTION	0.176524	0.488617	1.33545
POSITIVE_REGULATION_OF_MONOCYTE_CHEMOTAXIS	0.176524	0.488617	1.33545
CELLULAR_RESPONSE_TO_INTERFERON_BETA	0.176524	0.488617	1.33545
POSITIVE_REGULATION_OF_NUCLEASE_ACTIVITY	0.176524	0.488617	1.33545
POSITIVE_REGULATION_OF_NUCLEAR_TRANSCRIBED_MRNA_CATABOLIC_PROCESS_DEADENYLATION_DEPENDENT_DECAY	0.176524	0.488617	1.33545
NEGATIVE_REGULATION_OF_CD4_POSITIVE_ALPHA_BETA_T_CELL_ACTIVATION	0.176524	0.488617	1.33545
NEGATIVE_REGULATION_OF_PEPTIDYL_THREONINE_PHOSPHORYLATION	0.176524	0.488617	1.33545
NEGATIVE_REGULATION_OF_CELL_COMMUNICATION	0.176466	0.488617	1.05872
HISTONE_H4_K8_ACETYLATION	0.176524	0.488617	1.33545
C21_STEROID_HORMONE_BIOSYNTHETIC_PROCESS	0.176524	0.488617	1.33545
NOSE_DEVELOPMENT	0.176524	0.488617	1.33545
GENE_SILENCING	0.177637	0.491407	1.13387
POSITIVE_REGULATION_OF_NEURON_DIFFERENTIATION	0.178524	0.493567	1.11287
POSITIVE_REGULATION_OF_OSTEOBLAST_DIFFERENTIATION	0.178749	0.493601	1.22416
REGULATION_OF_PATHWAY_RESTRICTED_SMAD_PROTEIN_PHOSPHORYLATION	0.178749	0.493601	1.22416
POSITIVE_REGULATION_OF_CELL_DEATH	0.178924	0.493793	1.0816
HOMEOSTASIS_OF_NUMBER_OF_CELLS	0.179095	0.49397	1.14467
AXON_EXTENSION	0.179852	0.494302	1.26326
CAMP_MEDIATED_SIGNALING	0.179852	0.494302	1.26326
REGULATION_OF_MUSCLE_HYPERTROPHY	0.179852	0.494302	1.26326
POSITIVE_REGULATION_OF_PROTEIN_TYROSINE_KINASE_ACTIVITY	0.179852	0.494302	1.26326
MYOBLAST_DIFFERENTIATION	0.179852	0.494302	1.26326
NEGATIVE_REGULATION_OF_EPITHELIAL_CELL_DIFFERENTIATION	0.179852	0.494302	1.26326
REGULATION_OF_NEURON_DIFFERENTIATION	0.179978	0.494354	1.08475
APPENDAGE_DEVELOPMENT	0.180597	0.495472	1.1458
LIMB_DEVELOPMENT	0.180597	0.495472	1.1458
TISSUE_MIGRATION	0.183175	0.499081	1.19236
REPRODUCTIVE_SYSTEM_DEVELOPMENT	0.183388	0.499081	1.09651
SCHWANN_CELL_DEVELOPMENT	0.183844	0.499081	1.28408
NEGATIVE_REGULATION_OF_CARTILAGE_DEVELOPMENT	0.183844	0.499081	1.28408
REGULATION_OF_MESONEPHROS_DEVELOPMENT	0.183844	0.499081	1.28408
POSITIVE_REGULATION_OF_OSSIFICATION	0.183175	0.499081	1.19236
HEART_TRABECULA_MORPHOGENESIS	0.183844	0.499081	1.28408
REGULATION_OF_RECEPTOR_MEDIATED_ENDOCYTOSIS	0.182744	0.499081	1.19848
ENDOCHONDRAL_OSSIFICATION	0.183844	0.499081	1.28408
MEMBRANE_FUSION	0.183551	0.499081	1.14832
REGULATION_OF_T_HELPER_CELL_DIFFERENTIATION	0.183844	0.499081	1.28408
NEGATIVE_REGULATION_OF_TELOMERE_MAINTENANCE	0.183844	0.499081	1.28408
REPLACEMENT_OSSIFICATION	0.183844	0.499081	1.28408
MESONEPHROS_DEVELOPMENT	0.183295	0.499081	1.18706
REACTIVE_OXYGEN_SPECIES_METABOLIC_PROCESS	0.183158	0.499081	1.18243
ENTRAINMENT_OF_CIRCADIAN_CLOCK	0.183844	0.499081	1.28408
SOMITE_DEVELOPMENT	0.182744	0.499081	1.19848
VENTRICULAR_SYSTEM_DEVELOPMENT	0.183844	0.499081	1.28408
NEGATIVE_REGULATION_OF_STEM_CELL_DIFFERENTIATION	0.185477	0.502634	1.24228
CRANIAL_NERVE_DEVELOPMENT	0.185477	0.502634	1.24228
CERAMIDE_BIOSYNTHETIC_PROCESS	0.185477	0.502634	1.24228
MITOCHONDRION_ORGANIZATION	0.187541	0.507932	1.07915
NEGATIVE_REGULATION_OF_VIRAL_GENOME_REPLICATION	0.18946	0.512832	1.22643
DEFENSE_RESPONSE_TO_VIRUS	0.19127	0.517429	1.14002
RIBOSOME_BIOGENESIS	0.19179	0.518536	1.10565
TELOMERE_MAINTENANCE_VIA_RECOMBINATION	0.193447	0.520594	1.25198
INTRINSIC_APOPTOTIC_SIGNALING_PATHWAY_IN_RESPONSE_TO_ENDOPLASMIC_RETICULUM_STRESS	0.193447	0.520594	1.25198
EMBRYONIC_FORELIMB_MORPHOGENESIS	0.193447	0.520594	1.25198
BLOOD_VESSEL_REMODELING	0.193447	0.520594	1.25198
SENSORY_ORGAN_MORPHOGENESIS	0.193387	0.520594	1.11753
NEGATIVE_REGULATION_OF_DNA_BIOSYNTHETIC_PROCESS	0.193447	0.520594	1.25198
ADIPOSE_TISSUE_DEVELOPMENT	0.193447	0.520594	1.25198
PATTERNING_OF_BLOOD_VESSELS	0.193447	0.520594	1.25198
LIPID_METABOLIC_PROCESS	0.193632	0.520791	1.05521
SIALYLATION	0.196441	0.520819	1.27186
ECTODERM_DEVELOPMENT	0.196441	0.520819	1.27186
MEIOTIC_CELL_CYCLE_PROCESS	0.194638	0.520819	1.14216
AXON_ENSHEATHMENT	0.19588	0.520819	1.17402
CELLULAR_RESPONSE_TO_OSMOTIC_STRESS	0.196441	0.520819	1.27186
ESTABLISHMENT_OF_LOCALIZATION_BY_MOVEMENT_ALONG_MICROTUBULE	0.195317	0.520819	1.17024
METANEPHRIC_NEPHRON_MORPHOGENESIS	0.196441	0.520819	1.27186
HISTONE_DEUBIQUITINATION	0.196441	0.520819	1.27186
ZINC_ION_HOMEOSTASIS	0.196441	0.520819	1.27186
ENSHEATHMENT_OF_NEURONS	0.19588	0.520819	1.17402
DNA_TEMPLATED_TRANSCRIPTION_ELONGATION	0.195317	0.520819	1.17024
REGULATION_OF_VIRAL_TRANSCRIPTION	0.194144	0.520819	1.20409
GRANULOCYTE_ACTIVATION	0.196441	0.520819	1.27186
DORSAL_VENTRAL_PATTERN_FORMATION	0.19588	0.520819	1.17402
APOPTOTIC_PROCESS_INVOLVED_IN_DEVELOPMENT	0.196441	0.520819	1.27186
NEGATIVE_REGULATION_OF_NEURAL_PRECURSOR_CELL_PROLIFERATION	0.196441	0.520819	1.27186
REGULATION_OF_CHROMATIN_SILENCING	0.196441	0.520819	1.27186
SENSORY_ORGAN_DEVELOPMENT	0.195171	0.520819	1.08353
LEFT_RIGHT_PATTERN_FORMATION	0.196441	0.520819	1.27186
TRANSCRIPTION_COUPLED_NUCLEOTIDE_EXCISION_REPAIR	0.196037	0.520819	1.1891
RESPONSE_TO_DIETARY_EXCESS	0.196441	0.520819	1.27186
OVARIAN_FOLLICLE_DEVELOPMENT	0.194144	0.520819	1.20409
POSITIVE_REGULATION_OF_NEUROBLAST_PROLIFERATION	0.196441	0.520819	1.27186
INNER_EAR_RECEPTOR_STEREOCILIUM_ORGANIZATION	0.196441	0.520819	1.27186
INTRINSIC_APOPTOTIC_SIGNALING_PATHWAY	0.194638	0.520819	1.14216
CARDIAC_MUSCLE_TISSUE_DEVELOPMENT	0.19793	0.524469	1.14467
REGULATION_OF_SODIUM_ION_TRANSMEMBRANE_TRANSPORTER_ACTIVITY	0.199906	0.529405	1.23002
NEGATIVE_REGULATION_OF_HEMOPOIESIS	0.201092	0.53194	1.14765
SINGLE_ORGANISM_MEMBRANE_FUSION	0.201092	0.53194	1.14765
STEM_CELL_DIFFERENTIATION	0.201838	0.53361	1.12459
PROTEIN_ACYLATION	0.202614	0.535356	1.13387
CELLULAR_RESPONSE_TO_OXIDATIVE_STRESS	0.203939	0.538519	1.12497
NEGATIVE_REGULATION_OF_ACTIN_FILAMENT_POLYMERIZATION	0.204274	0.538519	1.21404
RESPONSE_TO_FIBROBLAST_GROWTH_FACTOR	0.204051	0.538519	1.15125
MYELOID_CELL_DEVELOPMENT	0.204274	0.538519	1.21404
MAMMARY_GLAND_EPITHELIAL_CELL_DIFFERENTIATION	0.209195	0.538675	1.25198
TETRAPYRROLE_BIOSYNTHETIC_PROCESS	0.208445	0.538675	1.23653
POSITIVE_REGULATION_OF_VIRAL_PROCESS	0.208867	0.538675	1.16126
V_D_J_RECOMBINATION	0.209195	0.538675	1.25198
CELL_SURFACE_RECEPTOR_SIGNALING_PATHWAY_INVOLVED_IN_HEART_DEVELOPMENT	0.209195	0.538675	1.25198
PROTEIN_KINASE_C_SIGNALING	0.209195	0.538675	1.25198
POSITIVE_REGULATION_OF_FILOPODIUM_ASSEMBLY	0.208445	0.538675	1.23653
MOTOR_NEURON_AXON_GUIDANCE	0.208445	0.538675	1.23653
REGULATION_OF_PROTEIN_LOCALIZATION_TO_CELL_SURFACE	0.208445	0.538675	1.23653
LYMPHOCYTE_HOMEOSTASIS	0.207183	0.538675	1.2019
LIPID_STORAGE	0.208445	0.538675	1.23653
REGULATION_OF_ASTROCYTE_DIFFERENTIATION	0.208445	0.538675	1.23653
REGULATION_OF_CARBOHYDRATE_METABOLIC_PROCESS	0.208192	0.538675	1.12581
NEGATIVE_REGULATION_OF_CHEMOKINE_PRODUCTION	0.209195	0.538675	1.25198
MONOCYTE_DIFFERENTIATION	0.209195	0.538675	1.25198
REGULATION_OF_EARLY_ENDOSOME_TO_LATE_ENDOSOME_TRANSPORT	0.209195	0.538675	1.25198
FUCOSE_METABOLIC_PROCESS	0.209195	0.538675	1.25198
NEGATIVE_REGULATION_OF_T_CELL_RECEPTOR_SIGNALING_PATHWAY	0.209195	0.538675	1.25198
CARDIAC_MYOFIBRIL_ASSEMBLY	0.209195	0.538675	1.25198
NOTCH_RECEPTOR_PROCESSING	0.209195	0.538675	1.25198
NEGATIVE_REGULATION_OF_SIGNAL_TRANSDUCTION_BY_P53_CLASS_MEDIATOR	0.208445	0.538675	1.23653
REGULATION_OF_CLATHRIN_MEDIATED_ENDOCYTOSIS	0.209195	0.538675	1.25198
REGULATION_OF_HISTONE_H3_K4_METHYLATION	0.208445	0.538675	1.23653
ESTABLISHMENT_OR_MAINTENANCE_OF_MONOPOLAR_CELL_POLARITY	0.209195	0.538675	1.25198
REGULATION_OF_VASCULAR_ENDOTHELIAL_GROWTH_FACTOR_RECEPTOR_SIGNALING_PATHWAY	0.208445	0.538675	1.23653
HISTONE_H2A_UBIQUITINATION	0.209195	0.538675	1.25198
ALCOHOL_METABOLIC_PROCESS	0.205106	0.538675	1.09369
REGULATION_OF_TRANSCRIPTION_INVOLVED_IN_G1_S_TRANSITION_OF_MITOTIC_CELL_CYCLE	0.208445	0.538675	1.23653
PHOSPHATIDYLCHOLINE_BIOSYNTHETIC_PROCESS	0.208445	0.538675	1.23653
NEGATIVE_REGULATION_OF_INTERLEUKIN_2_PRODUCTION	0.209195	0.538675	1.25198
RESPONSE_TO_GAMMA_RADIATION	0.207183	0.538675	1.2019
REGULATION_OF_PROTEIN_TARGETING_TO_MITOCHONDRION	0.207855	0.538675	1.1583
REGULATION_OF_GRANULOCYTE_DIFFERENTIATION	0.209195	0.538675	1.25198
REGULATION_OF_PROTEIN_HOMOOLIGOMERIZATION	0.209195	0.538675	1.25198
PURINE_CONTAINING_COMPOUND_CATABOLIC_PROCESS	0.207183	0.538675	1.2019
RESPONSE_TO_VIRUS	0.206811	0.538675	1.10837
MITOCHONDRIAL_CALCIUM_ION_HOMEOSTASIS	0.209195	0.538675	1.25198
POSITIVE_REGULATION_OF_VASCULAR_ENDOTHELIAL_GROWTH_FACTOR_RECEPTOR_SIGNALING_PATHWAY	0.209195	0.538675	1.25198
CARDIAC_RIGHT_VENTRICLE_MORPHOGENESIS	0.209195	0.538675	1.25198
HISTONE_H4_ACETYLATION	0.207183	0.538675	1.2019
DERMATAN_SULFATE_PROTEOGLYCAN_METABOLIC_PROCESS	0.209195	0.538675	1.25198
NEGATIVE_REGULATION_OF_STRESS_FIBER_ASSEMBLY	0.209195	0.538675	1.25198
POSITIVE_REGULATION_OF_CELLULAR_COMPONENT_BIOGENESIS	0.209425	0.538969	1.08546
AMINOGLYCAN_METABOLIC_PROCESS	0.210341	0.541026	1.12628
DNA_SYNTHESIS_INVOLVED_IN_DNA_REPAIR	0.210633	0.541179	1.17303
ERAD_PATHWAY	0.210633	0.541179	1.17303
CELL_JUNCTION_ASSEMBLY	0.212114	0.544683	1.13875
POSITIVE_REGULATION_OF_CELL_SUBSTRATE_ADHESION	0.220756	0.546507	1.1466
CEREBELLAR_PURKINJE_CELL_LAYER_FORMATION	0.220419	0.546507	1.21404
STRIATED_MUSCLE_CELL_DIFFERENTIATION	0.217831	0.546507	1.11931
POSITIVE_REGULATION_OF_FIBROBLAST_MIGRATION	0.220419	0.546507	1.21404
CEREBELLAR_PURKINJE_CELL_DIFFERENTIATION	0.220419	0.546507	1.21404
NEGATIVE_REGULATION_OF_CYTOPLASMIC_TRANSPORT	0.215746	0.546507	1.14141
HOMOCYSTEINE_METABOLIC_PROCESS	0.220419	0.546507	1.21404
REGULATION_BY_VIRUS_OF_VIRAL_PROTEIN_LEVELS_IN_HOST_CELL	0.220419	0.546507	1.21404
NEGATIVE_REGULATION_OF_CALCIUM_ION_DEPENDENT_EXOCYTOSIS	0.220419	0.546507	1.21404
NUCLEOTIDE_SUGAR_METABOLIC_PROCESS	0.216002	0.546507	1.21404
POSITIVE_REGULATION_OF_NEURON_MIGRATION	0.220419	0.546507	1.21404
MACROPHAGE_ACTIVATION_INVOLVED_IN_IMMUNE_RESPONSE	0.220419	0.546507	1.21404
URETER_DEVELOPMENT	0.220419	0.546507	1.21404
REGULATION_OF_CELL_CELL_ADHESION_MEDIATED_BY_CADHERIN	0.220419	0.546507	1.21404
INOSITOL_PHOSPHATE_CATABOLIC_PROCESS	0.220419	0.546507	1.21404
RESPONSE_TO_FOLLICLE_STIMULATING_HORMONE	0.220419	0.546507	1.21404
REGULATION_OF_ORGAN_MORPHOGENESIS	0.217296	0.546507	1.10368
POSITIVE_REGULATION_OF_PROTEIN_LOCALIZATION_TO_CELL_SURFACE	0.220419	0.546507	1.21404
POSITIVE_REGULATION_OF_NUCLEAR_TRANSCRIBED_MRNA_POLY_A_TAIL_SHORTENING	0.220419	0.546507	1.21404
SUPEROXIDE_METABOLIC_PROCESS	0.216002	0.546507	1.21404
ERYTHROCYTE_MATURATION	0.220419	0.546507	1.21404
NEGATIVE_REGULATION_OF_COFACTOR_METABOLIC_PROCESS	0.220419	0.546507	1.21404
GPI_ANCHOR_METABOLIC_PROCESS	0.216002	0.546507	1.21404
LYMPHANGIOGENESIS	0.220419	0.546507	1.21404
WNT_SIGNALING_PATHWAY_CALCIUM_MODULATING_PATHWAY	0.220811	0.546507	1.19848
CARDIAC_CELL_FATE_COMMITMENT	0.220419	0.546507	1.21404
POSITIVE_REGULATION_OF_EPIDERMAL_GROWTH_FACTOR_ACTIVATED_RECEPTOR_ACTIVITY	0.220419	0.546507	1.21404
REGULATION_OF_NUCLEAR_TRANSCRIBED_MRNA_POLY_A_TAIL_SHORTENING	0.220419	0.546507	1.21404
NEGATIVE_REGULATION_OF_COENZYME_METABOLIC_PROCESS	0.220419	0.546507	1.21404
REGULATION_OF_REMOVAL_OF_SUPEROXIDE_RADICALS	0.220419	0.546507	1.21404
NEGATIVE_REGULATION_OF_BONE_RESORPTION	0.220419	0.546507	1.21404
REGULATION_OF_CELLULAR_RESPONSE_TO_TRANSFORMING_GROWTH_FACTOR_BETA_STIMULUS	0.220756	0.546507	1.1466
POSITIVE_REGULATION_OF_ENDOTHELIAL_CELL_CHEMOTAXIS	0.220419	0.546507	1.21404
POSITIVE_REGULATION_OF_VIRAL_TRANSCRIPTION	0.220811	0.546507	1.19848
REGULATION_OF_NUCLEAR_CELL_CYCLE_DNA_REPLICATION	0.220419	0.546507	1.21404
REGULATION_OF_CELLULAR_RESPONSE_TO_HYPOXIA	0.220419	0.546507	1.21404
REGULATION_OF_ACTIN_FILAMENT_BASED_PROCESS	0.219867	0.546507	1.09147
POSITIVE_REGULATION_OF_MACROPHAGE_CHEMOTAXIS	0.220419	0.546507	1.21404
REGULATION_OF_MRNA_POLYADENYLATION	0.220419	0.546507	1.21404
REGULATION_OF_ORGANELLE_ASSEMBLY	0.216858	0.546507	1.12791
EXTRINSIC_APOPTOTIC_SIGNALING_PATHWAY	0.220756	0.546507	1.1466
POSITIVE_REGULATION_OF_VASCULAR_PERMEABILITY	0.220419	0.546507	1.21404
PLATELET_AGGREGATION	0.220811	0.546507	1.19848
TRNA_THREONYLCARBAMOYLADENOSINE_METABOLIC_PROCESS	0.220419	0.546507	1.21404
MATURATION_OF_SSU_RRNA_FROM_TRICISTRONIC_RRNA_TRANSCRIPT_SSU_RRNA_5_8S_RRNA_LSU_RRNA_	0.216002	0.546507	1.21404
REGULATION_OF_AMYLOID_PRECURSOR_PROTEIN_CATABOLIC_PROCESS	0.220419	0.546507	1.21404
REGULATION_OF_VENTRICULAR_CARDIAC_MUSCLE_CELL_ACTION_POTENTIAL	0.220419	0.546507	1.21404
SNORNA_METABOLIC_PROCESS	0.220419	0.546507	1.21404
NEGATIVE_CHEMOTAXIS	0.220811	0.546507	1.19848
L_ASCORBIC_ACID_METABOLIC_PROCESS	0.220419	0.546507	1.21404
NEGATIVE_REGULATION_OF_PATHWAY_RESTRICTED_SMAD_PROTEIN_PHOSPHORYLATION	0.220419	0.546507	1.21404
REGULATION_OF_RECEPTOR_ACTIVITY	0.215746	0.546507	1.14141
KERATAN_SULFATE_METABOLIC_PROCESS	0.216002	0.546507	1.21404
METHYLATION_DEPENDENT_CHROMATIN_SILENCING	0.220419	0.546507	1.21404
REGULATION_OF_TRANSFORMING_GROWTH_FACTOR_BETA_RECEPTOR_SIGNALING_PATHWAY	0.220756	0.546507	1.1466
NEGATIVE_REGULATION_OF_CELL_MORPHOGENESIS_INVOLVED_IN_DIFFERENTIATION	0.215746	0.546507	1.14141
ORGANELLE_INHERITANCE	0.220419	0.546507	1.21404
NEGATIVE_REGULATION_OF_MOLECULAR_FUNCTION	0.214477	0.546507	1.05202
METANEPHRIC_RENAL_VESICLE_MORPHOGENESIS	0.220419	0.546507	1.21404
PLATELET_ACTIVATION	0.219044	0.546507	1.12855
EMBRYONIC_DIGESTIVE_TRACT_DEVELOPMENT	0.216002	0.546507	1.21404
POSITIVE_REGULATION_OF_HORMONE_METABOLIC_PROCESS	0.220419	0.546507	1.21404
POSITIVE_REGULATION_OF_OXIDATIVE_STRESS_INDUCED_CELL_DEATH	0.220419	0.546507	1.21404
EMBRYONIC_VISCEROCRANIUM_MORPHOGENESIS	0.220419	0.546507	1.21404
DNA_TEMPLATED_TRANSCRIPTIONAL_PREINITIATION_COMPLEX_ASSEMBLY	0.220419	0.546507	1.21404
NEGATIVE_REGULATION_OF_GLYCOLYTIC_PROCESS	0.220419	0.546507	1.21404
NEGATIVE_REGULATION_OF_FIBROBLAST_GROWTH_FACTOR_RECEPTOR_SIGNALING_PATHWAY	0.220419	0.546507	1.21404
POSITIVE_REGULATION_OF_RECEPTOR_RECYCLING	0.220419	0.546507	1.21404
NEGATIVE_REGULATION_OF_MULTICELLULAR_ORGANISMAL_PROCESS	0.220994	0.546669	1.05287
NEGATIVE_REGULATION_OF_ORGANELLE_ASSEMBLY	0.225042	0.549669	1.21404
FORMATION_OF_TRANSLATION_PREINITIATION_COMPLEX	0.225042	0.549669	1.21404
PRODUCTION_OF_SMALL_RNA_INVOLVED_IN_GENE_SILENCING_BY_RNA	0.225042	0.549669	1.21404
POSITIVE_REGULATION_OF_PROTEIN_AUTOPHOSPHORYLATION	0.225042	0.549669	1.21404
ACTIVIN_RECEPTOR_SIGNALING_PATHWAY	0.225042	0.549669	1.21404
SMOOTH_MUSCLE_CONTRACTION	0.223811	0.549669	1.18706
DSRNA_FRAGMENTATION	0.225042	0.549669	1.21404
RETINA_MORPHOGENESIS_IN_CAMERA_TYPE_EYE	0.223811	0.549669	1.18706
REGULATION_OF_NERVOUS_SYSTEM_DEVELOPMENT	0.224321	0.549669	1.05946
AORTA_MORPHOGENESIS	0.225042	0.549669	1.21404
POSITIVE_REGULATION_OF_MESONEPHROS_DEVELOPMENT	0.225042	0.549669	1.21404
MEMBRANE_PROTEIN_ECTODOMAIN_PROTEOLYSIS	0.225042	0.549669	1.21404
PYRIDINE_CONTAINING_COMPOUND_BIOSYNTHETIC_PROCESS	0.225042	0.549669	1.21404
NEURON_PROJECTION_GUIDANCE	0.224111	0.549669	1.10744
REGULATION_OF_CARBOHYDRATE_BIOSYNTHETIC_PROCESS	0.22358	0.549669	1.15125
REGULATION_OF_INTERLEUKIN_17_PRODUCTION	0.225042	0.549669	1.21404
POSITIVE_REGULATION_OF_MYOBLAST_DIFFERENTIATION	0.225042	0.549669	1.21404
DNA_GEOMETRIC_CHANGE	0.224748	0.549669	1.15409
REGULATION_OF_CHOLESTEROL_METABOLIC_PROCESS	0.225042	0.549669	1.21404
POSITIVE_REGULATION_OF_TRANSLATIONAL_INITIATION	0.225042	0.549669	1.21404
RESPONSE_TO_THYROID_HORMONE	0.225042	0.549669	1.21404
ACTIVATION_OF_PROTEIN_KINASE_B_ACTIVITY	0.225042	0.549669	1.21404
SPROUTING_ANGIOGENESIS	0.223811	0.549669	1.18706
POSITIVE_REGULATION_OF_NITRIC_OXIDE_SYNTHASE_ACTIVITY	0.225042	0.549669	1.21404
INOSITOL_LIPID_MEDIATED_SIGNALING	0.225588	0.549813	1.13082
REGULATION_OF_BIOMINERAL_TISSUE_DEVELOPMENT	0.225692	0.549813	1.15739
ACTIVATION_OF_GTPASE_ACTIVITY	0.225692	0.549813	1.15739
NEGATIVE_REGULATION_OF_CHEMOTAXIS	0.225563	0.549813	1.17834
POSITIVE_REGULATION_OF_CARBOHYDRATE_METABOLIC_PROCESS	0.225692	0.549813	1.15739
IRON_ION_TRANSPORT	0.226424	0.551309	1.17145
REGULATION_OF_CARTILAGE_DEVELOPMENT	0.226631	0.551524	1.16587
REGULATION_OF_MRNA_METABOLIC_PROCESS	0.227743	0.553941	1.13174
DEVELOPMENTAL_PROCESS_INVOLVED_IN_REPRODUCTION	0.228257	0.554901	1.06481
RESPONSE_TO_AMINO_ACID	0.229872	0.558536	1.13275
REGULATION_OF_SMOOTH_MUSCLE_CELL_PROLIFERATION	0.234002	0.565903	1.13513
METANEPHROS_MORPHOGENESIS	0.23412	0.565903	1.19236
REGULATION_OF_MRNA_3_END_PROCESSING	0.23412	0.565903	1.19236
SYNCYTIUM_FORMATION	0.23412	0.565903	1.19236
REGULATION_OF_FIBROBLAST_MIGRATION	0.23412	0.565903	1.19236
PHOSPHATIDYLSERINE_METABOLIC_PROCESS	0.23412	0.565903	1.19236
REGULATION_OF_NEUROBLAST_PROLIFERATION	0.23412	0.565903	1.19236
NEGATIVE_REGULATION_OF_CYTOKINE_BIOSYNTHETIC_PROCESS	0.23412	0.565903	1.19236
POSITIVE_REGULATION_OF_LEUKOCYTE_APOPTOTIC_PROCESS	0.23412	0.565903	1.19236
NECROTIC_CELL_DEATH	0.23412	0.565903	1.19236
RETINA_DEVELOPMENT_IN_CAMERA_TYPE_EYE	0.234983	0.567693	1.12137
NEGATIVE_REGULATION_OF_APOPTOTIC_SIGNALING_PATHWAY	0.236109	0.570116	1.10174
CELLULAR_RESPONSE_TO_ACID_CHEMICAL	0.237733	0.573414	1.10651
MYELOID_CELL_HOMEOSTASIS	0.237844	0.573414	1.13817
WATER_SOLUBLE_VITAMIN_METABOLIC_PROCESS	0.237844	0.573414	1.13817
CYCLIC_NUCLEOTIDE_CATABOLIC_PROCESS	0.243389	0.57373	1.17834
REGULATION_OF_EXOSOMAL_SECRETION	0.243389	0.57373	1.17834
DEVELOPMENTAL_PIGMENTATION	0.242476	0.57373	1.16852
POSITIVE_REGULATION_OF_EXTRINSIC_APOPTOTIC_SIGNALING_PATHWAY_VIA_DEATH_DOMAIN_RECEPTORS	0.243389	0.57373	1.17834
REGULATION_OF_RESPONSE_TO_CYTOKINE_STIMULUS	0.24116	0.57373	1.11287
PEPTIDYL_THREONINE_MODIFICATION	0.244017	0.57373	1.16126
REGULATION_OF_PHOSPHOLIPASE_ACTIVITY	0.243645	0.57373	1.14765
REGULATION_OF_MESENCHYMAL_CELL_PROLIFERATION	0.239444	0.57373	1.17834
NEUTRAL_AMINO_ACID_TRANSPORT	0.239444	0.57373	1.17834
REGULATION_OF_EXTRINSIC_APOPTOTIC_SIGNALING_PATHWAY_IN_ABSENCE_OF_LIGAND	0.244017	0.57373	1.16126
REGULATION_OF_HISTONE_H3_K9_METHYLATION	0.243389	0.57373	1.17834
HEXOSE_TRANSMEMBRANE_TRANSPORT	0.243389	0.57373	1.17834
MAMMARY_GLAND_ALVEOLUS_DEVELOPMENT	0.243389	0.57373	1.17834
PURINE_NUCLEOSIDE_BISPHOSPHATE_BIOSYNTHETIC_PROCESS	0.243389	0.57373	1.17834
GUANOSINE_CONTAINING_COMPOUND_METABOLIC_PROCESS	0.244017	0.57373	1.16126
NEGATIVE_REGULATION_OF_KIDNEY_DEVELOPMENT	0.243389	0.57373	1.17834
DEFINITIVE_HEMOPOIESIS	0.243389	0.57373	1.17834
REGULATION_OF_VESICLE_MEDIATED_TRANSPORT	0.238813	0.57373	1.06951
ESTABLISHMENT_OF_MITOCHONDRION_LOCALIZATION	0.243389	0.57373	1.17834
NUCLEOTIDE_EXCISION_REPAIR	0.242555	0.57373	1.12272
REGULATION_OF_ENERGY_HOMEOSTASIS	0.243389	0.57373	1.17834
CAMP_BIOSYNTHETIC_PROCESS	0.243389	0.57373	1.17834
OSSIFICATION	0.239614	0.57373	1.0907
DENDRITIC_SPINE_ORGANIZATION	0.243389	0.57373	1.17834
CATABOLIC_PROCESS	0.239429	0.57373	1.03567
ACTIVATION_OF_NF_KAPPAB_INDUCING_KINASE_ACTIVITY	0.243389	0.57373	1.17834
MAMMARY_GLAND_LOBULE_DEVELOPMENT	0.243389	0.57373	1.17834
POSITIVE_REGULATION_OF_MRNA_3_END_PROCESSING	0.243389	0.57373	1.17834
REGULATION_OF_PHOSPHATIDYLINOSITOL_3_KINASE_ACTIVITY	0.242476	0.57373	1.16852
REGULATION_OF_SKELETAL_MUSCLE_CELL_DIFFERENTIATION	0.243389	0.57373	1.17834
REGULATION_OF_INTRINSIC_APOPTOTIC_SIGNALING_PATHWAY_IN_RESPONSE_TO_DNA_DAMAGE	0.239444	0.57373	1.17834
RIBONUCLEOSIDE_BISPHOSPHATE_BIOSYNTHETIC_PROCESS	0.243389	0.57373	1.17834
LIPID_OXIDATION	0.242556	0.57373	1.14467
TELOMERE_MAINTENANCE_VIA_TELOMERASE	0.243389	0.57373	1.17834
CALCIUM_ION_REGULATED_EXOCYTOSIS_OF_NEUROTRANSMITTER	0.239444	0.57373	1.17834
REGULATION_OF_TRANSLATIONAL_INITIATION	0.239595	0.57373	1.14002
NEGATIVE_REGULATION_OF_TYPE_I_INTERFERON_PRODUCTION	0.242476	0.57373	1.16852
CELLULAR_CARBOHYDRATE_METABOLIC_PROCESS	0.24116	0.57373	1.11287
JNK_CASCADE	0.239595	0.57373	1.14002
NUCLEOSIDE_BISPHOSPHATE_BIOSYNTHETIC_PROCESS	0.243389	0.57373	1.17834
REGULATION_OF_PROTEIN_KINASE_A_SIGNALING	0.243389	0.57373	1.17834
RENAL_SYSTEM_PROCESS_INVOLVED_IN_REGULATION_OF_BLOOD_VOLUME	0.243389	0.57373	1.17834
INNER_MITOCHONDRIAL_MEMBRANE_ORGANIZATION	0.243389	0.57373	1.17834
POSITIVE_REGULATION_OF_CELLULAR_PROTEIN_LOCALIZATION	0.243827	0.57373	1.07578
CELL_CYCLE_G2_M_PHASE_TRANSITION	0.243966	0.57373	1.11287
EMBRYONIC_DIGESTIVE_TRACT_MORPHOGENESIS	0.243389	0.57373	1.17834
GLUCOSE_TRANSMEMBRANE_TRANSPORT	0.243389	0.57373	1.17834
REGULATION_OF_CHONDROCYTE_DIFFERENTIATION	0.244017	0.57373	1.16126
REGULATION_OF_ENDOTHELIAL_CELL_CHEMOTAXIS	0.243389	0.57373	1.17834
POSITIVE_REGULATION_OF_INTRINSIC_APOPTOTIC_SIGNALING_PATHWAY	0.244543	0.573806	1.15568
CELLULAR_RESPONSE_TO_IONIZING_RADIATION	0.244543	0.573806	1.15568
POSITIVE_REGULATION_OF_REPRODUCTIVE_PROCESS	0.244543	0.573806	1.15568
NEGATIVE_REGULATION_OF_T_CELL_PROLIFERATION	0.244543	0.573806	1.15568
RESPONSE_TO_RETINOIC_ACID	0.245073	0.574761	1.12327
POSITIVE_REGULATION_OF_CELLULAR_COMPONENT_ORGANIZATION	0.245519	0.575517	1.04332
CAMERA_TYPE_EYE_MORPHOGENESIS	0.247574	0.580042	1.12389
ORGANOPHOSPHATE_METABOLIC_PROCESS	0.248075	0.580862	1.04874
CELLULAR_PROCESS_INVOLVED_IN_REPRODUCTION_IN_MULTICELLULAR_ORGANISM	0.248174	0.580862	1.08638
RESPONSE_TO_UV	0.249682	0.584097	1.11287
POSITIVE_REGULATION_OF_CHEMOTAXIS	0.252587	0.590003	1.11287
B_CELL_DIFFERENTIATION	0.252467	0.590003	1.12538
VITAMIN_METABOLIC_PROCESS	0.252587	0.590003	1.11287
CELL_ADHESION_MEDIATED_BY_INTEGRIN	0.263326	0.593213	1.11287
PHAGOCYTOSIS	0.262037	0.593213	1.08944
GLUTAMINE_METABOLIC_PROCESS	0.254767	0.593213	1.16126
TOLERANCE_INDUCTION	0.263326	0.593213	1.11287
GTP_METABOLIC_PROCESS	0.254767	0.593213	1.16126
CARDIAC_CONDUCTION_SYSTEM_DEVELOPMENT	0.263326	0.593213	1.11287
COLLECTING_DUCT_DEVELOPMENT	0.263326	0.593213	1.11287
[truncated: 2,654 more rows]

## Sheet: HCT116_T_595.up.stats
go_term	p_value	FDR_value	enrichment
RESPONSE_TO_TOPOLOGICALLY_INCORRECT_PROTEIN	4.34521e-12	2.02182e-08	5.49531
CELLULAR_RESPONSE_TO_TOPOLOGICALLY_INCORRECT_PROTEIN	3.70898e-11	8.62893e-08	6.0652
RESPONSE_TO_ENDOPLASMIC_RETICULUM_STRESS	7.70926e-09	1.19571e-05	3.84436
IRE1_MEDIATED_UNFOLDED_PROTEIN_RESPONSE	1.40291e-08	1.63194e-05	7.64991
POSITIVE_REGULATION_OF_TRANSCRIPTION_FROM_RNA_POLYMERASE_II_PROMOTER_IN_RESPONSE_TO_ENDOPLASMIC_RETICULUM_STRESS	2.23843e-07	0.000208309	16.2271
POSITIVE_REGULATION_OF_TRANSCRIPTION_FROM_RNA_POLYMERASE_II_PROMOTER_IN_RESPONSE_TO_STRESS	1.19985e-06	0.000930487	10.1596
NEGATIVE_REGULATION_OF_NITROGEN_COMPOUND_METABOLIC_PROCESS	1.71304e-06	0.0010362	1.74572
ER_NUCLEUS_SIGNALING_PATHWAY	1.78155e-06	0.0010362	8.01809
REGULATION_OF_ENDOPLASMIC_RETICULUM_UNFOLDED_PROTEIN_RESPONSE	5.18603e-06	0.00251039	8.34536
EXTRINSIC_APOPTOTIC_SIGNALING_PATHWAY_VIA_DEATH_DOMAIN_RECEPTORS	5.39521e-06	0.00251039	6.99013
PERK_MEDIATED_UNFOLDED_PROTEIN_RESPONSE	7.4304e-06	0.00288114	12.9817
INTRA_S_DNA_DAMAGE_CHECKPOINT	7.4304e-06	0.00288114	12.9817
CELLULAR_RESPONSE_TO_STRESS	9.83518e-06	0.00352024	1.66729
ER_ASSOCIATED_UBIQUITIN_DEPENDENT_PROTEIN_CATABOLIC_PROCESS	2.35996e-05	0.00784349	5.10754
REGULATION_OF_DELAYED_RECTIFIER_POTASSIUM_CHANNEL_ACTIVITY	7.07628e-05	0.0214755	8.65444
POSITIVE_REGULATION_OF_ATPASE_ACTIVITY	7.38464e-05	0.0214755	5.69927
REGULATION_OF_ENDOPLASMIC_RETICULUM_STRESS_INDUCED_INTRINSIC_APOPTOTIC_SIGNALING_PATHWAY	9.71745e-05	0.0265972	6.49083
CELLULAR_RESPONSE_TO_GLUCOSE_STARVATION	0.00011791	0.0274318	6.28145
PEPTIDYL_SERINE_MODIFICATION	0.000115382	0.0274318	3.1577
ERAD_PATHWAY	0.000112131	0.0274318	4.21027
PROTEIN_DEGLYCOSYLATION	0.000157711	0.0349443	7.4181
REGULATION_OF_TRANSLATIONAL_INITIATION_IN_RESPONSE_TO_STRESS	0.000254725	0.045586	8.98731
PROTEIN_DEMANNOSYLATION	0.000254725	0.045586	8.98731
MITOTIC_DNA_INTEGRITY_CHECKPOINT	0.000246447	0.045586	3.50505
PROTEIN_ALPHA_1_2_DEMANNOSYLATION	0.000254725	0.045586	8.98731
OOGENESIS	0.000247358	0.045586	4.19408
REGULATION_OF_DNA_TEMPLATED_TRANSCRIPTION_IN_RESPONSE_TO_STRESS	0.000305708	0.0508021	4.06888
GOLGI_ORGANIZATION	0.000298154	0.0508021	3.70905
INSULIN_LIKE_GROWTH_FACTOR_RECEPTOR_SIGNALING_PATHWAY	0.000349415	0.0508071	8.34536
CELLULAR_RESPONSE_TO_ARSENIC_CONTAINING_SUBSTANCE	0.000349415	0.0508071	8.34536
POSITIVE_REGULATION_OF_ERAD_PATHWAY	0.000349415	0.0508071	8.34536
CARDIOLIPIN_METABOLIC_PROCESS	0.000349415	0.0508071	8.34536
CELLULAR_RESPONSE_TO_INTERLEUKIN_4	0.000458689	0.063618	5.99154
DNA_REPLICATION_CHECKPOINT	0.000466863	0.063618	7.789
PROTEIN_TRIMERIZATION	0.000505881	0.063618	4.86813
RECIPROCAL_MEIOTIC_RECOMBINATION	0.000505881	0.063618	4.86813
RECIPROCAL_DNA_RECOMBINATION	0.000505881	0.063618	4.86813
POSITIVE_REGULATION_OF_POTASSIUM_ION_TRANSMEMBRANE_TRANSPORT	0.000551186	0.0674913	5.76963
REGULATION_OF_POTASSIUM_ION_TRANSMEMBRANE_TRANSPORTER_ACTIVITY	0.000579944	0.0691918	4.74939
POSITIVE_REGULATION_OF_POTASSIUM_ION_TRANSMEMBRANE_TRANSPORTER_ACTIVITY	0.000609938	0.070951	7.30219
REGULATION_OF_TRANSMEMBRANE_TRANSPORT	0.000676389	0.0767619	2.01124
PROTEIN_FOLDING	0.000695142	0.0770118	2.43406
POSITIVE_REGULATION_OF_EXTRINSIC_APOPTOTIC_SIGNALING_PATHWAY_VIA_DEATH_DOMAIN_RECEPTORS	0.000781549	0.0826488	6.87265
RESPONSE_TO_MANGANESE_ION	0.000781549	0.0826488	6.87265
FEMALE_GAMETE_GENERATION	0.000801952	0.0829219	3.24542
REGULATION_OF_NEUROTRANSMITTER_RECEPTOR_ACTIVITY	0.000913369	0.0894616	5.19267
REGULATION_OF_MYELOID_CELL_DIFFERENTIATION	0.000905481	0.0894616	2.55377
REGULATION_OF_ATPASE_ACTIVITY	0.000922879	0.0894616	3.83066
ARP2_3_COMPLEX_MEDIATED_ACTIN_NUCLEATION	0.000984631	0.0907465	6.49083
REGULATION_OF_LEUKOCYTE_DIFFERENTIATION	0.000994642	0.0907465	2.35013
OOCYTE_MATURATION	0.000984631	0.0907465	6.49083
RESPONSE_TO_INTERLEUKIN_4	0.00106634	0.0954171	5.02516
REGULATION_OF_OSTEOCLAST_DIFFERENTIATION	0.0011202	0.0983455	3.70905
REGULATION_OF_TRANSLATION_IN_RESPONSE_TO_STRESS	0.00122213	0.0992786	6.14921
INTRINSIC_APOPTOTIC_SIGNALING_PATHWAY_IN_RESPONSE_TO_ENDOPLASMIC_RETICULUM_STRESS	0.00123752	0.0992786	4.86813
MITOTIC_G2_M_TRANSITION_CHECKPOINT	0.00122213	0.0992786	6.14921
NEGATIVE_REGULATION_OF_ENDOPLASMIC_RETICULUM_STRESS_INDUCED_INTRINSIC_APOPTOTIC_SIGNALING_PATHWAY	0.00122213	0.0992786	6.14921
POSITIVE_REGULATION_OF_NEURON_APOPTOTIC_PROCESS	0.00121691	0.0992786	4.14309
REGULATION_OF_HEMOPOIESIS	0.00130759	0.103122	2.10849
PHOSPHORYLATION	0.00133434	0.103478	1.52228
DNA_INTEGRITY_CHECKPOINT	0.00137708	0.105042	2.66747
OLIGOSACCHARIDE_LIPID_INTERMEDIATE_BIOSYNTHETIC_PROCESS	0.00149698	0.105537	5.84175
VESICLE_MEDIATED_TRANSPORT_BETWEEN_ENDOSOMAL_COMPARTMENTS	0.00149698	0.105537	5.84175
POSITIVE_REGULATION_OF_LYMPHOCYTE_APOPTOTIC_PROCESS	0.00149698	0.105537	5.84175
DOLICHOL_LINKED_OLIGOSACCHARIDE_BIOSYNTHETIC_PROCESS	0.00149698	0.105537	5.84175
PROTEIN_HOMOTRIMERIZATION	0.00149698	0.105537	5.84175
REGULATION_OF_LYASE_ACTIVITY	0.00163072	0.112193	3.16994
MANNOSYLATION	0.00163961	0.112193	4.58176
RESPONSE_TO_ABIOTIC_STIMULUS	0.00178523	0.11473	1.55932
REGULATION_OF_GLIAL_CELL_PROLIFERATION	0.0018121	0.11473	5.56357
REGULATION_OF_MYELOID_LEUKOCYTE_DIFFERENTIATION	0.00184929	0.11473	2.88481
NECROPTOTIC_PROCESS	0.0018121	0.11473	5.56357
REGULATION_OF_CELL_DEATH	0.00180017	0.11473	1.45515
REGULATION_OF_TRANSPORTER_ACTIVITY	0.00184902	0.11473	2.3603
CHONDROCYTE_DEVELOPMENT	0.0018121	0.11473	5.56357
POSITIVE_REGULATION_OF_TRANSMEMBRANE_TRANSPORT	0.00203757	0.123127	2.67561
CELL_MATURATION	0.00203757	0.123127	2.67561
NEGATIVE_REGULATION_OF_NEUROTRANSMITTER_SECRETION	0.00237785	0.125729	7.08091
URETER_DEVELOPMENT	0.00237785	0.125729	7.08091
MITOCHONDRION_DISTRIBUTION	0.00237785	0.125729	7.08091
PROTEIN_FOLDING_IN_ENDOPLASMIC_RETICULUM	0.00237785	0.125729	7.08091
REGULATION_OF_MITOCHONDRIAL_MEMBRANE_PERMEABILITY_INVOLVED_IN_APOPTOTIC_PROCESS	0.00217038	0.125729	5.31068
POSITIVE_REGULATION_OF_PHAGOCYTOSIS_ENGULFMENT	0.00237785	0.125729	7.08091
POSITIVE_REGULATION_OF_MEMBRANE_INVAGINATION	0.00237785	0.125729	7.08091
ORGANELLE_INHERITANCE	0.00237785	0.125729	7.08091
NEGATIVE_REGULATION_OF_ENDOPLASMIC_RETICULUM_UNFOLDED_PROTEIN_RESPONSE	0.00237785	0.125729	7.08091
POSITIVE_REGULATION_OF_EXTRINSIC_APOPTOTIC_SIGNALING_PATHWAY	0.00228705	0.125729	3.67406
INOSITOL_METABOLIC_PROCESS	0.00237785	0.125729	7.08091
NEGATIVE_REGULATION_OF_GENE_EXPRESSION	0.00246211	0.128722	1.43468
POSITIVE_REGULATION_OF_POTASSIUM_ION_TRANSPORT	0.00271976	0.139066	4.09947
OOCYTE_DIFFERENTIATION	0.00271976	0.139066	4.09947
ACTIN_NUCLEATION	0.00302777	0.139164	4.86813
NEGATIVE_REGULATION_OF_TRANSCRIPTION_FROM_RNA_POLYMERASE_II_PROMOTER	0.00282193	0.139164	1.63148
REGULATION_OF_THYMOCYTE_APOPTOTIC_PROCESS	0.00311047	0.139164	6.49083
CELLULAR_RESPONSE_TO_ATP	0.00311047	0.139164	6.49083
GROWTH_PLATE_CARTILAGE_DEVELOPMENT	0.00311047	0.139164	6.49083
REGULATION_OF_ION_TRANSPORT	0.00289388	0.139164	1.71042
RENAL_ABSORPTION	0.00311047	0.139164	6.49083
REGULATION_OF_EXTRINSIC_APOPTOTIC_SIGNALING_PATHWAY_VIA_DEATH_DOMAIN_RECEPTORS	0.00276674	0.139164	3.54045
MEIOTIC_CHROMOSOME_SEPARATION	0.00311047	0.139164	6.49083
DISTAL_TUBULE_DEVELOPMENT	0.00311047	0.139164	6.49083
POSITIVE_REGULATION_OF_CARDIAC_MUSCLE_CONTRACTION	0.00311047	0.139164	6.49083
NEGATIVE_REGULATION_OF_RESPONSE_TO_ENDOPLASMIC_RETICULUM_STRESS	0.00305511	0.139164	3.99436
PEPTIDYL_METHIONINE_MODIFICATION	0.00311047	0.139164	6.49083
MITOTIC_CELL_CYCLE_CHECKPOINT	0.00314333	0.139294	2.52162
REGULATION_OF_PHAGOCYTOSIS_ENGULFMENT	0.00396719	0.142661	5.99154
PHOSPHATIDYLINOSITOL_3_KINASE_SIGNALING	0.00353242	0.142661	4.6734
POSITIVE_REGULATION_OF_MOLECULAR_FUNCTION	0.00379194	0.142661	1.36992
NEGATIVE_REGULATION_OF_CELL_CYCLE	0.00412081	0.142661	1.79885
REGULATION_OF_RESPIRATORY_GASEOUS_EXCHANGE_BY_NEUROLOGICAL_SYSTEM_PROCESS	0.00396719	0.142661	5.99154
CELLULAR_RESPONSE_TO_DNA_DAMAGE_STIMULUS	0.00348561	0.142661	1.62271
POSITIVE_REGULATION_OF_TRANSPORTER_ACTIVITY	0.00333228	0.142661	3.07461
REGULATION_OF_MEMBRANE_INVAGINATION	0.00396719	0.142661	5.99154
NEGATIVE_REGULATION_OF_ASTROCYTE_DIFFERENTIATION	0.00396719	0.142661	5.99154
CELLULAR_RESPONSE_TO_AMINO_ACID_STARVATION	0.00353242	0.142661	4.6734
REGULATION_OF_NEURON_APOPTOTIC_PROCESS	0.00407171	0.142661	2.23122
EXTRINSIC_APOPTOTIC_SIGNALING_PATHWAY	0.00394805	0.142661	2.75369
REGULATION_OF_IRE1_MEDIATED_UNFOLDED_PROTEIN_RESPONSE	0.00396719	0.142661	5.99154
REGULATION_OF_T_CELL_DIFFERENTIATION_IN_THYMUS	0.00409128	0.142661	4.49365
REGULATION_OF_RETROGRADE_PROTEIN_TRANSPORT_ER_TO_CYTOSOL	0.00396719	0.142661	5.99154
REGULATION_OF_LEUKOCYTE_APOPTOTIC_PROCESS	0.00413911	0.142661	2.95785
PROTEIN_AUTOPHOSPHORYLATION	0.00407171	0.142661	2.23122
REGULATION_OF_THYMOCYTE_AGGREGATION	0.00409128	0.142661	4.49365
DIACYLGLYCEROL_METABOLIC_PROCESS	0.00396719	0.142661	5.99154
POSITIVE_REGULATION_OF_ENDOPLASMIC_RETICULUM_UNFOLDED_PROTEIN_RESPONSE	0.00396719	0.142661	5.99154
NEGATIVE_REGULATION_OF_DNA_DAMAGE_RESPONSE_SIGNAL_TRANSDUCTION_BY_P53_CLASS_MEDIATOR	0.00396719	0.142661	5.99154
NEGATIVE_REGULATION_OF_CELL_CYCLE_G2_M_PHASE_TRANSITION	0.00353242	0.142661	4.6734
REGULATION_OF_RNA_SPLICING	0.00348303	0.142661	2.81046
ACTIVATION_OF_CYSTEINE_TYPE_ENDOPEPTIDASE_ACTIVITY_INVOLVED_IN_APOPTOTIC_SIGNALING_PATHWAY	0.00396719	0.142661	5.99154
NUCLEAR_TRANSCRIBED_MRNA_POLY_A_TAIL_SHORTENING	0.00353242	0.142661	4.6734
PROTEIN_PHOSPHORYLATION	0.00401638	0.142661	1.52645
CELLULAR_RESPONSE_TO_EXTERNAL_STIMULUS	0.00349657	0.142661	2.06527
MITOTIC_CELL_CYCLE_ARREST	0.00396719	0.142661	5.99154
POSITIVE_REGULATION_OF_CELL_DEATH	0.00388425	0.142661	1.67367
GDP_METABOLIC_PROCESS	0.00396719	0.142661	5.99154
CELLULAR_RESPONSE_TO_MECHANICAL_STIMULUS	0.00443843	0.151044	2.92088
REGULATION_OF_POTASSIUM_ION_TRANSMEMBRANE_TRANSPORT	0.0046607	0.151044	3.19221
CELLULAR_RESPONSE_TO_HYDROGEN_PEROXIDE	0.0046607	0.151044	3.19221
REGULATION_OF_ACTIN_NUCLEATION	0.00470695	0.151044	4.32722
REGULATION_OF_METAL_ION_TRANSPORT	0.00451567	0.151044	1.91729
NEGATIVE_REGULATION_OF_FIBROBLAST_PROLIFERATION	0.00470695	0.151044	4.32722
POSITIVE_REGULATION_OF_LYASE_ACTIVITY	0.0046607	0.151044	3.19221
POSITIVE_REGULATION_OF_CYCLASE_ACTIVITY	0.0046607	0.151044	3.19221
PHOSPHATIDYLCHOLINE_BIOSYNTHETIC_PROCESS	0.00470695	0.151044	4.32722
ENDOMEMBRANE_SYSTEM_ORGANIZATION	0.00450136	0.151044	1.75881
PHOSPHATIDYLETHANOLAMINE_BIOSYNTHETIC_PROCESS	0.00495386	0.151647	5.56357
POSITIVE_REGULATION_OF_EXTRINSIC_APOPTOTIC_SIGNALING_PATHWAY_IN_ABSENCE_OF_LIGAND	0.00495386	0.151647	5.56357
DETERMINATION_OF_ADULT_LIFESPAN	0.00495386	0.151647	5.56357
REGULATION_OF_PLATELET_DERIVED_GROWTH_FACTOR_RECEPTOR_SIGNALING_PATHWAY	0.00495386	0.151647	5.56357
ANTIGEN_PROCESSING_AND_PRESENTATION_OF_ENDOGENOUS_PEPTIDE_ANTIGEN	0.00495386	0.151647	5.56357
RESPONSE_TO_LAMINAR_FLUID_SHEAR_STRESS	0.00495386	0.151647	5.56357
POSITIVE_REGULATION_OF_TRANSCRIPTION_FROM_RNA_POLYMERASE_I_PROMOTER	0.00495386	0.151647	5.56357
RESPIRATORY_SYSTEM_DEVELOPMENT	0.00499325	0.151853	2.17459
KIDNEY_MORPHOGENESIS	0.00508579	0.153664	2.84963
REGULATION_OF_ERAD_PATHWAY	0.00538194	0.159504	4.17268
POSITIVE_REGULATION_OF_LEUKOCYTE_APOPTOTIC_PROCESS	0.00538194	0.159504	4.17268
NECROTIC_CELL_DEATH	0.00538194	0.159504	4.17268
REGULATION_OF_POTASSIUM_ION_TRANSPORT	0.00543489	0.160054	2.8153
REGULATION_OF_NEURON_DEATH	0.00571506	0.167246	2.00907
POSITIVE_REGULATION_OF_STRIATED_MUSCLE_CONTRACTION	0.00607561	0.167277	5.19267
GLYCOPROTEIN_CATABOLIC_PROCESS	0.00607561	0.167277	5.19267
POSITIVE_REGULATION_OF_T_CELL_APOPTOTIC_PROCESS	0.00607561	0.167277	5.19267
PEPTIDYL_AMINO_ACID_MODIFICATION	0.00598323	0.167277	1.52816
GAMETE_GENERATION	0.00597523	0.167277	1.63634
POSITIVE_REGULATION_OF_ENDOTHELIAL_CELL_APOPTOTIC_PROCESS	0.00607561	0.167277	5.19267
REGULATION_OF_N_METHYL_D_ASPARTATE_SELECTIVE_GLUTAMATE_RECEPTOR_ACTIVITY	0.00607561	0.167277	5.19267
NEPHRIC_DUCT_DEVELOPMENT	0.00607561	0.167277	5.19267
EPITHELIAL_CELL_MATURATION	0.00607561	0.167277	5.19267
N_TERMINAL_PROTEIN_AMINO_ACID_ACETYLATION	0.00607561	0.167277	5.19267
RESPONSE_TO_ARSENIC_CONTAINING_SUBSTANCE	0.00611867	0.167472	4.02879
PEPTIDYL_THREONINE_MODIFICATION	0.00628484	0.170019	3.38652
GUANOSINE_CONTAINING_COMPOUND_METABOLIC_PROCESS	0.00628484	0.170019	3.38652
CELL_CYCLE_ARREST	0.00646607	0.173911	2.27601
MAMMARY_GLAND_EPITHELIAL_CELL_DIFFERENTIATION	0.00733692	0.176775	4.86813
REGULATION_OF_MEMBRANE_REPOLARIZATION	0.00691949	0.176775	3.8945
REGULATION_OF_RESPIRATORY_SYSTEM_PROCESS	0.00733692	0.176775	4.86813
NEGATIVE_REGULATION_OF_HISTONE_METHYLATION	0.00733692	0.176775	4.86813
MODULATION_OF_EXCITATORY_POSTSYNAPTIC_POTENTIAL	0.00691949	0.176775	3.8945
MYD88_INDEPENDENT_TOLL_LIKE_RECEPTOR_SIGNALING_PATHWAY	0.00691949	0.176775	3.8945
NEGATIVE_REGULATION_OF_DNA_RECOMBINATION	0.00733692	0.176775	4.86813
ESTABLISHMENT_OR_MAINTENANCE_OF_EPITHELIAL_CELL_APICAL_BASAL_POLARITY	0.00691949	0.176775	3.8945
REGULATION_OF_CLATHRIN_MEDIATED_ENDOCYTOSIS	0.00733692	0.176775	4.86813
REGULATION_OF_INCLUSION_BODY_ASSEMBLY	0.00733692	0.176775	4.86813
NEGATIVE_REGULATION_OF_VIRAL_RELEASE_FROM_HOST_CELL	0.00733692	0.176775	4.86813
POSITIVE_REGULATION_OF_ACTIN_NUCLEATION	0.00733692	0.176775	4.86813
PROTEIN_LOCALIZATION_TO_SYNAPSE	0.00733692	0.176775	4.86813
CELLULAR_RESPONSE_TO_ANTIBIOTIC	0.00733692	0.176775	4.86813
POSITIVE_REGULATION_OF_NEURON_DEATH	0.00737039	0.176775	2.90634
RETROGRADE_PROTEIN_TRANSPORT_ER_TO_CYTOSOL	0.00733692	0.176775	4.86813
REGULATION_OF_PROTEIN_HOMOOLIGOMERIZATION	0.00733692	0.176775	4.86813
PROTEIN_O_LINKED_MANNOSYLATION	0.00733692	0.176775	4.86813
NEGATIVE_REGULATION_OF_NEUROTRANSMITTER_TRANSPORT	0.00733692	0.176775	4.86813
REGULATION_OF_GENE_EXPRESSION_BY_GENETIC_IMPRINTING	0.00733692	0.176775	4.86813
POSITIVE_REGULATION_OF_TRANSFORMING_GROWTH_FACTOR_BETA_PRODUCTION	0.00733692	0.176775	4.86813
REGULATION_OF_CATION_CHANNEL_ACTIVITY	0.00745601	0.177912	2.65534
POSITIVE_REGULATION_OF_ADENYLATE_CYCLASE_ACTIVITY	0.00753084	0.178781	3.24542
MISMATCH_REPAIR	0.00778662	0.182851	3.76887
NEGATIVE_REGULATION_OF_DNA_METABOLIC_PROCESS	0.0078202	0.182851	2.45599
PHOSPHATIDYLGLYCEROL_METABOLIC_PROCESS	0.00778662	0.182851	3.76887
APOPTOTIC_SIGNALING_PATHWAY	0.00792632	0.184406	1.88661
CELLULAR_RESPONSE_TO_ABIOTIC_STIMULUS	0.00821011	0.190058	1.92504
RECEPTOR_CATABOLIC_PROCESS	0.00874164	0.197451	4.58176
ANTIGEN_PROCESSING_AND_PRESENTATION_OF_ENDOGENOUS_ANTIGEN	0.00874164	0.197451	4.58176
ADIPOSE_TISSUE_DEVELOPMENT	0.00872221	0.197451	3.65109
POSITIVE_REGULATION_OF_CYSTEINE_TYPE_ENDOPEPTIDASE_ACTIVITY_INVOLVED_IN_APOPTOTIC_SIGNALING_PATHWAY	0.00874164	0.197451	4.58176
CYTOKINE_METABOLIC_PROCESS	0.00874164	0.197451	4.58176
LYMPHOCYTE_HOMEOSTASIS	0.00893919	0.198067	3.1156
VISUAL_BEHAVIOR	0.00893919	0.198067	3.1156
CELLULAR_RESPONSE_TO_RADIATION	0.00888301	0.198067	2.27416
HISTONE_H4_ACETYLATION	0.00893919	0.198067	3.1156
REGULATION_OF_ADENYLATE_CYCLASE_ACTIVITY	0.00908476	0.200338	2.78179
EXTRINSIC_APOPTOTIC_SIGNALING_PATHWAY_IN_ABSENCE_OF_LIGAND	0.00972828	0.207641	3.54045
SIGNAL_TRANSDUCTION_IN_ABSENCE_OF_LIGAND	0.00972828	0.207641	3.54045
REGULATION_OF_NEUROTRANSMITTER_SECRETION	0.00970727	0.207641	3.05451
SOMATIC_CELL_DNA_RECOMBINATION	0.00972828	0.207641	3.54045
SOMATIC_DIVERSIFICATION_OF_IMMUNE_RECEPTORS_VIA_GERMLINE_RECOMBINATION_WITHIN_A_SINGLE_LOCUS	0.00972828	0.207641	3.54045
G2_DNA_DAMAGE_CHECKPOINT	0.00972828	0.207641	3.54045
REGULATION_OF_T_CELL_APOPTOTIC_PROCESS	0.00972828	0.207641	3.54045
RESPONSE_TO_WATER	0.010293	0.214769	4.32722
NEGATIVE_REGULATION_OF_MYOTUBE_DIFFERENTIATION	0.010293	0.214769	4.32722
ATRIAL_SEPTUM_DEVELOPMENT	0.010293	0.214769	4.32722
PHOSPHATIDYLETHANOLAMINE_METABOLIC_PROCESS	0.010293	0.214769	4.32722
POSITIVE_REGULATION_OF_MITOCHONDRIAL_MEMBRANE_PERMEABILITY	0.010293	0.214769	4.32722
SMOOTHENED_SIGNALING_PATHWAY	0.0103751	0.215515	2.70451
RESPONSE_TO_RADIATION	0.0105765	0.218723	1.69736
NEGATIVE_REGULATION_OF_EXTRINSIC_APOPTOTIC_SIGNALING_PATHWAY_VIA_DEATH_DOMAIN_RECEPTORS	0.0108068	0.21958	3.43632
REGULATION_OF_MESENCHYMAL_CELL_PROLIFERATION	0.0108068	0.21958	3.43632
T_CELL_HOMEOSTASIS	0.0108068	0.21958	3.43632
RESPONSE_TO_FLUID_SHEAR_STRESS	0.0108068	0.21958	3.43632
ACTIVATION_OF_CYSTEINE_TYPE_ENDOPEPTIDASE_ACTIVITY	0.0111548	0.225666	2.45968
DEVELOPMENTAL_MATURATION	0.0112928	0.227469	2.01788
CELLULAR_RESPONSE_TO_AMINO_ACID_STIMULUS	0.0113771	0.228179	2.93925
ENTRAINMENT_OF_CIRCADIAN_CLOCK_BY_PHOTOPERIOD	0.0119938	0.22966	4.09947
REGULATION_OF_LONG_TERM_SYNAPTIC_POTENTIATION	0.0119938	0.22966	4.09947
CARTILAGE_DEVELOPMENT_INVOLVED_IN_ENDOCHONDRAL_BONE_MORPHOGENESIS	0.0119938	0.22966	4.09947
CELLULAR_RESPONSE_TO_FLUID_SHEAR_STRESS	0.0119938	0.22966	4.09947
REGULATION_OF_PROTEIN_EXIT_FROM_ENDOPLASMIC_RETICULUM	0.0119938	0.22966	4.09947
REGULATION_OF_CELLULAR_RESPONSE_TO_STRESS	0.0117383	0.22966	1.52173
PHOTORECEPTOR_CELL_MAINTENANCE	0.0119595	0.22966	3.33814
LIVER_REGENERATION	0.0119938	0.22966	4.09947
REGULATION_OF_NON_CANONICAL_WNT_SIGNALING_PATHWAY	0.0119938	0.22966	4.09947
CELL_CYCLE_CHECKPOINT	0.0117057	0.22966	2.00747
ASTROCYTE_DEVELOPMENT	0.0119938	0.22966	4.09947
REGULATION_OF_LYMPHOCYTE_APOPTOTIC_PROCESS	0.012281	0.234195	2.88481
REGULATION_OF_CYCLIN_DEPENDENT_PROTEIN_KINASE_ACTIVITY	0.0124201	0.234922	2.40897
POSITIVE_REGULATION_OF_CATION_TRANSMEMBRANE_TRANSPORT	0.0124201	0.234922	2.40897
POSITIVE_REGULATION_OF_AUTOPHAGY	0.0125469	0.235301	2.59633
REGULATION_OF_INTRINSIC_APOPTOTIC_SIGNALING_PATHWAY	0.0125919	0.235301	2.14869
PROTEIN_N_LINKED_GLYCOSYLATION	0.0125469	0.235301	2.59633
CALCIUM_ION_TRANSPORT	0.0127775	0.237815	1.92105
MYELOID_DENDRITIC_CELL_DIFFERENTIATION	0.0138462	0.238617	3.8945
PROTEIN_EXIT_FROM_ENDOPLASMIC_RETICULUM	0.0138462	0.238617	3.8945
LOCALIZATION_WITHIN_MEMBRANE	0.0134041	0.238617	2.23455
CHROMOSOME_SEPARATION	0.0138462	0.238617	3.8945
BONE_GROWTH	0.0138462	0.238617	3.8945
NEGATIVE_REGULATION_OF_HISTONE_MODIFICATION	0.0131882	0.238617	3.24542
NEGATIVE_REGULATION_OF_DNA_REPLICATION	0.0132324	0.238617	2.83236
TRACHEA_DEVELOPMENT	0.0138462	0.238617	3.8945
RESPONSE_TO_LIGHT_STIMULUS	0.0136837	0.238617	1.80816
ENDOPLASMIC_RETICULUM_CALCIUM_ION_HOMEOSTASIS	0.0138462	0.238617	3.8945
REGULATION_OF_SPINDLE_ORGANIZATION	0.0138462	0.238617	3.8945
GMP_METABOLIC_PROCESS	0.0138462	0.238617	3.8945
COGNITION	0.0131475	0.238617	1.86191
VESICLE_ORGANIZATION	0.0136837	0.238617	1.80816
N_GLYCAN_PROCESSING	0.0138462	0.238617	3.8945
REGULATION_OF_SMOOTH_MUSCLE_CELL_DIFFERENTIATION	0.0138462	0.238617	3.8945
GENETIC_IMPRINTING	0.0138462	0.238617	3.8945
REGULATION_OF_MYOTUBE_DIFFERENTIATION	0.0132324	0.238617	2.83236
ORGANIC_CATION_TRANSPORT	0.0138462	0.238617	3.8945
PROTEIN_REFOLDING	0.0138462	0.238617	3.8945
NEGATIVE_REGULATION_OF_MITOTIC_CELL_CYCLE	0.013946	0.23945	1.95704
ESTABLISHMENT_OR_MAINTENANCE_OF_APICAL_BASAL_CELL_POLARITY	0.0144944	0.243474	3.1577
SYNAPSIS	0.0144944	0.243474	3.1577
NEGATIVE_REGULATION_OF_GLIOGENESIS	0.0144944	0.243474	3.1577
POSITIVE_REGULATION_OF_GENE_EXPRESSION	0.0144342	0.243474	1.30341
POSITIVE_REGULATION_OF_CATION_CHANNEL_ACTIVITY	0.0144944	0.243474	3.1577
ESTABLISHMENT_OR_MAINTENANCE_OF_BIPOLAR_CELL_POLARITY	0.0144944	0.243474	3.1577
RESPONSE_TO_OXYGEN_LEVELS	0.0147846	0.247456	1.75315
POSITIVE_REGULATION_OF_BIOSYNTHETIC_PROCESS	0.0149068	0.248606	1.29457
RENAL_TUBULE_DEVELOPMENT	0.0150194	0.249591	2.49647
ENDOPLASMIC_RETICULUM_ORGANIZATION	0.0158796	0.258002	3.07461
EPITHELIAL_STRUCTURE_MAINTENANCE	0.0158519	0.258002	3.70905
REGULATION_OF_CARDIAC_MUSCLE_CELL_MEMBRANE_REPOLARIZATION	0.0158519	0.258002	3.70905
POSITIVE_REGULATION_OF_EXCITATORY_POSTSYNAPTIC_POTENTIAL	0.0158519	0.258002	3.70905
SOMATIC_RECOMBINATION_OF_IMMUNOGLOBULIN_GENE_SEGMENTS	0.0158519	0.258002	3.70905
REGULATION_OF_RUFFLE_ASSEMBLY	0.0158519	0.258002	3.70905
DENDRITE_DEVELOPMENT	0.0159137	0.258002	2.46487
RECOMBINATIONAL_REPAIR	0.0168441	0.272138	2.43406
PERIPHERAL_NERVOUS_SYSTEM_AXON_ENSHEATHMENT	0.0180122	0.27494	3.54045
POSITIVE_REGULATION_OF_PEPTIDASE_ACTIVITY	0.0180221	0.27494	2.02312
REGULATION_OF_EPITHELIAL_CELL_APOPTOTIC_PROCESS	0.0175331	0.27494	2.64034
CELL_CELL_SIGNALING_INVOLVED_IN_CARDIAC_CONDUCTION	0.0180122	0.27494	3.54045
REGULATION_OF_TRANSCRIPTION_FROM_RNA_POLYMERASE_II_PROMOTER	0.017231	0.27494	1.28798
SPLEEN_DEVELOPMENT	0.0173453	0.27494	2.99577
NEGATIVE_REGULATION_OF_TRANSLATIONAL_INITIATION	0.0180122	0.27494	3.54045
MYELINATION_IN_PERIPHERAL_NERVOUS_SYSTEM	0.0180122	0.27494	3.54045
PROTEIN_MANNOSYLATION	0.0180122	0.27494	3.54045
REGULATION_OF_EXTRINSIC_APOPTOTIC_SIGNALING_PATHWAY	0.0173467	0.27494	2.03634
REGULATION_OF_FIBROBLAST_PROLIFERATION	0.0178114	0.27494	2.40401
MEMBRANE_DEPOLARIZATION_DURING_ACTION_POTENTIAL	0.0173453	0.27494	2.99577
POSITIVE_REGULATION_OF_PROTEIN_OLIGOMERIZATION	0.0180122	0.27494	3.54045
NEGATIVE_REGULATION_OF_REGULATED_SECRETORY_PATHWAY	0.0180122	0.27494	3.54045
REGULATION_OF_CYSTEINE_TYPE_ENDOPEPTIDASE_ACTIVITY_INVOLVED_IN_APOPTOTIC_SIGNALING_PATHWAY	0.0180122	0.27494	3.54045
NEGATIVE_REGULATION_OF_TRANSCRIPTION_FACTOR_IMPORT_INTO_NUCLEUS	0.0173453	0.27494	2.99577
HISTONE_H3_DEACETYLATION	0.0180122	0.27494	3.54045
REGULATION_OF_CAMP_METABOLIC_PROCESS	0.0182133	0.276949	2.11329
REGULATION_OF_CYCLIC_NUCLEOTIDE_METABOLIC_PROCESS	0.0187164	0.280919	2.01006
DNA_REPLICATION	0.0187762	0.280919	1.87236
CHONDROCYTE_DIFFERENTIATION	0.0187368	0.280919	2.59633
REGULATION_OF_CATION_TRANSMEMBRANE_TRANSPORT	0.0187762	0.280919	1.87236
LEUKOCYTE_HOMEOSTASIS	0.0187368	0.280919	2.59633
CYTOPLASMIC_SEQUESTERING_OF_PROTEIN	0.0188926	0.281754	2.92088
GERM_CELL_DEVELOPMENT	0.019381	0.288114	1.8634
ENDOPLASMIC_RETICULUM_TO_CYTOSOL_TRANSPORT	0.0203278	0.290138	3.38652
RESPONSE_TO_MECHANICAL_STIMULUS	0.0200001	0.290138	1.85452
LEARNING	0.0197891	0.290138	2.08103
GTP_METABOLIC_PROCESS	0.0203278	0.290138	3.38652
REGULATION_OF_T_CELL_MEDIATED_CYTOTOXICITY	0.0203278	0.290138	3.38652
ORGAN_REGENERATION	0.0198587	0.290138	2.34608
REGULATION_OF_TRANSCRIPTION_FROM_RNA_POLYMERASE_I_PROMOTER	0.0203278	0.290138	3.38652
PROTEIN_MATURATION	0.0197217	0.290138	1.76355
REGULATION_OF_RESPIRATORY_GASEOUS_EXCHANGE	0.0203278	0.290138	3.38652
REGULATION_OF_NUCLEASE_ACTIVITY	0.0203278	0.290138	3.38652
RESPONSE_TO_HYPEROXIA	0.0203278	0.290138	3.38652
OVARIAN_FOLLICLE_DEVELOPMENT	0.0199936	0.290138	2.55377
RESPONSE_TO_INCREASED_OXYGEN_LEVELS	0.0203278	0.290138	3.38652
LUNG_ALVEOLUS_DEVELOPMENT	0.0205228	0.291136	2.84963
REGULATION_OF_DNA_DEPENDENT_DNA_REPLICATION	0.0205228	0.291136	2.84963
ENDOSOME_ORGANIZATION	0.0213043	0.301304	2.51258
CALCIUM_ION_TRANSMEMBRANE_TRANSPORT	0.0216885	0.305808	1.9595
SOMATIC_DIVERSIFICATION_OF_IMMUNE_RECEPTORS	0.0222368	0.310037	2.78179
NEGATIVE_REGULATION_OF_CYCLIC_NUCLEOTIDE_METABOLIC_PROCESS	0.0222368	0.310037	2.78179
PATTERN_RECOGNITION_RECEPTOR_SIGNALING_PATHWAY	0.0222549	0.310037	2.14376
REGULATION_OF_ENDOTHELIAL_CELL_APOPTOTIC_PROCESS	0.0222368	0.310037	2.78179
PROTEIN_K63_LINKED_DEUBIQUITINATION	0.0227992	0.310189	3.24542
PHOTOPERIODISM	0.0227992	0.310189	3.24542
REGULATION_OF_LONG_TERM_NEURONAL_SYNAPTIC_PLASTICITY	0.0227992	0.310189	3.24542
POSITIVE_REGULATION_OF_DNA_TEMPLATED_TRANSCRIPTION_INITIATION	0.0227992	0.310189	3.24542
CELL_SUBSTRATE_ADHERENS_JUNCTION_ASSEMBLY	0.0227992	0.310189	3.24542
FOCAL_ADHESION_ASSEMBLY	0.0227992	0.310189	3.24542
POSITIVE_REGULATION_OF_EPITHELIAL_CELL_APOPTOTIC_PROCESS	0.0227992	0.310189	3.24542
DNA_DEPENDENT_DNA_REPLICATION_MAINTENANCE_OF_FIDELITY	0.0227992	0.310189	3.24542
PROTEASOMAL_PROTEIN_CATABOLIC_PROCESS	0.0231945	0.314473	1.7245
DNA_RECOMBINATION	0.0233169	0.314473	1.8114
REGULATION_OF_DNA_REPLICATION	0.0232954	0.314473	1.93516
REGULATION_OF_NEUROTRANSMITTER_TRANSPORT	0.0240907	0.32211	2.43406
PHOSPHATIDYLCHOLINE_METABOLIC_PROCESS	0.0240907	0.32211	2.43406
NEGATIVE_REGULATION_OF_LEUKOCYTE_APOPTOTIC_PROCESS	0.0240356	0.32211	2.71709
REGULATION_OF_APOPTOTIC_SIGNALING_PATHWAY	0.0257078	0.327848	1.6093
POSITIVE_REGULATION_OF_TRANSCRIPTION_FROM_RNA_POLYMERASE_II_PROMOTER	0.0266286	0.327848	1.35764
SEQUESTERING_OF_METAL_ION	0.0310329	0.327848	3.54045
NEGATIVE_REGULATION_OF_LYASE_ACTIVITY	0.0311471	0.327848	2.88481
REGULATION_OF_PHOSPHOLIPASE_A2_ACTIVITY	0.0310329	0.327848	3.54045
EPITHELIAL_CELL_APOPTOTIC_PROCESS	0.0254265	0.327848	3.1156
POSITIVE_REGULATION_OF_FIBROBLAST_MIGRATION	0.0310329	0.327848	3.54045
REGULATION_OF_NECROPTOTIC_PROCESS	0.0310329	0.327848	3.54045
POSITIVE_REGULATION_OF_MESENCHYMAL_CELL_PROLIFERATION	0.0311471	0.327848	2.88481
APOPTOTIC_CELL_CLEARANCE	0.0311471	0.327848	2.88481
PHOSPHATE_CONTAINING_COMPOUND_METABOLIC_PROCESS	0.0290927	0.327848	1.24104
HOMOCYSTEINE_METABOLIC_PROCESS	0.0310329	0.327848	3.54045
POSITIVE_REGULATION_OF_PHAGOCYTOSIS	0.0299486	0.327848	2.53989
NEGATIVE_REGULATION_OF_CALCIUM_ION_DEPENDENT_EXOCYTOSIS	0.0310329	0.327848	3.54045
NEGATIVE_REGULATION_OF_CHROMATIN_MODIFICATION	0.0278909	0.327848	2.59633
POSITIVE_REGULATION_OF_IMMUNOGLOBULIN_SECRETION	0.0310329	0.327848	3.54045
NEGATIVE_REGULATION_OF_AXON_GUIDANCE	0.0311471	0.327848	2.88481
NEGATIVE_REGULATION_OF_STRIATED_MUSCLE_CELL_DIFFERENTIATION	0.0282093	0.327848	2.99577
NEGATIVE_REGULATION_OF_MAST_CELL_ACTIVATION	0.0310329	0.327848	3.54045
INOSITOL_PHOSPHATE_CATABOLIC_PROCESS	0.0310329	0.327848	3.54045
PHAGOLYSOSOME_ASSEMBLY	0.0310329	0.327848	3.54045
REGULATION_OF_EXTRINSIC_APOPTOTIC_SIGNALING_PATHWAY_IN_ABSENCE_OF_LIGAND	0.0299486	0.327848	2.53989
CONNECTIVE_TISSUE_DEVELOPMENT	0.0284471	0.327848	1.80673
SCHWANN_CELL_DEVELOPMENT	0.0282093	0.327848	2.99577
POSITIVE_REGULATION_OF_ACTION_POTENTIAL	0.0310329	0.327848	3.54045
CRISTAE_FORMATION	0.0310329	0.327848	3.54045
REGULATION_OF_MYOBLAST_PROLIFERATION	0.0310329	0.327848	3.54045
CALCIUM_MEDIATED_SIGNALING	0.0282698	0.327848	2.16361
REGULATION_OF_ASTROCYTE_DIFFERENTIATION	0.0311471	0.327848	2.88481
AXIS_SPECIFICATION	0.0282698	0.327848	2.16361
IN_UTERO_EMBRYONIC_DEVELOPMENT	0.0304406	0.327848	1.62793
MALE_GAMETE_GENERATION	0.0263331	0.327848	1.52254
REGULATION_OF_DNA_METABOLIC_PROCESS	0.0299515	0.327848	1.60362
ACTIVATION_OF_MAPKKK_ACTIVITY	0.0310329	0.327848	3.54045
CHROMOSOME_LOCALIZATION_TO_NUCLEAR_ENVELOPE_INVOLVED_IN_HOMOLOGOUS_CHROMOSOME_SEGREGATION	0.0310329	0.327848	3.54045
REGULATION_OF_TRANSFORMING_GROWTH_FACTOR_BETA_PRODUCTION	0.0254265	0.327848	3.1156
CELLULAR_RESPONSE_TO_UV	0.0271016	0.327848	2.3603
N_TERMINAL_PROTEIN_AMINO_ACID_MODIFICATION	0.0282093	0.327848	2.99577
POSITIVE_REGULATION_OF_GUANYLATE_CYCLASE_ACTIVITY	0.0310329	0.327848	3.54045
POSITIVE_REGULATION_OF_PROTEIN_COMPLEX_ASSEMBLY	0.031151	0.327848	1.77921
NATURAL_KILLER_CELL_MEDIATED_IMMUNITY	0.0282093	0.327848	2.99577
CELLULAR_RESPONSE_TO_STARVATION	0.0312136	0.327848	1.99718
REGULATION_OF_GLIOGENESIS	0.0282698	0.327848	2.16361
CREATINE_METABOLIC_PROCESS	0.0310329	0.327848	3.54045
RESPONSE_TO_UV_C	0.0310329	0.327848	3.54045
POSITIVE_REGULATION_OF_EPIDERMAL_GROWTH_FACTOR_ACTIVATED_RECEPTOR_ACTIVITY	0.0310329	0.327848	3.54045
LOCOMOTORY_EXPLORATION_BEHAVIOR	0.0310329	0.327848	3.54045
TELOMERE_LOCALIZATION	0.0310329	0.327848	3.54045
MITOCHONDRIAL_CALCIUM_ION_TRANSPORT	0.0310329	0.327848	3.54045
NEGATIVE_REGULATION_OF_GLIAL_CELL_DIFFERENTIATION	0.0282093	0.327848	2.99577
NEGATIVE_REGULATION_OF_RNA_SPLICING	0.0254265	0.327848	3.1156
NEGATIVE_REGULATION_OF_SIGNAL_TRANSDUCTION_BY_P53_CLASS_MEDIATOR	0.0311471	0.327848	2.88481
PRESYNAPTIC_PROCESS_INVOLVED_IN_SYNAPTIC_TRANSMISSION	0.0299797	0.327848	2.0144
MYELOID_DENDRITIC_CELL_ACTIVATION	0.0282093	0.327848	2.99577
CELLULAR_RESPONSE_TO_LIGHT_STIMULUS	0.0296365	0.327848	2.13984
RESPONSE_TO_WATER_DEPRIVATION	0.0310329	0.327848	3.54045
REGULATION_OF_NUCLEAR_CELL_CYCLE_DNA_REPLICATION	0.0310329	0.327848	3.54045
LATERAL_MESODERM_DEVELOPMENT	0.0310329	0.327848	3.54045
AMINO_SUGAR_BIOSYNTHETIC_PROCESS	0.0310329	0.327848	3.54045
POSITIVE_REGULATION_OF_VASCULAR_PERMEABILITY	0.0310329	0.327848	3.54045
MEIOTIC_CHROMOSOME_SEGREGATION	0.0255678	0.327848	2.39662
CELLULAR_RESPONSE_TO_TOXIC_SUBSTANCE	0.0254265	0.327848	3.1156
THYMOCYTE_AGGREGATION	0.0278909	0.327848	2.59633
NEGATIVE_REGULATION_OF_GLIAL_CELL_PROLIFERATION	0.0310329	0.327848	3.54045
REGULATION_OF_AMYLOID_PRECURSOR_PROTEIN_CATABOLIC_PROCESS	0.0310329	0.327848	3.54045
NEGATIVE_REGULATION_OF_LEUKOCYTE_DEGRANULATION	0.0310329	0.327848	3.54045
REGULATION_OF_VENTRICULAR_CARDIAC_MUSCLE_CELL_ACTION_POTENTIAL	0.0310329	0.327848	3.54045
REGULATION_OF_TELOMERE_MAINTENANCE	0.0286929	0.327848	2.32507
POSITIVE_REGULATION_OF_TRANSCRIPTION_FROM_RNA_POLYMERASE_II_PROMOTER_INVOLVED_IN_CELLULAR_RESPONSE_TO_CHEMICAL_STIMULUS	0.0311471	0.327848	2.88481
REGULATION_OF_RECEPTOR_ACTIVITY	0.0312136	0.327848	1.99718
MAINTENANCE_OF_LOCATION	0.0260682	0.327848	1.97547
ENTRAINMENT_OF_CIRCADIAN_CLOCK	0.0282093	0.327848	2.99577
RESPONSE_TO_ETHER	0.0310329	0.327848	3.54045
CELL_REDOX_HOMEOSTASIS	0.0286929	0.327848	2.32507
NEGATIVE_REGULATION_OF_NECROTIC_CELL_DEATH	0.0310329	0.327848	3.54045
REGULATION_OF_P38MAPK_CASCADE	0.0282093	0.327848	2.99577
GOLGI_RIBBON_FORMATION	0.0310329	0.327848	3.54045
IMMUNOLOGICAL_SYNAPSE_FORMATION	0.0310329	0.327848	3.54045
REGULATION_OF_SKELETAL_MUSCLE_CONTRACTION	0.0310329	0.327848	3.54045
IMP_BIOSYNTHETIC_PROCESS	0.0310329	0.327848	3.54045
T_CELL_DIFFERENTIATION_IN_THYMUS	0.0278909	0.327848	2.59633
POSITIVE_REGULATION_OF_RECEPTOR_ACTIVITY	0.0278909	0.327848	2.59633
FEMALE_SEX_DIFFERENTIATION	0.0299797	0.327848	2.0144
INTERSTRAND_CROSS_LINK_REPAIR	0.0259201	0.327848	2.65534
RESPONSE_TO_GRAVITY	0.0310329	0.327848	3.54045
PRODUCTION_OF_MOLECULAR_MEDIATOR_OF_IMMUNE_RESPONSE	0.0255678	0.327848	2.39662
ZYMOGEN_ACTIVATION	0.0253736	0.327848	2.08634
LOOP_OF_HENLE_DEVELOPMENT	0.0310329	0.327848	3.54045
MEIOSIS_I	0.0256627	0.327848	2.21278
LUNG_MORPHOGENESIS	0.0278909	0.327848	2.59633
NEGATIVE_REGULATION_OF_CALCIUM_ION_IMPORT	0.0254265	0.327848	3.1156
REGULATION_OF_OXIDATIVE_STRESS_INDUCED_NEURON_DEATH	0.0310329	0.327848	3.54045
POSITIVE_REGULATION_OF_VASCULAR_ENDOTHELIAL_GROWTH_FACTOR_PRODUCTION	0.0282093	0.327848	2.99577
DOUBLE_STRAND_BREAK_REPAIR	0.0267611	0.327848	1.88824
VIRAL_LATENCY	0.0310329	0.327848	3.54045
PYRIMIDINE_NUCLEOTIDE_CATABOLIC_PROCESS	0.0366174	0.327928	3.24542
REGULATION_OF_PROTEIN_COMPLEX_ASSEMBLY	0.0332562	0.327928	1.5578
UV_PROTECTION	0.0366174	0.327928	3.24542
EARLY_ENDOSOME_TO_GOLGI_TRANSPORT	0.0366174	0.327928	3.24542
GLUTAMATE_SECRETION	0.034239	0.327928	2.78179
GOLGI_LOCALIZATION	0.0366174	0.327928	3.24542
POST_EMBRYONIC_MORPHOGENESIS	0.0366174	0.327928	3.24542
MAINTENANCE_OF_CELL_POLARITY	0.0366174	0.327928	3.24542
NEGATIVE_REGULATION_OF_HEART_GROWTH	0.0366174	0.327928	3.24542
NEGATIVE_REGULATION_OF_NEURON_DEATH	0.0326192	0.327928	1.82199
MORPHOGENESIS_OF_A_POLARIZED_EPITHELIUM	0.034239	0.327928	2.78179
POSITIVE_REGULATION_OF_CELLULAR_EXTRAVASATION	0.0366174	0.327928	3.24542
REGULATION_OF_DENDRITIC_CELL_DIFFERENTIATION	0.0366174	0.327928	3.24542
RIBONUCLEOTIDE_CATABOLIC_PROCESS	0.034239	0.327928	2.78179
COLLECTING_DUCT_DEVELOPMENT	0.0366174	0.327928	3.24542
RESPONSE_TO_ANTIBIOTIC	0.0320937	0.327928	2.48585
RETINA_HOMEOSTASIS	0.035642	0.327928	2.19408
RESPIRATORY_GASEOUS_EXCHANGE	0.0343267	0.327928	2.43406
REGULATION_OF_GOLGI_ORGANIZATION	0.0366174	0.327928	3.24542
ACTIVATION_OF_TRANSMEMBRANE_RECEPTOR_PROTEIN_TYROSINE_KINASE_ACTIVITY	0.0366174	0.327928	3.24542
CELLULAR_RESPONSE_TO_OXYGEN_LEVELS	0.0313252	0.327928	1.9064
REGULATION_OF_WNT_SIGNALING_PATHWAY_PLANAR_CELL_POLARITY_PATHWAY	0.0366174	0.327928	3.24542
REGULATION_OF_TRIGLYCERIDE_CATABOLIC_PROCESS	0.0366174	0.327928	3.24542
ADENYLATE_CYCLASE_ACTIVATING_DOPAMINE_RECEPTOR_SIGNALING_PATHWAY	0.0366174	0.327928	3.24542
REGULATION_OF_DNA_DAMAGE_RESPONSE_SIGNAL_TRANSDUCTION_BY_P53_CLASS_MEDIATOR	0.034239	0.327928	2.78179
REGULATION_OF_FEMALE_GONAD_DEVELOPMENT	0.0366174	0.327928	3.24542
NEGATIVE_REGULATION_OF_MULTICELLULAR_ORGANISMAL_METABOLIC_PROCESS	0.0366174	0.327928	3.24542
ANATOMICAL_STRUCTURE_REGRESSION	0.0366174	0.327928	3.24542
HOMOLOGOUS_CHROMOSOME_SEGREGATION	0.0343267	0.327928	2.43406
ACTION_POTENTIAL	0.0339942	0.327928	2.07154
SYNAPTIC_VESICLE_FUSION_TO_PRESYNAPTIC_ACTIVE_ZONE_MEMBRANE	0.0366174	0.327928	3.24542
NON_RECOMBINATIONAL_REPAIR	0.0338162	0.327928	2.22543
REGULATION_OF_FIBROBLAST_MIGRATION	0.034239	0.327928	2.78179
DETECTION_OF_MECHANICAL_STIMULUS_INVOLVED_IN_SENSORY_PERCEPTION_OF_SOUND	0.0366174	0.327928	3.24542
HEMATOPOIETIC_STEM_CELL_DIFFERENTIATION	0.0366174	0.327928	3.24542
NEPHRON_EPITHELIUM_DEVELOPMENT	0.0324983	0.327928	2.09382
NATURAL_KILLER_CELL_DIFFERENTIATION	0.0366174	0.327928	3.24542
REGULATION_OF_RAC_PROTEIN_SIGNAL_TRANSDUCTION	0.0366174	0.327928	3.24542
POSITIVE_REGULATION_OF_APOPTOTIC_SIGNALING_PATHWAY	0.0326192	0.327928	1.82199
MECHANOSENSORY_BEHAVIOR	0.0366174	0.327928	3.24542
PLACENTA_BLOOD_VESSEL_DEVELOPMENT	0.034239	0.327928	2.78179
REGULATION_OF_T_CELL_TOLERANCE_INDUCTION	0.0366174	0.327928	3.24542
NEGATIVE_REGULATION_OF_GLYCOPROTEIN_BIOSYNTHETIC_PROCESS	0.0366174	0.327928	3.24542
UTP_METABOLIC_PROCESS	0.0366174	0.327928	3.24542
VESICLE_FUSION_TO_PLASMA_MEMBRANE	0.0366174	0.327928	3.24542
FATTY_ACID_HOMEOSTASIS	0.0366174	0.327928	3.24542
REGULATION_OF_NEURONAL_SYNAPTIC_PLASTICITY	0.0366479	0.327928	2.38439
NEGATIVE_REGULATION_OF_CARDIAC_MUSCLE_TISSUE_GROWTH	0.0366174	0.327928	3.24542
POLARIZED_EPITHELIAL_CELL_DIFFERENTIATION	0.0366174	0.327928	3.24542
HISTONE_H2A_MONOUBIQUITINATION	0.0366174	0.327928	3.24542
MEMBRANE_TUBULATION	0.0366174	0.327928	3.24542
POSITIVE_REGULATION_OF_NEUROTRANSMITTER_SECRETION	0.0366174	0.327928	3.24542
TRACHEA_MORPHOGENESIS	0.0366174	0.327928	3.24542
POSITIVE_REGULATION_OF_TELOMERE_MAINTENANCE	0.0320937	0.327928	2.48585
4_HYDROXYPROLINE_METABOLIC_PROCESS	0.0366174	0.327928	3.24542
NEPHRIC_DUCT_MORPHOGENESIS	0.0366174	0.327928	3.24542
POSITIVE_REGULATION_OF_ACTIN_FILAMENT_POLYMERIZATION	0.0320496	0.327928	2.25768
IMMUNOGLOBULIN_PRODUCTION	0.0343267	0.327928	2.43406
IRON_COORDINATION_ENTITY_TRANSPORT	0.0366174	0.327928	3.24542
MRNA_MODIFICATION	0.0366174	0.327928	3.24542
CELL_CYCLE_DNA_REPLICATION	0.0366174	0.327928	3.24542
LONG_TERM_MEMORY	0.034239	0.327928	2.78179
INTERFERON_GAMMA_MEDIATED_SIGNALING_PATHWAY	0.0338162	0.327928	2.22543
NEGATIVE_REGULATION_OF_NUCLEOCYTOPLASMIC_TRANSPORT	0.035642	0.327928	2.19408
NEGATIVE_REGULATION_OF_EXOCYTOSIS	0.034239	0.327928	2.78179
RESPONSE_TO_PHENYLPROPANOID	0.0366174	0.327928	3.24542
ORGANELLE_MEMBRANE_FUSION	0.0355339	0.327928	2.04974
NUCLEOSIDE_TRANSMEMBRANE_TRANSPORT	0.0366174	0.327928	3.24542
ACTIN_FILAMENT_ORGANIZATION	0.0358583	0.327928	1.79057
NEURONAL_ION_CHANNEL_CLUSTERING	0.0366174	0.327928	3.24542
REGULATION_OF_ENDOCYTOSIS	0.0330513	0.327928	1.76133
POSITIVE_REGULATION_OF_ACTIVATED_T_CELL_PROLIFERATION	0.034239	0.327928	2.78179
CARDIAC_LEFT_VENTRICLE_MORPHOGENESIS	0.0366174	0.327928	3.24542
MAMMARY_GLAND_EPITHELIAL_CELL_PROLIFERATION	0.0366174	0.327928	3.24542
POSITIVE_REGULATION_OF_DNA_DEPENDENT_DNA_REPLICATION	0.0366174	0.327928	3.24542
INTRACELLULAR_SIGNAL_TRANSDUCTION	0.0339177	0.327928	1.26348
CELLULAR_RESPONSE_TO_EPINEPHRINE_STIMULUS	0.0366174	0.327928	3.24542
PROTEIN_DEMETHYLATION	0.0374836	0.328226	2.68586
SOMATIC_DIVERSIFICATION_OF_IMMUNOGLOBULINS	0.0374836	0.328226	2.68586
SINGLE_ORGANISM_MEMBRANE_BUDDING	0.0375276	0.328226	2.16361
ACYLGLYCEROL_BIOSYNTHETIC_PROCESS	0.0374836	0.328226	2.68586
SIGNAL_TRANSDUCTION_IN_RESPONSE_TO_DNA_DAMAGE	0.0371178	0.328226	2.02839
MAINTENANCE_OF_LOCATION_IN_CELL	0.0371178	0.328226	2.02839
DIGESTIVE_SYSTEM_DEVELOPMENT	0.037266	0.328226	1.84199
NEGATIVE_REGULATION_OF_CHROMOSOME_ORGANIZATION	0.0371178	0.328226	2.02839
SEXUAL_REPRODUCTION	0.036776	0.328226	1.38708
PROTEIN_DEALKYLATION	0.0374836	0.328226	2.68586
NEUTRAL_LIPID_BIOSYNTHETIC_PROCESS	0.0374836	0.328226	2.68586
RESPONSE_TO_TRANSITION_METAL_NANOPARTICLE	0.037266	0.328226	1.84199
MULTICELLULAR_ORGANISM_REPRODUCTION	0.0395128	0.341974	1.36916
NEGATIVE_T_CELL_SELECTION	0.0425538	0.341974	2.99577
POSITIVE_REGULATION_OF_FAT_CELL_DIFFERENTIATION	0.0415552	0.341974	2.29088
ENERGY_HOMEOSTASIS	0.0425538	0.341974	2.99577
REGULATION_OF_ACYL_COA_BIOSYNTHETIC_PROCESS	0.0425538	0.341974	2.99577
BLASTOCYST_FORMATION	0.0408796	0.341974	2.59633
AUDITORY_RECEPTOR_CELL_MORPHOGENESIS	0.0425538	0.341974	2.99577
CELLULAR_RESPONSE_TO_HEPATOCYTE_GROWTH_FACTOR_STIMULUS	0.0425538	0.341974	2.99577
RESPONSE_TO_HEPATOCYTE_GROWTH_FACTOR	0.0425538	0.341974	2.99577
NEGATIVE_REGULATION_OF_EXTRINSIC_APOPTOTIC_SIGNALING_PATHWAY	0.0404195	0.341974	1.98699
PROTEIN_NEDDYLATION	0.0425538	0.341974	2.99577
REGULATION_OF_RNA_POLYMERASE_II_TRANSCRIPTIONAL_PREINITIATION_COMPLEX_ASSEMBLY	0.0425538	0.341974	2.99577
MEMORY	0.0404195	0.341974	1.98699
LYMPH_VESSEL_MORPHOGENESIS	0.0425538	0.341974	2.99577
S_ADENOSYLHOMOCYSTEINE_METABOLIC_PROCESS	0.0425538	0.341974	2.99577
PHOSPHOLIPID_SCRAMBLING	0.0425538	0.341974	2.99577
REGULATION_OF_PHOSPHOLIPID_BIOSYNTHETIC_PROCESS	0.0425538	0.341974	2.99577
NEGATIVE_REGULATION_OF_CALCIUM_ION_TRANSPORT	0.0415552	0.341974	2.29088
PROTEOLYSIS	0.040286	0.341974	1.28957
PATHWAY_RESTRICTED_SMAD_PROTEIN_PHOSPHORYLATION	0.0425538	0.341974	2.99577
RESPONSE_TO_YEAST	0.0425538	0.341974	2.99577
REGULATION_OF_MUSCLE_CELL_DIFFERENTIATION	0.0425319	0.341974	1.79352
REGULATION_OF_GUANYLATE_CYCLASE_ACTIVITY	0.0425538	0.341974	2.99577
REGULATION_OF_MHC_CLASS_II_BIOSYNTHETIC_PROCESS	0.0425538	0.341974	2.99577
POSITIVE_REGULATION_OF_KERATINOCYTE_DIFFERENTIATION	0.0425538	0.341974	2.99577
ASSOCIATIVE_LEARNING	0.0394733	0.341974	2.13397
PENTOSE_PHOSPHATE_SHUNT	0.0425538	0.341974	2.99577
VENTRICULAR_CARDIAC_MUSCLE_CELL_DEVELOPMENT	0.0425538	0.341974	2.99577
RESPONSE_TO_COBALT_ION	0.0425538	0.341974	2.99577
POSITIVE_REGULATION_OF_ION_TRANSPORT	0.0416987	0.341974	1.65021
REGULATION_OF_HEPATOCYTE_PROLIFERATION	0.0425538	0.341974	2.99577
MITOTIC_G2_DNA_DAMAGE_CHECKPOINT	0.0425538	0.341974	2.99577
RESPONSE_TO_ATP	0.0408796	0.341974	2.59633
REGULATION_OF_BICELLULAR_TIGHT_JUNCTION_ASSEMBLY	0.0425538	0.341974	2.99577
PANCREAS_DEVELOPMENT	0.0394733	0.341974	2.13397
POSITIVE_REGULATION_OF_CATALYTIC_ACTIVITY	0.0396461	0.341974	1.25712
LEUKOCYTE_DEGRANULATION	0.0408796	0.341974	2.59633
POSITIVE_REGULATION_OF_MACROPHAGE_DIFFERENTIATION	0.0425538	0.341974	2.99577
LEFT_RIGHT_AXIS_SPECIFICATION	0.0425538	0.341974	2.99577
NEURON_MATURATION	0.0408796	0.341974	2.59633
PROTEIN_EXPORT_FROM_NUCLEUS	0.0408796	0.341974	2.59633
CHROMOSOME_ORGANIZATION_INVOLVED_IN_MEIOTIC_CELL_CYCLE	0.0415552	0.341974	2.29088
NEGATIVE_REGULATION_OF_ATPASE_ACTIVITY	0.0425538	0.341974	2.99577
NEGATIVE_REGULATION_OF_OLIGODENDROCYTE_DIFFERENTIATION	0.0425538	0.341974	2.99577
HEPATOCYTE_APOPTOTIC_PROCESS	0.0425538	0.341974	2.99577
INTRINSIC_APOPTOTIC_SIGNALING_PATHWAY	0.0425319	0.341974	1.79352
POSITIVE_REGULATION_OF_HYDROLASE_ACTIVITY	0.0415413	0.341974	1.33403
MELANIN_METABOLIC_PROCESS	0.0488204	0.348942	2.78179
PROTEIN_CHROMOPHORE_LINKAGE	0.0488204	0.348942	2.78179
PROTEIN_ACETYLATION	0.0487261	0.348942	1.8114
TRNA_AMINOACYLATION	0.0441415	0.348942	2.24683
G_PROTEIN_COUPLED_PURINERGIC_NUCLEOTIDE_RECEPTOR_SIGNALING_PATHWAY	0.0488204	0.348942	2.78179
RESPONSE_TO_STARVATION	0.0453405	0.348942	1.77023
POSITIVE_REGULATION_OF_DENDRITIC_SPINE_MORPHOGENESIS	0.0488204	0.348942	2.78179
POSITIVE_REGULATION_OF_B_CELL_DIFFERENTIATION	0.0488204	0.348942	2.78179
SKELETAL_MUSCLE_CONTRACTION	0.0444253	0.348942	2.51258
PHOSPHOLIPID_EFFLUX	0.0488204	0.348942	2.78179
POSITIVE_REGULATION_OF_CHOLESTEROL_EFFLUX	0.0488204	0.348942	2.78179
PURINE_NUCLEOSIDE_CATABOLIC_PROCESS	0.0488204	0.348942	2.78179
CAMP_CATABOLIC_PROCESS	0.0488204	0.348942	2.78179
CATECHOLAMINE_TRANSPORT	0.0488204	0.348942	2.78179
MIDGUT_DEVELOPMENT	0.0488204	0.348942	2.78179
METHIONINE_BIOSYNTHETIC_PROCESS	0.0488204	0.348942	2.78179
REGULATION_OF_DNA_TEMPLATED_TRANSCRIPTION_INITIATION	0.0444253	0.348942	2.51258
REGULATION_OF_FIBROBLAST_APOPTOTIC_PROCESS	0.0488204	0.348942	2.78179
AMINO_ACID_ACTIVATION	0.0441415	0.348942	2.24683
HEPATICOBILIARY_SYSTEM_DEVELOPMENT	0.0470703	0.348942	1.82555
AMINO_ACID_BETAINE_TRANSPORT	0.0488204	0.348942	2.78179
NEGATIVE_REGULATION_OF_ENDOTHELIAL_CELL_PROLIFERATION	0.0481187	0.348942	2.43406
IMP_METABOLIC_PROCESS	0.0488204	0.348942	2.78179
ANDROGEN_BIOSYNTHETIC_PROCESS	0.0488204	0.348942	2.78179
REGULATION_OF_ACTIN_FILAMENT_LENGTH	0.0482684	0.348942	1.74753
REGULATION_OF_MONOCYTE_DIFFERENTIATION	0.0488204	0.348942	2.78179
POSITIVE_REGULATION_OF_EPIDERMIS_DEVELOPMENT	0.0481187	0.348942	2.43406
DIVALENT_INORGANIC_CATION_TRANSPORT	0.0444673	0.348942	1.59849
POSITIVE_REGULATION_OF_P38MAPK_CASCADE	0.0488204	0.348942	2.78179
REGULATION_OF_CYSTEINE_TYPE_ENDOPEPTIDASE_ACTIVITY	0.0486652	0.348942	1.64556
NEGATIVE_REGULATION_OF_POTASSIUM_ION_TRANSPORT	0.0481187	0.348942	2.43406
VOCALIZATION_BEHAVIOR	0.0488204	0.348942	2.78179
POSITIVE_REGULATION_OF_INTRINSIC_APOPTOTIC_SIGNALING_PATHWAY	0.0441415	0.348942	2.24683
CONVERGENT_EXTENSION	0.0488204	0.348942	2.78179
CELLULAR_RESPONSE_TO_OXIDATIVE_STRESS	0.0482312	0.348942	1.69326
REGULATION_OF_ESTABLISHMENT_OF_PLANAR_POLARITY_INVOLVED_IN_NEURAL_TUBE_CLOSURE	0.0488204	0.348942	2.78179
PURINE_RIBONUCLEOSIDE_CATABOLIC_PROCESS	0.0488204	0.348942	2.78179
REGULATION_OF_VIRAL_RELEASE_FROM_HOST_CELL	0.0444253	0.348942	2.51258
NEGATIVE_REGULATION_OF_CYCLIN_DEPENDENT_PROTEIN_KINASE_ACTIVITY	0.0481187	0.348942	2.43406
POSITIVE_REGULATION_OF_LONG_TERM_SYNAPTIC_POTENTIATION	0.0488204	0.348942	2.78179
POSITIVE_REGULATION_OF_DENDRITE_MORPHOGENESIS	0.0481187	0.348942	2.43406
SCHWANN_CELL_DIFFERENTIATION	0.0444253	0.348942	2.51258
FOREBRAIN_MORPHOGENESIS	0.0488204	0.348942	2.78179
POSITIVE_REGULATION_OF_CATECHOLAMINE_SECRETION	0.0488204	0.348942	2.78179
EXTRACELLULAR_REGULATION_OF_SIGNAL_TRANSDUCTION	0.0488204	0.348942	2.78179
_DE_NOVO_POSTTRANSLATIONAL_PROTEIN_FOLDING	0.0488204	0.348942	2.78179
NEGATIVE_REGULATION_OF_NUCLEOTIDE_CATABOLIC_PROCESS	0.0488204	0.348942	2.78179
GLIAL_CELL_DEVELOPMENT	0.0456733	0.348942	2.04974
MANGANESE_ION_TRANSPORT	0.0488204	0.348942	2.78179
MULTICELLULAR_ORGANISM_AGING	0.0444253	0.348942	2.51258
CELLULAR_RESPONSE_TO_IONIZING_RADIATION	0.0441415	0.348942	2.24683
NEUROLOGICAL_SYSTEM_PROCESS_INVOLVED_IN_REGULATION_OF_SYSTEMIC_ARTERIAL_BLOOD_PRESSURE	0.0488204	0.348942	2.78179
UROGENITAL_SYSTEM_DEVELOPMENT	0.0455894	0.348942	1.56301
CARDIAC_ATRIUM_DEVELOPMENT	0.0444253	0.348942	2.51258
ENDOCARDIAL_CUSHION_DEVELOPMENT	0.0481187	0.348942	2.43406
PROTEIN_LOCALIZATION_TO_CHROMOSOME_TELOMERIC_REGION	0.0488204	0.348942	2.78179
VESICLE_TARGETING	0.0478617	0.348942	2.02312
MITOCHONDRIAL_ELECTRON_TRANSPORT_UBIQUINOL_TO_CYTOCHROME_C	0.0488204	0.348942	2.78179
AMP_METABOLIC_PROCESS	0.0488204	0.348942	2.78179
UDP_N_ACETYLGLUCOSAMINE_METABOLIC_PROCESS	0.0488204	0.348942	2.78179
EXTRACELLULAR_NEGATIVE_REGULATION_OF_SIGNAL_TRANSDUCTION	0.0488204	0.348942	2.78179
NUCLEOTIDE_SALVAGE	0.0488204	0.348942	2.78179
REGULATION_OF_NUCLEOTIDE_METABOLIC_PROCESS	0.0461783	0.348942	1.66116
NEGATIVE_REGULATION_OF_MYELOID_CELL_APOPTOTIC_PROCESS	0.0488204	0.348942	2.78179
PATTERNING_OF_BLOOD_VESSELS	0.0481187	0.348942	2.43406
VESICLE_COATING	0.0435459	0.348942	2.07707
REGULATION_OF_VASCULAR_ENDOTHELIAL_GROWTH_FACTOR_PRODUCTION	0.0444253	0.348942	2.51258
CELLULAR_RESPONSE_TO_INORGANIC_SUBSTANCE	0.0482684	0.348942	1.74753
CELL_MIGRATION_INVOLVED_IN_HEART_DEVELOPMENT	0.0488204	0.348942	2.78179
NEGATIVE_REGULATION_OF_DIGESTIVE_SYSTEM_PROCESS	0.0488204	0.348942	2.78179
SIGNAL_TRANSDUCTION_BY_P53_CLASS_MEDIATOR	0.045451	0.348942	1.83992
RESPONSE_TO_MISFOLDED_PROTEIN	0.0488204	0.348942	2.78179
REGULATION_OF_CIRCADIAN_RHYTHM	0.0494665	0.352477	1.89053
REGULATION_OF_CALCIUM_ION_IMPORT	0.0494665	0.352477	1.89053
REGULATION_OF_RECEPTOR_MEDIATED_ENDOCYTOSIS	0.0501111	0.356525	1.99718
PEPTIDYL_TYROSINE_MODIFICATION	0.0510069	0.362344	1.67505
INTERFERON_GAMMA_PRODUCTION	0.0553966	0.36252	2.59633
AMINE_METABOLIC_PROCESS	0.0521475	0.36252	1.78374
REGULATION_OF_PROTEIN_EXPORT_FROM_NUCLEUS	0.0519578	0.36252	2.3603
RESPONSE_TO_MURAMYL_DIPEPTIDE	0.0553966	0.36252	2.59633
HISTONE_H4_K5_ACETYLATION	0.0553966	0.36252	2.59633
POSITIVE_REGULATION_OF_EPITHELIAL_TO_MESENCHYMAL_TRANSITION	0.0559401	0.36252	2.29088
NEGATIVE_REGULATION_OF_GLYCOPROTEIN_METABOLIC_PROCESS	0.0553966	0.36252	2.59633
DNA_DAMAGE_RESPONSE_SIGNAL_TRANSDUCTION_RESULTING_IN_TRANSCRIPTION	0.0553966	0.36252	2.59633
MRNA_TRANSCRIPTION_FROM_RNA_POLYMERASE_II_PROMOTER	0.0553966	0.36252	2.59633
MOTILE_CILIUM_ASSEMBLY	0.0553966	0.36252	2.59633
DENDRITIC_CELL_DIFFERENTIATION	0.0519578	0.36252	2.3603
NEGATIVE_REGULATION_OF_NEUROLOGICAL_SYSTEM_PROCESS	0.0553966	0.36252	2.59633
LUNG_EPITHELIUM_DEVELOPMENT	0.0559401	0.36252	2.29088
CHRONIC_INFLAMMATORY_RESPONSE	0.0553966	0.36252	2.59633
ADHERENS_JUNCTION_ASSEMBLY	0.0559401	0.36252	2.29088
T_CELL_APOPTOTIC_PROCESS	0.0553966	0.36252	2.59633
NEGATIVE_REGULATION_OF_HISTONE_ACETYLATION	0.0553966	0.36252	2.59633
NEGATIVE_REGULATION_OF_CATION_CHANNEL_ACTIVITY	0.0559401	0.36252	2.29088
MRNA_PROCESSING	0.0543862	0.36252	1.44241
SERTOLI_CELL_DEVELOPMENT	0.0553966	0.36252	2.59633
CELLULAR_RESPONSE_TO_REACTIVE_OXYGEN_SPECIES	0.0514136	0.36252	1.87236
POSITIVE_REGULATION_OF_RESPONSE_TO_CYTOKINE_STIMULUS	0.0519578	0.36252	2.3603
POSITIVE_REGULATION_OF_ANTIGEN_RECEPTOR_MEDIATED_SIGNALING_PATHWAY	0.0553966	0.36252	2.59633
SECOND_MESSENGER_MEDIATED_SIGNALING	0.0544866	0.36252	1.70384
REGULATION_OF_B_CELL_RECEPTOR_SIGNALING_PATHWAY	0.0553966	0.36252	2.59633
PRIMARY_AMINO_COMPOUND_METABOLIC_PROCESS	0.0553966	0.36252	2.59633
POSITIVE_REGULATION_OF_NF_KAPPAB_TRANSCRIPTION_FACTOR_ACTIVITY	0.0539134	0.36252	1.77023
PROTEIN_KINASE_B_SIGNALING	0.0559401	0.36252	2.29088
NEUROMUSCULAR_PROCESS_CONTROLLING_POSTURE	0.0553966	0.36252	2.59633
PROTEIN_TARGETING_TO_LYSOSOME	0.0553966	0.36252	2.59633
VESICLE_DOCKING	0.0553679	0.36252	2.08634
XENOPHAGY	0.0534069	0.36252	1.85452
MAINTENANCE_OF_GASTROINTESTINAL_EPITHELIUM	0.0553966	0.36252	2.59633
REGULATION_OF_PROTEIN_DEACETYLATION	0.0559401	0.36252	2.29088
POSITIVE_REGULATION_OF_MACROPHAGE_DERIVED_FOAM_CELL_DIFFERENTIATION	0.0553966	0.36252	2.59633
HIGH_DENSITY_LIPOPROTEIN_PARTICLE_REMODELING	0.0553966	0.36252	2.59633
VENOUS_BLOOD_VESSEL_DEVELOPMENT	0.0553966	0.36252	2.59633
LEUKOCYTE_MEDIATED_IMMUNITY	0.055364	0.36252	1.64847
NEURON_PROJECTION_REGENERATION	0.0519578	0.36252	2.3603
PROTEIN_STABILIZATION	0.0521475	0.36252	1.78374
SOMATIC_DIVERSIFICATION_OF_IMMUNE_RECEPTORS_VIA_SOMATIC_MUTATION	0.0553966	0.36252	2.59633
REGULATION_OF_HISTONE_METHYLATION	0.0553679	0.36252	2.08634
REGULATION_OF_LYMPHOCYTE_DIFFERENTIATION	0.0539134	0.36252	1.77023
POSITIVE_REGULATION_OF_NUCLEASE_ACTIVITY	0.0553966	0.36252	2.59633
INOSITOL_PHOSPHATE_METABOLIC_PROCESS	0.0553679	0.36252	2.08634
MEMBRANE_REPOLARIZATION	0.0553966	0.36252	2.59633
CELLULAR_RESPONSE_TO_EXTRACELLULAR_STIMULUS	0.0538857	0.36252	1.65723
PROTEIN_DESTABILIZATION	0.0559401	0.36252	2.29088
POLYAMINE_METABOLIC_PROCESS	0.0553966	0.36252	2.59633
OXYGEN_TRANSPORT	0.0553966	0.36252	2.59633
NATURAL_KILLER_CELL_ACTIVATION	0.0524296	0.36252	2.12427
POSITIVE_REGULATION_OF_PURINE_NUCLEOTIDE_METABOLIC_PROCESS	0.0557164	0.36252	1.75692
RNA_SPLICING	0.0523075	0.36252	1.48564
OTIC_VESICLE_DEVELOPMENT	0.0553966	0.36252	2.59633
HISTONE_H4_K8_ACETYLATION	0.0553966	0.36252	2.59633
POSITIVE_REGULATION_OF_NUCLEOTIDE_METABOLIC_PROCESS	0.0557164	0.36252	1.75692
CYTOPLASMIC_PATTERN_RECOGNITION_RECEPTOR_SIGNALING_PATHWAY	0.0519578	0.36252	2.3603
STRIATED_MUSCLE_CELL_PROLIFERATION	0.0553966	0.36252	2.59633
VENTRICULAR_CARDIAC_MUSCLE_CELL_ACTION_POTENTIAL	0.0553966	0.36252	2.59633
C21_STEROID_HORMONE_BIOSYNTHETIC_PROCESS	0.0553966	0.36252	2.59633
REGULATION_OF_SPINDLE_ASSEMBLY	0.0553966	0.36252	2.59633
NOSE_DEVELOPMENT	0.0553966	0.36252	2.59633
BRANCHING_MORPHOGENESIS_OF_AN_EPITHELIAL_TUBE	0.0521475	0.36252	1.78374
REGENERATION	0.0561175	0.363164	1.69326
PROTEIN_UBIQUITINATION	0.0567248	0.366584	1.36215
REGULATION_OF_NEUROTRANSMITTER_LEVELS	0.0568685	0.367003	1.63979
REGULATION_OF_T_CELL_DIFFERENTIATION	0.0575327	0.370416	1.81986
PROTEIN_UBIQUITINATION_INVOLVED_IN_UBIQUITIN_DEPENDENT_PROTEIN_CATABOLIC_PROCESS	0.0575566	0.370416	1.74381
REGULATION_OF_SIGNAL_TRANSDUCTION_BY_P53_CLASS_MEDIATOR	0.0577792	0.371335	1.68281
NEGATIVE_REGULATION_OF_CELLULAR_RESPONSE_TO_OXIDATIVE_STRESS	0.0600633	0.371424	2.22543
NEGATIVE_REGULATION_OF_T_CELL_APOPTOTIC_PROCESS	0.0622622	0.371424	2.43406
COVALENT_CHROMATIN_MODIFICATION	0.0622631	0.371424	1.46749
POSITIVE_REGULATION_OF_HEART_CONTRACTION	0.0600633	0.371424	2.22543
CELLULAR_RESPONSE_TO_ZINC_ION	0.0622622	0.371424	2.43406
NEURON_APOPTOTIC_PROCESS	0.0600633	0.371424	2.22543
PURINE_CONTAINING_COMPOUND_SALVAGE	0.0622622	0.371424	2.43406
NEGATIVE_REGULATION_OF_POTASSIUM_ION_TRANSMEMBRANE_TRANSPORTER_ACTIVITY	0.0622622	0.371424	2.43406
V_D_J_RECOMBINATION	0.0622622	0.371424	2.43406
NEGATIVE_REGULATION_OF_DNA_DEPENDENT_DNA_REPLICATION	0.0622622	0.371424	2.43406
PROTEIN_KINASE_C_SIGNALING	0.0622622	0.371424	2.43406
NUCLEOSIDE_TRANSPORT	0.0622622	0.371424	2.43406
CIRCADIAN_REGULATION_OF_GENE_EXPRESSION	0.0583933	0.371424	2.04974
SOMATIC_RECOMBINATION_OF_IMMUNOGLOBULIN_GENES_INVOLVED_IN_IMMUNE_RESPONSE	0.0622622	0.371424	2.43406
CELL_DEATH	0.0579655	0.371424	1.2839
REGULATION_OF_INTERLEUKIN_6_BIOSYNTHETIC_PROCESS	0.0622622	0.371424	2.43406
POSITIVE_REGULATION_OF_T_CELL_MEDIATED_CYTOTOXICITY	0.0622622	0.371424	2.43406
CELLULAR_RESPONSE_TO_BIOTIC_STIMULUS	0.0594718	0.371424	1.67248
SOMATIC_DIVERSIFICATION_OF_IMMUNOGLOBULINS_INVOLVED_IN_IMMUNE_RESPONSE	0.0622622	0.371424	2.43406
LEUKOCYTE_MEDIATED_CYTOTOXICITY	0.0600633	0.371424	2.22543
GLUCOCORTICOID_METABOLIC_PROCESS	0.0622622	0.371424	2.43406
NEGATIVE_REGULATION_OF_NEURON_APOPTOTIC_PROCESS	0.0594339	0.371424	1.73089
MONOCYTE_DIFFERENTIATION	0.0622622	0.371424	2.43406
CELLULAR_PROCESS_INVOLVED_IN_REPRODUCTION_IN_MULTICELLULAR_ORGANISM	0.0611465	0.371424	1.54544
RESPONSE_TO_HYDROGEN_PEROXIDE	0.0618447	0.371424	1.78647
APOPTOTIC_MITOCHONDRIAL_CHANGES	0.0583933	0.371424	2.04974
ISOTYPE_SWITCHING	0.0622622	0.371424	2.43406
CARDIAC_MYOFIBRIL_ASSEMBLY	0.0622622	0.371424	2.43406
POSITIVE_REGULATION_OF_TELOMERE_CAPPING	0.0622622	0.371424	2.43406
NUCLEAR_TRANSCRIBED_MRNA_CATABOLIC_PROCESS_DEADENYLATION_DEPENDENT_DECAY	0.0583933	0.371424	2.04974
FEMALE_GENITALIA_DEVELOPMENT	0.0622622	0.371424	2.43406
GUANOSINE_CONTAINING_COMPOUND_BIOSYNTHETIC_PROCESS	0.0622622	0.371424	2.43406
RESPONSE_TO_EPINEPHRINE	0.0622622	0.371424	2.43406
ACTIVATION_OF_JUN_KINASE_ACTIVITY	0.0600633	0.371424	2.22543
ESTABLISHMENT_OR_MAINTENANCE_OF_MONOPOLAR_CELL_POLARITY	0.0622622	0.371424	2.43406
NEGATIVE_REGULATION_OF_EPITHELIAL_CELL_APOPTOTIC_PROCESS	0.0600633	0.371424	2.22543
THYROID_HORMONE_METABOLIC_PROCESS	0.0622622	0.371424	2.43406
POSITIVE_REGULATION_OF_ANTIGEN_PROCESSING_AND_PRESENTATION	0.0622622	0.371424	2.43406
HISTONE_H2A_UBIQUITINATION	0.0622622	0.371424	2.43406
MISFOLDED_OR_INCOMPLETELY_SYNTHESIZED_PROTEIN_CATABOLIC_PROCESS	0.0622622	0.371424	2.43406
REGULATION_OF_PROTEIN_OLIGOMERIZATION	0.0600633	0.371424	2.22543
NEGATIVE_REGULATION_OF_SMOOTH_MUSCLE_CELL_MIGRATION	0.0622622	0.371424	2.43406
RNA_PHOSPHODIESTER_BOND_HYDROLYSIS_EXONUCLEOLYTIC	0.0600633	0.371424	2.22543
NEGATIVE_REGULATION_OF_INTERLEUKIN_10_PRODUCTION	0.0622622	0.371424	2.43406
REGULATION_OF_TRANSLATIONAL_INITIATION	0.0597209	0.371424	1.89976
NEGATIVE_REGULATION_OF_INTERLEUKIN_2_PRODUCTION	0.0622622	0.371424	2.43406
POSITIVE_REGULATION_OF_INTERFERON_ALPHA_PRODUCTION	0.0622622	0.371424	2.43406
ATRIOVENTRICULAR_VALVE_MORPHOGENESIS	0.0622622	0.371424	2.43406
NEGATIVE_REGULATION_OF_RESPONSE_TO_OXIDATIVE_STRESS	0.0600633	0.371424	2.22543
REGULATION_OF_ALTERNATIVE_MRNA_SPLICING_VIA_SPLICEOSOME	0.0600633	0.371424	2.22543
PEPTIDYL_LYSINE_MODIFICATION	0.0599213	0.371424	1.49788
POSITIVE_REGULATION_OF_NEUROTRANSMITTER_TRANSPORT	0.0622622	0.371424	2.43406
REGULATION_OF_OXIDATIVE_PHOSPHORYLATION	0.0622622	0.371424	2.43406
POSITIVE_REGULATION_OF_CYCLIC_NUCLEOTIDE_METABOLIC_PROCESS	0.0618447	0.371424	1.78647
POSITIVE_REGULATION_OF_INTERLEUKIN_6_SECRETION	0.0622622	0.371424	2.43406
REGULATION_OF_DIGESTIVE_SYSTEM_PROCESS	0.0600633	0.371424	2.22543
NEGATIVE_REGULATION_OF_CELL_DEATH	0.063159	0.376285	1.29519
CIRCADIAN_RHYTHM	0.0633007	0.376647	1.70562
CHROMATIN_MODIFICATION	0.0641448	0.377908	1.37283
MITOCHONDRION_LOCALIZATION	0.0643247	0.377908	2.16361
SEMAPHORIN_PLEXIN_SIGNALING_PATHWAY	0.0643247	0.377908	2.16361
PROTEIN_LIPID_COMPLEX_SUBUNIT_ORGANIZATION	0.0643247	0.377908	2.16361
NEGATIVE_REGULATION_OF_SMOOTH_MUSCLE_CELL_PROLIFERATION	0.0643247	0.377908	2.16361
NEGATIVE_REGULATION_OF_MUSCLE_TISSUE_DEVELOPMENT	0.0643247	0.377908	2.16361
HEAD_MORPHOGENESIS	0.0643247	0.377908	2.16361
NEGATIVE_REGULATION_OF_MUSCLE_ORGAN_DEVELOPMENT	0.0643247	0.377908	2.16361
PROTEIN_MODIFICATION_BY_SMALL_PROTEIN_CONJUGATION_OR_REMOVAL	0.0638996	0.377908	1.29371
PROTEIN_K63_LINKED_UBIQUITINATION	0.0643247	0.377908	2.16361
VASCULOGENESIS	0.0647032	0.379174	1.98025
REGULATION_OF_CELL_CYCLE_G2_M_PHASE_TRANSITION	0.0647032	0.379174	1.98025
NUCLEOSIDE_DIPHOSPHATE_METABOLIC_PROCESS	0.0648923	0.379804	1.85452
NEGATIVE_REGULATION_OF_RECEPTOR_MEDIATED_ENDOCYTOSIS	0.0693983	0.383111	2.29088
ETHANOLAMINE_CONTAINING_COMPOUND_METABOLIC_PROCESS	0.0675693	0.383111	1.83271
CYCLIC_NUCLEOTIDE_CATABOLIC_PROCESS	0.0693983	0.383111	2.29088
PROTEIN_DNA_COMPLEX_DISASSEMBLY	0.0693983	0.383111	2.29088
MALE_MEIOSIS_I	0.0693983	0.383111	2.29088
POSITIVE_REGULATION_OF_TRANSCRIPTION_INITIATION_FROM_RNA_POLYMERASE_II_PROMOTER	0.0693983	0.383111	2.29088
REGULATION_OF_STRIATED_MUSCLE_CELL_DIFFERENTIATION	0.0675693	0.383111	1.83271
CELL_CELL_RECOGNITION	0.0679865	0.383111	1.94725
CAMP_MEDIATED_SIGNALING	0.0687215	0.383111	2.10514
REGULATION_OF_NOREPINEPHRINE_SECRETION	0.0693983	0.383111	2.29088
TOLL_LIKE_RECEPTOR_SIGNALING_PATHWAY	0.0675693	0.383111	1.83271
ACTIN_POLYMERIZATION_OR_DEPOLYMERIZATION	0.0687215	0.383111	2.10514
REGULATION_OF_SISTER_CHROMATID_COHESION	0.0693983	0.383111	2.29088
REGULATION_OF_DNA_METHYLATION	0.0693983	0.383111	2.29088
MAMMARY_GLAND_ALVEOLUS_DEVELOPMENT	0.0693983	0.383111	2.29088
ACROSOME_REACTION	0.0693983	0.383111	2.29088
ER_TO_GOLGI_VESICLE_MEDIATED_TRANSPORT	0.0665526	0.383111	1.63243
LYMPH_NODE_DEVELOPMENT	0.0693983	0.383111	2.29088
NUCLEOSOME_DISASSEMBLY	0.0693983	0.383111	2.29088
REGULATION_OF_IMMUNOGLOBULIN_SECRETION	0.0693983	0.383111	2.29088
DENDRITIC_SPINE_ORGANIZATION	0.0693983	0.383111	2.29088
CELL_COMMUNICATION_INVOLVED_IN_CARDIAC_CONDUCTION	0.0687215	0.383111	2.10514
MAMMARY_GLAND_LOBULE_DEVELOPMENT	0.0693983	0.383111	2.29088
POSITIVE_REGULATION_OF_CHOLESTEROL_TRANSPORT	0.0693983	0.383111	2.29088
RESPONSE_TO_AMINO_ACID	0.068662	0.383111	1.73862
RRNA_CATABOLIC_PROCESS	0.0693983	0.383111	2.29088
CELLULAR_RESPONSE_TO_LITHIUM_ION	0.0693983	0.383111	2.29088
REGULATION_OF_NFAT_PROTEIN_IMPORT_INTO_NUCLEUS	0.0693983	0.383111	2.29088
RESPONSE_TO_INORGANIC_SUBSTANCE	0.0694095	0.383111	1.38218
NEGATIVE_REGULATION_OF_CARDIAC_MUSCLE_TISSUE_DEVELOPMENT	0.0693983	0.383111	2.29088
RESPONSE_TO_ORGANOPHOSPHORUS	0.0673172	0.383111	1.68108
NEGATIVE_REGULATION_OF_GENE_EXPRESSION_EPIGENETIC	0.068662	0.383111	1.73862
PYRIMIDINE_RIBONUCLEOSIDE_TRIPHOSPHATE_METABOLIC_PROCESS	0.0693983	0.383111	2.29088
POSITIVE_REGULATION_OF_STEROL_TRANSPORT	0.0693983	0.383111	2.29088
REGULATION_OF_RECEPTOR_INTERNALIZATION	0.0687215	0.383111	2.10514
ANATOMICAL_STRUCTURE_ARRANGEMENT	0.0693983	0.383111	2.29088
NEGATIVE_REGULATION_OF_STEM_CELL_PROLIFERATION	0.0693983	0.383111	2.29088
REVERSE_CHOLESTEROL_TRANSPORT	0.0693983	0.383111	2.29088
NEGATIVE_REGULATION_OF_STRIATED_MUSCLE_CELL_APOPTOTIC_PROCESS	0.0693983	0.383111	2.29088
RESPONSE_TO_NERVE_GROWTH_FACTOR	0.0687215	0.383111	2.10514
BLASTOCYST_GROWTH	0.0693983	0.383111	2.29088
REGULATION_OF_PROTEIN_KINASE_A_SIGNALING	0.0693983	0.383111	2.29088
CYTOKINE_PRODUCTION_INVOLVED_IN_IMMUNE_RESPONSE	0.0693983	0.383111	2.29088
INNER_MITOCHONDRIAL_MEMBRANE_ORGANIZATION	0.0693983	0.383111	2.29088
PALATE_DEVELOPMENT	0.0675693	0.383111	1.83271
EMBRYONIC_DIGESTIVE_TRACT_MORPHOGENESIS	0.0693983	0.383111	2.29088
CHROMATIN_DISASSEMBLY	0.0693983	0.383111	2.29088
CELL_SEPARATION_AFTER_CYTOKINESIS	0.0693983	0.383111	2.29088
MRNA_METABOLIC_PROCESS	0.0699346	0.385552	1.33854
POSITIVE_REGULATION_OF_SEQUENCE_SPECIFIC_DNA_BINDING_TRANSCRIPTION_FACTOR_ACTIVITY	0.070192	0.386513	1.5373
DNA_REPAIR	0.0704904	0.387697	1.3793
PROTEIN_CATABOLIC_PROCESS	0.0710533	0.389412	1.34525
OVULATION_CYCLE	0.0710275	0.389412	1.72323
NUCLEOTIDE_EXCISION_REPAIR	0.0710275	0.389412	1.72323
MEMBRANE_DEPOLARIZATION	0.0713544	0.389686	1.91533
NEGATIVE_REGULATION_OF_CATION_TRANSMEMBRANE_TRANSPORT	0.0713544	0.389686	1.91533
POSITIVE_REGULATION_OF_SYNAPSE_ASSEMBLY	0.0713544	0.389686	1.91533
NEGATIVE_REGULATION_OF_TRANSMEMBRANE_TRANSPORT	0.0731048	0.397805	1.79057
MESENCHYME_MORPHOGENESIS	0.0732508	0.397805	2.04974
MEMBRANE_BUDDING	0.0734395	0.397805	1.70811
NEGATIVE_REGULATION_OF_APOPTOTIC_SIGNALING_PATHWAY	0.073369	0.397805	1.5578
POSITIVE_REGULATION_OF_ENDOCYTOSIS	0.0734395	0.397805	1.70811
SUBSTRATE_ADHESION_DEPENDENT_CELL_SPREADING	0.0732508	0.397805	2.04974
NEGATIVE_REGULATION_OF_AXON_EXTENSION	0.0732508	0.397805	2.04974
EPITHELIAL_CILIUM_MOVEMENT	0.0767865	0.398314	2.16361
CELLULAR_MODIFIED_AMINO_ACID_CATABOLIC_PROCESS	0.0767865	0.398314	2.16361
POSITIVE_REGULATION_OF_PROTEIN_DEACETYLATION	0.0767865	0.398314	2.16361
SMOOTH_MUSCLE_TISSUE_DEVELOPMENT	0.0767865	0.398314	2.16361
NEPHRON_DEVELOPMENT	0.0758979	0.398314	1.69326
G_PROTEIN_COUPLED_ACETYLCHOLINE_RECEPTOR_SIGNALING_PATHWAY	0.0767865	0.398314	2.16361
LYMPHOCYTE_APOPTOTIC_PROCESS	0.0767865	0.398314	2.16361
RESPONSE_TO_PLATELET_DERIVED_GROWTH_FACTOR	0.0767865	0.398314	2.16361
REGULATION_OF_MRNA_SPLICING_VIA_SPLICEOSOME	0.0748062	0.398314	1.88444
OVULATION_CYCLE_PROCESS	0.0759628	0.398314	1.77023
TISSUE_HOMEOSTASIS	0.0741333	0.398314	1.59424
FOLIC_ACID_METABOLIC_PROCESS	0.0767865	0.398314	2.16361
POSTSYNAPTIC_SIGNAL_TRANSDUCTION	0.0767865	0.398314	2.16361
RIBOSOMAL_SMALL_SUBUNIT_ASSEMBLY	0.0767865	0.398314	2.16361
GANGLIOSIDE_BIOSYNTHETIC_PROCESS	0.0767865	0.398314	2.16361
GLYCERALDEHYDE_3_PHOSPHATE_METABOLIC_PROCESS	0.0767865	0.398314	2.16361
RRNA_TRANSCRIPTION	0.0767865	0.398314	2.16361
PROTEIN_HYDROXYLATION	0.0767865	0.398314	2.16361
CELL_DEATH_IN_RESPONSE_TO_OXIDATIVE_STRESS	0.0767865	0.398314	2.16361
REGULATION_OF_STEM_CELL_PROLIFERATION	0.0759628	0.398314	1.77023
EMBRYONIC_HEART_TUBE_MORPHOGENESIS	0.0748062	0.398314	1.88444
REGULATION_OF_CYTOKINE_PRODUCTION_INVOLVED_IN_INFLAMMATORY_RESPONSE	0.0767865	0.398314	2.16361
REGULATION_OF_HETEROTYPIC_CELL_CELL_ADHESION	0.0767865	0.398314	2.16361
SPERM_CAPACITATION	0.0767865	0.398314	2.16361
METHIONINE_METABOLIC_PROCESS	0.0767865	0.398314	2.16361
SIGNAL_TRANSDUCTION_INVOLVED_IN_CELLULAR_RESPONSE_TO_AMMONIUM_ION	0.0767865	0.398314	2.16361
ACETYLCHOLINE_RECEPTOR_SIGNALING_PATHWAY	0.0767865	0.398314	2.16361
CELLULAR_RESPONSE_TO_ACETYLCHOLINE	0.0767865	0.398314	2.16361
QUATERNARY_AMMONIUM_GROUP_TRANSPORT	0.0767865	0.398314	2.16361
POLYOL_CATABOLIC_PROCESS	0.0767865	0.398314	2.16361
BLASTOCYST_DEVELOPMENT	0.0748062	0.398314	1.88444
S_ADENOSYLMETHIONINE_METABOLIC_PROCESS	0.0767865	0.398314	2.16361
MAST_CELL_MEDIATED_IMMUNITY	0.0767865	0.398314	2.16361
TUBE_MORPHOGENESIS	0.074196	0.398314	1.44687
REGULATION_OF_TOLERANCE_INDUCTION	0.0767865	0.398314	2.16361
PYRIMIDINE_DEOXYRIBONUCLEOTIDE_METABOLIC_PROCESS	0.0767865	0.398314	2.16361
AUDITORY_RECEPTOR_CELL_DEVELOPMENT	0.0767865	0.398314	2.16361
RESPONSE_TO_ACETYLCHOLINE	0.0767865	0.398314	2.16361
ACTIVATION_OF_ADENYLATE_CYCLASE_ACTIVITY	0.0779096	0.398962	1.99718
MALE_MEIOSIS	0.0779096	0.398962	1.99718
ASTROCYTE_DIFFERENTIATION	0.0779096	0.398962	1.99718
COCHLEA_DEVELOPMENT	0.0779096	0.398962	1.99718
REGULATION_OF_TYPE_I_INTERFERON_MEDIATED_SIGNALING_PATHWAY	0.0779096	0.398962	1.99718
PEPTIDYL_ASPARAGINE_MODIFICATION	0.0779096	0.398962	1.99718
REGULATION_OF_PROTEIN_POLYMERIZATION	0.0781118	0.398962	1.57581
TUBE_DEVELOPMENT	0.0773758	0.398962	1.3405
NEGATIVE_CHEMOTAXIS	0.0779096	0.398962	1.99718
RESPONSE_TO_TRANSFORMING_GROWTH_FACTOR_BETA	0.0780151	0.398962	1.62271
SIGNAL_RELEASE	0.0781118	0.398962	1.57581
POSITIVE_REGULATION_OF_RELEASE_OF_SEQUESTERED_CALCIUM_ION_INTO_CYTOSOL	0.0779096	0.398962	1.99718
CELLULAR_RESPONSE_TO_NUTRIENT	0.0779096	0.398962	1.99718
REGULATION_OF_AXON_GUIDANCE	0.0779096	0.398962	1.99718
NEGATIVE_REGULATION_OF_NUCLEOTIDE_METABOLIC_PROCESS	0.0783408	0.399255	1.85452
MULTI_ORGANISM_REPRODUCTIVE_PROCESS	0.0783045	0.399255	1.26757
POSITIVE_REGULATION_OF_CAMP_METABOLIC_PROCESS	0.0788805	0.401127	1.75034
POSITIVE_REGULATION_OF_PROTEIN_POLYMERIZATION	0.0788805	0.401127	1.75034
NEGATIVE_REGULATION_OF_MAPK_CASCADE	0.0802672	0.406844	1.61152
RESPONSE_TO_IONIZING_RADIATION	0.0802672	0.406844	1.61152
CARBOHYDRATE_DERIVATIVE_CATABOLIC_PROCESS	0.0801481	0.406844	1.56675
SPECIFICATION_OF_SYMMETRY	0.0809533	0.409876	1.66432
REGULATION_OF_MYOBLAST_FUSION	0.0844091	0.412992	2.04974
GAS_TRANSPORT	0.0844091	0.412992	2.04974
CYTOPLASMIC_SEQUESTERING_OF_TRANSCRIPTION_FACTOR	0.0844091	0.412992	2.04974
SEX_DIFFERENTIATION	0.082404	0.412992	1.4641
FORELIMB_MORPHOGENESIS	0.0826948	0.412992	1.94725
REGULATION_OF_LIPOPOLYSACCHARIDE_MEDIATED_SIGNALING_PATHWAY	0.0844091	0.412992	2.04974
_DE_NOVO_PROTEIN_FOLDING	0.0844091	0.412992	2.04974
MUSCLE_CELL_PROLIFERATION	0.0844091	0.412992	2.04974
NEGATIVE_REGULATION_OF_INTRINSIC_APOPTOTIC_SIGNALING_PATHWAY	0.0818576	0.412992	1.73089
DENDRITIC_SPINE_DEVELOPMENT	0.0844091	0.412992	2.04974
THYMIC_T_CELL_SELECTION	0.0844091	0.412992	2.04974
REGULATION_OF_INTERFERON_ALPHA_PRODUCTION	0.0844091	0.412992	2.04974
NEGATIVE_REGULATION_OF_VIRAL_ENTRY_INTO_HOST_CELL	0.0844091	0.412992	2.04974
RRNA_METHYLATION	0.0844091	0.412992	2.04974
REGULATION_OF_ACTIVATED_T_CELL_PROLIFERATION	0.0826948	0.412992	1.94725
DRUG_TRANSMEMBRANE_TRANSPORT	0.0844091	0.412992	2.04974
SULFUR_AMINO_ACID_BIOSYNTHETIC_PROCESS	0.0844091	0.412992	2.04974
REGULATION_OF_ALPHA_AMINO_3_HYDROXY_5_METHYL_4_ISOXAZOLE_PROPIONATE_SELECTIVE_GLUTAMATE_RECEPTOR_ACTIVITY	0.0844091	0.412992	2.04974
LENS_MORPHOGENESIS_IN_CAMERA_TYPE_EYE	0.0844091	0.412992	2.04974
REGULATION_OF_WATER_LOSS_VIA_SKIN	0.0844091	0.412992	2.04974
NUCLEOTIDE_SUGAR_BIOSYNTHETIC_PROCESS	0.0844091	0.412992	2.04974
REGULATION_OF_CARDIAC_MUSCLE_CELL_ACTION_POTENTIAL	0.0844091	0.412992	2.04974
VENTRICULAR_CARDIAC_MUSCLE_CELL_DIFFERENTIATION	0.0844091	0.412992	2.04974
DETECTION_OF_OTHER_ORGANISM	0.0844091	0.412992	2.04974
ATRIOVENTRICULAR_VALVE_DEVELOPMENT	0.0844091	0.412992	2.04974
POSITIVE_REGULATION_OF_PROTEIN_EXPORT_FROM_NUCLEUS	0.0844091	0.412992	2.04974
NEGATIVE_REGULATION_OF_GROWTH	0.0838068	0.412992	1.48519
RIBONUCLEOSIDE_DIPHOSPHATE_METABOLIC_PROCESS	0.0819575	0.412992	1.82555
NEGATIVE_REGULATION_OF_CELL_CYCLE_PHASE_TRANSITION	0.0825566	0.412992	1.60048
HISTONE_H4_K16_ACETYLATION	0.0844091	0.412992	2.04974
NEGATIVE_REGULATION_OF_MRNA_SPLICING_VIA_SPLICEOSOME	0.0844091	0.412992	2.04974
RHYTHMIC_PROCESS	0.0836963	0.412992	1.43757
CARTILAGE_DEVELOPMENT	0.0848833	0.414441	1.58959
LYMPHOCYTE_MEDIATED_IMMUNITY	0.0848833	0.414441	1.58959
REGULATION_OF_RESPONSE_TO_OXIDATIVE_STRESS	0.0856552	0.417334	1.79746
OLIGOSACCHARIDE_METABOLIC_PROCESS	0.0856552	0.417334	1.79746
CELL_DEVELOPMENT	0.0858414	0.417803	1.20167
RECEPTOR_CLUSTERING	0.0876031	0.424159	1.89976
CELLULAR_RESPONSE_TO_ESTROGEN_STIMULUS	0.0876031	0.424159	1.89976
MULTICELLULAR_ORGANISMAL_MOVEMENT	0.0876031	0.424159	1.89976
MUSCULOSKELETAL_MOVEMENT	0.0876031	0.424159	1.89976
CELL_SUBSTRATE_JUNCTION_ASSEMBLY	0.0876031	0.424159	1.89976
INNER_EAR_MORPHOGENESIS	0.0879884	0.42514	1.69326
MITOCHONDRIAL_MEMBRANE_ORGANIZATION	0.0879884	0.42514	1.69326
MODULATION_OF_SYNAPTIC_TRANSMISSION	0.0885328	0.427327	1.42324
REGULATION_OF_CALCIUM_ION_TRANSPORT	0.0905118	0.427953	1.49072
HEME_BIOSYNTHETIC_PROCESS	0.0922495	0.427953	1.94725
METANEPHRIC_EPITHELIUM_DEVELOPMENT	0.0922495	0.427953	1.94725
MYOBLAST_FUSION	0.0922495	0.427953	1.94725
SECONDARY_METABOLITE_BIOSYNTHETIC_PROCESS	0.0922495	0.427953	1.94725
PROTEIN_LOCALIZATION_TO_LYSOSOME	0.0922495	0.427953	1.94725
RESPONSE_TO_METAL_ION	0.0889441	0.427953	1.40342
NEGATIVE_REGULATION_OF_BIOMINERAL_TISSUE_DEVELOPMENT	0.0922495	0.427953	1.94725
CHROMOSOME_ORGANIZATION	0.0906756	0.427953	1.23512
REGULATION_OF_CARDIAC_CONDUCTION	0.0894328	0.427953	1.77023
SERTOLI_CELL_DIFFERENTIATION	0.0922495	0.427953	1.94725
REGULATION_OF_NEURON_PROJECTION_REGENERATION	0.0922495	0.427953	1.94725
REGULATION_OF_TRANSCRIPTION_INVOLVED_IN_CELL_FATE_COMMITMENT	0.0922495	0.427953	1.94725
EMBRYONIC_HEMOPOIESIS	0.0922495	0.427953	1.94725
REGULATION_OF_SEQUENCE_SPECIFIC_DNA_BINDING_TRANSCRIPTION_FACTOR_ACTIVITY	0.0888718	0.427953	1.38708
REGULATION_OF_SULFUR_METABOLIC_PROCESS	0.0922495	0.427953	1.94725
NEGATIVE_REGULATION_OF_CELL_CYCLE_ARREST	0.0922495	0.427953	1.94725
DNA_DOUBLE_STRAND_BREAK_PROCESSING	0.0922495	0.427953	1.94725
PYRIMIDINE_NUCLEOSIDE_TRIPHOSPHATE_BIOSYNTHETIC_PROCESS	0.0922495	0.427953	1.94725
CENTRIOLE_ASSEMBLY	0.0922495	0.427953	1.94725
REGULATION_OF_CHOLESTEROL_EFFLUX	0.0922495	0.427953	1.94725
CHROMATIN_ORGANIZATION	0.0888214	0.427953	1.29229
POSITIVE_REGULATION_OF_EPIDERMAL_CELL_DIFFERENTIATION	0.0922495	0.427953	1.94725
MELANOCYTE_DIFFERENTIATION	0.0922495	0.427953	1.94725
REGULATION_OF_MACROPHAGE_DIFFERENTIATION	0.0922495	0.427953	1.94725
DORSAL_VENTRAL_AXIS_SPECIFICATION	0.0922495	0.427953	1.94725
NEGATIVE_REGULATION_OF_TRANSFORMING_GROWTH_FACTOR_BETA_RECEPTOR_SIGNALING_PATHWAY	0.0894328	0.427953	1.77023
REGULATION_OF_CELLULAR_COMPONENT_BIOGENESIS	0.0907702	0.427953	1.26939
ESTABLISHMENT_OF_PROTEIN_LOCALIZATION_TO_GOLGI	0.0922495	0.427953	1.94725
G_PROTEIN_COUPLED_PURINERGIC_RECEPTOR_SIGNALING_PATHWAY	0.0922495	0.427953	1.94725
ESTABLISHMENT_OF_MITOTIC_SPINDLE_ORIENTATION	0.0922495	0.427953	1.94725
NEGATIVE_REGULATION_OF_CELLULAR_RESPONSE_TO_TRANSFORMING_GROWTH_FACTOR_BETA_STIMULUS	0.0894328	0.427953	1.77023
RESPONSE_TO_VITAMIN_A	0.0922495	0.427953	1.94725
INTRACELLULAR_LIPID_TRANSPORT	0.0922495	0.427953	1.94725
AMELOGENESIS	0.0922495	0.427953	1.94725
2_OXOGLUTARATE_METABOLIC_PROCESS	0.0922495	0.427953	1.94725
LYMPH_VESSEL_DEVELOPMENT	0.0922495	0.427953	1.94725
RESPONSE_TO_LEAD_ION	0.0922495	0.427953	1.94725
PURINE_RIBONUCLEOSIDE_BISPHOSPHATE_METABOLIC_PROCESS	0.0922495	0.427953	1.94725
METAPHASE_PLATE_CONGRESSION	0.0926312	0.428017	1.85452
DENDRITE_MORPHOGENESIS	0.0926312	0.428017	1.85452
DETECTION_OF_MECHANICAL_STIMULUS	0.0926312	0.428017	1.85452
GENITALIA_DEVELOPMENT	0.0926312	0.428017	1.85452
MULTICELLULAR_ORGANISMAL_HOMEOSTASIS	0.0927653	0.428211	1.4318
HEART_DEVELOPMENT	0.0933432	0.430025	1.33717
CELLULAR_RESPONSE_TO_DRUG	0.0932893	0.430025	1.74381
CELLULAR_RESPONSE_TO_INTERFERON_GAMMA	0.0943928	0.434431	1.59611
PROTEIN_OLIGOMERIZATION	0.0946183	0.435038	1.34603
SIALYLATION	0.100291	0.441909	1.85452
REGULATION_OF_SYNAPTIC_VESICLE_EXOCYTOSIS	0.100291	0.441909	1.85452
CELL_AGGREGATION	0.100291	0.441909	1.85452
PROTEIN_LIPID_COMPLEX_ASSEMBLY	0.100291	0.441909	1.85452
NUCLEOTIDE_EXCISION_REPAIR_PREINCISION_COMPLEX_STABILIZATION	0.100291	0.441909	1.85452
MEIOTIC_CELL_CYCLE_PROCESS	0.0970734	0.441909	1.5373
NEGATIVE_REGULATION_OF_OXIDATIVE_STRESS_INDUCED_INTRINSIC_APOPTOTIC_SIGNALING_PATHWAY	0.100291	0.441909	1.85452
REGULATION_OF_TRANSPORT	0.0997068	0.441909	1.16576
SYNAPTONEMAL_COMPLEX_ORGANIZATION	0.100291	0.441909	1.85452
REGULATION_OF_PROTEIN_IMPORT_INTO_NUCLEUS_TRANSLOCATION	0.100291	0.441909	1.85452
METANEPHRIC_NEPHRON_MORPHOGENESIS	0.100291	0.441909	1.85452
MRNA_TRANSCRIPTION	0.100291	0.441909	1.85452
PHOTOTRANSDUCTION	0.0977759	0.441909	1.8114
HISTONE_DEUBIQUITINATION	0.100291	0.441909	1.85452
REGULATION_OF_PHAGOCYTOSIS	0.0972236	0.441909	1.71816
ZINC_ION_HOMEOSTASIS	0.100291	0.441909	1.85452
INOSITOL_LIPID_MEDIATED_SIGNALING	0.100084	0.441909	1.57036
COBALAMIN_METABOLIC_PROCESS	0.100291	0.441909	1.85452
SYMPATHETIC_NERVOUS_SYSTEM_DEVELOPMENT	0.100291	0.441909	1.85452
AMINE_BIOSYNTHETIC_PROCESS	0.100291	0.441909	1.85452
POSITIVE_REGULATION_OF_ENDOTHELIAL_CELL_PROLIFERATION	0.0972236	0.441909	1.71816
POLYOL_METABOLIC_PROCESS	0.0976194	0.441909	1.63979
RESPONSE_TO_COLD	0.0977759	0.441909	1.8114
MYELOID_LEUKOCYTE_MEDIATED_IMMUNITY	0.0977759	0.441909	1.8114
TRANSFORMING_GROWTH_FACTOR_BETA_RECEPTOR_SIGNALING_PATHWAY	0.0976194	0.441909	1.63979
COCHLEA_MORPHOGENESIS	0.100291	0.441909	1.85452
CALCIUM_INDEPENDENT_CELL_CELL_ADHESION_VIA_PLASMA_MEMBRANE_CELL_ADHESION_MOLECULES	0.100291	0.441909	1.85452
DEOXYRIBOSE_PHOSPHATE_CATABOLIC_PROCESS	0.100291	0.441909	1.85452
ORGAN_GROWTH	0.0972236	0.441909	1.71816
CARTILAGE_CONDENSATION	0.100291	0.441909	1.85452
NEGATIVE_REGULATION_OF_INTRACELLULAR_PROTEIN_TRANSPORT	0.0976194	0.441909	1.63979
NEGATIVE_REGULATION_OF_PROTEIN_ACETYLATION	0.100291	0.441909	1.85452
T_HELPER_1_TYPE_IMMUNE_RESPONSE	0.100291	0.441909	1.85452
NEGATIVE_REGULATION_OF_NEURAL_PRECURSOR_CELL_PROLIFERATION	0.100291	0.441909	1.85452
NEGATIVE_REGULATION_OF_POTASSIUM_ION_TRANSMEMBRANE_TRANSPORT	0.100291	0.441909	1.85452
MEMBRANE_DOCKING	0.0972236	0.441909	1.71816
LEFT_RIGHT_PATTERN_FORMATION	0.100291	0.441909	1.85452
RESPONSE_TO_TYPE_I_INTERFERON	0.0972236	0.441909	1.71816
REGULATION_OF_TRANSCRIPTION_FACTOR_IMPORT_INTO_NUCLEUS	0.0976194	0.441909	1.63979
NEGATIVE_REGULATION_OF_ORGAN_GROWTH	0.100291	0.441909	1.85452
NUCLEOTIDE_EXCISION_REPAIR_DNA_INCISION_3_TO_LESION	0.100291	0.441909	1.85452
POSITIVE_REGULATION_OF_TRIGLYCERIDE_METABOLIC_PROCESS	0.100291	0.441909	1.85452
MAST_CELL_ACTIVATION	0.100291	0.441909	1.85452
MRNA_CLEAVAGE	0.100291	0.441909	1.85452
NUCLEOSIDE_PHOSPHATE_CATABOLIC_PROCESS	0.101234	0.445354	1.69326
CELLULAR_RESPONSE_TO_NITROGEN_COMPOUND	0.101265	0.445354	1.31102
POSITIVE_REGULATION_OF_CELLULAR_COMPONENT_BIOGENESIS	0.101763	0.447123	1.34293
POSITIVE_REGULATION_OF_EPITHELIAL_CELL_PROLIFERATION	0.102207	0.448648	1.51734
BRANCHING_INVOLVED_IN_URETERIC_BUD_MORPHOGENESIS	0.103034	0.450579	1.77023
POSITIVE_REGULATION_OF_MUSCLE_CONTRACTION	0.103034	0.450579	1.77023
KIDNEY_EPITHELIUM_DEVELOPMENT	0.102997	0.450579	1.5578
BODY_MORPHOGENESIS	0.103034	0.450579	1.77023
NEUROTRANSMITTER_TRANSPORT	0.104828	0.457994	1.50755
POSITIVE_REGULATION_OF_INTERLEUKIN_4_PRODUCTION	0.108519	0.458619	1.77023
DNA_METHYLATION	0.108401	0.458619	1.73089
MONOAMINE_TRANSPORT	0.108519	0.458619	1.77023
GLUCOSE_6_PHOSPHATE_METABOLIC_PROCESS	0.108519	0.458619	1.77023
POSITIVE_REGULATION_OF_PROTEASOMAL_PROTEIN_CATABOLIC_PROCESS	0.10776	0.458619	1.58959
DNA_ALKYLATION	0.108401	0.458619	1.73089
REGULATION_OF_PLASMA_LIPOPROTEIN_PARTICLE_LEVELS	0.108401	0.458619	1.73089
RETINA_LAYER_FORMATION	0.108519	0.458619	1.77023
REGULATION_OF_ENDOTHELIAL_CELL_PROLIFERATION	0.10776	0.458619	1.58959
REGULATION_OF_STRIATED_MUSCLE_CELL_APOPTOTIC_PROCESS	0.108519	0.458619	1.77023
POSITIVE_REGULATION_OF_HEART_RATE	0.108519	0.458619	1.77023
PURINERGIC_NUCLEOTIDE_RECEPTOR_SIGNALING_PATHWAY	0.108519	0.458619	1.77023
PROTEIN_HOMOOLIGOMERIZATION	0.107054	0.458619	1.41333
REGULATION_OF_PROTEIN_HOMODIMERIZATION_ACTIVITY	0.108519	0.458619	1.77023
MYELOID_LEUKOCYTE_ACTIVATION	0.10776	0.458619	1.58959
REGULATION_OF_TELOMERE_CAPPING	0.108519	0.458619	1.77023
RELEASE_OF_CYTOCHROME_C_FROM_MITOCHONDRIA	0.108519	0.458619	1.77023
REGULATION_OF_HAIR_CYCLE	0.108519	0.458619	1.77023
REGULATION_OF_ESTABLISHMENT_OR_MAINTENANCE_OF_CELL_POLARITY	0.108519	0.458619	1.77023
REGULATION_OF_MEMBRANE_PERMEABILITY	0.10532	0.458619	1.66907
REGULATION_OF_CGMP_BIOSYNTHETIC_PROCESS	0.108519	0.458619	1.77023
DEVELOPMENT_OF_PRIMARY_SEXUAL_CHARACTERISTICS	0.105348	0.458619	1.44241
POSITIVE_REGULATION_OF_TRANSLATIONAL_INITIATION	0.108519	0.458619	1.77023
SYNAPTIC_TRANSMISSION_GLUTAMATERGIC	0.108519	0.458619	1.77023
SEX_DETERMINATION	0.108519	0.458619	1.77023
RESPONSE_TO_UV	0.105953	0.458619	1.54544
ACTIVATION_OF_PROTEIN_KINASE_B_ACTIVITY	0.108519	0.458619	1.77023
SPROUTING_ANGIOGENESIS	0.108401	0.458619	1.73089
SPERM_EGG_RECOGNITION	0.108401	0.458619	1.73089
REGULATION_OF_CELLULAR_EXTRAVASATION	0.108519	0.458619	1.77023
NCRNA_CATABOLIC_PROCESS	0.108519	0.458619	1.77023
ENDOCARDIAL_CUSHION_MORPHOGENESIS	0.108519	0.458619	1.77023
CELLULAR_RESPONSE_TO_VIRUS	0.108519	0.458619	1.77023
REGULATION_OF_B_CELL_DIFFERENTIATION	0.108519	0.458619	1.77023
ENDOCHONDRAL_BONE_MORPHOGENESIS	0.108401	0.458619	1.73089
POSITIVE_REGULATION_OF_NITRIC_OXIDE_SYNTHASE_ACTIVITY	0.108519	0.458619	1.77023
NEGATIVE_REGULATION_OF_ION_TRANSPORT	0.108953	0.460037	1.53327
ADHERENS_JUNCTION_ORGANIZATION	0.10948	0.461423	1.64556
CELL_SURFACE_RECEPTOR_SIGNALING_PATHWAY_INVOLVED_IN_CELL_CELL_SIGNALING	0.10948	0.461423	1.64556
STRIATED_MUSCLE_CONTRACTION	0.11125	0.467613	1.57354
REGULATION_OF_CELLULAR_RESPONSE_TO_TRANSFORMING_GROWTH_FACTOR_BETA_STIMULUS	0.11125	0.467613	1.57354
REGULATION_OF_TRANSFORMING_GROWTH_FACTOR_BETA_RECEPTOR_SIGNALING_PATHWAY	0.11125	0.467613	1.57354
SINGLE_ORGANISM_MEMBRANE_FUSION	0.111997	0.470326	1.52129
RESPONSE_TO_PURINE_CONTAINING_COMPOUND	0.112906	0.473719	1.47892
SOCIAL_BEHAVIOR	0.113874	0.475543	1.69326
REGULATION_OF_SMOOTH_MUSCLE_CELL_PROLIFERATION	0.114795	0.475543	1.5578
HISTONE_MONOUBIQUITINATION	0.116918	0.475543	1.69326
GLUTAMINE_METABOLIC_PROCESS	0.116918	0.475543	1.69326
ADRENAL_GLAND_DEVELOPMENT	0.116918	0.475543	1.69326
REGULATION_OF_OSTEOBLAST_PROLIFERATION	0.116918	0.475543	1.69326
BRANCHED_CHAIN_AMINO_ACID_METABOLIC_PROCESS	0.116918	0.475543	1.69326
INTRASPECIES_INTERACTION_BETWEEN_ORGANISMS	0.113874	0.475543	1.69326
REGULATION_OF_TRANSCRIPTION_INITIATION_FROM_RNA_POLYMERASE_II_PROMOTER	0.116918	0.475543	1.69326
LYSOSOME_LOCALIZATION	0.116918	0.475543	1.69326
REGULATION_OF_ANTIGEN_PROCESSING_AND_PRESENTATION	0.116918	0.475543	1.69326
REGULATION_OF_OXIDATIVE_STRESS_INDUCED_CELL_DEATH	0.113874	0.475543	1.69326
GAMMA_AMINOBUTYRIC_ACID_SIGNALING_PATHWAY	0.116918	0.475543	1.69326
LEUKOCYTE_APOPTOTIC_PROCESS	0.116918	0.475543	1.69326
PROTEIN_ACYLATION	0.115671	0.475543	1.46962
EMBRYO_DEVELOPMENT	0.115764	0.475543	1.21975
ASPARTATE_FAMILY_AMINO_ACID_BIOSYNTHETIC_PROCESS	0.116918	0.475543	1.69326
CYCLIC_NUCLEOTIDE_MEDIATED_SIGNALING	0.113874	0.475543	1.69326
ESTABLISHMENT_OF_EPITHELIAL_CELL_POLARITY	0.116918	0.475543	1.69326
ACTIN_FILAMENT_POLYMERIZATION	0.116918	0.475543	1.69326
REGULATION_OF_PROTEIN_STABILITY	0.116741	0.475543	1.40977
POSITIVE_REGULATION_OF_ERYTHROCYTE_DIFFERENTIATION	0.116918	0.475543	1.69326
ORGANELLE_LOCALIZATION	0.116276	0.475543	1.31381
REGULATION_OF_EPIDERMAL_GROWTH_FACTOR_ACTIVATED_RECEPTOR_ACTIVITY	0.116918	0.475543	1.69326
REGULATION_OF_JNK_CASCADE	0.115671	0.475543	1.46962
HISTONE_H3_ACETYLATION	0.113874	0.475543	1.69326
SCF_DEPENDENT_PROTEASOMAL_UBIQUITIN_DEPENDENT_PROTEIN_CATABOLIC_PROCESS	0.116918	0.475543	1.69326
RESPONSE_TO_MAGNESIUM_ION	0.116918	0.475543	1.69326
CGMP_METABOLIC_PROCESS	0.116918	0.475543	1.69326
SODIUM_INDEPENDENT_ORGANIC_ANION_TRANSPORT	0.116918	0.475543	1.69326
NEUROTROPHIN_SIGNALING_PATHWAY	0.116918	0.475543	1.69326
PHOSPHATIDYLINOSITOL_DEPHOSPHORYLATION	0.116918	0.475543	1.69326
RESPONSE_TO_AUDITORY_STIMULUS	0.116918	0.475543	1.69326
PROTEIN_INSERTION_INTO_MEMBRANE	0.116918	0.475543	1.69326
INNERVATION	0.116918	0.475543	1.69326
NEGATIVE_REGULATION_OF_MAP_KINASE_ACTIVITY	0.118016	0.478336	1.60048
ANATOMICAL_STRUCTURE_HOMEOSTASIS	0.117796	0.478336	1.36649
EMBRYONIC_HEART_TUBE_DEVELOPMENT	0.118016	0.478336	1.60048
G1_DNA_DAMAGE_CHECKPOINT	0.118016	0.478336	1.60048
PROTEIN_O_LINKED_GLYCOSYLATION	0.118393	0.479028	1.54238
CAMERA_TYPE_EYE_MORPHOGENESIS	0.118393	0.479028	1.54238
POSITIVE_REGULATION_OF_ORGANELLE_ASSEMBLY	0.11945	0.481214	1.65723
PROTEIN_K48_LINKED_UBIQUITINATION	0.11945	0.481214	1.65723
CHAPERONE_MEDIATED_PROTEIN_FOLDING	0.11945	0.481214	1.65723
PIGMENT_BIOSYNTHETIC_PROCESS	0.11945	0.481214	1.65723
NEURON_DEATH	0.11945	0.481214	1.65723
REGULATION_OF_RESPONSE_TO_STRESS	0.12045	0.484824	1.16729
STEROID_CATABOLIC_PROCESS	0.125475	0.484912	1.62271
REGULATION_OF_PROTEIN_PHOSPHATASE_TYPE_2A_ACTIVITY	0.125475	0.484912	1.62271
EMBRYO_DEVELOPMENT_ENDING_IN_BIRTH_OR_EGG_HATCHING	0.123288	0.484912	1.26536
NEGATIVE_REGULATION_OF_VIRAL_TRANSCRIPTION	0.125475	0.484912	1.62271
REGULATION_OF_HYDROLASE_ACTIVITY	0.123205	0.484912	1.17393
POSITIVE_REGULATION_OF_WOUND_HEALING	0.125125	0.484912	1.62271
EXPLORATION_BEHAVIOR	0.125475	0.484912	1.62271
PATTERN_SPECIFICATION_PROCESS	0.121374	0.484912	1.30438
REGULATION_OF_HISTONE_DEACETYLATION	0.125475	0.484912	1.62271
RENAL_SYSTEM_PROCESS	0.122044	0.484912	1.52725
POSITIVE_REGULATION_OF_ATP_METABOLIC_PROCESS	0.125475	0.484912	1.62271
REGULATION_OF_MYELOID_CELL_APOPTOTIC_PROCESS	0.125475	0.484912	1.62271
ENDOTHELIAL_CELL_PROLIFERATION	0.125475	0.484912	1.62271
RESPONSE_TO_GLUCAGON	0.125125	0.484912	1.62271
POSITIVE_REGULATION_OF_RESPONSE_TO_EXTRACELLULAR_STIMULUS	0.125125	0.484912	1.62271
ADAPTIVE_IMMUNE_RESPONSE	0.124068	0.484912	1.35226
AMMONIUM_TRANSMEMBRANE_TRANSPORT	0.125475	0.484912	1.62271
POSITIVE_REGULATION_OF_NUCLEOSIDE_METABOLIC_PROCESS	0.125475	0.484912	1.62271
POSITIVE_REGULATION_OF_SMOOTHENED_SIGNALING_PATHWAY	0.125475	0.484912	1.62271
MULTI_ORGANISM_ORGANELLE_ORGANIZATION	0.125475	0.484912	1.62271
REGULATION_OF_T_CELL_MIGRATION	0.125475	0.484912	1.62271
DIGESTIVE_TRACT_MORPHOGENESIS	0.125125	0.484912	1.62271
RETROGRADE_TRANSPORT_ENDOSOME_TO_GOLGI	0.12239	0.484912	1.57885
POSITIVE_REGULATION_OF_RESPONSE_TO_NUTRIENT_LEVELS	0.125125	0.484912	1.62271
POSITIVE_REGULATION_OF_LEUKOCYTE_DIFFERENTIATION	0.121383	0.484912	1.48645
ORGANELLE_FUSION	0.121383	0.484912	1.48645
MULTI_ORGANISM_MEMBRANE_BUDDING	0.125475	0.484912	1.62271
ERYTHROCYTE_DEVELOPMENT	0.125475	0.484912	1.62271
ESTABLISHMENT_OF_MITOTIC_SPINDLE_LOCALIZATION	0.125475	0.484912	1.62271
CEREBELLAR_PURKINJE_CELL_LAYER_DEVELOPMENT	0.125475	0.484912	1.62271
TRANSCRIPTION_FROM_RNA_POLYMERASE_II_PROMOTER	0.120792	0.484912	1.2372
POSITIVE_REGULATION_OF_RECEPTOR_INTERNALIZATION	0.125475	0.484912	1.62271
VIRAL_BUDDING	0.125475	0.484912	1.62271
RETROGRADE_TRANSPORT_VESICLE_RECYCLING_WITHIN_GOLGI	0.125475	0.484912	1.62271
POSITIVE_REGULATION_OF_OSTEOCLAST_DIFFERENTIATION	0.125475	0.484912	1.62271
POSITIVE_REGULATION_OF_G1_S_TRANSITION_OF_MITOTIC_CELL_CYCLE	0.125475	0.484912	1.62271
MACROMOLECULAR_COMPLEX_REMODELING	0.125475	0.484912	1.62271
REGULATION_OF_ODONTOGENESIS	0.125475	0.484912	1.62271
PLASMA_LIPOPROTEIN_PARTICLE_REMODELING	0.125475	0.484912	1.62271
IMMUNOGLOBULIN_PRODUCTION_INVOLVED_IN_IMMUNOGLOBULIN_MEDIATED_IMMUNE_RESPONSE	0.125475	0.484912	1.62271
PROTEIN_LIPID_COMPLEX_REMODELING	0.125475	0.484912	1.62271
PYRIMIDINE_NUCLEOSIDE_TRIPHOSPHATE_METABOLIC_PROCESS	0.125475	0.484912	1.62271
RESPONSE_TO_STEROL	0.125475	0.484912	1.62271
NEGATIVE_REGULATION_OF_CELLULAR_AMIDE_METABOLIC_PROCESS	0.121383	0.484912	1.48645
EMBRYONIC_CAMERA_TYPE_EYE_MORPHOGENESIS	0.125475	0.484912	1.62271
MITOCHONDRIAL_GENOME_MAINTENANCE	0.125475	0.484912	1.62271
CELLULAR_RESPONSE_TO_CARBOHYDRATE_STIMULUS	0.12239	0.484912	1.57885
PYRIMIDINE_NUCLEOTIDE_METABOLIC_PROCESS	0.125125	0.484912	1.62271
CELLULAR_GLUCOSE_HOMEOSTASIS	0.126832	0.488938	1.5578
REGULATION_OF_RELEASE_OF_SEQUESTERED_CALCIUM_ION_INTO_CYTOSOL	0.126832	0.488938	1.5578
ARTERY_DEVELOPMENT	0.126832	0.488938	1.5578
POSITIVE_REGULATION_OF_HEMOPOIESIS	0.127076	0.489475	1.43356
TELOMERE_ORGANIZATION	0.129501	0.498402	1.49788
CELL_SUBSTRATE_ADHESION	0.130014	0.499961	1.42482
REGULATION_OF_SMOOTH_MUSCLE_CELL_MIGRATION	0.130896	0.501694	1.58959
SPERM_MOTILITY	0.130896	0.501694	1.58959
HORMONE_BIOSYNTHETIC_PROCESS	0.130896	0.501694	1.58959
CARDIAC_SEPTUM_MORPHOGENESIS	0.130896	0.501694	1.58959
MULTICELLULAR_ORGANISM_GROWTH	0.131341	0.502986	1.5373
NEGATIVE_REGULATION_OF_OSTEOCLAST_DIFFERENTIATION	0.134175	0.505927	1.5578
POSTSYNAPTIC_MEMBRANE_ORGANIZATION	0.134175	0.505927	1.5578
PEPTIDE_CATABOLIC_PROCESS	0.134175	0.505927	1.5578
EPITHELIAL_TUBE_BRANCHING_INVOLVED_IN_LUNG_MORPHOGENESIS	0.134175	0.505927	1.5578
C21_STEROID_HORMONE_METABOLIC_PROCESS	0.134175	0.505927	1.5578
REGULATION_OF_SYNCYTIUM_FORMATION_BY_PLASMA_MEMBRANE_FUSION	0.134175	0.505927	1.5578
PYRIMIDINE_RIBONUCLEOTIDE_METABOLIC_PROCESS	0.134175	0.505927	1.5578
NATURAL_KILLER_CELL_ACTIVATION_INVOLVED_IN_IMMUNE_RESPONSE	0.134175	0.505927	1.5578
POSITIVE_REGULATION_OF_LIPID_CATABOLIC_PROCESS	0.134175	0.505927	1.5578
REGULATION_OF_VOLTAGE_GATED_CALCIUM_CHANNEL_ACTIVITY	0.134175	0.505927	1.5578
DRUG_TRANSPORT	0.134175	0.505927	1.5578
REGULATION_OF_ACTIVIN_RECEPTOR_SIGNALING_PATHWAY	0.134175	0.505927	1.5578
DETECTION_OF_MECHANICAL_STIMULUS_INVOLVED_IN_SENSORY_PERCEPTION	0.134175	0.505927	1.5578
APOPTOTIC_NUCLEAR_CHANGES	0.134175	0.505927	1.5578
HISTONE_PHOSPHORYLATION	0.134175	0.505927	1.5578
RIBONUCLEOSIDE_CATABOLIC_PROCESS	0.134175	0.505927	1.5578
GLYCOSPHINGOLIPID_BIOSYNTHETIC_PROCESS	0.134175	0.505927	1.5578
STARTLE_RESPONSE	0.134175	0.505927	1.5578
LUNG_CELL_DIFFERENTIATION	0.134175	0.505927	1.5578
REGULATION_OF_DEFENSE_RESPONSE_TO_VIRUS_BY_HOST	0.134481	0.506671	1.44241
KERATINIZATION	0.136758	0.510701	1.5578
CELLULAR_RESPONSE_TO_CAMP	0.136758	0.510701	1.5578
RESPONSE_TO_PROGESTERONE	0.136758	0.510701	1.5578
ORGAN_MORPHOGENESIS	0.136745	0.510701	1.20401
FACE_DEVELOPMENT	0.136758	0.510701	1.5578
POSITIVE_REGULATION_OF_STEM_CELL_DIFFERENTIATION	0.136758	0.510701	1.5578
POSITIVE_REGULATION_OF_MYELOID_LEUKOCYTE_DIFFERENTIATION	0.136758	0.510701	1.5578
STAT_CASCADE	0.136758	0.510701	1.5578
JAK_STAT_CASCADE	0.136758	0.510701	1.5578
PURINE_CONTAINING_COMPOUND_CATABOLIC_PROCESS	0.136758	0.510701	1.5578
STEROL_TRANSPORT	0.136758	0.510701	1.5578
SPINAL_CORD_DEVELOPMENT	0.13716	0.511383	1.46962
REGULATION_OF_FAT_CELL_DIFFERENTIATION	0.13716	0.511383	1.46962
NEGATIVE_REGULATION_OF_NERVOUS_SYSTEM_DEVELOPMENT	0.13839	0.515554	1.33781
MORPHOGENESIS_OF_A_BRANCHING_STRUCTURE	0.139027	0.517515	1.39922
REGULATION_OF_CELL_CYCLE	0.13932	0.518189	1.1901
MESODERMAL_CELL_DIFFERENTIATION	0.143005	0.518226	1.49788
MODIFIED_AMINO_ACID_TRANSPORT	0.143005	0.518226	1.49788
HEART_GROWTH	0.143005	0.518226	1.49788
GLUCOSAMINE_CONTAINING_COMPOUND_METABOLIC_PROCESS	0.143005	0.518226	1.49788
LYSOSOME_ORGANIZATION	0.142708	0.518226	1.52725
CHOLESTEROL_EFFLUX	0.143005	0.518226	1.49788
LYTIC_VACUOLE_ORGANIZATION	0.142708	0.518226	1.52725
CELLULAR_RESPONSE_TO_FATTY_ACID	0.142708	0.518226	1.52725
ZINC_II_ION_TRANSPORT	0.143005	0.518226	1.49788
REGULATION_OF_MACROPHAGE_ACTIVATION	0.143005	0.518226	1.49788
FEMALE_MEIOTIC_DIVISION	0.143005	0.518226	1.49788
GANGLIOSIDE_METABOLIC_PROCESS	0.143005	0.518226	1.49788
REGULATION_OF_VESICLE_MEDIATED_TRANSPORT	0.139635	0.518226	1.26445
CELLULAR_RESPONSE_TO_VITAMIN	0.143005	0.518226	1.49788
PROTEIN_MONOUBIQUITINATION	0.142708	0.518226	1.52725
ARTERY_MORPHOGENESIS	0.142708	0.518226	1.52725
PLASMA_MEMBRANE_FUSION	0.143005	0.518226	1.49788
GOLGI_TO_PLASMA_MEMBRANE_PROTEIN_TRANSPORT	0.143005	0.518226	1.49788
MRNA_SPLICE_SITE_SELECTION	0.143005	0.518226	1.49788
POSITIVE_REGULATION_OF_CATABOLIC_PROCESS	0.140492	0.518226	1.28173
NEURAL_CREST_CELL_MIGRATION	0.142708	0.518226	1.52725
NEGATIVE_REGULATION_OF_I_KAPPAB_KINASE_NF_KAPPAB_SIGNALING	0.142708	0.518226	1.52725
POSITIVE_REGULATION_OF_CALCIUM_ION_DEPENDENT_EXOCYTOSIS	0.143005	0.518226	1.49788
NEGATIVE_REGULATION_OF_TELOMERE_MAINTENANCE	0.143005	0.518226	1.49788
INACTIVATION_OF_MAPK_ACTIVITY	0.143005	0.518226	1.49788
SKELETAL_MUSCLE_ORGAN_DEVELOPMENT	0.141271	0.518226	1.42135
REGULATION_OF_NECROTIC_CELL_DEATH	0.143005	0.518226	1.49788
VENTRICULAR_SYSTEM_DEVELOPMENT	0.143005	0.518226	1.49788
INTESTINAL_ABSORPTION	0.143005	0.518226	1.49788
POSITIVE_REGULATION_OF_LYMPHOCYTE_MIGRATION	0.143005	0.518226	1.49788
ESTABLISHMENT_OF_SPINDLE_ORIENTATION	0.143005	0.518226	1.49788
NEGATIVE_REGULATION_OF_CHEMOTAXIS	0.142708	0.518226	1.52725
REGULATION_OF_SEQUESTERING_OF_CALCIUM_ION	0.141063	0.518226	1.45589
POSITIVE_REGULATION_OF_PROTEOLYSIS	0.143422	0.519331	1.28744
REGULATION_OF_SYNAPSE_STRUCTURE_OR_ACTIVITY	0.144065	0.52085	1.34293
GLYCEROPHOSPHOLIPID_METABOLIC_PROCESS	0.143972	0.52085	1.31128
PLACENTA_DEVELOPMENT	0.144724	0.522423	1.41105
CELL_CYCLE_G2_M_PHASE_TRANSITION	0.144724	0.522423	1.41105
REGULATION_OF_SYNAPSE_ASSEMBLY	0.145253	0.522709	1.47892
BONE_MORPHOGENESIS	0.145253	0.522709	1.47892
REGULATION_OF_STRIATED_MUSCLE_CONTRACTION	0.145253	0.522709	1.47892
DNA_MODIFICATION	0.145253	0.522709	1.47892
CARBOHYDRATE_HOMEOSTASIS	0.148337	0.531974	1.37453
GLUCOSE_HOMEOSTASIS	0.148337	0.531974	1.37453
REGULATION_OF_T_CELL_MEDIATED_IMMUNITY	0.148742	0.531974	1.49788
POSITIVE_REGULATION_OF_CALCIUM_ION_TRANSPORT_INTO_CYTOSOL	0.148742	0.531974	1.49788
ANTIMICROBIAL_HUMORAL_RESPONSE	0.148742	0.531974	1.49788
NEGATIVE_REGULATION_OF_RESPONSE_TO_DNA_DAMAGE_STIMULUS	0.148742	0.531974	1.49788
CELLULAR_AMINO_ACID_METABOLIC_PROCESS	0.148364	0.531974	1.29035
NEGATIVE_REGULATION_OF_CELL_GROWTH	0.148337	0.531974	1.37453
TETRAPYRROLE_BIOSYNTHETIC_PROCESS	0.151954	0.536043	1.44241
REGULATION_OF_KERATINOCYTE_DIFFERENTIATION	0.151954	0.536043	1.44241
HIPPO_SIGNALING	0.151954	0.536043	1.44241
DETECTION_OF_BIOTIC_STIMULUS	0.151954	0.536043	1.44241
POSITIVE_REGULATION_OF_FILOPODIUM_ASSEMBLY	0.151954	0.536043	1.44241
REGULATION_OF_SYNAPTIC_PLASTICITY	0.151746	0.536043	1.39089
NEGATIVE_REGULATION_OF_ENDOTHELIAL_CELL_APOPTOTIC_PROCESS	0.151954	0.536043	1.44241
LIPID_STORAGE	0.151954	0.536043	1.44241
SECRETORY_GRANULE_ORGANIZATION	0.151954	0.536043	1.44241
SKELETAL_MUSCLE_TISSUE_REGENERATION	0.151954	0.536043	1.44241
RESPONSE_TO_LITHIUM_ION	0.151954	0.536043	1.44241
REGULATION_OF_HISTONE_H3_K4_METHYLATION	0.151954	0.536043	1.44241
RRNA_MODIFICATION	0.151954	0.536043	1.44241
GLYCOSYLATION	0.150639	0.536043	1.31275
EXCITATORY_POSTSYNAPTIC_POTENTIAL	0.151954	0.536043	1.44241
NEGATIVE_REGULATION_OF_LYMPHOCYTE_APOPTOTIC_PROCESS	0.151954	0.536043	1.44241
REGULATION_OF_CARDIAC_MUSCLE_CELL_CONTRACTION	0.151954	0.536043	1.44241
ACTIVATION_OF_PHOSPHOLIPASE_C_ACTIVITY	0.151954	0.536043	1.44241
POSITIVE_REGULATION_OF_SYNAPTIC_TRANSMISSION	0.153058	0.539531	1.41618
MAMMARY_GLAND_EPITHELIUM_DEVELOPMENT	0.154858	0.543404	1.46962
POSITIVE_REGULATION_OF_MYELOID_CELL_DIFFERENTIATION	0.154834	0.543404	1.44241
REGULATION_OF_LEUKOCYTE_MEDIATED_CYTOTOXICITY	0.154858	0.543404	1.46962
MESONEPHRIC_TUBULE_MORPHOGENESIS	0.154858	0.543404	1.46962
SPLICEOSOMAL_COMPLEX_ASSEMBLY	0.154858	0.543404	1.46962
NEGATIVE_REGULATION_OF_EPITHELIAL_CELL_MIGRATION	0.154858	0.543404	1.46962
ESTABLISHMENT_OR_MAINTENANCE_OF_CELL_POLARITY	0.155314	0.544593	1.38103
VENTRICULAR_SEPTUM_MORPHOGENESIS	0.161009	0.554678	1.39089
REGULATION_OF_VIRAL_ENTRY_INTO_HOST_CELL	0.161009	0.554678	1.39089
POSITIVE_REGULATION_OF_RELEASE_OF_CYTOCHROME_C_FROM_MITOCHONDRIA	0.161009	0.554678	1.39089
T_CELL_MEDIATED_IMMUNITY	0.161009	0.554678	1.39089
NUCLEOTIDE_BINDING_DOMAIN_LEUCINE_RICH_REPEAT_CONTAINING_RECEPTOR_SIGNALING_PATHWAY	0.161009	0.554678	1.39089
METANEPHROS_MORPHOGENESIS	0.161009	0.554678	1.39089
NEGATIVE_REGULATION_OF_CHROMOSOME_SEGREGATION	0.161009	0.554678	1.39089
SYNCYTIUM_FORMATION	0.161009	0.554678	1.39089
REGULATION_OF_MACROPHAGE_DERIVED_FOAM_CELL_DIFFERENTIATION	0.161009	0.554678	1.39089
REGULATION_OF_MEGAKARYOCYTE_DIFFERENTIATION	0.161009	0.554678	1.39089
REGULATION_OF_KERATINOCYTE_PROLIFERATION	0.161009	0.554678	1.39089
REGULATION_OF_RHODOPSIN_MEDIATED_SIGNALING_PATHWAY	0.161009	0.554678	1.39089
POSITIVE_REGULATION_OF_TELOMERASE_ACTIVITY	0.161009	0.554678	1.39089
RESPONSE_TO_COPPER_ION	0.161009	0.554678	1.39089
PURINERGIC_RECEPTOR_SIGNALING_PATHWAY	0.161009	0.554678	1.39089
POSITIVE_REGULATION_OF_CALCIUM_ION_IMPORT	0.161051	0.554678	1.44241
CARDIAC_CONDUCTION	0.159712	0.554678	1.42482
AUDITORY_RECEPTOR_CELL_DIFFERENTIATION	0.161009	0.554678	1.39089
REGULATION_OF_NEUROBLAST_PROLIFERATION	0.161009	0.554678	1.39089
MONOSACCHARIDE_BIOSYNTHETIC_PROCESS	0.161051	0.554678	1.44241
JNK_CASCADE	0.159712	0.554678	1.42482
MACROMOLECULE_METHYLATION	0.158379	0.554678	1.32983
VENTRICULAR_SEPTUM_DEVELOPMENT	0.161051	0.554678	1.44241
DEMETHYLATION	0.161051	0.554678	1.44241
EAR_MORPHOGENESIS	0.161284	0.554809	1.39089
CARDIOVASCULAR_SYSTEM_DEVELOPMENT	0.161447	0.554809	1.18614
CIRCULATORY_SYSTEM_DEVELOPMENT	0.161447	0.554809	1.18614
RAS_PROTEIN_SIGNAL_TRANSDUCTION	0.162558	0.557803	1.36171
NEGATIVE_REGULATION_OF_INTRACELLULAR_TRANSPORT	0.162558	0.557803	1.36171
CELLULAR_RESPONSE_TO_ACID_CHEMICAL	0.164483	0.563579	1.33526
HOMEOSTASIS_OF_NUMBER_OF_CELLS	0.164483	0.563579	1.33526
PHOSPHOLIPASE_C_ACTIVATING_G_PROTEIN_COUPLED_RECEPTOR_SIGNALING_PATHWAY	0.164645	0.563719	1.40765
ORGANOPHOSPHATE_CATABOLIC_PROCESS	0.165462	0.565683	1.37858
REGULATION_OF_SYNAPSE_ORGANIZATION	0.165462	0.565683	1.37858
TISSUE_MIGRATION	0.169633	0.567155	1.39089
RESPONSE_TO_INTERFERON_GAMMA	0.166234	0.567155	1.35226
REGULATION_OF_HOMOTYPIC_CELL_CELL_ADHESION	0.167931	0.567155	1.26857
MAINTENANCE_OF_PROTEIN_LOCALIZATION_IN_ORGANELLE	0.170159	0.567155	1.34293
POSITIVE_REGULATION_OF_CELL_CYCLE_G1_S_PHASE_TRANSITION	0.170159	0.567155	1.34293
REGULATION_OF_OXIDATIVE_STRESS_INDUCED_INTRINSIC_APOPTOTIC_SIGNALING_PATHWAY	0.170159	0.567155	1.34293
NEGATIVE_REGULATION_OF_MUSCLE_CELL_DIFFERENTIATION	0.167317	0.567155	1.41618
POSITIVE_REGULATION_OF_MYOTUBE_DIFFERENTIATION	0.170159	0.567155	1.34293
CARDIAC_MUSCLE_CELL_CONTRACTION	0.170159	0.567155	1.34293
RESPONSE_TO_PAIN	0.170159	0.567155	1.34293
POSITIVE_REGULATION_OF_NIK_NF_KAPPAB_SIGNALING	0.170159	0.567155	1.34293
POSITIVE_REGULATION_OF_MONOOXYGENASE_ACTIVITY	0.170159	0.567155	1.34293
EXECUTION_PHASE_OF_APOPTOSIS	0.167317	0.567155	1.41618
NEGATIVE_REGULATION_OF_CALCIUM_ION_TRANSMEMBRANE_TRANSPORT	0.170159	0.567155	1.34293
REGULATION_OF_SYNAPTIC_TRANSMISSION_GABAERGIC	0.170159	0.567155	1.34293
REGULATION_OF_CARDIAC_MUSCLE_CELL_PROLIFERATION	0.170159	0.567155	1.34293
DNA_METABOLIC_PROCESS	0.169802	0.567155	1.18171
REGULATION_OF_CGMP_METABOLIC_PROCESS	0.170159	0.567155	1.34293
POSITIVE_REGULATION_OF_TOR_SIGNALING	0.170159	0.567155	1.34293
RNA_POLYADENYLATION	0.170159	0.567155	1.34293
REGULATION_OF_EMBRYONIC_DEVELOPMENT	0.169683	0.567155	1.36649
REGULATION_OF_PROTEIN_INSERTION_INTO_MITOCHONDRIAL_MEMBRANE_INVOLVED_IN_APOPTOTIC_SIGNALING_PATHWAY	0.170159	0.567155	1.34293
NEGATIVE_REGULATION_OF_DEVELOPMENTAL_GROWTH	0.169633	0.567155	1.39089
POSITIVE_REGULATION_OF_PROTEIN_INSERTION_INTO_MITOCHONDRIAL_MEMBRANE_INVOLVED_IN_APOPTOTIC_SIGNALING_PATHWAY	0.170159	0.567155	1.34293
EPIDERMIS_MORPHOGENESIS	0.170159	0.567155	1.34293
FOLIC_ACID_CONTAINING_COMPOUND_METABOLIC_PROCESS	0.170159	0.567155	1.34293
FEAR_RESPONSE	0.170159	0.567155	1.34293
NADP_METABOLIC_PROCESS	0.170159	0.567155	1.34293
REGULATION_OF_HEART_MORPHOGENESIS	0.170159	0.567155	1.34293
PIGMENT_CELL_DIFFERENTIATION	0.170159	0.567155	1.34293
REGULATION_OF_OLIGODENDROCYTE_DIFFERENTIATION	0.170159	0.567155	1.34293
REGULATION_OF_VACUOLAR_TRANSPORT	0.170159	0.567155	1.34293
TELOMERE_CAPPING	0.170159	0.567155	1.34293
HEME_METABOLIC_PROCESS	0.170159	0.567155	1.34293
RESPONSE_TO_ZINC_ION	0.167317	0.567155	1.41618
CHROMATIN_ASSEMBLY_OR_DISASSEMBLY	0.171154	0.569656	1.32017
MITOCHONDRIAL_TRANSPORT	0.171154	0.569656	1.32017
SMAD_PROTEIN_SIGNAL_TRANSDUCTION	0.173654	0.57674	1.39089
CELL_KILLING	0.173654	0.57674	1.39089
PEPTIDE_CROSS_LINKING	0.173654	0.57674	1.39089
NEUTRAL_LIPID_METABOLIC_PROCESS	0.174673	0.578885	1.37453
CARDIAC_SEPTUM_DEVELOPMENT	0.174673	0.578885	1.37453
POSITIVE_REGULATION_OF_CELL_CYCLE_ARREST	0.174673	0.578885	1.37453
POSITIVE_REGULATION_OF_DNA_REPLICATION	0.179764	0.582215	1.35855
ANDROGEN_METABOLIC_PROCESS	0.179393	0.582215	1.29817
LAMELLIPODIUM_ASSEMBLY	0.179393	0.582215	1.29817
ACYLGLYCEROL_HOMEOSTASIS	0.179393	0.582215	1.29817
REGULATION_OF_VASCULAR_PERMEABILITY	0.179393	0.582215	1.29817
POSITIVE_REGULATION_OF_INTERFERON_BETA_PRODUCTION	0.179393	0.582215	1.29817
MUSCLE_ORGAN_DEVELOPMENT	0.17671	0.582215	1.26536
SMOOTH_MUSCLE_CELL_DIFFERENTIATION	0.179393	0.582215	1.29817
NEGATIVE_REGULATION_OF_MUSCLE_CELL_APOPTOTIC_PROCESS	0.179393	0.582215	1.29817
MYOTUBE_DIFFERENTIATION	0.180058	0.582215	1.36649
NEGATIVE_REGULATION_OF_B_CELL_ACTIVATION	0.179393	0.582215	1.29817
DOPAMINE_RECEPTOR_SIGNALING_PATHWAY	0.179393	0.582215	1.29817
POSITIVE_REGULATION_OF_SMOOTH_MUSCLE_CELL_MIGRATION	0.179393	0.582215	1.29817
AMMONIUM_TRANSPORT	0.180058	0.582215	1.36649
REGULATION_OF_CALCIUM_ION_TRANSMEMBRANE_TRANSPORT	0.17825	0.582215	1.34293
RESPONSE_TO_ISOQUINOLINE_ALKALOID	0.179393	0.582215	1.29817
TETRAPYRROLE_METABOLIC_PROCESS	0.180058	0.582215	1.36649
INTRINSIC_APOPTOTIC_SIGNALING_PATHWAY_IN_RESPONSE_TO_DNA_DAMAGE_BY_P53_CLASS_MEDIATOR	0.179393	0.582215	1.29817
GLYCEROLIPID_BIOSYNTHETIC_PROCESS	0.176662	0.582215	1.29201
POSITIVE_REGULATION_OF_INTERLEUKIN_1_BETA_PRODUCTION	0.179393	0.582215	1.29817
POSITIVE_REGULATION_OF_REACTIVE_OXYGEN_SPECIES_METABOLIC_PROCESS	0.179764	0.582215	1.35855
NEGATIVE_REGULATION_OF_INTRACELLULAR_STEROID_HORMONE_RECEPTOR_SIGNALING_PATHWAY	0.179393	0.582215	1.29817
TRIGLYCERIDE_HOMEOSTASIS	0.179393	0.582215	1.29817
RESPONSE_TO_MORPHINE	0.179393	0.582215	1.29817
HEART_MORPHOGENESIS	0.179797	0.582215	1.28592
CELLULAR_RESPONSE_TO_VASCULAR_ENDOTHELIAL_GROWTH_FACTOR_STIMULUS	0.179393	0.582215	1.29817
MYOTUBE_CELL_DEVELOPMENT	0.179393	0.582215	1.29817
NEGATIVE_REGULATION_OF_CELL_MATRIX_ADHESION	0.179393	0.582215	1.29817
REGULATION_OF_CALCIUM_ION_DEPENDENT_EXOCYTOSIS	0.179764	0.582215	1.35855
ESTABLISHMENT_OF_ENDOTHELIAL_BARRIER	0.179393	0.582215	1.29817
POSITIVE_REGULATION_OF_TUMOR_NECROSIS_FACTOR_SUPERFAMILY_CYTOKINE_PRODUCTION	0.180058	0.582215	1.36649
BROWN_FAT_CELL_DIFFERENTIATION	0.179393	0.582215	1.29817
REGULATION_OF_HEART_RATE_BY_CARDIAC_CONDUCTION	0.179393	0.582215	1.29817
POSITIVE_REGULATION_OF_EPITHELIAL_CELL_DIFFERENTIATION	0.180058	0.582215	1.36649
REGULATION_OF_DENDRITIC_SPINE_MORPHOGENESIS	0.179393	0.582215	1.29817
POSITIVE_REGULATION_OF_PROTEIN_SUMOYLATION	0.248912	0.583227	0
REGULATION_OF_MITOCHONDRIAL_TRANSLATION	0.248912	0.583227	0
LATERAL_VENTRICLE_DEVELOPMENT	0.268211	0.583227	0
CELL_ADHESION_MEDIATED_BY_INTEGRIN	0.268211	0.583227	0
REGULATION_OF_CELL_CELL_ADHESION	0.272417	0.583227	1.12736
DEOXYRIBONUCLEOTIDE_BIOSYNTHETIC_PROCESS	0.268211	0.583227	0
TYPE_B_PANCREATIC_CELL_DEVELOPMENT	0.287016	0.583227	0
POSITIVE_REGULATION_OF_HISTONE_METHYLATION	0.2075	0.583227	1.18015
LYMPHOID_PROGENITOR_CELL_DIFFERENTIATION	0.248912	0.583227	0
POSITIVE_REGULATION_OF_FATTY_ACID_OXIDATION	0.305339	0.583227	0
GROWTH	0.25679	0.583227	1.13985
BETA_AMYLOID_METABOLIC_PROCESS	0.305339	0.583227	0
REGULATION_OF_SPHINGOLIPID_BIOSYNTHETIC_PROCESS	0.287016	0.583227	0
TRIPARTITE_REGIONAL_SUBDIVISION	0.268211	0.583227	0
OXALOACETATE_METABOLIC_PROCESS	0.248912	0.583227	0
POSITIVE_REGULATION_OF_CALCIUM_ION_TRANSPORT	0.289665	0.583227	1.10222
SODIUM_ION_EXPORT	0.268211	0.583227	0
CHROMOSOME_LOCALIZATION	0.206268	0.583227	1.27689
KERATINOCYTE_DIFFERENTIATION	0.261082	0.583227	1.15678
PROTEIN_HETEROTRIMERIZATION	0.305339	0.583227	0
CEREBELLAR_PURKINJE_CELL_LAYER_FORMATION	0.248912	0.583227	0
THYROID_HORMONE_GENERATION	0.268211	0.583227	0
RESPONSE_TO_TEMPERATURE_STIMULUS	0.181281	0.583227	1.31571
PYRIMIDINE_CONTAINING_COMPOUND_SALVAGE	0.268211	0.583227	0
TOLL_LIKE_RECEPTOR_9_SIGNALING_PATHWAY	0.305339	0.583227	0
KERATINOCYTE_PROLIFERATION	0.268211	0.583227	0
AXON_ENSHEATHMENT_IN_CENTRAL_NERVOUS_SYSTEM	0.268211	0.583227	0
REGULATION_OF_HEXOKINASE_ACTIVITY	0.248912	0.583227	0
POSITIVE_REGULATION_OF_TELOMERE_MAINTENANCE_VIA_TELOMERE_LENGTHENING	0.2075	0.583227	1.18015
GLYCEROL_TRANSPORT	0.287016	0.583227	0
DNA_METHYLATION_OR_DEMETHYLATION	0.19305	0.583227	1.32017
EPITHELIAL_CELL_DIFFERENTIATION_INVOLVED_IN_PROSTATE_GLAND_DEVELOPMENT	0.248912	0.583227	0
CYTOPLASMIC_MICROTUBULE_ORGANIZATION	0.293454	0.583227	0.927262
REGULATION_OF_GLOMERULAR_FILTRATION	0.268211	0.583227	0
ALTERNATIVE_MRNA_SPLICING_VIA_SPLICEOSOME	0.248912	0.583227	0
RIBONUCLEOSIDE_BISPHOSPHATE_METABOLIC_PROCESS	0.245581	0.583227	1.05257
CALCIUM_ION_IMPORT	0.233269	0.583227	1.19831
REGULATION_OF_CENTROSOME_CYCLE	0.264735	0.583227	0.99859
VIRION_ASSEMBLY	0.245581	0.583227	1.05257
REGULATION_OF_GLOMERULUS_DEVELOPMENT	0.305339	0.583227	0
ACID_SECRETION	0.240118	0.583227	1.18015
MICROTUBULE_DEPOLYMERIZATION	0.287016	0.583227	0
NEGATIVE_REGULATION_OF_CD4_POSITIVE_ALPHA_BETA_T_CELL_DIFFERENTIATION	0.268211	0.583227	0
MULTI_ORGANISM_MEMBRANE_ORGANIZATION	0.188701	0.583227	1.25629
NEURON_FATE_SPECIFICATION	0.188701	0.583227	1.25629
POSITIVE_REGULATION_OF_INSULIN_LIKE_GROWTH_FACTOR_RECEPTOR_SIGNALING_PATHWAY	0.268211	0.583227	0
PROTEIN_LOCALIZATION_TO_CHROMATIN	0.287016	0.583227	0
POSITIVE_REGULATION_OF_INTRACELLULAR_STEROID_HORMONE_RECEPTOR_SIGNALING_PATHWAY	0.287016	0.583227	0
REGULATION_OF_CELL_COMMUNICATION_BY_ELECTRICAL_COUPLING	0.287016	0.583227	0
REGULATION_OF_INTRINSIC_APOPTOTIC_SIGNALING_PATHWAY_IN_RESPONSE_TO_DNA_DAMAGE_BY_P53_CLASS_MEDIATOR	0.305339	0.583227	0
HEART_FORMATION	0.268211	0.583227	0
CARDIAC_MUSCLE_ADAPTATION	0.248912	0.583227	0
WHITE_FAT_CELL_DIFFERENTIATION	0.287016	0.583227	0
REGULATION_OF_MAP_KINASE_ACTIVITY	0.304878	0.583227	1.09876
AMYLOID_PRECURSOR_PROTEIN_METABOLIC_PROCESS	0.268211	0.583227	0
REGULATION_OF_SYNAPTIC_VESICLE_TRANSPORT	0.188701	0.583227	1.25629
NEGATIVE_REGULATION_OF_JNK_CASCADE	0.2075	0.583227	1.18015
LYMPHOCYTE_ACTIVATION	0.264986	0.583227	1.13874
CILIUM_MORPHOGENESIS	0.283069	0.583227	1.12884
HEART_VALVE_FORMATION	0.287016	0.583227	0
APPENDAGE_DEVELOPMENT	0.267824	0.583227	1.15222
PROTEIN_MODIFICATION_BY_SMALL_PROTEIN_REMOVAL	0.25669	0.583227	1.17128
POSITIVE_REGULATION_OF_TYROSINE_PHOSPHORYLATION_OF_STAT1_PROTEIN	0.248912	0.583227	0
CELLULAR_RESPONSE_TO_SUPEROXIDE	0.305339	0.583227	0
THALAMUS_DEVELOPMENT	0.305339	0.583227	0
REGULATION_OF_PROTON_TRANSPORT	0.305339	0.583227	0
BEHAVIORAL_RESPONSE_TO_COCAINE	0.268211	0.583227	0
STEM_CELL_PROLIFERATION	0.199633	0.583227	1.29817
POSITIVE_REGULATION_OF_NOTCH_SIGNALING_PATHWAY	0.216972	0.583227	1.14544
CAMP_METABOLIC_PROCESS	0.216972	0.583227	1.14544
GOLGI_TO_PLASMA_MEMBRANE_TRANSPORT	0.283891	0.583227	0.949878
PEPTIDYL_TYROSINE_AUTOPHOSPHORYLATION	0.264735	0.583227	0.99859
LAYER_FORMATION_IN_CEREBRAL_CORTEX	0.305339	0.583227	0
HISTONE_H3_K9_MODIFICATION	0.305339	0.583227	0
MACROAUTOPHAGY	0.296989	0.583227	1.10875
PHAGOSOME_MATURATION	0.255154	0.583227	1.02487
NEGATIVE_REGULATION_OF_VIRAL_PROCESS	0.195326	0.583227	1.31275
NEGATIVE_REGULATION_OF_DNA_REPAIR	0.305339	0.583227	0
PYRIMIDINE_NUCLEOTIDE_BIOSYNTHETIC_PROCESS	0.188701	0.583227	1.25629
POSITIVE_REGULATION_OF_CATENIN_IMPORT_INTO_NUCLEUS	0.268211	0.583227	0
RESPONSE_TO_CARBOHYDRATE	0.26347	0.583227	1.15908
SYNAPTIC_TRANSMISSION_CHOLINERGIC	0.236021	0.583227	1.08181
NEGATIVE_REGULATION_OF_RYANODINE_SENSITIVE_CALCIUM_RELEASE_CHANNEL_ACTIVITY	0.268211	0.583227	0
RESPONSE_TO_IRON_ION	0.226482	0.583227	1.11271
CENTRAL_NERVOUS_SYSTEM_MYELINATION	0.268211	0.583227	0
PROTEIN_POLYUBIQUITINATION	0.287286	0.583227	1.12187
RRNA_3_END_PROCESSING	0.287016	0.583227	0
DNA_REPLICATION_DEPENDENT_NUCLEOSOME_ASSEMBLY	0.198073	0.583227	1.21703
PHENOL_CONTAINING_COMPOUND_BIOSYNTHETIC_PROCESS	0.2075	0.583227	1.18015
NEGATIVE_REGULATION_OF_PROTEIN_PROCESSING	0.226482	0.583227	1.11271
CEREBELLAR_PURKINJE_CELL_DIFFERENTIATION	0.248912	0.583227	0
PINOCYTOSIS	0.287016	0.583227	0
ENDOCARDIUM_DEVELOPMENT	0.248912	0.583227	0
MULTICELLULAR_ORGANISMAL_RESPONSE_TO_STRESS	0.253914	0.583227	1.14544
POSITIVE_REGULATION_OF_DNA_BIOSYNTHETIC_PROCESS	0.19305	0.583227	1.32017
MORPHOGENESIS_OF_AN_EPITHELIUM	0.230223	0.583227	1.16835
DNA_TEMPLATED_TRANSCRIPTION_TERMINATION	0.261082	0.583227	1.15678
BRANCHING_INVOLVED_IN_LABYRINTHINE_LAYER_MORPHOGENESIS	0.248912	0.583227	0
REGULATION_OF_PROTEIN_POLYUBIQUITINATION	0.287016	0.583227	0
REGULATION_OF_CALCIUM_ION_TRANSPORT_INTO_CYTOSOL	0.211284	0.583227	1.26995
DEVELOPMENTAL_PIGMENTATION	0.274316	0.583227	0.973625
REGULATION_OF_CYTOKINE_SECRETION_INVOLVED_IN_IMMUNE_RESPONSE	0.248912	0.583227	0
PHAGOCYTOSIS_RECOGNITION	0.216972	0.583227	1.14544
NEGATIVE_REGULATION_OF_T_CELL_DIFFERENTIATION	0.198073	0.583227	1.21703
PROTEIN_LOCALIZATION_TO_KINETOCHORE	0.248912	0.583227	0
POSITIVE_REGULATION_OF_MEIOTIC_CELL_CYCLE	0.305339	0.583227	0
TOLERANCE_INDUCTION	0.268211	0.583227	0
POSITIVE_REGULATION_OF_AMINO_ACID_TRANSPORT	0.305339	0.583227	0
REGULATION_OF_CELL_PROJECTION_SIZE	0.268211	0.583227	0
METENCEPHALON_DEVELOPMENT	0.255431	0.583227	1.16835
REGULATION_OF_CELL_DIFFERENTIATION	0.286276	0.583227	1.0702
POSITIVE_REGULATION_OF_DENDRITIC_SPINE_DEVELOPMENT	0.226482	0.583227	1.11271
HINDBRAIN_MORPHOGENESIS	0.274316	0.583227	0.973625
PIGMENT_METABOLIC_PROCESS	0.212952	0.583227	1.25629
REGULATION_OF_CELL_KILLING	0.219683	0.583227	1.23635
NEGATIVE_REGULATION_OF_SMALL_GTPASE_MEDIATED_SIGNAL_TRANSDUCTION	0.274316	0.583227	0.973625
ACUTE_PHASE_RESPONSE	0.303	0.583227	0.905698
NEGATIVE_REGULATION_OF_MITOTIC_NUCLEAR_DIVISION	0.216972	0.583227	1.14544
DIGESTIVE_SYSTEM_PROCESS	0.206268	0.583227	1.27689
RESPONSE_TO_ESTROGEN	0.199109	0.583227	1.25053
POSITIVE_REGULATION_OF_TYPE_2_IMMUNE_RESPONSE	0.305339	0.583227	0
MACROMITOPHAGY	0.261556	0.583227	1.16254
REGULATION_OF_PHOSPHOLIPASE_C_ACTIVITY	0.264735	0.583227	0.99859
GLYCEROLIPID_METABOLIC_PROCESS	0.206254	0.583227	1.20336
NEGATIVE_REGULATION_OF_SYNAPTIC_TRANSMISSION	0.212952	0.583227	1.25629
COLLAGEN_FIBRIL_ORGANIZATION	0.255154	0.583227	1.02487
NEGATIVE_REGULATION_OF_CYTOPLASMIC_TRANSPORT	0.182594	0.583227	1.33145
IRON_ION_HOMEOSTASIS	0.260854	0.583227	1.12884
REGULATION_OF_HEART_GROWTH	0.293454	0.583227	0.927262
CELLULAR_RESPONSE_TO_GLUCAGON_STIMULUS	0.255154	0.583227	1.02487
RESPONSE_TO_REDOX_STATE	0.268211	0.583227	0
CARNITINE_METABOLIC_PROCESS	0.287016	0.583227	0
CELLULAR_POTASSIUM_ION_HOMEOSTASIS	0.268211	0.583227	0
NEURAL_CREST_CELL_DIFFERENTIATION	0.302902	0.583227	1.03853
REGULATION_OF_TRANSCRIPTION_FROM_RNA_POLYMERASE_II_PROMOTER_IN_RESPONSE_TO_HYPOXIA	0.198073	0.583227	1.21703
EPITHELIAL_TO_MESENCHYMAL_TRANSITION_INVOLVED_IN_ENDOCARDIAL_CUSHION_FORMATION	0.248912	0.583227	0
REGULATION_OF_LIPOPROTEIN_PARTICLE_CLEARANCE	0.305339	0.583227	0
POSITIVE_REGULATION_OF_CELLULAR_AMINE_METABOLIC_PROCESS	0.287016	0.583227	0
LACTATION	0.283891	0.583227	0.949878
NEGATIVE_REGULATION_OF_TELOMERE_MAINTENANCE_VIA_TELOMERASE	0.268211	0.583227	0
POSITIVE_REGULATION_OF_MYELOID_LEUKOCYTE_CYTOKINE_PRODUCTION_INVOLVED_IN_IMMUNE_RESPONSE	0.248912	0.583227	0
REGULATION_OF_HISTONE_H3_K9_ACETYLATION	0.305339	0.583227	0
REGULATION_OF_STEROL_TRANSPORT	0.255154	0.583227	1.02487
REGULATION_OF_ANTIGEN_PROCESSING_AND_PRESENTATION_OF_PEPTIDE_ANTIGEN	0.287016	0.583227	0
CARDIAC_CONDUCTION_SYSTEM_DEVELOPMENT	0.268211	0.583227	0
NEGATIVE_REGULATION_OF_LOCOMOTION	0.235909	0.583227	1.18464
RNA_MODIFICATION	0.195854	0.583227	1.29817
DERMATAN_SULFATE_METABOLIC_PROCESS	0.287016	0.583227	0
CELLULAR_RESPONSE_TO_EXOGENOUS_DSRNA	0.268211	0.583227	0
CELLULAR_RESPONSE_TO_ELECTRICAL_STIMULUS	0.305339	0.583227	0
POSITIVE_REGULATION_OF_BONE_REMODELING	0.287016	0.583227	0
OXALATE_TRANSPORT	0.268211	0.583227	0
KILLING_OF_CELLS_IN_OTHER_ORGANISM_INVOLVED_IN_SYMBIOTIC_INTERACTION	0.268211	0.583227	0
NEGATIVE_REGULATION_OF_MRNA_METABOLIC_PROCESS	0.226482	0.583227	1.11271
POSITIVE_REGULATION_OF_INTERLEUKIN_12_PRODUCTION	0.2075	0.583227	1.18015
POSITIVE_REGULATION_OF_RECEPTOR_BIOSYNTHETIC_PROCESS	0.248912	0.583227	0
PTERIDINE_CONTAINING_COMPOUND_METABOLIC_PROCESS	0.236021	0.583227	1.08181
G_PROTEIN_COUPLED_RECEPTOR_INTERNALIZATION	0.287016	0.583227	0
RESPONSE_TO_OSMOTIC_STRESS	0.219683	0.583227	1.23635
OLIGOSACCHARIDE_CATABOLIC_PROCESS	0.268211	0.583227	0
OLIGODENDROCYTE_DEVELOPMENT	0.216972	0.583227	1.14544
CELLULAR_RESPONSE_TO_LIPOPROTEIN_PARTICLE_STIMULUS	0.287016	0.583227	0
NEGATIVE_REGULATION_OF_BONE_REMODELING	0.287016	0.583227	0
POSITIVE_REGULATION_OF_VACUOLAR_TRANSPORT	0.305339	0.583227	0
NEGATIVE_REGULATION_OF_SPROUTING_ANGIOGENESIS	0.248912	0.583227	0
BUNDLE_OF_HIS_CELL_TO_PURKINJE_MYOCYTE_COMMUNICATION	0.248912	0.583227	0
RESPONSE_TO_BIOTIC_STIMULUS	0.267301	0.583227	1.0989
REGULATION_OF_CHOLESTEROL_TRANSPORT	0.255154	0.583227	1.02487
PYRIMIDINE_CONTAINING_COMPOUND_TRANSMEMBRANE_TRANSPORT	0.287016	0.583227	0
REGULATION_OF_CIRCADIAN_SLEEP_WAKE_CYCLE_NON_REM_SLEEP	0.268211	0.583227	0
REGULATION_BY_VIRUS_OF_VIRAL_PROTEIN_LEVELS_IN_HOST_CELL	0.248912	0.583227	0
DETECTION_OF_LIGHT_STIMULUS	0.19305	0.583227	1.32017
DETECTION_OF_CALCIUM_ION	0.305339	0.583227	0
GLYCOSYL_COMPOUND_CATABOLIC_PROCESS	0.293454	0.583227	0.927262
SPLICEOSOMAL_SNRNP_ASSEMBLY	0.255154	0.583227	1.02487
CYTOSOLIC_TRANSPORT	0.189348	0.583227	1.26798
MULTI_ORGANISM_BEHAVIOR	0.302902	0.583227	1.03853
NEUROTRANSMITTER_BIOSYNTHETIC_PROCESS	0.305339	0.583227	0
REGULATION_OF_EPIDERMIS_DEVELOPMENT	0.219683	0.583227	1.23635
STEROL_HOMEOSTASIS	0.19305	0.583227	1.32017
PROTEIN_LOCALIZATION	0.252035	0.583227	1.07881
KERATAN_SULFATE_CATABOLIC_PROCESS	0.268211	0.583227	0
B_CELL_ACTIVATION_INVOLVED_IN_IMMUNE_RESPONSE	0.226482	0.583227	1.11271
PROTEIN_HETEROTETRAMERIZATION	0.255154	0.583227	1.02487
ERYTHROCYTE_HOMEOSTASIS	0.288827	0.583227	1.06699
LENS_FIBER_CELL_DEVELOPMENT	0.268211	0.583227	0
INNER_CELL_MASS_CELL_PROLIFERATION	0.248912	0.583227	0
NUCLEOTIDE_SUGAR_METABOLIC_PROCESS	0.2075	0.583227	1.18015
REGULATION_OF_EXTRACELLULAR_MATRIX_DISASSEMBLY	0.305339	0.583227	0
CYTOPLASMIC_TRANSLATIONAL_INITIATION	0.305339	0.583227	0
PROTEASOME_ASSEMBLY	0.305339	0.583227	0
POSITIVE_REGULATION_OF_NEURON_MIGRATION	0.248912	0.583227	0
CORPUS_CALLOSUM_DEVELOPMENT	0.248912	0.583227	0
LEUKOCYTE_MIGRATION_INVOLVED_IN_INFLAMMATORY_RESPONSE	0.248912	0.583227	0
REGULATION_OF_BONE_REMODELING	0.293454	0.583227	0.927262
AMINO_SUGAR_METABOLIC_PROCESS	0.274316	0.583227	0.973625
LIMB_DEVELOPMENT	0.267824	0.583227	1.15222
LOW_DENSITY_LIPOPROTEIN_PARTICLE_CLEARANCE	0.248912	0.583227	0
AXON_EXTENSION	0.245581	0.583227	1.05257
COMPLEMENT_ACTIVATION_ALTERNATIVE_PATHWAY	0.287016	0.583227	0
MACROPHAGE_ACTIVATION_INVOLVED_IN_IMMUNE_RESPONSE	0.248912	0.583227	0
POSITIVE_REGULATION_OF_IMMUNE_RESPONSE_TO_TUMOR_CELL	0.248912	0.583227	0
AMINOGLYCAN_CATABOLIC_PROCESS	0.253914	0.583227	1.14544
PROTEIN_IMPORT_INTO_PEROXISOME_MATRIX	0.287016	0.583227	0
PEPTIDYL_GLUTAMIC_ACID_CARBOXYLATION	0.248912	0.583227	0
SULFUR_COMPOUND_CATABOLIC_PROCESS	0.264735	0.583227	0.99859
PHOTORECEPTOR_CELL_DEVELOPMENT	0.264735	0.583227	0.99859
PROTEIN_ALKYLATION	0.182594	0.583227	1.33145
REGULATION_OF_NIK_NF_KAPPAB_SIGNALING	0.293454	0.583227	0.927262
REGULATION_OF_CELL_CELL_ADHESION_MEDIATED_BY_CADHERIN	0.248912	0.583227	0
MESENCHYMAL_CELL_PROLIFERATION	0.287016	0.583227	0
REGULATION_OF_MACROPHAGE_CYTOKINE_PRODUCTION	0.268211	0.583227	0
TOOTH_MINERALIZATION	0.305339	0.583227	0
LIPID_PHOSPHORYLATION	0.249806	0.583227	1.18015
REGULATION_OF_STRESS_ACTIVATED_PROTEIN_KINASE_SIGNALING_CASCADE	0.243653	0.583227	1.18614
METANEPHRIC_NEPHRON_DEVELOPMENT	0.198073	0.583227	1.21703
POSITIVE_REGULATION_OF_METAPHASE_ANAPHASE_TRANSITION_OF_CELL_CYCLE	0.305339	0.583227	0
C_TERMINAL_PROTEIN_AMINO_ACID_MODIFICATION	0.305339	0.583227	0
POSITIVE_REGULATION_OF_T_CELL_PROLIFERATION	0.227593	0.583227	1.22984
REGULATION_OF_PEROXISOME_PROLIFERATOR_ACTIVATED_RECEPTOR_SIGNALING_PATHWAY	0.268211	0.583227	0
LAMELLIPODIUM_ORGANIZATION	0.236021	0.583227	1.08181
SULFATE_TRANSPORT	0.305339	0.583227	0
INDUCTION_OF_POSITIVE_CHEMOTAXIS	0.287016	0.583227	0
IRON_ION_IMPORT	0.268211	0.583227	0
NEGATIVE_REGULATION_OF_ACUTE_INFLAMMATORY_RESPONSE	0.268211	0.583227	0
NEGATIVE_REGULATION_OF_PROTEIN_AUTOPHOSPHORYLATION	0.248912	0.583227	0
DIVALENT_INORGANIC_ANION_HOMEOSTASIS	0.287016	0.583227	0
DETECTION_OF_ABIOTIC_STIMULUS	0.182594	0.583227	1.33145
INNER_DYNEIN_ARM_ASSEMBLY	0.248912	0.583227	0
ROUNDABOUT_SIGNALING_PATHWAY	0.268211	0.583227	0
GLYCEROPHOSPHOLIPID_CATABOLIC_PROCESS	0.287016	0.583227	0
PYRIMIDINE_NUCLEOSIDE_BIOSYNTHETIC_PROCESS	0.198073	0.583227	1.21703
DNA_LIGATION_INVOLVED_IN_DNA_REPAIR	0.268211	0.583227	0
ERYTHROSE_4_PHOSPHATE_PHOSPHOENOLPYRUVATE_FAMILY_AMINO_ACID_METABOLIC_PROCESS	0.248912	0.583227	0
MAINTENANCE_OF_PROTEIN_LOCATION_IN_NUCLEUS	0.305339	0.583227	0
PROTEIN_PEPTIDYL_PROLYL_ISOMERIZATION	0.303	0.583227	0.905698
MYELOID_CELL_ACTIVATION_INVOLVED_IN_IMMUNE_RESPONSE	0.283891	0.583227	0.949878
INSULIN_SECRETION	0.255154	0.583227	1.02487
REGULATION_OF_CALCIUM_ION_TRANSMEMBRANE_TRANSPORTER_ACTIVITY	0.267818	0.583227	1.11271
MATURE_B_CELL_DIFFERENTIATION_INVOLVED_IN_IMMUNE_RESPONSE	0.287016	0.583227	0
POSITIVE_REGULATION_OF_T_CELL_CYTOKINE_PRODUCTION	0.305339	0.583227	0
REPRODUCTIVE_SYSTEM_DEVELOPMENT	0.251387	0.583227	1.14544
PROTEIN_LOCALIZATION_TO_CHROMOSOME_CENTROMERIC_REGION	0.287016	0.583227	0
CELLULAR_WATER_HOMEOSTASIS	0.305339	0.583227	0
RESPONSE_TO_FOLLICLE_STIMULATING_HORMONE	0.248912	0.583227	0
CD4_POSITIVE_OR_CD8_POSITIVE_ALPHA_BETA_T_CELL_LINEAGE_COMMITMENT	0.248912	0.583227	0
PIGMENT_ACCUMULATION	0.268211	0.583227	0
NEGATIVE_REGULATION_OF_TRANSCRIPTION_ELONGATION_FROM_RNA_POLYMERASE_II_PROMOTER	0.248912	0.583227	0
TELENCEPHALON_REGIONALIZATION	0.287016	0.583227	0
NEGATIVE_REGULATION_OF_LEUKOCYTE_CHEMOTAXIS	0.287016	0.583227	0
REGULATION_OF_TELOMERASE_ACTIVITY	0.303	0.583227	0.905698
CHROMATIN_SILENCING	0.227593	0.583227	1.22984
MULTICELLULAR_ORGANISMAL_WATER_HOMEOSTASIS	0.186524	0.583227	1.34293
PEPTIDYL_TYROSINE_DEPHOSPHORYLATION	0.255431	0.583227	1.16835
NEGATIVE_REGULATION_OF_ESTABLISHMENT_OF_PROTEIN_LOCALIZATION_TO_PLASMA_MEMBRANE	0.287016	0.583227	0
DICARBOXYLIC_ACID_BIOSYNTHETIC_PROCESS	0.287016	0.583227	0
NEGATIVE_REGULATION_OF_KINASE_ACTIVITY	0.194987	0.583227	1.24624
PROSTATE_GLANDULAR_ACINUS_DEVELOPMENT	0.248912	0.583227	0
POSITIVE_REGULATION_OF_HISTONE_DEACETYLATION	0.305339	0.583227	0
POSITIVE_REGULATION_OF_MITOTIC_SISTER_CHROMATID_SEPARATION	0.305339	0.583227	0
SERINE_FAMILY_AMINO_ACID_METABOLIC_PROCESS	0.293454	0.583227	0.927262
ALPHA_LINOLENIC_ACID_METABOLIC_PROCESS	0.287016	0.583227	0
NEGATIVE_REGULATION_OF_TRANSMEMBRANE_RECEPTOR_PROTEIN_SERINE_THREONINE_KINASE_SIGNALING_PATHWAY	0.266757	0.583227	1.14544
MACROMOLECULE_CATABOLIC_PROCESS	0.209305	0.583227	1.13555
REGULATION_OF_SECONDARY_METABOLIC_PROCESS	0.268211	0.583227	0
CARDIAC_VENTRICLE_DEVELOPMENT	0.289665	0.583227	1.10222
REGULATION_OF_LEUKOCYTE_DEGRANULATION	0.283891	0.583227	0.949878
OLFACTORY_LOBE_DEVELOPMENT	0.236021	0.583227	1.08181
REGULATION_OF_SYNAPSE_MATURATION	0.305339	0.583227	0
REPRODUCTION	0.273619	0.583227	1.08097
NEGATIVE_REGULATION_OF_MONOOXYGENASE_ACTIVITY	0.287016	0.583227	0
POSITIVE_REGULATION_OF_TRIGLYCERIDE_LIPASE_ACTIVITY	0.248912	0.583227	0
REGULATION_OF_ORGAN_MORPHOGENESIS	0.283567	0.583227	1.12651
RESPONSE_TO_ACTIVITY	0.260854	0.583227	1.12884
ACTIN_FILAMENT_BASED_PROCESS	0.268334	0.583227	1.12508
GANGLION_DEVELOPMENT	0.287016	0.583227	0
LACTATE_TRANSPORT	0.268211	0.583227	0
NEGATIVE_REGULATION_OF_RECEPTOR_BINDING	0.268211	0.583227	0
REGULATION_OF_T_HELPER_2_CELL_DIFFERENTIATION	0.248912	0.583227	0
AMMONIUM_ION_METABOLIC_PROCESS	0.267824	0.583227	1.15222
PARENTAL_BEHAVIOR	0.268211	0.583227	0
NEGATIVE_REGULATION_OF_ENDOTHELIAL_CELL_MIGRATION	0.264735	0.583227	0.99859
RESPONSE_TO_INACTIVITY	0.287016	0.583227	0
POSITIVE_REGULATION_OF_PROTEIN_LOCALIZATION_TO_CELL_SURFACE	0.248912	0.583227	0
SUPEROXIDE_ANION_GENERATION	0.287016	0.583227	0
NEGATIVE_REGULATION_OF_TYPE_2_IMMUNE_RESPONSE	0.248912	0.583227	0
DIOL_METABOLIC_PROCESS	0.248912	0.583227	0
NEURONAL_STEM_CELL_DIVISION	0.287016	0.583227	0
PYRIMIDINE_RIBONUCLEOSIDE_CATABOLIC_PROCESS	0.248912	0.583227	0
NEGATIVE_REGULATION_OF_RESPONSE_TO_FOOD	0.268211	0.583227	0
ESTABLISHMENT_OF_NUCLEUS_LOCALIZATION	0.305339	0.583227	0
CELLULAR_RESPONSE_TO_ETHANOL	0.287016	0.583227	0
CILIUM_MOVEMENT	0.236021	0.583227	1.08181
PROSTATE_GLAND_GROWTH	0.248912	0.583227	0
ANTIGEN_PROCESSING_AND_PRESENTATION_OF_PEPTIDE_ANTIGEN_VIA_MHC_CLASS_I	0.205923	0.583227	1.2839
REGULATION_OF_PROSTAGLANDIN_SECRETION	0.287016	0.583227	0
POSITIVE_REGULATION_BY_HOST_OF_VIRAL_PROCESS	0.248912	0.583227	0
POSITIVE_REGULATION_OF_SODIUM_ION_TRANSMEMBRANE_TRANSPORTER_ACTIVITY	0.268211	0.583227	0
NEGATIVE_REGULATION_OF_CELL_ACTIVATION	0.221085	0.583227	1.23244
AXON_EXTENSION_INVOLVED_IN_AXON_GUIDANCE	0.268211	0.583227	0
NEGATIVE_REGULATION_OF_SUBSTRATE_ADHESION_DEPENDENT_CELL_SPREADING	0.287016	0.583227	0
VASCULAR_SMOOTH_MUSCLE_CONTRACTION	0.268211	0.583227	0
POSITIVE_REGULATION_OF_NUCLEAR_TRANSCRIBED_MRNA_POLY_A_TAIL_SHORTENING	0.248912	0.583227	0
POSITIVE_REGULATION_OF_CARDIAC_MUSCLE_CELL_DIFFERENTIATION	0.287016	0.583227	0
PROTEIN_COMPLEX_SUBUNIT_ORGANIZATION	0.182518	0.583227	1.12219
REGULATION_OF_MAST_CELL_ACTIVATION	0.264735	0.583227	0.99859
ADENOHYPOPHYSIS_DEVELOPMENT	0.305339	0.583227	0
REGULATION_OF_PSEUDOPODIUM_ASSEMBLY	0.305339	0.583227	0
REGULATION_OF_CHEMOKINE_SECRETION	0.268211	0.583227	0
REGULATION_OF_CELLULAR_AMIDE_METABOLIC_PROCESS	0.301958	0.583227	1.10014
NEGATIVE_REGULATION_OF_CELL_CYCLE_G1_S_PHASE_TRANSITION	0.244208	0.583227	1.19219
REGULATION_OF_ION_HOMEOSTASIS	0.259216	0.583227	1.16254
EAR_DEVELOPMENT	0.235987	0.583227	1.19831
TRANSITION_METAL_ION_HOMEOSTASIS	0.289665	0.583227	1.10222
L_GLUTAMATE_TRANSMEMBRANE_TRANSPORT	0.287016	0.583227	0
POSITIVE_REGULATION_OF_ACTIN_FILAMENT_DEPOLYMERIZATION	0.268211	0.583227	0
POSITIVE_REGULATION_OF_HAIR_CYCLE	0.248912	0.583227	0
MITOPHAGY_IN_RESPONSE_TO_MITOCHONDRIAL_DEPOLARIZATION	0.261556	0.583227	1.16254
POSITIVE_CHEMOTAXIS	0.236021	0.583227	1.08181
MRNA_3_END_PROCESSING	0.281807	0.583227	1.08181
LIPOPROTEIN_LOCALIZATION	0.287016	0.583227	0
RENAL_VESICLE_DEVELOPMENT	0.305339	0.583227	0
EMBRYONIC_CAMERA_TYPE_EYE_FORMATION	0.268211	0.583227	0
ACTIVATION_OF_PROTEIN_KINASE_ACTIVITY	0.289999	0.583227	1.1167
PROTEIN_O_LINKED_FUCOSYLATION	0.268211	0.583227	0
POSITIVE_REGULATION_OF_NFAT_PROTEIN_IMPORT_INTO_NUCLEUS	0.248912	0.583227	0
EYE_MORPHOGENESIS	0.271351	0.583227	1.14544
MACROMOLECULE_DEACYLATION	0.247001	0.583227	1.16254
ANGIOGENESIS_INVOLVED_IN_WOUND_HEALING	0.305339	0.583227	0
NEGATIVE_REGULATION_OF_LYMPHOCYTE_DIFFERENTIATION	0.274316	0.583227	0.973625
NEGATIVE_REGULATION_OF_NITRIC_OXIDE_METABOLIC_PROCESS	0.268211	0.583227	0
DNA_INTEGRATION	0.305339	0.583227	0
NEGATIVE_REGULATION_OF_CELLULAR_SENESCENCE	0.248912	0.583227	0
ODONTOGENESIS	0.28391	0.583227	1.11271
NEGATIVE_REGULATION_OF_EPIDERMAL_CELL_DIFFERENTIATION	0.287016	0.583227	0
CELL_FATE_SPECIFICATION_INVOLVED_IN_PATTERN_SPECIFICATION	0.248912	0.583227	0
NEGATIVE_REGULATION_OF_KERATINOCYTE_PROLIFERATION	0.287016	0.583227	0
POSITIVE_REGULATION_OF_T_CELL_MEDIATED_IMMUNITY	0.198073	0.583227	1.21703
POSITIVE_REGULATION_OF_INTERLEUKIN_13_PRODUCTION	0.287016	0.583227	0
POSITIVE_REGULATION_OF_MULTICELLULAR_ORGANISM_GROWTH	0.198073	0.583227	1.21703
RESPONSE_TO_HISTAMINE	0.248912	0.583227	0
SPECIFICATION_OF_ORGAN_IDENTITY	0.305339	0.583227	0
HEART_TRABECULA_FORMATION	0.305339	0.583227	0
RETROGRADE_TRANSPORT_ENDOSOME_TO_PLASMA_MEMBRANE	0.305339	0.583227	0
LYSINE_METABOLIC_PROCESS	0.287016	0.583227	0
OLIGOSACCHARIDE_BIOSYNTHETIC_PROCESS	0.287016	0.583227	0
BASIC_AMINO_ACID_TRANSPORT	0.268211	0.583227	0
EMBRYONIC_FORELIMB_MORPHOGENESIS	0.198073	0.583227	1.21703
NEGATIVE_REGULATION_OF_DNA_TEMPLATED_TRANSCRIPTION_ELONGATION	0.287016	0.583227	0
MULTIVESICULAR_BODY_SORTING_PATHWAY	0.268211	0.583227	0
GROOMING_BEHAVIOR	0.305339	0.583227	0
POSITIVE_REGULATION_OF_MAST_CELL_DEGRANULATION	0.287016	0.583227	0
ENDOTHELIAL_TUBE_MORPHOGENESIS	0.248912	0.583227	0
DEFENSE_RESPONSE_TO_VIRUS	0.246251	0.583227	1.18735
SPHINGOMYELIN_METABOLIC_PROCESS	0.287016	0.583227	0
AMINO_SUGAR_CATABOLIC_PROCESS	0.287016	0.583227	0
REGULATION_OF_GLIAL_CELL_DIFFERENTIATION	0.19305	0.583227	1.32017
TROPHECTODERMAL_CELL_DIFFERENTIATION	0.305339	0.583227	0
REGULATION_OF_MESENCHYMAL_CELL_APOPTOTIC_PROCESS	0.268211	0.583227	0
INTESTINAL_EPITHELIAL_CELL_DEVELOPMENT	0.248912	0.583227	0
POSITIVE_REGULATION_OF_CYTOSOLIC_CALCIUM_ION_CONCENTRATION_INVOLVED_IN_PHOSPHOLIPASE_C_ACTIVATING_G_PROTEIN_COUPLED_SIGNALING_PATHWAY	0.305339	0.583227	0
LENS_DEVELOPMENT_IN_CAMERA_TYPE_EYE	0.240118	0.583227	1.18015
REGULATION_OF_T_CELL_CHEMOTAXIS	0.248912	0.583227	0
CARDIAC_CHAMBER_FORMATION	0.248912	0.583227	0
NEGATIVE_REGULATION_OF_STEROL_TRANSPORT	0.268211	0.583227	0
REGULATION_OF_VITAMIN_METABOLIC_PROCESS	0.268211	0.583227	0
HEART_VALVE_DEVELOPMENT	0.216972	0.583227	1.14544
CHOLESTEROL_CATABOLIC_PROCESS	0.248912	0.583227	0
POSITIVE_REGULATION_OF_MYELINATION	0.248912	0.583227	0
NEUROEPITHELIAL_CELL_DIFFERENTIATION	0.219683	0.583227	1.23635
TRANSCRIPTION_FROM_RNA_POLYMERASE_I_PROMOTER	0.226482	0.583227	1.11271
POSITIVE_REGULATION_OF_LIPID_BIOSYNTHETIC_PROCESS	0.240118	0.583227	1.18015
PERIPHERAL_NERVOUS_SYSTEM_DEVELOPMENT	0.260854	0.583227	1.12884
REGULATION_OF_CYTOPLASMIC_TRANSLATION	0.287016	0.583227	0
RHODOPSIN_MEDIATED_SIGNALING_PATHWAY	0.305339	0.583227	0
CELLULAR_RESPONSE_TO_CHOLESTEROL	0.268211	0.583227	0
CHROMOSOME_SEGREGATION	0.265903	0.583227	1.14544
MALE_SEX_DETERMINATION	0.287016	0.583227	0
MULTIVESICULAR_BODY_ORGANIZATION	0.188701	0.583227	1.25629
CELLULAR_PIGMENT_ACCUMULATION	0.268211	0.583227	0
CYTOKINE_SECRETION	0.255154	0.583227	1.02487
REGULATION_OF_IMMUNE_RESPONSE_TO_TUMOR_CELL	0.287016	0.583227	0
NEGATIVE_REGULATION_OF_BMP_SIGNALING_PATHWAY	0.293454	0.583227	0.927262
MAMMARY_GLAND_DEVELOPMENT	0.182594	0.583227	1.33145
GLOBAL_GENOME_NUCLEOTIDE_EXCISION_REPAIR	0.198073	0.583227	1.21703
NEGATIVE_REGULATION_OF_INTERLEUKIN_17_PRODUCTION	0.248912	0.583227	0
SPHINGOSINE_1_PHOSPHATE_SIGNALING_PATHWAY	0.268211	0.583227	0
CELL_MIGRATION_IN_HINDBRAIN	0.287016	0.583227	0
MITOTIC_SISTER_CHROMATID_COHESION	0.268211	0.583227	0
HEMIDESMOSOME_ASSEMBLY	0.268211	0.583227	0
REGULATION_OF_PEPTIDASE_ACTIVITY	0.209829	0.583227	1.19219
REGULATION_OF_INTERLEUKIN_4_PRODUCTION	0.188701	0.583227	1.25629
SUCKLING_BEHAVIOR	0.287016	0.583227	0
CITRULLINE_METABOLIC_PROCESS	0.248912	0.583227	0
TYROSINE_PHOSPHORYLATION_OF_STAT_PROTEIN	0.229105	0.583227	0
REGULATION_OF_PODOSOME_ASSEMBLY	0.305339	0.583227	0
RRNA_CONTAINING_RIBONUCLEOPROTEIN_COMPLEX_EXPORT_FROM_NUCLEUS	0.248912	0.583227	0
RESPONSE_TO_CADMIUM_ION	0.274316	0.583227	0.973625
EXIT_FROM_MITOSIS	0.268211	0.583227	0
POSITIVE_REGULATION_OF_MITOCHONDRIAL_FISSION	0.305339	0.583227	0
TOXIN_METABOLIC_PROCESS	0.268211	0.583227	0
POST_EMBRYONIC_ORGAN_DEVELOPMENT	0.305339	0.583227	0
POSITIVE_REGULATION_OF_EXECUTION_PHASE_OF_APOPTOSIS	0.268211	0.583227	0
POSITIVE_REGULATION_OF_MAST_CELL_ACTIVATION_INVOLVED_IN_IMMUNE_RESPONSE	0.287016	0.583227	0
NEGATIVE_REGULATION_OF_SERINE_TYPE_ENDOPEPTIDASE_ACTIVITY	0.248912	0.583227	0
NEGATIVE_REGULATION_OF_GLUCOSE_IMPORT	0.305339	0.583227	0
PROTEIN_LOCALIZATION_TO_GOLGI_APPARATUS	0.2075	0.583227	1.18015
OPTIC_NERVE_DEVELOPMENT	0.248912	0.583227	0
REGULATION_OF_NLRP3_INFLAMMASOME_COMPLEX_ASSEMBLY	0.248912	0.583227	0
SINGLE_ORGANISM_BEHAVIOR	0.284085	0.583227	1.11561
POSITIVE_REGULATION_OF_MUSCLE_CELL_APOPTOTIC_PROCESS	0.287016	0.583227	0
REGULATION_OF_CD4_POSITIVE_ALPHA_BETA_T_CELL_ACTIVATION	0.255154	0.583227	1.02487
NEGATIVE_REGULATION_OF_JUN_KINASE_ACTIVITY	0.305339	0.583227	0
MATURATION_OF_LSU_RRNA	0.287016	0.583227	0
STEROL_CATABOLIC_PROCESS	0.248912	0.583227	0
EXOGENOUS_DRUG_CATABOLIC_PROCESS	0.248912	0.583227	0
POSITIVE_REGULATION_OF_RESPONSE_TO_TUMOR_CELL	0.248912	0.583227	0
REGULATION_OF_BONE_RESORPTION	0.2075	0.583227	1.18015
ERYTHROCYTE_MATURATION	0.248912	0.583227	0
REGULATION_OF_ACTIN_FILAMENT_BASED_MOVEMENT	0.198073	0.583227	1.21703
REGULATION_OF_NUCLEOTIDE_CATABOLIC_PROCESS	0.236021	0.583227	1.08181
DETECTION_OF_MOLECULE_OF_BACTERIAL_ORIGIN	0.248912	0.583227	0
NEGATIVE_REGULATION_OF_PROTEIN_OLIGOMERIZATION	0.268211	0.583227	0
INTRINSIC_APOPTOTIC_SIGNALING_PATHWAY_IN_RESPONSE_TO_DNA_DAMAGE	0.274803	0.583227	1.09704
PROTEIN_COMPLEX_BIOGENESIS	0.246812	0.583227	1.10092
CELLULAR_RESPONSE_TO_NITROGEN_LEVELS	0.248912	0.583227	0
REGULATION_OF_GASTRULATION	0.226482	0.583227	1.11271
POSITIVE_REGULATION_OF_INTERLEUKIN_8_SECRETION	0.287016	0.583227	0
REGULATION_OF_INTERFERON_GAMMA_SECRETION	0.248912	0.583227	0
REGULATION_OF_MEMBRANE_LIPID_DISTRIBUTION	0.245581	0.583227	1.05257
LINOLEIC_ACID_METABOLIC_PROCESS	0.305339	0.583227	0
CYCLOOXYGENASE_PATHWAY	0.248912	0.583227	0
REGULATION_OF_FILOPODIUM_ASSEMBLY	0.274316	0.583227	0.973625
POSITIVE_REGULATION_OF_INSULIN_RECEPTOR_SIGNALING_PATHWAY	0.268211	0.583227	0
NEGATIVE_REGULATION_OF_COFACTOR_METABOLIC_PROCESS	0.248912	0.583227	0
GOLGI_VESICLE_TRANSPORT	0.199067	0.583227	1.22085
PEPTIDYL_PROLINE_HYDROXYLATION	0.287016	0.583227	0
PURINE_NUCLEOTIDE_TRANSPORT	0.248912	0.583227	0
NEGATIVE_REGULATION_OF_RHO_PROTEIN_SIGNAL_TRANSDUCTION	0.305339	0.583227	0
PYRIMIDINE_NUCLEOSIDE_SALVAGE	0.268211	0.583227	0
ESTABLISHMENT_OR_MAINTENANCE_OF_TRANSMEMBRANE_ELECTROCHEMICAL_GRADIENT	0.287016	0.583227	0
FOLIC_ACID_CONTAINING_COMPOUND_BIOSYNTHETIC_PROCESS	0.287016	0.583227	0
LYMPHANGIOGENESIS	0.248912	0.583227	0
T_CELL_SELECTION	0.236021	0.583227	1.08181
REGULATION_OF_ERYTHROCYTE_DIFFERENTIATION	0.236021	0.583227	1.08181
REGULATION_OF_DENDRITE_MORPHOGENESIS	0.295859	0.583227	1.05257
REGULATION_OF_REGULATED_SECRETORY_PATHWAY	0.242231	0.583227	1.19831
SECRETION_BY_CELL	0.186337	0.583227	1.20201
SULFUR_AMINO_ACID_METABOLIC_PROCESS	0.274316	0.583227	0.973625
MAGNESIUM_ION_TRANSPORT	0.287016	0.583227	0
ORGAN_FORMATION	0.216972	0.583227	1.14544
CELLULAR_RESPONSE_TO_THYROID_HORMONE_STIMULUS	0.287016	0.583227	0
CARDIAC_MUSCLE_HYPERTROPHY_IN_RESPONSE_TO_STRESS	0.248912	0.583227	0
POSITIVE_REGULATION_OF_PROTEIN_CATABOLIC_PROCESS	0.235909	0.583227	1.18464
MATERNAL_BEHAVIOR	0.268211	0.583227	0
REGULATION_OF_CHOLESTEROL_HOMEOSTASIS	0.248912	0.583227	0
SKELETAL_MUSCLE_ADAPTATION	0.248912	0.583227	0
CEREBELLAR_GRANULAR_LAYER_DEVELOPMENT	0.287016	0.583227	0
CYTOPLASMIC_MRNA_PROCESSING_BODY_ASSEMBLY	0.287016	0.583227	0
PRODUCTION_OF_MOLECULAR_MEDIATOR_INVOLVED_IN_INFLAMMATORY_RESPONSE	0.268211	0.583227	0
LIPOXYGENASE_PATHWAY	0.287016	0.583227	0
POSITIVE_REGULATION_OF_T_CELL_DIFFERENTIATION_IN_THYMUS	0.268211	0.583227	0
POSITIVE_REGULATION_OF_INTERFERON_GAMMA_BIOSYNTHETIC_PROCESS	0.268211	0.583227	0
LONG_TERM_SYNAPTIC_POTENTIATION	0.264735	0.583227	0.99859
I_KAPPAB_PHOSPHORYLATION	0.268211	0.583227	0
CARDIAC_CELL_FATE_COMMITMENT	0.248912	0.583227	0
METANEPHRIC_MESENCHYME_DEVELOPMENT	0.305339	0.583227	0
REGULATION_OF_CELLULAR_RESPONSE_TO_VASCULAR_ENDOTHELIAL_GROWTH_FACTOR_STIMULUS	0.268211	0.583227	0
NEGATIVE_REGULATION_OF_GLUCONEOGENESIS	0.287016	0.583227	0
MACROPHAGE_ACTIVATION	0.188701	0.583227	1.25629
TRNA_METABOLIC_PROCESS	0.298762	0.583227	1.10639
POSITIVE_REGULATION_OF_CALCIUM_ION_TRANSMEMBRANE_TRANSPORT	0.19305	0.583227	1.32017
REGULATION_OF_MITOTIC_CELL_CYCLE	0.224333	0.583227	1.16502
POSITIVE_REGULATION_OF_DENDRITE_DEVELOPMENT	0.226456	0.583227	1.21703
REGULATION_OF_DNA_RECOMBINATION	0.186524	0.583227	1.34293
POSITIVE_REGULATION_OF_CELLULAR_COMPONENT_ORGANIZATION	0.279995	0.583227	1.08181
FUSION_OF_SPERM_TO_EGG_PLASMA_MEMBRANE	0.248912	0.583227	0
ARACHIDONIC_ACID_SECRETION	0.305339	0.583227	0
POSITIVE_REGULATION_OF_INTERLEUKIN_6_PRODUCTION	0.253914	0.583227	1.14544
REGULATION_OF_DEFENSE_RESPONSE_TO_BACTERIUM	0.248912	0.583227	0
REGULATION_OF_SMOOTH_MUSCLE_CELL_APOPTOTIC_PROCESS	0.305339	0.583227	0
POSITIVE_REGULATION_OF_SMAD_PROTEIN_IMPORT_INTO_NUCLEUS	0.268211	0.583227	0
ATTACHMENT_OF_SPINDLE_MICROTUBULES_TO_KINETOCHORE	0.305339	0.583227	0
NEUTROPHIL_ACTIVATION_INVOLVED_IN_IMMUNE_RESPONSE	0.248912	0.583227	0
NUCLEOSIDE_BISPHOSPHATE_METABOLIC_PROCESS	0.245581	0.583227	1.05257
RNA_PHOSPHODIESTER_BOND_HYDROLYSIS	0.195854	0.583227	1.29817
POSITIVE_REGULATION_OF_DNA_METABOLIC_PROCESS	0.198964	0.583227	1.26308
DICARBOXYLIC_ACID_TRANSPORT	0.274803	0.583227	1.09704
REGULATION_OF_NUCLEAR_TRANSCRIBED_MRNA_POLY_A_TAIL_SHORTENING	0.248912	0.583227	0
REGULATION_OF_ANTIGEN_RECEPTOR_MEDIATED_SIGNALING_PATHWAY	0.283891	0.583227	0.949878
DEVELOPMENTAL_PROCESS_INVOLVED_IN_REPRODUCTION	0.207786	0.583227	1.16447
NEGATIVE_REGULATION_OF_EXTRINSIC_APOPTOTIC_SIGNALING_PATHWAY_IN_ABSENCE_OF_LIGAND	0.198073	0.583227	1.21703
MYELIN_MAINTENANCE	0.268211	0.583227	0
COENZYME_A_BIOSYNTHETIC_PROCESS	0.248912	0.583227	0
EMBRYO_IMPLANTATION	0.264735	0.583227	0.99859
PERIPHERAL_NERVOUS_SYSTEM_NEURON_DIFFERENTIATION	0.287016	0.583227	0
DEOXYRIBONUCLEOTIDE_METABOLIC_PROCESS	0.236021	0.583227	1.08181
CELL_MIGRATION_INVOLVED_IN_GASTRULATION	0.305339	0.583227	0
NEGATIVE_REGULATION_OF_PROTEIN_ACTIVATION_CASCADE	0.248912	0.583227	0
ENDODERMAL_CELL_FATE_COMMITMENT	0.287016	0.583227	0
RESPONSE_TO_POTASSIUM_ION	0.305339	0.583227	0
REGULATION_OF_ADAPTIVE_IMMUNE_RESPONSE	0.209436	0.583227	1.2665
POSITIVE_REGULATION_OF_NITRIC_OXIDE_SYNTHASE_BIOSYNTHETIC_PROCESS	0.305339	0.583227	0
BLOOD_VESSEL_REMODELING	0.198073	0.583227	1.21703
POSITIVE_REGULATION_OF_DIGESTIVE_SYSTEM_PROCESS	0.268211	0.583227	0
CELL_CYCLE	0.304545	0.583227	1.06536
POSITIVE_REGULATION_OF_CELL_FATE_COMMITMENT	0.248912	0.583227	0
POSITIVE_REGULATION_OF_IMMUNOGLOBULIN_PRODUCTION	0.188701	0.583227	1.25629
NEGATIVE_REGULATION_OF_COENZYME_METABOLIC_PROCESS	0.248912	0.583227	0
DNA_REPLICATION_DEPENDENT_NUCLEOSOME_ORGANIZATION	0.198073	0.583227	1.21703
POSITIVE_REGULATION_OF_MITOCHONDRIAL_OUTER_MEMBRANE_PERMEABILIZATION_INVOLVED_IN_APOPTOTIC_SIGNALING_PATHWAY	0.236021	0.583227	1.08181
POLY_A_MRNA_EXPORT_FROM_NUCLEUS	0.305339	0.583227	0
REGULATION_OF_INTRINSIC_APOPTOTIC_SIGNALING_PATHWAY_IN_RESPONSE_TO_DNA_DAMAGE	0.216972	0.583227	1.14544
ORGANELLE_DISASSEMBLY	0.198964	0.583227	1.26308
CELL_GROWTH	0.266443	0.583227	1.15393
POSITIVE_REGULATION_OF_JUN_KINASE_ACTIVITY	0.219683	0.583227	1.23635
SPINAL_CORD_MOTOR_NEURON_CELL_FATE_SPECIFICATION	0.287016	0.583227	0
BARBED_END_ACTIN_FILAMENT_CAPPING	0.287016	0.583227	0
REGULATION_OF_MEMBRANE_LIPID_METABOLIC_PROCESS	0.287016	0.583227	0
GLYCOSYLCERAMIDE_METABOLIC_PROCESS	0.268211	0.583227	0
POSITIVE_REGULATION_OF_SMOOTH_MUSCLE_CELL_PROLIFERATION	0.199633	0.583227	1.29817
ANION_HOMEOSTASIS	0.283891	0.583227	0.949878
REGULATION_OF_REMOVAL_OF_SUPEROXIDE_RADICALS	0.248912	0.583227	0
NEGATIVE_REGULATION_OF_MULTICELLULAR_ORGANISM_GROWTH	0.248912	0.583227	0
POSITIVE_REGULATION_OF_TYROSINE_PHOSPHORYLATION_OF_STAT3_PROTEIN	0.245581	0.583227	1.05257
SARCOPLASMIC_RETICULUM_CALCIUM_ION_TRANSPORT	0.248912	0.583227	0
NEGATIVE_REGULATION_OF_BONE_RESORPTION	0.248912	0.583227	0
POSITIVE_REGULATION_OF_RHO_PROTEIN_SIGNAL_TRANSDUCTION	0.305339	0.583227	0
ADAPTIVE_IMMUNE_RESPONSE_BASED_ON_SOMATIC_RECOMBINATION_OF_IMMUNE_RECEPTORS_BUILT_FROM_IMMUNOGLOBULIN_SUPERFAMILY_DOMAINS	0.204815	0.583227	1.26445
TRANSEPITHELIAL_TRANSPORT	0.287016	0.583227	0
BONE_MATURATION	0.305339	0.583227	0
CLATHRIN_COAT_ASSEMBLY	0.268211	0.583227	0
EPITHELIAL_CELL_CELL_ADHESION	0.305339	0.583227	0
REGULATION_OF_CHRONIC_INFLAMMATORY_RESPONSE	0.248912	0.583227	0
MACROPHAGE_CHEMOTAXIS	0.287016	0.583227	0
NEGATIVE_REGULATION_OF_SECRETION	0.255298	0.583227	1.16835
GLUCOCORTICOID_BIOSYNTHETIC_PROCESS	0.248912	0.583227	0
B_CELL_MEDIATED_IMMUNITY	0.249806	0.583227	1.18015
REGULATION_OF_PROTEIN_GLYCOSYLATION	0.305339	0.583227	0
NEGATIVE_REGULATION_OF_NATURAL_KILLER_CELL_MEDIATED_IMMUNITY	0.268211	0.583227	0
VENTRAL_SPINAL_CORD_INTERNEURON_SPECIFICATION	0.248912	0.583227	0
POSITIVE_REGULATION_OF_INTERLEUKIN_2_BIOSYNTHETIC_PROCESS	0.268211	0.583227	0
REGULATION_OF_ESTABLISHMENT_OF_ENDOTHELIAL_BARRIER	0.268211	0.583227	0
REGULATION_OF_INOSITOL_PHOSPHATE_BIOSYNTHETIC_PROCESS	0.305339	0.583227	0
CEREBRAL_CORTEX_GABAERGIC_INTERNEURON_DIFFERENTIATION	0.268211	0.583227	0
LIPOPROTEIN_TRANSPORT	0.287016	0.583227	0
VESICLE_DOCKING_INVOLVED_IN_EXOCYTOSIS	0.226482	0.583227	1.11271
POSITIVE_REGULATION_OF_STEM_CELL_PROLIFERATION	0.206268	0.583227	1.27689
NEGATIVE_REGULATION_OF_ENDOCYTOSIS	0.264735	0.583227	0.99859
PRIMITIVE_STREAK_FORMATION	0.248912	0.583227	0
SUBSTRATE_INDEPENDENT_TELENCEPHALIC_TANGENTIAL_INTERNEURON_MIGRATION	0.287016	0.583227	0
NEGATIVE_REGULATION_OF_AXONOGENESIS	0.233269	0.583227	1.19831
POSITIVE_REGULATION_OF_MITOTIC_METAPHASE_ANAPHASE_TRANSITION	0.305339	0.583227	0
CDP_DIACYLGLYCEROL_METABOLIC_PROCESS	0.305339	0.583227	0
POSITIVE_REGULATION_OF_ENDOTHELIAL_CELL_CHEMOTAXIS	0.248912	0.583227	0
FATTY_ACID_ELONGATION	0.268211	0.583227	0
REGULATION_OF_CENTROSOME_DUPLICATION	0.198073	0.583227	1.21703
CARDIAC_MUSCLE_CELL_ACTION_POTENTIAL	0.245581	0.583227	1.05257
3_UTR_MEDIATED_MRNA_STABILIZATION	0.268211	0.583227	0
REGULATION_OF_HEMATOPOIETIC_PROGENITOR_CELL_DIFFERENTIATION	0.283891	0.583227	0.949878
[truncated: 2,654 more rows]

## Sheet: HCT116_T_595.down.stats
go_term	p_value	FDR_value	enrichment
MITOTIC_CELL_CYCLE	4.88686e-07	0.00126407	1.78222
ESTABLISHMENT_OF_LOCALIZATION_IN_CELL	5.43335e-07	0.00126407	1.49519
CELL_DIVISION	1.41005e-06	0.00164024	1.99207
GOLGI_VESICLE_TRANSPORT	1.20297e-06	0.00164024	2.22771
REGULATION_OF_MICROTUBULE_BASED_PROCESS	2.22345e-06	0.00173151	2.38573
CELL_CYCLE	2.23276e-06	0.00173151	1.53474
PROTEIN_LOCALIZATION	2.68993e-06	0.00178804	1.44014
CELLULAR_MACROMOLECULE_LOCALIZATION	3.12291e-06	0.00181636	1.54579
MITOTIC_NUCLEAR_DIVISION	4.26838e-06	0.0018338	2.07214
ESTABLISHMENT_OF_PROTEIN_LOCALIZATION	3.71085e-06	0.0018338	1.49819
NEGATIVE_REGULATION_OF_CELLULAR_COMPONENT_ORGANIZATION	4.33523e-06	0.0018338	1.74981
VASCULATURE_DEVELOPMENT	5.47931e-06	0.0021246	1.91397
EMBRYO_DEVELOPMENT	6.38232e-06	0.00228438	1.63164
CELL_CYCLE_PROCESS	8.85798e-06	0.00294401	1.55698
RETROGRADE_VESICLE_MEDIATED_TRANSPORT_GOLGI_TO_ER	1.15866e-05	0.00300027	3.4002
MULTI_ORGANISM_LOCALIZATION	1.16065e-05	0.00300027	3.57521
MULTI_ORGANISM_TRANSPORT	1.16065e-05	0.00300027	3.57521
NEGATIVE_REGULATION_OF_ORGANELLE_ORGANIZATION	1.01955e-05	0.00300027	1.98125
CYTOSKELETON_ORGANIZATION	1.3017e-05	0.00318779	1.62909
MITOTIC_SPINDLE_ORGANIZATION	1.38539e-05	0.00322311	3.52339
REGULATION_OF_CELL_CYCLE_PROCESS	1.71268e-05	0.00340114	1.77627
REGULATION_OF_GTPASE_ACTIVITY	1.90049e-05	0.00340114	1.69505
CARDIOVASCULAR_SYSTEM_DEVELOPMENT	1.85127e-05	0.00340114	1.63753
PROTEIN_MODIFICATION_BY_SMALL_PROTEIN_CONJUGATION_OR_REMOVAL	1.63041e-05	0.00340114	1.60662
REGULATION_OF_CYTOSKELETON_ORGANIZATION	1.63801e-05	0.00340114	1.8254
CIRCULATORY_SYSTEM_DEVELOPMENT	1.85127e-05	0.00340114	1.63753
SISTER_CHROMATID_SEGREGATION	2.25841e-05	0.003892	2.44389
REGULATION_OF_ORGANELLE_ORGANIZATION	3.09303e-05	0.00513996	1.49228
NEURAL_TUBE_DEVELOPMENT	4.41455e-05	0.00708307	2.51021
EMBRYO_DEVELOPMENT_ENDING_IN_BIRTH_OR_EGG_HATCHING	5.5226e-05	0.00843392	1.72158
CHROMOSOME_SEGREGATION	5.80025e-05	0.00843392	2.06262
TUBE_MORPHOGENESIS	5.67759e-05	0.00843392	1.96853
POSITIVE_REGULATION_OF_CYTOKINESIS	8.72054e-05	0.0112659	4.1558
NUCLEAR_CHROMOSOME_SEGREGATION	8.95851e-05	0.0112659	2.13258
SISTER_CHROMATID_COHESION	8.10635e-05	0.0112659	2.69565
PROTEIN_LOCALIZATION_TO_NUCLEUS	8.71535e-05	0.0112659	2.39757
REGULATION_OF_SMALL_GTPASE_MEDIATED_SIGNAL_TRANSDUCTION	8.7418e-05	0.0112659	2.0181
ORGANELLE_FISSION	9.97456e-05	0.0122136	1.73437
PROTEIN_POLYUBIQUITINATION	0.000107846	0.0128668	2.0779
REGULATION_OF_BINDING	0.00012154	0.0141382	1.98245
REGULATION_OF_ANATOMICAL_STRUCTURE_MORPHOGENESIS	0.000127814	0.0141599	1.48363
SINGLE_ORGANISM_CELLULAR_LOCALIZATION	0.000125612	0.0141599	1.52024
BLOOD_VESSEL_MORPHOGENESIS	0.000134507	0.0142241	1.84956
NEGATIVE_REGULATION_OF_CYTOSKELETON_ORGANIZATION	0.00013381	0.0142241	2.11551
REGULATION_OF_CELL_DIVISION	0.000137594	0.0142272	1.99387
POLYOL_METABOLIC_PROCESS	0.000147824	0.0148429	2.75595
REGULATION_OF_CELL_CYCLE	0.000149928	0.0148429	1.49766
NUCLEAR_TRANSPORT	0.000172845	0.0167552	1.84377
MICROTUBULE_NUCLEATION	0.000244664	0.0232331	5.19474
MICROTUBULE_POLYMERIZATION_OR_DEPOLYMERIZATION	0.00025519	0.0232823	3.64899
POSITIVE_REGULATION_OF_BLOOD_VESSEL_ENDOTHELIAL_CELL_MIGRATION	0.000250788	0.0232823	4.48826
PROTEIN_UBIQUITINATION_INVOLVED_IN_UBIQUITIN_DEPENDENT_PROTEIN_CATABOLIC_PROCESS	0.000279712	0.0245566	2.37253
MORPHOGENESIS_OF_EMBRYONIC_EPITHELIUM	0.000279712	0.0245566	2.37253
VESICLE_MEDIATED_TRANSPORT	0.000312413	0.0269196	1.40371
TRNA_TRANSPORT	0.00033859	0.0283751	3.85022
GOLGI_TO_ENDOSOME_TRANSPORT	0.000341502	0.0283751	4.92134
REGULATION_OF_SPHINGOLIPID_BIOSYNTHETIC_PROCESS	0.000387772	0.0294456	5.75418
PROTEIN_UBIQUITINATION	0.000392355	0.0294456	1.57577
RNA_LOCALIZATION	0.000367645	0.0294456	2.12283
EMBRYONIC_MORPHOGENESIS	0.000362726	0.0294456	1.63071
REGULATION_OF_MEMBRANE_LIPID_METABOLIC_PROCESS	0.000387772	0.0294456	5.75418
SPONGIOTROPHOBLAST_LAYER_DEVELOPMENT	0.000387772	0.0294456	5.75418
INTRACELLULAR_PROTEIN_TRANSPORT	0.000418259	0.0294559	1.50854
REGULATION_OF_KERATINOCYTE_DIFFERENTIATION	0.000421876	0.0294559	4.1558
GOLGI_TO_VACUOLE_TRANSPORT	0.000421876	0.0294559	4.1558
HEART_MORPHOGENESIS	0.000424145	0.0294559	2.02889
NUCLEOBASE_CONTAINING_COMPOUND_TRANSPORT	0.000412663	0.0294559	2.06746
VENTRICULAR_SEPTUM_DEVELOPMENT	0.000507357	0.0347167	3.11685
REGULATION_OF_CYTOKINESIS	0.0005272	0.0355516	2.92204
REGULATION_OF_MICROTUBULE_POLYMERIZATION_OR_DEPOLYMERIZATION	0.000550728	0.0366077	2.10124
CYTOKINETIC_PROCESS	0.000576756	0.0372728	5.34317
PLATELET_ACTIVATION	0.000571206	0.0372728	2.23886
EPIDERMAL_GROWTH_FACTOR_RECEPTOR_SIGNALING_PATHWAY	0.000590874	0.0374401	3.06018
REGULATION_OF_PROTEIN_COMPLEX_DISASSEMBLY	0.000595437	0.0374401	1.98214
POSITIVE_REGULATION_OF_MUSCLE_TISSUE_DEVELOPMENT	0.000685436	0.0417881	3.00553
POSITIVE_REGULATION_OF_CARDIAC_MUSCLE_TISSUE_DEVELOPMENT	0.000675299	0.0417881	3.86919
REGULATION_OF_DNA_METABOLIC_PROCESS	0.000691529	0.0417881	1.7601
REGULATION_OF_CELLULAR_COMPONENT_BIOGENESIS	0.000727364	0.0433901	1.48731
REGULATION_OF_COAGULATION	0.000773146	0.0449681	2.55015
NEGATIVE_REGULATION_OF_PROTEIN_COMPLEX_DISASSEMBLY	0.000765386	0.0449681	2.09012
EMBRYONIC_PLACENTA_MORPHOGENESIS	0.000818262	0.0458242	4.25025
REGULATION_OF_ESTABLISHMENT_OR_MAINTENANCE_OF_CELL_POLARITY	0.000818262	0.0458242	4.25025
NEGATIVE_REGULATION_OF_PHOSPHOPROTEIN_PHOSPHATASE_ACTIVITY	0.000827258	0.0458242	4.98695
NCRNA_CATABOLIC_PROCESS	0.000818262	0.0458242	4.25025
PROTEIN_LOCALIZATION_TO_CYTOSKELETON	0.00084065	0.0460182	3.74022
NUCLEAR_EXPORT	0.000863376	0.0467127	2.16271
REGULATION_OF_CENTROSOME_CYCLE	0.000905387	0.0484226	3.3566
REGULATION_OF_CELL_SUBSTRATE_ADHESION	0.000954159	0.0495969	2.05388
POSITIVE_REGULATION_OF_MOLECULAR_FUNCTION	0.000957953	0.0495969	1.29477
REGULATION_OF_CELL_MATRIX_ADHESION	0.000959321	0.0495969	2.49348
PROTEIN_CATABOLIC_PROCESS	0.000983415	0.0502839	1.55035
MICROTUBULE_CYTOSKELETON_ORGANIZATION	0.00102991	0.0512998	1.71964
REGULATION_OF_MICROTUBULE_POLYMERIZATION	0.00103636	0.0512998	3.61956
MITOTIC_CYTOKINESIS	0.00103636	0.0512998	3.61956
NONMOTILE_PRIMARY_CILIUM_ASSEMBLY	0.00105748	0.0517942	4.06545
VESICLE_ORGANIZATION	0.00108747	0.0520152	1.80332
TUBE_DEVELOPMENT	0.00109154	0.0520152	1.55842
EMBRYONIC_ORGAN_DEVELOPMENT	0.00109553	0.0520152	1.65822
NEGATIVE_REGULATION_OF_DNA_DEPENDENT_DNA_REPLICATION	0.00115068	0.052058	4.67527
N_ACETYLGLUCOSAMINE_METABOLIC_PROCESS	0.00115068	0.052058	4.67527
NEURAL_PRECURSOR_CELL_PROLIFERATION	0.0011464	0.052058	2.67158
ENDOMEMBRANE_SYSTEM_ORGANIZATION	0.00115237	0.052058	1.6087
POSITIVE_REGULATION_OF_EPITHELIAL_CELL_MIGRATION	0.00114533	0.052058	2.36033
MICROTUBULE_CYTOSKELETON_ORGANIZATION_INVOLVED_IN_MITOSIS	0.00127932	0.0566922	3.19287
MITOTIC_SPINDLE_ASSEMBLY	0.00127932	0.0566922	3.19287
REGULATION_OF_INTRACELLULAR_SIGNAL_TRANSDUCTION	0.00130508	0.0572881	1.29869
REGULATION_OF_EPITHELIAL_CELL_MIGRATION	0.0014239	0.0595129	2.02783
NEURAL_TUBE_FORMATION	0.0014453	0.0595129	2.38737
REGULATION_OF_BLOOD_VESSEL_ENDOTHELIAL_CELL_MIGRATION	0.00137331	0.0595129	2.9335
ANTIGEN_PROCESSING_AND_PRESENTATION_OF_PEPTIDE_ANTIGEN_VIA_MHC_CLASS_II	0.0014453	0.0595129	2.38737
NUCLEAR_IMPORT	0.00142815	0.0595129	2.17454
CENTRAL_NERVOUS_SYSTEM_NEURON_DIFFERENTIATION	0.0014239	0.0595129	2.02783
ANTIGEN_PROCESSING_AND_PRESENTATION_OF_PEPTIDE_OR_POLYSACCHARIDE_ANTIGEN_VIA_MHC_CLASS_II	0.0014453	0.0595129	2.38737
POST_GOLGI_VESICLE_MEDIATED_TRANSPORT	0.00147376	0.0601528	2.47846
CYTOPLASMIC_MICROTUBULE_ORGANIZATION	0.0015075	0.0609947	3.11685
PROTEIN_LOCALIZATION_TO_CENTROSOME	0.00155896	0.0614732	4.40025
EMBRYONIC_HEART_TUBE_MORPHOGENESIS	0.0015503	0.0614732	2.71467
RRNA_CATABOLIC_PROCESS	0.00155896	0.0614732	4.40025
RAS_PROTEIN_SIGNAL_TRANSDUCTION	0.00164657	0.0622885	2.09243
NEUROGENESIS	0.00162748	0.0622885	1.32055
REGULATION_OF_PROTEIN_BINDING	0.00163939	0.0622885	2.00369
POSITIVE_REGULATION_OF_PROTEIN_BINDING	0.00163024	0.0622885	2.56179
PROTEIN_IMPORT	0.00159414	0.0622885	2.05109
REGULATION_OF_ACTIVIN_RECEPTOR_SIGNALING_PATHWAY	0.00169303	0.0630214	3.74022
LUNG_CELL_DIFFERENTIATION	0.00169303	0.0630214	3.74022
BRANCHING_INVOLVED_IN_LABYRINTHINE_LAYER_MORPHOGENESIS	0.00197938	0.0664123	5.10029
NEGATIVE_REGULATION_OF_MITOTIC_NUCLEAR_DIVISION	0.00184383	0.0664123	3.30019
PROSTATE_GLAND_GROWTH	0.00197938	0.0664123	5.10029
POSITIVE_REGULATION_BY_HOST_OF_VIRAL_PROCESS	0.00197938	0.0664123	5.10029
NEUTROPHIL_ACTIVATION_INVOLVED_IN_IMMUNE_RESPONSE	0.00197938	0.0664123	5.10029
REGULATION_OF_CHROMOSOME_SEGREGATION	0.00181622	0.0664123	2.42014
SPINAL_CORD_MOTOR_NEURON_DIFFERENTIATION	0.00184383	0.0664123	3.30019
NEGATIVE_REGULATION_OF_CELLULAR_PROTEIN_CATABOLIC_PROCESS	0.00198395	0.0664123	2.62984
REGULATION_OF_ATTACHMENT_OF_SPINDLE_MICROTUBULES_TO_KINETOCHORE	0.00197938	0.0664123	5.10029
VITAMIN_D_METABOLIC_PROCESS	0.00197938	0.0664123	5.10029
REGULATION_OF_CELL_MORPHOGENESIS	0.00189036	0.0664123	1.52454
ANATOMICAL_STRUCTURE_FORMATION_INVOLVED_IN_MORPHOGENESIS	0.00197906	0.0664123	1.38744
VENTRICULAR_TRABECULA_MYOCARDIUM_MORPHOGENESIS	0.00197938	0.0664123	5.10029
REGULATION_OF_ER_TO_GOLGI_VESICLE_MEDIATED_TRANSPORT	0.00197938	0.0664123	5.10029
LABYRINTHINE_LAYER_DEVELOPMENT	0.00206001	0.0681271	2.97517
POSITIVE_REGULATION_OF_MICROTUBULE_POLYMERIZATION	0.00206446	0.0681271	4.1558
REGULATION_OF_ENDOTHELIAL_CELL_PROLIFERATION	0.00212005	0.068288	2.28993
NATURAL_KILLER_CELL_MEDIATED_IMMUNITY	0.0021027	0.068288	3.59636
EMBRYONIC_ORGAN_MORPHOGENESIS	0.00212804	0.068288	1.74275
POLYOL_BIOSYNTHETIC_PROCESS	0.0021027	0.068288	3.59636
NEGATIVE_REGULATION_OF_NEURON_APOPTOTIC_PROCESS	0.00229709	0.0732079	2.0779
NEGATIVE_REGULATION_OF_DNA_REPLICATION	0.0023723	0.0750906	2.72016
REGULATION_OF_EPIDERMAL_CELL_DIFFERENTIATION	0.00239021	0.0751462	2.90906
FOREBRAIN_GENERATION_OF_NEURONS	0.00251044	0.0782736	2.55015
POSITIVE_REGULATION_OF_HEART_GROWTH	0.00258293	0.0782736	3.46316
REGULATION_OF_MULTICELLULAR_ORGANISMAL_DEVELOPMENT	0.00255741	0.0782736	1.27507
IN_UTERO_EMBRYONIC_DEVELOPMENT	0.00259062	0.0782736	1.6837
CELL_PROLIFERATION_IN_FOREBRAIN	0.00258293	0.0782736	3.46316
MICROTUBULE_POLYMERIZATION	0.00258293	0.0782736	3.46316
POSITIVE_REGULATION_OF_ENDOTHELIAL_CELL_MIGRATION	0.00281271	0.0783103	2.51209
POSITIVE_REGULATION_OF_CATENIN_IMPORT_INTO_NUCLEUS	0.00284428	0.0783103	4.67527
CELLULAR_RESPONSE_TO_EXOGENOUS_DSRNA	0.00284428	0.0783103	4.67527
POSITIVE_REGULATION_OF_CARDIAC_MUSCLE_CELL_PROLIFERATION	0.0026798	0.0783103	3.93707
REGULATION_OF_DENDRITIC_SPINE_DEVELOPMENT	0.00269532	0.0783103	2.67158
PROTEIN_POLYMERIZATION	0.00281271	0.0783103	2.51209
EXIT_FROM_MITOSIS	0.00284428	0.0783103	4.67527
CLATHRIN_COAT_ASSEMBLY	0.00284428	0.0783103	4.67527
REGULATION_OF_ESTABLISHMENT_OF_ENDOTHELIAL_BARRIER	0.00284428	0.0783103	4.67527
REGULATION_OF_DEVELOPMENT_HETEROCHRONIC	0.00284428	0.0783103	4.67527
NEURON_DIFFERENTIATION	0.00276024	0.0783103	1.39081
NEGATIVE_REGULATION_OF_NUCLEAR_DIVISION	0.00276046	0.0783103	2.84582
REGULATION_OF_ENDOTHELIAL_CELL_DEVELOPMENT	0.00284428	0.0783103	4.67527
REGULATION_OF_TIMING_OF_CELL_DIFFERENTIATION	0.00284428	0.0783103	4.67527
NEGATIVE_REGULATION_OF_DENDRITIC_SPINE_DEVELOPMENT	0.00284428	0.0783103	4.67527
MORPHOGENESIS_OF_AN_EPITHELIUM	0.00290561	0.0795284	1.58959
ORGANELLE_LOCALIZATION	0.00294457	0.0801233	1.5772
REGULATION_OF_WOUND_HEALING	0.00297217	0.080404	2.0779
REGULATION_OF_ENDOTHELIAL_CELL_MIGRATION	0.00303081	0.0815165	2.13258
VENTRICULAR_SEPTUM_MORPHOGENESIS	0.00314097	0.081594	3.33948
ERBB_SIGNALING_PATHWAY	0.00309782	0.081594	2.36723
NUCLEAR_ENVELOPE_DISASSEMBLY	0.00317398	0.081594	2.78527
MEMBRANE_DISASSEMBLY	0.00317398	0.081594	2.78527
POSITIVE_REGULATION_OF_ENDOTHELIAL_CELL_PROLIFERATION	0.00314336	0.081594	2.47514
KERATAN_SULFATE_BIOSYNTHETIC_PROCESS	0.00314097	0.081594	3.33948
NEGATIVE_REGULATION_OF_NEURON_DIFFERENTIATION	0.003139	0.081594	1.86032
MATURATION_OF_5_8S_RRNA	0.00314097	0.081594	3.33948
[truncated: 4,472 more rows]

## Sheet: Hela_T_202.up.stats
go_term	p_value	FDR_value	enrichment
[truncated: 4,653 more rows]

[truncated: 3 more sheets: Hela_T_202.down.stats, Hela_T_595.up.stats, Hela_T_595.down.stats]
