# Supplementary material for: Pharmacological systems analysis defines EIF4A3 functions in cell-cycle and RNA stress granule formation
Source: Commun Biol. 2019 May 3;2:165. doi: 10.1038/s42003-019-0391-9 (PMC6499833; doi:10.1038/s42003-019-0391-9)
Supplement: Supplementary file 14 — Supplementary Data 11 [file 42003_2019_391_MOESM14_ESM.xlsx]

## Sheet: all cell lines MISO GSEA
PATHWAY	LOWDOSE_FDR	HIGHDOSE_FDR	CLUSTER
GO_NEGATIVE_REGULATION_OF_MITOTIC_CELL_CYCLE	0.0135824225185793	2.86924994863614E-6	regulation_cell_cycle
GO_NEGATIVE_REGULATION_OF_CELL_CYCLE_PHASE_TRANSITION	0.0133094565251746	1.23998937745253E-5	regulation_cell_cycle
GO_MITOTIC_DNA_INTEGRITY_CHECKPOINT	0.039770218163928	0.00201429277630713	regulation_cell_cycle
GO_CELL_CYCLE_CHECKPOINT	0.116552794340058	3.79216546579231E-5	regulation_cell_cycle
GO_POSITIVE_REGULATION_OF_CELL_CYCLE_ARREST	0.0328665301462423	0.00105093032470027	regulation_cell_cycle
GO_REGULATION_OF_CELL_CYCLE_PHASE_TRANSITION	0.0365001960262593	1.02941925494454E-4	regulation_cell_cycle
GO_DNA_INTEGRITY_CHECKPOINT	0.0970257373079702	0.00373797344766669	regulation_cell_cycle
GO_MITOTIC_CELL_CYCLE_CHECKPOINT	0.0703947114865379	2.22862125758527E-5	regulation_cell_cycle
GO_G1_DNA_DAMAGE_CHECKPOINT	0.0110051541509434	2.54813105315642E-4	regulation_cell_cycle
GO_REGULATION_OF_CELL_CYCLE_ARREST	0.0123726031193528	0.00284196128015599	regulation_cell_cycle
GO_CELL_CYCLE_ARREST	0.00512506208086596	0.0738694790653188	regulation_cell_cycle
GO_SIGNAL_TRANSDUCTION_BY_P53_CLASS_MEDIATOR	0.0022949163127149	7.2035083109185E-4	regulation_cell_cycle
GO_NEGATIVE_REGULATION_OF_CELL_CYCLE	0.0022949163127149	1.63597439774306E-6	regulation_cell_cycle
GO_SIGNAL_TRANSDUCTION_IN_RESPONSE_TO_DNA_DAMAGE	0.0051835373472208	0.0059213503913196	regulation_cell_cycle
GO_NEGATIVE_REGULATION_OF_CELL_CYCLE_G1_S_PHASE_TRANSITION	0.00258959414389872	2.80929722996756E-5	regulation_cell_cycle
GO_REGULATION_OF_CELL_CYCLE_G1_S_PHASE_TRANSITION	0.00328845702069102	3.27372002509999E-5	regulation_cell_cycle
GO_NEGATIVE_REGULATION_OF_CELL_CYCLE_PROCESS	0.00857019820495595	1.65659025194902E-7	regulation_cell_cycle
GO_REGULATION_OF_CYTOSKELETON_ORGANIZATION	0.426840905431761	0.00305369428761609	negative_regulation_organization
GO_REGULATION_OF_PROTEIN_COMPLEX_DISASSEMBLY	0.492334501366386	0.00123942032532665	negative_regulation_organization
GO_NEGATIVE_REGULATION_OF_PROTEIN_COMPLEX_DISASSEMBLY	0.254024021584407	8.9590288014069E-4	negative_regulation_organization
GO_NEGATIVE_REGULATION_OF_ORGANELLE_ORGANIZATION	0.123273720342908	1.99056320738564E-5	negative_regulation_organization
GO_MITOTIC_SPINDLE_ORGANIZATION	0.188722560762162	0.00726992802360458	negative_regulation_organization
GO_REGULATION_OF_MICROTUBULE_BASED_PROCESS	0.123273720342908	4.1615866334473E-5	negative_regulation_organization
GO_REGULATION_OF_MICROTUBULE_POLYMERIZATION_OR_DEPOLYMERIZATION	0.303541627919088	1.02941925494454E-4	negative_regulation_organization
GO_SPINDLE_ASSEMBLY	0.196299012969129	0.00123942032532665	negative_regulation_organization
GO_NEGATIVE_REGULATION_OF_CELLULAR_COMPONENT_ORGANIZATION	0.236833424702933	0.00450166896373264	negative_regulation_organization
GO_NEGATIVE_REGULATION_OF_CYTOSKELETON_ORGANIZATION	0.199825865436076	0.00100341482837681	negative_regulation_organization
GO_REGULATION_OF_ORGANELLE_ORGANIZATION	0.00547649069583473	1.63597439774306E-6	negative_regulation_organization
GO_DOUBLE_STRAND_BREAK_REPAIR	0.727868309957813	0.00757728443522712	dna_cellular_response
GO_DNA_REPAIR	0.0783749444729556	5.31141445896319E-7	dna_cellular_response
GO_CELLULAR_RESPONSE_TO_DNA_DAMAGE_STIMULUS	0.0104919135284281	1.31547522594112E-9	dna_cellular_response
GO_DNA_RECOMBINATION	0.240895200082102	0.00353766892695035	dna_cellular_response
GO_DNA_METABOLIC_PROCESS	0.00243794796303716	2.52823362821637E-7	dna_cellular_response
GO_CELLULAR_RESPONSE_TO_STRESS	6.58526520727351E-4	9.0343505659973E-12	dna_cellular_response
GO_DNA_REPLICATION	3.4850370455264E-4	4.73797625309319E-5	dna_cellular_response
GO_CELL_DIVISION	0.0521404715114492	4.99457115456622E-4	cell_cycle
GO_MITOTIC_NUCLEAR_DIVISION	0.290872984745075	6.0947722147387E-5	cell_cycle
GO_ORGANELLE_FISSION	0.491679934121422	6.58428772803801E-5	cell_cycle
GO_MITOTIC_CELL_CYCLE	0.00284347800364991	9.4208301821094E-12	cell_cycle
GO_CELL_CYCLE	1.49590779652151E-4	4.16429616860421E-14	cell_cycle
GO_CELL_CYCLE_PROCESS	6.58526520727351E-4	1.16512783124083E-13	cell_cycle
GO_REGULATION_OF_MITOTIC_CELL_CYCLE	0.0597470545166658	2.06524964700539E-6	regulation_cell_cycle
GO_POSITIVE_REGULATION_OF_CELL_CYCLE_PROCESS	0.0107658821323518	0.00186663008295393	regulation_cell_cycle
GO_REGULATION_OF_CELL_CYCLE_PROCESS	0.0140591165085579	1.63597439774306E-6	regulation_cell_cycle
GO_POSITIVE_REGULATION_OF_CELL_CYCLE	0.0022949163127149	2.53580525993386E-5	regulation_cell_cycle
GO_REGULATION_OF_CELL_CYCLE	1.53526867680207E-4	7.11825272061597E-9	regulation_cell_cycle
GO_TERMINATION_OF_RNA_POLYMERASE_II_TRANSCRIPTION	0.0110051541509434	0.00538970562796688	transcription_termination_rna
GO_RNA_3_END_PROCESSING	3.4850370455264E-4	7.48727927991058E-5	transcription_termination_rna
GO_RNA_POLYADENYLATION	0.00148856409936913	0.00758673821994333	transcription_termination_rna
GO_MRNA_3_END_PROCESSING	1.49590779652151E-4	2.11544513231699E-5	transcription_termination_rna
GO_DNA_TEMPLATED_TRANSCRIPTION_TERMINATION	0.00857019820495595	0.00538970562796688	transcription_termination_rna
GO_RNA_SPLICING	0.00453709594904813	6.87408408143208E-9	rna_splicing_mrna_processing
GO_MRNA_METABOLIC_PROCESS	2.69947038148906E-4	9.0343505659973E-12	rna_splicing_mrna_processing
GO_RNA_PROCESSING	1.49590779652151E-4	9.0343505659973E-12	rna_splicing_mrna_processing
GO_MRNA_PROCESSING	0.0022949163127149	1.17658308235168E-9	rna_splicing_mrna_processing
GO_RNA_SPLICING_VIA_TRANSESTERIFICATION_REACTIONS	0.00420384394074425	2.09933717181738E-7	rna_splicing_mrna_processing
GO_PROTEIN_POLYUBIQUITINATION	0.031205272573013	3.37672734792466E-4	modification_small_protein_ubiquitination
GO_PROTEASOMAL_PROTEIN_CATABOLIC_PROCESS	7.08988012870015E-4	0.00153533896066405	modification_small_protein_ubiquitination
GO_PROTEIN_MODIFICATION_BY_SMALL_PROTEIN_CONJUGATION_OR_REMOVAL	0.00857019820495595	1.3570427455328E-7	modification_small_protein_ubiquitination
GO_PROTEIN_UBIQUITINATION	0.00512506208086596	3.71730691298691E-6	modification_small_protein_ubiquitination
GO_MACROMOLECULE_CATABOLIC_PROCESS	7.07498300963279E-5	2.60128814107083E-7	catabolic_process
GO_PROTEIN_CATABOLIC_PROCESS	1.49590779652151E-4	3.07296351392818E-6	catabolic_process
GO_CELLULAR_CATABOLIC_PROCESS	3.4850370455264E-4	1.56146581037741E-5	catabolic_process
GO_CATABOLIC_PROCESS	0.00205937792189938	8.71415769878815E-4	catabolic_process
GO_NEGATIVE_REGULATION_OF_CELLULAR_AMIDE_METABOLIC_PROCESS	0.011261890402853	0.00269942105899884	cellular_amide_metabolic_regulation
GO_POSTTRANSCRIPTIONAL_REGULATION_OF_GENE_EXPRESSION	4.06110550001666E-5	8.82944550495903E-8	cellular_amide_metabolic_regulation
GO_POSITIVE_REGULATION_OF_CELLULAR_AMIDE_METABOLIC_PROCESS	0.00296947438476336	0.142951748620719	cellular_amide_metabolic_regulation
GO_REGULATION_OF_CELLULAR_AMIDE_METABOLIC_PROCESS	4.67569385493859E-5	1.95398559494302E-5	cellular_amide_metabolic_regulation
GO_CELLULAR_AMIDE_METABOLIC_PROCESS	0.15913387741533	0.00578622704047937	metabolic_process_biosynthetic_amide
GO_PEPTIDE_METABOLIC_PROCESS	0.0489626051702148	0.00176164802627998	metabolic_process_biosynthetic_amide
GO_ORGANONITROGEN_COMPOUND_BIOSYNTHETIC_PROCESS	0.117120576851603	1.34939669276238E-4	metabolic_process_biosynthetic_amide
GO_AMIDE_BIOSYNTHETIC_PROCESS	0.00911748784640302	1.51040627295534E-4	metabolic_process_biosynthetic_amide
GO_NUCLEAR_EXPORT	0.31459048947997	0.00805643674228675	rna_localization
GO_NUCLEOBASE_CONTAINING_COMPOUND_TRANSPORT	0.0512962436463864	3.25253924199994E-4	rna_localization
GO_RIBONUCLEOPROTEIN_COMPLEX_LOCALIZATION	0.165832200977328	0.00501805928879645	rna_localization
GO_RNA_LOCALIZATION	0.0133094565251746	1.18381758736103E-4	rna_localization
GO_CHROMATIN_MODIFICATION	0.0343748401525678	4.5659897704885E-5	chromatin_modification_organization
GO_COVALENT_CHROMATIN_MODIFICATION	0.0486192728567883	1.51040627295534E-4	chromatin_modification_organization
GO_CHROMATIN_ORGANIZATION	0.100741506603783	0.00102671804026571	chromatin_modification_organization
GO_CHROMOSOME_ORGANIZATION	0.0152700466386146	5.43978809535051E-7	chromatin_modification_organization
GO_SISTER_CHROMATID_SEGREGATION	0.100741506603783	1.67375411199049E-4	chromosome_segregation
GO_CHROMOSOME_SEGREGATION	0.270038181130322	9.69117690986666E-4	chromosome_segregation
GO_NUCLEAR_CHROMOSOME_SEGREGATION	0.22141529674818	1.26409208282601E-4	chromosome_segregation
GO_SISTER_CHROMATID_COHESION	0.124338045405504	0.00189523498561076	chromosome_segregation
GO_CYTOSKELETON_ORGANIZATION	0.0486192728567883	2.37584015885533E-5	cytoskeleton_organization_microtubule
GO_MICROTUBULE_CYTOSKELETON_ORGANIZATION	0.0325781015802979	3.41851829645634E-5	cytoskeleton_organization_microtubule
GO_MICROTUBULE_BASED_PROCESS	0.00528893281659474	1.43226516263482E-5	cytoskeleton_organization_microtubule
GO_POSITIVE_REGULATION_OF_HISTONE_DEACETYLATION	0.00334634096767574	0.0549759272839364	regulation_deacetylation
GO_REGULATION_OF_HISTONE_DEACETYLATION	0.00857019820495595	0.02298678237704	regulation_deacetylation
GO_POSITIVE_REGULATION_OF_PROTEIN_DEACETYLATION	0.0022949163127149	0.0497666010330019	regulation_deacetylation
GO_PEPTIDYL_AMINO_ACID_MODIFICATION	0.0606839059464164	3.88370440274638E-7	peptidyl_modification
GO_PROTEIN_SUMOYLATION	0.527722885097477	0.00726992802360458	peptidyl_modification
GO_PEPTIDYL_LYSINE_MODIFICATION	0.0137289428141858	3.04074605898391E-7	peptidyl_modification
GO_PROTEIN_METHYLATION	0.219493311719171	0.00869742766074076	methylation_protein
GO_PEPTIDYL_LYSINE_METHYLATION	0.142961562864097	0.00100341482837681	methylation_protein
GO_PROTEIN_ALKYLATION	0.219493311719171	0.00869742766074076	methylation_protein
GO_REGULATION_OF_CELLULAR_PROTEIN_CATABOLIC_PROCESS	0.284071148122804	0.00945793145875816	regulation_protein_catabolic_process
GO_REGULATION_OF_PROTEASOMAL_UBIQUITIN_DEPENDENT_PROTEIN_CATABOLIC_PROCESS	0.511172698806038	0.00109883380097259	regulation_protein_catabolic_process
GO_REGULATION_OF_PROTEIN_CATABOLIC_PROCESS	0.216616967503184	0.00954751043302194	regulation_protein_catabolic_process
GO_REGULATION_OF_RNA_SPLICING	0.123273720342908	6.14849041089109E-5	regulation_splicing_mrna
GO_REGULATION_OF_MRNA_SPLICING_VIA_SPLICEOSOME	0.231293562000847	0.00538970562796688	regulation_splicing_mrna
GO_REGULATION_OF_MRNA_METABOLIC_PROCESS	0.165832200977328	0.00100948438442726	regulation_splicing_mrna
GO_TRNA_METABOLIC_PROCESS	0.293076257118849	0.0033037894497936	metabolic_process_ncrna
GO_NCRNA_METABOLIC_PROCESS	0.331463300409316	0.00537223188343712	metabolic_process_ncrna
GO_NCRNA_PROCESSING	0.246537624235518	0.00955614822026788	metabolic_process_ncrna
GO_NEGATIVE_REGULATION_OF_GENE_EXPRESSION	0.00857019820495595	0.00208603105840027	negative_regulation
GO_NEGATIVE_REGULATION_OF_NITROGEN_COMPOUND_METABOLIC_PROCESS	0.00486256950585207	0.00283091193365644	negative_regulation
GO_CELL_CYCLE_PHASE_TRANSITION	0.0486192728567883	4.08697966826421E-5	cell_cycle_phase_transition
GO_CELL_CYCLE_G2_M_PHASE_TRANSITION	0.00403407701442805	1.98111083603272E-5	cell_cycle_phase_transition
GO_PROTEIN_ACYLATION	0.001922915111151	0.00758673821994333	histone_h4_acetylation
GO_HISTONE_H4_ACETYLATION	0.00912453854390348	0.207948802779812	histone_h4_acetylation
GO_SYMBIOSIS_ENCOMPASSING_MUTUALISM_THROUGH_PARASITISM	0.0023796233117398	0.0125058630170997	symbiosis_encompassing_mutualism_parasitism
GO_INTERSPECIES_INTERACTION_BETWEEN_ORGANISMS	0.0023796233117398	0.0125058630170997	symbiosis_encompassing_mutualism_parasitism
GO_PHOTOPERIODISM	0.00857019820495595	0.154271067317054	entrainment_circadian_clock_photoperiod
GO_ENTRAINMENT_OF_CIRCADIAN_CLOCK_BY_PHOTOPERIOD	0.00269265528222165	0.0638005228307179	entrainment_circadian_clock_photoperiod
GO_PYRIMIDINE_NUCLEOTIDE_METABOLIC_PROCESS	0.52941628623895	0.00740746461333773	pyrimidine_metabolic_process
GO_PYRIMIDINE_NUCLEOSIDE_MONOPHOSPHATE_METABOLIC_PROCESS	0.22141529674818	0.00229393969608831	pyrimidine_metabolic_process
GO_PROTEIN_LOCALIZATION_TO_CENTROSOME	0.127730746332559	0.001807377489767	protein_localization
GO_PROTEIN_LOCALIZATION_TO_CYTOSKELETON	0.175551605995622	0.00279595746812797	protein_localization
GO_RESPONSE_TO_ENDOPLASMIC_RETICULUM_STRESS	0.0581492855250731	0.00305369428761609	cellular_response_topologically_incorrect
GO_CELLULAR_RESPONSE_TO_TOPOLOGICALLY_INCORRECT_PROTEIN	0.181625343827735	0.00778809951638345	cellular_response_topologically_incorrect
GO_NUCLEAR_TRANSCRIBED_MRNA_CATABOLIC_PROCESS_DEADENYLATION_DEPENDENT_DECAY	0.0512962436463864	0.00561776669156245	nuclear_transcribed_mrna
GO_NUCLEAR_TRANSCRIBED_MRNA_POLY_A_TAIL_SHORTENING	0.0103359467807927	1.23998937745253E-5	nuclear_transcribed_mrna
GO_NEGATIVE_REGULATION_OF_CHROMOSOME_ORGANIZATION	0.119410149948178	1.42013118962459E-4	regulation_chromosome_organization
GO_REGULATION_OF_CHROMOSOME_ORGANIZATION	0.0217201622345639	9.26441359243724E-4	regulation_chromosome_organization
GO_CENTROSOME_DUPLICATION	0.358356859622859	0.00509630626635793	microtubule_organizing_center_organization
GO_MICROTUBULE_ORGANIZING_CENTER_ORGANIZATION	0.554260087060419	3.043271617735E-4	microtubule_organizing_center_organization
GO_MICROTUBULE_POLYMERIZATION	0.140074217684453	0.00419057894323455	microtubule_polymerization
GO_MICROTUBULE_NUCLEATION	0.0486192728567883	0.00287312456696666	microtubule_polymerization
GO_MACROMOLECULAR_COMPLEX_ASSEMBLY	0.0633257381983345	0.00758673821994333	protein_complex_subunit_organization
GO_PROTEIN_COMPLEX_SUBUNIT_ORGANIZATION	0.206273677577019	0.00388980001650619	protein_complex_subunit_organization

## Sheet: HeLa MISO GSEA
PATHWAY	LOWDOSE_FDR	HIGHDOSE_FDR	CLUSTER
GO_SIGNAL_TRANSDUCTION_BY_P53_CLASS_MEDIATOR	0.0240603011296044	5.78757318233187E-4	regulation_cell_cycle
GO_DNA_INTEGRITY_CHECKPOINT	0.151788398356252	0.00976493470800983	regulation_cell_cycle
GO_NEGATIVE_REGULATION_OF_MITOTIC_CELL_CYCLE	0.172064954359207	2.23031722852419E-6	regulation_cell_cycle
GO_NEGATIVE_REGULATION_OF_CELL_CYCLE_PHASE_TRANSITION	0.0891722698316132	2.06421425645764E-5	regulation_cell_cycle
GO_MITOTIC_CELL_CYCLE_CHECKPOINT	0.209801597814975	2.08293794723966E-5	regulation_cell_cycle
GO_MITOTIC_DNA_INTEGRITY_CHECKPOINT	0.140553801750914	0.00717455906965256	regulation_cell_cycle
GO_NEGATIVE_REGULATION_OF_CELL_CYCLE	0.0413994458509761	2.37975757941285E-6	regulation_cell_cycle
GO_CELL_CYCLE_CHECKPOINT	0.156632222839239	2.08293794723966E-5	regulation_cell_cycle
GO_NEGATIVE_REGULATION_OF_CELL_DIVISION	0.567839410370876	0.00621343940174247	regulation_cell_cycle
GO_NEGATIVE_REGULATION_OF_CELL_CYCLE_G1_S_PHASE_TRANSITION	0.0145496593003973	2.98225677217089E-5	regulation_cell_cycle
GO_POSITIVE_REGULATION_OF_CELL_CYCLE_ARREST	0.0891722698316132	0.00106388392272814	regulation_cell_cycle
GO_G1_DNA_DAMAGE_CHECKPOINT	0.0515435772380278	4.60882950357835E-4	regulation_cell_cycle
GO_REGULATION_OF_CELL_CYCLE_ARREST	0.173716800455769	0.00305055820212487	regulation_cell_cycle
GO_NEGATIVE_REGULATION_OF_CELL_CYCLE_PROCESS	0.0948792598541307	7.29351119445302E-7	regulation_cell_cycle
GO_REGULATION_OF_CELL_CYCLE_PHASE_TRANSITION	0.115751060832544	0.00421122206808479	regulation_cell_cycle
GO_REGULATION_OF_CELL_CYCLE_G1_S_PHASE_TRANSITION	0.00594872438112453	3.50137785049522E-4	regulation_cell_cycle
GO_MITOTIC_CELL_CYCLE	0.0255207588166301	2.7341027477888E-6	cell_cycle
GO_CELL_DIVISION	0.130139627364398	0.00593174683648111	cell_cycle
GO_CELL_CYCLE_PROCESS	0.0134832029536783	4.41288379639146E-8	cell_cycle
GO_ORGANELLE_FISSION	0.296676336470817	0.00712728686808075	cell_cycle
GO_REGULATION_OF_CELL_CYCLE	0.0134832029536783	1.57364919783941E-6	cell_cycle
GO_CELL_CYCLE	0.0078460765211423	9.04524329486235E-8	cell_cycle
GO_CHROMATIN_MODIFICATION	0.0268943095220545	0.00168448289517908	peptidyl_modification_chromatin
GO_CHROMOSOME_ORGANIZATION	0.0141311986834298	2.37031577693009E-4	peptidyl_modification_chromatin
GO_PEPTIDYL_AMINO_ACID_MODIFICATION	0.288251639855262	4.81772100255377E-5	peptidyl_modification_chromatin
GO_COVALENT_CHROMATIN_MODIFICATION	0.0782086911610246	0.00844456338703574	peptidyl_modification_chromatin
GO_PEPTIDYL_LYSINE_MODIFICATION	0.144412562588815	7.64057348650922E-5	peptidyl_modification_chromatin
GO_PROTEIN_ACYLATION	0.00550012201017338	0.0133964782527222	peptidyl_modification_chromatin
GO_RNA_SPLICING	0.0261814128909391	3.41964761662439E-8	rna_splicing_mrna_processing
GO_MRNA_PROCESSING	0.0242366257208888	9.71968713204571E-9	rna_splicing_mrna_processing
GO_RNA_SPLICING_VIA_TRANSESTERIFICATION_REACTIONS	0.0134832029536783	5.01814091209817E-7	rna_splicing_mrna_processing
GO_MRNA_METABOLIC_PROCESS	0.00108098727202926	1.38830125604612E-10	rna_splicing_mrna_processing
GO_RNA_PROCESSING	0.0057497537704985	4.92618672394988E-9	rna_splicing_mrna_processing
GO_CATABOLIC_PROCESS	0.00224714606325207	0.0380098632969612	catabolic_process
GO_MACROMOLECULE_CATABOLIC_PROCESS	6.08833199460878E-5	2.66563137525848E-4	catabolic_process
GO_PROTEIN_CATABOLIC_PROCESS	9.78095764550547E-4	0.0066064964907876	catabolic_process
GO_CELLULAR_CATABOLIC_PROCESS	3.27718032925063E-4	0.00350776916325048	catabolic_process
GO_TERMINATION_OF_RNA_POLYMERASE_II_TRANSCRIPTION	0.0689724786428815	2.10673463391977E-4	transcription_termination_rna
GO_DNA_TEMPLATED_TRANSCRIPTION_TERMINATION	0.141737353057471	0.00346735678505959	transcription_termination_rna
GO_RNA_3_END_PROCESSING	0.00612748117174546	2.50062722984341E-4	transcription_termination_rna
GO_MRNA_3_END_PROCESSING	0.00836589715815622	3.40955128779493E-5	transcription_termination_rna
GO_CYTOSKELETON_ORGANIZATION	0.193947062819044	2.54675668625504E-5	microtubule_cytoskeleton_organization
GO_MICROTUBULE_CYTOSKELETON_ORGANIZATION	0.117870969082614	2.50062722984341E-4	microtubule_cytoskeleton_organization
GO_MICROTUBULE_BASED_MOVEMENT	0.0798000834468989	0.00166596442023885	microtubule_cytoskeleton_organization
GO_MICROTUBULE_BASED_PROCESS	0.0515435772380278	3.08436093308895E-6	microtubule_cytoskeleton_organization
GO_POSITIVE_REGULATION_OF_CELL_CYCLE_PROCESS	0.0238825293720933	0.00519303926180817	regulation_cell_cycle
GO_REGULATION_OF_CELL_CYCLE_PROCESS	0.058268555798258	6.00609456580012E-5	regulation_cell_cycle
GO_POSITIVE_REGULATION_OF_CELL_CYCLE	0.0134832029536783	1.78201413356283E-4	regulation_cell_cycle
GO_REGULATION_OF_MITOTIC_CELL_CYCLE	0.193947062819044	1.87129304866211E-4	regulation_cell_cycle
GO_DNA_METABOLIC_PROCESS	0.0338548024818509	2.10673463391977E-4	dna_cellular_response
GO_CELLULAR_RESPONSE_TO_STRESS	0.0240603011296044	9.71968713204571E-9	dna_cellular_response
GO_DNA_REPAIR	0.303537686241534	1.18946556878504E-4	dna_cellular_response
GO_CELLULAR_RESPONSE_TO_DNA_DAMAGE_STIMULUS	0.115751060832544	3.47775670407616E-7	dna_cellular_response
GO_NEGATIVE_REGULATION_OF_CELLULAR_AMIDE_METABOLIC_PROCESS	0.0566125665142618	0.00593174683648111	cellular_amide_metabolic_regulation
GO_POSTTRANSCRIPTIONAL_REGULATION_OF_GENE_EXPRESSION	0.00150244221479657	7.68231781521364E-6	cellular_amide_metabolic_regulation
GO_REGULATION_OF_CELLULAR_AMIDE_METABOLIC_PROCESS	0.00112224633569117	5.64060057417001E-5	cellular_amide_metabolic_regulation
GO_ORGANONITROGEN_COMPOUND_BIOSYNTHETIC_PROCESS	0.0457798451882277	0.00683473720974687	biosynthetic_process
GO_AMIDE_BIOSYNTHETIC_PROCESS	0.0250308193470734	0.00482779344452238	biosynthetic_process
GO_TRANSLATIONAL_INITIATION	0.00594872438112453	0.0380700978601904	biosynthetic_process
GO_NUCLEOBASE_CONTAINING_COMPOUND_TRANSPORT	0.268758126828892	4.15472953140647E-4	rna_localization
GO_RIBONUCLEOPROTEIN_COMPLEX_LOCALIZATION	0.218780428792883	0.00827844305391593	rna_localization
GO_RNA_LOCALIZATION	0.0457798451882277	2.44911070824916E-4	rna_localization
GO_REGULATION_OF_ORGANELLE_ORGANIZATION	0.0515435772380278	0.00131944911114725	regulation_organization
GO_NEGATIVE_REGULATION_OF_CELLULAR_COMPONENT_ORGANIZATION	0.496708521056355	0.00593174683648111	regulation_organization
GO_NEGATIVE_REGULATION_OF_ORGANELLE_ORGANIZATION	0.275604102760639	5.08333006790719E-4	regulation_organization
GO_PROTEIN_POLYUBIQUITINATION	0.0134832029536783	0.00712728686808075	modification_small_protein_ubiquitination
GO_PROTEIN_MODIFICATION_BY_SMALL_PROTEIN_CONJUGATION_OR_REMOVAL	0.0199305980536755	4.81772100255377E-5	modification_small_protein_ubiquitination
GO_PROTEIN_UBIQUITINATION	0.0163210145853159	8.46653142995893E-4	modification_small_protein_ubiquitination
GO_REGULATION_OF_PROTEIN_COMPLEX_DISASSEMBLY	0.367624803770259	0.00827844305391593	regulation_microtubule
GO_REGULATION_OF_MICROTUBULE_BASED_PROCESS	0.10368527853741	9.21677999179897E-5	regulation_microtubule
GO_REGULATION_OF_MICROTUBULE_POLYMERIZATION_OR_DEPOLYMERIZATION	0.325768324587136	0.0016206773486909	regulation_microtubule
GO_REGULATION_OF_RNA_SPLICING	0.225207176967604	7.65175322895771E-5	regulation_splicing_mrna
GO_REGULATION_OF_MRNA_SPLICING_VIA_SPLICEOSOME	0.286870173909646	0.00817372052445828	regulation_splicing_mrna
GO_REGULATION_OF_MRNA_METABOLIC_PROCESS	0.129795719330669	1.90620804166948E-4	regulation_splicing_mrna
GO_SISTER_CHROMATID_SEGREGATION	0.0634876076765568	0.00635196685931187	sister_chromatid_segregation
GO_NUCLEAR_CHROMOSOME_SEGREGATION	0.124850768932949	0.00116714678135255	sister_chromatid_segregation
GO_SISTER_CHROMATID_COHESION	0.189210328761798	0.00957371406480126	sister_chromatid_segregation
GO_INTERSPECIES_INTERACTION_BETWEEN_ORGANISMS	0.00342897565750918	0.0262390911756258	symbiosis_encompassing_mutualism_parasitism
GO_SYMBIOSIS_ENCOMPASSING_MUTUALISM_THROUGH_PARASITISM	0.00342897565750918	0.0262390911756258	symbiosis_encompassing_mutualism_parasitism
GO_PYRIMIDINE_NUCLEOSIDE_BIOSYNTHETIC_PROCESS	0.567839410370876	0.00488449143582438	pyrimidine_process
GO_PYRIMIDINE_NUCLEOTIDE_METABOLIC_PROCESS	0.586703908684539	0.00833386272810152	pyrimidine_process
GO_NUCLEOBASE_BIOSYNTHETIC_PROCESS	0.586703908684539	0.00976493470800983	nucleobase_process
GO_NUCLEOBASE_METABOLIC_PROCESS	0.376395073494677	0.00584015862619528	nucleobase_process
GO_PROTEIN_LOCALIZATION_TO_CENTROSOME	0.167903343040577	0.00717217100480418	protein_localization
GO_PROTEIN_LOCALIZATION_TO_CYTOSKELETON	0.156632222839239	0.00296258502497592	protein_localization
GO_NUCLEAR_TRANSCRIBED_MRNA_CATABOLIC_PROCESS_DEADENYLATION_DEPENDENT_DECAY	0.0213092080791879	0.00107817385844317	nuclear_transcribed_mrna
GO_NUCLEAR_TRANSCRIBED_MRNA_POLY_A_TAIL_SHORTENING	0.0118593835973527	1.54276434694092E-5	nuclear_transcribed_mrna

## Sheet: HCT116 MISO GSEA
PATHWAY	LOWDOSE_FDR	HIGHDOSE_FDR	CLUSTER
GO_REGULATION_OF_PROTEIN_COMPLEX_DISASSEMBLY	0.635032601769334	0.0043824034482009	negative_regulation_organization
GO_REGULATION_OF_MICROTUBULE_BASED_PROCESS	0.566936200857995	0.00387761659036355	negative_regulation_organization
GO_REGULATION_OF_MICROTUBULE_POLYMERIZATION_OR_DEPOLYMERIZATION	0.527399575211139	0.00380229307983531	negative_regulation_organization
GO_SPINDLE_ASSEMBLY	0.312965123629996	0.00344183535351511	negative_regulation_organization
GO_NEGATIVE_REGULATION_OF_PROTEIN_COMPLEX_DISASSEMBLY	0.566936200857995	0.00193650136461569	negative_regulation_organization
GO_REGULATION_OF_ORGANELLE_ORGANIZATION	0.312965123629996	2.11797599736652E-4	negative_regulation_organization
GO_NEGATIVE_REGULATION_OF_ORGANELLE_ORGANIZATION	0.453592060621119	0.00344183535351511	negative_regulation_organization
GO_NEGATIVE_REGULATION_OF_CYTOSKELETON_ORGANIZATION	0.566936200857995	0.00584351270878559	negative_regulation_organization
GO_MITOTIC_CELL_CYCLE	0.0824489712380289	3.39277509262256E-6	cycle_cell
GO_NEGATIVE_REGULATION_OF_CELL_CYCLE	0.0240235499480457	0.0027077886814839	cycle_cell
GO_CELL_CYCLE	0.014586604675254	5.98132268027852E-9	cycle_cell
GO_REGULATION_OF_CELL_CYCLE_PROCESS	0.248501386845854	0.00408965592070007	cycle_cell
GO_CELL_CYCLE_PROCESS	0.0321442383146389	7.69004437432017E-8	cycle_cell
GO_REGULATION_OF_CELL_CYCLE	0.0194465361125373	1.12820128172764E-4	cycle_cell
GO_RNA_SPLICING	0.0318910766913624	1.31440065263022E-6	rna_splicing_mrna_processing
GO_MRNA_METABOLIC_PROCESS	0.0137105147877845	5.27190822099619E-11	rna_splicing_mrna_processing
GO_RNA_SPLICING_VIA_TRANSESTERIFICATION_REACTIONS	0.0527186865347039	9.44329775243913E-6	rna_splicing_mrna_processing
GO_MRNA_PROCESSING	0.00935400687614087	5.70488537415696E-8	rna_splicing_mrna_processing
GO_RNA_PROCESSING	3.71768536408204E-4	8.6337946804914E-12	rna_splicing_mrna_processing
GO_DNA_METABOLIC_PROCESS	0.211539884683246	1.12820128172764E-4	dna_cellular_response
GO_CELLULAR_RESPONSE_TO_STRESS	0.0194465361125373	2.84007736604023E-6	dna_cellular_response
GO_DNA_REPAIR	0.289690714082036	4.20899386702389E-4	dna_cellular_response
GO_CELLULAR_RESPONSE_TO_DNA_DAMAGE_STIMULUS	0.0989199573240473	1.97158778638379E-4	dna_cellular_response
GO_DNA_REPLICATION	0.0418911345905271	0.00124015848739847	dna_cellular_response
GO_CHROMATIN_MODIFICATION	0.411596626924182	0.00308295426208592	peptidyl_modification_chromatin
GO_CHROMOSOME_ORGANIZATION	0.393806822537457	1.10515913371157E-4	peptidyl_modification_chromatin
GO_PEPTIDYL_AMINO_ACID_MODIFICATION	0.191486005593253	0.00408965592070007	peptidyl_modification_chromatin
GO_COVALENT_CHROMATIN_MODIFICATION	0.356142645337378	0.00308295426208592	peptidyl_modification_chromatin
GO_PEPTIDYL_LYSINE_MODIFICATION	0.0504280173893726	1.12820128172764E-4	peptidyl_modification_chromatin
GO_POSITIVE_REGULATION_OF_PROTEIN_DEACETYLATION	3.71768536408204E-4	0.0109659381292237	regulation_deacetylation
GO_REGULATION_OF_HISTONE_DEACETYLATION	0.00988844876275929	0.0125498953667893	regulation_deacetylation
GO_REGULATION_OF_PROTEIN_DEACETYLATION	0.00983480542573676	0.023778498423864	regulation_deacetylation
GO_POSITIVE_REGULATION_OF_HISTONE_DEACETYLATION	0.0010033091768937	0.0146673283909495	regulation_deacetylation
GO_RNA_3_END_PROCESSING	0.0318910766913624	1.2958128375078E-4	transcription_termination_rna
GO_TERMINATION_OF_RNA_POLYMERASE_II_TRANSCRIPTION	0.153208455354808	0.00102727541666711	transcription_termination_rna
GO_DNA_TEMPLATED_TRANSCRIPTION_TERMINATION	0.0806807747054308	0.00140990247243732	transcription_termination_rna
GO_MRNA_3_END_PROCESSING	0.00860427656307313	6.09123457543471E-5	transcription_termination_rna
GO_NUCLEAR_EXPORT	0.312965123629996	0.00253501328057512	rna_localization
GO_NUCLEOBASE_CONTAINING_COMPOUND_TRANSPORT	0.0560805982738857	2.28719723016195E-4	rna_localization
GO_RIBONUCLEOPROTEIN_COMPLEX_LOCALIZATION	0.206823101597879	0.00158821265620405	rna_localization
GO_RNA_LOCALIZATION	0.126860329401127	2.90504863866877E-4	rna_localization
GO_NCRNA_METABOLIC_PROCESS	0.258360065690568	1.8169510740925E-4	metabolic_process_ncrna
GO_RIBONUCLEOPROTEIN_COMPLEX_BIOGENESIS	0.507789926882083	0.00135233693363069	metabolic_process_ncrna
GO_NCRNA_PROCESSING	0.277892984852391	2.90504863866877E-4	metabolic_process_ncrna
GO_TRNA_METABOLIC_PROCESS	0.312965123629996	0.0062311385951425	metabolic_process_ncrna
GO_MACROMOLECULE_CATABOLIC_PROCESS	0.0479610580020073	1.66016798156819E-6	catabolic_process
GO_PROTEIN_CATABOLIC_PROCESS	0.0687892618518755	2.23416785338673E-4	catabolic_process
GO_CELLULAR_CATABOLIC_PROCESS	0.178373776060608	2.60844191434011E-4	catabolic_process
GO_CATABOLIC_PROCESS	0.215723950300243	0.00595708594731814	catabolic_process
GO_ORGANONITROGEN_COMPOUND_BIOSYNTHETIC_PROCESS	0.312965123629996	0.001172420902708	metabolic_process_amide
GO_AMIDE_BIOSYNTHETIC_PROCESS	0.0559359374496175	1.2958128375078E-4	metabolic_process_amide
GO_CELLULAR_AMIDE_METABOLIC_PROCESS	0.211539884683246	0.00253501328057512	metabolic_process_amide
GO_PEPTIDE_METABOLIC_PROCESS	0.0443457365628333	2.40012623998061E-4	metabolic_process_amide
GO_SISTER_CHROMATID_SEGREGATION	0.393806822537457	0.0014870874450272	nuclear_segregation
GO_NUCLEAR_CHROMOSOME_SEGREGATION	0.566936200857995	0.00501523837373977	nuclear_segregation
GO_MITOTIC_NUCLEAR_DIVISION	0.566936200857995	0.00408965592070007	nuclear_segregation
GO_PHOTOPERIODISM	0.00988844876275929	0.281153902797394	entrainment_circadian_clock_photoperiod
GO_ENTRAINMENT_OF_CIRCADIAN_CLOCK_BY_PHOTOPERIOD	0.00610402291411875	0.153678266299081	entrainment_circadian_clock_photoperiod
GO_POSTTRANSCRIPTIONAL_REGULATION_OF_GENE_EXPRESSION	0.00860427656307313	9.44329775243913E-6	posttranscriptional_regulation_gene_expression
GO_REGULATION_OF_CELLULAR_AMIDE_METABOLIC_PROCESS	0.00860427656307313	9.87148489737675E-4	posttranscriptional_regulation_gene_expression
GO_PROTEIN_MODIFICATION_BY_SMALL_PROTEIN_CONJUGATION_OR_REMOVAL	0.191486005593253	2.23416785338673E-4	modification_small_protein_ubiquitination
GO_PROTEIN_UBIQUITINATION	0.206823101597879	5.80729562536322E-4	modification_small_protein_ubiquitination
GO_REGULATION_OF_CHROMOSOME_ORGANIZATION	0.15660141940055	0.00583253707472532	regulation_chromosome_organization
GO_POSITIVE_REGULATION_OF_CHROMOSOME_ORGANIZATION	0.0240235499480457	0.00146532330117201	regulation_chromosome_organization
GO_NEGATIVE_REGULATION_OF_GENE_EXPRESSION	0.0605381077137645	0.00387761659036355	negative_regulation
GO_NEGATIVE_REGULATION_OF_NITROGEN_COMPOUND_METABOLIC_PROCESS	0.14612924595846	0.00695327435554711	negative_regulation
GO_CELL_CYCLE_G2_M_PHASE_TRANSITION	0.191486005593253	1.81213874171918E-4	cell_cycle_phase_transition
GO_CELL_CYCLE_PHASE_TRANSITION	0.312965123629996	0.0013364699714949	cell_cycle_phase_transition

## Sheet: T595 NMD ratio GSEA
GO_MRNA_PROCESSING	9.66953942390523E-4	0.0760246711458958	rna_splicing_mrna_processing
GO_RNA_PROCESSING	9.23873732128186E-4	0.00940065263634319	rna_splicing_mrna_processing
GO_MRNA_METABOLIC_PROCESS	0.0691753628846892	0.119593094938987	rna_splicing_mrna_processing
GO_RNA_SPLICING_VIA_TRANSESTERIFICATION_REACTIONS	0.00886375732127407	0.0675535004147211	rna_splicing_mrna_processing
GO_RNA_SPLICING	0.00759862888683639	0.110000902459576	rna_splicing_mrna_processing
GO_PROTEIN_METHYLATION	0.0691753628846892	0.49298256447169	methylation_protein
GO_HISTONE_METHYLATION	0.0757717625136183	0.673465310266348	methylation_protein
GO_METHYLATION	0.00326343900795421	0.296020576763963	methylation_protein
GO_PROTEIN_ALKYLATION	0.0691753628846892	0.49298256447169	methylation_protein
GO_MACROMOLECULE_METHYLATION	0.0531582571138671	0.644164019719603	methylation_protein
GO_CELLULAR_RESPONSE_TO_DNA_DAMAGE_STIMULUS	0.0545893024565115	0.0164389454896131	dna_repair
GO_DNA_REPAIR	0.00326343900795421	0.00130962031307471	dna_repair
GO_DNA_RECOMBINATION	0.0691753628846892	0.262988095142352	dna_repair
GO_DNA_METABOLIC_PROCESS	0.00300210790249688	0.00287229141129211	dna_repair
GO_DOUBLE_STRAND_BREAK_REPAIR	0.216634262575584	0.0573282876562981	dna_repair
GO_RNA_LOCALIZATION	0.00871199539413824	0.0537320046282148	rna_localization
GO_NUCLEOBASE_CONTAINING_COMPOUND_TRANSPORT	0.0162565407740561	0.0388397312866727	rna_localization
GO_RIBONUCLEOPROTEIN_COMPLEX_LOCALIZATION	0.00134752017665024	1.39608739683587E-5	rna_localization
GO_NUCLEAR_EXPORT	0.019425464073147	0.00287229141129211	rna_localization
GO_CELLULAR_MACROMOLECULAR_COMPLEX_ASSEMBLY	0.0624699095499023	0.195441052369308	complex_ribonucleoprotein
GO_RIBONUCLEOPROTEIN_COMPLEX_BIOGENESIS	0.215720422658981	0.02863404552921	complex_ribonucleoprotein
GO_RIBONUCLEOPROTEIN_COMPLEX_SUBUNIT_ORGANIZATION	0.270745266663634	0.0164389454896131	complex_ribonucleoprotein
GO_7_METHYLGUANOSINE_RNA_CAPPING	0.019425464073147	0.673465310266348	rna_capping
GO_DNA_TEMPLATED_TRANSCRIPTION_ELONGATION	0.0691753628846892	0.673465310266348	rna_capping
GO_RNA_CAPPING	0.019425464073147	0.673465310266348	rna_capping
GO_CELLULAR_RESPONSE_TO_GAMMA_RADIATION	0.040999110881765	0.301811443486919	response_gamma_radiation
GO_RESPONSE_TO_GAMMA_RADIATION	0.0691753628846892	0.435836341103378	response_gamma_radiation
GO_POSITIVE_REGULATION_OF_CELLULAR_RESPONSE_TO_TRANSFORMING_GROWTH_FACTOR_BETA_STIMULUS	0.0691753628846892	0.62882714037981	positive_regulation_transforming_growth
GO_POSITIVE_REGULATION_OF_TRANSFORMING_GROWTH_FACTOR_BETA_RECEPTOR_SIGNALING_PATHWAY	0.0691753628846892	0.62882714037981	positive_regulation_transforming_growth
GO_COENZYME_BIOSYNTHETIC_PROCESS	0.264612948245291	0.0278698796849956	biosynthetic_process
GO_COFACTOR_BIOSYNTHETIC_PROCESS	0.22140925319148	0.0271729200537079	biosynthetic_process
GO_TRNA_TRANSPORT	0.316954781114227	0.0535111524059794	nuclear_pore_organization
GO_NUCLEAR_PORE_ORGANIZATION	0.233746741823407	0.083313479563532	nuclear_pore_organization

## Sheet: T202 NMD ratio GSEA
GO_NITROGEN_COMPOUND_TRANSPORT	0.0865919487424576	0.247478323645916	compound_transport_localization
GO_RNA_LOCALIZATION	0.00249424195441985	0.0105826371379355	compound_transport_localization
GO_NUCLEOBASE_CONTAINING_COMPOUND_TRANSPORT	0.00604377570965031	0.0102794744096654	compound_transport_localization
GO_RIBONUCLEOPROTEIN_COMPLEX_LOCALIZATION	9.1915084282705E-4	6.44693170236776E-4	compound_transport_localization
GO_NUCLEAR_EXPORT	0.00872768013359528	0.0190764560223242	compound_transport_localization
GO_MRNA_PROCESSING	3.98782580840369E-6	3.6297872616795E-7	rna_splicing_mrna_processing
GO_RNA_PROCESSING	3.98782580840369E-6	2.35217399071253E-9	rna_splicing_mrna_processing
GO_MRNA_METABOLIC_PROCESS	2.78565353502031E-4	9.05118587775056E-6	rna_splicing_mrna_processing
GO_RNA_SPLICING_VIA_TRANSESTERIFICATION_REACTIONS	2.78565353502031E-4	1.16903216410529E-4	rna_splicing_mrna_processing
GO_RNA_SPLICING	2.16341726566858E-5	6.89106235707887E-7	rna_splicing_mrna_processing
GO_CELLULAR_RESPONSE_TO_DNA_DAMAGE_STIMULUS	7.03990333820085E-5	7.38613403833213E-4	dna_cellular_response
GO_DNA_REPAIR	3.98782580840369E-6	5.11302837247089E-4	dna_cellular_response
GO_CELLULAR_RESPONSE_TO_STRESS	0.0865919487424576	0.15189891894545	dna_cellular_response
GO_DNA_RECOMBINATION	0.0326284426867668	0.0481569713764932	dna_cellular_response
GO_DNA_METABOLIC_PROCESS	3.98782580840369E-6	2.04418681395385E-4	dna_cellular_response
GO_TRNA_METABOLIC_PROCESS	0.0384103217243924	0.0850828519063665	metabolic_process_ncrna
GO_NCRNA_PROCESSING	0.385440386954454	0.029276774748799	metabolic_process_ncrna
GO_RIBONUCLEOPROTEIN_COMPLEX_BIOGENESIS	0.139427682673851	0.00857336442005667	metabolic_process_ncrna
GO_RNA_MODIFICATION	0.102629258361252	0.0587039895427011	metabolic_process_ncrna
GO_NCRNA_METABOLIC_PROCESS	0.116270850762654	0.0125898364329658	metabolic_process_ncrna
GO_REGULATION_OF_CELLULAR_RESPONSE_TO_HEAT	0.0083095279242944	0.120463040361334	regulation_cellular_response_heat
GO_NUCLEAR_PORE_ORGANIZATION	0.0638467463622816	0.120463040361334	regulation_cellular_response_heat
GO_TRNA_TRANSPORT	0.0391124601909219	0.114658396744136	regulation_cellular_response_heat
GO_REGULATION_OF_ALTERNATIVE_MRNA_SPLICING_VIA_SPLICEOSOME	0.0444094350324268	0.117435347003878	regulation_splicing
GO_REGULATION_OF_RNA_SPLICING	0.0105921488019746	8.87000465916697E-4	regulation_splicing
GO_REGULATION_OF_MRNA_SPLICING_VIA_SPLICEOSOME	0.102629258361252	0.00452828331092212	regulation_splicing
GO_REGULATION_OF_CELL_CYCLE	0.66839165429626	0.0829595679465758	cycle_cell
GO_CELL_CYCLE_PROCESS	0.181709329079036	0.00606630465326833	cycle_cell
GO_CELL_CYCLE	0.10933033876338	0.00181520556296828	cycle_cell
GO_DNA_REPLICATION	4.37390683877613E-6	0.168044826069805	dna_replication
GO_DNA_DEPENDENT_DNA_REPLICATION	0.0121426408787172	0.505007584281382	dna_replication
GO_NUCLEOTIDE_EXCISION_REPAIR	0.0335040950818423	0.145195827061238	nucleotide_excision_repair
GO_TRANSCRIPTION_COUPLED_NUCLEOTIDE_EXCISION_REPAIR	0.0236243585443234	0.297974862652644	nucleotide_excision_repair
GO_PEPTIDYL_LYSINE_MODIFICATION	0.0152743600878707	0.139336222518801	peptidyl_lysine_modification
GO_PROTEIN_SUMOYLATION	7.4007172826423E-4	0.15189891894545	peptidyl_lysine_modification
GO_SPLICEOSOMAL_COMPLEX_ASSEMBLY	0.0610171859421877	0.148013833663467	spliceosomal_complex_subunit_organization
GO_RIBONUCLEOPROTEIN_COMPLEX_SUBUNIT_ORGANIZATION	0.18768551588243	0.0102794744096654	spliceosomal_complex_subunit_organization
GO_7_METHYLGUANOSINE_RNA_CAPPING	0.0105921488019746	0.247478323645916	rna_capping
GO_RNA_CAPPING	0.0105921488019746	0.247478323645916	rna_capping
GO_REGULATION_OF_DNA_DEPENDENT_DNA_REPLICATION	0.0738591742343488	0.671451857930978	regulation_dna_replication
GO_REGULATION_OF_DNA_REPLICATION	0.0477219157885928	0.426384867707212	regulation_dna_replication
GO_CELLULAR_MACROMOLECULAR_COMPLEX_ASSEMBLY	0.134552071435265	0.0285808376630319	macromolecular_complex_assembly
GO_MACROMOLECULAR_COMPLEX_ASSEMBLY	0.273066895732369	0.0233321277233684	macromolecular_complex_assembly
GO_NEGATIVE_REGULATION_OF_MRNA_SPLICING_VIA_SPLICEOSOME	0.273066895732369	0.0105826371379355	negative_regulation_splicing
GO_NEGATIVE_REGULATION_OF_RNA_SPLICING	0.388152682097999	0.0364510196150504	negative_regulation_splicing

## Sheet: HeLa NMD ratio GSEA
PATHWAY	202_FDR	595_FDR	CLUSTER
GO_CELLULAR_RESPONSE_TO_DNA_DAMAGE_STIMULUS	7.03990333820085E-5	0.0545893024565115	dna_cellular_response
GO_DNA_REPAIR	3.98782580840369E-6	0.00326343900795421	dna_cellular_response
GO_CELLULAR_RESPONSE_TO_STRESS	0.0865919487424576	0.362925445048542	dna_cellular_response
GO_DNA_RECOMBINATION	0.0326284426867668	0.0691753628846892	dna_cellular_response
GO_DNA_METABOLIC_PROCESS	3.98782580840369E-6	0.00300210790249688	dna_cellular_response
GO_MRNA_PROCESSING	3.98782580840369E-6	9.66953942390523E-4	rna_splicing_mrna_processing
GO_RNA_PROCESSING	3.98782580840369E-6	9.23873732128186E-4	rna_splicing_mrna_processing
GO_MRNA_METABOLIC_PROCESS	2.78565353502031E-4	0.0691753628846892	rna_splicing_mrna_processing
GO_RNA_SPLICING_VIA_TRANSESTERIFICATION_REACTIONS	2.78565353502031E-4	0.00886375732127407	rna_splicing_mrna_processing
GO_RNA_SPLICING	2.16341726566858E-5	0.00759862888683639	rna_splicing_mrna_processing
GO_NITROGEN_COMPOUND_TRANSPORT	0.0865919487424576	0.233746741823407	compound_transport_localization
GO_RNA_LOCALIZATION	0.00249424195441985	0.00871199539413824	compound_transport_localization
GO_NUCLEOBASE_CONTAINING_COMPOUND_TRANSPORT	0.00604377570965031	0.0162565407740561	compound_transport_localization
GO_RIBONUCLEOPROTEIN_COMPLEX_LOCALIZATION	9.1915084282705E-4	0.00134752017665024	compound_transport_localization
GO_NUCLEAR_EXPORT	0.00872768013359528	0.019425464073147	compound_transport_localization
GO_PROTEIN_METHYLATION	0.66839165429626	0.0691753628846892	methylation_protein
GO_HISTONE_METHYLATION	0.465372256375054	0.0757717625136183	methylation_protein
GO_METHYLATION	0.315981173900383	0.00326343900795421	methylation_protein
GO_PROTEIN_ALKYLATION	0.66839165429626	0.0691753628846892	methylation_protein
GO_MACROMOLECULE_METHYLATION	0.495361797719436	0.0531582571138671	methylation_protein
GO_REGULATION_OF_CELLULAR_RESPONSE_TO_HEAT	0.0083095279242944	0.366126521188165	regulation_cellular_response_heat
GO_NUCLEAR_PORE_ORGANIZATION	0.0638467463622816	0.233746741823407	regulation_cellular_response_heat
GO_TRNA_TRANSPORT	0.0391124601909219	0.316954781114227	regulation_cellular_response_heat
GO_7_METHYLGUANOSINE_RNA_CAPPING	0.0105921488019746	0.019425464073147	rna_capping
GO_RNA_CAPPING	0.0105921488019746	0.019425464073147	rna_capping
GO_DNA_TEMPLATED_TRANSCRIPTION_ELONGATION	0.100937013849222	0.0691753628846892	rna_capping
GO_REGULATION_OF_DNA_DEPENDENT_DNA_REPLICATION	0.0738591742343488	0.215720422658981	dna_regulation
GO_REGULATION_OF_DNA_REPLICATION	0.0477219157885928	0.215720422658981	dna_regulation
GO_POSITIVE_REGULATION_OF_DNA_METABOLIC_PROCESS	0.152108081947403	0.0531582571138671	dna_regulation
GO_PEPTIDYL_LYSINE_MODIFICATION	0.0152743600878707	0.143647600381086	peptidyl_lysine_modification
GO_PROTEIN_SUMOYLATION	7.4007172826423E-4	0.207453959140342	peptidyl_lysine_modification
GO_REGULATION_OF_ALTERNATIVE_MRNA_SPLICING_VIA_SPLICEOSOME	0.0444094350324268	0.193659658201243	regulation_splicing
GO_REGULATION_OF_RNA_SPLICING	0.0105921488019746	0.158603593149807	regulation_splicing
GO_NUCLEOTIDE_EXCISION_REPAIR	0.0335040950818423	0.301384334472764	nucleotide_excision_repair
GO_TRANSCRIPTION_COUPLED_NUCLEOTIDE_EXCISION_REPAIR	0.0236243585443234	0.207453959140342	nucleotide_excision_repair
GO_DNA_REPLICATION	4.37390683877613E-6	0.215720422658981	dna_replication
GO_DNA_DEPENDENT_DNA_REPLICATION	0.0121426408787172	0.466857710602462	dna_replication
GO_CELLULAR_RESPONSE_TO_GAMMA_RADIATION	0.102629258361252	0.040999110881765	response_gamma_radiation
GO_RESPONSE_TO_GAMMA_RADIATION	0.392770049771292	0.0691753628846892	response_gamma_radiation
GO_POSITIVE_REGULATION_OF_CELLULAR_RESPONSE_TO_TRANSFORMING_GROWTH_FACTOR_BETA_STIMULUS	0.152108081947403	0.0691753628846892	positive_regulation_transforming_growth
GO_POSITIVE_REGULATION_OF_TRANSFORMING_GROWTH_FACTOR_BETA_RECEPTOR_SIGNALING_PATHWAY	0.152108081947403	0.0691753628846892	positive_regulation_transforming_growth

## Sheet: hct116 NMD ratio GSEA
GO_NCRNA_METABOLIC_PROCESS	0.0125898364329658	0.142389535464116	ribonucleoprotein_complex_metabolic_process
GO_RNA_MODIFICATION	0.0587039895427011	0.435836341103378	ribonucleoprotein_complex_metabolic_process
GO_RIBONUCLEOPROTEIN_COMPLEX_SUBUNIT_ORGANIZATION	0.0102794744096654	0.0164389454896131	ribonucleoprotein_complex_metabolic_process
GO_RIBONUCLEOPROTEIN_COMPLEX_BIOGENESIS	0.00857336442005667	0.02863404552921	ribonucleoprotein_complex_metabolic_process
GO_TRNA_METABOLIC_PROCESS	0.0850828519063665	0.218420134788013	ribonucleoprotein_complex_metabolic_process
GO_NCRNA_PROCESSING	0.029276774748799	0.262988095142352	ribonucleoprotein_complex_metabolic_process
GO_RNA_SPLICING	6.89106235707887E-7	0.110000902459576	rna_splicing_mrna_processing
GO_RNA_SPLICING_VIA_TRANSESTERIFICATION_REACTIONS	1.16903216410529E-4	0.0675535004147211	rna_splicing_mrna_processing
GO_MRNA_METABOLIC_PROCESS	9.05118587775056E-6	0.119593094938987	rna_splicing_mrna_processing
GO_RNA_PROCESSING	2.35217399071253E-9	0.00940065263634319	rna_splicing_mrna_processing
GO_MRNA_PROCESSING	3.6297872616795E-7	0.0760246711458958	rna_splicing_mrna_processing
GO_DOUBLE_STRAND_BREAK_REPAIR	0.14663037603038	0.0573282876562981	dna_repair
GO_DNA_METABOLIC_PROCESS	2.04418681395385E-4	0.00287229141129211	dna_repair
GO_DNA_RECOMBINATION	0.0481569713764932	0.262988095142352	dna_repair
GO_DNA_REPAIR	5.11302837247089E-4	0.00130962031307471	dna_repair
GO_CELLULAR_RESPONSE_TO_DNA_DAMAGE_STIMULUS	7.38613403833213E-4	0.0164389454896131	dna_repair
GO_NUCLEAR_EXPORT	0.0190764560223242	0.00287229141129211	rna_localization
GO_RIBONUCLEOPROTEIN_COMPLEX_LOCALIZATION	6.44693170236776E-4	1.39608739683587E-5	rna_localization
GO_NUCLEOBASE_CONTAINING_COMPOUND_TRANSPORT	0.0102794744096654	0.0388397312866727	rna_localization
GO_RNA_LOCALIZATION	0.0105826371379355	0.0537320046282148	rna_localization
GO_NEGATIVE_REGULATION_OF_RNA_SPLICING	0.0364510196150504	0.434522393551828	regulation_splicing
GO_REGULATION_OF_RNA_SPLICING	8.87000465916697E-4	0.435836341103378	regulation_splicing
GO_REGULATION_OF_MRNA_SPLICING_VIA_SPLICEOSOME	0.00452828331092212	0.381276353131558	regulation_splicing
GO_NEGATIVE_REGULATION_OF_MRNA_SPLICING_VIA_SPLICEOSOME	0.0105826371379355	0.301811443486919	regulation_splicing
GO_CELL_CYCLE	0.00181520556296828	0.0675535004147211	cycle_cell
GO_CELL_CYCLE_PROCESS	0.00606630465326833	0.119593094938987	cycle_cell
GO_REGULATION_OF_CELL_CYCLE	0.0829595679465758	0.612723468529213	cycle_cell
GO_MACROMOLECULAR_COMPLEX_ASSEMBLY	0.0233321277233684	0.158969341345436	macromolecular_complex_assembly
GO_CELLULAR_MACROMOLECULAR_COMPLEX_ASSEMBLY	0.0285808376630319	0.195441052369308	macromolecular_complex_assembly
GO_COFACTOR_BIOSYNTHETIC_PROCESS	0.106156799745771	0.0271729200537079	biosynthetic_process
GO_COENZYME_BIOSYNTHETIC_PROCESS	0.22352584669197	0.0278698796849956	biosynthetic_process
GO_NUCLEAR_PORE_ORGANIZATION	0.120463040361334	0.083313479563532	nuclear_pore_organization
GO_TRNA_TRANSPORT	0.114658396744136	0.0535111524059794	nuclear_pore_organization

## Sheet: T595 NMD GSEA
PATHWAY	HELA_FDR	HCT116_FDR	CLUSTER
ENERGY_DERIVATION_BY_OXIDATION_OF_ORGANIC_COMPOUNDS	0.00314489391776178	0.00584920024111366	mitochondrial_chain_complex
CELLULAR_RESPIRATION	4.50548769338672E-5	2.36755025947663E-4	mitochondrial_chain_complex
MITOCHONDRIAL_RESPIRATORY_CHAIN_COMPLEX_I_ASSEMBLY	3.52035936248542E-4	4.67775229593842E-6	mitochondrial_chain_complex
GENERATION_OF_PRECURSOR_METABOLITES_AND_ENERGY	0.00289690999117592	0.00584629554617871	mitochondrial_chain_complex
OXIDATIVE_PHOSPHORYLATION	1.33068715791409E-4	2.09971028121611E-4	mitochondrial_chain_complex
MITOCHONDRIAL_RESPIRATORY_CHAIN_COMPLEX_ASSEMBLY	0.0018577360412711	2.31425930438392E-4	mitochondrial_chain_complex
ELECTRON_TRANSPORT_CHAIN	1.44750640973348E-4	2.32235279065316E-4	mitochondrial_chain_complex
NADH_DEHYDROGENASE_COMPLEX_ASSEMBLY	3.52035936248542E-4	4.67775229593842E-6	mitochondrial_chain_complex
MITOCHONDRIAL_RESPIRATORY_CHAIN_COMPLEX_I_BIOGENESIS	3.52035936248542E-4	4.67775229593842E-6	mitochondrial_chain_complex
MITOCHONDRIAL_ELECTRON_TRANSPORT_NADH_TO_UBIQUINONE	0.00238767849080543	2.65609448817494E-5	mitochondrial_chain_complex
CELLULAR_MACROMOLECULAR_COMPLEX_ASSEMBLY	5.51801101858285E-10	4.67775229593842E-6	complex_assembly_protein
PROTEIN_COMPLEX_ASSEMBLY	0.00561918772555641	0.0248214286668282	complex_assembly_protein
CELLULAR_PROTEIN_COMPLEX_ASSEMBLY	0.00157764796740939	0.0485746384129574	complex_assembly_protein
PROTEIN_COMPLEX_SUBUNIT_ORGANIZATION	0.00865689286068434	0.0315370621989558	complex_assembly_protein
MACROMOLECULAR_COMPLEX_ASSEMBLY	6.01419592401036E-7	4.93907926545739E-5	complex_assembly_protein
PROTEIN_COMPLEX_BIOGENESIS	0.00561918772555641	0.0248214286668282	complex_assembly_protein
DNA_REPLICATION	0.00177714454808404	2.49614500529585E-4	dna_cellular_response
DNA_RECOMBINATION	0.00581179386208471	0.00544450406440136	dna_cellular_response
CELLULAR_RESPONSE_TO_DNA_DAMAGE_STIMULUS	9.38058378965924E-6	3.68358990097469E-6	dna_cellular_response
DNA_REPAIR	4.10114165123813E-7	8.53821740427497E-9	dna_cellular_response
CELLULAR_RESPONSE_TO_STRESS	2.15687181415306E-4	5.02529954764849E-5	dna_cellular_response
DNA_METABOLIC_PROCESS	7.33677387318954E-10	2.40429338752405E-10	dna_cellular_response
CELL_CYCLE_PROCESS	5.62350993444674E-5	5.91236155256732E-10	cell_cycle
MITOTIC_CELL_CYCLE	2.27733491127871E-4	1.52584570019247E-7	cell_cycle
CELL_CYCLE	1.28674640215617E-5	1.07378996645076E-11	cell_cycle
REGULATION_OF_CELL_CYCLE	0.0319443727710077	9.93918040491759E-5	cell_cycle
ORGANELLE_FISSION	0.0346690685112699	6.32344345628053E-4	cell_cycle
MITOTIC_NUCLEAR_DIVISION	0.0872884324414749	0.00703180745364506	cell_cycle
ESTABLISHMENT_OF_LOCALIZATION_IN_CELL	0.00426464531162417	2.11622207939022E-4	localization_protein
ESTABLISHMENT_OF_PROTEIN_LOCALIZATION_TO_ORGANELLE	0.00581179386208471	0.00101963578492556	localization_protein
INTRACELLULAR_PROTEIN_TRANSPORT	0.00190135524695414	0.00156130878727018	localization_protein
PROTEIN_TARGETING	0.00374241737267297	6.99257462716734E-4	localization_protein
PROTEIN_LOCALIZATION_TO_ORGANELLE	0.0138495281117505	0.00733406407019627	localization_protein
SINGLE_ORGANISM_CELLULAR_LOCALIZATION	0.144909229404385	0.00239641277246287	localization_protein
POSITIVE_REGULATION_OF_RNA_SPLICING	0.00855721782545386	0.0104191227262776	positive_regulation_mrna
POSITIVE_REGULATION_OF_MRNA_3_END_PROCESSING	0.156868000912286	0.00763941180703375	positive_regulation_mrna
REGULATION_OF_NUCLEAR_TRANSCRIBED_MRNA_POLY_A_TAIL_SHORTENING	0.213820635143644	0.00709938490577213	positive_regulation_mrna
POSITIVE_REGULATION_OF_NUCLEAR_TRANSCRIBED_MRNA_POLY_A_TAIL_SHORTENING	0.213820635143644	0.00709938490577213	positive_regulation_mrna
POSITIVE_REGULATION_OF_MRNA_PROCESSING	0.030816176799551	0.00208981543181115	positive_regulation_mrna
POSITIVE_REGULATION_OF_MRNA_METABOLIC_PROCESS	0.136339454208848	0.00574526502541079	positive_regulation_mrna
RNA_LOCALIZATION	4.59722899501406E-6	3.2534756382929E-5	transport_nuclear_localization
RIBONUCLEOPROTEIN_COMPLEX_LOCALIZATION	1.78535438925874E-8	2.05007242258608E-7	transport_nuclear_localization
NUCLEOBASE_CONTAINING_COMPOUND_TRANSPORT	6.78224917711708E-6	1.19467663570297E-4	transport_nuclear_localization
NUCLEAR_TRANSPORT	2.91061227108872E-4	0.00279645992558551	transport_nuclear_localization
NUCLEAR_EXPORT	1.72476181893482E-6	4.16487943816923E-5	transport_nuclear_localization
NUCLEOBASE_CONTAINING_SMALL_MOLECULE_METABOLIC_PROCESS	2.0968965519737E-4	0.00200284605317678	metabolic_process
NUCLEOSIDE_MONOPHOSPHATE_METABOLIC_PROCESS	9.94040684914455E-5	2.09971028121611E-4	metabolic_process
NUCLEOSIDE_TRIPHOSPHATE_METABOLIC_PROCESS	0.00289690999117592	0.0206306338858533	metabolic_process
PURINE_CONTAINING_COMPOUND_METABOLIC_PROCESS	0.00220417549316332	0.0247375011097192	metabolic_process
GLYCOSYL_COMPOUND_METABOLIC_PROCESS	1.17282045925737E-5	8.16210950718546E-5	metabolic_process
RNA_SPLICING_VIA_TRANSESTERIFICATION_REACTIONS	2.83363487722814E-15	3.96652681790384E-13	rna_splicing_mrna_processing
MRNA_PROCESSING	1.8460385254141E-16	4.37697858433147E-17	rna_splicing_mrna_processing
RNA_PROCESSING	3.39089232276942E-27	2.98212069949537E-26	rna_splicing_mrna_processing
MRNA_METABOLIC_PROCESS	1.27930395071059E-18	9.33371284437467E-19	rna_splicing_mrna_processing
RNA_SPLICING	1.27930395071059E-18	4.1265416979021E-18	rna_splicing_mrna_processing
NCRNA_PROCESSING	4.01098406410649E-10	2.2743808636239E-10	metabolic_process_ncrna_biogenesis
NCRNA_METABOLIC_PROCESS	3.76677844795098E-13	3.97919852054205E-11	metabolic_process_ncrna_biogenesis
RIBOSOME_BIOGENESIS	1.01409648927681E-8	4.26932545389161E-8	metabolic_process_ncrna_biogenesis
RRNA_METABOLIC_PROCESS	1.07685475377599E-7	3.29397740662273E-6	metabolic_process_ncrna_biogenesis
RIBONUCLEOPROTEIN_COMPLEX_BIOGENESIS	5.39455432610753E-15	2.89853627431206E-13	metabolic_process_ncrna_biogenesis
RNA_CATABOLIC_PROCESS	5.09836031429955E-4	4.59743541826035E-4	process_catabolic
TRANSLATIONAL_INITIATION	4.80129693627759E-4	3.73905460061716E-5	process_catabolic
ORGANIC_CYCLIC_COMPOUND_CATABOLIC_PROCESS	3.89675409276094E-4	0.00368698818478606	process_catabolic
MULTI_ORGANISM_METABOLIC_PROCESS	6.42439896700408E-4	4.04762574541656E-4	process_catabolic
NUCLEAR_TRANSCRIBED_MRNA_CATABOLIC_PROCESS_NONSENSE_MEDIATED_DECAY	0.00554373896800641	0.00341756329279555	process_catabolic
ORGANONITROGEN_COMPOUND_BIOSYNTHETIC_PROCESS	4.88393108443554E-7	1.38844283587866E-6	process_metabolic
ORGANONITROGEN_COMPOUND_METABOLIC_PROCESS	7.03056122816133E-6	9.01011309967207E-7	process_metabolic
PEPTIDE_METABOLIC_PROCESS	4.50548769338672E-5	2.78166570719324E-6	process_metabolic
CELLULAR_AMIDE_METABOLIC_PROCESS	9.94040684914455E-5	4.67775229593842E-6	process_metabolic
AMIDE_BIOSYNTHETIC_PROCESS	9.99566704051123E-7	1.89075100585271E-7	process_metabolic
DNA_TEMPLATED_TRANSCRIPTION_TERMINATION	3.43222192666746E-4	0.00182468425212744	transcription_termination_rna
TERMINATION_OF_RNA_POLYMERASE_II_TRANSCRIPTION	0.00354852170343171	0.00152855498090356	transcription_termination_rna
RNA_3_END_PROCESSING	0.00231484641709733	3.94131341797834E-4	transcription_termination_rna
MRNA_3_END_PROCESSING	0.0116800558465423	1.19467663570297E-4	transcription_termination_rna
TRNA_PROCESSING	0.00388564549053488	2.583198832813E-4	rna_trna
TRNA_METABOLIC_PROCESS	1.44750640973348E-4	3.71854869363194E-5	rna_trna
RNA_MODIFICATION	0.0164709847170852	5.1562574493962E-4	rna_trna
RNA_METHYLATION	0.145350355444397	0.00250728539150036	rna_trna
CELLULAR_CATABOLIC_PROCESS	0.00516081866445872	7.82407857537329E-5	catabolic_process_protein
MACROMOLECULE_CATABOLIC_PROCESS	0.00374241737267297	1.19467663570297E-4	catabolic_process_protein
PROTEIN_MODIFICATION_BY_SMALL_PROTEIN_CONJUGATION_OR_REMOVAL	9.94040684914455E-5	2.65609448817494E-5	catabolic_process_protein
PROTEASOMAL_PROTEIN_CATABOLIC_PROCESS	0.0147702072179018	0.00188410714139152	catabolic_process_protein
REGULATION_OF_MRNA_METABOLIC_PROCESS	3.94889820165609E-7	3.68358990097469E-6	regulation_splicing_spliceosome_mrna
REGULATION_OF_ALTERNATIVE_MRNA_SPLICING_VIA_SPLICEOSOME	0.00289690999117592	0.00390625867332547	regulation_splicing_spliceosome_mrna
REGULATION_OF_MRNA_SPLICING_VIA_SPLICEOSOME	3.94889820165609E-7	2.03177062241378E-5	regulation_splicing_spliceosome_mrna
REGULATION_OF_RNA_SPLICING	3.64526688848686E-6	6.79646875622352E-6	regulation_splicing_spliceosome_mrna
REGULATION_OF_VIRAL_TRANSCRIPTION	0.00306961296547803	0.727582652926056	regulation_viral
POSITIVE_REGULATION_OF_VIRAL_TRANSCRIPTION	0.00581179386208471	0.893371265173639	regulation_viral
POSITIVE_REGULATION_OF_VIRAL_PROCESS	3.54025068257897E-4	0.141695593398122	regulation_viral
TRANSCRIPTION_ELONGATION_FROM_RNA_POLYMERASE_II_PROMOTER	9.94040684914455E-5	0.158909078955531	transcription_elongation
DNA_TEMPLATED_TRANSCRIPTION_ELONGATION	2.11245024738971E-4	0.0963978619635699	transcription_elongation
SNRNA_METABOLIC_PROCESS	0.00374241737267297	0.158909078955531	transcription_elongation
RIBONUCLEOPROTEIN_COMPLEX_SUBUNIT_ORGANIZATION	6.27452108927224E-8	5.27793097365572E-6	spliceosomal_complex_subunit_organization
MRNA_SPLICE_SITE_SELECTION	0.00199362184484178	0.0126825286087532	spliceosomal_complex_subunit_organization
SPLICEOSOMAL_COMPLEX_ASSEMBLY	2.11245024738971E-4	0.0160994128216548	spliceosomal_complex_subunit_organization
CHROMOSOME_ORGANIZATION	3.25076179071728E-6	2.30865940610871E-5	chromatin_organization
CHROMATIN_ORGANIZATION	0.0012060754464291	0.0308220033526168	chromatin_organization
CHROMATIN_MODIFICATION	8.46401744316028E-4	0.0382674168527575	chromatin_organization
REGULATION_OF_PROTEIN_LOCALIZATION_TO_CHROMOSOME_TELOMERIC_REGION	0.00227438536702018	0.00279645992558551	regulation_protein_localization_chromosome
POSITIVE_REGULATION_OF_TELOMERE_MAINTENANCE_VIA_TELOMERE_LENGTHENING	0.00892249210632406	0.112651198378437	regulation_protein_localization_chromosome
REGULATION_OF_ESTABLISHMENT_OF_PROTEIN_LOCALIZATION_TO_CHROMOSOME	0.00581179386208471	0.00709938490577213	regulation_protein_localization_chromosome
NEGATIVE_REGULATION_OF_RNA_SPLICING	0.00158079154352437	0.0104191227262776	negative_regulation
NEGATIVE_REGULATION_OF_MRNA_SPLICING_VIA_SPLICEOSOME	2.15687181415306E-4	0.00220146384659515	negative_regulation
NEGATIVE_REGULATION_OF_MRNA_METABOLIC_PROCESS	1.08030090175579E-4	0.0155622712425468	negative_regulation
POSITIVE_REGULATION_OF_DNA_METABOLIC_PROCESS	0.00426464531162417	5.86461473234969E-4	regulation_dna
REGULATION_OF_DNA_METABOLIC_PROCESS	0.0081101373252751	0.00500562712543328	regulation_dna
REGULATION_OF_DNA_REPLICATION	0.00426464531162417	0.0155622712425468	regulation_dna
COFACTOR_METABOLIC_PROCESS	0.0204376048740995	0.00189251118506121	cofactor_process_biosynthetic
COFACTOR_BIOSYNTHETIC_PROCESS	0.0605415084910474	0.00198845041060287	cofactor_process_biosynthetic
COENZYME_BIOSYNTHETIC_PROCESS	0.113481394643817	0.00733406407019627	cofactor_process_biosynthetic
REGULATION_OF_CELL_CYCLE_PROCESS	0.265344401783827	0.00772793881456791	cell_cycle
REGULATION_OF_MITOTIC_CELL_CYCLE	0.178925221952034	0.00370848217268914	cell_cycle
CELL_CYCLE_CHECKPOINT	0.0633777394608456	4.98575849609453E-4	cell_cycle
PEPTIDYL_LYSINE_MODIFICATION	0.00401916760108513	0.0247375011097192	peptidyl_lysine_modification
PROTEIN_SUMOYLATION	0.00158079154352437	0.0347910917613331	peptidyl_lysine_modification
CELL_CYCLE_PHASE_TRANSITION	0.00156985205219256	2.71692214691453E-4	cell_cycle_phase_transition
CELL_CYCLE_G2_M_PHASE_TRANSITION	0.00177714454808404	0.00729668001971441	cell_cycle_phase_transition
MATURATION_OF_LSU_RRNA	0.00156985205219256	0.0748060594786778	ribosomal_large_subunit_biogenesis
RIBOSOMAL_LARGE_SUBUNIT_BIOGENESIS	4.30149037603426E-4	0.0306851779678087	ribosomal_large_subunit_biogenesis
SYMBIOSIS_ENCOMPASSING_MUTUALISM_THROUGH_PARASITISM	0.00116977250505083	0.00574526502541079	symbiosis_encompassing_mutualism_parasitism
INTERSPECIES_INTERACTION_BETWEEN_ORGANISMS	0.00116977250505083	0.00574526502541079	symbiosis_encompassing_mutualism_parasitism
NUCLEOTIDE_EXCISION_REPAIR	1.06583463073459E-5	0.00210978464500809	nucleotide_excision_repair
TRANSCRIPTION_COUPLED_NUCLEOTIDE_EXCISION_REPAIR	8.09767603928445E-7	5.2687025031401E-4	nucleotide_excision_repair
7_METHYLGUANOSINE_RNA_CAPPING	1.74407412819148E-4	0.00574611142864586	rna_capping
RNA_CAPPING	1.74407412819148E-4	0.00574611142864586	rna_capping
RESPONSE_TO_TOPOLOGICALLY_INCORRECT_PROTEIN	0.361086285473	0.00826276626412853	response_topologically_incorrect_protein
RESPONSE_TO_ENDOPLASMIC_RETICULUM_STRESS	0.0974429482455805	0.00170470366881489	response_topologically_incorrect_protein
MACROMOLECULE_METHYLATION	0.0980187442732269	0.00585068779614679	macromolecule_methylation
METHYLATION	0.0146112010315769	4.04762574541656E-4	macromolecule_methylation
RECIPROCAL_MEIOTIC_RECOMBINATION	0.0271106812430082	0.00925710750234511	reciprocal_recombination
RECIPROCAL_DNA_RECOMBINATION	0.0271106812430082	0.00925710750234511	reciprocal_recombination
REGULATION_OF_CELLULAR_AMIDE_METABOLIC_PROCESS	0.107337397779799	0.00897895787530363	posttranscriptional_regulation_gene_expression
POSTTRANSCRIPTIONAL_REGULATION_OF_GENE_EXPRESSION	0.0502380719325428	0.00162414227360398	posttranscriptional_regulation_gene_expression
DOLICHOL_LINKED_OLIGOSACCHARIDE_BIOSYNTHETIC_PROCESS	0.0686402878716124	0.00297454646525959	oligosaccharide_biosynthetic_process
OLIGOSACCHARIDE_LIPID_INTERMEDIATE_BIOSYNTHETIC_PROCESS	0.0686402878716124	0.00297454646525959	oligosaccharide_biosynthetic_process

## Sheet: T202 NMD GSEA
PATHWAY	HELA_FDR	HCT116_FDR	CLUSTER
PROTEASOMAL_PROTEIN_CATABOLIC_PROCESS	5.67226909813369E-4	0.00192963002184252	protein_regulation
REGULATION_OF_CELLULAR_AMINE_METABOLIC_PROCESS	0.161835460957135	0.00105014792348321	protein_regulation
POSITIVE_REGULATION_OF_CELLULAR_PROTEIN_CATABOLIC_PROCESS	0.189988461523423	0.00539788335582909	protein_regulation
ANAPHASE_PROMOTING_COMPLEX_DEPENDENT_CATABOLIC_PROCESS	0.0152908053360499	6.94185316526385E-5	protein_regulation
POSITIVE_REGULATION_OF_WNT_SIGNALING_PATHWAY	0.1822103590043	0.00145864976611303	protein_regulation
ANTIGEN_PROCESSING_AND_PRESENTATION_OF_PEPTIDE_ANTIGEN	0.177273629575094	0.00895344511857612	protein_regulation
REGULATION_OF_CELLULAR_PROTEIN_CATABOLIC_PROCESS	0.124429519543171	0.0022506206737793	protein_regulation
REGULATION_OF_PROTEIN_MODIFICATION_BY_SMALL_PROTEIN_CONJUGATION_OR_REMOVAL	0.0621030119040464	0.00626584360751916	protein_regulation
POSITIVE_REGULATION_OF_PROTEIN_CATABOLIC_PROCESS	0.0532506936209888	0.00504366376925062	protein_regulation
NEGATIVE_REGULATION_OF_PROTEIN_MODIFICATION_BY_SMALL_PROTEIN_CONJUGATION_OR_REMOVAL	0.179353922299295	0.00296651117627614	protein_regulation
POSITIVE_REGULATION_OF_PROTEOLYSIS	0.155527628578284	0.00795914825143434	protein_regulation
NIK_NF_KAPPAB_SIGNALING	0.116510733648856	0.00181819640417447	protein_regulation
REGULATION_OF_PROTEIN_CATABOLIC_PROCESS	0.0332029167116486	0.00540540371680773	protein_regulation
REGULATION_OF_CELLULAR_AMINO_ACID_METABOLIC_PROCESS	0.0327306242465999	4.33896199383162E-5	protein_regulation
ANTIGEN_PROCESSING_AND_PRESENTATION_OF_PEPTIDE_ANTIGEN_VIA_MHC_CLASS_I	0.0459869369289805	0.00151144612965286	protein_regulation
REGULATION_OF_LIGASE_ACTIVITY	0.203316401125211	5.15026518809492E-4	protein_regulation
T_CELL_RECEPTOR_SIGNALING_PATHWAY	0.45284190883716	0.00539788335582909	protein_regulation
POSITIVE_REGULATION_OF_CANONICAL_WNT_SIGNALING_PATHWAY	0.123454446021066	1.5789158310936E-4	protein_regulation
REGULATION_OF_ESTABLISHMENT_OF_PLANAR_POLARITY	0.357028120209523	5.15026518809492E-4	protein_regulation
ANTIGEN_PROCESSING_AND_PRESENTATION_OF_EXOGENOUS_PEPTIDE_ANTIGEN_VIA_MHC_CLASS_I	0.0758078388174744	6.25528908931504E-4	protein_regulation
POSITIVE_REGULATION_OF_PROTEIN_MODIFICATION_BY_SMALL_PROTEIN_CONJUGATION_OR_REMOVAL	0.046640209603305	0.00311884443995919	protein_regulation
POSITIVE_REGULATION_OF_LIGASE_ACTIVITY	0.0758078388174744	5.15026518809492E-4	protein_regulation
REGULATION_OF_PROTEIN_UBIQUITINATION_INVOLVED_IN_UBIQUITIN_DEPENDENT_PROTEIN_CATABOLIC_PROCESS	0.0992434709290036	0.00193762529205709	protein_regulation
NON_CANONICAL_WNT_SIGNALING_PATHWAY	0.549582600159754	0.00317532737742443	protein_regulation
CELLULAR_RESPIRATION	0.00159199945328217	3.30123270774877E-5	mitochondrial_chain_complex
MITOCHONDRIAL_RESPIRATORY_CHAIN_COMPLEX_I_ASSEMBLY	0.00361627764392904	1.10917146490272E-4	mitochondrial_chain_complex
GENERATION_OF_PRECURSOR_METABOLITES_AND_ENERGY	0.00752040335830259	7.57983386419299E-4	mitochondrial_chain_complex
MITOCHONDRIAL_RESPIRATORY_CHAIN_COMPLEX_ASSEMBLY	0.00482247703513246	2.20616139097409E-4	mitochondrial_chain_complex
NADH_DEHYDROGENASE_COMPLEX_ASSEMBLY	0.00361627764392904	1.10917146490272E-4	mitochondrial_chain_complex
MITOCHONDRIAL_RESPIRATORY_CHAIN_COMPLEX_I_BIOGENESIS	0.00361627764392904	1.10917146490272E-4	mitochondrial_chain_complex
OXIDATIVE_PHOSPHORYLATION	0.0271767663963534	5.61099423894321E-5	mitochondrial_chain_complex
MITOCHONDRIAL_ELECTRON_TRANSPORT_NADH_TO_UBIQUINONE	0.0180740904105221	6.25686726757915E-4	mitochondrial_chain_complex
AEROBIC_RESPIRATION	0.0232894371825527	0.00418004186315729	mitochondrial_chain_complex
ENERGY_DERIVATION_BY_OXIDATION_OF_ORGANIC_COMPOUNDS	0.0127196485868392	0.00275369501155066	mitochondrial_chain_complex
ELECTRON_TRANSPORT_CHAIN	0.0116012878855666	6.94185316526385E-5	mitochondrial_chain_complex
GLYCOSYL_COMPOUND_BIOSYNTHETIC_PROCESS	0.00116656338499163	2.0892502889123E-5	biosynthetic_process
NUCLEOSIDE_PHOSPHATE_BIOSYNTHETIC_PROCESS	0.00422880023606232	7.67710557603829E-4	biosynthetic_process
PURINE_NUCLEOSIDE_MONOPHOSPHATE_BIOSYNTHETIC_PROCESS	0.0530796628670623	0.00121406157813772	biosynthetic_process
PURINE_RIBONUCLEOSIDE_MONOPHOSPHATE_BIOSYNTHETIC_PROCESS	0.0530796628670623	0.00121406157813772	biosynthetic_process
NUCLEOSIDE_TRIPHOSPHATE_BIOSYNTHETIC_PROCESS	0.145872979775891	0.00550496231349701	biosynthetic_process
PURINE_RIBONUCLEOSIDE_BIOSYNTHETIC_PROCESS	0.018103325022362	1.10917146490272E-4	biosynthetic_process
NUCLEOSIDE_MONOPHOSPHATE_BIOSYNTHETIC_PROCESS	0.0248926221410755	5.75618654378255E-4	biosynthetic_process
PURINE_CONTAINING_COMPOUND_BIOSYNTHETIC_PROCESS	0.053201346634935	0.00296651117627614	biosynthetic_process
PURINE_NUCLEOSIDE_BIOSYNTHETIC_PROCESS	0.018103325022362	1.10917146490272E-4	biosynthetic_process
REGULATION_OF_CELL_CYCLE	0.00136279694526753	9.62594933864694E-6	regulation_cell_cycle
REGULATION_OF_MITOTIC_CELL_CYCLE	0.00693143487588983	8.64060485576978E-6	regulation_cell_cycle
CELL_CYCLE_CHECKPOINT	0.00637314609374087	3.66693638555447E-5	regulation_cell_cycle
REGULATION_OF_CELL_CYCLE_PROCESS	0.0345833053839933	6.75272324700054E-5	regulation_cell_cycle
MITOTIC_CELL_CYCLE_CHECKPOINT	0.179353922299295	0.00296651117627614	regulation_cell_cycle
DNA_INTEGRITY_CHECKPOINT	0.0432993991539995	8.616864051435E-4	regulation_cell_cycle
REGULATION_OF_CELL_CYCLE_PHASE_TRANSITION	0.0266933731932606	5.51997469829071E-5	regulation_cell_cycle
NEGATIVE_REGULATION_OF_MITOTIC_CELL_CYCLE	0.228223962697403	0.00805758112973188	regulation_cell_cycle
ORGANELLE_FISSION	0.00739532383260815	4.96078301785679E-4	cell_cycle
CELL_CYCLE_PROCESS	7.62774697183177E-9	3.97139099130451E-10	cell_cycle
MITOTIC_NUCLEAR_DIVISION	0.00596845010866497	0.00738138202342024	cell_cycle
MITOTIC_CELL_CYCLE	2.60992024013676E-8	7.58568340454863E-10	cell_cycle
CELL_CYCLE	3.11955864775109E-11	8.5971545806068E-12	cell_cycle
CELL_DIVISION	0.00172086147667782	0.0239042966318246	cell_cycle
MEIOTIC_CELL_CYCLE_PROCESS	0.27015220010792	0.00798766819336828	cell_cycle
DNA_REPLICATION	0.00364734713952605	6.54508999806167E-4	dna_cellular_response
CELLULAR_RESPONSE_TO_DNA_DAMAGE_STIMULUS	2.637719268206E-6	8.48347145400991E-10	dna_cellular_response
DNA_REPAIR	1.23657560933849E-6	4.55969698652948E-10	dna_cellular_response
CELLULAR_RESPONSE_TO_STRESS	8.84115995424247E-5	2.78241182886719E-6	dna_cellular_response
DNA_METABOLIC_PROCESS	6.67453762369144E-7	5.67666624392751E-12	dna_cellular_response
DNA_RECOMBINATION	0.0212958711355892	5.08300871835321E-4	dna_cellular_response
ESTABLISHMENT_OF_LOCALIZATION_IN_CELL	7.33232281407111E-4	5.26185246888698E-4	localization_protein
ESTABLISHMENT_OF_PROTEIN_LOCALIZATION_TO_ORGANELLE	8.85958871783675E-4	0.00738138202342024	localization_protein
INTRACELLULAR_PROTEIN_TRANSPORT	4.71715497523041E-4	0.00133705618257017	localization_protein
ESTABLISHMENT_OF_PROTEIN_LOCALIZATION	0.00596845010866497	0.0138485792366431	localization_protein
PROTEIN_TARGETING	7.33232281407111E-4	0.00296651117627614	localization_protein
CELLULAR_MACROMOLECULE_LOCALIZATION	0.0171855523964945	0.00659279354448258	localization_protein
RNA_CATABOLIC_PROCESS	1.17471293312854E-4	5.15026518809492E-4	process_catabolic
TRANSLATIONAL_INITIATION	4.30687849259292E-5	4.41880680714549E-5	process_catabolic
ORGANIC_CYCLIC_COMPOUND_CATABOLIC_PROCESS	6.18764115675678E-4	5.06729825788936E-5	process_catabolic
MULTI_ORGANISM_METABOLIC_PROCESS	4.43065990809713E-5	4.38730869382744E-4	process_catabolic
NUCLEAR_TRANSCRIBED_MRNA_CATABOLIC_PROCESS_NONSENSE_MEDIATED_DECAY	0.00270542061142791	0.00772894101930119	process_catabolic
PROTEIN_TARGETING_TO_MEMBRANE	0.010887164044909	0.00533535993078912	process_catabolic
POSITIVE_REGULATION_OF_TELOMERE_MAINTENANCE_VIA_TELOMERE_LENGTHENING	0.00387307204493532	4.38730869382744E-4	positive_regulation_maintenance_telomere
REGULATION_OF_TELOMERE_MAINTENANCE_VIA_TELOMERE_LENGTHENING	0.0169208656802042	6.56743765524952E-4	positive_regulation_maintenance_telomere
REGULATION_OF_TELOMERE_MAINTENANCE	0.0146107231511622	7.02311196932102E-4	positive_regulation_maintenance_telomere
POSITIVE_REGULATION_OF_DNA_REPLICATION	0.0323397313573857	0.00737189895944041	positive_regulation_maintenance_telomere
POSITIVE_REGULATION_OF_DNA_BIOSYNTHETIC_PROCESS	0.0169208656802042	0.0028188794015266	positive_regulation_maintenance_telomere
POSITIVE_REGULATION_OF_TELOMERE_MAINTENANCE	0.011035685395677	4.11793206644179E-4	positive_regulation_maintenance_telomere
ORGANOPHOSPHATE_METABOLIC_PROCESS	0.0450713389776281	8.58065555920577E-5	process_metabolic
SMALL_MOLECULE_METABOLIC_PROCESS	0.0560665159433579	0.001037776632315	process_metabolic
ORGANOPHOSPHATE_BIOSYNTHETIC_PROCESS	0.0527301561653244	3.55924256818412E-4	process_metabolic
CARBOHYDRATE_DERIVATIVE_METABOLIC_PROCESS	0.0247238886239551	6.91759335067335E-4	process_metabolic
SINGLE_ORGANISM_BIOSYNTHETIC_PROCESS	0.0177300197033916	8.5795653475823E-5	process_metabolic
PHOSPHATE_CONTAINING_COMPOUND_METABOLIC_PROCESS	0.0771964758740741	0.00238721306264586	process_metabolic
RNA_LOCALIZATION	4.3672839329304E-5	1.71124875364108E-5	transport_nuclear_localization
RIBONUCLEOPROTEIN_COMPLEX_LOCALIZATION	1.51346548889387E-7	1.21649891577792E-6	transport_nuclear_localization
NUCLEOBASE_CONTAINING_COMPOUND_TRANSPORT	1.53533782666093E-4	2.26251762657092E-5	transport_nuclear_localization
NUCLEAR_TRANSPORT	0.00260787841279831	0.0016497489595693	transport_nuclear_localization
NUCLEAR_EXPORT	4.43065990809713E-5	5.96950017147837E-6	transport_nuclear_localization
CELLULAR_MACROMOLECULAR_COMPLEX_ASSEMBLY	3.87927772666469E-6	1.19627066838955E-5	complex_assembly_protein
PROTEIN_COMPLEX_ASSEMBLY	0.00873888511673846	2.87571889229016E-5	complex_assembly_protein
PROTEIN_COMPLEX_SUBUNIT_ORGANIZATION	0.00803343707784293	1.7190545074118E-4	complex_assembly_protein
MACROMOLECULAR_COMPLEX_ASSEMBLY	1.57851393335881E-5	3.01934403415796E-8	complex_assembly_protein
PROTEIN_COMPLEX_BIOGENESIS	0.00873888511673846	2.87571889229016E-5	complex_assembly_protein
REGULATION_OF_CELLULAR_RESPONSE_TO_HEAT	4.87973123763611E-4	0.00238721306264586	nuclear_envelope_disassembly_organization
NUCLEAR_ENVELOPE_DISASSEMBLY	0.00324456312527668	0.00617872097777397	nuclear_envelope_disassembly_organization
MEMBRANE_DISASSEMBLY	0.00324456312527668	0.00617872097777397	nuclear_envelope_disassembly_organization
NUCLEAR_ENVELOPE_ORGANIZATION	2.88415271422838E-4	0.00141680662979917	nuclear_envelope_disassembly_organization
NUCLEUS_ORGANIZATION	0.00505568273021201	0.00577798190979467	nuclear_envelope_disassembly_organization
TRNA_PROCESSING	0.0044863880133236	8.70696341079893E-5	trna_rna_modification
TRNA_METABOLIC_PROCESS	4.43065990809713E-5	1.58229709168723E-7	trna_rna_modification
RNA_MODIFICATION	0.00116656338499163	2.0892502889123E-5	trna_rna_modification
RNA_METHYLATION	0.0838228118621819	0.00726608018466958	trna_rna_modification
TRNA_MODIFICATION	0.0182773991579674	8.97054106759525E-4	trna_rna_modification
NUCLEOBASE_CONTAINING_SMALL_MOLECULE_METABOLIC_PROCESS	0.00159199945328217	1.22656949215729E-6	metabolic_process
NUCLEOSIDE_MONOPHOSPHATE_METABOLIC_PROCESS	0.00306307022816706	2.78241182886719E-6	metabolic_process
PURINE_CONTAINING_COMPOUND_METABOLIC_PROCESS	0.00808826107699063	3.10290842584006E-5	metabolic_process
GLYCOSYL_COMPOUND_METABOLIC_PROCESS	1.82632515625524E-4	6.57806495989073E-9	metabolic_process
NUCLEOSIDE_TRIPHOSPHATE_METABOLIC_PROCESS	0.0222986170642457	4.33896199383162E-5	metabolic_process
RNA_SPLICING_VIA_TRANSESTERIFICATION_REACTIONS	2.99245327311883E-14	1.47779330928193E-11	rna_splicing_mrna_processing
MRNA_PROCESSING	7.11669971999111E-14	1.40633822979512E-14	rna_splicing_mrna_processing
RNA_PROCESSING	5.43979755864687E-24	3.6462473743427E-27	rna_splicing_mrna_processing
MRNA_METABOLIC_PROCESS	9.43479729800607E-17	9.93694813545301E-17	rna_splicing_mrna_processing
RNA_SPLICING	3.06650498845359E-14	1.7498477709639E-15	rna_splicing_mrna_processing
NCRNA_PROCESSING	9.48729008199295E-10	2.28914658908906E-12	metabolic_process_ncrna_biogenesis
NCRNA_METABOLIC_PROCESS	2.01699911745207E-12	3.37245895589564E-14	metabolic_process_ncrna_biogenesis
RIBOSOME_BIOGENESIS	2.5676100359311E-7	8.26428452698471E-9	metabolic_process_ncrna_biogenesis
RRNA_METABOLIC_PROCESS	4.85855809394401E-6	1.84768451561059E-7	metabolic_process_ncrna_biogenesis
RIBONUCLEOPROTEIN_COMPLEX_BIOGENESIS	4.43069812414247E-11	3.32462508742629E-13	metabolic_process_ncrna_biogenesis
ORGANONITROGEN_COMPOUND_BIOSYNTHETIC_PROCESS	2.86088190270814E-11	9.58014932934344E-9	process_metabolic
ORGANONITROGEN_COMPOUND_METABOLIC_PROCESS	6.16853959036209E-9	1.78709947911299E-9	process_metabolic
PEPTIDE_METABOLIC_PROCESS	3.86971376736737E-8	5.30156331427879E-7	process_metabolic
CELLULAR_AMIDE_METABOLIC_PROCESS	1.02342066069749E-7	1.61241367641029E-6	process_metabolic
AMIDE_BIOSYNTHETIC_PROCESS	8.95360627793196E-9	1.02200472448067E-8	process_metabolic
DNA_TEMPLATED_TRANSCRIPTION_TERMINATION	0.00346160404692554	1.81143786746221E-5	transcription_termination_rna
MRNA_3_END_PROCESSING	0.00873888511673846	4.43870231790399E-4	transcription_termination_rna
TERMINATION_OF_RNA_POLYMERASE_II_TRANSCRIPTION	0.0026755878674174	3.55924256818412E-4	transcription_termination_rna
RNA_3_END_PROCESSING	0.00657186199779785	4.06198703977101E-4	transcription_termination_rna
CELLULAR_CATABOLIC_PROCESS	4.9933035974448E-5	4.4349227825672E-4	catabolic_process
MACROMOLECULE_CATABOLIC_PROCESS	9.4379107022773E-5	0.00223478329592902	catabolic_process
PROTEIN_MODIFICATION_BY_SMALL_PROTEIN_CONJUGATION_OR_REMOVAL	3.46914206003387E-5	9.04641389636586E-5	catabolic_process
CATABOLIC_PROCESS	0.00270542061142791	0.00815832023002163	catabolic_process
REGULATION_OF_MRNA_METABOLIC_PROCESS	1.17471293312854E-4	1.38992028082651E-4	regulation_rna_splicing
REGULATION_OF_MRNA_SPLICING_VIA_SPLICEOSOME	1.88589415529922E-4	4.63319241555678E-6	regulation_rna_splicing
REGULATION_OF_RNA_SPLICING	2.50853258654388E-4	1.03457805193855E-7	regulation_rna_splicing
POSITIVE_REGULATION_OF_RNA_SPLICING	0.0144806581773028	0.00814548815052579	regulation_rna_splicing
POSITIVE_REGULATION_OF_DNA_METABOLIC_PROCESS	0.00733150644125892	1.01528628975436E-4	dna_regulation
REGULATION_OF_DNA_METABOLIC_PROCESS	0.0212664862428262	1.81697868227954E-4	dna_regulation
REGULATION_OF_DNA_REPLICATION	0.0144806581773028	5.15026518809492E-4	dna_regulation
REGULATION_OF_DNA_DEPENDENT_DNA_REPLICATION	0.045389239171698	0.0086658439194679	dna_regulation
REGULATION_OF_PROTEIN_LOCALIZATION_TO_CHROMOSOME_TELOMERIC_REGION	0.0233919850841677	0.00212043932860112	localization_regulation
POSITIVE_REGULATION_OF_TELOMERASE_RNA_LOCALIZATION_TO_CAJAL_BODY	0.123454446021066	0.00303234097613541	localization_regulation
REGULATION_OF_TELOMERASE_RNA_LOCALIZATION_TO_CAJAL_BODY	0.123454446021066	0.00303234097613541	localization_regulation
REGULATION_OF_ESTABLISHMENT_OF_PROTEIN_LOCALIZATION_TO_CHROMOSOME	0.0520956456898872	0.00539788335582909	localization_regulation
CHROMOSOME_ORGANIZATION	2.63424530862458E-4	3.7124025064185E-6	chromatin_organization
CHROMATIN_ORGANIZATION	0.0771964758740741	0.00737189895944041	chromatin_organization
CHROMATIN_MODIFICATION	0.0436984297197059	0.00789722520561142	chromatin_organization
NEGATIVE_REGULATION_OF_RNA_SPLICING	5.09428491400517E-4	4.00377350019724E-5	negative_regulation
NEGATIVE_REGULATION_OF_MRNA_SPLICING_VIA_SPLICEOSOME	4.62193541804958E-4	2.87571889229016E-5	negative_regulation
NEGATIVE_REGULATION_OF_MRNA_METABOLIC_PROCESS	4.43065990809713E-5	6.54508999806167E-4	negative_regulation
REGULATION_OF_CELLULAR_AMIDE_METABOLIC_PROCESS	0.00422880023606232	0.0277571901156073	posttranscriptional_regulation_rna_stability
POSTTRANSCRIPTIONAL_REGULATION_OF_GENE_EXPRESSION	5.16655228050738E-4	4.26844116041272E-5	posttranscriptional_regulation_rna_stability
REGULATION_OF_RNA_STABILITY	0.0146107231511622	2.1414784096738E-5	posttranscriptional_regulation_rna_stability
7_METHYLGUANOSINE_RNA_CAPPING	4.43734920581171E-4	0.0171277342459849	rna_capping
RNA_CAPPING	4.43734920581171E-4	0.0171277342459849	rna_capping
DNA_TEMPLATED_TRANSCRIPTION_ELONGATION	0.0330772261310753	0.00293942426717924	rna_capping
PEPTIDYL_LYSINE_MODIFICATION	8.29774666807584E-4	6.10148300638385E-4	peptidyl_lysine_modification
PROTEIN_SUMOYLATION	2.50853258654388E-4	3.17576425056873E-4	peptidyl_lysine_modification
POSITIVE_REGULATION_OF_CHROMOSOME_ORGANIZATION	0.002999165637331	1.82481493726748E-4	regulation_chromosome_organization
REGULATION_OF_CHROMOSOME_ORGANIZATION	0.0130210088259328	6.68847628128056E-4	regulation_chromosome_organization
REGULATION_OF_RESPONSE_TO_DNA_DAMAGE_STIMULUS	7.27896146826501E-4	0.0020206070015292	regulation_dna
REGULATION_OF_DNA_REPAIR	0.0304854980015418	0.00659414205949107	regulation_dna
CELL_CYCLE_PHASE_TRANSITION	8.68122196753903E-4	0.00303234097613541	cell_cycle_phase_transition
CELL_CYCLE_G2_M_PHASE_TRANSITION	0.00596845010866497	0.0150182010678786	cell_cycle_phase_transition
RIBONUCLEOPROTEIN_COMPLEX_SUBUNIT_ORGANIZATION	7.72733201250306E-6	5.51997469829071E-5	ribonucleoprotein_complex_subunit_organization
RIBOSOME_ASSEMBLY	0.00873888511673846	0.232569306655879	ribonucleoprotein_complex_subunit_organization
NUCLEAR_TRANSCRIBED_MRNA_POLY_A_TAIL_SHORTENING	5.09428491400517E-4	0.00814548815052579	nuclear_transcribed_mrna
NUCLEAR_TRANSCRIBED_MRNA_CATABOLIC_PROCESS_DEADENYLATION_DEPENDENT_DECAY	0.00415733744804417	0.00726608018466958	nuclear_transcribed_mrna
SYMBIOSIS_ENCOMPASSING_MUTUALISM_THROUGH_PARASITISM	2.67722209510171E-4	0.00169093284605489	symbiosis_encompassing_mutualism_parasitism
INTERSPECIES_INTERACTION_BETWEEN_ORGANISMS	2.67722209510171E-4	0.00169093284605489	symbiosis_encompassing_mutualism_parasitism
MRNA_SPLICE_SITE_SELECTION	0.00382572217652961	0.00206760876554506	mrna_splice_site_selection
SPLICEOSOMAL_COMPLEX_ASSEMBLY	5.72058458043986E-4	0.00110066411985136	mrna_splice_site_selection
NUCLEOTIDE_EXCISION_REPAIR	1.83847260577346E-5	7.84846975478287E-5	nucleotide_excision_repair
TRANSCRIPTION_COUPLED_NUCLEOTIDE_EXCISION_REPAIR	7.95163602067897E-7	9.80562533276651E-6	nucleotide_excision_repair
AMINO_ACID_ACTIVATION	0.006666289078276	9.19864102984476E-4	amino_acid_activation
TRNA_AMINOACYLATION	0.006666289078276	9.19864102984476E-4	amino_acid_activation
POSITIVE_REGULATION_OF_VIRAL_PROCESS	0.00933202266305298	0.0705418195862015	positive_regulation_viral
POSITIVE_REGULATION_OF_VIRAL_GENOME_REPLICATION	0.0328849161583875	0.00533535993078912	positive_regulation_viral
GENE_SILENCING	0.0093024613654268	0.0569233638934273	gene_silencing
GENE_SILENCING_BY_RNA	0.0028656072139068	0.117929616505281	gene_silencing
METALLO_SULFUR_CLUSTER_ASSEMBLY	0.199947374298108	0.00789722520561142	sulfur_cluster_assembly
IRON_SULFUR_CLUSTER_ASSEMBLY	0.199947374298108	0.00789722520561142	sulfur_cluster_assembly
MACROMOLECULE_METHYLATION	0.0411818548469169	5.27098326686219E-4	macromolecule_methylation
METHYLATION	0.0284056831737695	2.1414784096738E-5	macromolecule_methylation
COFACTOR_BIOSYNTHETIC_PROCESS	0.0191921557015196	0.00441789728549093	cofactor_process
COFACTOR_METABOLIC_PROCESS	0.0169208656802042	2.73056899524504E-4	cofactor_process
MITOTIC_RECOMBINATION	0.46467587788634	0.0022368127145023	mitotic_recombination
TELOMERE_MAINTENANCE_VIA_RECOMBINATION	0.544118476377705	0.00759496401265622	mitotic_recombination

## Sheet: HeLa NMD GSEA
PATHWAY	202_FDR	595_FDR	CLUSTER
CELLULAR_RESPIRATION	0.00159199945328217	4.50548769338672E-5	mitochondrial_chain_complex
MITOCHONDRIAL_RESPIRATORY_CHAIN_COMPLEX_I_ASSEMBLY	0.00361627764392904	3.52035936248542E-4	mitochondrial_chain_complex
GENERATION_OF_PRECURSOR_METABOLITES_AND_ENERGY	0.00752040335830259	0.00289690999117592	mitochondrial_chain_complex
MITOCHONDRIAL_RESPIRATORY_CHAIN_COMPLEX_ASSEMBLY	0.00482247703513246	0.0018577360412711	mitochondrial_chain_complex
NADH_DEHYDROGENASE_COMPLEX_ASSEMBLY	0.00361627764392904	3.52035936248542E-4	mitochondrial_chain_complex
MITOCHONDRIAL_RESPIRATORY_CHAIN_COMPLEX_I_BIOGENESIS	0.00361627764392904	3.52035936248542E-4	mitochondrial_chain_complex
ENERGY_DERIVATION_BY_OXIDATION_OF_ORGANIC_COMPOUNDS	0.0127196485868392	0.00314489391776178	mitochondrial_chain_complex
OXIDATIVE_PHOSPHORYLATION	0.0271767663963534	1.33068715791409E-4	mitochondrial_chain_complex
ELECTRON_TRANSPORT_CHAIN	0.0116012878855666	1.44750640973348E-4	mitochondrial_chain_complex
MITOCHONDRIAL_ELECTRON_TRANSPORT_NADH_TO_UBIQUINONE	0.0180740904105221	0.00238767849080543	mitochondrial_chain_complex
REGULATION_OF_CELL_CYCLE	0.00136279694526753	0.0319443727710077	cell_cycle
ORGANELLE_FISSION	0.00739532383260815	0.0346690685112699	cell_cycle
CELL_CYCLE_PROCESS	7.62774697183177E-9	5.62350993444674E-5	cell_cycle
MITOTIC_NUCLEAR_DIVISION	0.00596845010866497	0.0872884324414749	cell_cycle
MITOTIC_CELL_CYCLE	2.60992024013676E-8	2.27733491127871E-4	cell_cycle
REGULATION_OF_MITOTIC_CELL_CYCLE	0.00693143487588983	0.178925221952034	cell_cycle
CELL_CYCLE	3.11955864775109E-11	1.28674640215617E-5	cell_cycle
CELL_DIVISION	0.00172086147667782	0.149694596459048	cell_cycle
CELL_CYCLE_CHECKPOINT	0.00637314609374087	0.0633777394608456	cell_cycle
NUCLEOBASE_CONTAINING_SMALL_MOLECULE_METABOLIC_PROCESS	0.00159199945328217	2.0968965519737E-4	process_metabolic
NUCLEOSIDE_MONOPHOSPHATE_METABOLIC_PROCESS	0.00306307022816706	9.94040684914455E-5	process_metabolic
GLYCOSYL_COMPOUND_BIOSYNTHETIC_PROCESS	0.00116656338499163	0.0372671490421017	process_metabolic
NUCLEOSIDE_PHOSPHATE_BIOSYNTHETIC_PROCESS	0.00422880023606232	0.147471258576982	process_metabolic
PURINE_CONTAINING_COMPOUND_METABOLIC_PROCESS	0.00808826107699063	0.00220417549316332	process_metabolic
GLYCOSYL_COMPOUND_METABOLIC_PROCESS	1.82632515625524E-4	1.17282045925737E-5	process_metabolic
NUCLEOSIDE_TRIPHOSPHATE_METABOLIC_PROCESS	0.0222986170642457	0.00289690999117592	process_metabolic
CELLULAR_MACROMOLECULAR_COMPLEX_ASSEMBLY	3.87927772666469E-6	5.51801101858285E-10	complex_assembly_protein
PROTEIN_COMPLEX_ASSEMBLY	0.00873888511673846	0.00561918772555641	complex_assembly_protein
PROTEIN_COMPLEX_SUBUNIT_ORGANIZATION	0.00803343707784293	0.00865689286068434	complex_assembly_protein
MACROMOLECULAR_COMPLEX_ASSEMBLY	1.57851393335881E-5	6.01419592401036E-7	complex_assembly_protein
PROTEIN_COMPLEX_BIOGENESIS	0.00873888511673846	0.00561918772555641	complex_assembly_protein
CELLULAR_PROTEIN_COMPLEX_ASSEMBLY	0.0411818548469169	0.00157764796740939	complex_assembly_protein
DNA_REPLICATION	0.00364734713952605	0.00177714454808404	dna_cellular_response
CELLULAR_RESPONSE_TO_DNA_DAMAGE_STIMULUS	2.637719268206E-6	9.38058378965924E-6	dna_cellular_response
DNA_REPAIR	1.23657560933849E-6	4.10114165123813E-7	dna_cellular_response
CELLULAR_RESPONSE_TO_STRESS	8.84115995424247E-5	2.15687181415306E-4	dna_cellular_response
DNA_METABOLIC_PROCESS	6.67453762369144E-7	7.33677387318954E-10	dna_cellular_response
DNA_RECOMBINATION	0.0212958711355892	0.00581179386208471	dna_cellular_response
RNA_LOCALIZATION	4.3672839329304E-5	4.59722899501406E-6	transport_nuclear_localization
RIBONUCLEOPROTEIN_COMPLEX_LOCALIZATION	1.51346548889387E-7	1.78535438925874E-8	transport_nuclear_localization
NUCLEOBASE_CONTAINING_COMPOUND_TRANSPORT	1.53533782666093E-4	6.78224917711708E-6	transport_nuclear_localization
NUCLEAR_TRANSPORT	0.00260787841279831	2.91061227108872E-4	transport_nuclear_localization
NUCLEAR_EXPORT	4.43065990809713E-5	1.72476181893482E-6	transport_nuclear_localization
REGULATION_OF_CELLULAR_RESPONSE_TO_HEAT	4.87973123763611E-4	0.0018577360412711	nuclear_envelope_disassembly_organization
NUCLEAR_ENVELOPE_DISASSEMBLY	0.00324456312527668	0.063077924519974	nuclear_envelope_disassembly_organization
MEMBRANE_DISASSEMBLY	0.00324456312527668	0.063077924519974	nuclear_envelope_disassembly_organization
NUCLEAR_ENVELOPE_ORGANIZATION	2.88415271422838E-4	0.0101003060116563	nuclear_envelope_disassembly_organization
NUCLEUS_ORGANIZATION	0.00505568273021201	0.00933173321019486	nuclear_envelope_disassembly_organization
RNA_SPLICING_VIA_TRANSESTERIFICATION_REACTIONS	2.99245327311883E-14	2.83363487722814E-15	rna_splicing_mrna_processing
MRNA_PROCESSING	7.11669971999111E-14	1.8460385254141E-16	rna_splicing_mrna_processing
RNA_PROCESSING	5.43979755864687E-24	3.39089232276942E-27	rna_splicing_mrna_processing
MRNA_METABOLIC_PROCESS	9.43479729800607E-17	1.27930395071059E-18	rna_splicing_mrna_processing
RNA_SPLICING	3.06650498845359E-14	1.27930395071059E-18	rna_splicing_mrna_processing
ESTABLISHMENT_OF_LOCALIZATION_IN_CELL	7.33232281407111E-4	0.00426464531162417	establishment_localization_protein
ESTABLISHMENT_OF_PROTEIN_LOCALIZATION_TO_ORGANELLE	8.85958871783675E-4	0.00581179386208471	establishment_localization_protein
INTRACELLULAR_PROTEIN_TRANSPORT	4.71715497523041E-4	0.00190135524695414	establishment_localization_protein
ESTABLISHMENT_OF_PROTEIN_LOCALIZATION	0.00596845010866497	0.0291008014521033	establishment_localization_protein
PROTEIN_TARGETING	7.33232281407111E-4	0.00374241737267297	establishment_localization_protein
CELLULAR_CATABOLIC_PROCESS	4.9933035974448E-5	0.00516081866445872	catabolic_process
PROTEASOMAL_PROTEIN_CATABOLIC_PROCESS	5.67226909813369E-4	0.0147702072179018	catabolic_process
MACROMOLECULE_CATABOLIC_PROCESS	9.4379107022773E-5	0.00374241737267297	catabolic_process
PROTEIN_MODIFICATION_BY_SMALL_PROTEIN_CONJUGATION_OR_REMOVAL	3.46914206003387E-5	9.94040684914455E-5	catabolic_process
CATABOLIC_PROCESS	0.00270542061142791	0.0108500564441494	catabolic_process
REGULATION_OF_MRNA_METABOLIC_PROCESS	1.17471293312854E-4	3.94889820165609E-7	regulation_mrna_splicing
REGULATION_OF_MRNA_SPLICING_VIA_SPLICEOSOME	1.88589415529922E-4	3.94889820165609E-7	regulation_mrna_splicing
REGULATION_OF_RNA_SPLICING	2.50853258654388E-4	3.64526688848686E-6	regulation_mrna_splicing
REGULATION_OF_ALTERNATIVE_MRNA_SPLICING_VIA_SPLICEOSOME	0.0619941566842081	0.00289690999117592	regulation_mrna_splicing
POSITIVE_REGULATION_OF_RNA_SPLICING	0.0144806581773028	0.00855721782545386	regulation_mrna_splicing
NCRNA_PROCESSING	9.48729008199295E-10	4.01098406410649E-10	metabolic_process_ncrna_biogenesis
NCRNA_METABOLIC_PROCESS	2.01699911745207E-12	3.76677844795098E-13	metabolic_process_ncrna_biogenesis
RIBOSOME_BIOGENESIS	2.5676100359311E-7	1.01409648927681E-8	metabolic_process_ncrna_biogenesis
RRNA_METABOLIC_PROCESS	4.85855809394401E-6	1.07685475377599E-7	metabolic_process_ncrna_biogenesis
RIBONUCLEOPROTEIN_COMPLEX_BIOGENESIS	4.43069812414247E-11	5.39455432610753E-15	metabolic_process_ncrna_biogenesis
RNA_CATABOLIC_PROCESS	1.17471293312854E-4	5.09836031429955E-4	process_catabolic
TRANSLATIONAL_INITIATION	4.30687849259292E-5	4.80129693627759E-4	process_catabolic
ORGANIC_CYCLIC_COMPOUND_CATABOLIC_PROCESS	6.18764115675678E-4	3.89675409276094E-4	process_catabolic
MULTI_ORGANISM_METABOLIC_PROCESS	4.43065990809713E-5	6.42439896700408E-4	process_catabolic
NUCLEAR_TRANSCRIBED_MRNA_CATABOLIC_PROCESS_NONSENSE_MEDIATED_DECAY	0.00270542061142791	0.00554373896800641	process_catabolic
ORGANONITROGEN_COMPOUND_BIOSYNTHETIC_PROCESS	2.86088190270814E-11	4.88393108443554E-7	process_metabolic
ORGANONITROGEN_COMPOUND_METABOLIC_PROCESS	6.16853959036209E-9	7.03056122816133E-6	process_metabolic
PEPTIDE_METABOLIC_PROCESS	3.86971376736737E-8	4.50548769338672E-5	process_metabolic
CELLULAR_AMIDE_METABOLIC_PROCESS	1.02342066069749E-7	9.94040684914455E-5	process_metabolic
AMIDE_BIOSYNTHETIC_PROCESS	8.95360627793196E-9	9.99566704051123E-7	process_metabolic
DNA_TEMPLATED_TRANSCRIPTION_TERMINATION	0.00346160404692554	3.43222192666746E-4	transcription_termination_rna
MRNA_3_END_PROCESSING	0.00873888511673846	0.0116800558465423	transcription_termination_rna
TERMINATION_OF_RNA_POLYMERASE_II_TRANSCRIPTION	0.0026755878674174	0.00354852170343171	transcription_termination_rna
RNA_3_END_PROCESSING	0.00657186199779785	0.00231484641709733	transcription_termination_rna
TRNA_PROCESSING	0.0044863880133236	0.00388564549053488	trna_processing
TRNA_METABOLIC_PROCESS	4.43065990809713E-5	1.44750640973348E-4	trna_processing
RNA_MODIFICATION	0.00116656338499163	0.0164709847170852	trna_processing
CHROMOSOME_ORGANIZATION	2.63424530862458E-4	3.25076179071728E-6	chromatin_organization
CHROMATIN_ORGANIZATION	0.0771964758740741	0.0012060754464291	chromatin_organization
CHROMATIN_MODIFICATION	0.0436984297197059	8.46401744316028E-4	chromatin_organization
NEGATIVE_REGULATION_OF_RNA_SPLICING	5.09428491400517E-4	0.00158079154352437	negative_regulation
NEGATIVE_REGULATION_OF_MRNA_SPLICING_VIA_SPLICEOSOME	4.62193541804958E-4	2.15687181415306E-4	negative_regulation
NEGATIVE_REGULATION_OF_MRNA_METABOLIC_PROCESS	4.43065990809713E-5	1.08030090175579E-4	negative_regulation
SNRNA_METABOLIC_PROCESS	0.00346160404692554	0.00374241737267297	transcription_elongation
TRANSCRIPTION_ELONGATION_FROM_RNA_POLYMERASE_II_PROMOTER	0.0233919850841677	9.94040684914455E-5	transcription_elongation
DNA_TEMPLATED_TRANSCRIPTION_ELONGATION	0.0330772261310753	2.11245024738971E-4	transcription_elongation
POSITIVE_REGULATION_OF_DNA_METABOLIC_PROCESS	0.00733150644125892	0.00426464531162417	regulation_dna
REGULATION_OF_DNA_METABOLIC_PROCESS	0.0212664862428262	0.0081101373252751	regulation_dna
REGULATION_OF_DNA_REPLICATION	0.0144806581773028	0.00426464531162417	regulation_dna
POSITIVE_REGULATION_OF_TELOMERE_MAINTENANCE_VIA_TELOMERE_LENGTHENING	0.00387307204493532	0.00892249210632406	regulation_protein_localization_chromosome
REGULATION_OF_PROTEIN_LOCALIZATION_TO_CHROMOSOME_TELOMERIC_REGION	0.0233919850841677	0.00227438536702018	regulation_protein_localization_chromosome
REGULATION_OF_ESTABLISHMENT_OF_PROTEIN_LOCALIZATION_TO_CHROMOSOME	0.0520956456898872	0.00581179386208471	regulation_protein_localization_chromosome
RIBOSOME_ASSEMBLY	0.00873888511673846	0.0146170041318699	ribosomal_large_subunit_biogenesis
MATURATION_OF_LSU_RRNA	0.286830556479733	0.00156985205219256	ribosomal_large_subunit_biogenesis
RIBOSOMAL_LARGE_SUBUNIT_BIOGENESIS	0.101290058420765	4.30149037603426E-4	ribosomal_large_subunit_biogenesis
POSITIVE_REGULATION_OF_VIRAL_PROCESS	0.00933202266305298	3.54025068257897E-4	regulation_viral
REGULATION_OF_VIRAL_TRANSCRIPTION	0.115605816944171	0.00306961296547803	regulation_viral
POSITIVE_REGULATION_OF_VIRAL_TRANSCRIPTION	0.235589440135688	0.00581179386208471	regulation_viral
PEPTIDYL_LYSINE_MODIFICATION	8.29774666807584E-4	0.00401916760108513	peptidyl_lysine_modification
PROTEIN_SUMOYLATION	2.50853258654388E-4	0.00158079154352437	peptidyl_lysine_modification
CELL_CYCLE_PHASE_TRANSITION	8.68122196753903E-4	0.00156985205219256	cell_cycle_phase_transition
CELL_CYCLE_G2_M_PHASE_TRANSITION	0.00596845010866497	0.00177714454808404	cell_cycle_phase_transition
NUCLEAR_TRANSCRIBED_MRNA_POLY_A_TAIL_SHORTENING	5.09428491400517E-4	0.00855721782545386	nuclear_transcribed_mrna
NUCLEAR_TRANSCRIBED_MRNA_CATABOLIC_PROCESS_DEADENYLATION_DEPENDENT_DECAY	0.00415733744804417	0.0205003277797339	nuclear_transcribed_mrna
REGULATION_OF_CELLULAR_AMIDE_METABOLIC_PROCESS	0.00422880023606232	0.107337397779799	posttranscriptional_regulation_gene_expression
POSTTRANSCRIPTIONAL_REGULATION_OF_GENE_EXPRESSION	5.16655228050738E-4	0.0502380719325428	posttranscriptional_regulation_gene_expression
SYMBIOSIS_ENCOMPASSING_MUTUALISM_THROUGH_PARASITISM	2.67722209510171E-4	0.00116977250505083	symbiosis_encompassing_mutualism_parasitism
INTERSPECIES_INTERACTION_BETWEEN_ORGANISMS	2.67722209510171E-4	0.00116977250505083	symbiosis_encompassing_mutualism_parasitism
MRNA_SPLICE_SITE_SELECTION	0.00382572217652961	0.00199362184484178	mrna_splice_site_selection
SPLICEOSOMAL_COMPLEX_ASSEMBLY	5.72058458043986E-4	2.11245024738971E-4	mrna_splice_site_selection
NUCLEOTIDE_EXCISION_REPAIR	1.83847260577346E-5	1.06583463073459E-5	nucleotide_excision_repair
TRANSCRIPTION_COUPLED_NUCLEOTIDE_EXCISION_REPAIR	7.95163602067897E-7	8.09767603928445E-7	nucleotide_excision_repair
7_METHYLGUANOSINE_RNA_CAPPING	4.43734920581171E-4	1.74407412819148E-4	rna_capping
RNA_CAPPING	4.43734920581171E-4	1.74407412819148E-4	rna_capping
AMINO_ACID_ACTIVATION	0.006666289078276	0.0354779635337693	amino_acid_activation
TRNA_AMINOACYLATION	0.006666289078276	0.0354779635337693	amino_acid_activation
GENE_SILENCING	0.0093024613654268	0.0107455833165782	gene_silencing
GENE_SILENCING_BY_RNA	0.0028656072139068	0.0116800558465423	gene_silencing
RIBONUCLEOPROTEIN_COMPLEX_SUBUNIT_ORGANIZATION	7.72733201250306E-6	6.27452108927224E-8	ribonucleoprotein_complex_subunit_organization

[truncated: 5 more sheets: HCT116 NMD GSEA, T595 GSEA, T202 GSEA, HeLa GSEA, hct116 GSEA]
