# Supplementary material for: Pharmacological systems analysis defines EIF4A3 functions in cell-cycle and RNA stress granule formation
Source: Commun Biol. 2019 May 3;2:165. doi: 10.1038/s42003-019-0391-9 (PMC6499833; doi:10.1038/s42003-019-0391-9)
Supplement: Supplementary file 15 — Supplementary Data 12 [file 42003_2019_391_MOESM15_ESM.xlsx]

## Sheet: comparison of siRNA expts
Gene list for Supplementary Figure
64 Genes that are found in at least 3/4 or more of the conditions of comparison
Wang-M:Wang-D:siRNA-M overlap
ANKRD11	LRIF1	MTFP1	DNAJC8	MAGOHB
Wang-M:Wang-D:siRNA-V overlap
SAT1	NOL8	CIRBP	HRAS	TBRG4	RBM5
KYNU	SUPT5H	ESYT2	XPA	C9orf142	GMPR2
PRKRA	MRPL3	CENPH	MRPL1	ARMC6	UBAC2
ATL2	METTL11A	C4orf43	KPNA1	MLF1IP
Wang-D:siRNA-M:siRNA-V overlap
KIAA0907	GBA2	KLC1	UBE2D3	TCF3	ING3
PPP3CB	CDK10	HAGHL	FAM113A	CLK2	DBF4B
TH1L	AURKB	TRMU	SETD5	CIAO1	PPP2R5C
MAP4	ERBB2IP	CSNK1E	FAM193B	TRIM33	GGA1
Wang-M:siRNA-M:siRNA-V overlap
SLC25A37	HNRNPH1	ADARB1	TRA2A	EIF4A2
Wang-M:Wang-D:siRNA-M:siRNA-V overlap
TXNL4A	SRSF2	WNK1	HNRPDL	METTL6	RHBDD2	ITGAE
All other comparisons
Wang-M:Wang-D
BAG2	PRKDC	HNRNPM	ADAM15	C19orf42	TMEM18
TATDN2	NLE1	LAMP2	NASP	TIMM8B
Wang-D:siRNA-M
NUP98	QSOX1	TMEM11	DDB2	MRPL30	AURKAIP1
PTGES2	INO80E	ANKLE2	RHOA
Wang-D:siRNA-V
RNF14	NIPA2	STK16	FKBP7	PMM2	STYXL1
PPP4C	APBB3	PPHLN1	MAN2C1	ABLIM1	OPA1
DDX42	CDKN3	SFXN4	MST4	NARS	TRPT1
XPOT	PRPF39	GART	DNAJC5	GFM2	GABRE
ATXN2	C22orf25	POLR2C	RAP1A	DONSON	TAF1C
TBCE	ABCA5	EI24	PMPCB	ATP13A1	ATP13A3
AARSD1	CDCA3	FIP1L1	MUC1	CNOT4	LTBP4
KIF18B	MTERFD2	RAB24	EXOC7	RPP14	AAAS
SMARCD1	HUWE1	NQO2	LRRC42	DDX18	USP21
GNL3	DHRS3	IMPA2	CNOT2	TMEM161B	RAB27A
ZC3H11A	RFX5	MRPL48	SEC31A	MSL3	NUP85
C16orf7	BCKDK	AP2B1	SPEN	ADAR	EXO1
DDX55	NDOR1	PHKG2	COASY	C1orf52	BCAR1
EGLN2	HERC4	DEPDC1	ATP6V0A1	CLK1	ALKBH3
SCYL1	SMPD4	SAMD4B	FASTKD1	USF2	RAB18
LSM14B	FANCL	ASL	C11orf82	TJP1	MFN2
RCE1	ERCC3	RPRD1A	EZH2	NSMCE4A	ARAP1
SUN1	NOP56	RLIM	COL9A3	TJAP1	ABI2
NUP62CL	ADD3	HSF4	UBE2J2	CCNT2	GPS2
SHC1	R3HDM1	SH3GLB2	PRMT5	TOMM34	NR2C1
RPL10	RBBP7	SNHG5	STARD3	HDAC10	FAM48A
SYNC	FAM13B	EIF5B	SRSF5	CDC16	DNAJB12
PPP6C	TTC9C	PARP2	IMMP1L	APTX	UBE2K
HYOU1	MELK	POLE2	RASIP1	ZNF317	EPB41L2
SRR	MAST2	TPD52L1	ATRX	NT5DC2	FARSB
GPAA1	ZDHHC8	TRMT2A	OCRL	TEAD1	ANGEL2
NIPBL	DPP7	PKN2	PIGO	KIAA0494	NUMB
GTPBP2	ZDHHC20	INPPL1	C20orf7	POGZ	TFCP2
ILF3	ARRDC1	TATDN1	KIAA0586	ZNF76	ENOSF1
DDX31	GOLGA4	PITRM1	PTBP2	OASL	C9orf21
QTRT1	FAM76B	ADAM9	SAP30L	NUP205	NCAPG2
HCFC1R1	ZWINT	MACF1	DNM2	MAPKAPK2	CDV3
CMAS	UBXN6	TROAP	SMC1A	TTC1	TRIM41
NETO2	PEX5	TAF9	RBM27	IPO9	RNF123
RNF121	NELF	NCOR2	NAA25	SRD5A1	REEP4
SPATS2	QDPR	STAU1	CEP152	PSPH	DGUOK
ZNF131	NCS1	ADAM10	HSPBP1	HAGH	CPNE7
ODF2L	ESD	PTPRS	ACTL6A	EMG1	SDHA
DNM1L	SDHB	SHARPIN
Wang-M:siRNA-M
EIF2S3	RPS9	QKI	RPL10A
Wang-M:siRNA-V
KIAA1467	MPDU1	ATP5B	PABPC1L	C5orf22	DHRS4L2
AHSA2	SACM1L	UMPS	MIER1	MPV17	PAN2
PDE10A	EIF4B	TPCN1
siRNA-M:siRNA-V
ABCC5	ACSF3	ACYP1	APH1A	ARGLU1	ARHGEF10
ASCC3	ASPH	ATXN2L	BOC	BRWD1	BTBD7
C21orf63	C3orf23	C6orf48	C9orf100	C9orf3	CBR4
CC2D1B	CCDC41	CD46	CFDP1	CHD2	CLINT1
CLK4	CPNE1	CPSF7	CYFIP1	DDX17	DENND3
DHX15	DNAJB6	EIF4G2	EML3	EPS15L1	FAM160B2
FBXO42	FBXO9	FOXM1	FUS	FXR2	GABARAPL1
GANC	GLA	GLS	GLYCTK	GOLGA3	GRSF1
HDAC7	HINT1	IREB2	KIAA1217	KLF6	LETMD1
LUC7L3	MCRS1	MDM1	MDM2	MFF	MIS12
MLLT6	MON1A	MPP6	NAGPA	NBAS	NBEAL1
NEURL4	NISCH	NRBP2	NSD1	PARD3	PHF20L1
PHGDH	PIGQ	PPCS	PPM1A	RAB11FIP1	RBM26
RBM33	RBPMS	RPL7L1	RPS2	SDHAF2	SEC22C
SIRT7	SKP2	SLC25A40	SLC7A6	SMC4	SNRNP70
SP100	STK25	TMEM132A	TMUB2	TOR1A	TRMT2B
TSTD1	TTF2	TXNRD2	UBAP2L	UBN2	UHRF2
VIT	WDR6	WDR90	WHSC1	WSB1	YDJC
YY1AP1	ZMIZ2	ZMYM1	ZNF195	ZXDC
Wang-D
SMARCC1	BUB1B	TMCO3	UQCC
SMG5	BOD1	TMCO1	DIMT1
NSRP1	RPS27	OSBPL9	HES4
MACROD1	COL7A1	UCKL1	MITD1
GPR172A	SPPL2A	LOC150776	LSM14A
EDC4	FAM64A	SERPINE2	CCT8
WDR46	XPO6	TBC1D23	DGCR6L
CCDC58	PPP1R16A	ITGAV	NDUFAF4
DCTN1	TM9SF4	PARVA	TPRA1
HERC2P3	GRAMD1A	NOL6	NUTM2A-AS1
CAPZA2	GTF2H2C	CLPTM1	RBM3
SPCS2	DHFR	CHKB-CPT1B	FLAD1
PSMD2	WDR85	PDDC1	CPSF4
BIN1	SLC37A4	DDX11	ACAA1
SKA2	ARFIP1	ALDH3B1	MCTS1
RTN4	CD47	BTBD3	WDR77
BZW2	IDI1	CLSTN1	DOM3Z
DDX39A	EIF3B	RP11-347I19.3	EIF3F
C5orf44	PLXND1	CENPF	LPCAT1
MRPL38	YIF1B	SSH3	AC091878.1
WRAP73	SEP6	SEP7	SLC41A3
PDXDC1	CSAD	OBFC2B	XPNPEP1
PAK2	EIF2D	EXOSC8	SCHIP1
MYCBP	ARFGAP1	CCAR1	PARPBP
DDX56	CNTROB	SNRNP27	SUV39H2
BUB3	PEX16	C12orf29	SMYD3
ADSSL1	MRFAP1	MTHFD2	CD97
NUBP2	C8orf59	TCERG1	INF2
BET1	MRPL22	SNRPA1	RPS6KB2
NAE1	SUGP2	CLASRP	CARS
MRPS18A	NUP155	TMEM141	C11orf84
BPNT1	NCK1	PPAN	PHF15
DCXR	GLYR1	RNF34	CASP9
SMARCA5	CNIH4	MED14	DNAJC11
C16orf42	SBDS	NDUFS8	METTL21D
SCML2	MLX	CALD1	DDX27
VAMP8	AZIN1	RAPGEF1	PAM
KIF2C	ZNF384	PPP1R2	EML2
MAP3K7	IRF2BP2	MBNL1	WDR67
GUSB	ZNF207	OMA1	SHMT1
RBM42	KAT5	RAI14	PKP4
SNHG1	SNHG8	MRPL20	GORASP2
ENAH	SAAL1	IFNGR1	SEC16A
ACADM	USP47	C16orf87	AKIP1
SREBF1	SURF2	FAM98A	FOS
EIF3J	DDT	RSL1D1	RWDD1
SLC3A2	SAFB2	LRCH3	UBE2T
CIAPIN1	MYO1E	EIF3E	CHMP7
EHMT1	EHMT2	JMJD8	RABEP1
CPSF3L	GALE	SALL1	TYW3
MAEA	TSTA3	TNFRSF1A	LINC00478
ASAP1	PSAP	OXR1	ZMYND11
SCAP	ECT2	PC	NAP1L4
MLLT1	GLT8D2	ATG5	ANXA7
PIEZO1	GTPBP4	MCM4	NOP58
UPP1	PPP1CB	SRRM1	CA5BP1
PARP10	PRPF19	CKAP2	CRIM1
TM2D3	GLRX3	BAG6	ANAPC11
KIAA0391	ZNF783	GOLGA2	PAFAH1B3
PIR	ISCU	DDIT4	SPAG5
SMAD2	URI1	PCGF1	PCGF6
ROBO1	H2AFX	DNAJC19	PLEKHJ1
BCAS2	HAUS4	SKIV2L	NGRN
UBXN4	SNX17	EFEMP1	POMGNT1
PCID2	RBM23	PRKRIR	HPRT1
RAD23A	CCNG1	NCOR1	TNPO2
ZNF740	POLDIP3	MRPS30	AP2M1
PPP1R12A	PML	UBE2R2	FAM127A
PRUNE	FAM49B	STAG3L2	USO1
VPS26A	ADH5	TSR1	KIF20A
NUMA1	TMSB4X	CCDC25	RIPK2
IDH3G	BCL2L12	ESCO2	TSSC1
ULK3	PLS3	PDIA5	DMKN
HMGB4	MYNN	PACS1	DIS3
TINF2	PLEKHM2	UCP2	DKC1
Wang-M
HSD17B10	NDUFAF5	DECR2	SLC38A2	ZFAS1	EWSR1
XRCC6	OSTC	HLA-A	VTI1B
siRNA-M
ABCB6	ABHD14B	ACADVL	AKAP17A
ALAS1	ALDH6A1	ALG2	ANTXR1
ARHGAP29	ATP5SL	BCAP29	BFAR
BIRC5	C5orf24	C9orf69	CHD9
CHM	CHTOP	CLTA	CRTC1
CSE1L	CUTA	DEF8	DGCR2
DHX33	DIDO1	DKK3	DOT1L
DUT	EIF3M	ERRFI1	FBXO7
FKBP10	GCAT	GGCX	GLIS3
GMEB1	GNB2L1	GOSR2	GTPBP8
H2AFV	HERC2P2	HEXB	HMGN3
HNRNPA1	IL1RAP	IPO4	ITPR3
KIF1B	KLC2	LINC00473	LOC100132247
LOC100506190	LOC642846	LRRC37A	LRRC37A2
MAZ	MCMBP	MED15	MFSD12
MMGT1	MNF1	MON1B	MRPS34
MTHFD2L	MYBBP1A	NAIF1
NCOA5	NFAT5	NIT1	NME1,NME1-NME2
NUDT22	ORC5	PDIA4	PHF17
POM121	PPIA	PREB	PTRH2
RABEP2	RAD1	RELA	RNF44
RPS25	RPUSD1	SCRN1	SDF2
SEC11A	SLC25A3	SLC29A1	SLCO3A1
SMARCA2	SRA1	SRSF7	STAU2
STUB1	TADA3	TFPI	TGFBI
TIMP1	TPM4	TRIM65	TSC22D3
TUBB6	UQCRH	VIM	WBP5
YLPM1	YWHAB	ZNF33A	ZNF552
ZNFX1-AS1
siRNA-V
AADAT	AAK1	AASDH
AASS	ABCA1	ABCA3
ABCA8	ABCB1	ABCB8
ABCC1	ABCC10	ABCC3
ABCC8	ABCD4	ABCF2
ABCG1	ABLIM2	AC002055.4
AC004381.6	AC004463.1	AC004507.1
AC007566.10	AC007956.1	AC009053.2
AC009299.3	AC009948.3	AC010203.2
AC010619.1	AC012307.3	AC015976.3
AC018633.4	AC021755.4	AC027763.2
AC034220.3	AC044860.3	AC055707.1
AC055839.1	AC079325.6	AC084018.1
AC090699.1	AC091729.9	AC092295.7
AC092375.5	AC092835.2	AC093726.6
AC100778.1	AC103686.3	AC103810.4
AC107883.1	AC110280.1	AC110491.1
AC233309.1	ACACA	ACACB
ACAD10	ACAD11	ACAD8
ACAP1	ACAP3	ACBD4
ACCS	ACER3	ACOX3
ACP6	ACSL4	ACSL5
ACSS2	ACTA2	ACTR1B
ACTR5	ACTR6	ACTR8
ACVR1	ACVR1B	ADAL
ADAM22	ADAMTS10	ADAMTS6
ADAMTSL3	ADAMTSL4	ADAMTSL5
ADAP2	ADCK1	ADCK4
ADCK5	ADCY3	ADCY6
ADD1	ADIPOR2	ADRA1B
ADRBK2	AF205589.2	AFF3
AFMID	AGAP11	AGBL1
AGBL3	AGBL5	AGFG1
AGGF1	AGL	AGPAT4
AGPHD1	AGRN	AGTPBP1
AGTRAP	AGXT2L2	AHDC1
AHI1	AKAP11	AKAP13
AKAP7	AKAP8L	AKAP9
AKNA	AKR1A1	AKT1
AKT1S1	AKT2	AL031768.1
AL133216.3	AL592284.1	ALAD
ALG12	ALG13	ALG1L
ALG3	ALG8	ALKBH1
ALKBH6	ALKBH8	ALMS1
ALPK1	ALS2CL	ALS2CR8
AMACR	AMD1	AMDHD2
AMH	AMMECR1L	AMOT
AMOTL2	AMT	ANAPC1
ANAPC4	ANAPC5	ANK3
ANKAR	ANKDD1A	ANKHD1
ANKIB1	ANKLE1	ANKMY1
ANKRA2	ANKRD10	ANKRD13B
ANKRD13C	ANKRD13D	ANKRD16
ANKRD17	ANKRD18A	ANKRD20B
ANKRD26	ANKRD28	ANKRD29
ANKRD32	ANKRD33B	ANKRD36
ANKRD36B	ANKRD36BP2	ANKRD42
ANKRD44	ANKRD5	ANKRD9
ANKS6	ANO10	ANO4
ANO7	ANO8	ANP32B
ANUBL1	ANXA4	AOX1
AP001011.3	AP001466.6	AP1G1
AP1G2	AP1S3	AP2A2
AP3M2	AP4B1	AP4E1
APBA3	APBB2	APH1B
APOO	APPBP2	AQR
ARAP3	ARF6	ARFGAP2
ARFGEF1	ARHGAP11B	ARHGAP22
ARHGAP23	ARHGAP26	ARHGAP32
ARHGAP33	ARHGEF10L	ARHGEF12
ARHGEF16	ARHGEF17	ARHGEF19
ARHGEF25	ARHGEF37	ARHGEF4
ARHGEF40	ARHGEF7	ARID1A
ARID1B	ARID2	ARID3A
ARID4A	ARL16	ARMC8
ARMC9	ARMCX4	ARRB2
ARSA	ARSG	ARSJ
ARVCF	ASAH1	ASB1
ASB3	ASB9	ASCC2
ASNS	ASPHD2	ASPM
ASRGL1	ATAD1	ATAD2B
ATAD5	ATE1	ATF2
ATF7	ATF7IP2	ATG10
ATG12	ATG13	ATG16L1
ATG16L2	ATG2A	ATG2B
ATG4A	ATHL1	ATM
ATP11A	ATP11B	ATP11C
ATP13A2	ATP2B4	ATP6AP1L
ATP6V0A2	ATP7B	ATP8B1
ATP8B2	ATP8B3	ATP9B
ATPAF2	ATPBD4	ATR
ATRIP	ATXN3	ATXN7
ATXN7L1	ATXN7L3	AUTS2
AVIL	AVL9	AXIN2
AZI1	B3GALNT2	B3GNT9
B3GNTL1	B4GALNT4	B4GALT2
B4GALT3	B4GALT4	B9D1
BAG4	BAG5	BAI2
BAIAP2	BAP1	BAT1
BAT2D1	BAT2L1	BAT3
BAT4	BAZ2B	BBS10
BBS5	BBS9	BBX
BCAS3	BCAT1	BCAT2
BCKDHB	BCL2L1	BCL2L11
BCL9	BCL9L	BCLAF1
BCO2	BCS1L	BDH1
BDKRB1	BDNF-AS	BECN1
BEND6	BFSP1	BICC1
BICD1	BIRC6	BLOC1S6
BLZF1	BMF	BMI1
BMP1	BMP2K	BMS1P1
BNC2	BOK	BPHL
BPTF	BRCA1	BRCA2
BRCC3	BRD8	BRD9
BRIP1	BRWD3	BTBD1
BTBD10	BTBD19	BTBD9
BTC	BTN3A2	C10orf116
C10orf119	C10orf125	C10orf18
C10orf28	C10orf32	C10orf41
C10orf47	C10orf54	C10orf76
C10orf84	C11orf30	C11orf48
C11orf51	C11orf54	C11orf57
C11orf73	C11orf80	C11orf9
C12orf10	C12orf26	C12orf35
C12orf4	C12orf41	C12orf48
C12orf51	C12orf72	C12orf73
C13orf1	C13orf23	C13orf34
C14orf101	C14orf106	C14orf118
C14orf135	C14orf153	C14orf159
C14orf166	C14orf45	C14orf49
C14orf79	C14orf80	C15orf17
C15orf29	C15orf33	C15orf41
C15orf52	C15orf57	C15orf58
C16orf13	C16orf28	C16orf46
C16orf5	C16orf55	C16orf59
C16orf62	C16orf68	C16orf79
C16orf93	C17orf101	C17orf48
C17orf57	C17orf62	C17orf68
C17orf89	C17orf90	C18orf1
C18orf10	C18orf45	C18orf54
C19orf12	C19orf23	C19orf28
C19orf36	C19orf54	C19orf55
C19orf57	C19orf6	C19orf60
C19orf62	C19orf66	C1orf109
C1orf113	C1orf159	C1orf174
C1orf26	C1orf27	C1orf50
C1orf51	C1orf57	C1orf63
C1orf66	C1orf77	C1orf84
C1orf85	C1orf91	C1orf93
C1QTNF1	C1QTNF3	C1QTNF6
C20orf100	C20orf11	C20orf12
C20orf177	C20orf194	C20orf196
C20orf20	C20orf30	C20orf4
C20orf72	C20orf94	C21orf2
C21orf33	C21orf58	C21orf7
C22orf30	C22orf39	C2CD2L
C2orf3	C2orf34	C2orf43
C2orf48	C2orf56	C2orf60
C2orf63	C2orf67	C2orf86
C2orf89	C3orf17	C3orf31
C3orf33	C3orf47	C3orf64
C3orf72	C4BPB	C4orf21
C4orf23	C4orf29	C4orf32
C4orf36	C5orf28	C5orf35
C5orf36	C5orf42	C5orf56
C6orf130	C6orf150	C6orf162
C6orf167	C6orf168	C6orf170
C6orf176	C6orf182	C6orf223
C6orf27	C6orf70	C7orf23
C7orf42	C7orf47	C7orf63
C8G	C8orf31	C8orf38
C8orf44	C8orf58	C8orf73
C8orf83	C9orf102	C9orf103
C9orf126	C9orf5	C9orf68
C9orf80	C9orf93	CA5BP
CAB39L	CABP4	CACNA1C
CACNA1G	CACNB1	CACNB2
CACNB4	CAD	CADPS2
CALML4	CAMK1	CAMK2G
CAMSAP1	CAMSAP1L1	CAP2
CAPN10	CAPN12	CAPRIN1
CAPRIN2	CAPS	CARD8
CARD9	CARKD	CASC4
CASC5	CASD1	CASK
CASKIN1	CASP1	CASP8
CATSPER1	CATSPER2	CATSPERB
CBFB	CBLB	CBLL1
CBS	CBX3	CBX7
CC2D2A	CCBL1	CCDC103
CCDC106	CCDC107	CCDC109A
CCDC109B	CCDC112	CCDC115
CCDC125	CCDC138	CCDC14
CCDC146	CCDC15	CCDC150
CCDC157	CCDC18	CCDC24
CCDC30	CCDC45	CCDC46
CCDC52	CCDC57	CCDC66
CCDC74A	CCDC76	CCDC78
CCDC82	CCDC84	CCDC88A
CCDC88B	CCDC91	CCDC93
CCDC99	CCHCR1	CCM2
CCNB1	CCNE2	CCNH
CCNL2	CCNO	CCRK
CD59	CDADC1	CDAN1
CDC14A	CDC25C	CDC27
CDC42BPA	CDC42SE1	CDH12
CDHR3	CDK11A	CDK13
CDK20	CDK5RAP1	CDKAL1
CDKL3	CDKN2A	CDKN2BAS
CDKN2B-AS	CDON	CDRT1
CDYL	CEACAM19	CEBPZ
CELF1	CELF4	CELSR3
CENPA	CENPI	CENPO
CENPT	CENPV	CEP110
CEP120	CEP135	CEP170
CEP192	CEP250	CEP290
CEP350	CEP57	CEP63
CEP70	CEP72	CEP78
CEPT1	CERKL	CES1
CES4A	CHCHD8	CHDH
CHIC1	CHKB	CHL1
CHPT1	CHUK	CINP
CIRH1A	CIZ1	CKAP5
CKLF	CLASP2	CLCC1
CLCN2	CLCN5	CLCN7
CLDN15	CLDND1	CLDND2
CLEC16A	CLIP4	CLMN
CLN3	CLOCK	CLSPN
CLSTN3	CLTCL1	CLYBL
CMTM7	CMYA5	CNBP
CNKSR1	CNN2	CNOT1
CNOT10	CNOT8	CNRIP1
CNTNAP1	CNTNAP3	COBL
COBLL1	COG3	COL16A1
COL1A1	COL25A1	COL27A1
COL4A1	COL4A3	COL4A3BP
COL4A4	COL4A5	COPB2
COPG2	COPS4	COPZ2
COQ3	COQ6	CORO6
COX11	COX18	COX6B2
COX6C	CPEB3	CPNE2
CPNE8	CR848007.2	CRB1
CRBN	CRCP	CREB3L2
CREB5	CREBZF	CREM
CRMP1	CRNDE	CROCC
CROCCP2	CRTC2	CRY2
CRYBB2P1	CRYBG3	CSF1
CSNK1G1	CSNK2B	CSPG4
CSPP1	CSTF3	CTC-281B15.1
CTC-338M12.5	CTC-338M12.9	CTC-349C3.1
CTC-358I24.1	CTD-3107M8.4	CTH
CTNNBL1	CTNND1	CTNS
CTPS2	CTRL	CTTN
CTTNBP2	CUL7	CUL9
CWF19L1	CXorf23	CXorf38
CXXC4	CYB561	CYB561D1
CYB5R2	CYB5R4	CYBASC3
CYFIP2	CYLD	CYP20A1
CYP2R1	CYP2U1	CYP39A1
CYTH1	D2HGDH	DAAM1
DAG1	DAP3	DAPK2
DBF4	DBT	DCAF10
DCAF11	DCAF15	DCAF17
DCAF8	DCLK2	DCLRE1C
DCST1	DCTD	DCUN1D2
DDHD1	DDHD2	DDR1
DDR2	DDX19A	DDX59
DDX60L	DECR1	DEDD
DEM1	DENND1A	DENND1B
DENND2D	DENND4A	DENND4B
DENND5B	DEPDC4	DEPDC5
DEPDC7	DERA	DERL3
DFFB	DFNB31	DGKE
DGKH	DHRS12	DHTKD1
DHX29	DHX32	DHX35
DHX40	DIABLO	DIAPH1
DIAPH2	DIAPH3	DICER1
DIP2B	DIP2C	DIRC2
DIS3L	DIS3L2	DKK1
DLEU1	DLEU2	DLG2
DLG3	DLG4	DMAP1
DMD	DMPK	DMTF1
DMXL1	DMXL2	DNA2
DNAH14	DNAH17	DNAH5
DNAJB2	DNAJB4	DNAJC16
DNAJC2	DNAJC25	DNAJC27
DNAJC4	DNASE1	DNASE1L1
DNHD1	DOCK1	DOCK4
DOCK5	DOCK6	DOK1
DOLPP1	DOPEY1	DPAGT1
DPCD	DPF1	DPH2
DPH5	DPP8	DPY19L1
DPY19L2	DPY19L2P2	DPY19L2P4
DPY19L4	DRAM1	DRAM2
DSC2	DSN1	DST
DTNB	DTX3	DUS1L
DUS2L	DUS4L	DUSP23
DUSP28	DVL3	DYNC2H1
DYNC2LI1	DYRK2	DYX1C1
DZIP1	DZIP1L	DZIP3
E2F7	E2F8	EBF1
ECHDC2	ECM1	ECSIT
EDEM1	EDEM3	EED
EEF1A1	EEF1B2	EEF2K
EFCAB2	EFCAB7	EGLN1
EHBP1L1	EHD3	EIF1AD
EIF2AK4	EIF2B4	EIF2B5
EIF2C3	EIF2C4	EIF3K
EIF4A1	EIF4E2	EIF4G1
EIF4G3	EIF5	ELF2
ELF3	ELL3	ELMO1
ELN	ELOVL6	ELP2
EML5	EMR2	ENGASE
ENO3	ENOX1	ENSA
ENTPD4	ENTPD6	EP300
EP400	EP400NL	EPB41L3
EPB41L5	EPB49	EPC1
EPGN	EPHA5	EPHA6
EPT1	ERAP2	ERBB4
ERCC4	ERCC5	ERCC6
ERI2	ERMAP	ERMP1
ERN1	ERO1LB	ESPL1
ESYT3	ETAA1	ETFDH
ETNK1	ETNK2	ETS1
ETV1	ETV2	ETV4
EVI5	EXD2	EXOC3
EXOC6B	EXOG	EXOSC10
EXOSC2	EXOSC9	EYA3
EYA4	EZH1	F12
FAAH	FABP3	FAHD1
FAM102B	FAM107B	FAM109A
FAM111A	FAM115A	FAM116A
FAM116B	FAM119A	FAM120A
FAM120C	FAM124A	FAM126B
FAM132A	FAM134A	FAM135A
FAM13A	FAM13C	FAM149A
FAM151B	FAM160A2	FAM161A
FAM161B	FAM163A	FAM169A
FAM171A1	FAM172A	FAM173A
FAM176B	FAM178A	FAM179A
FAM179B	FAM184B	FAM188A
FAM189A2	FAM189B	FAM190A
FAM192A	FAM21C	FAM22F
FAM24B	FAM35A	FAM35B2
FAM3C	FAM40B	FAM54A
FAM54B	FAM55C	FAM57A
FAM59A	FAM63A	FAM65A
FAM73A	FAM73B	FAM83A
FAM92A1	FANCA	FANCB
FANCD2	FANCE	FANCG
FANCI	FANCM	FANK1
FAR2	FARP2	FASTK
FAT4	FBF1	FBLN2
FBRSL1	FBXL13	FBXL16
FBXL19	FBXL4	FBXL5
FBXL6	FBXO10	FBXO11
FBXO18	FBXO22	FBXO38
FBXO48	FBXW11	FBXW7
FBXW8	FCHSD1	FCHSD2
FDFT1	FDXACB1	FEZ2
FGD1	FGD4	FGD6
FGFR1	FGFR1OP	FGFR3
FGFR4	FGGY	FHL2
FIGNL1	FKRP	FLII
FLJ44606	FLNB	FLOT1
FLVCR1	FLVCR2	FLYWCH1
FMNL1	FMNL2	FNBP4
FNIP2	FNTA	FOLR1
FOXJ2	FOXJ3	FOXK2
FOXP1	FOXP2	FRAS1
FRRS1	FRYL	FSD1
FSD1L	FTSJD1	FTSJD2
FUK	FUT10	FUT8
FUZ	FYN	G2E3
GAB1	GAB2	GABBR1
GABPB2	GABRA3	GALK2
GALNT13	GALNT3	GALT
GAPDH	GAPVD1	GARNL3
GAS6	GAS7	GATA6
GBAP	GBAP1	GBAS
GBP3	GCA	GCDH
GCFC1	GCH1	GCN1L1
GDA	GDAP2	GDPD1
GDPD5	GEN1	GGT5
GGTLC1	GHDC	GIGYF1
GIGYF2	GINS3	GK5
GLB1L	GLCCI1	GLIS1
GLMN	GLS2	GLT25D2
GLTSCR1	GLUL	GMIP
GMPPA	GNASAS	GNB1
GNB3	GNPDA1	GNPDA2
GOLGA2B	GOLGB1	GOLT1B
GON4L	GOPC	GORAB
GPAT2	GPATCH8	GPBP1
GPCPD1	GPNMB	GPR108
GPR124	GPR125	GPR133
GPR137	GPR137B	GPR141
GPR155	GPR161	GPR180
GPR64	GPSM2	GPX3
GRAMD3	GRB10	GRB14
GREB1L	GRIK2	GRINL1A
GRK6	GSK3A	GSTA4
GSTM3	GSTO2	GSTT1
GSTT2	GSTZ1	GTDC1
GTF2IRD1	GTF2IRD2	GTF2IRD2B
GTF2IRD2P1	GTF3C1	GTF3C2
GTPBP1	GTPBP3	GTSE1
GUK1	GUSBL2	GUSBP1
GZF1	HACE1	HACL1
HAS2-AS	HAUS2	HBP1
HCFC1	HCFC2	HCN3
HDAC5	HDAC6	HDAC8
HDDC3	HDHD2	HDLBP
HDX	HEATR1	HEATR5A
HEATR5B	HEATR6	HEATR7A
HECTD2	HEG1	HELLS
HELZ	HEMK1	HERC2P9
HERC3	HESX1	HEXDC
HFE	HHAT	HHIP
HIC2	HIGD1A	HINFP
HIPK3	HIRA	HISPPD1
HIVEP1	HIVEP2	HJURP
HKR1	HLA-F	HM13
HMBOX1	HMCN1	HMG20A
HMG20B	HMGN1	HMGN5
HMGXB4	HMHA1	HNRNPA2B1
HNRNPA3	HNRNPD	HNRNPH3
HNRNPR	HNRPLL	HORMAD1
HOTAIR	HOXA10	HOXB9
HOXC6	HOXD8	HPS1
HPS3	HPS4	HPS5
HPSE2	HR	HS2ST1
HSCB	HSD11B1L	HSD17B6
HSF2	HSF2BP	HSPA12A
HSPA4	HSPBAP1	HSPD1
HTT	HYI	IARS
IBTK	ICA1	ICA1L
ICAM5	IDUA	IFI27L1
IFI44	IFIH1	IFT122
IFT140	IFT172	IFT46
IFT80	IFT81	IFT88
IGF2BP3	IGFN1	IGSF1
IGSF3	IKBKB	IKBKE
IKZF2	IKZF5	IL13RA1
IL15RA	IL17RC	IL18R1
IL1R1	IL1RL2	IL20RB
IL4R	IL7R	IMPA1
IMPDH1	INADL	INCA1
ING5	INPP5B	INPP5E
INTS2	INTS7	INTU
IPO11	IPP	IPPK
IQCB1	IQCH	IQCK
IQGAP3	IQSEC2	IRAK3
IRF3	IRF7	IRF9
ISL1	ISOC2	ISYNA1
ITFG2	ITGA6	ITGA7
ITGB8	ITPR1	JAG2
JAK2	JKAMP	JMJD1C
JMJD5	KANK2	KATNAL1
KATNAL2	KAZALD1	KBTBD3
KCNH3	KCNK2	KCNT2
KCTD18	KCTD20	KCTD3
KDELC2	KDELR2	KDM1A
KDM1B	KDM3A	KDM5B
KHDC1	KIAA0090	KIAA0100
KIAA0141	KIAA0146	KIAA0195
KIAA0196	KIAA0317	KIAA0355
KIAA0430	KIAA0467	KIAA0528
KIAA0556	KIAA0564	KIAA0753
KIAA0776	KIAA0802	KIAA0895
KIAA0895L	KIAA0913	KIAA0922
KIAA0947	KIAA1009	KIAA1033
KIAA1109	KIAA1199	KIAA1274
KIAA1310	KIAA1324	KIAA1328
KIAA1377	KIAA1407	KIAA1468
KIAA1522	KIAA1524	KIAA1529
KIAA1539	KIAA1632	KIAA1712
KIAA1715	KIAA1731	KIAA1841
KIAA1958	KIAA1967	KIAA1984
KIAA2026	KIDINS220	KIF11
KIF13A	KIF15	KIF18A
KIF24	KIF27	KIF2A
KIF3A	KIF7	KIRREL
KIRREL3	KLC4	KLF2
KLHDC4	KLHDC5	KLHL17
KLHL2	KLHL20	KLHL22
KLHL24	KLHL28	KLHL35
KLHL4	KLHL5	KLRAP1
KLRG1	KNTC1	KRBA1
KRIT1	KRT10	KRT15
KRT80	KRT86	KSR1
KTN1	L2HGDH	L3MBTL
L3MBTL1	LACE1	LAMA3
LAMA5	LAMC3	LARP1B
LARP4	LARS	LAT2
LBR	LCA5L	LCN12
LCOR	LDB1	LDHA
LFNG	LGALS9B	LGR5
LGR6	LGTN	LHFPL2
LHX2	LHX6	LIN37
LIN54	LIN7B	LIN7C
LIPE	LL0XNC01-237H1.2	LL0XNC01-250H12.3
LL0XNC01-46H11.1	LLGL1	LMBR1
LMBR1L	LNPEP	LNX1
LOC100128881	LOC100131434	LOC100132352
LOC100133985	LOC100134868	LOC146880
LOC154822	LOC155060	LOC162632
LOC283314	LOC283335	LOC283922
LOC338799	LOC345643	LOC389906
LOC399959	LOC440104	LOC57653
LOC641298	LOC646851	LOC653075
LOC728407	LOC729013	LOC729991-MEF2B
LOC81691	LOC91316	LOXL3
LOXL4	LPAR1	LPAR2
LPCAT2	LPCAT4	LPHN2
LPIN2	LPIN3	LPP
LPXN	LRDD	LRIG2
LRP1B	LRRC1	LRRC24
LRRC27	LRRC28	LRRC37A3
LRRC37B	LRRC48	LRRC49
LRRC56	LRRC69	LRRC7
LRRC8E	LRRCC1	LRRFIP1
LRRK1	LRRN1	LSG1
LSM12	LSR	LTBP1
LTV1	LUC7L	LUZP2
LYN	LYPD1	LYPD6B
LYPLA1	LYSMD4	LZTR1
LZTS2	M6PR	MAGI1
MAGI3	MAGIX	MALAT1
MAMDC4	MAML1	MAMLD1
MAOB	MAP2K2	MAP2K4
MAP2K5	MAP3K10	MAP3K12
MAP3K5	MAP3K6	MAP3K8
MAP3K9	MAP4K5	MAP7D1
MAP7D2	MAPK12	MAPK15
MAPK7	MAPK8	MAPK8IP3
MAPK9	MAPKAPK5	MAPKBP1
MAPT	MAR3	MAR6
MAR7	MAR8	MARK2
MARK3	MARS	MARVELD1
MARVELD2	MAST1	MAST3
MAST4	MATN2	MAVS
MBD1	MBD4	MBD5
MBIP	MBLAC1	MCAT
MCCC2	MCEE	MCF2L2
MCM10	MCM3AP	MCM6
MCM8	MCM9	MCOLN2
MCOLN3	MCTP1	MCTP2
MDC1	MDH1B	MDM4
MDN1	MECOM	MED11
MED12	MED13	MED16
MED23	MED25	MED4
MEGF6	MEGF8	MEIS1
METAP1D	METRN	METT11D1
METT5D1	METTL12	METTL13
METTL2A	METTL5	METTL8
MFGE8	MFI2	MFN1
MFSD1	MFSD3	MFSD8
MFSD9	MGA	MGAT1
MGC23284	MGEA5	MIA3
MICA	MICAL1	MICALL2
MID2	MIER3	MIF4GD
MINA	MINK1	MIOS
MKI67	MKL1	MKRN2
MLEC	MLH3	MLKL
MLL2	MLL3	MLL4
MLL5	MLLT10	MLXIPL
MMAA	MME	MON2
MORF4L2	MORN4	MOSC1
MOSC2	MOV10	MPDZ
MPHOSPH8	MPHOSPH9	MPI
MPP5	MPPE1	MPPED2
MPST	MRPL24	MRPL52
MRPL55	MRPL9	MRPS22
MRPS5	MRPS6	MRRF
MSH5	MSLN	MSN
MST1	MST1R	MSTO1
MTBP	MTERFD3	MTF2
MTFR1	MTG1	MTHFR
MTIF2	MTL5	MTMR1
MTMR11	MTMR12	MTMR14
MTMR2	MTO1	MTR
MTRF1	MTRR	MUM1
MUTYH	MXI1	MYCBP2
MYD88	MYL5	MYLIP
MYLK	MYO16	MYO18A
MYO19	MYO1B	MYO5C
MYO9A	MYOCD	MYPN
MYSM1	MYST1	MYST3
N4BP2	N4BP2L2	N6AMT2
NAA16	NAA35	NAA40
NAALADL2	NAB1	NADK
NAGK	NAGS	NAIP
NAPB	NAPEPLD	NARS2
NAT15	NAT9	NAV3
NBEA	NBEAL2	NBN
NBPF15	NBPF3	NBPF4
NBPF6	NCAPD3	NCAPH2
NCBP1	NCDN	NCKAP5L
NCOA1	NCOA2	NCOA3
NCOA6	NCOA7	NCRNA00085
NCRNA00103	NCRNA00188	NCRNA00265
NCSTN	NDE1	NDFIP2
NDRG2	NDUFA13	NDUFA4L2
NDUFV2	NEDD1	NEDD9
NEIL1	NEIL2	NEK1
NEK11	NEK4	NEK7
NEO1	NEXN	NF1
NF2	NFATC2IP	NFATC4
NFIB	NFKBID	NFKBIL1
NFYA	NGLY1	NHEDC2
NHLRC3	NHS	NICN1
NID2	NIN	NINL
NIPAL2	NIPSNAP3B	NKTR
NLRC5	NLRX1	NMD3
NME6	NMNAT2	NMT2
NMU	NNT	NOD1
NOL9	NOP2	NOSTRIN
NPAS2	NPC1	NPDC1
NPEPL1	NPHP3	NPHP4
NPR2	NPR3	NR0B1
NR1H3	NR2C2	NRCAM
NRD1	NRF1	NRG1
NRG4	NRIP3	NRP2
NRXN3	NSMAF	NSMCE2
NSUN4	NSUN5	NSUN5P1
NSUN6	NT5C2	NT5C3
NT5C3L	NUDT13	NUDT16P1
NUDT18	NUDT2	NUDT6
NUMBL	NUP133	NUP210
NUP37	NUP54	NUPL1
NUPL2	NUS1	NVL
OAT	OAZ3	OBFC1
OBFC2A	OBSCN	OBSL1
OCEL1	OCIAD2	ODF2
ODF3B	ODZ2	ODZ3
OFD1	OLA1	OPHN1
OPLAH	ORC2	ORC4
ORC4L	OSBPL1A	OSBPL3
OSBPL6	OSBPL7	OSBPL8
OSCP1	OSGEPL1	OSTM1
OTUD5	OTUD6B	P2RX5
P2RY6	PABPC4	PACRGL
PACSIN2	PAICS	PAK1
PALB2	PALM	PANK2
PANX2	PAOX	PAPD4
PAPD5	PAPLN	PAPOLA
PAPPA	PAQR3	PARD3B
PARN	PARP14	PARP16
PARP3	PARP9	PASK
PATZ1	PAXIP1	PCBD2
PCCA	PCGF3	PCK1
PCK2	PCM1	PCMTD2
PCNT	PCNX	PCNXL2
PCSK1	PCSK4	PDCD10
PDCD4	PDE2A	PDE3A
PDE4D	PDE4DIP	PDE5A
PDE8A	PDE8B	PDHX
PDK1	PDLIM7	PDPR
PDS5A	PDXK	PDZD2
PER3	PES1	PEX1
PEX11G	PEX13	PEX3
PEX7	PFDN5	PGAP1
PGAP2	PGAP3	PGBD1
PGGT1B	PGM2	PGS1
PHACTR4	PHB	PHB2
PHC3	PHEX	PHF1
PHF10	PHF11	PHF12
PHF14	PHF19	PHF20
PHF21A	PHF3	PHF7
PHF8	PHIP	PHKA2
PHKB	PHLDB3	PHLPP2
PHTF1	PHTF2	PHYH
PHYHD1	PI4KA	PI4KB
PIAS2	PICK1	PIF1
PIGB	PIGF	PIGG
PIGL	PIGN	PIGT
PIGU	PIGW	PIGX
PIGZ	PIK3C2A	PIK3CA
PIK3CB	PIK3R2	PIK3R4
PIKFYVE	PILRB	PIP5KL1
PITPNB	PITPNM2	PJA1
PK4P	PKD1	PKD1P1
PKIG	PLA2G12A	PLA2G16
PLA2G3	PLA2G6	PLAC1
PLAC8L1	PLAGL1	PLCB2
PLCB4	PLCD1	PLCD4
PLCE1	PLCG1	PLEKHA1
PLEKHA2	PLEKHG2	PLEKHG3
PLEKHG4	PLEKHG5	PLEKHH1
PLEKHH3	PLEKHM1	PLEKHM3
PLEKHN1	PLK4	PLOD2
PLP2	PLXNA3	PLXNB1
PLXNB3	PMEPA1	PMS1
PMS2P3	PNKP	PNPLA8
POC1B	POGLUT1	POLG
POLG2	POLI	POLK
POLL	POLM	POLN
POLQ	POLR1B	POLR1C
POLR2A	POLR2B	POLR2J2
POLR2J3	POLR2J4	POLR3D
POLR3E	POLR3GL	POMT1
POMT2	POMZP3	POP5
PORCN	POT1	POU6F1
PPAP2A	PPARGC1B	PPAT
PPEF1	PPFIA3	PPFIBP1
PPIE	PPIG	PPIL2
PPIL3	PPIL4	PPIP5K1
PPM1H	PPM1K	PPM1M
PPM1N	PPOX	PPP1CA
PPP1R11	PPP1R12B	PPP1R13B
PPP2R2A	PPP2R2D	PPP2R3C
PPP2R5B	PPP3CC	PPP4R1L
PPP6R2	PPRC1	PPWD1
PQLC1	PQLC3	PRCP
PRDM10	PRDM2	PRDM5
PRELID2	PREPL	PRG4
PRICKLE3	PRICKLE4	PRIM2
PRKAA2	PRKAB2	PRKAG1
PRKAG2	PRKCB	PRKCD
PRKCDBP	PRKCE	PRKD1
PRKRIP1	PRKX	PRMT10
PRMT2	PROC	PROS1
PRPF40B	PRPSAP2	PRR14
PRR22	PRR3	PRR5L
PRRX1	PRSS36	PRSS53
PRUNE2	PRX	PSD3
PSMA3	PSMB4	PSMD11
PSME4	PSPC1	PSTK
PTAR1	PTGR1	PTK2
PTK6	PTK7	PTMA
PTP4A1	PTP4A3	PTPMT1
PTPN13	PTPN18	PTPN2
PTPN21	PTPN23	PTPN4
PTPRB	PTPRG	PTS
PUM1	PUM2	PUS7
PUSL1	PVR	PVRL3
PVT1	PWWP2B	PYCARD
PYROXD2	QRICH1	QRSL1
R3HDM2	RAB11FIP3	RAB28
RAB2B	RAB34	RAB3IP
RAB6A	RABGAP1	RABGGTB
RAD17	RAD51AP1	RAD51C
RAD51L1	RAD52	RAD54B
RAD54L	RAF1	RAGE
RALGAPA2	RALGPS1	RALGPS2
RALY	RANBP17	RANBP3
RAP1GAP	RAP1GDS1	RAPGEF2
RAPGEF3	RAPGEF4	RAPGEF6
RARRES1	RARRES2	RARS2
RASA1	RASA2	RASA4B
RASAL2	RASD2	RASEF
RASGRF2	RASGRP1	RASSF7
RB1CC1	RBBP9	RBCK1
RBKS	RBL1	RBL2
RBM12	RBM15	RBM16
RBM19	RBM28	RBM4
RBM4B	RBM6	RBMS2
RBMS3	RBP5	RBPJ
RC3H1	RCBTB1	RCBTB2
RCOR3	RDH5	RDM1
REC8	RECQL4	RECQL5
RELL2	REPIN1	REPS1
REPS2	RERE	REV1
REV3L	REXO1	RFC3
RFFL	RFNG	RFWD2
RFWD3	RFX1	RFX2
RFX3	RG9MTD3	RGL1
RGL3	RGP1	RGPD1
RGS12	RGS14	RGS20
RHBDD3	RHOBTB1	RHOG
RHOT2	RHPN1	RIBC2
RICTOR	RIF1	RIMKLB
RIN1	RINT1	RLF
RNF13	RNF146	RNF149
RNF157	RNF166	RNF170
RNF182	RNF207	RNF212
RNF214	RNF215	RNF216L
RNF217	RNF24	RNF41
RNF8	RNFT1	RNFT2
RNH1	ROBO2	ROCK1
ROD1	ROGDI	RORC
RP11-126K1.2	RP11-157P1.5	RP11-206L10.11
RP11-213G2.3	RP11-263K19.4	RP11-267A15.1
RP11-276H19.1	RP11-295P9.3	RP11-308D16.4
RP11-30E17.3	RP11-326F20.5	RP11-33B1.1
RP11-342M1.3	RP11-357C3.3	RP11-37B2.1
RP11-385D13.1	RP11-393B14.1	RP11-420A23.1
RP11-420G6.4	RP11-421L21.3	RP11-428C6.1
RP11-453E17.1	RP11-464F9.1	RP11-46C20.1
RP11-48O20.4	RP11-492E3.2	RP11-510H23.1
RP11-53O19.1	RP11-551L14.1	RP11-5N23.2
RP11-65F13.2	RP11-69E11.4	RP11-706O15.1
RP11-758M4.1	RP1-180E22.3	RP11-81N13.1
RP1-199H16.5	RP13-685P2.5	RP4-564F22.2
RP4-694B14.5	RP4-717I23.3	RP4-756H11.3
RP5-1074L1.1	RP5-1120P11.1	RP5-1125A11.1
RP5-1180C10.2	RPAP1	RPAP2
RPGR	RPGRIP1L	RPH3AL
RPL21	RPL22L1	RPL23
RPL23AP82	RPL29	RPL32P3
RPL5	RPL7A	RPL8
RPLP1	RPP38	RPP40
RPRD1B	RPRD2	RPS3A
RPS6	RPS6KA3	RPS6KA4
RPS6KA5	RPS6KC1	RPS8
RPSA	RPTOR	RRAGB
RREB1	RRN3P3	RRP15
RSAD1	RSPH3	RSRC2
RTEL1	RTKN	RTN2
RTN4IP1	RTTN	RUFY3
RUNDC3B	RUNX2	RUSC2
RUVBL1	RWDD2A	RWDD2B
SAMD10	SAMD11	SAMD12
SAMD13	SAMD4A	SAMD8
SAMD9	SAMHD1	SAP30BP
SAR1A	SARM1	SARS
SAV1	SBF1	SCAMP5
SCAND2	SCARF2	SCFD1
SCFD2	SCG5	SCMH1
SCML1	SCNN1A	SCRIB
SCRN3	SCUBE3	SCYL3
SDCCAG8	SDR42E1	SDSL
SEC16B	SEC22A	SEC23A
SEC24B	SEC24C	SEC24D
SEC31B	SEC61A2	SECISBP2
SECISBP2L	SEMA3A	SEMA3F
SEMA4D	SEMA4G	SEMA6C
SENP1	SENP2	SENP3
SENP6	SEP2	SEP5
SEP7	SEPT7P2	SEP8
SERGEF	SERHL	SERHL2
SERINC2	SERINC3	SERINC4
SESN3	SESTD1	SET
SETD3	SETD4	SETD6
SETDB2	SETMAR	SFI1
SFMBT2	SFRS13A	SFRS15
SFRS16	SFRS17A	SFRS18
SFRS2IP	SFSWAP	SFT2D2
SFXN2	SGCE	SGIP1
SGK3	SGK494	SGMS1
SGOL1	SGPL1	SGSM3
SH2B1	SH2D5	SH3D19
SH3GL2	SH3PXD2B	SH3RF2
SH3TC1	SH3YL1	SHF
SHPRH	SHROOM1	SIGMAR1
SIK1	SIK2	SIK3
SIN3B	SIRT2	SLC10A3
SLC10A7	SLC12A2	SLC12A6
SLC12A7	SLC12A8	SLC12A9
SLC15A2	SLC15A4	SLC16A4
SLC16A6	SLC19A2	SLC1A4
SLC20A1	SLC22A15	SLC22A18
SLC22A3	SLC24A1	SLC24A6
SLC25A14	SLC25A17	SLC25A19
SLC25A27	SLC25A30	SLC25A43
SLC25A44	SLC25A45	SLC26A11
SLC26A6	SLC27A1	SLC27A3
SLC29A2	SLC29A3	SLC2A8
SLC30A3	SLC30A4	SLC30A5
SLC30A6	SLC30A7	SLC30A9
SLC31A2	SLC33A1	SLC35A3
SLC35B4	SLC35E2	SLC36A4
SLC37A3	SLC38A1	SLC38A3
SLC38A6	SLC38A7	SLC38A9
SLC39A1	SLC39A8	SLC41A1
SLC41A2	SLC43A1	SLC47A1
SLC48A1	SLC4A11	SLC4A7
SLC5A6	SLC6A15	SLC7A11
SLC9A5	SLC9A8	SLCO1C1
SLFN11	SLIT2	SLK
SLMAP	SLX4	SMAP2
SMARCA1	SMARCAL1	SMARCD3
SMC2	SMC5	SMCR7L
SMEK1	SMEK2	SMG1
SMG7	SMPD2	SMUG1
SMYD2	SNAP25	SNAP47
SNAPC1	SNAPC3	SNAPC4
SNAPC5	SNED1	SNHG11
SNHG12	SNRK	SNRNP40
SNRPD2	SNURF	SNX13
SNX14	SNX19	SNX21
SNX24	SNX27	SOCS4
SOLH	SORBS2	SORBS3
SORL1	SOS1	SOS2
SP4	SPAG1	SPAG16
SPAG4	SPAG9	SPARCL1
SPATA20	SPATA24	SPATA5
SPATA6	SPEF2	SPEG
SPG11	SPG20	SPG7
SPHK2	SPIN1	SPIN3
SPINK13	SPINK5L3	SPINT1
SPNS1	SPOCD1	SPOPL
SPTLC3	SR140	SRBD1
SRCAP	SRGAP3	SRP54
SRRM2	SRSF6	SSBP2
SSBP3	SSFA2	SSR3
SSTR1	SSX2IP	ST3GAL3
ST3GAL4	ST5	ST6GALNAC2
ST7L	STAC	STAG2
STAG3	STAG3L4	STARD4
STARD9	STAT2	STAT5A
STAT6	STK11	STK11IP
STK17A	STK17B	STK3
STK33	STK4	STK40
STOX2	STRA13	STRA6
STRBP	STRN3	STX16
STXBP4	STXBP5	STXBP5L
STYX	SUB1	SULF1
SULT4A1	SUPT3H	SUPT6H
SUPT7L	SURF1	SUSD1
SUV420H2	SV2C	SVEP1
SVOPL	SYBU	SYCE1L
SYCE2	SYCP2	SYNCRIP
SYNE1	SYNE2	SYNGAP1
SYNJ2BP	SYNPO2	SYNRG
SYP	SYT11	SYT17
SYTL4	TACC1	TACC2
TAF1	TAF15	TAF1A
TAF1D	TAF3	TAF4
TANC1	TANK	TAOK2
TAPBPL	TAPT1	TARBP1
TARDBP	TARS2	TARSL2
TASP1	TATDN3	TAZ
TBC1D10A	TBC1D12	TBC1D17
TBC1D19	TBC1D22A	TBC1D4
TBC1D5	TBC1D8	TBCEL
TBCK	TBK1	TBL1X
TBP	TBXAS1	TC2N
TCEA1	TCEAL3	TCEANC
TCF12	TCF19	TCF25
TCF7L2	TCFL5	TCIRG1
TCN1	TCOF1	TCP11L2
TCTN1	TCTN2	TDRD3
TDRD7	TDRKH	TECPR1
TEK	TENC1	TEP1
TERT	TES	TEX10
TEX2	TEX9	TFB1M
TFB2M	TFPT	TGFB3
TGFBR1	TGFBRAP1	TGS1
THADA	THAP2	THAP5
THAP6	THBS3	THOC2
THYN1	TIA1	TIAL1
TIRAP	TLCD2	TLE1
TLE2	TLE6	TLK1
TLL1	TLN2	TLR4
TM2D1	TM2D2	TM7SF2
TMBIM4	TMBIM6	TMC6
TMCC1	TMCO4	TMCO7
TMEM107	TMEM116	TMEM120B
TMEM131	TMEM134	TMEM143
TMEM144	TMEM149	TMEM14B
TMEM150A	TMEM170A	TMEM176A
TMEM180	TMEM190	TMEM194A
TMEM199	TMEM20	TMEM206
TMEM218	TMEM222	TMEM39A
TMEM39B	TMEM42	TMEM45A
TMEM48	TMEM49	TMEM50B
TMEM52	TMEM53	TMEM55A
TMEM55B	TMEM67	TMEM68
TMEM80	TMEM86B	TMEM8B
TMF1	TMLHE	TMOD2
TMPO	TMTC3	TMTC4
TNFAIP3	TNFRSF10C	TNFRSF6B
TNFRSF8	TNFSF10	TNFSF13
TNIK	TNK2	TNKS
TNKS2	TNNI3K	TNRC18
TNRC6A	TNRC6B	TOE1
TOM1L1	TOM1L2	TOP3A
TOP3B	TOR2A	TP53
TP53BP1	TP53I13	TP53I3
TP53INP1	TPI1	TPK1
TPM1	TPM3	TPP1
TPP2	TPPP	TPRKB
TPST1	TPT1	TRADD
TRAF3	TRAM2	TRANK1
TRAPPC2	TRAPPC2L	TRAPPC6B
TRDMT1	TRERF1	TREX2
TRIM16	TRIM22	TRIM24
TRIM36	TRIM39	TRIM5
TRIM66	TRIM68	TRIO
TRIP11	TRIP12	TRIP13
TRIT1	TRMT6	TRNAU1AP
TRNT1	TRPC1	TRPM3
TRPM4	TRPM7	TRRAP
TSC1	TSEN15	TSEN2
TSEN34	TSG101	TSGA14
TSNARE1	TSPAN12	TSPAN14
TSPAN3	TSPAN4	TSPAN9
TSPYL2	TTBK2	TTC13
TTC14	TTC17	TTC21A
TTC21B	TTC23	TTC23L
TTC27	TTC28	TTC3
TTC31	TTC5	TTC8
TTLL3	TTLL5	TTLL6
TTLL7	TTYH2	TUBD1
TUBE1	TUBG2	TUBGCP3
TUBGCP5	TUBGCP6	TULP3
TULP4	TWIST2	TXNDC16
TXNDC5	TXNRD3	TYK2
TYW1	UACA	UAP1L1
UBA3	UBA5	UBE2CBP
UBE2D1	UBE2L3	UBE2Q2
UBE2V1	UBE3A	UBE3C
UBFD1	UBLCP1	UBN1
UBP1	UBR1	UBR2
UBR3	UBR5	UBXN11
UBXN8	UCHL5	UCN
UEVLD	UFD1L	UGCG
UGGT2	UHRF1BP1	UHRF1BP1L
ULK2	ULK4	UNC119
UPF3A	UPRT	UQCRB
URB2	URGCP	UROS
USF1	USP19	USP2
USP24	USP25	USP28
USP30	USP31	USP32
USP33	USP34	USP35
USP37	USP38	USP4
USP40	USP42	USP43
USP45	USP48	USP49
USP54	UST	UTP15
UTP20	UTRN	VAMP4
VAPB	VDAC2	VDAC3
VEGFA	VEZT	VIPR1
VIPR2	VOPP1	VPRBP
VPS13A	VPS13B	VPS13C
VPS13D	VPS16	VPS26B
VPS37A	VPS41	VPS54
VSIG10	VTI1A	VWDE
WBP4	WBSCR27	WDFY1
WDFY2	WDFY3	WDHD1
WDR11	WDR19	WDR20
WDR24	WDR26	WDR27
WDR3	WDR31	WDR41
WDR44	WDR45	WDR48
WDR52	WDR59	WDR60
WDR61	WDR62	WDR72
WDR73	WDR76	WDSUB1
WHAMM	WHAMML1	WIPF1
WIPI1	WNK2	WNT10B
WRN	WSCD1	WWP1
WWP2	XPC	XPO1
XPR1	XRN1	XRRA1
XXbac-BPG246D15.8	XYLB	YBX2
YEATS2	YWHAE	ZBTB17
ZBTB24	ZBTB25	ZBTB44
ZBTB48	ZBTB49	ZBTB8A
ZC3H13	ZC3H14	ZC3H15
ZC3H18	ZC3H4	ZC3H7A
ZC3H8	ZCCHC10	ZCCHC2
ZCCHC7	ZCWPW1	ZDBF2
ZDHHC11	ZDHHC13	ZDHHC14
ZDHHC16	ZDHHC21	ZDHHC4
ZDHHC9	ZER1	ZFAND2B
ZFAT	ZFC3H1	ZFP106
ZFP14	ZFP161	ZFP62
ZFP64	ZFP90	ZFPL1
ZFR	ZFYVE16	ZFYVE19
ZFYVE26	ZFYVE27	ZFYVE28
ZIC5	ZKSCAN1	ZKSCAN5
ZMAT3	ZMYM2	ZMYM4
ZMYM5	ZMYM6	ZMYND10
ZNF101	ZNF107	ZNF12
ZNF133	ZNF138	ZNF140
ZNF142	ZNF148	ZNF160
ZNF165	ZNF167	ZNF169
ZNF177	ZNF18	ZNF182
ZNF185	ZNF189	ZNF19
ZNF202	ZNF205	ZNF212
ZNF214	ZNF219	ZNF227
ZNF236	ZNF239	ZNF250
ZNF254	ZNF263	ZNF266
ZNF280C	ZNF283	ZNF3
ZNF30	ZNF300	ZNF302
ZNF304	ZNF311	ZNF318
ZNF319	ZNF32	ZNF320
ZNF333	ZNF343	ZNF346
ZNF35	ZNF354B	ZNF37A
ZNF37B	ZNF383	ZNF394
ZNF395	ZNF397	ZNF398
ZNF410	ZNF419	ZNF420
ZNF431	ZNF434	ZNF438
ZNF44	ZNF444	ZNF445
ZNF449	ZNF461	ZNF462
ZNF468	ZNF506	ZNF510
ZNF512B	ZNF513	ZNF514
ZNF517	ZNF518A	ZNF519
ZNF521	ZNF527	ZNF530
ZNF532	ZNF548	ZNF557
ZNF561	ZNF562	ZNF573
ZNF580	ZNF584	ZNF585A
ZNF589	ZNF592	ZNF598
ZNF600	ZNF605	ZNF616
ZNF618	ZNF620	ZNF621
ZNF630	ZNF642	ZNF643
ZNF646	ZNF655	ZNF664
ZNF671	ZNF674	ZNF678
ZNF692	ZNF7	ZNF707
ZNF714	ZNF717	ZNF721
ZNF749	ZNF75A	ZNF767
ZNF77	ZNF774	ZNF776
ZNF778	ZNF780A	ZNF780B
ZNF782	ZNF789	ZNF800
ZNF805	ZNF81	ZNF815
ZNF821	ZNF827	ZNF83
ZNF839	ZNF841	ZNF852
ZNF860	ZNF883	ZNF890P
ZP3	ZRANB1	ZRANB3
ZSCAN12	ZSCAN20	ZSCAN22
ZSWIM5	ZSWIM7	ZUFSP
ZYG11A	ZZEF1
