# Supplementary material for: Pharmacological systems analysis defines EIF4A3 functions in cell-cycle and RNA stress granule formation
Source: Commun Biol. 2019 May 3;2:165. doi: 10.1038/s42003-019-0391-9 (PMC6499833; doi:10.1038/s42003-019-0391-9)
Supplement: Supplementary file 16 — Supplementary Data 13 [file 42003_2019_391_MOESM16_ESM.xlsx]

## Sheet: Treatment with T-595
T-595	15 h
%	DMSO	1 μM	5 μM
Sub G0/G1	4	4	3
G0/G1	64	66	60
G2/M	13	13	14
S	23	21	27
	30 h
%	DMSO	1 μM	5 μM
Sub G0/G1	3	3	8
G0/G1	65	64	52
G2/M	13	13	26
S	23	23	22
	48 h
%	DMSO	1 μM	5 μM
Sub G0/G1	6	5	40
G0/G1	69	67	38
G2/M	10	12	36
S	21	21	26

## Sheet: siRNA
siRNA	24 h
%	Control si#1	Control si#2	EIF4A3 si#1	EIF4A3 si#2	EIF4A3 si#3		t-test between control and experimental
Sub G0/G1	4	5	3	3	4		0.132842
G0/G1	63	58	61	62	63		0.509067
G2/M	11	12	12	12	11		0.78878
S	27	30	27	26	27		0.223427
siRNA	48 h
%	Control si#1	Control si#2	EIF4A3 si#1	EIF4A3 si#2	EIF4A3 si#3
Sub G0/G1	6	9	5	6	7		0.345646
G0/G1	62	59	62	60	54		0.617096
G2/M	10	12	11	13	16		0.33138
S	28	29	27	27	31		0.930574
siRNA	72 h
%	Control si#1	Control si#2	EIF4A3 si#1	EIF4A3 si#2	EIF4A3 si#3
Sub G0/G1	7	9	12	17	19		0.0641264
G0/G1	66	64	51	52	39		0.0476491
G2/M	11	11	24	26	34		0.0229935
S	24	25	26	22	27		0.819338
