# Supplementary material for: Pharmacological systems analysis defines EIF4A3 functions in cell-cycle and RNA stress granule formation
Source: Commun Biol. 2019 May 3;2:165. doi: 10.1038/s42003-019-0391-9 (PMC6499833; doi:10.1038/s42003-019-0391-9)
Supplement: Supplementary file 17 — Supplementary Data 14 [file 42003_2019_391_MOESM17_ESM.xlsx]

## Sheet: Caspase activity data
24 hr	T-595 dose (uM)	0	0.00762079	0.0228624	0.0685871	0.205761	0.617284	1.85185	5.55556	16.6667	50
	Caspase activity - reading #1	2014	2164	1918	2022	2176	2294	2580	4460	10320	11400
	Caspase activity - reading #2	1942	2092	2158	2076	2300	2388	2640	5188	9616	12588
24 hr	T-598 dose (uM)	0	0.00762079	0.0228624	0.0685871	0.205761	0.617284	1.85185	5.55556	16.6667	50
	Caspase activity - reading #1	2020	2254	1974	2054	2070	2132	2294	2228	2264	2774
	Caspase activity - reading #2	2034	2022	2096	2038	2194	1922	2124	2166	2314	2478
48 hr	T-595 dose (uM)	0	0.00762079	0.0228624	0.0685871	0.205761	0.617284	1.85185	5.55556	16.6667	50
	Caspase activity - reading #1	3580	3614	3818	3562	3616	3888	6094	30368	31324	33383
	Caspase activity - reading #2	3918	3516	3742	3644	3826	4144	6438	29348	32225	33047
48 hr	T-598 dose (uM)	0	0.00762079	0.0228624	0.0685871	0.205761	0.617284	1.85185	5.55556	16.6667	50
	Caspase activity - reading #1	3766	3590	3680	4030	4198	3852	3952	4166	4358	4788
	Caspase activity - reading #2	3710	3688	3558	3760	3870	4096	3900	3938	4414	5018

## Sheet: R script
### R script used
wd="/Users/dyap/Documents/Collboration_Projects/EIF4A3/FACS"
setwd(wd)
T595<- read.csv("T-595-48.txt", header=FALSE)
T598<- read.csv("T-598-48.txt", header=FALSE)
# Take the first row as the header, to keep it in numerical format
colnames(T595)<-round(T595[1,], digits = 2)
T595 = T595[-1,]
colnames(T598)<-round(T598[1,], digits = 2)
T598 = T598[-1,]
# Order the means by colnames
T595_means <- (colMeans(T595, na.rm = TRUE))
T595.order <- order (T595_means)
ordered.names <- names(T595_means)[T595.order]
T598.order <- match(ordered.names, names(T598))
T598_means <- (colMeans(T598, na.rm = TRUE))
pdf(file = "48hr_Caspase.pdf", width =10, height = 7)
par(mar = c(5,5,5,5))
boxplot(T595 [, order (T595_means)], boxwex = 0.25, at= 1:10 - 0.2, horizontal = FALSE, outline = FALSE, cex=3, cex.axis=1.2
, las=1, xlim = c(0, 11), ylim = c(0, 35000))
points(T595_means [ order (T595_means)], pch = 18, col = "blue", lwd = 2, cex=1.3)
mtext("Caspase 3/7 Activity", line=4, cex=1.3, side=2, col="black")
text(5.5,34000, "48 hr", cex=2.0, col="black")
stripchart(T595 [, order (T595_means)], vertical = TRUE,
method = "jitter", at= 1:10 - 0.2, add = TRUE, pch = 18, col = 'blue')
boxplot(T598 [, order (T598.order)], boxwex = 0.25, at = 1:10 + 0.2, horizontal = FALSE, outline = FALSE, xaxt='n', ann=FALSE,
yaxt='n', xlab="", ylab="", add = TRUE, xlim = c(0, 11), ylim = c(0, 35000))
points(T598_means [ order (T598_means)], pch = 20, col = "red", lwd = 2)
stripchart(T598 [, order (T598.order)], vertical = TRUE,
method = "jitter", at = 1:10 + 0.2, add = TRUE, pch = 20, col = 'red', cex=1.3)
# fit a loess line
#loess_fit <- loess(T595_means ~ T595.order, T595)
#lines(T595.order, predict(loess_fit), col = "blue")
#loess_fit <- loess(T598_means ~ T598.order, T598)
#lines(T598.order, predict(loess_fit), col = "red")
# Legend
legend(0.5, 34500, c("T-595", "T-598"),
col = c("blue", "red"), pch = c(18,20), cex=1.3)
dev.off()
#############################################
