# Supplementary material for: Pharmacological systems analysis defines EIF4A3 functions in cell-cycle and RNA stress granule formation
Source: Commun Biol. 2019 May 3;2:165. doi: 10.1038/s42003-019-0391-9 (PMC6499833; doi:10.1038/s42003-019-0391-9)
Supplement: Supplementary file 19 — Supplementary Data 16 [file 42003_2019_391_MOESM19_ESM.xlsx]

## Sheet: Ave SG per cell
4 hr
Untreated	T-595	T-598
4.53846	3.34884	6.38889
6.03226	3.85366	5.40541
9.13333	2.825	3.41935
9.68		10.5333

## Sheet: Fraction of cells wtih >3 SG
24 hr
Untreated	T-595	T-598
1	0.409836	0.913043
0.903226	0.588235	0.931034
0.933333	0.27907	0.818182
0.88		0.823529
		0.947368
		0.882353
		0.913043
